# Supplementary material for: Machine learning predicts treatment sensitivity in multiple myeloma based on molecular and clinical information coupled with drug response
Source: PLoS One. 2021 Jul 28;16(7):e0254596. doi: 10.1371/journal.pone.0254596 (PMC8318243; doi:10.1371/journal.pone.0254596)
Supplement: S1 File — (ZIP) [file pone.0254596.s004.zip › Supplementary Material 1/t_4_14_whsc1/selected_genes_experiment_6.csv]

gene	pvalue	entropy
ENSG00000109685	3.326624006212855e-47	8.8682509821506
ENSG00000249784	6.635077045155042e-44	3.5511571671090647
ENSG00000213023	2.4640156559668648e-43	2.825062627782472
ENSG00000235034	2.64965105016922e-43	2.3671711881377777
ENSG00000183504	3.3911013149996923e-42	3.6595190719096036
ENSG00000204241	1.3917790619524417e-40	2.144354833942898
ENSG00000166446	3.128514392759696e-39	6.42769318362936
ENSG00000162409	5.687752206232623e-39	3.319972012310615
ENSG00000185630	1.9558304284128834e-38	5.615147559180617
ENSG00000103253	1.0717247019585305e-37	8.46518809862653
ENSG00000105472	1.882447446251766e-37	5.405225905064856
ENSG00000267890	2.4652658149388433e-37	1.5367199367608892
ENSG00000154914	1.3775316202117885e-36	2.7738276652514324
ENSG00000182240	1.7588387860085556e-36	6.639809106256618
ENSG00000234215	1.8799314015432168e-36	2.0041428288814416
ENSG00000143502	3.129289370258716e-36	4.208774623284411
ENSG00000165868	4.867764281444516e-36	4.495938803658206
ENSG00000143776	1.9426468612129414e-35	5.533484488906227
ENSG00000151276	6.30260916682655e-35	5.84741213789155
ENSG00000259867	8.726357182137077e-35	2.5942048948792444
ENSG00000134769	9.112819244704132e-35	6.18178291377692
ENSG00000120440	9.312380399789456e-35	1.7579216647203937
ENSG00000161243	9.72462237117823e-35	4.401057460339511
ENSG00000080709	1.1815799609685054e-34	1.8814949599827724
ENSG00000166086	5.564521229488664e-34	7.302320445258625
ENSG00000269978	2.1320190204019985e-33	1.575197898491461
ENSG00000166173	2.5264046818513785e-33	4.220691674438683
ENSG00000157985	2.808865420114881e-33	6.604493595162134
ENSG00000130147	4.380228180009484e-33	3.7143120904515787
ENSG00000145555	5.186304488141777e-33	6.361756090765994
ENSG00000225302	5.525190075264953e-33	2.7382309473711626
ENSG00000171435	1.281626991011016e-32	3.3977741752565827
ENSG00000186310	1.4534361145945567e-32	5.782445613168392
ENSG00000115526	1.6139463313984065e-32	5.656088518766566
ENSG00000162004	1.648101106021804e-32	8.424625311379865
ENSG00000166257	2.208895584598931e-32	3.936112980451622
ENSG00000171016	2.5038506982329275e-32	2.384395146410434
ENSG00000270035	3.7994214240608096e-32	1.2022051413301746
ENSG00000131831	3.7994214240608096e-32	3.4065438620505724
ENSG00000101349	3.7994214240608096e-32	3.7516702713393526
ENSG00000036448	6.388204169143471e-32	6.0644727990124085
ENSG00000204860	6.388204169143471e-32	3.551859903259065
ENSG00000176595	1.554647605645899e-31	5.274421489375484
ENSG00000146555	2.2063753294315176e-31	4.410449163338368
ENSG00000231738	2.9418142245692026e-31	5.311114507024723
ENSG00000253764	3.0028218445494893e-31	2.150773547392431
ENSG00000183580	3.762721329398161e-31	4.436179959925528
ENSG00000182310	4.1685349849633145e-31	5.104114163146244
ENSG00000039560	5.011511889924429e-31	5.521150245843165
ENSG00000265778	1.3602317608072923e-30	2.5920935642394243
ENSG00000198795	1.7003419786332885e-30	4.97873387075887
ENSG00000152767	2.040427725768339e-30	7.686567221954224
ENSG00000136826	2.548948349164333e-30	8.785910159028942
ENSG00000075340	2.877450971332293e-30	6.185183336542805
ENSG00000249267	3.0571305262998383e-30	1.4599311075621277
ENSG00000104369	3.450573487160414e-30	3.60733171534503
ENSG00000175344	5.707736730370511e-30	2.8448829324513407
ENSG00000154153	1.272051436584369e-29	5.358808342682299
ENSG00000255020	1.4339464151968555e-29	3.5596111152504313
ENSG00000168589	2.1361184016882996e-29	3.83003997021087
ENSG00000130477	2.554751753591232e-29	2.9697917325982277
ENSG00000161647	2.7116479287911524e-29	3.4697730102079842
ENSG00000075891	2.8215207879919105e-29	3.90239737170899
ENSG00000225554	3.242033443139956e-29	1.3127664673298052
ENSG00000165626	8.708426896873191e-29	5.288611876320864
ENSG00000204681	8.708426896873191e-29	7.686333043512891
ENSG00000127585	1.039535968452487e-28	7.961078309716383
ENSG00000176978	2.414397608092183e-28	8.913240757201724
ENSG00000235597	2.5600744864766373e-28	2.3848906466353985
ENSG00000184640	2.5600744864766373e-28	8.900970818551418
ENSG00000107518	2.992581937169312e-28	4.930894413733812
ENSG00000197077	2.992581937169312e-28	4.407604959854522
ENSG00000158321	3.1728338303476257e-28	6.157173523759647
ENSG00000188130	3.1728338303476257e-28	8.010717910659872
ENSG00000254648	3.7807813464325727e-28	1.3272402177918228
ENSG00000064309	3.7807813464325727e-28	5.733704285800364
ENSG00000111110	3.7807813464325727e-28	7.20227975594199
ENSG00000165810	4.167093532743003e-28	4.556393234530443
ENSG00000259424	4.417421031597305e-28	3.5212950134014274
ENSG00000135111	5.06104220314518e-28	2.233658134189926
ENSG00000173581	5.911157484529391e-28	8.515146093601727
ENSG00000197355	7.753201063443261e-28	8.801267572125727
ENSG00000131398	8.707491918025205e-28	5.284246352805592
ENSG00000151718	1.4107296368907601e-27	7.437094073256027
ENSG00000157657	1.4946370504610395e-27	6.869585544963713
ENSG00000261754	1.4946370504610395e-27	4.584647028282162
ENSG00000196876	2.0725469442602896e-27	6.868695364672903
ENSG00000055732	2.1127293848145614e-27	3.3219014842398638
ENSG00000256124	2.3705754652166923e-27	1.0204470165565787
ENSG00000177283	2.463278097665092e-27	5.308422619584951
ENSG00000143995	2.609115285034335e-27	6.404059662787462
ENSG00000253696	2.9269689648230283e-27	1.2963711830028826
ENSG00000137962	3.0412310996643095e-27	3.9261064749565833
ENSG00000187098	3.82585927866684e-27	7.792530650198827
ENSG00000246379	4.051537706119402e-27	1.4107178254061903
ENSG00000046604	4.457372506931889e-27	6.920788899200391
ENSG00000113657	4.997896427751211e-27	4.366747074628263
ENSG00000172348	5.6033683829304834e-27	5.23172385221993
ENSG00000127955	6.2815193230711045e-27	4.724154160872419
ENSG00000006453	6.525186027506277e-27	6.326443402548934
ENSG00000174595	7.040991601912706e-27	1.723249975431676
ENSG00000068078	1.0894792900617813e-26	6.719589437701577
ENSG00000227051	1.4199884945935822e-26	3.103273131343038
ENSG00000099139	1.5606968375552e-26	6.0524614749159795
ENSG00000172081	2.0712207938013393e-26	8.876430941250804
ENSG00000250305	2.2757850358240907e-26	6.1247813957709765
ENSG00000165802	2.4080121573458746e-26	8.727106708104273
ENSG00000148468	3.1330453303169807e-26	7.38255426137556
ENSG00000118276	3.5065375330158964e-26	4.576187635236045
ENSG00000212864	4.3095273596684305e-26	7.2145445178533025
ENSG00000259744	4.3909948002471184e-26	2.008678800991813
ENSG00000135919	4.558538398885522e-26	6.960407203886833
ENSG00000044524	4.8218088861531334e-26	4.59805652549502
ENSG00000166532	6.624742723960535e-26	7.594662958365543
ENSG00000003096	7.835294989772755e-26	4.590289506307758
ENSG00000156140	8.285669335877312e-26	4.180920184350549
ENSG00000162722	8.285669335877312e-26	5.728682339703737
ENSG00000072195	1.075089708364405e-25	6.586885291232202
ENSG00000211802	1.2018385593642443e-25	2.5847544686580908
ENSG00000087258	1.2706602636540224e-25	4.137102352732363
ENSG00000156475	1.647143915827588e-25	4.742668603620597
ENSG00000189013	1.647143915827588e-25	2.1527598287489518
ENSG00000162669	1.709272181424616e-25	3.839392221752878
ENSG00000080854	1.909938250081063e-25	4.339160046333376
ENSG00000105426	2.3403474562620493e-25	7.320483921526075
ENSG00000269887	2.614309363429091e-25	2.1567438952287783
ENSG00000184785	3.26115214897806e-25	5.539609735276872
ENSG00000103260	3.5753795605654874e-25	8.32800953940065
ENSG00000180071	4.709579161123153e-25	3.211579432778755
ENSG00000187079	4.885565615695071e-25	7.07953423304889
ENSG00000160862	5.761670582901807e-25	7.521296188071905
ENSG00000272143	7.862695383354807e-25	5.145315843398276
ENSG00000143845	8.458384876976809e-25	2.54262472993712
ENSG00000225173	8.93430766510184e-25	1.9952662698345323
ENSG00000183783	9.967196662854674e-25	1.2381190512360347
ENSG00000170011	1.1322574724558756e-24	7.299354393490573
ENSG00000229536	1.2628645980657861e-24	3.0479339851239367
ENSG00000235688	1.4872609717308323e-24	2.9645910145261833
ENSG00000132970	1.9172175625835533e-24	6.258353580962286
ENSG00000026559	1.9522668341929622e-24	1.7759744292554267
ENSG00000214575	2.0242813098124062e-24	3.4274389712253885
ENSG00000161082	2.2564982424843107e-24	3.4161933833197913
ENSG00000101443	2.3396239955741797e-24	5.738621423655467
ENSG00000127252	2.5150853953181326e-24	2.7822347910526957
ENSG00000185008	2.5150853953181326e-24	3.1490954507985283
ENSG00000104970	2.752846982974445e-24	5.583679527088026
ENSG00000185274	2.8030062914100027e-24	2.851986623018256
ENSG00000140470	2.9060575292859904e-24	6.310172045174484
ENSG00000070601	3.2382746488226963e-24	3.8087778372338743
ENSG00000144935	3.740423707754089e-24	6.589758190942126
ENSG00000196368	5.967937596141624e-24	6.198359006900445
ENSG00000167759	6.075903303035434e-24	1.1642190536660255
ENSG00000180530	6.887804748024265e-24	8.302440023114313
ENSG00000011105	7.668653435923312e-24	5.107575663698157
ENSG00000092096	9.007194483292469e-24	8.494154963731603
ENSG00000121904	9.169517355442573e-24	3.5860070566432465
ENSG00000130433	9.848301487396897e-24	5.9150144596811405
ENSG00000164292	1.0025633577301215e-23	8.753190322628125
ENSG00000238243	1.0025633577301358e-23	3.633180613120424
ENSG00000206190	1.1562969203903737e-23	4.552654531497016
ENSG00000138829	1.5647871237478058e-23	5.761356730547427
ENSG00000164050	1.9363059884495473e-23	8.38197755479035
ENSG00000264859	2.04208902248978e-23	2.424945564616908
ENSG00000272610	3.5326653281879556e-23	1.9160917952216299
ENSG00000146950	4.364251563865888e-23	2.69867683755029
ENSG00000203727	4.6007919762518776e-23	2.132943373720717
ENSG00000096696	4.765495168684121e-23	5.113681896844859
ENSG00000186204	5.112619124282974e-23	4.440064743553647
ENSG00000164742	5.295456568275538e-23	5.637567206457583
ENSG00000101493	6.536646039102689e-23	6.667472992428134
ENSG00000161681	7.261245989691981e-23	1.8587621164356272
ENSG00000137693	7.925424332510541e-23	4.812447044671666
ENSG00000079101	8.352449957846253e-23	3.512003795570825
ENSG00000142408	8.6497125881676e-23	3.731644604162422
ENSG00000171451	8.6497125881676e-23	7.390891736156971
ENSG00000132122	9.60581301952128e-23	5.8840176825730675
ENSG00000140988	1.511141936942354e-22	8.925510695852033
ENSG00000106665	1.9607884618966424e-22	6.912612775856589
ENSG00000259985	2.372494017115276e-22	2.274623799774896
ENSG00000174123	2.498923101135131e-22	8.791002643682672
ENSG00000158528	2.586891963341121e-22	5.317419045669305
ENSG00000152463	2.869614501924427e-22	3.290031470948379
ENSG00000176058	3.0748784964035546e-22	8.412559596594814
ENSG00000137831	3.294668613680993e-22	7.731177849231378
ENSG00000105357	3.5300015526031753e-22	2.898237186140489
ENSG00000198157	4.895739286566434e-22	8.290374308329262
ENSG00000159212	5.24400220781699e-22	4.9566992100011396
ENSG00000137177	6.225641458475829e-22	7.561493071731872
ENSG00000214049	7.388843369808722e-22	3.8737520175493243
ENSG00000129116	8.048673419966098e-22	7.226220736715715
ENSG00000114790	8.048673419966098e-22	5.913601248876197
ENSG00000106070	8.472226290765348e-22	4.946097366808762
ENSG00000144749	8.472226290765348e-22	7.97721953543129
ENSG00000251468	8.917829989609566e-22	4.005005352807618
ENSG00000167037	9.386619868855473e-22	2.9382641297839225
ENSG00000122026	9.879789073033437e-22	8.92142071630193
ENSG00000225946	1.1323833525990816e-21	2.24818792330022
ENSG00000271109	1.233048659987242e-21	5.883159403343304
ENSG00000167034	1.254219928048454e-21	4.127488258395313
ENSG00000254101	1.254219928048472e-21	5.857536606141085
ENSG00000221887	1.761865151633854e-21	2.9779350928746684
ENSG00000122691	1.7920044391166673e-21	3.1694263853290208
ENSG00000251359	2.0522204302444112e-21	3.146677944576186
ENSG00000228412	2.349775904571813e-21	2.1344515278623057
ENSG00000107331	2.5141821191192295e-21	8.794631350248759
ENSG00000154134	2.6006035071960097e-21	7.958850343818958
ENSG00000153132	2.6006035071960097e-21	7.905244017469335
ENSG00000197124	2.6899635739394158e-21	5.940601100911671
ENSG00000255794	2.877898303474287e-21	3.634797414933836
ENSG00000171425	2.9766805664520278e-21	8.687209417706876
ENSG00000105372	4.168852937794988e-21	8.933690654952235
ENSG00000270059	4.239525572833579e-21	1.362840906053162
ENSG00000105290	4.689151871684765e-21	6.443585075416539
ENSG00000105373	4.849269653069852e-21	8.917330736751827
ENSG00000114698	4.849269653069852e-21	5.995893552186363
ENSG00000105193	6.44785836671898e-21	8.929600675402133
ENSG00000105088	6.779741654276751e-21	3.9103588778458405
ENSG00000122859	6.89408212792259e-21	3.016151020927718
ENSG00000232046	7.88018684667387e-21	1.3915056621202055
ENSG00000244459	8.28490957155988e-21	4.608426820857128
ENSG00000088881	8.566080799094981e-21	6.3722848871144295
ENSG00000235609	8.566080799094981e-21	5.963231585517851
ENSG00000196071	9.157047950889374e-21	1.9183961934403644
ENSG00000130222	9.952751060460303e-21	6.350065124798836
ENSG00000142609	1.533202547261639e-20	3.178663919859531
ENSG00000213853	1.533202547261639e-20	5.643652940357392
ENSG00000267253	1.6113731679563246e-20	3.6528169334652683
ENSG00000255240	1.998238556945905e-20	4.230944704188145
ENSG00000228323	2.099819987975174e-20	5.973491999318473
ENSG00000136159	2.357136108856115e-20	8.396119719258806
ENSG00000154310	2.779669118491966e-20	6.170732312789091
ENSG00000182674	2.8727598622821545e-20	1.245502571227906
ENSG00000233016	3.06828927659504e-20	8.736830404427716
ENSG00000095066	3.2235209925755914e-20	8.771093978051772
ENSG00000101282	3.442638276023242e-20	5.94495002943378
ENSG00000269086	3.676475377017516e-20	5.0678993696670505
ENSG00000115268	4.3320365663051246e-20	8.929600675402133
ENSG00000179314	5.359669606479346e-20	6.778439776987123
ENSG00000206538	5.448039155361642e-20	3.8690513617139777
ENSG00000169894	5.448039155361642e-20	3.7384044851211407
ENSG00000162543	6.208853801776369e-20	5.406123032069213
ENSG00000147650	6.736767429052664e-20	7.720301911686201
ENSG00000236154	6.84755788584105e-20	2.770482771568823
ENSG00000054392	7.429116480308786e-20	6.353792633617623
ENSG00000076356	8.191744196509158e-20	6.736615691918235
ENSG00000073792	8.191744196509158e-20	5.419346845594381
ENSG00000170677	8.601587070964244e-20	7.085254416237812
ENSG00000166401	8.601587070964244e-20	7.975134566088439
ENSG00000108932	8.742656491296526e-20	8.674478206072555
ENSG00000103723	9.031693648207142e-20	5.107255977528309
ENSG00000130005	9.031693648207142e-20	8.661125803183022
ENSG00000189419	9.330175779907946e-20	5.935698158093293
ENSG00000141837	1.045373350786259e-19	5.511310092073729
ENSG00000196890	1.0975280644307082e-19	4.041570438525566
ENSG00000180340	1.377004118687301e-19	7.370291774164609
ENSG00000039139	1.4222922610323607e-19	3.299836835734847
ENSG00000261801	1.4929992589488438e-19	4.026929466727856
ENSG00000026652	1.4929992589488438e-19	7.355797790656408
ENSG00000105388	1.7547353866461867e-19	1.3788532491409267
ENSG00000170153	1.902126182264844e-19	4.753748941910335
ENSG00000102265	2.0617442478709917e-19	8.852893569053816
ENSG00000165929	2.1637974577913925e-19	6.209857747057263
ENSG00000104447	2.270841493583212e-19	6.827410474655566
ENSG00000153291	2.345095429654594e-19	6.918621226597638
ENSG00000105767	2.3831173941800244e-19	7.730601368194423
ENSG00000095777	2.3831173941800244e-19	3.0058688895130135
ENSG00000230992	2.541395245699194e-19	1.4558764314490176
ENSG00000240342	2.6243869428001025e-19	8.37546559764304
ENSG00000116141	2.7100566427394013e-19	5.659224710362179
ENSG00000153404	2.843769889351408e-19	6.774653373875266
ENSG00000130508	3.1310630944481306e-19	6.546265120696947
ENSG00000217447	3.2330614882527696e-19	0.9113444803527563
ENSG00000245008	3.6166032944062346e-19	6.489209341668858
ENSG00000226435	4.1764331199885313e-19	3.2060097223000796
ENSG00000140451	4.745452001853617e-19	8.741922889081444
ENSG00000172554	5.139320843402827e-19	4.2156597073821835
ENSG00000125744	5.139320843402827e-19	7.750318812807136
ENSG00000237686	5.221887291542942e-19	5.768998891103826
ENSG00000121900	5.390972949306961e-19	6.444854141130658
ENSG00000124785	5.390972949306961e-19	7.200377307343903
ENSG00000167468	5.931372464171857e-19	8.876430941250804
ENSG00000148303	5.931372464171857e-19	8.933690654952235
ENSG00000198286	5.931372464171857e-19	8.04802321062566
ENSG00000118971	6.422337484370983e-19	8.084736233314242
ENSG00000164120	6.5252452946285845e-19	3.646917436882083
ENSG00000179820	7.409351426684911e-19	8.597149908469028
ENSG00000270624	7.527873509947121e-19	2.251938316108826
ENSG00000237149	7.770566560365478e-19	4.063266363896692
ENSG00000063177	8.149173722373729e-19	8.929600675402133
ENSG00000154277	8.545999591658987e-19	7.940477350939342
ENSG00000249574	8.682471916189233e-19	2.5990553863828247
ENSG00000130054	8.96190961872407e-19	3.73494683994492
ENSG00000102935	9.397809818907307e-19	6.050354072322437
ENSG00000152558	9.54771481712775e-19	8.917330736751827
ENSG00000224189	1.0171328848305278e-18	5.221163619040414
ENSG00000002726	1.033341895974577e-18	5.517005824632362
ENSG00000177374	1.0665294587405113e-18	6.008394732373276
ENSG00000187678	1.172541915663317e-18	4.902387695661745
ENSG00000107295	1.2889542391385438e-18	3.296453392807411
ENSG00000267308	1.4167728412820808e-18	2.218133188848338
ENSG00000109158	1.7657646035941503e-18	6.240537050605603
ENSG00000183690	1.7657646035941503e-18	4.434827147867479
ENSG00000118181	1.8509412644034116e-18	8.925510695852033
ENSG00000113494	2.0984347868293187e-18	5.0580670377275645
ENSG00000074590	2.416087034364333e-18	5.322878979637569
ENSG00000256612	2.8249393712944685e-18	3.391588876872462
ENSG00000186468	2.8694039938186476e-18	8.90506079810152
ENSG00000163453	3.006987801939978e-18	6.470236755485046
ENSG00000248015	3.0542816149256938e-18	5.783878649535191
ENSG00000104213	3.2006160569123616e-18	5.0087612296061925
ENSG00000214313	3.3019979800617683e-18	2.1275574285763406
ENSG00000113272	3.6255637137582784e-18	8.703569335907286
ENSG00000265929	3.918973981877398e-18	4.820441985933822
ENSG00000198626	3.918973981877398e-18	5.277892056082311
ENSG00000198435	3.980410666560938e-18	6.185448096072608
ENSG00000181218	4.106151955519399e-18	5.925689020260824
ENSG00000142541	4.577932593645419e-18	8.933690654952235
ENSG00000147324	4.649561606148523e-18	7.3939560023408015
ENSG00000139146	5.024649091367964e-18	8.864161002600497
ENSG00000084628	5.600448764569471e-18	2.6571077569189265
ENSG00000110092	5.866735854612536e-18	8.7761864627055
ENSG00000101439	6.051168246819972e-18	8.881523425904534
ENSG00000148655	6.14552007444422e-18	5.646563820657099
ENSG00000138823	6.14552007444422e-18	4.39113107999107
ENSG00000151623	6.338603730635016e-18	8.114610838181871
ENSG00000099821	7.397603878546394e-18	8.813537510776033
ENSG00000102271	7.397603878546394e-18	4.126346306418422
ENSG00000242474	7.629482834019328e-18	4.87907842372827
ENSG00000204628	7.990822350898505e-18	8.933690654952235
ENSG00000141040	8.369051715461193e-18	6.743360442413796
ENSG00000003989	8.369051715461193e-18	4.713852567728329
ENSG00000249430	8.764949692116307e-18	4.431249222256367
ENSG00000110002	9.613045130622102e-18	8.72865044532751
ENSG00000154734	1.1559655527406174e-17	5.293638571370231
ENSG00000224945	1.1919942684446646e-17	5.393027778442684
ENSG00000133026	1.2104221745278602e-17	8.28144889324419
ENSG00000163624	1.286988893297189e-17	7.484977186401739
ENSG00000162426	1.286988893297189e-17	3.6251879694187217
ENSG00000129514	1.3894509164138495e-17	2.206338330110542
ENSG00000146242	1.4108895770195958e-17	7.626795433443329
ENSG00000253978	1.4326547757362338e-17	1.534162417781154
ENSG00000272692	1.5465531600720525e-17	2.8803429819023183
ENSG00000131773	1.5945757352373906e-17	6.61359890019009
ENSG00000142149	1.6191361417471444e-17	1.7475803635018512
ENSG00000130287	1.6950803201290615e-17	5.145161892958495
ENSG00000137203	1.747652626369785e-17	5.791513904769558
ENSG00000186184	1.94464991070732e-17	8.848803589503715
ENSG00000226856	2.0048554291474466e-17	5.365512411620568
ENSG00000147100	2.196731751773745e-17	5.346813471004371
ENSG00000212657	2.230427841219711e-17	3.416414671245653
ENSG00000231764	2.230427841219711e-17	2.02192158373202
ENSG00000145864	2.370390453752266e-17	5.790841404420509
ENSG00000159556	2.4067146152089852e-17	8.066098344656886
ENSG00000145919	2.4067146152089852e-17	8.720470486227306
ENSG00000123144	2.5190163119809635e-17	8.8682509821506
ENSG00000189319	2.6364877915946454e-17	8.780276442255602
ENSG00000203778	2.801565413534973e-17	7.786791282918478
ENSG00000272668	3.1153539861244385e-17	6.020967568543681
ENSG00000267365	3.360485652186426e-17	2.8960507518647844
ENSG00000215764	3.411749274183514e-17	2.757349669771659
ENSG00000162878	3.516603191891858e-17	4.954974009095456
ENSG00000185222	3.516603191891858e-17	8.461178078212027
ENSG00000116014	3.679875171272183e-17	6.365334193296232
ENSG00000163618	3.8506248389488434e-17	3.938899358477752
ENSG00000095203	3.8506248389488434e-17	4.809820640935307
ENSG00000128645	3.909261034216893e-17	3.822536447571409
ENSG00000187243	4.0291898340390866e-17	4.257921311215907
ENSG00000169436	4.215922816980819e-17	3.8508871667101023
ENSG00000196092	4.3451304737378345e-17	8.172887525607177
ENSG00000151322	4.5463033553587125e-17	6.521772582082537
ENSG00000196139	4.5463033553587125e-17	6.289742834597684
ENSG00000099624	4.5463033553587125e-17	8.850347326726952
ENSG00000141665	4.5463033553587125e-17	5.679930510228243
ENSG00000165655	4.6153824713389666e-17	6.1404818240554535
ENSG00000143195	4.756663184921912e-17	6.130518696461705
ENSG00000174444	4.976623550418191e-17	8.933690654952235
ENSG00000205838	5.206616383949172e-17	4.4367604950109
ENSG00000224032	5.447092762794006e-17	8.772096483155398
ENSG00000107438	5.613466313438824e-17	8.827351186649578
ENSG00000158553	6.236238919432409e-17	2.340771933146584
ENSG00000233762	6.426372500086938e-17	7.93686097204988
ENSG00000128833	7.031766060907179e-17	8.78336391670208
ENSG00000261447	7.137996366580456e-17	1.4521195738397716
ENSG00000171119	7.245810011563083e-17	5.929215440474791
ENSG00000164647	7.245810011563083e-17	6.046022894999081
ENSG00000145757	7.693368475192474e-17	5.717104035222462
ENSG00000145431	7.693368475192474e-17	6.821112540543466
ENSG00000117707	7.927269007710168e-17	6.376922111553636
ENSG00000272323	7.927269007710168e-17	5.460423297719691
ENSG00000271943	7.927269007710168e-17	3.742719262292027
ENSG00000163995	8.0468368106771e-17	5.371807141259799
ENSG00000125850	8.168183826325513e-17	2.562967487028592
ENSG00000268070	8.291336159672173e-17	2.3853286988208837
ENSG00000158966	8.291336159672173e-17	6.445317013231989
ENSG00000136854	8.416320293167064e-17	7.637724436475929
ENSG00000178171	8.935117990812143e-17	0.9403516067461839
ENSG00000136942	9.206224841080872e-17	8.92142071630193
ENSG00000177181	9.206224841080872e-17	5.813454748948729
ENSG00000142192	9.344805936244704e-17	8.619143543442776
ENSG00000122033	9.485444939666514e-17	8.74346662630468
ENSG00000220161	9.628171981769079e-17	1.321896842573873
ENSG00000170889	9.920012883318174e-17	8.929600675402133
ENSG00000106123	1.0220578489768022e-16	5.806507328182767
ENSG00000137154	1.084891970166892e-16	8.933690654952235
ENSG00000166025	1.1177232121893743e-16	6.8404196453761825
ENSG00000235529	1.1863541527478957e-16	1.6381859048312029
ENSG00000256164	1.3166031270302319e-16	3.5330677021041654
ENSG00000186193	1.3563418045192277e-16	8.273961564875352
ENSG00000226644	1.3972633171622375e-16	1.737060903313233
ENSG00000139865	1.482794652789753e-16	1.2918182869406696
ENSG00000205106	1.5274769135030188e-16	4.897887237738685
ENSG00000150967	1.5734869426637644e-16	8.86261726537726
ENSG00000164626	1.7980325226564132e-16	3.854413258797634
ENSG00000197958	1.7980325226564132e-16	8.925510695852033
ENSG00000154639	1.7980325226564132e-16	7.716022493925406
ENSG00000155495	1.879688178872827e-16	8.589815444485117
ENSG00000233276	1.879688178872827e-16	8.858527285827156
ENSG00000069869	2.0239843277655196e-16	7.985038260678906
ENSG00000105655	2.0541282046579316e-16	8.507711590486391
ENSG00000226337	2.1472421027476607e-16	4.780504760984037
ENSG00000188004	2.2116185068222194e-16	6.064735898247402
ENSG00000239467	2.3117685494746035e-16	5.411068547637736
ENSG00000056661	2.3117685494746365e-16	7.060234340831884
ENSG00000231162	2.346135829079052e-16	2.4557805766809087
ENSG00000008256	2.381006954429583e-16	7.898883121348556
ENSG00000237773	2.416389205783924e-16	3.0333859746229046
ENSG00000130511	2.416389205783958e-16	8.670849499506467
ENSG00000105376	2.416389205783958e-16	6.994940554223021
ENSG00000122406	2.969741731801991e-16	8.925510695852033
ENSG00000258702	3.0137385422691705e-16	3.2196463746241415
ENSG00000150054	3.058378090454486e-16	6.684913029784647
ENSG00000180815	3.103669629686302e-16	5.198328396558127
ENSG00000184905	3.243550705936392e-16	5.0255815724403785
ENSG00000181350	3.243550705936392e-16	6.3756594985273525
ENSG00000175497	3.4397714516032453e-16	1.4146598199730693
ENSG00000189014	3.4906281737382143e-16	4.334061815836167
ENSG00000164346	3.542226295868087e-16	8.88461090035101
ENSG00000230707	3.7015763255636324e-16	1.7078412885587109
ENSG00000230832	3.8117160018895925e-16	5.548268765270657
ENSG00000167658	4.041780480515012e-16	8.933690654952235
ENSG00000163531	4.2232649623401654e-16	6.130864503409971
ENSG00000148334	4.3486950753941523e-16	8.809447531225931
ENSG00000118046	4.960129109334041e-16	8.825807449426337
ENSG00000116183	4.960129109334041e-16	6.611380721189092
ENSG00000142173	4.960129109334041e-16	6.164549224505051
ENSG00000099840	5.033090757940835e-16	8.655492086409684
ENSG00000186827	5.182203420348693e-16	7.746248575667643
ENSG00000088280	5.182203420348767e-16	7.301317505518413
ENSG00000255920	5.2583848833317335e-16	3.3540054403884225
ENSG00000260521	5.335670424383169e-16	6.0466958710537995
ENSG00000197766	5.656172016139485e-16	7.8361425552587125
ENSG00000202515	5.823467848594882e-16	4.728246032765858
ENSG00000108669	6.172830650684035e-16	8.896880839001316
ENSG00000078328	6.355181664774919e-16	2.694323356283872
ENSG00000109956	6.355181664774919e-16	3.0429279369510693
ENSG00000161973	6.448338685031529e-16	2.202897925252722
ENSG00000176769	6.448338685031529e-16	1.378166748145613
ENSG00000145592	6.542841824340583e-16	8.933690654952235
ENSG00000130255	6.542841824340583e-16	8.929600675402133
ENSG00000187239	6.834620932378743e-16	8.851891063950191
ENSG00000225506	6.934702881394066e-16	2.2744562670414554
ENSG00000145358	7.139221292633963e-16	3.4578103458215725
ENSG00000196632	7.457197679650236e-16	6.441408591410736
ENSG00000156466	7.457197679650236e-16	6.06890338704964
ENSG00000230461	7.457197679650236e-16	3.5893002605329056
ENSG00000204832	7.457197679650236e-16	5.953542262564682
ENSG00000163625	7.67689768961913e-16	8.457806420764697
ENSG00000204624	7.67689768961913e-16	4.658018353952887
ENSG00000063046	7.789128489375029e-16	8.909150777651623
ENSG00000117020	8.0184648902291525e-16	8.061849551761053
ENSG00000106546	8.0184648902291525e-16	8.031764656465096
ENSG00000243069	9.268847154656314e-16	1.5796019087726594
ENSG00000215374	9.964250408202367e-16	5.431936765017695
ENSG00000242071	9.964250408202367e-16	8.290578532194518
ENSG00000196547	1.0405920759037437e-15	8.880520920800906
ENSG00000233121	1.0557389969169845e-15	2.462357869404559
ENSG00000196104	1.0866878118620014e-15	2.9767515760374175
ENSG00000259514	1.1185306083628256e-15	6.702717343345382
ENSG00000071205	1.1680268384095767e-15	7.081853013235465
ENSG00000187554	1.1680268384095767e-15	6.754243732061487
ENSG00000174915	1.2196807548976526e-15	8.703569335907286
ENSG00000248309	1.2373941067203278e-15	8.541975164110447
ENSG00000144648	1.2920696534148717e-15	5.080180756738054
ENSG00000136943	1.2920696534148717e-15	4.503877264114371
ENSG00000086289	1.3108187444742241e-15	7.751217133176936
ENSG00000166682	1.349125061581283e-15	7.1690518673158214
ENSG00000260578	1.368689892281731e-15	3.61794798055514
ENSG00000235565	1.388534328795622e-15	3.582956224105548
ENSG00000131711	1.4086623064493797e-15	7.533365415197068
ENSG00000236908	1.4086623064493797e-15	1.3700306946827139
ENSG00000140443	1.4497848997705686e-15	8.533049749025373
ENSG00000238142	1.4707876616162423e-15	4.7663976000201345
ENSG00000078295	1.4707876616162423e-15	2.589311560510303
ENSG00000172809	1.492090258473341e-15	8.92142071630193
ENSG00000166503	1.5803841835496949e-15	4.4308395524341
ENSG00000125375	1.5803841835496949e-15	8.418734545487766
ENSG00000196642	1.5803841835496949e-15	8.876430941250804
ENSG00000107282	1.6264425643400498e-15	6.635509435771712
ENSG00000105640	1.6264425643400498e-15	8.933690654952235
ENSG00000130202	1.7727029572059318e-15	6.34876153013823
ENSG00000140545	1.824279611238517e-15	8.463724320538892
ENSG00000268785	1.8506197327466036e-15	4.612646210909384
ENSG00000235570	1.9044294585033997e-15	0.7168277955998753
ENSG00000095739	1.988047594907354e-15	6.157567234319664
ENSG00000272463	1.988047594907354e-15	6.550919700459957
ENSG00000177614	1.988047594907354e-15	6.171707399537209
ENSG00000232448	2.045792541785417e-15	1.3840780275526903
ENSG00000241794	2.045792541785417e-15	1.9606177807693905
ENSG00000104969	2.1051897614713552e-15	8.8682509821506
ENSG00000269959	2.1355224677705008e-15	1.089691057128118
ENSG00000137434	2.166285795154122e-15	6.583212523300925
ENSG00000149273	2.166285795154122e-15	8.929600675402133
ENSG00000226363	2.261220113045583e-15	3.1273895943814676
ENSG00000133138	2.261220113045583e-15	7.3765379496006
ENSG00000179008	2.326775349148429e-15	2.7007769912643473
ENSG00000169302	2.360251747887648e-15	5.35561441565817
ENSG00000180447	2.498969381145717e-15	7.4032106782425915
ENSG00000213213	2.571310393771035e-15	7.074831159034671
ENSG00000218336	2.6457141517866435e-15	7.296042721823391
ENSG00000100316	2.683707590839247e-15	8.929600675402133
ENSG00000213885	2.7222385510488487e-15	6.351214983874158
ENSG00000122203	2.761314519464046e-15	8.864161002600497
ENSG00000057294	2.761314519464046e-15	7.739720762660138
ENSG00000101746	2.8818888916806537e-15	7.870813915680991
ENSG00000137843	2.8818888916806537e-15	7.197808779577791
ENSG00000073008	2.923221836164413e-15	6.913011397837307
ENSG00000271389	2.965138790951576e-15	1.1559489166947887
ENSG00000203930	3.3224973729212e-15	3.68573483297343
ENSG00000042813	3.418272354784041e-15	3.583754835575332
ENSG00000181690	3.669772559707207e-15	8.019624711522294
ENSG00000147813	3.7222177832002994e-15	8.638129663105648
ENSG00000104313	3.829333354182048e-15	6.666184749843264
ENSG00000198242	3.829333354182048e-15	8.909150777651623
ENSG00000204977	3.939484662781704e-15	8.680573195829911
ENSG00000251348	3.995725088280654e-15	6.043733460422443
ENSG00000090971	4.169235497820427e-15	7.775239666370943
ENSG00000176933	4.169235497820486e-15	6.436923901539742
ENSG00000105784	4.538823350592309e-15	5.364114911989192
ENSG00000184258	4.603483368426029e-15	4.1059714485125225
ENSG00000104529	4.735537803089627e-15	8.92142071630193
ENSG00000125430	4.871322493491369e-15	5.195272704529483
ENSG00000244558	4.940645977820536e-15	4.667850157326701
ENSG00000261115	4.940645977820536e-15	3.9619547726295568
ENSG00000145777	4.940645977820536e-15	4.194322584909464
ENSG00000241741	5.0822213528063274e-15	6.752911226908046
ENSG00000122705	5.6099297261683686e-15	8.844713609953612
ENSG00000185437	5.689595431891943e-15	7.710051431312485
ENSG00000260838	5.935339272654476e-15	0.9269719454153684
ENSG00000172594	5.935339272654476e-15	7.482640749303325
ENSG00000166681	5.935339272654476e-15	7.813522117654172
ENSG00000154447	5.935339272654476e-15	7.398107863821122
ENSG00000167283	6.2793263551433606e-15	8.876430941250804
ENSG00000164796	6.27932635514345e-15	3.2402303496720943
ENSG00000189143	6.7370293442064926e-15	5.670584313866629
ENSG00000197872	6.8324372097313084e-15	8.855981043500291
ENSG00000189343	7.329804098294037e-15	8.892790859451214
ENSG00000184307	7.329804098294037e-15	8.780817674375214
ENSG00000245468	7.43347430643395e-15	5.8088544596961595
ENSG00000148143	7.645166222041503e-15	3.3824581430319944
ENSG00000256049	7.753227775033014e-15	4.086107153068684
ENSG00000087510	7.973883706544492e-15	4.437624993542767
ENSG00000267251	7.973883706544492e-15	3.2028075740900386
ENSG00000204334	8.31651285243538e-15	3.712270121453345
ENSG00000235241	8.920059718422475e-15	2.937625263358802
ENSG00000113645	9.173379056950604e-15	6.813835879766459
ENSG00000112902	9.701458463245517e-15	6.204042482084191
ENSG00000167748	9.838088584426684e-15	3.929485561102017
ENSG00000214018	9.838088584426684e-15	3.893967859345462
ENSG00000171530	1.0117058528778714e-14	8.817627490326135
ENSG00000100129	1.0550180664755046e-14	8.92142071630193
ENSG00000225345	1.0698573231160919e-14	2.1334412174134036
ENSG00000224596	1.1312975418022187e-14	3.941005022810915
ENSG00000233927	1.2300270082302432e-14	8.92142071630193
ENSG00000163577	1.2300270082302432e-14	5.450465247883288
ENSG00000185634	1.2472871187967874e-14	6.270504793395338
ENSG00000197860	1.2472871187967874e-14	8.453459392095837
ENSG00000077264	1.2472871187967874e-14	5.045153497497776
ENSG00000095059	1.282525917351435e-14	8.843711104849987
ENSG00000129028	1.3942297850447196e-14	4.7740642706718965
ENSG00000229912	1.413756277837857e-14	1.9141876858829072
ENSG00000149564	1.453620570147734e-14	7.608507599400854
ENSG00000091436	1.5155007794162462e-14	8.47445052196596
ENSG00000131469	1.5155007794162462e-14	8.933690654952235
ENSG00000249896	1.579973011071155e-14	2.9791057649314223
ENSG00000188846	1.579973011071155e-14	8.925510695852033
ENSG00000261586	1.8659830292148516e-14	2.817919220198288
ENSG00000214842	1.8659830292148516e-14	1.378728618809849
ENSG00000089289	1.8919986136623233e-14	8.758824039401464
ENSG00000237732	1.9183712149438002e-14	2.8689760930047727
ENSG00000116830	1.9183712149438002e-14	8.705113073130525
ENSG00000052126	1.972206807295727e-14	7.2632874841831265
ENSG00000176402	1.9996796286389028e-14	4.596058182127859
ENSG00000187720	2.055760388044458e-14	3.3919637623361147
ENSG00000116285	2.1427965272212107e-14	7.594963637907916
ENSG00000060709	2.1726069756660253e-14	3.75715439333926
ENSG00000142303	2.1726069756660253e-14	4.3061606742258105
ENSG00000213846	2.2334579206123546e-14	6.854639195939209
ENSG00000063245	2.4262561939637968e-14	8.84062363040351
ENSG00000148399	2.528708095405338e-14	8.850347326726952
ENSG00000110660	2.5637960168755277e-14	8.86261726537726
ENSG00000151208	2.599363098248803e-14	8.485433772511787
ENSG00000229950	2.6354157742566826e-14	5.607359372410167
ENSG00000112238	2.6719605645355337e-14	2.7158992102335726
ENSG00000197147	2.709004074726619e-14	8.672393236729706
ENSG00000133612	2.709004074726619e-14	8.73582789932409
ENSG00000130811	2.7465529975890914e-14	8.870797224477464
ENSG00000187957	2.784614114128504e-14	2.7510779823102576
ENSG00000272327	2.862300500357389e-14	2.078964061503437
ENSG00000185905	3.065972023399425e-14	8.880520920800906
ENSG00000133640	3.1513769212218754e-14	3.7994872861972753
ENSG00000182087	3.1949531795376304e-14	8.92142071630193
ENSG00000172009	3.239122384071665e-14	8.775183957601874
ENSG00000130734	3.239122384071665e-14	8.5480701538678
ENSG00000177340	3.239122384071665e-14	6.321022775577551
ENSG00000116251	3.28389246814337e-14	8.900970818551418
ENSG00000114391	3.329271469349134e-14	8.925510695852033
ENSG00000177600	3.329271469349134e-14	8.925510695852033
ENSG00000135063	3.329271469349134e-14	6.814390306502017
ENSG00000243284	3.329271469349134e-14	5.096014654796053
ENSG00000123179	3.329271469349134e-14	8.561883829741344
ENSG00000123349	3.375267530907535e-14	8.896880839001316
ENSG00000213860	3.4691439442587194e-14	5.561797132638557
ENSG00000102543	3.4691439442587194e-14	8.247593767350644
ENSG00000143341	3.4691439442587194e-14	3.9871429459586833
ENSG00000175886	3.4691439442587194e-14	6.562849957776577
ENSG00000165757	3.4691439442587194e-14	3.33834663423621
ENSG00000109927	3.61479632329393e-14	8.593139888054525
ENSG00000182103	3.614796323293982e-14	2.719939623092762
ENSG00000147003	3.715224500104446e-14	5.510159281302315
ENSG00000135549	3.715224500104446e-14	6.378569441604186
ENSG00000162627	3.766463332615785e-14	5.133540621913107
ENSG00000180769	3.871036273531959e-14	5.465117293022311
ENSG00000228714	3.924389058080909e-14	5.268565506558919
ENSG00000214290	3.978465373666954e-14	8.188533267307216
ENSG00000214530	4.033274867048588e-14	8.683119438156774
ENSG00000172987	4.033274867048588e-14	3.0583677896178165
ENSG00000260001	4.033274867048588e-14	6.149956682347253
ENSG00000157404	4.1451326075612864e-14	8.714295537334355
ENSG00000006756	4.2022007864295577e-14	6.302896563135716
ENSG00000109475	4.202200786429617e-14	8.929600675402133
ENSG00000270036	4.318666572810452e-14	4.335580542527797
ENSG00000120784	4.318666572810452e-14	6.315841778149863
ENSG00000113594	4.318666572810452e-14	7.091735120587194
ENSG00000186153	4.3780849048028934e-14	8.440728180461516
ENSG00000164587	4.3780849048028934e-14	8.929600675402133
ENSG00000256276	4.687457782024821e-14	0.6002094658909995
ENSG00000105750	4.6874577820248875e-14	6.905623752058118
ENSG00000126947	4.6874577820248875e-14	7.467835908679582
ENSG00000179399	4.7518655113103145e-14	2.38112759833778
ENSG00000114942	4.7518655113103145e-14	8.933690654952235
ENSG00000124159	4.9503593024661875e-14	2.4581586929197323
ENSG00000184384	5.0871982754479335e-14	8.761370281728329
ENSG00000054967	5.520438317951744e-14	8.516894054690221
ENSG00000196972	5.520438317951744e-14	5.751612689628558
ENSG00000163697	5.672766180447924e-14	7.922426104921124
ENSG00000267767	5.672766180447924e-14	5.483911192280486
ENSG00000227110	5.750473556797537e-14	3.3672900747100805
ENSG00000173838	5.829228094457352e-14	1.3734664069523272
ENSG00000220749	6.154997989790387e-14	7.072166380955997
ENSG00000260401	6.239200035783978e-14	7.233188355471458
ENSG00000166840	6.498665147297467e-14	3.754471925422315
ENSG00000126733	6.677510030684956e-14	3.8437838957482056
ENSG00000205339	6.768739657504623e-14	8.88870087990111
ENSG00000228549	6.768739657504623e-14	2.769134155897747
ENSG00000197444	6.954893218017331e-14	6.259245177262774
ENSG00000175390	6.954893218017331e-14	8.88870087990111
ENSG00000231196	7.544101141875639e-14	3.8616591036669767
ENSG00000135318	8.072404616107497e-14	6.756133291270297
ENSG00000226562	8.18235163896329e-14	1.8865910576886324
ENSG00000185641	8.18235163896329e-14	7.524345909941372
ENSG00000154114	8.521107782124905e-14	8.913240757201724
ENSG00000171448	8.521107782124905e-14	8.723557960673782
ENSG00000079156	8.754571496728899e-14	5.833393208100646
ENSG00000186187	8.994324946145064e-14	7.542420706387377
ENSG00000259219	9.116612179111309e-14	2.9158655694361766
ENSG00000136574	9.240534611584822e-14	3.3448784462553744
ENSG00000249752	9.622329363514016e-14	1.323167938150023
ENSG00000188825	9.88543658017098e-14	7.020681570474187
ENSG00000102109	9.88543658017098e-14	5.262225200417906
ENSG00000148444	1.0433058916667978e-13	8.88870087990111
ENSG00000256176	1.0433058916667978e-13	4.464876754050314
ENSG00000150510	1.0574562032049564e-13	4.474995728907856
ENSG00000188242	1.1159697379196573e-13	8.409809130402694
ENSG00000166441	1.1159697379196573e-13	8.925510695852033
ENSG00000116574	1.1464092962820582e-13	7.8387003279095735
ENSG00000011523	1.1619338567051248e-13	8.669305762283228
ENSG00000213741	1.2097588153083438e-13	8.917330736751827
ENSG00000273066	1.2427123389356388e-13	7.3229872321362395
ENSG00000138738	1.2427123389356388e-13	8.8723409617007
ENSG00000138430	1.2427123389356388e-13	8.835531145749782
ENSG00000157168	1.2595185982436857e-13	3.6131803181392517
ENSG00000246350	1.2765483545384552e-13	2.9910333589668703
ENSG00000165661	1.2938045279271132e-13	8.876430941250804
ENSG00000237991	1.2938045279271132e-13	6.550399676524124
ENSG00000108107	1.2938045279271132e-13	8.92142071630193
ENSG00000125398	1.2938045279271132e-13	3.3135908249203836
ENSG00000187796	1.3469613162866016e-13	7.410540659038878
ENSG00000041515	1.3469613162866016e-13	4.963420147439847
ENSG00000165863	1.365153115190463e-13	1.223457135995802
ENSG00000235026	1.3835865029564458e-13	0.7644373253534749
ENSG00000181577	1.4022646315629234e-13	3.697900815522196
ENSG00000124766	1.4022646315629234e-13	8.087249392798206
ENSG00000246095	1.440367921528107e-13	6.258926516807415
ENSG00000074211	1.440367921528107e-13	2.852245191038063
ENSG00000142396	1.459799590687369e-13	8.742464121201055
ENSG00000137821	1.4794890173204366e-13	4.631681818903901
ENSG00000250240	1.4994395603463393e-13	3.9375049731993585
ENSG00000002586	1.603229621001923e-13	8.232469177774389
ENSG00000135333	1.62481984345617e-13	3.949774956792546
ENSG00000108813	1.62481984345617e-13	7.055053325565716
ENSG00000169750	1.6466959282147634e-13	6.532287181837978
ENSG00000067445	1.6466959282147634e-13	7.548447722520618
ENSG00000125652	1.8324519322020228e-13	8.831441166199681
ENSG00000181090	1.8324519322020228e-13	8.793087613025522
ENSG00000125848	1.8324519322020488e-13	1.9903090457177386
ENSG00000122145	1.9072978432502112e-13	3.005733508911773
ENSG00000180279	1.9588568111418417e-13	5.881020584001363
ENSG00000099625	2.0387749302810725e-13	4.3135421661173625
ENSG00000227906	2.066120141897641e-13	2.331191634959135
ENSG00000136859	2.066120141897641e-13	5.868077090215052
ENSG00000216866	2.1218969017109284e-13	5.815203650920691
ENSG00000204616	2.1791535366946083e-13	5.30739868930644
ENSG00000106366	2.208348817554827e-13	4.92421508067802
ENSG00000233319	2.208348817554827e-13	1.5777600401419936
ENSG00000164749	2.2678978625401423e-13	7.173580281791592
ENSG00000254854	2.2982616367769173e-13	2.634872341723478
ENSG00000056586	2.329025024901567e-13	8.84625734717685
ENSG00000188342	2.360193192133211e-13	8.732199192758
ENSG00000171316	2.391771369194399e-13	8.88461090035101
ENSG00000165689	2.391771369194399e-13	8.805357551675828
ENSG00000178467	2.391771369194399e-13	8.851891063950191
ENSG00000168938	2.4237648531251397e-13	7.290303992823672
ENSG00000175906	2.4561790081068614e-13	5.3969924770596025
ENSG00000155875	2.522291128671333e-13	3.432099055812187
ENSG00000236552	2.522291128671333e-13	8.725562970881034
ENSG00000136147	2.6953219634092983e-13	8.71738301178083
ENSG00000149328	2.7677560162152936e-13	5.70567086077689
ENSG00000171124	2.7677560162152936e-13	6.05881060598004
ENSG00000167964	2.767756016215333e-13	8.42771278582634
ENSG00000185950	2.880009145652881e-13	7.66129341899274
ENSG00000178982	2.880009145652881e-13	8.896880839001316
ENSG00000102796	2.880009145652881e-13	8.104345909738818
ENSG00000269904	2.9184122773737026e-13	4.665599544741856
ENSG00000270171	2.9573187145835276e-13	0.7918937342598742
ENSG00000260588	2.9573187145835276e-13	5.637039276703452
ENSG00000198216	2.9967349345716723e-13	5.76440850590661
ENSG00000171843	2.9967349345716723e-13	8.88870087990111
ENSG00000170469	2.9967349345716723e-13	8.259863706000953
ENSG00000259560	2.9967349345716723e-13	5.6512270830583
ENSG00000096063	3.077123041914513e-13	8.839621125299884
ENSG00000237604	3.118108296768769e-13	7.616049195533885
ENSG00000220032	3.118108296768769e-13	1.9280281812805686
ENSG00000185842	3.118108296768769e-13	6.630801808663638
ENSG00000177707	3.2016952623804827e-13	8.40726288807583
ENSG00000135486	3.2016952623804827e-13	8.92142071630193
ENSG00000155970	3.2443108528725736e-13	5.369285998554517
ENSG00000253619	3.287483914309578e-13	4.564245361564069
ENSG00000153885	3.331221607179408e-13	5.4044655314935
ENSG00000126583	3.331221607179408e-13	3.723095416133052
ENSG00000166012	3.4658954391967576e-13	8.855981043500291
ENSG00000148300	3.4658954391967576e-13	8.695930608926693
ENSG00000197321	3.5586365379412025e-13	8.214057035488805
ENSG00000225573	3.60591752044653e-13	7.204179887864043
ENSG00000162191	3.6538158471534697e-13	8.828353691753202
ENSG00000100644	3.751496289319506e-13	8.704110568026897
ENSG00000154654	3.801294532853743e-13	5.1365693561778585
ENSG00000149823	3.80129453285377e-13	8.8723409617007
ENSG00000110700	3.80129453285377e-13	8.925510695852033
ENSG00000148187	3.9028481479907943e-13	8.787453896252181
ENSG00000141384	4.0601977603493744e-13	8.788997633475418
ENSG00000083845	4.0601977603493744e-13	8.929600675402133
ENSG00000127554	4.0601977603493744e-13	8.280189339021806
ENSG00000114923	4.114020524438072e-13	3.3547850532280528
ENSG00000136877	4.223778360826174e-13	8.806901288899066
ENSG00000186806	4.279731478040865e-13	6.403237117294919
ENSG00000184731	4.279731478040895e-13	2.7297249418239775
ENSG00000167815	4.451998285919248e-13	8.876430941250804
ENSG00000102098	4.5109211233957513e-13	6.900534830446274
ENSG00000220842	4.5109211233957513e-13	6.608734924930678
ENSG00000165959	4.692326618813612e-13	8.8723409617007
ENSG00000238098	4.880896921686855e-13	5.343931862549093
ENSG00000253982	4.880896921686855e-13	7.639320661367448
ENSG00000077063	5.010727590043254e-13	6.509695645173517
ENSG00000142676	5.010727590043308e-13	8.92142071630193
ENSG00000145063	5.076909688411675e-13	3.1128670612350557
ENSG00000164588	5.492426361088452e-13	1.978408540423925
ENSG00000125743	5.492426361088452e-13	8.864161002600497
ENSG00000100941	5.492426361088452e-13	8.8723409617007
ENSG00000126882	5.712539892501895e-13	8.726104203000647
ENSG00000110841	5.787819818198509e-13	7.990547932705543
ENSG00000153902	5.864074380997882e-13	7.586271383928593
ENSG00000161999	5.94131596617056e-13	8.489807935062743
ENSG00000033867	6.019557113298595e-13	8.036992746201909
ENSG00000147649	6.179089034629381e-13	8.933690654952235
ENSG00000132950	6.179089034629469e-13	8.498529126282559
ENSG00000156535	6.260405676614365e-13	6.956439789947668
ENSG00000189184	6.260405676614365e-13	6.3097804211955575
ENSG00000270504	6.596319488687286e-13	4.565264948063212
ENSG00000101444	6.596319488687357e-13	8.869253487254225
ENSG00000164850	6.770855603094489e-13	5.810368344850167
ENSG00000143469	6.949927375713267e-13	1.4178572935886264
ENSG00000136149	7.041200162062953e-13	7.948332629461816
ENSG00000161249	7.041200162062953e-13	5.25693380460846
ENSG00000177239	7.133650455453729e-13	8.874887204027566
ENSG00000182667	7.322143381307074e-13	4.509858371272626
ENSG00000231007	7.322143381307074e-13	6.220543831568981
ENSG00000171858	7.515527653041974e-13	8.913240757201724
ENSG00000104852	7.713927803593203e-13	8.913240757201724
ENSG00000139239	8.021212883461827e-13	8.153728461563547
ENSG00000107242	8.232718141385211e-13	8.900970818551418
ENSG00000186198	8.232718141385211e-13	4.225893261923301
ENSG00000136104	8.340515923868563e-13	8.819171227549372
ENSG00000102290	8.340515923868681e-13	2.675381123917342
ENSG00000129351	8.560288213911366e-13	8.925510695852033
ENSG00000268798	8.672297931805701e-13	6.18913382636465
ENSG00000213015	8.900654178251265e-13	8.692843134480217
ENSG00000165502	8.900654178251265e-13	8.909150777651623
ENSG00000165125	9.134914991399828e-13	2.200064077748731
ENSG00000169760	9.621753122011497e-13	3.8350912829185444
ENSG00000109472	9.621753122011497e-13	3.126826200470492
ENSG00000102001	9.621753122011497e-13	7.313502308294126
ENSG00000119547	1.0003522446230037e-12	4.346340731026362
ENSG00000261308	1.0003522446230037e-12	2.461495429091011
ENSG00000148341	1.0003522446230037e-12	8.909150777651623
ENSG00000231500	1.02662617853515e-12	8.933690654952235
ENSG00000271553	1.02662617853515e-12	7.035066770628644
ENSG00000229203	1.0400161727422756e-12	2.240661819914283
ENSG00000170892	1.0673128622722017e-12	8.71174929500749
ENSG00000146066	1.0673128622722017e-12	8.802811309348963
ENSG00000230629	1.0953129896228126e-12	7.637691691218252
ENSG00000213862	1.1095823818626512e-12	6.701932188300687
ENSG00000233797	1.1095823818626512e-12	3.6848464191771946
ENSG00000170776	1.1095823818626512e-12	8.900970818551418
ENSG00000105509	1.1240343354611447e-12	1.9066909477319964
ENSG00000100095	1.1240343354611447e-12	2.6616576820333777
ENSG00000100342	1.1534951207872333e-12	8.88870087990111
ENSG00000141447	1.1685086203448745e-12	8.17358576771412
ENSG00000141068	1.1837140176039406e-12	8.582413686627456
ENSG00000212664	1.1837140176039406e-12	6.333683754235527
ENSG00000105202	1.1837140176039406e-12	8.892790859451214
ENSG00000099817	1.1991137188259625e-12	8.825807449426337
ENSG00000164418	1.230505806395933e-12	4.818566797218225
ENSG00000086717	1.2465031545286743e-12	5.044608603132123
ENSG00000256576	1.2465031545286743e-12	5.89573903316655
ENSG00000233871	1.2465031545286743e-12	1.5434148467423874
ENSG00000150873	1.2791130932576661e-12	3.3140472343255887
ENSG00000012983	1.3296049459998139e-12	8.773640220378635
ENSG00000224081	1.3296049459998139e-12	4.583206474797096
ENSG00000152128	1.3468666625106536e-12	5.2369248172089575
ENSG00000178947	1.3643484318567219e-12	6.961792769021292
ENSG00000149806	1.3643484318567219e-12	8.90506079810152
ENSG00000128652	1.3820530057983494e-12	2.3590863328671947
ENSG00000145741	1.4365315809712365e-12	8.90506079810152
ENSG00000133114	1.4365315809712365e-12	8.635583420778785
ENSG00000231672	1.4365315809712416e-12	3.8403956564763786
ENSG00000182459	1.4551555713119188e-12	6.207544572927555
ENSG00000133112	1.474016638946949e-12	8.929600675402133
ENSG00000224227	1.512461883177015e-12	1.3180720413637168
ENSG00000105298	1.5518914325574032e-12	8.691299397256978
ENSG00000105341	1.5518914325574032e-12	8.72456046577741
ENSG00000111331	1.5518914325574032e-12	8.76700399850167
ENSG00000120907	1.571983020706563e-12	1.163925688421409
ENSG00000175161	1.592329999395187e-12	6.001002057167715
ENSG00000242539	1.592329999395187e-12	6.582100828314116
ENSG00000146147	1.592329999395187e-12	6.600637239870132
ENSG00000234009	1.6549353146401991e-12	8.297090489341828
ENSG00000259683	1.6549353146401991e-12	5.398339056765631
ENSG00000085552	1.7199561311600405e-12	6.085020483874169
ENSG00000213442	1.719956131160065e-12	8.554245102760754
ENSG00000075391	1.764690266076203e-12	7.995803156324453
ENSG00000111674	1.8105663929149125e-12	8.8723409617007
ENSG00000112186	1.8339416088494826e-12	0.9067483355421716
ENSG00000136999	1.8576130963821454e-12	3.1722994858097047
ENSG00000164932	1.8815845382146456e-12	8.67848822648706
ENSG00000116785	1.8815845382146456e-12	4.610712378842515
ENSG00000143028	1.9058596618897143e-12	2.6966210051675583
ENSG00000102024	1.9553360923541594e-12	4.6610554238584125
ENSG00000099875	1.9553360923541594e-12	8.917330736751827
ENSG00000067057	1.9553360923541594e-12	6.614236860712287
ENSG00000064787	1.9805450832719855e-12	8.169475708168191
ENSG00000250850	2.0319241785894954e-12	4.02286448163797
ENSG00000272784	2.0319241785894954e-12	1.1777576782787151
ENSG00000183230	2.0581022508986748e-12	7.530544852681367
ENSG00000141404	2.1386393968997238e-12	7.788843507003655
ENSG00000136938	2.222268746773125e-12	8.858527285827156
ENSG00000198918	2.222268746773125e-12	8.92142071630193
ENSG00000269559	2.2508523432340443e-12	3.6411505568653006
ENSG00000126952	2.2508523432340443e-12	5.948776878275858
ENSG00000198648	2.2797968261649524e-12	7.990001089210351
ENSG00000166292	2.309106663428274e-12	4.386529597908002
ENSG00000129625	2.3992737963007113e-12	8.88870087990111
ENSG00000227888	2.4612963682419566e-12	3.8600363540548686
ENSG00000176887	2.5248922859100977e-12	3.438001093278405
ENSG00000204657	2.5248922859100977e-12	1.238478610178578
ENSG00000152822	2.5901006726564455e-12	4.559084556281633
ENSG00000120675	2.5901006726564455e-12	8.80381381445259
ENSG00000071282	2.656961604313416e-12	5.164412204545433
ENSG00000117834	2.656961604313416e-12	2.951835567428402
ENSG00000228205	2.656961604313416e-12	7.3901893346466165
ENSG00000141639	2.691024564193611e-12	1.7296340134391301
ENSG00000126226	2.904590402818645e-12	8.722014223450545
ENSG00000152969	2.9794104218878997e-12	4.288498940418975
ENSG00000143162	3.095200721899544e-12	8.860071023050395
ENSG00000139351	3.174836495949925e-12	5.84152193148645
ENSG00000176753	3.174836495949925e-12	5.250035641443626
ENSG00000232472	3.2980749181450197e-12	8.309023419737779
ENSG00000105576	3.3401886036680615e-12	8.816083753102896
ENSG00000006740	3.382830006894522e-12	7.747818649420345
ENSG00000242866	3.4260056100487946e-12	6.5697207811939435
ENSG00000138640	3.426005610048819e-12	8.855981043500291
ENSG00000220583	3.4697219733124056e-12	6.731012664848199
ENSG00000148362	3.5588036161887193e-12	8.788997633475418
ENSG00000173757	3.6041824142519086e-12	8.53171023566739
ENSG00000249738	3.696650370995501e-12	3.6511514655535704
ENSG00000229117	3.6966503709955276e-12	8.929600675402133
ENSG00000268996	3.743753541148911e-12	5.877065461569501
ENSG00000253569	3.791445653814972e-12	3.326172007522842
ENSG00000156413	3.839733926728063e-12	4.71412572641852
ENSG00000171914	3.938128258225435e-12	8.007854402489258
ENSG00000175048	3.938128258225435e-12	8.80381381445259
ENSG00000137054	3.9882491893290975e-12	8.749100343078021
ENSG00000188803	4.090376434576874e-12	0.8355964457372149
ENSG00000130669	4.090376434576903e-12	8.416649576144916
ENSG00000169604	4.090376434576903e-12	6.847074261492845
ENSG00000218426	4.1423981624800095e-12	8.316946329719224
ENSG00000161914	4.1423981624800095e-12	8.153524237698292
ENSG00000232124	4.195069057135335e-12	6.169579421977201
ENSG00000129595	4.2483970581372175e-12	8.779273937151975
ENSG00000221983	4.2483970581372175e-12	8.925510695852033
ENSG00000229638	4.412404527650322e-12	8.507170358366777
ENSG00000167920	4.58262103263766e-12	8.084384418854414
ENSG00000173153	4.64077921294138e-12	8.802811309348963
ENSG00000204764	4.759276829962394e-12	5.464743337236772
ENSG00000147854	4.759276829962394e-12	8.86261726537726
ENSG00000184613	4.880742225781674e-12	6.446616246088751
ENSG00000143061	4.9426105299676695e-12	2.8003511019913097
ENSG00000203805	4.9426105299676695e-12	2.405197155268441
ENSG00000182768	5.005248222959264e-12	8.46171931033164
ENSG00000196935	5.132869392513014e-12	5.7830307686614395
ENSG00000178053	5.132869392513014e-12	7.946500563635319
ENSG00000185834	5.330309633240438e-12	7.368789757045981
ENSG00000159958	5.330309633240438e-12	8.265630207163394
ENSG00000137727	5.330309633240476e-12	4.65712454187121
ENSG00000090372	5.397764522147531e-12	8.836533650853408
ENSG00000254944	5.466056828847968e-12	5.410717823892615
ENSG00000106610	5.53519674041561e-12	8.314115904391507
ENSG00000135905	5.676060734244503e-12	8.870797224477464
ENSG00000213399	5.676060734244503e-12	4.724271194573399
ENSG00000233760	5.820440451275886e-12	1.1097409889990415
ENSG00000170786	5.820440451275886e-12	1.8480006609788056
ENSG00000253642	5.893975487705799e-12	6.065277882952086
ENSG00000183695	5.893975487705799e-12	4.371466347081054
ENSG00000133962	6.043790599001988e-12	2.16895965304474
ENSG00000158164	6.120092937782647e-12	5.100483623340783
ENSG00000110711	6.120092937782647e-12	8.808906299106317
ENSG00000181904	6.275543836792436e-12	8.816083753102896
ENSG00000115604	6.516009769762515e-12	6.834299579519393
ENSG00000170558	6.516009769762515e-12	6.998073480245017
ENSG00000120688	6.598156346629118e-12	8.250885465662376
ENSG00000076604	6.681318707757488e-12	8.671852004610091
ENSG00000163069	6.765509159260108e-12	7.750321316466805
ENSG00000204709	6.850740153124779e-12	2.5447335402062827
ENSG00000263105	6.850740153124779e-12	3.369441615045267
ENSG00000181903	6.850740153124779e-12	5.0379645666993325
ENSG00000082397	6.850740153124779e-12	7.44711516836051
ENSG00000154545	6.937024288904052e-12	2.989896973509266
ENSG00000136932	6.937024288904052e-12	8.620226007682003
ENSG00000133106	7.024374315424036e-12	8.741922889081444
ENSG00000204262	7.112803132511846e-12	7.858041762476617
ENSG00000216990	7.112803132511846e-12	4.810471068540285
ENSG00000239559	7.112803132511846e-12	7.188756309081465
ENSG00000232324	7.112803132511846e-12	3.4806250393245084
ENSG00000204387	7.112803132511846e-12	8.876430941250804
ENSG00000176371	7.29294950320883e-12	8.420792380948521
ENSG00000142102	7.29294950320883e-12	8.917330736751827
ENSG00000151240	7.38469362730252e-12	7.667658578318191
ENSG00000171490	7.384693627302571e-12	8.900970818551418
ENSG00000272729	7.477569686527109e-12	1.3140701976830982
ENSG00000101187	7.477569686527109e-12	8.702025598684045
ENSG00000234692	7.571591362322489e-12	3.3685426339017
ENSG00000174099	7.571591362322542e-12	7.788104700280857
ENSG00000253477	7.763127100179619e-12	1.7775474115563545
ENSG00000164114	7.860669341542974e-12	8.46226054245125
ENSG00000236235	7.95941356188153e-12	1.737836965950123
ENSG00000212747	7.95941356188153e-12	5.158438935081646
ENSG00000175556	7.95941356188153e-12	4.663876306118517
ENSG00000242444	8.059374270461167e-12	3.8552341330841147
ENSG00000261807	8.059374270461167e-12	1.151245318129194
ENSG00000104907	8.160566147889991e-12	8.880520920800906
ENSG00000112293	8.160566147889991e-12	8.140171834808761
ENSG00000146828	8.160566147889991e-12	8.757280302178225
ENSG00000176463	8.366703000320645e-12	8.403819791152346
ENSG00000145425	8.471678211150262e-12	8.92142071630193
ENSG00000185522	8.471678211150262e-12	8.381383497417234
ENSG00000165283	8.471678211150262e-12	8.858527285827156
ENSG00000174482	8.471678211150322e-12	4.242578229562268
ENSG00000101871	8.685519133935006e-12	7.569137072502823
ENSG00000213943	8.794416164260992e-12	3.1056256897894663
ENSG00000173621	9.016243047960028e-12	7.280452737508175
ENSG00000230207	9.129205340083383e-12	7.2144117334642015
ENSG00000083520	9.359310159530012e-12	8.813537510776033
ENSG00000125657	9.476486285107605e-12	4.968844709636289
ENSG00000104979	9.476486285107671e-12	8.835531145749782
ENSG00000180354	9.715171451559576e-12	8.696933114030319
ENSG00000099984	9.715171451559576e-12	5.733428964343186
ENSG00000056487	9.959750173857075e-12	2.1361640286759873
ENSG00000181982	9.959750173857075e-12	8.650399601755955
ENSG00000100503	1.0084294015924071e-11	8.847801084400087
ENSG00000112530	1.0084294015924071e-11	4.539261782477523
ENSG00000101489	1.0084294015924071e-11	5.173822883497295
ENSG00000170890	1.0084294015924071e-11	3.867202921968157
ENSG00000105248	1.0210364942116846e-11	8.563427566964585
ENSG00000157107	1.0210364942116846e-11	8.646309622205854
ENSG00000104866	1.0210364942116846e-11	8.709203052680625
ENSG00000252793	1.033798129064544e-11	1.0691796434148808
ENSG00000225697	1.0467161615106762e-11	8.782361411598453
ENSG00000143947	1.0467161615106762e-11	8.925510695852033
ENSG00000264365	1.0597924686954596e-11	1.9254716143523498
ENSG00000186994	1.0597924686954596e-11	5.480139701855869
ENSG00000234771	1.073028949799764e-11	8.708741779696611
ENSG00000213445	1.0864275262925713e-11	8.787453896252181
ENSG00000168028	1.0864275262925713e-11	8.929600675402133
ENSG00000107105	1.1137187642953693e-11	3.6815891203042357
ENSG00000130159	1.113718764295377e-11	8.716380506677204
ENSG00000112195	1.113718764295377e-11	8.566310817545807
ENSG00000132952	1.1416820099951149e-11	8.732740424877614
ENSG00000134627	1.199689708522516e-11	6.6240292587003315
ENSG00000141574	1.2146374158727612e-11	8.203659322656648
ENSG00000197584	1.2297677167760374e-11	7.530386795218531
ENSG00000164683	1.2450827953713691e-11	7.680282476951862
ENSG00000225953	1.2450827953713691e-11	4.232914887987128
ENSG00000073711	1.2450827953713691e-11	7.342971593698066
ENSG00000178695	1.2762761502283313e-11	8.536137223471853
ENSG00000244754	1.2921589236805035e-11	8.850347326726952
ENSG00000104964	1.308235469799194e-11	8.88870087990111
ENSG00000139517	1.34097916640259e-11	8.361936104770349
ENSG00000100380	1.34097916640259e-11	8.887157142677873
ENSG00000099308	1.34097916640259e-11	8.697731395268688
ENSG00000159433	1.3916067624005022e-11	8.852893569053816
ENSG00000205056	1.3916067624005022e-11	7.643152456860939
ENSG00000130311	1.3916067624005022e-11	8.710746789903865
ENSG00000113108	1.4088955132515718e-11	8.824263712203102
ENSG00000187800	1.4263948193467938e-11	7.36160052805939
ENSG00000117394	1.4620351693798646e-11	8.675480711176181
ENSG00000106991	1.4620351693798646e-11	7.92798838221831
ENSG00000136141	1.4620351693798646e-11	8.572610031168415
ENSG00000179846	1.4985482514426865e-11	6.915638597817281
ENSG00000148180	1.4985482514426865e-11	8.479880014874045
ENSG00000182899	1.4985482514426865e-11	8.929600675402133
ENSG00000165671	1.4985482514426865e-11	8.895337101778079
ENSG00000118762	1.517138584861286e-11	8.801267572125727
ENSG00000174684	1.5359549835798898e-11	8.670849499506467
ENSG00000145863	1.555000139011767e-11	2.055342401579867
ENSG00000119559	1.5550001390117784e-11	8.682116933053146
ENSG00000144713	1.5550001390117784e-11	8.933690654952235
ENSG00000260805	1.593787642659827e-11	6.732400830118062
ENSG00000172260	1.593787642659827e-11	4.942613512512771
ENSG00000168477	1.6135355317656483e-11	7.323490445207819
ENSG00000215021	1.6135355317656483e-11	8.880520920800906
ENSG00000136891	1.6135355317656483e-11	8.780817674375214
ENSG00000197768	1.6135355317656483e-11	6.4533413450048895
ENSG00000231185	1.6335232600877916e-11	1.1928946815809736
ENSG00000149716	1.715930097949913e-11	8.647853359429092
ENSG00000171703	1.715930097949913e-11	8.444738200876019
ENSG00000267742	1.715930097949913e-11	3.7224768898496357
ENSG00000112208	1.715930097949913e-11	8.467273067969382
ENSG00000204271	1.715930097949913e-11	8.398284647737256
ENSG00000188243	1.715930097949913e-11	8.73374292998124
ENSG00000235776	1.737160465664073e-11	6.192752367116562
ENSG00000240964	1.7586482872617662e-11	3.066535084959893
ENSG00000130559	1.7803966189943624e-11	8.753190322628125
ENSG00000157379	1.7803966189943624e-11	8.623774755112493
ENSG00000215296	1.780396618994375e-11	4.023825539477749
ENSG00000089692	1.824687215601488e-11	7.905738035711024
ENSG00000198839	1.824687215601488e-11	8.595144898261776
ENSG00000204060	1.847235771920078e-11	4.578799273467051
ENSG00000150938	1.8931554037191415e-11	7.738175929568086
ENSG00000145087	1.8931554037191415e-11	5.647156868081059
ENSG00000109944	1.9165329920044786e-11	7.792056312036216
ENSG00000234928	1.9165329920044786e-11	1.8162509518334335
ENSG00000130175	1.9641402793029867e-11	8.913240757201724
ENSG00000237222	1.9883767200781427e-11	2.9297233508795713
ENSG00000165684	1.988376720078157e-11	8.746554100751158
ENSG00000133243	2.012906251893876e-11	8.807903794002693
ENSG00000099804	2.062858505649481e-11	8.680573195829911
ENSG00000167526	2.062858505649481e-11	8.933690654952235
ENSG00000133275	2.062858505649481e-11	8.8723409617007
ENSG00000102678	2.062858505649481e-11	3.5126789018230333
ENSG00000129675	2.1140252786587022e-11	8.839621125299884
ENSG00000263982	2.140073113473702e-11	1.6686854868833196
ENSG00000269793	2.140073113473702e-11	2.26163354150545
ENSG00000134884	2.1400731134737172e-11	8.913240757201724
ENSG00000229151	2.1664354658068124e-11	4.983221226419663
ENSG00000106868	2.1664354658068124e-11	7.781429083884144
ENSG00000148343	2.193116052587991e-11	8.831441166199681
ENSG00000141526	2.193116052587991e-11	8.698476851253556
ENSG00000260719	2.275105035784598e-11	8.372742265333017
ENSG00000225205	2.275105035784614e-11	8.62531849233573
ENSG00000213514	2.3314256281383162e-11	3.717957546503806
ENSG00000226051	2.3600961154084323e-11	2.782722928949483
ENSG00000223705	2.3891120851573233e-11	8.866707244927362
ENSG00000116117	2.3891120851573233e-11	7.524103667028084
ENSG00000183617	2.4782738667831326e-11	8.760367776624705
ENSG00000106571	2.4782738667831326e-11	7.298424557903813
ENSG00000139910	2.5087129808347394e-11	2.0768909884187634
ENSG00000198363	2.5395184233080584e-11	8.802270077229352
ENSG00000050426	2.5395184233080584e-11	8.836533650853408
ENSG00000223343	2.5706945085252832e-11	4.2450480241076125
ENSG00000132259	2.634176113291379e-11	5.625366299201034
ENSG00000091409	2.732289083980791e-11	8.917330736751827
ENSG00000143036	2.7657824462264814e-11	6.001928225008015
ENSG00000128872	2.7657824462264814e-11	7.894840355676377
ENSG00000012061	2.7996780733346125e-11	8.819171227549372
ENSG00000064490	2.7996780733346125e-11	8.699479356357182
ENSG00000112232	2.9038260906675033e-11	6.874459097886496
ENSG00000238251	2.9038260906675033e-11	4.837754516556043
ENSG00000273226	2.975357556388976e-11	6.008967348897253
ENSG00000215386	2.975357556388997e-11	6.8552601655304155
ENSG00000095564	3.011767971126874e-11	8.92142071630193
ENSG00000272841	3.0117679711268956e-11	6.351215177170538
ENSG00000180660	3.048614904571238e-11	6.772360385712626
ENSG00000244187	3.1236388681487374e-11	8.231570857404593
ENSG00000089199	3.161826315927265e-11	2.5846190456846614
ENSG00000100116	3.3192035592614204e-11	7.8496136115023205
ENSG00000089009	3.359731992169944e-11	8.929600675402133
ENSG00000125726	3.400745196582572e-11	5.3990412793444476
ENSG00000176641	3.4422488453290624e-11	3.9099940806583597
ENSG00000198576	3.526750492106699e-11	6.064203015155164
ENSG00000130958	3.5697601629381477e-11	8.589102733757924
ENSG00000169660	3.5697601629381477e-11	8.790000138579044
ENSG00000203663	3.6573268831907344e-11	0.9449049306456454
ENSG00000132975	3.6573268831907344e-11	0.9287135656713917
ENSG00000196154	3.701896009911467e-11	8.764457756174805
ENSG00000226084	3.7469971475611995e-11	7.804614979206526
ENSG00000196754	3.792636508441854e-11	4.07046999641794
ENSG00000232977	3.792636508441854e-11	3.8084777801534453
ENSG00000187742	3.7926365084418674e-11	8.880520920800906
ENSG00000235065	3.838820375710954e-11	7.773149085652513
ENSG00000184156	3.932847121060161e-11	5.49988830900561
ENSG00000196159	3.932847121060161e-11	7.932589976897168
ENSG00000129911	3.932847121060175e-11	8.575236232630877
ENSG00000271576	3.980702926868806e-11	7.703083812556743
ENSG00000177225	3.980702926868806e-11	8.802811309348963
ENSG00000178162	4.029129096141939e-11	6.2012139474166865
ENSG00000113269	4.029129096141939e-11	8.701484366564435
ENSG00000262468	4.0781322783076364e-11	8.005592343163247
ENSG00000196747	4.228671537194683e-11	6.341958421352997
ENSG00000168994	4.228671537194683e-11	7.089106869219662
ENSG00000186891	4.280050792142607e-11	7.511947008720154
ENSG00000136144	4.280050792142607e-11	8.78336391670208
ENSG00000246922	4.280050792142607e-11	8.318799941314722
ENSG00000234350	4.3846506565831006e-11	3.273162604163934
ENSG00000139946	4.3846506565831006e-11	7.063613847649776
ENSG00000079482	4.4378855799694846e-11	4.014497674304527
ENSG00000144476	4.4917535091167734e-11	6.579300584295329
ENSG00000133315	4.5462618059075866e-11	8.542977669214071
ENSG00000156482	4.5462618059075866e-11	8.90506079810152
ENSG00000167525	4.5462618059075866e-11	8.196760440285344
ENSG00000149100	4.5462618059075866e-11	8.8723409617007
ENSG00000232739	4.546261805907651e-11	2.147237958652118
ENSG00000118491	4.828672375445956e-11	6.174592130510005
ENSG00000161570	4.887182225330593e-11	8.386528807324463
ENSG00000103381	5.0062928659769935e-11	8.09940482369684
ENSG00000101445	5.0669098625909986e-11	8.876430941250804
ENSG00000165688	5.0669098625909986e-11	8.820173732652998
ENSG00000234377	5.0669098625909986e-11	5.57239933272202
ENSG00000269761	5.066909862591035e-11	4.149424055524332
ENSG00000023171	5.190308413873652e-11	6.70845040438233
ENSG00000270988	5.190308413873689e-11	0.7365015995148758
ENSG00000130177	5.2531067313499643e-11	8.880520920800906
ENSG00000175467	5.2531067313499643e-11	8.842167367626747
ENSG00000099800	5.2531067313499643e-11	8.757280302178227
ENSG00000099622	5.2531067313499643e-11	8.917330736751827
ENSG00000113048	5.316649076899568e-11	8.843711104849987
ENSG00000140455	5.3809440709670294e-11	8.76191151384794
ENSG00000005206	5.3809440709670294e-11	8.848803589503715
ENSG00000204335	5.5118269751078415e-11	1.0531668067376434
ENSG00000175198	5.578432617981559e-11	8.425760600872591
ENSG00000224687	5.578432617981559e-11	3.0534631988228704
ENSG00000031003	5.6458263771592405e-11	8.787453896252181
ENSG00000165621	5.714017371552283e-11	1.673239049222079
ENSG00000167487	5.783014823084826e-11	8.170895180661772
ENSG00000237576	5.923466507142482e-11	5.140224775169006
ENSG00000109705	5.923466507142482e-11	6.4913562975808885
ENSG00000230979	5.994939708844707e-11	7.04265546303733
ENSG00000110536	5.994939708844707e-11	7.2381248407235415
ENSG00000225032	6.067257308370035e-11	7.63397112759496
ENSG00000137876	6.067257308370035e-11	8.896880839001316
ENSG00000169432	6.140429059959935e-11	8.581126998522976
ENSG00000224578	6.214464827857145e-11	8.220046374739153
ENSG00000245060	6.214464827857145e-11	8.771093978051773
ENSG00000064607	6.214464827857145e-11	8.88870087990111
ENSG00000140320	6.365168426818388e-11	8.738374141650954
ENSG00000250831	6.441856547319332e-11	6.944412289084192
ENSG00000104408	6.441856547319332e-11	8.909150777651623
ENSG00000172292	6.519449265484213e-11	7.956388661417585
ENSG00000116852	6.519449265484213e-11	8.809447531225931
ENSG00000101842	6.59795701395591e-11	5.475231023349163
ENSG00000165006	6.677390342827722e-11	8.75064408030126
ENSG00000105063	6.839076537143642e-11	8.86261726537726
ENSG00000251927	6.839076537143642e-11	7.221239196910255
ENSG00000176490	6.839076537143642e-11	8.300250869037635
ENSG00000235508	6.839076537143642e-11	4.794128022236946
ENSG00000171224	6.921351101692833e-11	7.091803064198919
ENSG00000117971	6.921351101692833e-11	4.321142587437308
ENSG00000227097	6.921351101692833e-11	8.860071023050395
ENSG00000237286	7.088818331510217e-11	2.420422610705051
ENSG00000134419	7.088818331510217e-11	8.88461090035101
ENSG00000253051	7.088818331510217e-11	5.272045128129493
ENSG00000238207	7.174033436068066e-11	1.954324596875995
ENSG00000183298	7.17403343606809e-11	6.7492491504771275
ENSG00000187033	7.347483671383402e-11	5.376489303100941
ENSG00000103269	7.347483671383402e-11	7.36687592872549
ENSG00000188404	7.52503817250127e-11	8.547528921748189
ENSG00000184682	7.52503817250127e-11	7.806046012036493
ENSG00000196199	7.52503817250127e-11	8.821717469876237
ENSG00000240463	7.615384100465124e-11	5.568781506550663
ENSG00000203993	7.706791854120299e-11	8.609499806254934
ENSG00000125651	7.892841772661651e-11	8.84625734717685
ENSG00000186081	7.892841772661708e-11	2.3704039905179326
ENSG00000081913	7.987508748099246e-11	7.615413556209331
ENSG00000228397	8.083287173334865e-11	5.516988416703495
ENSG00000134780	8.083287173334865e-11	4.6801993075540365
ENSG00000166664	8.083287173334865e-11	2.3104503798464084
ENSG00000077044	8.180189803904251e-11	8.88461090035101
ENSG00000124140	8.278229538207057e-11	5.299007019410091
ENSG00000104897	8.278229538207175e-11	8.806360056779454
ENSG00000239827	8.377419419065887e-11	4.968594642554817
ENSG00000173320	8.477772635300504e-11	6.729474204791459
ENSG00000170271	8.477772635300563e-11	7.629511394532826
ENSG00000184486	8.57930252332074e-11	2.8228584625166206
ENSG00000177462	8.57930252332074e-11	1.9129450806183808
ENSG00000265352	8.57930252332074e-11	1.3878128776956136
ENSG00000171433	8.57930252332074e-11	2.527251877917831
ENSG00000242540	8.57930252332074e-11	1.9260160681776957
ENSG00000149308	8.682022568734257e-11	8.687209417706876
ENSG00000188986	8.785946407973464e-11	8.827351186649578
ENSG00000267904	8.785946407973464e-11	7.860358089566815
ENSG00000196914	8.891087829937322e-11	8.900970818551418
ENSG00000131019	9.10507934995019e-11	5.0779612274409605
ENSG00000130741	9.105079349950223e-11	8.88870087990111
ENSG00000267896	9.324110552841232e-11	7.019339266434606
ENSG00000101298	9.324110552841266e-11	7.882661598912828
ENSG00000166349	9.324110552841266e-11	5.933138843332196
ENSG00000065150	9.435552175475892e-11	8.8723409617007
ENSG00000253690	9.435552175475892e-11	6.3747352867398694
ENSG00000168852	9.662361160844128e-11	5.401257541133049
ENSG00000188672	9.662361160844196e-11	6.458800768961825
ENSG00000198963	9.894504657114247e-11	6.825945501329948
ENSG00000263812	9.894504657114282e-11	0.9587779026541872
ENSG00000236097	9.894504657114282e-11	1.4124683456301879
ENSG00000175768	9.894504657114282e-11	8.0177439660447
ENSG00000118322	1.0012615048613714e-10	8.568691530225891
ENSG00000039600	1.0012615048613714e-10	7.636523318882626
ENSG00000185386	1.0132105251216633e-10	8.609961079238948
ENSG00000054793	1.025299101809182e-10	6.754658926105431
ENSG00000066382	1.037528827788358e-10	6.655880173295005
ENSG00000183850	1.0499013136614322e-10	2.023804803843267
ENSG00000233672	1.0499013136614396e-10	5.903622261167903
ENSG00000224631	1.0624181879609311e-10	8.18020190959526
ENSG00000182397	1.0750810973438743e-10	5.7447312828683526
ENSG00000197724	1.075081097343878e-10	8.813537510776033
ENSG00000185615	1.087891706788325e-10	5.519246050991728
ENSG00000166126	1.1139627785719175e-10	7.964269968896689
ENSG00000244968	1.1139627785719175e-10	3.41141476022718
ENSG00000234498	1.1139627785719175e-10	6.302558390737466
ENSG00000254173	1.1272266642689231e-10	1.3954377182674322
ENSG00000112394	1.140645097150711e-10	6.477015157639762
ENSG00000102572	1.1406450971507151e-10	8.829897428976441
ENSG00000137106	1.1406450971507151e-10	8.777730199928738
ENSG00000118939	1.1406450971507151e-10	6.65854385678823
ENSG00000255150	1.1406450971507151e-10	7.939084674742634
ENSG00000163288	1.154219836819659e-10	2.5044749645363438
ENSG00000237214	1.1542198368196673e-10	6.930752392529064
ENSG00000230317	1.167952662421793e-10	4.245980725800673
ENSG00000169855	1.167952662421793e-10	7.306868155440243
ENSG00000177943	1.181845372858169e-10	8.688753154930115
ENSG00000155093	1.181845372858169e-10	8.023039202040607
ENSG00000107263	1.181845372858169e-10	8.913240757201724
ENSG00000272970	1.181845372858169e-10	4.408041729074893
ENSG00000118898	1.1958997869984089e-10	6.7361911097652145
ENSG00000172794	1.2245011030088757e-10	7.968565638085224
ENSG00000110237	1.2245011030088842e-10	7.897729217633177
ENSG00000131242	1.2245011030088842e-10	8.662669540406263
ENSG00000233426	1.2245011030088842e-10	6.911012267209494
ENSG00000197191	1.2390517444147892e-10	6.44525644475284
ENSG00000244020	1.26866249887648e-10	1.9177325485246906
ENSG00000074964	1.3143814604702027e-10	6.14703265465548
ENSG00000186567	1.3143814604702027e-10	5.594231126069419
ENSG00000266865	1.3457524998799076e-10	7.8040023076107605
ENSG00000166816	1.3457524998799076e-10	8.275558127352092
ENSG00000129968	1.3617116317940747e-10	8.843711104849987
ENSG00000121797	1.3617116317940747e-10	8.301641741875944
ENSG00000160447	1.3617116317940747e-10	7.734881102989533
ENSG00000197756	1.3617116317940747e-10	8.933690654952235
ENSG00000162244	1.3941875002350476e-10	8.929600675402133
ENSG00000169083	1.3941875002350476e-10	5.627822049963943
ENSG00000226530	1.3941875002350476e-10	4.18447607644731
ENSG00000205138	1.410708457861232e-10	8.470360542415857
ENSG00000105401	1.410708457861232e-10	8.855981043500291
ENSG00000142937	1.4614292435173744e-10	8.925510695852033
ENSG00000173141	1.4614292435173744e-10	8.680031963710297
ENSG00000198108	1.4787294541677336e-10	8.744469131408309
ENSG00000070159	1.4787294541677336e-10	3.2219051833130887
ENSG00000154548	1.4787294541677336e-10	6.792083448889238
ENSG00000149269	1.4962300221329013e-10	8.833987408526543
ENSG00000250056	1.4962300221329122e-10	5.311972448057737
ENSG00000213609	1.5139332141284481e-10	6.532950533970053
ENSG00000169100	1.5139332141284481e-10	8.925510695852033
ENSG00000181524	1.5139332141284481e-10	8.276019400336105
ENSG00000224992	1.513933214128459e-10	4.694789685372157
ENSG00000255086	1.531841321878152e-10	3.5760528471822353
ENSG00000121207	1.5318413218781628e-10	1.712076032799133
ENSG00000257718	1.549956662382597e-10	5.418333107813001
ENSG00000102316	1.549956662382597e-10	8.8723409617007
ENSG00000154529	1.549956662382597e-10	2.152741096143918
ENSG00000168056	1.5868184376725497e-10	8.892790859451214
ENSG00000119771	1.6055696352991095e-10	5.047843947207091
ENSG00000129038	1.6055696352991095e-10	3.279271861941885
ENSG00000224717	1.6245375919194485e-10	5.7128750884091914
ENSG00000204899	1.6437247550448255e-10	8.621228512785628
ENSG00000188993	1.6437247550448315e-10	4.575526017182719
ENSG00000121101	1.6437247550448315e-10	7.908331154330589
ENSG00000175283	1.6631335991342998e-10	8.648855864532717
ENSG00000232346	1.6827666258832946e-10	7.344231603107938
ENSG00000198879	1.7026263645154646e-10	8.88870087990111
ENSG00000238421	1.7026263645154767e-10	6.056592157755401
ENSG00000156052	1.7227153720774193e-10	7.318781440476949
ENSG00000267016	1.7227153720774255e-10	3.1056140612556002
ENSG00000213465	1.7227153720774255e-10	8.287571016883641
ENSG00000165025	1.7430362337365406e-10	8.451711431007343
ENSG00000142002	1.7635915630818809e-10	8.854437306277056
ENSG00000104976	1.7843840024282806e-10	8.574695000511264
ENSG00000267834	1.7843840024282806e-10	6.289419916873777
ENSG00000163629	1.8054162231235252e-10	7.7379973970742375
ENSG00000133789	1.8482108409821045e-10	7.364652901203179
ENSG00000267785	1.8482108409821045e-10	2.840300325169333
ENSG00000214022	1.8699787288155007e-10	8.88870087990111
ENSG00000113262	1.8919973799748717e-10	2.111457316056248
ENSG00000151693	1.9142696156936444e-10	4.768032254999437
ENSG00000181143	1.9142696156936444e-10	3.6921805730405333
ENSG00000113119	1.9142696156936444e-10	8.302848470844825
ENSG00000273079	1.9367982881495817e-10	5.600450938080874
ENSG00000139117	1.9367982881495817e-10	8.1508738106376
ENSG00000229196	1.9367982881495954e-10	5.386801461551348
ENSG00000198876	1.9595862807949068e-10	8.825807449426337
ENSG00000264659	1.982636508689956e-10	2.7158660117429165
ENSG00000107262	1.98263650868997e-10	8.8682509821506
ENSG00000120278	2.0059519188404127e-10	6.985672730835829
ENSG00000170962	2.0059519188404127e-10	7.597365130885097
ENSG00000125755	2.005951918840427e-10	8.892790859451214
ENSG00000083828	2.005951918840427e-10	8.55015512321065
ENSG00000196363	2.029535490537669e-10	8.780817674375214
ENSG00000168386	2.029535490537669e-10	6.001226775077635
ENSG00000116667	2.0775191992356076e-10	8.537311207183055
ENSG00000104728	2.0775191992356076e-10	6.201766899277305
ENSG00000136856	2.1019254593629658e-10	8.634580915675159
ENSG00000171877	2.151582351090235e-10	5.045462449048731
ENSG00000189221	2.151582351090235e-10	4.058772874418017
ENSG00000109861	2.1768393090021564e-10	8.8723409617007
ENSG00000171863	2.1768393090021564e-10	8.917330736751827
ENSG00000008853	2.2282263249359964e-10	8.638129663105648
ENSG00000048140	2.2282263249360122e-10	8.764457756174805
ENSG00000229766	2.2543629190099595e-10	6.056606788270155
ENSG00000249637	2.2543629190099595e-10	6.3292150021928375
ENSG00000172638	2.2543629190099595e-10	7.934571778841773
ENSG00000203523	2.2543629190099595e-10	5.097560476034914
ENSG00000174748	2.3075388881244245e-10	8.925510695852033
ENSG00000106236	2.3075388881244408e-10	1.1966205797666423
ENSG00000113734	2.3345850157166614e-10	8.252970435005228
ENSG00000147604	2.3345850157166614e-10	8.929600675402133
ENSG00000185246	2.3619411351857894e-10	8.779273937151975
ENSG00000171757	2.3896107156242256e-10	7.700327734989043
ENSG00000006015	2.417597263962063e-10	8.84625734717685
ENSG00000243517	2.417597263962063e-10	7.025857480115555
ENSG00000112182	2.44590432536844e-10	8.536137223471853
ENSG00000179456	2.44590432536844e-10	8.541433931990834
ENSG00000049323	2.44590432536844e-10	8.84062363040351
ENSG00000099954	2.44590432536844e-10	8.32139339751951
ENSG00000148175	2.4745354836571755e-10	8.892790859451214
ENSG00000144821	2.4745354836571843e-10	8.598773604827864
ENSG00000117228	2.503494361696303e-10	8.746012868631546
ENSG00000198755	2.503494361696303e-10	8.925510695852033
ENSG00000177030	2.503494361696303e-10	8.692843134480217
ENSG00000198917	2.503494361696303e-10	8.704110568026897
ENSG00000087206	2.5327846218220874e-10	8.714836769453965
ENSG00000198000	2.532784621822105e-10	8.864161002600497
ENSG00000199709	2.532784621822105e-10	3.2693108094902645
ENSG00000164615	2.562409966257153e-10	8.805357551675828
ENSG00000240449	2.562409966257153e-10	6.884106483434263
ENSG00000212658	2.592374137532953e-10	1.3097689974777236
ENSG00000088448	2.592374137532953e-10	8.880520920800906
ENSG00000253974	2.622680918916462e-10	1.245615493770965
ENSG00000260183	2.622680918916462e-10	0.7603156015777551
ENSG00000155463	2.653334134841556e-10	8.858527285827156
ENSG00000119414	2.653334134841556e-10	8.8682509821506
ENSG00000075673	2.6533341348415753e-10	2.968729635187788
ENSG00000169862	2.684337651344372e-10	2.7556654402965335
ENSG00000198034	2.684337651344391e-10	8.929600675402133
ENSG00000115183	2.7156953765036244e-10	8.557793850191244
ENSG00000148948	2.7156953765036244e-10	4.840457793920793
ENSG00000238078	2.7156953765036244e-10	3.9694522527784195
ENSG00000171492	2.7156953765036244e-10	8.758824039401464
ENSG00000161091	2.7156953765036244e-10	8.84625734717685
ENSG00000105321	2.7474112608850224e-10	8.644765884982613
ENSG00000248175	2.7474112608850224e-10	8.11342272343564
ENSG00000218052	2.811933524711958e-10	7.847395520185147
ENSG00000182154	2.844748021789723e-10	8.786451391148555
ENSG00000144895	2.877936914275521e-10	8.880520920800906
ENSG00000071082	2.8779369142755315e-10	8.925510695852033
ENSG00000126821	2.911504372000503e-10	7.984187154187032
ENSG00000120913	2.911504372000503e-10	7.981975011830661
ENSG00000263681	2.911504372000534e-10	0.558009113949879
ENSG00000197121	2.979791889229761e-10	7.779078545763089
ENSG00000074201	3.0145205165708933e-10	8.801267572125727
ENSG00000204673	3.0145205165708933e-10	8.764457756174805
ENSG00000149809	3.0145205165708933e-10	8.710746789903865
ENSG00000125650	3.0145205165708933e-10	7.519867225071364
ENSG00000269012	3.0851692778160133e-10	1.0465152484234141
ENSG00000152409	3.0851692778160133e-10	8.892790859451214
ENSG00000225706	3.121098261238396e-10	2.3008492042688484
ENSG00000196531	3.121098261238396e-10	8.925510695852033
ENSG00000115041	3.121098261238396e-10	3.2857756688349067
ENSG00000118217	3.121098261238396e-10	8.892790859451214
ENSG00000242276	3.1574362928566096e-10	4.554293624268238
ENSG00000196214	3.1574362928566096e-10	8.580328717284605
ENSG00000225127	3.194187918163908e-10	1.0354283734349239
ENSG00000109736	3.2313577318650647e-10	8.674398246936956
ENSG00000262877	3.268950378394095e-10	5.895558677816049
ENSG00000172239	3.3069705524374414e-10	8.813537510776033
ENSG00000259684	3.3069705524374414e-10	5.747484589408383
ENSG00000120332	3.345422999462757e-10	6.1093365196204825
ENSG00000101134	3.345422999462757e-10	4.163120885514604
ENSG00000011422	3.345422999462757e-10	7.54497053216855
ENSG00000119335	3.42364395144453e-10	8.925510695852033
ENSG00000213261	3.463422206074609e-10	6.8453884505384295
ENSG00000242299	3.463422206074609e-10	8.474911794949975
ENSG00000196605	3.503652234129223e-10	7.655660837157251
ENSG00000066629	3.503652234129223e-10	7.363604588608903
ENSG00000064270	3.544339043100701e-10	5.541838153377781
ENSG00000143507	3.544339043100701e-10	8.687209417706876
ENSG00000214612	3.585487694548781e-10	5.986895262030815
ENSG00000134982	3.669191044862216e-10	8.769550240828533
ENSG00000139684	3.669191044862216e-10	8.746554100751158
ENSG00000147255	3.71175614232094e-10	6.713794423830602
ENSG00000183831	3.7548038806070107e-10	6.3606429575351955
ENSG00000215705	3.7548038806070107e-10	6.824498124833222
ENSG00000230404	3.7548038806070107e-10	4.453391372448697
ENSG00000124466	3.7548038806070107e-10	3.3682829042517164
ENSG00000174567	3.754803880607064e-10	1.2920427795651837
ENSG00000267522	3.754803880607064e-10	3.5239339329272847
ENSG00000259071	3.798339600246121e-10	6.298980143918387
ENSG00000167685	3.798339600246121e-10	8.613589785805035
ENSG00000173302	3.798339600246121e-10	0.48458249377369156
ENSG00000122034	3.84236869932376e-10	8.844713609953612
ENSG00000160113	3.886896634088416e-10	8.40846961704471
ENSG00000163746	3.88689663408843e-10	4.080491621283624
ENSG00000164116	3.88689663408843e-10	7.093804086924704
ENSG00000254100	3.88689663408843e-10	1.239511585657323
ENSG00000222375	3.9319289195605474e-10	5.127207746333354
ENSG00000269728	3.9319289195605474e-10	7.284408607760754
ENSG00000173638	3.9319289195605474e-10	8.604868594585218
ENSG00000226964	3.9319289195605474e-10	2.622535001356411
ENSG00000272491	3.9774711301477534e-10	1.4403172123129224
ENSG00000196951	4.023528900266427e-10	6.816093214440712
ENSG00000075223	4.023528900266427e-10	5.070297539708533
ENSG00000206120	4.023528900266427e-10	6.059013416601368
ENSG00000108298	4.0701079249691615e-10	8.933690654952235
ENSG00000162390	4.0701079249691905e-10	5.202179466763431
ENSG00000147676	4.1172139605795305e-10	3.926273006206215
ENSG00000163898	4.164852825332129e-10	5.3147706287197485
ENSG00000005421	4.213030400019772e-10	2.1974308095453674
ENSG00000103067	4.261752628647282e-10	6.6179998714280295
ENSG00000122641	4.311025519091635e-10	4.22835365286116
ENSG00000254186	4.3608551437687654e-10	2.2546166814190527
ENSG00000135454	4.3608551437687654e-10	6.508566436388071
ENSG00000196372	4.3608551437687654e-10	7.32363940910412
ENSG00000100647	4.462209212230032e-10	8.793087613025522
ENSG00000070814	4.462209212230032e-10	8.820173732652998
ENSG00000214274	4.462209212230048e-10	7.715942197204585
ENSG00000268231	4.462209212230048e-10	0.6703813611436826
ENSG00000137818	4.5658647299115387e-10	8.933690654952235
ENSG00000188816	4.5658647299115387e-10	3.2084448223955198
ENSG00000240455	4.5658647299115873e-10	2.9852773453425248
ENSG00000155542	4.618571418402098e-10	8.315712466868247
ENSG00000140612	4.618571418402098e-10	8.892790859451214
ENSG00000149926	4.6185714184021307e-10	5.094126678844096
ENSG00000122824	4.6185714184021307e-10	4.093763452460566
ENSG00000130309	4.67187266914913e-10	8.780817674375214
ENSG00000130717	4.67187266914913e-10	8.735286667204475
ENSG00000169925	4.67187266914913e-10	8.598232372708253
ENSG00000150893	4.780285101290961e-10	2.8835778477260234
ENSG00000172270	4.835409580662902e-10	8.90506079810152
ENSG00000186635	4.835409580662902e-10	8.874887204027566
ENSG00000164949	4.891155219713104e-10	8.072371529322867
ENSG00000228544	4.947528846782797e-10	7.6776414692839285
ENSG00000119698	4.947528846782832e-10	3.5048078782827483
ENSG00000163071	5.004537363301227e-10	4.553504403214573
ENSG00000204444	5.004537363301262e-10	7.853570469078096
ENSG00000006625	5.062187744545621e-10	8.550696355330262
ENSG00000109917	5.062187744545621e-10	8.832443671303306
ENSG00000179523	5.062187744545621e-10	8.38109931441638
ENSG00000177989	5.120487040408651e-10	8.714836769453965
ENSG00000188566	5.120487040408651e-10	8.72865044532751
ENSG00000147874	5.120487040408651e-10	8.660123298079398
ENSG00000233878	5.120487040408687e-10	2.655551686600778
ENSG00000234493	5.120487040408687e-10	2.1288774362835086
ENSG00000167615	5.179442376174088e-10	8.929600675402133
ENSG00000236352	5.179442376174088e-10	4.409177612922992
ENSG00000170921	5.179442376174106e-10	8.37755056698589
ENSG00000253222	5.299350050208408e-10	2.063753675051806
ENSG00000163631	5.299350050208408e-10	6.569761161074609
ENSG00000133818	5.360317023087449e-10	7.909691785570889
ENSG00000081791	5.360317023087449e-10	8.823261207099476
ENSG00000136908	5.421969306695353e-10	8.790000138579044
ENSG00000232956	5.421969306695353e-10	8.820173732652998
ENSG00000243024	5.484314415176856e-10	4.546913917208769
ENSG00000136867	5.484314415176856e-10	6.525010668835512
ENSG00000125869	5.484314415176856e-10	8.813998783760047
ENSG00000265806	5.484314415176856e-10	7.053283091106149
ENSG00000178199	5.484314415176856e-10	8.273144669414329
ENSG00000115363	5.547359942886678e-10	3.7283801873150586
ENSG00000152484	5.611113565220896e-10	8.780817674375214
ENSG00000115112	5.675583039457035e-10	5.005221830989019
ENSG00000065054	5.740776205602356e-10	7.898237704495114
ENSG00000270935	5.740776205602356e-10	1.0726940213538734
ENSG00000165973	5.806700987250894e-10	2.4797916605125816
ENSG00000184863	5.806700987250915e-10	8.90506079810152
ENSG00000161970	5.806700987250915e-10	8.851891063950191
ENSG00000079313	5.873365392449071e-10	8.817627490326135
ENSG00000185238	5.873365392449071e-10	8.58495992895432
ENSG00000272992	5.940777514569546e-10	1.1667036657798755
ENSG00000135750	5.940777514569546e-10	2.0254287395710326
ENSG00000224858	5.940777514569587e-10	5.632270666476793
ENSG00000165685	6.008945533194798e-10	8.431565796253514
ENSG00000132953	6.008945533194798e-10	8.801267572125727
ENSG00000196526	6.147582414695731e-10	6.373161624814459
ENSG00000104047	6.147582414695731e-10	8.823261207099476
ENSG00000121361	6.218068075854482e-10	2.3960477286700277
ENSG00000139722	6.218068075854482e-10	8.913240757201724
ENSG00000205277	6.218068075854482e-10	3.377603353519392
ENSG00000181191	6.218068075854482e-10	8.627403461678579
ENSG00000134594	6.218068075854527e-10	6.220102156715662
ENSG00000047365	6.28934323191283e-10	8.631954714212696
ENSG00000103995	6.28934323191283e-10	8.69330440746423
ENSG00000166200	6.434296617171848e-10	8.876430941250804
ENSG00000128917	6.434296617171848e-10	5.651243234307231
ENSG00000225986	6.507992370781821e-10	2.6982694603878246
ENSG00000125246	6.507992370781821e-10	8.282194349229059
ENSG00000130589	6.507992370781821e-10	8.825807449426337
ENSG00000230102	6.582512670012494e-10	3.8469007432831916
ENSG00000225449	6.582512670012494e-10	2.68200190249602
ENSG00000162664	6.657866511554008e-10	8.78336391670208
ENSG00000234476	6.734062987636568e-10	4.426518291304902
ENSG00000230897	6.734062987636593e-10	7.708066501101062
ENSG00000153208	6.734062987636593e-10	8.866707244927362
ENSG00000186854	6.811111287016017e-10	8.468612581327365
ENSG00000232803	6.811111287016017e-10	5.446653335653608
ENSG00000099994	6.811111287016017e-10	6.906939884546458
ENSG00000116299	6.889020695968475e-10	5.852132360116403
ENSG00000127946	6.967800599295724e-10	8.396252503647908
ENSG00000170231	6.967800599295774e-10	4.730672222329565
ENSG00000204103	7.209458622806618e-10	8.095770505755171
ENSG00000226954	7.291816357892116e-10	3.462936904911576
ENSG00000188517	7.375093025120282e-10	4.308971197411197
ENSG00000242337	7.375093025120282e-10	5.979647325673377
ENSG00000221890	7.375093025120282e-10	4.115802471365466
ENSG00000175066	7.375093025120386e-10	8.619143543442776
ENSG00000168071	7.375093025120386e-10	8.880520920800906
ENSG00000008988	7.459298622116566e-10	8.929600675402133
ENSG00000225667	7.45929862211662e-10	2.270297089014855
ENSG00000134056	7.54444325235234e-10	8.643763379878989
ENSG00000198113	7.54444325235234e-10	8.713834264350341
ENSG00000104859	7.54444325235234e-10	8.827351186649578
ENSG00000248787	7.544443252352366e-10	4.135289966223089
ENSG00000160223	7.630537126233006e-10	8.797177592575624
ENSG00000160953	7.630537126233006e-10	8.775183957601874
ENSG00000130165	7.630537126233006e-10	8.787453896252181
ENSG00000167046	7.630537126233006e-10	6.074432037899851
ENSG00000005812	7.805613987823074e-10	8.784907653925318
ENSG00000264773	7.984613070832516e-10	4.031062194099383
ENSG00000237926	7.984613070832572e-10	4.472693743418125
ENSG00000183779	8.075610139228935e-10	5.692692147031262
ENSG00000245849	8.167620021612719e-10	8.793087613025522
ENSG00000163216	8.167620021612748e-10	1.8958802774164276
ENSG00000107249	8.260653708309746e-10	8.189180149933833
ENSG00000234741	8.260653708309746e-10	8.896880839001316
ENSG00000166743	8.35472230568134e-10	5.06292657470683
ENSG00000165895	8.35472230568134e-10	8.772096483155398
ENSG00000157693	8.35472230568134e-10	8.8682509821506
ENSG00000268747	8.35472230568134e-10	3.8095559841988478
ENSG00000270093	8.449837037313416e-10	4.8471353605651055
ENSG00000146083	8.449837037313416e-10	8.8723409617007
ENSG00000253753	8.546009245217294e-10	4.796185834770733
ENSG00000138326	8.643250391042605e-10	8.92142071630193
ENSG00000165487	8.643250391042605e-10	8.69184062937659
ENSG00000181027	8.840985948609182e-10	8.653487076202433
ENSG00000198739	8.840985948609244e-10	3.0087113975581143
ENSG00000119280	8.840985948609244e-10	8.127413489292344
ENSG00000145217	8.941503892925889e-10	8.318951339926477
ENSG00000108557	8.941503892925889e-10	8.618682270458763
ENSG00000227954	8.941503892925889e-10	2.7356392023651592
ENSG00000255561	9.145899876766101e-10	8.042012325606308
ENSG00000269696	9.249802200377767e-10	4.1996577494859855
ENSG00000196684	9.249802200377833e-10	8.891247122227975
ENSG00000104413	9.354857147761735e-10	7.379195587314083
ENSG00000131459	9.354857147761801e-10	2.3252760102182526
ENSG00000165416	9.461077182802298e-10	8.72865044532751
ENSG00000214145	9.461077182802366e-10	5.544339700860871
ENSG00000244414	9.568474900492433e-10	2.7802596759387885
ENSG00000151292	9.568474900492433e-10	8.851891063950191
ENSG00000129933	9.568474900492433e-10	8.851891063950191
ENSG00000068028	9.786854427379674e-10	8.764457756174805
ENSG00000168615	1.0010099161726575e-09	8.847801084400087
ENSG00000243181	1.0123578900786098e-09	4.602324262171122
ENSG00000268001	1.0123578900786098e-09	8.412896604849172
ENSG00000170464	1.0123578900786098e-09	8.497987894162947
ENSG00000219665	1.0123578900786098e-09	8.289780250956147
ENSG00000105364	1.0123578900786098e-09	8.688753154930115
ENSG00000181036	1.0123578900786168e-09	5.374659711559831
ENSG00000271828	1.0238314721611563e-09	7.269230855345773
ENSG00000171903	1.0238314721611563e-09	4.331675938312212
ENSG00000149782	1.0354320175178015e-09	8.611841824716542
ENSG00000222033	1.0354320175178087e-09	0.9645797488591682
ENSG00000214514	1.0471608954652784e-09	3.5883609949512127
ENSG00000266709	1.0471608954652784e-09	3.075274797664931
ENSG00000255815	1.059019489684296e-09	5.598275255228029
ENSG00000272655	1.059019489684296e-09	7.5631748671345695
ENSG00000251199	1.059019489684296e-09	3.1357704883178967
ENSG00000257551	1.0710091983657917e-09	2.5117168447524416
ENSG00000120686	1.0710091983657955e-09	8.909150777651623
ENSG00000179271	1.0831314343585097e-09	8.767465271485683
ENSG00000011132	1.0831314343585097e-09	8.722014223450545
ENSG00000185101	1.1203076576995393e-09	8.770552745932159
ENSG00000136378	1.1203076576995393e-09	3.8497697504040977
ENSG00000103534	1.1329744298295823e-09	4.839857516642282
ENSG00000104611	1.1457810186512894e-09	6.802654811720423
ENSG00000149742	1.158728928142852e-09	2.998817889716454
ENSG00000147162	1.1587289281428602e-09	8.933690654952235
ENSG00000130560	1.1587289281428602e-09	8.738374141650954
ENSG00000111981	1.185054803871353e-09	5.890619625638898
ENSG00000139998	1.185054803871353e-09	7.6814944797111
ENSG00000260591	1.185054803871353e-09	6.915660210625262
ENSG00000273403	1.185054803871353e-09	2.8604077049050165
ENSG00000176248	1.185054803871353e-09	8.839621125299884
ENSG00000175602	1.185054803871353e-09	8.80381381445259
ENSG00000106993	1.1984358573682577e-09	8.657035823632922
ENSG00000229789	1.2256420351571782e-09	7.050734365670524
ENSG00000140474	1.2256420351571782e-09	8.90506079810152
ENSG00000138629	1.2256420351571782e-09	8.850347326726952
ENSG00000167118	1.2256420351571782e-09	8.809447531225931
ENSG00000241316	1.2256420351571825e-09	7.270810128508285
ENSG00000188580	1.239470344503526e-09	4.326341721216686
ENSG00000257556	1.239470344503526e-09	3.3578305084756797
ENSG00000160606	1.2534509519328834e-09	7.17596978908488
ENSG00000187123	1.2534509519328834e-09	5.334112139305883
ENSG00000127184	1.2675854918437545e-09	8.896880839001316
ENSG00000119608	1.2675854918437545e-09	6.4778537692191085
ENSG00000177042	1.2675854918437545e-09	8.706656810353762
ENSG00000153714	1.2675854918437634e-09	7.868262605308567
ENSG00000071242	1.296322992149499e-09	8.592598655934912
ENSG00000131323	1.296322992149499e-09	8.850347326726952
ENSG00000168026	1.3109293073062702e-09	8.49490041971647
ENSG00000254607	1.3109293073062795e-09	3.444952401057
ENSG00000155265	1.3109293073062795e-09	4.581680563715513
ENSG00000240298	1.3256962648186401e-09	5.689349403532625
ENSG00000242268	1.3406255861008819e-09	4.372117628691917
ENSG00000248677	1.3406255861008819e-09	5.605012970687011
ENSG00000147403	1.3406255861008819e-09	8.925510695852033
ENSG00000137501	1.3406255861008819e-09	8.388480992278213
ENSG00000124391	1.3406255861008819e-09	4.264492927808419
ENSG00000184304	1.3406255861008819e-09	6.082993938555875
ENSG00000240616	1.355719010501865e-09	7.07764162196883
ENSG00000078403	1.3709782954862802e-09	8.779273937151975
ENSG00000174808	1.3864052168176314e-09	6.1672557828637595
ENSG00000139746	1.3864052168176314e-09	8.850347326726952
ENSG00000244398	1.3864052168176314e-09	8.358307398204259
ENSG00000256116	1.4020015687429819e-09	4.550989732288895
ENSG00000135773	1.4020015687429918e-09	1.7005560658450383
ENSG00000233358	1.466117824748494e-09	3.5603409948422287
ENSG00000032444	1.482588903436107e-09	8.832443671303306
ENSG00000263829	1.499240576930879e-09	3.4265337150354935
ENSG00000159905	1.499240576930879e-09	5.382826084888403
ENSG00000245556	1.499240576930879e-09	8.307479682514538
ENSG00000188060	1.499240576930879e-09	7.111613811091108
ENSG00000185345	1.516074774191767e-09	7.468597188205504
ENSG00000134028	1.516074774191767e-09	3.7533215810154843
ENSG00000077943	1.5330934442058136e-09	8.909150777651623
ENSG00000135070	1.5330934442058136e-09	8.799723834902487
ENSG00000143603	1.5330934442058136e-09	8.887157142677873
ENSG00000105723	1.5330934442058136e-09	8.693845639583841
ENSG00000160602	1.5330934442058136e-09	8.571066293945174
ENSG00000158859	1.5502985561897246e-09	6.1407452733466865
ENSG00000144681	1.5502985561897246e-09	1.8464191290963123
ENSG00000177822	1.5676920997933827e-09	1.1513362776867797
ENSG00000180592	1.5676920997933883e-09	5.056195084773109
ENSG00000198010	1.603052543861228e-09	3.6069812046793333
ENSG00000269640	1.603052543861228e-09	8.56651504141106
ENSG00000237977	1.603052543861228e-09	5.841163790443756
ENSG00000145050	1.621023527651506e-09	8.913240757201724
ENSG00000107833	1.6391911101349078e-09	8.51085189018637
ENSG00000172725	1.6391911101349078e-09	8.809447531225931
ENSG00000228798	1.6575573862511972e-09	4.574077120603872
ENSG00000139675	1.657557386251209e-09	7.97199426638846
ENSG00000139842	1.657557386251209e-09	8.806901288899066
ENSG00000233061	1.6948945078441551e-09	7.263795413476886
ENSG00000177410	1.6948945078441733e-09	8.820173732652998
ENSG00000142453	1.7330520898235691e-09	8.813537510776033
ENSG00000102710	1.7330520898235691e-09	8.723016728554171
ENSG00000188015	1.7524440252631529e-09	3.1591791310511264
ENSG00000085872	1.7524440252631655e-09	8.752187817524499
ENSG00000244716	1.7524440252631655e-09	7.270003445212736
ENSG00000120314	1.7524440252631655e-09	8.779273937151975
ENSG00000159128	1.772047687309007e-09	8.810991268449168
ENSG00000163682	1.7720476873090133e-09	8.925510695852033
ENSG00000214517	1.791865327428805e-09	8.618220997474749
ENSG00000214389	1.791865327428805e-09	8.234454107985815
ENSG00000196683	1.791865327428805e-09	8.90506079810152
ENSG00000101311	1.811899220357135e-09	2.831865678282119
ENSG00000187686	1.811899220357135e-09	3.594316690444167
ENSG00000213585	1.8118992203571544e-09	8.874887204027566
ENSG00000121741	1.8118992203571544e-09	8.864161002600497
ENSG00000188316	1.8321516643285124e-09	3.1213759236542367
ENSG00000164128	1.8321516643285318e-09	1.853353338446104
ENSG00000236296	1.852624981312731e-09	7.583453286277502
ENSG00000100490	1.852624981312731e-09	7.436048492827042
ENSG00000224805	1.8526249813127375e-09	2.1104207970497875
ENSG00000215196	1.894243642302711e-09	4.016015360049025
ENSG00000234781	1.9153937510740253e-09	0.4722465796722482
ENSG00000135040	1.9153937510740253e-09	8.735286667204475
ENSG00000184313	1.9367742628759036e-09	2.505430961880874
ENSG00000177106	1.9367742628759243e-09	8.40846961704471
ENSG00000102753	1.9367742628759243e-09	8.648651640667461
ENSG00000078304	1.9583876219644233e-09	8.876430941250804
ENSG00000060138	1.9583876219644303e-09	8.63529923777793
ENSG00000233850	1.98023629779118e-09	3.920273940062645
ENSG00000130520	2.002322785255156e-09	8.851891063950191
ENSG00000196312	2.002322785255156e-09	8.033423918775593
ENSG00000163931	2.002322785255156e-09	8.870797224477464
ENSG00000136925	2.002322785255156e-09	8.615133523028273
ENSG00000105705	2.0246496049567606e-09	8.727904989342642
ENSG00000101695	2.024649604956775e-09	7.2924129883327025
ENSG00000187164	2.024649604956775e-09	7.731299947886592
ENSG00000139438	2.0472193034544515e-09	7.200565312332978
ENSG00000176884	2.0930976544186626e-09	4.135799494482413
ENSG00000147257	2.0930976544186626e-09	1.4437541457979033
ENSG00000198914	2.0930976544186626e-09	0.9950146183737419
ENSG00000251603	2.0930976544186626e-09	5.574039865518586
ENSG00000159674	2.116411532136069e-09	8.37191685021255
ENSG00000178187	2.139978739681965e-09	3.021010553622578
ENSG00000136930	2.139978739681965e-09	8.850347326726952
ENSG00000235984	2.1399787396819727e-09	3.0960464789238293
ENSG00000100154	2.1638019573408848e-09	8.763916524055194
ENSG00000186847	2.1638019573409e-09	5.175108248471243
ENSG00000143515	2.1638019573409e-09	8.925510695852033
ENSG00000205786	2.1878838929475786e-09	3.4500417179158274
ENSG00000229619	2.1878838929475786e-09	6.955405674524221
ENSG00000216915	2.212227282161288e-09	4.168712949817399
ENSG00000141682	2.212227282161288e-09	8.626658005693715
ENSG00000269044	2.2368348887429726e-09	8.309023419737779
ENSG00000068985	2.2368348887429726e-09	4.918924360341471
ENSG00000241878	2.2617095048348457e-09	8.713293032230728
ENSG00000269243	2.2617095048348457e-09	7.2179693381393575
ENSG00000166603	2.2617095048348457e-09	8.536137223471853
ENSG00000162373	2.286853951242764e-09	6.501105228492285
ENSG00000162873	2.312271077721349e-09	6.798397999829636
ENSG00000105865	2.312271077721349e-09	8.260741946374921
ENSG00000260101	2.312271077721374e-09	8.715378001573578
ENSG00000173653	2.3379637632617943e-09	8.641678410536137
ENSG00000136122	2.3379637632617943e-09	8.18189704543025
ENSG00000157423	2.3639349163823865e-09	7.056332909220637
ENSG00000128581	2.3639349163823865e-09	7.755939526733408
ENSG00000104133	2.390187475421995e-09	8.843711104849987
ENSG00000148308	2.390187475421995e-09	8.788997633475418
ENSG00000228486	2.3901874754220036e-09	8.526156478029648
ENSG00000249425	2.4435487154960975e-09	5.024676226470819
ENSG00000127074	2.4435487154960975e-09	7.556533033882025
ENSG00000137055	2.4706634249907067e-09	8.71174929500749
ENSG00000139767	2.4980715979313304e-09	2.7030882706446437
ENSG00000163378	2.5537807335568923e-09	8.51126033791688
ENSG00000236992	2.5537807335568923e-09	5.03976211243816
ENSG00000197558	2.5537807335569105e-09	6.955596840399195
ENSG00000230091	2.6107012394778863e-09	7.551260888546492
ENSG00000235172	2.6107012394778863e-09	4.329608389573885
ENSG00000213071	2.6396237463071448e-09	6.205350625815978
ENSG00000136383	2.6396237463071448e-09	7.831629659357852
ENSG00000273328	2.668858749159941e-09	2.5320778516098112
ENSG00000117519	2.6688587491599504e-09	7.99959739253732
ENSG00000165659	2.6984095345870455e-09	5.176371458876475
ENSG00000268087	2.7282794227074026e-09	7.804615316791749
ENSG00000158813	2.7584717675400175e-09	7.39807064212572
ENSG00000155545	2.7584717675400175e-09	8.78336391670208
ENSG00000183048	2.788989957339262e-09	7.163895672242651
ENSG00000240395	2.819837414933316e-09	5.079111872657736
ENSG00000103472	2.819837414933316e-09	7.326063169508822
ENSG00000179630	2.8825339997403877e-09	8.395197173290779
ENSG00000126756	2.9143901485698456e-09	8.784907653925318
ENSG00000176170	2.9143901485698456e-09	6.972459909212123
ENSG00000267943	2.94658960912654e-09	1.9154131151407365
ENSG00000232527	3.012032905644352e-09	5.64912719655214
ENSG00000113212	3.012032905644352e-09	6.184507761941586
ENSG00000267212	3.0120329056443737e-09	4.705653100290383
ENSG00000236801	3.0120329056443737e-09	7.067334073687848
ENSG00000179943	3.0788931386441664e-09	8.511801570036493
ENSG00000272872	3.0788931386441664e-09	4.654749392881981
ENSG00000219133	3.147200155902342e-09	3.679530270926204
ENSG00000105819	3.147200155902342e-09	8.84625734717685
ENSG00000138162	3.2169844154720225e-09	3.7651079260315323
ENSG00000164056	3.25244019910526e-09	7.975723012085976
ENSG00000105619	3.25244019910526e-09	8.170088379763957
ENSG00000234745	3.288276997760238e-09	8.933690654952235
ENSG00000172005	3.288276997760238e-09	6.7076204750578885
ENSG00000083635	3.2882769977602733e-09	7.8298147419808295
ENSG00000235859	3.2882769977602733e-09	8.546659201033664
ENSG00000215244	3.361109617835466e-09	5.247267592685544
ENSG00000167693	3.3981135296240722e-09	6.510656699772245
ENSG00000171487	3.3981135296240722e-09	1.7616432319532802
ENSG00000151131	3.3981135296240842e-09	8.613846834923795
ENSG00000137871	3.3981135296240842e-09	8.831441166199681
ENSG00000231409	3.3981135296240842e-09	5.172703369803899
ENSG00000103707	3.4733170913797987e-09	8.530707730563766
ENSG00000120705	3.4733170913797987e-09	8.880520920800906
ENSG00000151917	3.5115250804211956e-09	6.069260928480427
ENSG00000122548	3.5115250804211956e-09	2.9498111661376183
ENSG00000149972	3.589174640456553e-09	8.780817674375214
ENSG00000255517	3.589174640456553e-09	7.287728568142536
ENSG00000130803	3.589174640456553e-09	8.76546026127843
ENSG00000245904	3.6684976996260126e-09	6.834996436671734
ENSG00000137266	3.668497699626026e-09	8.330812830846272
ENSG00000271874	3.708797726598992e-09	0.5292152978657471
ENSG00000228288	3.708797726598992e-09	7.91454479744202
ENSG00000261303	3.708797726598992e-09	2.3632388061034084
ENSG00000188385	3.749529339287268e-09	7.652797666571857
ENSG00000256331	3.749529339287268e-09	1.7731058658815155
ENSG00000138646	3.749529339287268e-09	8.833987408526543
ENSG00000150459	3.749529339287268e-09	8.827351186649578
ENSG00000165185	3.7906970344665275e-09	8.360933599666723
ENSG00000270372	3.8743588872212655e-09	6.089466056395495
ENSG00000241061	3.8743588872212655e-09	6.3688550115927525
ENSG00000105982	3.916862267507817e-09	7.8266558280581995
ENSG00000176124	3.959820176610245e-09	8.271131139547633
ENSG00000179222	3.959820176610245e-09	8.900970818551418
ENSG00000149131	3.959820176610245e-09	7.68480758292708
ENSG00000100575	4.003237343172309e-09	8.563968799084195
ENSG00000054219	4.003237343172338e-09	8.697474346149932
ENSG00000149294	4.047118543580568e-09	8.743927899288694
ENSG00000148384	4.091468602430638e-09	8.790000138579044
ENSG00000130313	4.091468602430638e-09	8.534797710113867
ENSG00000240509	4.091468602430638e-09	6.477140041593481
ENSG00000087077	4.136292392998411e-09	8.70048186146081
ENSG00000250366	4.136292392998455e-09	1.4259647503923532
ENSG00000172548	4.1815948377150714e-09	8.09361970831175
ENSG00000116983	4.181594837715086e-09	6.036665460264011
ENSG00000204175	4.181594837715086e-09	0.8157637009825169
ENSG00000173627	4.181594837715086e-09	2.4353563684407815
ENSG00000059378	4.227380908646991e-09	8.829897428976441
ENSG00000241829	4.227380908646991e-09	1.720025605899641
ENSG00000160401	4.227380908646991e-09	6.721167917217516
ENSG00000179073	4.32042406850783e-09	3.720287457125011
ENSG00000175061	4.32042406850783e-09	8.880520920800906
ENSG00000178761	4.32042406850783e-09	8.843711104849987
ENSG00000264775	4.3204240685078605e-09	0.8125557815400832
ENSG00000176171	4.3204240685078605e-09	8.486312012885756
ENSG00000136002	4.367691354126495e-09	3.3416228416670966
ENSG00000101751	4.463743214720531e-09	8.747556605854784
ENSG00000243056	4.463743214720531e-09	5.622205115261379
ENSG00000076053	4.512538297501882e-09	8.58495992895432
ENSG00000167491	4.512538297501882e-09	8.824263712203102
ENSG00000251408	4.662064318219439e-09	1.7497396876456082
ENSG00000092439	4.662064318219472e-09	8.848803589503715
ENSG00000242028	4.662064318219472e-09	7.465035437927942
ENSG00000136193	4.712971386878744e-09	8.8682509821506
ENSG00000187601	4.712971386878777e-09	8.831441166199681
ENSG00000078900	4.712971386878811e-09	6.114859199512528
ENSG00000054179	4.712971386878811e-09	4.353719212048398
ENSG00000124006	4.712971386878811e-09	6.967139292129226
ENSG00000173715	4.712971386878811e-09	8.818629995429761
ENSG00000136371	4.712971386878811e-09	6.480292224976911
ENSG00000251226	4.712971386878811e-09	4.592393054228366
ENSG00000173402	4.764420192217536e-09	8.815081247999272
ENSG00000137713	4.764420192217536e-09	8.636044693762798
ENSG00000112541	4.76442019221757e-09	5.142898463316654
ENSG00000166529	4.816416341030367e-09	8.098118135592362
ENSG00000197070	4.816416341030367e-09	8.775183957601874
ENSG00000131370	4.868965496410183e-09	8.557793850191244
ENSG00000119446	4.868965496410183e-09	8.747556605854784
ENSG00000123999	4.8689654964102e-09	1.6871265738176906
ENSG00000267715	4.922073378294695e-09	5.128835476431155
ENSG00000127415	4.975745764018605e-09	8.860071023050395
ENSG00000107223	5.029988488870547e-09	8.90506079810152
ENSG00000255237	5.084807446655464e-09	4.510267378869519
ENSG00000213790	5.084807446655464e-09	4.525448527543177
ENSG00000103254	5.084807446655464e-09	8.609961079238948
ENSG00000138386	5.084807446655464e-09	8.69484814468747
ENSG00000125485	5.140208590262085e-09	8.573151263288027
ENSG00000234899	5.1402085902621034e-09	1.4903390414020585
ENSG00000124191	5.196197932236086e-09	5.488600454630867
ENSG00000075651	5.252781545357935e-09	7.743892426171006
ENSG00000105325	5.252781545357935e-09	8.835531145749782
ENSG00000261559	5.252781545357935e-09	1.6194109983307652
ENSG00000272922	5.3677561808487725e-09	2.024215863835468
ENSG00000186395	5.426159655233497e-09	8.72147299133093
ENSG00000183527	5.426159655233516e-09	8.638590936089662
ENSG00000197258	5.485182305991964e-09	7.4534309961269045
ENSG00000169902	5.485182305991984e-09	7.811041365842658
ENSG00000068615	5.544830515943555e-09	6.18642291212666
ENSG00000115286	5.544830515943555e-09	8.755736564954988
ENSG00000136874	5.544830515943555e-09	8.776727694825112
ENSG00000173825	5.605110731726961e-09	6.818050576133455
ENSG00000134508	5.605110731726961e-09	8.466323388119257
ENSG00000166938	5.605110731726961e-09	8.787453896252181
ENSG00000223843	5.605110731726961e-09	2.8625071916698794
ENSG00000070610	5.666029464417342e-09	8.876430941250804
ENSG00000267370	5.666029464417342e-09	5.182888648623993
ENSG00000181195	5.666029464417342e-09	1.2590571986143366
ENSG00000259330	5.727593290149274e-09	8.296957704952726
ENSG00000178026	5.727593290149274e-09	7.252194175636782
ENSG00000163536	5.727593290149274e-09	8.731196687654375
ENSG00000157617	5.727593290149274e-09	8.771093978051772
ENSG00000174886	5.789808850745071e-09	8.337112044468881
ENSG00000198521	5.852682854349337e-09	6.8740071547165265
ENSG00000236846	5.916222076069554e-09	2.135392924355124
ENSG00000183722	5.916222076069554e-09	5.08267912115194
ENSG00000162595	5.980433358622004e-09	5.9277073887575265
ENSG00000082175	5.980433358622004e-09	3.9411633716635652
ENSG00000254786	5.980433358622004e-09	1.5655369939467199
ENSG00000174652	5.980433358622004e-09	8.793087613025522
ENSG00000106004	6.045323612984531e-09	6.763866468969282
ENSG00000172766	6.045323612984531e-09	8.701023093580421
ENSG00000172366	6.110899819054525e-09	8.72147299133093
ENSG00000167113	6.110899819054525e-09	8.815081247999272
ENSG00000234835	6.1771690263135746e-09	5.481899863498732
ENSG00000237506	6.1771690263136184e-09	6.151484395176812
ENSG00000171443	6.3118149942770255e-09	8.443735695772393
ENSG00000149547	6.380206207933007e-09	8.866707244927362
ENSG00000186479	6.380206207933053e-09	1.729901311205081
ENSG00000203952	6.380206207933053e-09	1.4428971185700221
ENSG00000250942	6.380206207933053e-09	1.8345219550433094
ENSG00000240754	6.4493193300540785e-09	7.916325503788189
ENSG00000039650	6.4493193300540785e-09	8.761370281728329
ENSG00000157259	6.4493193300540785e-09	8.75064408030126
ENSG00000140538	6.4493193300540785e-09	5.996370698901782
ENSG00000160917	6.4493193300540785e-09	8.749100343078021
ENSG00000170647	6.519161768228489e-09	8.458090603765552
ENSG00000241081	6.519161768228489e-09	5.456133176528596
ENSG00000215781	6.519161768228535e-09	6.322184740123857
ENSG00000205086	6.519161768228535e-09	1.886609320465851
ENSG00000104059	6.58974100374716e-09	1.9811707070375177
ENSG00000135390	6.58974100374716e-09	8.880520920800906
ENSG00000263345	6.58974100374716e-09	6.853290993502117
ENSG00000065609	6.661064592312695e-09	1.259498865056108
ENSG00000254650	6.661064592312695e-09	5.620888798725885
ENSG00000166763	6.661064592312695e-09	4.965798006326162
ENSG00000189403	6.661064592312695e-09	8.909150777651623
ENSG00000149177	6.661064592312695e-09	8.495494477089586
ENSG00000239636	6.73314016475479e-09	7.193051978269999
ENSG00000182841	6.73314016475479e-09	8.249341728439138
ENSG00000011243	6.73314016475479e-09	8.815081247999272
ENSG00000154143	6.805975427752174e-09	2.4805778620417067
ENSG00000100429	6.87957816456154e-09	6.824937204617009
ENSG00000234912	6.87957816456154e-09	8.643559156013735
ENSG00000177455	6.87957816456154e-09	7.394517652041463
ENSG00000243199	6.87957816456154e-09	8.022697717348525
ENSG00000079805	6.87957816456154e-09	8.913240757201724
ENSG00000259917	6.879578164561565e-09	6.085899068952653
ENSG00000082293	6.879578164561565e-09	4.877757743466337
ENSG00000253327	6.953956235753036e-09	4.72689732667971
ENSG00000136878	6.953956235753036e-09	8.819171227549372
ENSG00000154237	7.029117579952177e-09	8.917330736751827
ENSG00000178149	7.029117579952177e-09	8.55370387064114
ENSG00000248099	7.0291175799522016e-09	5.247118394744817
ENSG00000160691	7.105070214589482e-09	8.913240757201724
ENSG00000251666	7.105070214589482e-09	5.63202325331408
ENSG00000187446	7.105070214589482e-09	8.842167367626747
ENSG00000163823	7.105070214589482e-09	8.438696036372168
ENSG00000212884	7.259381823467676e-09	8.258367182655636
ENSG00000027075	7.259381823467676e-09	5.84251434077586
ENSG00000127124	7.259381823467676e-09	7.736596318820351
ENSG00000152932	7.259381823467676e-09	2.8333819333545534
ENSG00000127663	7.337757233432879e-09	8.791543875802283
ENSG00000147677	7.337757233432879e-09	8.909150777651623
ENSG00000168264	7.416956806832496e-09	8.887157142677873
ENSG00000115844	7.416956806832496e-09	4.647762525468976
ENSG00000233961	7.416956806832496e-09	7.139632248886179
ENSG00000144645	7.49698896660233e-09	8.892790859451214
ENSG00000240376	7.742166450002712e-09	8.322837095611323
ENSG00000178015	7.825614865585819e-09	6.604945932495785
ENSG00000268030	7.825614865585819e-09	7.548311809864699
ENSG00000242697	7.909939250016266e-09	5.26588501669618
ENSG00000185272	7.909939250016266e-09	7.385253490075858
ENSG00000183840	7.99514853904523e-09	0.8580135828209638
ENSG00000233695	7.99514853904523e-09	6.67548671199128
ENSG00000083642	8.081251756776268e-09	8.73783290953134
ENSG00000164543	8.081251756776268e-09	8.86261726537726
ENSG00000212359	8.256176521592431e-09	4.45479390885571
ENSG00000187080	8.256176521592431e-09	0.7430038479166884
ENSG00000206549	8.256176521592431e-09	6.389875632496269
ENSG00000111752	8.256176521592431e-09	7.844249609109587
ENSG00000249258	8.345016566282088e-09	2.7354869402361146
[truncated: 2,873 more rows]
