# Supplementary material for: Machine learning predicts treatment sensitivity in multiple myeloma based on molecular and clinical information coupled with drug response
Source: PLoS One. 2021 Jul 28;16(7):e0254596. doi: 10.1371/journal.pone.0254596 (PMC8318243; doi:10.1371/journal.pone.0254596)
Supplement: S1 File — (ZIP) [file pone.0254596.s004.zip › Supplementary Material 1/t_4_14_whsc1/selected_genes_experiment_8.csv]

gene	pvalue	entropy
ENSG00000109685	1.1907834478690314e-47	8.879495081859718
ENSG00000235034	3.7298542573093856e-44	2.355218339850933
ENSG00000213023	3.7298542573093856e-44	2.8383211215489754
ENSG00000249784	1.6251609756705861e-43	3.6011008223209022
ENSG00000183504	1.903385523699317e-42	3.6826075480841265
ENSG00000162409	2.169333475051134e-40	3.4352879753455245
ENSG00000204241	5.8098421547614406e-40	2.117015517179339
ENSG00000166446	3.523340928258284e-39	6.465826855272005
ENSG00000185630	1.4292563541236441e-38	5.682753526126529
ENSG00000103253	1.5180995719423526e-38	8.458387199122765
ENSG00000267890	3.7417337965917233e-38	1.5241757064172363
ENSG00000105472	2.1759840643173467e-37	5.455638223618252
ENSG00000269978	2.3786124951508437e-37	1.682780686776839
ENSG00000120440	3.6825355908192867e-37	1.8175208740704398
ENSG00000165868	3.6825355908192867e-37	4.575747211842275
ENSG00000234215	5.4481500407919875e-37	2.0103661775747295
ENSG00000143502	5.529174262250603e-37	4.223700548772252
ENSG00000154914	8.668269590209721e-37	2.7633117783104133
ENSG00000259867	1.418433722972407e-36	2.6499688661550183
ENSG00000171435	1.3105523232045154e-35	3.383982097098515
ENSG00000134769	2.9855739532252974e-35	6.16853929197918
ENSG00000182240	3.072848195604585e-35	6.722314240060627
ENSG00000151276	4.6303191996503307e-35	5.889957619159217
ENSG00000270035	7.705106397352649e-35	1.2711487815556355
ENSG00000161243	1.1097071905945522e-34	4.442222546009191
ENSG00000146555	1.5050593081179209e-33	4.427331197390007
ENSG00000143776	1.54795082687021e-33	5.609727895839997
ENSG00000166173	1.569849758763225e-33	4.193818054946306
ENSG00000265778	1.5920564352247988e-33	2.618089330168797
ENSG00000171016	2.4080551625545336e-33	2.400413320037778
ENSG00000231738	3.53793829377983e-33	5.349833965113516
ENSG00000131831	3.7938788538104856e-33	3.4927375093141433
ENSG00000162004	3.84723232872865e-33	8.411080707425691
ENSG00000225302	5.567559795449413e-33	2.7629357512714945
ENSG00000115526	8.16246290687983e-33	5.670750711651052
ENSG00000145555	8.392449469079928e-33	6.416929152239329
ENSG00000253764	8.871907769487931e-33	2.228256836552977
ENSG00000166086	1.3356274981800175e-32	7.349880753899292
ENSG00000166257	2.0363949163778012e-32	3.9857408321072634
ENSG00000130147	3.27666129483858e-32	3.846280072625542
ENSG00000101349	4.848097211283879e-32	3.815604449429333
ENSG00000204860	6.691424044109933e-32	3.565804056554438
ENSG00000182310	7.068193686604542e-32	5.137827593913474
ENSG00000157985	1.0155218979584242e-31	6.6889500937217985
ENSG00000075340	1.0579889190398046e-31	6.19776484808908
ENSG00000130477	1.1022189832297396e-31	2.9527854670926663
ENSG00000127585	2.394722794512931e-31	7.921487493469683
ENSG00000104369	2.528336683234316e-31	3.709396115813942
ENSG00000080709	2.528336683234316e-31	1.871868168057089
ENSG00000225554	3.8223816925845934e-31	1.3833520648299529
ENSG00000136826	8.248779527993157e-31	8.801403933887288
ENSG00000176595	1.8952862810792476e-30	5.330923177240225
ENSG00000168589	1.920809485571513e-30	3.792330866170413
ENSG00000036448	4.219376087388732e-30	6.096636418257266
ENSG00000075891	6.243044597571553e-30	3.9711416965885133
ENSG00000039560	6.326384748870588e-30	5.606422509072206
ENSG00000254648	6.58308886917001e-30	1.3330611168900919
ENSG00000186310	6.75994224602527e-30	5.783386521841286
ENSG00000188130	9.600227216967459e-30	8.035791447093567
ENSG00000111110	9.857408147373137e-30	7.1841466072141635
ENSG00000175344	2.1450993235940703e-29	2.8420279904125625
ENSG00000183580	2.1734718081194112e-29	4.496856279688889
ENSG00000187098	2.1734718081194112e-29	7.861357697894747
ENSG00000204681	3.0773311601489077e-29	7.673654607255065
ENSG00000154153	3.1590461228775487e-29	5.424485915202759
ENSG00000152767	3.2007075167046697e-29	7.71799870582775
ENSG00000161647	3.417335932120289e-29	3.569037960850719
ENSG00000068078	3.6010645111947956e-29	6.746397687840562
ENSG00000261754	4.586710643074211e-29	4.6379784122122345
ENSG00000151718	4.6470286050752045e-29	7.419810106382852
ENSG00000255020	4.8327461240437887e-29	3.6388850913410615
ENSG00000256124	5.226561617564173e-29	1.0728602375278964
ENSG00000235597	7.383091660608938e-29	2.4571377716688394
ENSG00000173581	7.479830313700153e-29	8.496742275693114
ENSG00000165626	1.0285526984051128e-28	5.350665647622793
ENSG00000259424	1.0419951544098515e-28	3.511302252406704
ENSG00000107518	1.0419951544098515e-28	4.9768805045182605
ENSG00000158321	1.055611927501864e-28	6.200259477109648
ENSG00000176978	1.0833774235338044e-28	8.92031140839033
ENSG00000198795	1.4884083083151805e-28	5.047059573800208
ENSG00000184640	1.6507883511729633e-28	8.903984877778084
ENSG00000249267	1.6507883511729633e-28	1.4556000138705154
ENSG00000055732	1.6722839817987004e-28	3.409360148604488
ENSG00000131398	2.447974319094723e-28	5.313011579680233
ENSG00000046604	3.399924344294256e-28	6.893896805799421
ENSG00000064309	3.533694771682601e-28	5.75098819765075
ENSG00000156140	3.5794351891805337e-28	4.193159125704739
ENSG00000026559	3.6726856294850667e-28	1.8416028328165828
ENSG00000127955	3.7202107098934766e-28	4.805673911450494
ENSG00000165802	7.627149334379117e-28	8.722312326740015
ENSG00000143995	7.824654537239074e-28	6.432448164660305
ENSG00000253696	7.925301454456443e-28	1.3927487400141367
ENSG00000006453	1.0835035633567927e-27	6.384239574264591
ENSG00000165810	1.0835035633567927e-27	4.607583098439151
ENSG00000157657	1.1114817858148816e-27	6.90693700827747
ENSG00000211802	1.1547983207214237e-27	2.610619753492135
ENSG00000259744	1.1846021833213803e-27	2.0511634019768485
ENSG00000148468	1.6385958342627734e-27	7.408481289282465
ENSG00000172348	1.7022533842666956e-27	5.277840997701261
ENSG00000196876	3.503949386262757e-27	6.84986519556272
ENSG00000135919	3.639225803545206e-27	6.98960969232674
ENSG00000197355	3.685459179007954e-27	8.804485107365505
ENSG00000087258	3.7322750807767715e-27	4.162566897655719
ENSG00000174595	3.8762911736790215e-27	1.7347729205194204
ENSG00000250305	5.08285865350674e-27	6.211674348479331
ENSG00000162669	5.278487098479016e-27	3.944661947253286
ENSG00000177283	5.345341840390364e-27	5.380864380538469
ENSG00000104970	7.552152387154629e-27	5.63368040884705
ENSG00000156475	7.744086246099502e-27	4.704441626805974
ENSG00000003096	7.940856887852553e-27	4.587799087519232
ENSG00000172081	8.245346961339732e-27	8.879495081859718
ENSG00000229536	8.245346961339732e-27	3.046513372241135
ENSG00000132970	1.1206647105979349e-26	6.245333345855104
ENSG00000162722	1.1635120566803033e-26	5.8081575438830875
ENSG00000185008	1.2079835507705536e-26	3.264803772790721
ENSG00000140470	1.580006679893697e-26	6.337479627276269
ENSG00000189013	1.6816572119189192e-26	2.249657699380519
ENSG00000170011	2.281493520138808e-26	7.2856285962565766
ENSG00000099139	2.427811020951362e-26	6.153638584856818
ENSG00000072195	2.4581722970784244e-26	6.59391354857528
ENSG00000184785	2.488910038263182e-26	5.564310092517943
ENSG00000113657	3.633657521093843e-26	4.374356495673492
ENSG00000143845	3.724789848677963e-26	2.568449126557855
ENSG00000135111	3.9626562126181155e-26	2.2485209325183817
ENSG00000227051	5.498449916790302e-26	3.211746990637744
ENSG00000144935	7.43715490507995e-26	6.580259542995942
ENSG00000164050	7.716935150524316e-26	8.386254591024915
ENSG00000269887	7.812494672770206e-26	2.2072202212944756
ENSG00000212864	1.08199269138409e-25	7.203336953138427
ENSG00000264859	1.1364194442409074e-25	2.416452233678017
ENSG00000246379	1.1504449255387514e-25	1.4435587520295687
ENSG00000101443	2.3098604192056935e-25	5.746390824006784
ENSG00000044524	2.3381927586392847e-25	4.641578921081845
ENSG00000103260	3.1893488630285503e-25	8.299663857263953
ENSG00000105426	3.1893488630285503e-25	7.3713698321759065
ENSG00000225173	3.601417842903989e-25	2.0180809663972674
ENSG00000137831	6.599146410562018e-25	7.736411887563436
ENSG00000080854	1.0003413999428533e-24	4.353379904941875
ENSG00000180071	1.0247095808574827e-24	3.2594366529397365
ENSG00000146950	1.0623690549392963e-24	2.7298727522937307
ENSG00000121904	1.114723172323028e-24	3.6031905732322134
ENSG00000183783	1.114723172323028e-24	1.3132502250154428
ENSG00000238243	1.5140480658516677e-24	3.723398568306761
ENSG00000101493	2.181249347581435e-24	6.739281754210141
ENSG00000185274	2.3999916961703922e-24	2.8521812239413054
ENSG00000187079	2.8875012868366165e-24	7.147557960405533
ENSG00000118276	3.101520237147116e-24	4.678322791456768
ENSG00000127252	4.730286486930238e-24	2.899801959374406
ENSG00000176058	4.786751998112847e-24	8.42090857059909
ENSG00000197124	6.1759653150629836e-24	5.985936403445307
ENSG00000166532	6.2495059171691316e-24	7.658618781719003
ENSG00000197077	6.2495059171691316e-24	4.462816532496649
ENSG00000070601	6.475373398793805e-24	3.8640699674382994
ENSG00000079101	6.552445293011701e-24	3.4547537400147204
ENSG00000092096	1.2536029944362791e-23	8.475050050217419
ENSG00000160862	1.2684318227102038e-23	7.602553933241043
ENSG00000251468	1.2986127408541675e-23	4.060961689003283
ENSG00000214575	1.3139688858251302e-23	3.461525169748403
ENSG00000164292	1.3295048969865115e-23	8.780995770621981
ENSG00000272143	1.772488461915764e-23	5.117997946109628
ENSG00000105357	1.9695994470338052e-23	2.9655733726686453
ENSG00000140988	2.780756019089615e-23	8.928474673696451
ENSG00000244459	3.572893116524644e-23	4.499915043739768
ENSG00000138829	3.6998893388816933e-23	5.792437669541244
ENSG00000221887	3.967445580286967e-23	2.976906184848467
ENSG00000272610	5.397493894637547e-23	1.9904753181244468
ENSG00000235688	5.524147742446664e-23	3.099254178280917
ENSG00000122026	5.524147742446664e-23	8.92031140839033
ENSG00000107331	5.922037739962804e-23	8.801944061451556
ENSG00000167759	5.922037739962804e-23	1.2060638223352458
ENSG00000137962	7.507959618750602e-23	3.9949333953925676
ENSG00000096696	7.772893408422272e-23	5.150239155436552
ENSG00000161082	8.047082191403651e-23	3.422569921639478
ENSG00000255794	8.047082191403651e-23	3.6515755265353667
ENSG00000130222	8.140590109131769e-23	6.393495620995719
ENSG00000158528	1.0924736162334091e-22	5.3409881517696745
ENSG00000141837	1.1308810716542152e-22	5.402386900257444
ENSG00000214049	1.1572258054329135e-22	3.8870743349467127
ENSG00000196368	1.5874726479112444e-22	6.172400200922048
ENSG00000159212	1.6430751314816621e-22	5.007454146247779
ENSG00000228412	2.2259037723081747e-22	2.153466227291185
ENSG00000137693	2.2774100368059904e-22	4.845698999849471
ENSG00000182674	2.467149577180365e-22	1.2316898612627953
ENSG00000198157	3.012732706734923e-22	8.292890089061945
ENSG00000171425	3.0472873557772078e-22	8.691660183865212
ENSG00000153132	3.2260345539967477e-22	7.881158577056475
ENSG00000129116	3.338225209444015e-22	7.229916185166562
ENSG00000196071	3.376473774376046e-22	1.9409504173641368
ENSG00000103723	4.411371645922755e-22	5.078251087089585
ENSG00000251359	4.66915088686048e-22	3.142430265090634
ENSG00000106665	4.776388877683228e-22	6.912057969677246
ENSG00000203727	6.164383566710007e-22	2.1820316025724917
ENSG00000152463	6.234577789707454e-22	3.3408152712922288
ENSG00000161681	6.82536630717075e-22	1.8865529338183036
ENSG00000271109	8.31784209032775e-22	5.966558310718302
ENSG00000154134	9.001530401189864e-22	7.918901491686545
ENSG00000169894	9.10363665352254e-22	3.6922388137501114
ENSG00000206190	9.206889201872092e-22	4.63916069201708
ENSG00000122691	9.7407969447117e-22	3.216634757575355
ENSG00000130433	1.213216619697073e-21	5.917784376362872
ENSG00000225946	1.2408095375359014e-21	2.2655342555439533
ENSG00000114790	1.2408095375359014e-21	5.904556276542141
ENSG00000224189	1.3273698484425347e-21	5.166221907254747
ENSG00000106070	1.7669944917361547e-21	5.031378920681273
ENSG00000196890	1.8273764252623898e-21	4.086247305535962
ENSG00000167037	1.8479540479453783e-21	3.0875196256567397
ENSG00000270059	1.8687609712432097e-21	1.4323175127839287
ENSG00000011105	2.4576020634268357e-21	5.197111759473098
ENSG00000142609	2.598646530434417e-21	3.1978899219122754
ENSG00000167034	2.657281320836156e-21	4.098603670858229
ENSG00000132122	3.452474025136854e-21	5.966148823637026
ENSG00000206538	3.530141194009788e-21	4.006506039597887
ENSG00000002726	3.569620614876863e-21	5.5725046749435405
ENSG00000105290	3.609536882916707e-21	6.4804176560472335
ENSG00000267253	3.690699136300071e-21	3.6565158503163437
ENSG00000255240	4.6340945253094964e-21	4.232170282759543
ENSG00000180530	4.844247991898054e-21	8.314094904420239
ENSG00000232046	5.120242969536547e-21	1.4170707366141546
ENSG00000174123	5.1772808422681025e-21	8.809027071629144
ENSG00000116141	6.495409044608864e-21	5.64229645906111
ENSG00000114698	6.7143198366274416e-21	6.019915542956538
ENSG00000105193	6.864299549314276e-21	8.936637939002575
ENSG00000105373	6.940527595074222e-21	8.916229775737268
ENSG00000254101	7.01759307025174e-21	5.89197713018565
ENSG00000267308	7.095505072802102e-21	2.2189858895616674
ENSG00000147650	8.993789700511342e-21	7.710946500764419
ENSG00000198286	9.295837010445411e-21	8.080331694622926
ENSG00000233016	9.398732736680569e-21	8.756505974703614
ENSG00000130005	9.607916350908849e-21	8.661087836944098
ENSG00000144749	9.821704826372732e-21	7.9747195097144425
ENSG00000105388	1.0263499420064336e-20	1.4221338644878114
ENSG00000217447	1.0963304452791356e-20	0.9329522537728459
ENSG00000162543	1.314055373417476e-20	5.458882551297322
ENSG00000171451	1.314055373417476e-20	7.400790210447381
ENSG00000142408	1.314055373417476e-20	3.76398107486735
ENSG00000105372	1.3140553734174946e-20	8.936637939002575
ENSG00000154277	1.8755405537014378e-20	7.9545425689340945
ENSG00000236154	1.8961438570672332e-20	2.7982188636716447
ENSG00000164742	1.8961438570672332e-20	5.677123462492853
ENSG00000107295	1.8961438570672332e-20	3.329641209022383
ENSG00000186204	1.9808197590477654e-20	4.517580562921855
ENSG00000189419	2.423713161164221e-20	5.958885009509211
ENSG00000137177	2.4771019899888306e-20	7.566255100906687
ENSG00000166401	2.5593735236628623e-20	7.9995983435620825
ENSG00000095066	2.615716782405017e-20	8.78253635736109
ENSG00000128645	2.8227516685438975e-20	3.7739744342399857
ENSG00000122859	2.884825847480542e-20	3.0750309327451943
ENSG00000230992	2.9482498147652804e-20	1.5402639389133572
ENSG00000121900	3.6833467482557187e-20	6.398940080560483
ENSG00000253978	3.8466185777702517e-20	1.5022381473676891
ENSG00000105088	3.8466185777702517e-20	3.950521884200524
ENSG00000125850	4.017044572541428e-20	2.6609211569463698
ENSG00000179820	4.6998179761514486e-20	8.5910801583241
ENSG00000202515	5.0693293983624175e-20	4.72741243285691
ENSG00000118181	5.1800831526181085e-20	8.932556306349513
ENSG00000240342	5.1800831526181085e-20	8.36422604506681
ENSG00000270624	5.2363539838115584e-20	2.293995209936827
ENSG00000213853	5.293229229426732e-20	5.716527968074625
ENSG00000101282	5.467545958902557e-20	5.962785217988245
ENSG00000102265	6.747384199780668e-20	8.857546331855302
ENSG00000269086	6.820464211355403e-20	5.077782166668547
ENSG00000039139	9.366485016772231e-20	3.361386350858725
ENSG00000237149	9.467558401213947e-20	4.129078697435841
ENSG00000105784	9.989328869273827e-20	5.345922858807891
ENSG00000088881	1.3126203783589901e-19	6.3500645186343245
ENSG00000265929	1.3267307216797037e-19	4.828134641309281
ENSG00000113272	1.384687392781073e-19	8.681496000209401
ENSG00000261801	1.3995633811731231e-19	4.019786844076753
ENSG00000205838	1.8767014663864673e-19	4.4455729607702255
ENSG00000184905	1.8767014663864673e-19	5.0676626965038505
ENSG00000183690	1.8967932951590116e-19	4.423585863901322
ENSG00000186184	2.0004865529881708e-19	8.85500528594135
ENSG00000162426	2.0218879139628985e-19	3.6775215790058606
ENSG00000231764	2.1097802095427144e-19	2.1252942263443213
ENSG00000151623	2.461230681851188e-19	8.151455458635809
ENSG00000130508	2.461230681851188e-19	6.623228204242048
ENSG00000154310	2.514043079536433e-19	6.161608495623578
ENSG00000140451	2.6230511512168667e-19	8.760587607356676
ENSG00000102935	2.651025257749058e-19	6.046195922918487
ENSG00000026652	3.4364684954225347e-19	7.424043495428002
ENSG00000186468	3.5099210542052293e-19	8.912148143084208
ENSG00000165929	3.5099210542052794e-19	6.301198575536363
ENSG00000108932	3.860130086441168e-19	8.657006204291035
ENSG00000198626	4.842724002575562e-19	5.320678417739525
ENSG00000235609	4.945818359270563e-19	5.997881366395767
ENSG00000138823	5.05108128980224e-19	4.4119896447891795
ENSG00000212657	5.437237902073616e-19	3.4734083905615507
ENSG00000118971	6.332336064434774e-19	8.137394873174358
ENSG00000054392	6.603911719055802e-19	6.349041847343095
ENSG00000122033	6.815117289463079e-19	8.745801663483538
ENSG00000170677	6.886991846173647e-19	7.1180524460069785
ENSG00000164120	6.886991846173647e-19	3.69889670585942
ENSG00000095777	6.886991846173647e-19	3.02293395876865
ENSG00000235570	7.892406795455629e-19	0.7783806872517487
ENSG00000063177	9.282093655146816e-19	8.928474673696451
ENSG00000163453	9.379627643831397e-19	6.485510138641846
ENSG00000248015	9.379627643831397e-19	5.811883371759851
ENSG00000141040	9.577743790613227e-19	6.688648037598031
ENSG00000105655	9.882695752006073e-19	8.55134408692202
ENSG00000226435	9.986463167421575e-19	3.200352522556098
ENSG00000153291	1.2112435490125015e-18	6.936394271729768
ENSG00000268070	1.2496999266508076e-18	2.4454429103117663
ENSG00000136159	1.3302678702474994e-18	8.400704214415642
ENSG00000170153	1.3441859776502766e-18	4.715774000496277
ENSG00000204628	1.3582479471233138e-18	8.932556306349513
ENSG00000272323	1.7160250524168683e-18	5.421693705182847
ENSG00000110092	1.7339242113818554e-18	8.785077403275043
ENSG00000124785	1.7339242113818554e-18	7.231544056336183
ENSG00000177374	1.7339242113818554e-18	5.925435977631205
ENSG00000228323	1.7520078015281683e-18	5.95946919695844
ENSG00000148303	1.7520078015281683e-18	8.936637939002575
ENSG00000242474	1.770277699285139e-18	4.854869492653118
ENSG00000167468	1.770277699285139e-18	8.879495081859718
ENSG00000187678	1.770277699285139e-18	4.94645781774391
ENSG00000180340	1.7887357999235815e-18	7.348431499857731
ENSG00000109158	1.8073840177422662e-18	6.23490136632876
ENSG00000181218	1.883917023379522e-18	5.9917982638267135
ENSG00000117707	2.3535238009554666e-18	6.375078706560876
ENSG00000153404	2.377978573129363e-18	6.804753314865425
ENSG00000162878	2.4026843377872583e-18	5.017527591798982
ENSG00000105767	2.4026843377872583e-18	7.734891002944298
ENSG00000115268	2.4783331478210025e-18	8.932556306349513
ENSG00000125744	2.4783331478210025e-18	7.731480548474253
ENSG00000169436	2.5300679618656014e-18	3.795087567723932
ENSG00000243069	2.556333991265101e-18	1.5860825819793856
ENSG00000163531	2.6096767939968183e-18	6.159925427977354
ENSG00000133026	2.6917591695181703e-18	8.322205452279498
ENSG00000178171	2.776390946590428e-18	0.9563444247388903
ENSG00000179314	3.2573382157189722e-18	6.7989737462007085
ENSG00000164647	3.2573382157189722e-18	6.005210229352618
ENSG00000116014	3.3251065310256125e-18	6.330391034731606
ENSG00000084628	3.32510653102566e-18	2.687043545852688
ENSG00000245008	3.3595110622926176e-18	6.5326555513920574
ENSG00000226856	3.3595110622926654e-18	5.35849081140349
ENSG00000074590	3.394267180391075e-18	5.409778815124592
ENSG00000236908	3.573446959156594e-18	1.4492993876448328
ENSG00000189319	3.573446959156594e-18	8.77283250531586
ENSG00000161973	3.6854063859028375e-18	2.2499093296653974
ENSG00000271943	4.4565097729554375e-18	3.6826687206469986
ENSG00000076356	4.5024547255787875e-18	6.768661483236998
ENSG00000104213	4.6431151611266394e-18	5.067146587236616
ENSG00000159556	4.6431151611266394e-18	8.080125439451013
ENSG00000237686	4.739291031714682e-18	5.844622248303009
ENSG00000152558	4.739291031714749e-18	8.92031140839033
ENSG00000267365	6.089813087711184e-18	2.9874589375501763
ENSG00000145864	6.089813087711184e-18	5.845203669082039
ENSG00000130054	6.343807224365912e-18	3.7045129081271733
ENSG00000130511	6.343807224365912e-18	8.669251102250218
ENSG00000042813	6.343807224365912e-18	3.5634639916837973
ENSG00000226644	6.4089233185062815e-18	1.7716024208518064
ENSG00000137203	6.5411421234352e-18	5.822136581402757
ENSG00000110002	6.5411421234352e-18	8.71723023491211
ENSG00000102271	6.608258104620373e-18	4.222734471110029
ENSG00000136943	6.608258104620373e-18	4.524430238325376
ENSG00000231162	6.744536892919527e-18	2.4602967838303353
ENSG00000171119	8.144193128454322e-18	5.842676454679194
ENSG00000187239	8.396733248263001e-18	8.845301433896118
ENSG00000113494	8.48261969482008e-18	5.083444705919373
ENSG00000147100	8.569373544080973e-18	5.2537354141909525
ENSG00000003989	8.657003441464458e-18	4.7740276992896495
ENSG00000224032	8.657003441464458e-18	8.804485107365505
ENSG00000225506	9.016459412755323e-18	2.2754891638399126
ENSG00000256612	9.390646235519163e-18	3.406257777076083
ENSG00000174444	1.1562692866051572e-17	8.936637939002575
ENSG00000272692	1.17994644026526e-17	2.936956608424204
ENSG00000197958	1.1919639027718947e-17	8.928474673696451
ENSG00000261447	1.253887916745664e-17	1.5251061441851
ENSG00000186193	1.2795375279134618e-17	8.30174457156733
ENSG00000218336	1.5118903607008706e-17	7.319427614644781
ENSG00000203778	1.5584028132545363e-17	7.7923357024608695
ENSG00000205106	1.672497107664913e-17	4.890127622296648
ENSG00000249574	1.7238835969767626e-17	2.5806470948928575
ENSG00000163624	2.0980279782711015e-17	7.484647387913419
ENSG00000172594	2.1192395186696073e-17	7.519959758942835
ENSG00000196092	2.1192395186696073e-17	8.21735442609592
ENSG00000143195	2.1406627418634944e-17	6.147237359945904
ENSG00000142541	2.1406627418634944e-17	8.936637939002575
ENSG00000147813	2.228514450192411e-17	8.649843398159755
ENSG00000187243	2.228514450192411e-17	4.1952380714780055
ENSG00000230707	2.2510277571424564e-17	1.7493579352983792
ENSG00000130287	2.2510277571424564e-17	5.130510365553956
ENSG00000198435	2.2967300647372323e-17	6.21562940301222
ENSG00000179008	2.4394042730806597e-17	2.77243530063034
ENSG00000129514	2.464019366584695e-17	2.219650151649928
ENSG00000008256	2.7653339604101107e-17	7.896168030131436
ENSG00000116830	2.9961139730088014e-17	8.700363576735601
ENSG00000249430	3.026266311976972e-17	4.417036350565944
ENSG00000145919	3.026266311976972e-17	8.71723023491211
ENSG00000173702	3.0874723979423366e-17	3.950754811823585
ENSG00000141665	3.181579489874669e-17	5.655868923664206
ENSG00000172554	3.827740061240057e-17	4.363500328151575
ENSG00000122203	3.866139131389195e-17	8.871331816553594
ENSG00000133612	3.866139131389195e-17	8.743260617569588
ENSG00000163618	4.023574284124897e-17	3.9502925697990556
ENSG00000128833	4.023574284124897e-17	8.790699622667212
ENSG00000237773	4.063911621228702e-17	3.0673161597364054
ENSG00000224945	4.063911621228702e-17	5.389456194364806
ENSG00000148655	4.104648037476675e-17	5.682161947775739
ENSG00000269959	4.445381497699911e-17	1.1383310284344939
ENSG00000078328	5.2387324344433606e-17	2.640737006370038
ENSG00000196139	5.2387324344433606e-17	6.3911249040581835
ENSG00000204832	5.397299720125188e-17	5.928630992664574
ENSG00000104447	5.397299720125188e-17	6.8874076333560765
ENSG00000196547	5.397299720125188e-17	8.875413449206656
ENSG00000198242	5.728778025268304e-17	8.908066510431146
ENSG00000108669	5.901971877709678e-17	8.899903245125024
ENSG00000241794	5.960843575542211e-17	1.9820220767703853
ENSG00000099840	6.08033094058578e-17	8.663088755293781
ENSG00000146242	7.020229260170732e-17	7.617563153308482
ENSG00000131773	7.020229260170732e-17	6.636611759531735
ENSG00000145358	7.23189090318653e-17	3.4488535304061205
ENSG00000158553	7.674283354458773e-17	2.34244282798979
ENSG00000170889	7.674283354458773e-17	8.932556306349513
ENSG00000148399	7.827600548448175e-17	8.84938306654918
ENSG00000154734	7.983939385331772e-17	5.376063803725812
ENSG00000259514	9.77508399763805e-17	6.6962408962392646
ENSG00000073792	9.871938007661583e-17	5.4072566121707615
ENSG00000239467	9.96973876771835e-17	5.422382409833485
ENSG00000145431	1.0168217124503976e-16	6.913757634182396
ENSG00000214018	1.0473266243026026e-16	3.9267313406258397
ENSG00000235529	1.0473266243026026e-16	1.6823812382052192
ENSG00000125398	1.1001868662915981e-16	3.37681290485395
ENSG00000069869	1.2940020997071648e-16	7.993496090439366
ENSG00000137154	1.3067751951143807e-16	8.936637939002575
ENSG00000133138	1.332695705373637e-16	7.364822947281777
ENSG00000102109	1.3458455195050994e-16	5.331578316352288
ENSG00000237732	1.3725303493043086e-16	2.790376602186358
ENSG00000189014	1.3725303493043086e-16	4.374983381405389
ENSG00000167658	1.4274756130700033e-16	8.936637939002575
ENSG00000204977	1.4992169248838025e-16	8.649843398159755
ENSG00000101439	1.727996131642548e-16	8.88049554103456
ENSG00000272463	1.727996131642548e-16	6.58602290067268
ENSG00000145592	1.7449865532105475e-16	8.936637939002575
ENSG00000151322	1.796952793334513e-16	6.471850579532985
ENSG00000136942	1.8146118324886541e-16	8.924393041043391
ENSG00000154639	1.8324420390253575e-16	7.769737926649017
ENSG00000164796	1.85044504843667e-16	3.228344406205417
ENSG00000189143	2.3503161213189236e-16	5.668413560224372
ENSG00000260521	2.396563504819229e-16	6.028217732559864
ENSG00000158966	2.396563504819263e-16	6.471536238539302
ENSG00000166682	2.443708250477225e-16	7.213553517344826
ENSG00000181350	2.4676224839908615e-16	6.368902266977704
ENSG00000099821	2.6160322639189814e-16	8.824893270630813
ENSG00000203930	2.616032263919037e-16	3.773221445516939
ENSG00000233121	2.641608933868594e-16	2.4580505879705106
ENSG00000185437	3.131284555834432e-16	7.748945651585687
ENSG00000147324	3.131284555834432e-16	7.460317520798702
ENSG00000099624	3.223784022511152e-16	8.85908691859441
ENSG00000185222	3.255212029972285e-16	8.462548627729515
ENSG00000268785	3.255212029972285e-16	4.616279158043373
ENSG00000172987	3.2869421682546915e-16	3.010427279043692
ENSG00000214313	3.3513203139056724e-16	2.1401354408508375
ENSG00000169760	3.416941681284098e-16	3.868611587116889
ENSG00000104969	3.4169416812841466e-16	8.867250183900534
ENSG00000197766	3.517756643950048e-16	7.840940695460784
ENSG00000123349	3.55200915284735e-16	8.899903245125024
ENSG00000238142	3.5865905373171166e-16	4.803527628890516
ENSG00000078295	3.6567524095234166e-16	2.663306439253806
ENSG00000150054	4.126963247768544e-16	6.700446115889813
ENSG00000142192	4.126963247768544e-16	8.611080707425693
ENSG00000124766	4.289663898689432e-16	8.09599163845268
ENSG00000095059	4.3733700405557007e-16	8.846842020635227
ENSG00000150967	4.3733700405557007e-16	8.861627964508363
ENSG00000164346	4.501958103795357e-16	8.88765834716584
ENSG00000197444	4.589747431572003e-16	6.214307322893517
ENSG00000166840	4.634272994615688e-16	3.832986583201963
ENSG00000172809	4.724605805332681e-16	8.92031140839033
ENSG00000184258	4.770421118493588e-16	4.213418948338901
ENSG00000176769	5.153064758933283e-16	1.3887757996163488
ENSG00000256164	5.646907463873306e-16	3.5353702909718683
ENSG00000255920	5.646907463873306e-16	3.357828687400469
ENSG00000104313	5.812342613820696e-16	6.622247027512278
ENSG00000122406	5.86854258598137e-16	8.932556306349513
ENSG00000105376	6.040377070950376e-16	7.036851303131396
ENSG00000167283	6.040377070950376e-16	8.895821612471963
ENSG00000106123	6.098750350164034e-16	5.836588705747196
ENSG00000063046	6.217170550281823e-16	8.908066510431146
ENSG00000174915	6.217170550281823e-16	8.711067887955675
ENSG00000163995	6.277227960324813e-16	5.365748136965841
ENSG00000256049	6.399063987731727e-16	4.0550646216160855
ENSG00000272668	7.642474025397672e-16	6.0378565011202285
ENSG00000130255	7.716085036727185e-16	8.932556306349513
ENSG00000233762	7.790394973534247e-16	7.910517818552232
ENSG00000189343	7.941137834706971e-16	8.895821612471963
ENSG00000090971	7.941137834706971e-16	7.770637877061382
ENSG00000220749	8.094755636494809e-16	7.05910857573035
ENSG00000131469	8.172659478953332e-16	8.932556306349513
ENSG00000155495	8.172659478953332e-16	8.56118638918787
ENSG00000130811	8.251302387327049e-16	8.888658806340683
ENSG00000248309	8.330691268854814e-16	8.50282482669586
ENSG00000175497	9.079931607116849e-16	1.492979727215431
ENSG00000188004	1.0329980739040077e-15	6.094185722293331
ENSG00000107438	1.0329980739040077e-15	8.814188959410739
ENSG00000105640	1.0429052145772748e-15	8.936637939002575
ENSG00000180279	1.0429052145772748e-15	5.903203991316046
ENSG00000214530	1.0630013278545479e-15	8.67487332164239
ENSG00000145777	1.0731920525768428e-15	4.301765107724367
ENSG00000180815	1.0731920525768428e-15	5.156175201502318
ENSG00000244558	1.1043455811620445e-15	4.660170760740474
ENSG00000116183	1.1149268904709156e-15	6.608687593728749
ENSG00000123144	1.125608127907942e-15	8.875413449206656
ENSG00000180447	1.1363902230235996e-15	7.381325294362827
ENSG00000139146	1.1472741138795478e-15	8.875413449206656
ENSG00000220161	1.1582607471252351e-15	1.277278678691917
ENSG00000114923	1.1582607471252351e-15	3.4261264954156907
ENSG00000214290	1.3812716859702588e-15	8.19508199502347
ENSG00000140443	1.462311090237064e-15	8.559763876756861
ENSG00000087510	1.462311090237064e-15	4.481011133772342
ENSG00000179399	1.4762658846981806e-15	2.412352175834955
ENSG00000258702	1.4903519203838143e-15	3.192853805671968
ENSG00000165655	1.4903519203838143e-15	6.211132281210011
ENSG00000145757	1.5045704129161887e-15	5.679792984150589
ENSG00000118046	1.5045704129161887e-15	8.841219801243058
ENSG00000144648	1.5045704129161887e-15	5.079008389809866
ENSG00000131711	1.533409686517081e-15	7.5873790845429365
ENSG00000128652	1.5776930563507131e-15	2.4038445084161997
ENSG00000260838	1.6387035463149317e-15	0.925272902546081
ENSG00000086289	1.7761761120762887e-15	7.753401903584534
ENSG00000224596	1.8273603538326437e-15	3.9699484279924286
ENSG00000226363	1.8799976769109104e-15	3.1118679416912496
ENSG00000230461	1.915916502806279e-15	3.598401916810665
ENSG00000129028	1.93412869349637e-15	4.767473564690207
ENSG00000233276	1.95251147723032e-15	8.867250183900534
ENSG00000196104	1.95251147723032e-15	3.0070951572651765
ENSG00000126882	1.971066427584616e-15	8.729475132871295
ENSG00000088280	2.0086991940037695e-15	7.304447134453492
ENSG00000136859	2.0086991940037695e-15	5.870491571011885
ENSG00000272729	2.105906957694507e-15	1.3073083591115404
ENSG00000143469	2.1664416605696935e-15	1.470838828435945
ENSG00000166681	2.4147940955472525e-15	7.78916913310517
ENSG00000181690	2.4147940955472525e-15	8.021408980242153
ENSG00000126947	2.5075915849791393e-15	7.434898105128262
ENSG00000235565	2.5794874865367126e-15	3.5364131823202314
ENSG00000204334	2.653413827298991e-15	3.7372411174449987
ENSG00000125375	2.6534138272990286e-15	8.416110081806734
ENSG00000136854	2.6785168612878925e-15	7.642790524175475
ENSG00000110660	2.7294270512706155e-15	8.842760387982167
ENSG00000105750	3.2785397249819235e-15	6.903580399673811
ENSG00000215374	3.309460479470363e-15	5.403465644665946
ENSG00000149273	3.309460479470363e-15	8.932556306349513
ENSG00000171530	3.37216650963795e-15	8.804485107365505
ENSG00000213846	3.37216650963795e-15	6.836017600741273
ENSG00000109475	3.4039570650390205e-15	8.932556306349513
ENSG00000238098	3.436042873424611e-15	5.314320928512773
ENSG00000106366	3.436042873424611e-15	5.000302262683937
ENSG00000100316	3.468426634408829e-15	8.936637939002575
ENSG00000215764	3.567392994620292e-15	2.7712987889845118
ENSG00000011523	3.567392994620343e-15	8.6850375052982
ENSG00000122705	3.6009960510203504e-15	8.828974903283875
ENSG00000186827	3.6349109266483276e-15	7.782086122927581
ENSG00000101746	4.282008427401384e-15	7.900674249239801
ENSG00000117020	4.3222337121504815e-15	8.082291212735598
ENSG00000150510	4.3628312272343575e-15	4.434363799684667
ENSG00000116285	4.4038043633211126e-15	7.600182686300829
ENSG00000187554	4.4038043633211126e-15	6.769395281589475
ENSG00000057294	4.4038043633211126e-15	7.732565463806826
ENSG00000250240	4.445156541458752e-15	3.928756435152965
ENSG00000230832	4.445156541458752e-15	5.629502851975943
ENSG00000184307	4.4868912133428884e-15	8.793240668581165
ENSG00000164626	4.571521999991415e-15	3.884722436619627
ENSG00000142149	4.6144251738248146e-15	1.816018205489964
ENSG00000114942	4.6577249600936135e-15	8.936637939002575
ENSG00000228714	4.745528838349567e-15	5.2559667485381105
ENSG00000119547	4.790040245581445e-15	4.268172462120169
ENSG00000229203	4.790040245581445e-15	2.2934914675890195
ENSG00000113645	5.5349376835025665e-15	6.780864486403878
ENSG00000156466	5.745005448505899e-15	6.0607508766982265
ENSG00000204624	5.79873773484792e-15	4.742005909865302
ENSG00000107282	5.907691721626673e-15	6.639792270434898
ENSG00000176933	6.0186617127157305e-15	6.418509101395753
ENSG00000246350	6.074914155824232e-15	2.998594086847659
ENSG00000114391	6.131684416874401e-15	8.928474673696451
ENSG00000123179	6.188977187246351e-15	8.564589444056047
ENSG00000109956	6.188977187246439e-15	3.0940360981542234
ENSG00000261308	6.4234686602536145e-15	2.504605838559001
ENSG00000214842	6.483445823801764e-15	1.4102127537493947
ENSG00000137821	7.697959327386245e-15	4.577359745707806
ENSG00000071205	7.769640553246087e-15	7.13793983040965
ENSG00000175906	7.769640553246087e-15	5.365058831665697
ENSG00000137434	7.769640553246087e-15	6.6229709533183945
ENSG00000259683	7.914980912742742e-15	5.317052163191451
ENSG00000196632	7.988651962694153e-15	6.427739885562735
ENSG00000188342	7.988651962694153e-15	8.722312326740015
ENSG00000077264	8.062998291843854e-15	5.018796541648646
ENSG00000165661	8.062998291843854e-15	8.88765834716584
ENSG00000095203	8.13802599132118e-15	4.832699336228425
ENSG00000229950	8.213741206280676e-15	5.635768582970909
ENSG00000188846	8.290150136372254e-15	8.928474673696451
ENSG00000120675	8.290150136372254e-15	8.801403933887288
ENSG00000177181	8.367259036216668e-15	5.879989157044252
ENSG00000197872	8.367259036216668e-15	8.85908691859441
ENSG00000196642	8.367259036216668e-15	8.875413449206656
ENSG00000136574	8.445074215884004e-15	3.434742267182285
ENSG00000112238	8.76352590207306e-15	2.70780709712065
ENSG00000052126	1.0206923237099671e-14	7.300339775449268
ENSG00000141404	1.0397061864329722e-14	7.742190459618122
ENSG00000196972	1.068882782406633e-14	5.750298544933658
ENSG00000100129	1.068882782406633e-14	8.928474673696451
ENSG00000164587	1.068882782406633e-14	8.928474673696451
ENSG00000182087	1.07878634773962e-14	8.928474673696451
ENSG00000226337	1.07878634773962e-14	4.807503765792483
ENSG00000213213	1.0887802637679857e-14	7.10521110811586
ENSG00000104529	1.129675762998655e-14	8.916229775737268
ENSG00000162191	1.129675762998655e-14	8.81927105123864
ENSG00000162627	1.129675762998655e-14	5.152606447487493
ENSG00000172009	1.1401337419061195e-14	8.775913678794078
ENSG00000056661	1.1401337419061195e-14	7.070928762825593
ENSG00000271389	1.182927498666455e-14	1.184399880758007
ENSG00000270171	1.2160571123755079e-14	0.8386718744121373
ENSG00000154447	1.2791845762411973e-14	7.382516773891753
ENSG00000260578	1.3271115760151197e-14	3.6319992285684957
ENSG00000133640	1.3271115760151197e-14	3.7988681672868347
ENSG00000177614	1.3393669801006066e-14	6.2412264084675595
ENSG00000133112	1.3393669801006066e-14	8.928474673696451
ENSG00000164749	1.3393669801006066e-14	7.141952871435129
ENSG00000126733	1.3895128542061088e-14	3.8022189555053107
ENSG00000216866	1.4023354365452236e-14	5.790733022261697
ENSG00000125848	1.4415063362236155e-14	2.0468978402585756
ENSG00000102543	1.4415063362236155e-14	8.255226229690857
ENSG00000185634	1.4682167571287894e-14	6.288341107105064
ENSG00000136147	1.4954143671164222e-14	8.711608015519941
ENSG00000261586	1.5091985934595165e-14	2.894435638226491
ENSG00000256276	1.6390216241238312e-14	0.6218084717503735
ENSG00000270036	1.7716998622236683e-14	4.36435479904297
ENSG00000233927	1.8210077602137577e-14	8.932556306349513
ENSG00000163577	1.8210077602137577e-14	5.5105409843111195
ENSG00000171124	1.837742055665483e-14	6.062687864425064
ENSG00000242071	1.8546277317696922e-14	8.290296325701132
ENSG00000185522	1.8888586257756888e-14	8.390079699149256
ENSG00000063245	1.8888586257756888e-14	8.827434316544766
ENSG00000175886	1.8888586257756888e-14	6.567587362838524
ENSG00000213885	1.941374382037821e-14	6.322956109452743
ENSG00000126952	1.959197045234606e-14	5.97446001667182
ENSG00000056586	2.032112684065804e-14	8.833056535936935
ENSG00000177600	2.050755092716291e-14	8.924393041043391
ENSG00000163625	2.319529737359184e-14	8.434490248215527
ENSG00000106546	2.340764951670245e-14	8.076589197389737
ENSG00000135318	2.3621915161963825e-14	6.811367620234242
ENSG00000273066	2.449845415447663e-14	7.364601004014917
ENSG00000259219	2.449845415447663e-14	2.9272047035838824
ENSG00000253982	2.472254465856071e-14	7.619268172105061
ENSG00000142173	2.5406992738922852e-14	6.217054216172301
ENSG00000260401	2.5406992738922852e-14	7.261745515791239
ENSG00000251348	2.5406992738922852e-14	6.022565642500895
ENSG00000136877	2.5639261019975762e-14	8.830515490022984
ENSG00000060709	2.5873619186502447e-14	3.684975701186178
ENSG00000139865	2.7324702742291353e-14	1.3045236953218426
ENSG00000167815	3.060989467545453e-14	8.879495081859718
ENSG00000137843	3.174105297783082e-14	7.204227798454924
ENSG00000259560	3.232196120003402e-14	5.6520684378384125
ENSG00000260001	3.261632671397008e-14	6.225770040420067
ENSG00000112902	3.261632671397055e-14	6.245094673220536
ENSG00000169302	3.261632671397055e-14	5.3181741227550345
ENSG00000198216	3.291333049993646e-14	5.828582622337299
ENSG00000234928	3.291333049993646e-14	1.8663519755147648
ENSG00000237604	3.321299580966125e-14	7.664502451771143
ENSG00000161999	3.4438744403432727e-14	8.477130764520792
ENSG00000173838	3.5387171502420884e-14	1.3121355899481306
ENSG00000002586	3.9983120204624136e-14	8.262237946187144
ENSG00000163697	3.9983120204624136e-14	7.907971172714485
ENSG00000197321	3.9983120204624136e-14	8.230381537055639
ENSG00000136149	4.108160471319943e-14	7.956628546264989
ENSG00000125430	4.145432496468629e-14	5.189735240815891
ENSG00000197860	4.145432496468688e-14	8.422989284902465
ENSG00000139351	4.145432496468688e-14	5.844413900347724
ENSG00000213860	4.183037264577167e-14	5.597249254669008
ENSG00000246095	4.183037264577167e-14	6.281847627748
ENSG00000166025	4.2209776962943865e-14	6.891128390296287
ENSG00000108107	4.2978773592804494e-14	8.924393041043391
ENSG00000177340	4.33684255861704e-14	6.3132325552875415
ENSG00000249896	4.4158188065315426e-14	3.0398683296629816
ENSG00000124159	4.496209976410364e-14	2.3714248070266617
ENSG00000089289	4.619504337981111e-14	8.735097352263466
ENSG00000147649	4.661337189264767e-14	8.936637939002575
ENSG00000187957	4.7035427784556126e-14	2.8266951377464276
ENSG00000189184	5.3114963823528795e-14	6.322715981337048
ENSG00000241741	5.456755400262607e-14	6.736331563712927
ENSG00000164114	5.50603830374599e-14	8.449896115606618
ENSG00000148300	5.605921664540831e-14	8.69761872373979
ENSG00000148334	5.759098461238843e-14	8.81110778593252
ENSG00000166441	5.863496616187248e-14	8.928474673696451
ENSG00000148444	6.077910268083489e-14	8.883576714512778
ENSG00000249752	6.077910268083489e-14	1.2746331279883825
ENSG00000235026	6.530140309285394e-14	0.8217722911070925
ENSG00000113594	7.046919939247428e-14	7.1298923982236415
ENSG00000095739	7.110302186348928e-14	6.263203970576569
ENSG00000182667	7.238753940651649e-14	4.600811031171633
ENSG00000153902	7.303833243424767e-14	7.659630103845161
ENSG00000220842	7.303833243424818e-14	6.642699484687049
ENSG00000083845	7.569956203577938e-14	8.936637939002575
ENSG00000102001	7.706572227542222e-14	7.3072075591634045
ENSG00000182103	7.706572227542222e-14	2.6905921006043134
ENSG00000142396	7.91605615721541e-14	8.762128194095785
ENSG00000165863	8.058813986297266e-14	1.246960610872257
ENSG00000233760	8.13113966534573e-14	1.1400994282437766
ENSG00000151208	9.254489103323011e-14	8.520691944047215
ENSG00000110700	9.254489103323011e-14	8.928474673696451
ENSG00000212664	9.50529263118632e-14	6.328314125014276
ENSG00000188825	9.676197183205157e-14	6.997082170813925
ENSG00000205056	9.762779394745424e-14	7.6317098077043815
ENSG00000120688	9.850123591099834e-14	8.244521918470783
ENSG00000185641	1.0027124354605615e-13	7.537089791555776
ENSG00000176402	1.0027124354605615e-13	4.612092495446447
ENSG00000164588	1.0116794270293794e-13	1.9629109831865084
ENSG00000188242	1.0298506966879824e-13	8.421192173634637
ENSG00000253477	1.0298506966879824e-13	1.7460819322333234
ENSG00000167748	1.0298506966879824e-13	4.012599156456368
ENSG00000156535	1.1819959321803732e-13	6.947059619058665
ENSG00000161091	1.2247207685206453e-13	8.828974903283875
ENSG00000177707	1.235637136757126e-13	8.417030745027887
ENSG00000164418	1.2466491928695016e-13	4.846250738512893
ENSG00000177239	1.2577577609993201e-13	8.875413449206656
ENSG00000184384	1.2577577609993201e-13	8.778454724708029
ENSG00000130202	1.2689636722559788e-13	6.435848615400505
ENSG00000148143	1.2802677647744842e-13	3.4886970990655355
ENSG00000135549	1.2916708837736542e-13	6.377391004712038
ENSG00000102796	1.2916708837736727e-13	8.13891251854863
ENSG00000041515	1.3031738816148236e-13	4.995547868601147
ENSG00000225345	1.3031738816148236e-13	2.196768331878753
ENSG00000185842	1.3147776178610994e-13	6.621291232864394
ENSG00000235241	1.3264829593369173e-13	2.9280729126445815
ENSG00000166503	1.3264829593369173e-13	4.466318194452606
ENSG00000227110	1.3264829593369173e-13	3.3972239898340906
ENSG00000171448	1.3382907801883065e-13	8.727934546132186
ENSG00000100941	1.3382907801883065e-13	8.875413449206656
ENSG00000263105	1.350201961943457e-13	3.391679602189295
ENSG00000142303	1.3865645999329576e-13	4.372462263755485
ENSG00000102024	1.3865645999329576e-13	4.704216303437526
ENSG00000272327	1.423889942694138e-13	2.119819741242117
ENSG00000157168	1.423889942694138e-13	3.7019524508660457
ENSG00000107105	1.436549966630038e-13	3.63983669516726
ENSG00000102098	1.6044538564172394e-13	6.9241905276940106
ENSG00000176371	1.618691017642041e-13	8.445938494081725
ENSG00000253642	1.647539065186539e-13	6.087767565165831
ENSG00000244754	1.662152089997061e-13	8.861627964508363
ENSG00000180769	1.6768925561634087e-13	5.440159370897206
ENSG00000108813	1.6768925561634087e-13	7.100859041639798
ENSG00000271553	1.6768925561634087e-13	7.0678137450638
ENSG00000170892	1.691761555547027e-13	8.730475592046137
ENSG00000101444	1.7067601891902612e-13	8.868250643075376
ENSG00000145063	1.7067601891902612e-13	3.0972454463489467
ENSG00000054967	1.7067601891902612e-13	8.567670617534265
ENSG00000122145	1.7525450454091925e-13	2.925582009557632
ENSG00000169750	1.7995371448741394e-13	6.546320384722207
ENSG00000099875	1.8315513069866548e-13	8.924393041043391
ENSG00000184731	1.8477677486795198e-13	2.753812705477108
ENSG00000149806	2.06278338029412e-13	8.912148143084208
ENSG00000099625	2.0810107739177952e-13	4.331869556460757
ENSG00000075391	2.0993965131496114e-13	8.024153833237962
ENSG00000262468	2.0993965131496114e-13	8.024370279734196
ENSG00000165502	2.1366484444708944e-13	8.903984877778084
ENSG00000138640	2.1366484444708944e-13	8.85908691859441
ENSG00000204764	2.1745501200220276e-13	5.482712258431462
ENSG00000099308	2.193748082668525e-13	8.68911913795126
ENSG00000178467	2.2722204401287153e-13	8.85500528594135
ENSG00000228549	2.3124851025504363e-13	2.7796223360430856
ENSG00000205339	2.3124851025504363e-13	8.88765834716584
ENSG00000133962	2.3124851025504363e-13	2.221327384804515
ENSG00000269904	2.3742008150152976e-13	4.639386459663883
ENSG00000232124	2.3742008150152976e-13	6.207216595749697
ENSG00000110841	2.672564046040483e-13	8.00582638427603
ENSG00000229151	2.672564046040483e-13	4.972153472039422
ENSG00000116251	2.69607670590665e-13	8.916229775737268
ENSG00000170558	2.7197927049532105e-13	7.0571242030963255
ENSG00000096063	2.7678416430101593e-13	8.833056535936935
ENSG00000187720	2.792178079325871e-13	3.4629366562456183
ENSG00000204616	2.792178079325871e-13	5.313919680973079
ENSG00000148362	2.816724849668968e-13	8.790699622667212
ENSG00000229117	2.8414837393188514e-13	8.936637939002575
ENSG00000249738	2.8664565484217163e-13	3.587220206174943
ENSG00000173757	2.891645092111217e-13	8.574293296101278
ENSG00000135333	2.891645092111217e-13	3.88244123720101
ENSG00000148187	2.917051200631141e-13	8.786077862449885
ENSG00000216990	2.917051200631141e-13	4.8520085466919785
ENSG00000197768	2.9685235094279353e-13	6.4355651229910995
ENSG00000236235	2.994593446856719e-13	1.7814089920682805
ENSG00000227906	3.0208884236712246e-13	2.32920364590115
ENSG00000091436	3.047410347534004e-13	8.473252938949589
ENSG00000132950	3.074161141972159e-13	8.523569310443577
ENSG00000106991	3.101142746506479e-13	7.98778813827344
ENSG00000130734	3.101142746506479e-13	8.560507811402985
ENSG00000204657	3.101142746506479e-13	1.2665935137384925
ENSG00000230317	3.4587043305034014e-13	4.255452121515158
ENSG00000253569	3.519556616927655e-13	3.329262997112682
ENSG00000186187	3.519556616927655e-13	7.527997360756116
ENSG00000140545	3.519556616927655e-13	8.448223015466956
ENSG00000142676	3.581460993421436e-13	8.924393041043391
ENSG00000079156	3.644435318238277e-13	5.81776582952257
ENSG00000231007	3.6763293731307207e-13	6.248054969308316
ENSG00000147003	3.6763293731307207e-13	5.481081324080246
ENSG00000126583	3.6763293731307207e-13	3.6993048485157014
ENSG00000110536	3.740942756307006e-13	7.237493331270881
ENSG00000224081	3.740942756307006e-13	4.537469677647164
ENSG00000237991	3.773666737162614e-13	6.516415395229424
ENSG00000167964	3.773666737162614e-13	8.451100381863316
ENSG00000145741	3.806672044718411e-13	8.912148143084208
ENSG00000133114	3.806672044718411e-13	8.631976280808402
ENSG00000184428	3.8399610537062694e-13	8.768750872662798
ENSG00000171843	3.8399610537062694e-13	8.903984877778084
ENSG00000125743	3.873536158519974e-13	8.871331816553594
ENSG00000213015	3.873536158519974e-13	8.737098270613151
ENSG00000086717	3.9073997733747104e-13	5.041258690487676
ENSG00000149823	4.010746121043995e-13	8.879495081859718
ENSG00000223705	4.010746121043995e-13	8.882036127773668
ENSG00000073008	4.010746121043995e-13	6.921374686486249
ENSG00000245468	4.792493078946602e-13	5.8086296738917875
ENSG00000197147	4.834237190568927e-13	8.653925030812816
ENSG00000175390	4.876338594891469e-13	8.895821612471963
ENSG00000166012	4.876338594891469e-13	8.85500528594135
ENSG00000143947	4.876338594891469e-13	8.924393041043391
ENSG00000138738	4.918800294118884e-13	8.872332275728438
ENSG00000154114	4.918800294118884e-13	8.916229775737268
ENSG00000139517	4.918800294118884e-13	8.391540489934677
ENSG00000164850	4.961625315194828e-13	5.865127984031028
ENSG00000243284	4.961625315194828e-13	5.1184904569112755
ENSG00000181577	5.004816710001992e-13	3.7635390386701593
ENSG00000127554	5.004816710001992e-13	8.277103686013968
ENSG00000106610	5.048377555562952e-13	8.323613525618054
ENSG00000148180	5.048377555562952e-13	8.475386370699828
ENSG00000246922	5.092310954243371e-13	8.34589859610488
ENSG00000181090	5.092310954243371e-13	8.810107326757675
ENSG00000231500	5.271833025969974e-13	8.936637939002575
ENSG00000132975	5.45757086645863e-13	0.9623956343608817
ENSG00000112186	5.552836417455223e-13	0.9316097248541768
ENSG00000250850	5.873875172841866e-13	4.024185054381478
ENSG00000198576	5.924858243845203e-13	6.060477050858164
ENSG00000185950	6.028132362438088e-13	7.707255998891001
ENSG00000161249	6.186368523435302e-13	5.2994094702376575
ENSG00000183230	6.240015461837852e-13	7.561370485111581
ENSG00000159433	6.403714010582175e-13	8.8422202604179
ENSG00000239559	6.403714010582175e-13	7.193911104204947
ENSG00000149716	6.403714010582175e-13	8.637598500200571
ENSG00000233797	6.459212283895567e-13	3.7061131884546206
ENSG00000178053	6.459212283895567e-13	7.9170780426065965
ENSG00000233319	6.459212283895567e-13	1.559446228197331
ENSG00000102290	6.802264777364849e-13	2.6958196934772105
ENSG00000171858	7.040847539377911e-13	8.916229775737268
ENSG00000203663	7.101766466433656e-13	0.9815446904392181
ENSG00000143028	7.287647435228051e-13	2.718192332787984
ENSG00000198963	7.976656654656804e-13	6.852728223209833
ENSG00000113108	8.045521406467164e-13	8.807026153279457
ENSG00000242866	8.045521406467164e-13	6.593987913000291
ENSG00000136999	8.114970183938531e-13	3.154081775014956
ENSG00000100116	8.114970183938531e-13	7.847155759864084
ENSG00000130958	8.185007847814501e-13	8.569060114638381
ENSG00000149564	8.255639298497514e-13	7.6411459653244425
ENSG00000100380	8.255639298497632e-13	8.894281025732854
ENSG00000149328	8.326869476364291e-13	5.705544327525658
ENSG00000111331	8.471145976950619e-13	8.77283250531586
ENSG00000067445	8.617877684283503e-13	7.549404850574611
ENSG00000118762	8.617877684283503e-13	8.81110778593252
ENSG00000116785	8.918871370081894e-13	4.5821635107233885
ENSG00000105509	8.918871370081894e-13	1.9682794996277633
ENSG00000229912	8.918871370081894e-13	1.9369994414495366
ENSG00000224227	8.995719165471026e-13	1.3550415132660656
ENSG00000155875	9.151371361180294e-13	3.4508254029133227
ENSG00000184682	1.018590339053442e-12	7.808458762887532
ENSG00000163069	1.0273462223556755e-12	7.78630276753135
ENSG00000135486	1.0540598776236182e-12	8.92031140839033
ENSG00000234692	1.0540598776236182e-12	3.367848389246836
ENSG00000142102	1.063115155828775e-12	8.924393041043391
ENSG00000198648	1.063115155828775e-12	8.02572709840769
ENSG00000158164	1.063115155828775e-12	5.147115412709771
ENSG00000227888	1.0814555590989681e-12	3.7928357329348668
ENSG00000125651	1.0907419543816385e-12	8.853464699202242
ENSG00000157404	1.0907419543816385e-12	8.734017097134933
ENSG00000154545	1.1001066675025837e-12	2.956604729363243
ENSG00000104979	1.1095503465243238e-12	8.846842020635227
ENSG00000165689	1.1095503465243238e-12	8.82081163797775
ENSG00000147255	1.119073644764988e-12	6.719691292007298
ENSG00000157107	1.119073644764988e-12	8.651383984898864
ENSG00000233871	1.128677220840176e-12	1.5138181644242472
ENSG00000136104	1.1579762825742485e-12	8.81673000532469
ENSG00000164932	1.1679076635690755e-12	8.690659724690368
ENSG00000231185	1.1880220724211455e-12	1.2290599289115465
ENSG00000196199	1.1880220724211455e-12	8.834597122676044
ENSG00000186806	1.2773721134954426e-12	6.400941055640884
ENSG00000232977	1.321671655063416e-12	3.863378806826928
ENSG00000267767	1.3329802265734138e-12	5.579803327874861
ENSG00000120784	1.3329802265734138e-12	6.35623628920333
ENSG00000176753	1.3443838171408723e-12	5.251706285764752
ENSG00000145087	1.3443838171408723e-12	5.703093520101614
ENSG00000232472	1.3443838171408723e-12	8.319407881836824
ENSG00000226530	1.3791725672508045e-12	4.21811902069664
ENSG00000117394	1.3909641299436289e-12	8.711067887955675
ENSG00000112293	1.4028546916508667e-12	8.170104788987699
ENSG00000104852	1.414845067746846e-12	8.924393041043391
ENSG00000138430	1.414845067746846e-12	8.863168551247472
ENSG00000213741	1.4269360801863372e-12	8.928474673696451
ENSG00000256576	1.4269360801863372e-12	5.909817864414254
ENSG00000130177	1.4391285575564636e-12	8.879495081859718
ENSG00000129351	1.4391285575564636e-12	8.928474673696451
ENSG00000089009	1.4514233351291226e-12	8.932556306349513
ENSG00000139239	1.476323165710468e-12	8.128155489881692
ENSG00000113119	1.5016423898161265e-12	8.300454909433146
ENSG00000272784	1.5273879357080744e-12	1.2111636372594563
ENSG00000101187	1.5404227750164313e-12	8.70598579612777
ENSG00000168938	1.6698303816143749e-12	7.318351140544777
ENSG00000171914	1.727458716350436e-12	7.996899145307543
ENSG00000175048	1.7274587163504543e-12	8.810107326757675
ENSG00000182768	1.7274587163504543e-12	8.491456376783354
ENSG00000077063	1.7421682774829765e-12	6.4930357256401265
ENSG00000167920	1.7570008185345818e-12	8.100091510443912
ENSG00000172260	1.7570008185345818e-12	4.986547235170461
ENSG00000112530	1.7870388823836963e-12	4.535272113681899
ENSG00000188993	1.7870388823836963e-12	4.593305928266288
ENSG00000179846	1.802246446493829e-12	6.928317343750177
ENSG00000145425	1.817581073276082e-12	8.928474673696451
ENSG00000215296	1.817581073276082e-12	4.008472446042258
ENSG00000243024	1.833043803993492e-12	4.546304026326351
ENSG00000187796	1.833043803993492e-12	7.4589247844497235
ENSG00000012983	1.833043803993492e-12	8.798862887973337
ENSG00000254854	1.8486356882686144e-12	2.7099765798260886
ENSG00000198918	1.8486356882686144e-12	8.916229775737268
ENSG00000213943	1.8486356882686144e-12	3.1186252438981814
ENSG00000130669	1.8643577841491288e-12	8.437235101211334
ENSG00000161914	1.8643577841491288e-12	8.09643159415074
ENSG00000125652	1.8643577841491288e-12	8.834597122676044
ENSG00000229638	1.880211158174043e-12	8.483957250169665
ENSG00000212747	1.89619688544037e-12	5.226496747598414
ENSG00000264659	1.9123160496702577e-12	2.7537462406172586
ENSG00000170786	1.9123160496702577e-12	1.8914001659878408
ENSG00000203993	1.9285697432787173e-12	8.580712167586434
ENSG00000225032	1.9285697432787173e-12	7.623388420008807
ENSG00000240455	1.961485132165659e-12	3.0657117541123937
ENSG00000141447	2.1617327296130517e-12	8.202028354658518
ENSG00000128872	2.18006542042006e-12	7.951130021613678
ENSG00000178982	2.274043332433698e-12	8.895821612471963
ENSG00000183695	2.3127382601481053e-12	4.362582502795932
ENSG00000251927	2.3127382601481053e-12	7.277801419678588
ENSG00000085552	2.3323274111235425e-12	6.066271188486648
ENSG00000153885	2.3323274111235425e-12	5.330323012075442
ENSG00000136856	2.3323274111235425e-12	8.642220260417899
ENSG00000107242	2.3719956749468358e-12	8.88765834716584
ENSG00000186198	2.3719956749468358e-12	4.23249364031531
ENSG00000143162	2.392077454469135e-12	8.85908691859441
ENSG00000262877	2.392077454469135e-12	5.901901543028544
ENSG00000143341	2.412326127940451e-12	3.993650763825936
ENSG00000230629	2.412326127940468e-12	7.6487349618538785
ENSG00000168477	2.4327430554614634e-12	7.333232341897087
ENSG00000168028	2.49501712667962e-12	8.932556306349513
ENSG00000236552	2.5588554998700293e-12	8.70598579612777
ENSG00000232448	2.5804892112312705e-12	1.37552308576924
ENSG00000101871	2.890725749594926e-12	7.585033343438457
ENSG00000198839	2.9151105305111486e-12	8.624813474677122
ENSG00000135905	2.964487411575513e-12	8.861627964508363
ENSG00000132952	2.989482802548984e-12	8.745801663483538
ENSG00000174099	2.989482802548984e-12	7.775176739951382
ENSG00000116574	3.0146850428484775e-12	7.833762098081392
ENSG00000165959	3.0146850428484775e-12	8.871331816553594
ENSG00000225573	3.0400958107615103e-12	7.148374527906614
ENSG00000109472	3.0400958107615103e-12	3.1979442340861914
ENSG00000168852	3.0400958107615103e-12	5.394329511625527
ENSG00000213862	3.0657167979099736e-12	6.685664194766655
ENSG00000256176	3.0657167979099736e-12	4.446135863886997
ENSG00000188243	3.1175962636941728e-12	8.724853372653968
ENSG00000171316	3.1438581931812017e-12	8.879495081859718
ENSG00000155970	3.170337243817445e-12	5.390364188293413
ENSG00000215021	3.170337243817445e-12	8.863168551247472
ENSG00000182459	3.2239537619570266e-12	6.212769757925839
ENSG00000177462	3.3060514005930296e-12	1.9495091765160406
ENSG00000067057	3.3060514005930296e-12	6.618841817951441
ENSG00000109927	3.3338706279289466e-12	8.584537275710776
ENSG00000133243	3.3619195926005423e-12	8.813648831846471
ENSG00000252793	3.3902001545504174e-12	1.0780373115896242
ENSG00000220032	3.3902001545504174e-12	2.027201199789869
ENSG00000228397	3.640204564711494e-12	5.530569839975114
ENSG00000141068	3.827484323667223e-12	8.549803500182911
ENSG00000181904	3.891987773283191e-12	8.798862887973337
ENSG00000112232	3.891987773283218e-12	6.891632210915179
ENSG00000077044	3.924638387167887e-12	8.899903245125024
ENSG00000146828	3.957557790811009e-12	8.768750872662798
ENSG00000066382	3.957557790811037e-12	6.70900046596189
ENSG00000170469	3.990748153215398e-12	8.261184769565435
ENSG00000148341	4.057950516128942e-12	8.908066510431146
ENSG00000151240	4.0579505161289706e-12	7.729570962822117
ENSG00000141384	4.091966940851257e-12	8.802944520626395
ENSG00000178695	4.7346195944007495e-12	8.566926682888141
ENSG00000174684	4.935763272062124e-12	8.68911913795126
ENSG00000050426	4.935763272062124e-12	8.839679214503949
ENSG00000134884	4.976986718786133e-12	8.912148143084208
ENSG00000113262	4.976986718786133e-12	2.142836517174329
ENSG00000102572	5.018547967720131e-12	8.81518941858558
ENSG00000149100	5.018547967720131e-12	8.875413449206656
ENSG00000243181	5.018547967720131e-12	4.611291816734639
ENSG00000172794	5.060449731707687e-12	8.000020059921974
ENSG00000146066	5.0604497317077224e-12	8.797862428798492
ENSG00000266709	5.102694744916903e-12	3.046422752565161
ENSG00000156413	5.102694744916903e-12	4.677907632183914
ENSG00000230207	5.1452857630044826e-12	7.201005314230123
ENSG00000136383	5.1452857630044826e-12	7.867089152426363
ENSG00000129625	5.188225563280429e-12	8.895821612471963
ENSG00000170776	5.188225563280429e-12	8.903984877778084
ENSG00000099622	5.231516944874611e-12	8.924393041043391
ENSG00000163288	5.2751627289045044e-12	2.4790331242750048
ENSG00000076604	5.453347090769957e-12	8.695281484907696
ENSG00000268996	5.453347090769957e-12	5.860837046089977
ENSG00000176887	5.498807985180408e-12	3.4810682251517124
ENSG00000231672	5.498807985180408e-12	3.8975389154716558
ENSG00000225667	5.5446406800058916e-12	2.2881265701653075
ENSG00000188803	5.779486276135575e-12	0.827882037017894
ENSG00000196951	5.949657369756898e-12	6.81756328012521
ENSG00000253619	6.049095186875964e-12	4.426141502171482
ENSG00000198108	6.099423749862522e-12	8.736354335967029
ENSG00000115183	6.304878723875398e-12	8.575293755276123
ENSG00000136908	6.304878723875398e-12	8.813648831846471
ENSG00000099817	6.304878723875398e-12	8.842760387982166
ENSG00000173621	6.304878723875398e-12	7.270712135784659
ENSG00000178947	6.357294267715416e-12	6.969478186090448
ENSG00000228205	6.357294267715461e-12	7.36836075527802
ENSG00000170890	6.463411149057447e-12	3.8679430342807013
ENSG00000244020	6.571265327440923e-12	1.9523957874130138
ENSG00000175283	6.571265327440923e-12	8.70444520938866
ENSG00000165283	6.571265327440923e-12	8.865709597161425
ENSG00000181903	6.62585259351277e-12	5.097045546568099
ENSG00000197756	6.680884666838201e-12	8.932556306349513
ENSG00000220583	6.736365098784786e-12	6.7284994732239545
ENSG00000105341	6.736365098784786e-12	8.70752638286688
ENSG00000226562	6.792297468466207e-12	1.8977636993283744
ENSG00000152128	6.905532477489886e-12	5.313444034568794
ENSG00000124140	6.905532477489886e-12	5.285810939626647
ENSG00000111674	6.962842415703037e-12	8.883576714512778
ENSG00000120907	7.137586359041264e-12	1.1913952503382792
ENSG00000113269	7.656392628405687e-12	8.696742275693115
ENSG00000197584	7.783740875897497e-12	7.5410118528104215
ENSG00000249425	7.913166329147343e-12	5.119750274572312
ENSG00000176463	7.978668358950802e-12	8.422548992308133
ENSG00000180354	8.11127200975451e-12	8.694537550261572
ENSG00000204387	8.11127200975451e-12	8.88765834716584
ENSG00000213399	8.178382122833236e-12	4.727045350338839
ENSG00000140455	8.178382122833236e-12	8.777454265533187
ENSG00000235508	8.178382122833236e-12	4.801965855314117
ENSG00000177943	8.382997261678111e-12	8.69320077060432
ENSG00000133315	8.382997261678111e-12	8.511784744094971
ENSG00000112208	8.452311783891086e-12	8.472509004303467
ENSG00000104907	8.452311783891086e-12	8.879495081859718
ENSG00000101298	8.592631576420452e-12	7.882415223863765
ENSG00000244187	8.592631576420514e-12	8.281849457359463
ENSG00000129595	8.663645812020841e-12	8.766209826748845
ENSG00000235065	8.663645812020841e-12	7.797721436340564
ENSG00000272841	8.663645812020872e-12	6.393071068669296
ENSG00000260805	8.735235642136708e-12	6.734000117706523
ENSG00000173153	8.807405636960796e-12	8.802944520626395
ENSG00000105248	8.880160402185308e-12	8.584537275710776
ENSG00000091409	8.880160402185308e-12	8.912148143084208
ENSG00000104964	8.953504579271528e-12	8.88765834716584
ENSG00000104976	8.953504579271528e-12	8.577374469579496
ENSG00000108298	9.101979915348178e-12	8.932556306349513
ENSG00000065054	9.177120538557988e-12	7.877314892697691
ENSG00000271874	9.720411248080303e-12	0.5818157104943799
ENSG00000143036	1.0169299724365768e-11	5.994503934675362
ENSG00000157379	1.0253072358846323e-11	8.649303270595489
ENSG00000105202	1.0337521715269401e-11	8.883576714512778
ENSG00000186153	1.0422653147941354e-11	8.447222556292113
ENSG00000101842	1.0508472052606072e-11	5.416013104315164
ENSG00000074211	1.0594983866758549e-11	2.8935501649204585
ENSG00000242444	1.0594983866758549e-11	3.866270135817041
ENSG00000136932	1.0682194069960533e-11	8.654925489987662
ENSG00000213442	1.0682194069960533e-11	8.496742275693114
ENSG00000100644	1.094807044716607e-11	8.684037046123356
ENSG00000141526	1.0948070447166148e-11	8.66462934203289
ENSG00000240616	1.0948070447166148e-11	7.108868019888691
ENSG00000196935	1.1038129854684459e-11	5.779943303971305
ENSG00000182397	1.1038129854684459e-11	5.752588436796724
ENSG00000267251	1.1128915691264227e-11	3.0861783067531965
ENSG00000152822	1.1128915691264227e-11	4.614393504038136
ENSG00000187742	1.1128915691264227e-11	8.88765834716584
ENSG00000142937	1.1220433695622896e-11	8.928474673696451
ENSG00000165684	1.1220433695622896e-11	8.766209826748845
ENSG00000204444	1.1312689650819364e-11	7.8785373982925595
ENSG00000154654	1.149943876967602e-11	5.2759643824972935
ENSG00000126226	1.149943876967602e-11	8.725393500218233
ENSG00000185834	1.1785244242665221e-11	7.2986982363090895
ENSG00000160606	1.3159964638612673e-11	7.162936743043913
ENSG00000169604	1.3159964638612673e-11	6.905315119815742
ENSG00000109705	1.3267832810592693e-11	6.44777310551961
ENSG00000184156	1.3376567831133984e-11	5.4788611961007705
ENSG00000196159	1.3376567831133984e-11	7.876612805373471
ENSG00000273226	1.3376567831133984e-11	6.00924746430364
ENSG00000109944	1.3376567831133984e-11	7.806274076472232
ENSG00000064787	1.3486176521766358e-11	8.166359476817048
ENSG00000239827	1.3486176521766358e-11	4.971017367810377
ENSG00000134419	1.3596665756514066e-11	8.873872862467547
ENSG00000268001	1.3708042462290364e-11	8.436774769600758
ENSG00000005206	1.3708042462290364e-11	8.865709597161425
ENSG00000173638	1.3820313619293929e-11	8.580712167586434
ENSG00000225205	1.3933486261410133e-11	8.690659724690368
ENSG00000234498	1.4047567476613296e-11	6.335329032196674
ENSG00000204262	1.4162564407373464e-11	7.865672576815421
ENSG00000130311	1.4162564407373514e-11	8.706986255302613
ENSG00000213465	1.4278484251064955e-11	8.303285158306437
ENSG00000229766	1.4278484251065007e-11	6.059181567896105
ENSG00000102678	1.4395334260378977e-11	3.5126835867563115
ENSG00000156482	1.4395334260378977e-11	8.903984877778084
ENSG00000121741	1.4395334260378977e-11	8.85500528594135
ENSG00000105576	1.4395334260378977e-11	8.824893270630813
ENSG00000186891	1.4395334260378977e-11	7.534651997568003
ENSG00000175556	1.4513121743737814e-11	4.704526537959781
ENSG00000160223	1.4513121743737814e-11	8.81673000532469
ENSG00000113048	1.4631854065713942e-11	8.846842020635227
ENSG00000265352	1.499379456017794e-11	1.421219655992306
ENSG00000225127	1.5364509206213048e-11	1.1474118969871732
ENSG00000006740	1.6331060912336444e-11	7.79628036818408
ENSG00000104047	1.673415656739042e-11	8.828974903283875
ENSG00000181982	1.673415656739054e-11	8.62227242876317
ENSG00000115604	1.673415656739054e-11	6.916921508407074
ENSG00000240964	1.6870677112124825e-11	3.108815046944291
ENSG00000140320	1.7147001991053048e-11	8.710067428780832
ENSG00000154548	1.742776256743656e-11	6.7949031048313815
ENSG00000155542	1.742776256743656e-11	8.369387932848404
ENSG00000154529	1.7569827981175222e-11	2.3210507299869905
ENSG00000125650	1.7569827981175222e-11	7.543225060005387
ENSG00000272970	1.7569827981175222e-11	4.423004230567056
ENSG00000100503	1.771302853929165e-11	8.85908691859441
ENSG00000110237	1.7857373121424442e-11	7.925919548801332
ENSG00000267742	1.7857373121424442e-11	3.6937633414561852
ENSG00000148343	1.7857373121424442e-11	8.830515490022984
ENSG00000159958	1.8149530216332252e-11	8.29029632570113
ENSG00000165757	1.8297360829946845e-11	3.42165835520464
ENSG00000234476	1.8297360829946845e-11	4.411280246686909
ENSG00000203523	1.8297360829946845e-11	5.04681739368943
ENSG00000254786	1.844637167028214e-11	1.6323519364758041
ENSG00000177106	1.8596571961613447e-11	8.456386280773078
ENSG00000081791	1.8596571961613447e-11	8.814188959410739
ENSG00000269559	1.8747970998694048e-11	3.6695308301697165
ENSG00000198755	1.8747970998694048e-11	8.924393041043391
ENSG00000147676	1.9365742995824536e-11	3.968074384074613
ENSG00000070159	1.9523277686667457e-11	3.269709853067093
ENSG00000253361	1.9842124943374128e-11	1.2134346502049935
ENSG00000169432	2.1601673420195283e-11	8.566637479928803
ENSG00000164116	2.1601673420195283e-11	7.170102402965033
ENSG00000213514	2.1777016234864623e-11	3.712401406836552
ENSG00000170962	2.1953753908432106e-11	7.62300956666773
ENSG00000122824	2.2311457358976326e-11	4.135378087694819
ENSG00000196747	2.2311457358976326e-11	6.399315335253006
ENSG00000176248	2.2492445106569663e-11	8.85500528594135
ENSG00000259330	2.2492445106569663e-11	8.32007202052926
ENSG00000175161	2.2492445106569825e-11	5.932066999518727
ENSG00000110711	2.267487165552605e-11	8.808026612454302
ENSG00000048140	2.267487165552605e-11	8.732016178785246
ENSG00000196531	2.267487165552605e-11	8.924393041043391
ENSG00000177989	2.285874820119287e-11	8.713608933869626
ENSG00000203805	2.285874820119295e-11	2.415727258009227
ENSG00000234493	2.285874820119295e-11	2.1965551199578903
ENSG00000130559	2.304408602405788e-11	8.778454724708029
ENSG00000213445	2.304408602405788e-11	8.7840769441002
ENSG00000198739	2.3044086024058046e-11	3.016605920787591
ENSG00000135454	2.323089649038048e-11	6.546181744918714
ENSG00000235776	2.323089649038048e-11	6.1906184005188765
ENSG00000261115	2.3608981251120366e-11	3.9862638584721055
ENSG00000162244	2.380027871266721e-11	8.928474673696451
ENSG00000105298	2.380027871266721e-11	8.714149061433893
ENSG00000136891	2.380027871266721e-11	8.7840769441002
ENSG00000178187	2.438333228007333e-11	3.037712968902788
ENSG00000187080	2.5798774855718083e-11	0.7845411333964564
ENSG00000196605	2.6750900822568703e-11	7.634335577868821
ENSG00000206120	2.6967115425858507e-11	6.071323627994627
ENSG00000163629	2.6967115425858507e-11	7.704001567660171
ENSG00000104413	2.7185042401107045e-11	7.302481393084581
ENSG00000033867	2.762608665450266e-11	8.018294791437043
ENSG00000234771	2.78492307781897e-11	8.709066969605988
ENSG00000071282	2.8300830897312497e-11	5.185486754209086
ENSG00000237926	2.8300830897312497e-11	4.478393421634669
ENSG00000165125	2.852931435258965e-11	2.2300175075853157
ENSG00000174748	2.852931435258965e-11	8.932556306349513
ENSG00000151917	2.852931435258965e-11	6.07184187955084
ENSG00000135063	2.852931435258965e-11	6.781488181293617
ENSG00000149308	2.852931435258965e-11	8.688118678776416
ENSG00000099984	2.8759605218198217e-11	5.705509354788603
ENSG00000099800	2.8759605218198217e-11	8.75142388287571
ENSG00000165685	2.8759605218198217e-11	8.41528075128313
ENSG00000142002	2.8759605218198217e-11	8.846842020635227
ENSG00000146147	2.8759605218198217e-11	6.578873729104662
ENSG00000168056	2.8759605218198217e-11	8.895821612471963
ENSG00000232739	2.8991717485149634e-11	2.156581543219533
ENSG00000177042	2.922566525028292e-11	8.69628194408254
ENSG00000226051	2.9461462717042915e-11	2.8494208601852677
ENSG00000175198	2.9461462717042915e-11	8.386050783943059
ENSG00000214514	2.9461462717042915e-11	3.531427751941531
ENSG00000006756	2.9461462717042915e-11	6.379858574402369
ENSG00000159674	2.9461462717042915e-11	8.349519897147363
ENSG00000269761	2.96991241962693e-11	4.202759441946622
ENSG00000170271	2.993866410698757e-11	7.683967347346733
ENSG00000090372	2.993866410698757e-11	8.828974903283875
ENSG00000132259	3.0180096977206014e-11	5.6176369713350995
ENSG00000172638	3.0180096977206014e-11	7.958240426685403
ENSG00000141574	3.0180096977206014e-11	8.207721867731992
ENSG00000267785	3.0180096977206014e-11	2.868823029530179
ENSG00000167526	3.0180096977206014e-11	8.936637939002575
ENSG00000225449	3.0423437444720825e-11	2.732071674330141
ENSG00000141639	3.0423437444720825e-11	1.7117702548238114
ENSG00000264365	3.0915900276618373e-11	1.910771456871712
ENSG00000197191	3.1165052472840757e-11	6.458039760492374
ENSG00000089199	3.141617193168475e-11	2.630505893218211
ENSG00000180660	3.3902877001018014e-11	6.799139332463565
ENSG00000172292	3.417559263816165e-11	7.97055838805283
ENSG00000066629	3.445045741711426e-11	7.304017614693296
ENSG00000165025	3.445045741711426e-11	8.469631637907106
ENSG00000184613	3.47274879084381e-11	6.482238060312202
ENSG00000144476	3.5006700807513235e-11	6.607123809568736
ENSG00000137501	3.557174124004159e-11	8.371592658279948
ENSG00000130159	3.585760279663313e-11	8.747342250222648
ENSG00000064270	3.6145714809119654e-11	5.560746318536374
ENSG00000083520	3.6436094610859886e-11	8.792240209406321
ENSG00000137106	3.6728759665632064e-11	8.793240668581165
ENSG00000234009	3.6728759665632064e-11	8.313529137915936
ENSG00000253051	3.6728759665632064e-11	5.268849260763972
ENSG00000115041	3.7023727568589514e-11	3.3374411643352517
ENSG00000114450	3.7023727568589514e-11	8.04683207879605
ENSG00000133275	3.7321016047226745e-11	8.85908691859441
ENSG00000163631	3.7321016047226745e-11	6.609262658230817
ENSG00000101445	3.76206429623479e-11	8.891739979818901
ENSG00000270372	3.76206429623479e-11	6.193821835447131
ENSG00000171863	3.792262630904634e-11	8.928474673696451
ENSG00000218426	3.792262630904634e-11	8.31886775427256
ENSG00000175467	3.822698421768737e-11	8.846842020635227
ENSG00000165688	3.822698421768737e-11	8.82081163797775
ENSG00000104408	3.822698421768737e-11	8.916229775737268
ENSG00000232324	3.822698421768737e-11	3.4881720630070348
ENSG00000147604	3.853373495490196e-11	8.932556306349513
ENSG00000242540	3.9468528869277615e-11	1.9461389371984918
ENSG00000177030	3.94685288692779e-11	8.688118678776418
ENSG00000230404	4.0425529132016184e-11	4.49971026291688
ENSG00000165621	4.1076120441739164e-11	1.7399208907246793
ENSG00000198914	4.173696600724734e-11	1.0595080059333544
ENSG00000121207	4.309005458896268e-11	1.7009278481598165
ENSG00000081913	4.3262183290915196e-11	7.61291386175576
ENSG00000130741	4.466367796877118e-11	8.899903245125024
ENSG00000131323	4.5381007783951775e-11	8.857546331855302
ENSG00000271576	4.5381007783951775e-11	7.706134006629182
ENSG00000089692	4.574389269152609e-11	7.909495681769309
ENSG00000259684	4.610961969303186e-11	5.768493793465248
ENSG00000214274	4.610961969303186e-11	7.744205480163985
ENSG00000183617	4.647821056077462e-11	8.744801204308697
ENSG00000171703	4.684968722995308e-11	8.436978576682614
ENSG00000118939	4.684968722995308e-11	6.713006719928493
ENSG00000162390	4.722407179984624e-11	5.2638185638786785
ENSG00000174482	4.722407179984624e-11	4.278829342900967
ENSG00000198876	4.7601386535010237e-11	8.81673000532469
ENSG00000213071	4.760138653501058e-11	6.244531572860112
ENSG00000005421	4.798165386648477e-11	2.182791109433905
ENSG00000185905	4.798165386648477e-11	8.891739979818901
ENSG00000165716	4.836489639300476e-11	6.1089953837983595
ENSG00000150938	4.836489639300476e-11	7.781370949104096
ENSG00000133106	4.875113688222361e-11	8.748342709397491
ENSG00000250831	4.91403982719449e-11	6.929121328369112
ENSG00000167118	4.992807636229587e-11	8.795781714495119
ENSG00000171490	4.992807636229587e-11	8.912148143084208
ENSG00000181524	4.992807636229587e-11	8.303001555270892
ENSG00000099804	4.992807636229587e-11	8.663088755293781
ENSG00000031003	4.992807636229587e-11	8.786617990014152
ENSG00000137876	5.032653980047668e-11	8.895821612471963
ENSG00000198034	5.072811761678568e-11	8.932556306349513
ENSG00000056487	5.1540711790780395e-11	2.0691550286997544
ENSG00000197258	5.1540711790780395e-11	7.41221113776378
ENSG00000267522	5.1951776297556476e-11	3.5410207046568862
ENSG00000087206	5.320433217821446e-11	8.74017944409137
ENSG00000139910	5.535796019542252e-11	2.0260487955743223
ENSG00000125657	5.6020536486650895e-11	4.99112967822567
ENSG00000163251	5.602053648665109e-11	7.858438477002837
ENSG00000175768	5.602053648665109e-11	8.03872153093679
ENSG00000267016	5.7369073784634125e-11	3.147363283529126
ENSG00000049323	5.7369073784634125e-11	8.823352683891704
ENSG00000215386	5.7825612154021756e-11	6.928458633733193
ENSG00000197121	5.874938896690889e-11	7.766851384187725
ENSG00000266865	5.874938896690951e-11	7.813824120854709
ENSG00000189403	5.874938896690951e-11	8.916229775737268
ENSG00000139684	5.968761429612878e-11	8.74272049000532
ENSG00000267904	5.968761429612878e-11	7.879688947102397
ENSG00000140612	5.968761429612878e-11	8.908066510431146
ENSG00000250056	6.016221407287808e-11	5.307580269202044
ENSG00000170464	6.01622140728783e-11	8.511067887955672
ENSG00000166292	6.112252748623179e-11	4.440496533067919
ENSG00000224578	6.112252748623201e-11	8.218216435050143
ENSG00000119414	6.160829760087372e-11	8.871331816553594
ENSG00000242299	6.160829760087372e-11	8.469091510342839
ENSG00000079482	6.209784798959462e-11	4.055810188757389
ENSG00000173320	6.209784798959462e-11	6.790243097483693
ENSG00000270504	6.209784798959462e-11	4.593876736658429
ENSG00000136867	6.209784798959462e-11	6.525473515742756
ENSG00000119698	6.259120741881533e-11	3.4630251169205852
ENSG00000149742	6.259120741881533e-11	2.974882584419634
ENSG00000165671	6.259120741881577e-11	8.898362658385915
ENSG00000082175	6.308840486867014e-11	4.042684090018415
ENSG00000263982	6.308840486867014e-11	1.7533532972417654
ENSG00000131459	6.308840486867014e-11	2.3358185150066757
ENSG00000136938	6.35894695345551e-11	8.865709597161425
ENSG00000162595	6.409443082868808e-11	5.867741822325007
ENSG00000171433	6.460331838167698e-11	2.4299667205857878
ENSG00000236097	6.615383820896156e-11	1.4088970718005147
ENSG00000106236	6.991481622823364e-11	1.2768547331991877
ENSG00000126790	7.130812808566722e-11	8.697822530821648
ENSG00000264773	7.130812808566722e-11	4.118089921314841
ENSG00000179456	7.244232140066799e-11	8.572752709362168
ENSG00000185246	7.301602344964495e-11	8.796321842059383
ENSG00000160113	7.301602344964495e-11	8.425273806287699
ENSG00000136141	7.359417363854218e-11	8.594161331802319
ENSG00000204271	7.476395355915392e-11	8.390336223677975
ENSG00000221983	7.476395355915392e-11	8.924393041043391
ENSG00000196683	7.535565147792807e-11	8.912148143084208
ENSG00000248787	7.595193391435226e-11	4.14056849643565
ENSG00000204219	7.595193391435226e-11	6.899521667883586
ENSG00000204060	7.65528355956311e-11	4.578481989760123
ENSG00000149782	7.65528355956311e-11	8.624609667595266
ENSG00000039600	7.65528355956311e-11	7.621467297612808
ENSG00000233850	7.715839150573192e-11	3.922066087673954
ENSG00000166743	7.776863688723681e-11	5.055184726636828
ENSG00000225697	7.776863688723681e-11	8.788158576753261
ENSG00000131242	7.776863688723681e-11	8.647302352245804
ENSG00000166126	7.962786620437782e-11	7.968655534946139
ENSG00000227097	7.962786620437782e-11	8.863168551247472
ENSG00000181143	8.089145769482278e-11	3.75066097527462
ENSG00000149547	8.217467530910838e-11	8.84784247981007
ENSG00000100095	8.282373684899572e-11	2.717757433461737
ENSG00000144895	8.34778169927551e-11	8.891739979818901
ENSG00000173302	8.959672774043352e-11	0.4914135437598083
ENSG00000196914	9.137296072105815e-11	8.903984877778084
ENSG00000214022	9.209306627640716e-11	8.879495081859718
ENSG00000169855	9.28187268089329e-11	7.346005568498186
ENSG00000199709	9.28187268089329e-11	3.2497048081721553
ENSG00000238078	9.428688065517262e-11	3.98747738331497
ENSG00000166664	9.428688065517262e-11	2.3341916688902082
ENSG00000174808	9.50294586664151e-11	6.16578402269339
ENSG00000129911	9.50294586664151e-11	8.592700541016898
ENSG00000100647	9.653183095036598e-11	8.810107326757675
ENSG00000165416	9.729171180312892e-11	8.745801663483538
ENSG00000101489	9.729171180312892e-11	5.162202807724848
ENSG00000259071	9.729171180312892e-11	6.32215929502197
ENSG00000148175	9.80574473805987e-11	8.891739979818901
ENSG00000103269	9.80574473805987e-11	7.3785632172882405
ENSG00000233878	9.80574473805987e-11	2.6598081761250003
ENSG00000118322	9.960665939230609e-11	8.608658072716114
ENSG00000168386	9.960665939230609e-11	6.02469798995628
ENSG00000213261	9.960665939230609e-11	6.8243396437306725
ENSG00000165895	9.960665939230609e-11	8.768750872662798
ENSG00000128563	1.0117982360456006e-10	8.833056535936935
ENSG00000198363	1.0117982360456006e-10	8.789159035928103
ENSG00000173141	1.0197550066512303e-10	8.70752638286688
ENSG00000187800	1.0197550066512303e-10	7.438741906849307
ENSG00000169925	1.0197550066512303e-10	8.615649750196155
ENSG00000131019	1.0197550066512303e-10	5.093744184034651
ENSG00000102710	1.0277730189477338e-10	8.732812830878231
ENSG00000272491	1.0277730189477338e-10	1.461955190528215
ENSG00000150459	1.0277730189477338e-10	8.801944061451556
ENSG00000104866	1.0358527336218928e-10	8.70752638286688
ENSG00000065150	1.0358527336218928e-10	8.867250183900534
ENSG00000104897	1.0358527336218928e-10	8.802944520626397
ENSG00000105401	1.0358527336218928e-10	8.861627964508363
ENSG00000188986	1.0358527336218928e-10	8.818270592063799
ENSG00000245849	1.0439946147418784e-10	8.770291459401907
ENSG00000269012	1.0856529991734618e-10	1.0784577318851554
ENSG00000120686	1.1785014686737886e-10	8.903984877778084
ENSG00000273079	1.1877392137025628e-10	5.5521432304356795
ENSG00000122641	1.1970478199111046e-10	4.301006012400699
ENSG00000243517	1.2064278184649815e-10	7.07104423171395
ENSG00000169083	1.215879744413931e-10	5.610203684181285
ENSG00000134627	1.215879744413931e-10	6.673304775161293
ENSG00000214145	1.2254041367196743e-10	5.571211302795964
ENSG00000012061	1.2446724959748291e-10	8.838678755329106
ENSG00000226964	1.2446724959748335e-10	2.605501774628463
ENSG00000267715	1.2544175606585763e-10	5.118000346309381
ENSG00000167525	1.2544175606585763e-10	8.207787224593233
ENSG00000149809	1.2544175606585763e-10	8.70190416347471
ENSG00000245060	1.2642372872244463e-10	8.797862428798492
ENSG00000109736	1.2642372872244463e-10	8.682496459384247
ENSG00000233061	1.2642372872244463e-10	7.253724618313718
ENSG00000168026	1.2642372872244463e-10	8.530191989010591
ENSG00000160953	1.2741322346150796e-10	8.775913678794078
ENSG00000176170	1.294150048079848e-10	6.9542774479857385
ENSG00000185386	1.335113375059495e-10	8.631436153244135
ENSG00000071082	1.356068197074493e-10	8.924393041043391
ENSG00000254173	1.3666659674890162e-10	1.3585392930043811
ENSG00000253974	1.3773447775138134e-10	1.2678945672025135
ENSG00000204175	1.4098735220737257e-10	0.8152129855908387
ENSG00000125726	1.4487746203481152e-10	5.441483493519263
ENSG00000109917	1.4829528940415224e-10	8.823352683891704
ENSG00000105982	1.4829528940415224e-10	7.865339158681602
ENSG00000188404	1.494520031849975e-10	8.573213040972746
ENSG00000225986	1.5061754446787165e-10	2.6937225255676527
ENSG00000155093	1.5061754446787165e-10	8.02775396264255
ENSG00000198561	1.5061754446787165e-10	8.651383984898864
ENSG00000172239	1.5179197906747254e-10	8.796321842059383
ENSG00000170445	1.541677938718358e-10	8.846842020635227
ENSG00000128917	1.541677938718358e-10	5.639304556516504
ENSG00000224687	1.553693081123818e-10	3.1074587266909446
ENSG00000152484	1.553693081123818e-10	8.78969916349237
ENSG00000113212	1.553693081123818e-10	6.241876349231503
ENSG00000130175	1.553693081123818e-10	8.92031140839033
ENSG00000229789	1.5779988902048093e-10	7.0806215945898225
ENSG00000064490	1.5779988902048093e-10	8.723312785914858
ENSG00000147854	1.5902909266700273e-10	8.875413449206656
ENSG00000083635	1.6026766392420947e-10	7.818773699282059
ENSG00000231196	1.615156725314537e-10	3.8558807172398564
ENSG00000241829	1.615156725314537e-10	1.7130916904414484
ENSG00000145863	1.6277318873441557e-10	2.0812258112910627
ENSG00000120314	1.6277318873441613e-10	8.785077403275043
ENSG00000177225	1.6277318873441613e-10	8.81264837267163
ENSG00000268087	1.6404028328866504e-10	7.826647761628843
ENSG00000186994	1.66603493044448e-10	5.539336813757571
ENSG00000234899	1.6789975233915837e-10	1.5793386601806907
ENSG00000230897	1.6789975233916018e-10	7.647616091474661
ENSG00000226084	1.6789975233916018e-10	7.813744324901019
ENSG00000139675	1.692058781788428e-10	7.956956364475014
ENSG00000153208	1.692058781788428e-10	8.867250183900534
ENSG00000139842	1.692058781788428e-10	8.810107326757675
ENSG00000138326	1.7318419122681886e-10	8.924393041043391
ENSG00000116117	1.8353466829538324e-10	7.571121445110439
ENSG00000121101	1.9076870082599814e-10	7.920112098561746
ENSG00000173548	1.9076870082599814e-10	8.447815401303242
ENSG00000196754	1.9224862303974535e-10	4.083021322677376
ENSG00000107249	1.9373977525237826e-10	8.23709845066879
ENSG00000068985	1.952422406929409e-10	4.922045930017156
ENSG00000257718	1.952422406929409e-10	5.394072654968697
ENSG00000267896	1.9828144718528107e-10	7.0541336952592335
ENSG00000157259	1.9828144718528107e-10	8.779995311447138
ENSG00000153714	1.9981835771909857e-10	7.903930316965994
ENSG00000102316	1.9981835771909857e-10	8.865709597161425
ENSG00000238251	1.9981835771909857e-10	4.8100044801908455
ENSG00000228544	2.0136692045347528e-10	7.688115799642834
ENSG00000144821	2.0136692045347528e-10	8.592700541016898
ENSG00000129968	2.0136692045347528e-10	8.834597122676044
ENSG00000119771	2.0136692045347528e-10	5.054734011815817
ENSG00000147874	2.0292722166703628e-10	8.68791487169456
ENSG00000197724	2.0608338776476818e-10	8.81673000532469
ENSG00000117834	2.0608338776476818e-10	2.991525141156088
ENSG00000151131	2.0767942833788886e-10	8.657466535901612
ENSG00000166603	2.0767942833788886e-10	8.522692862396902
ENSG00000151693	2.092875587769362e-10	4.735431452032709
ENSG00000130717	2.092875587769362e-10	8.715689648173003
ENSG00000163682	2.092875587769362e-10	8.928474673696451
ENSG00000225706	2.109078685187447e-10	2.334708931179505
ENSG00000198917	2.1254044764516588e-10	8.703444750213817
ENSG00000008988	2.1254044764516588e-10	8.932556306349513
ENSG00000087077	2.1418538688756766e-10	8.712608474694784
ENSG00000184486	2.1751271192086187e-10	2.8217687613343436
ENSG00000261807	2.2259870648142736e-10	1.1667566222813581
ENSG00000224717	2.3582806410396996e-10	5.676685937146005
ENSG00000184863	2.413324780955788e-10	8.908066510431146
ENSG00000164056	2.4133247809558054e-10	7.979235835038046
ENSG00000253690	2.4319505707958696e-10	6.363369034501271
ENSG00000073711	2.4319505707958696e-10	7.302394631278596
ENSG00000260588	2.469624926189613e-10	5.577804707306363
ENSG00000099994	2.4886755712469184e-10	6.935619079440146
ENSG00000181027	2.4886755712469184e-10	8.67487332164239
ENSG00000173825	2.4886755712469184e-10	6.868166186954472
ENSG00000105063	2.5078699266688665e-10	8.873872862467547
ENSG00000198933	2.527209050968416e-10	8.371928978762355
ENSG00000166349	2.527209050968434e-10	5.899221122760905
ENSG00000164615	2.546694010257588e-10	8.81264837267163
ENSG00000169660	2.546694010257588e-10	8.779455183882872
ENSG00000196154	2.566325878300369e-10	8.756505974703614
ENSG00000240463	2.5861057365662495e-10	5.574669393245632
ENSG00000160447	2.5861057365662495e-10	7.744323891368359
ENSG00000227954	2.586105736566277e-10	2.8217508652372585
ENSG00000237222	2.62611378849562e-10	2.9199330112961164
ENSG00000167046	2.666726973963331e-10	6.1250180699933745
ENSG00000165006	2.666726973963331e-10	8.767210285923689
ENSG00000107262	2.6872632788629147e-10	8.863168551247472
ENSG00000197070	2.6872632788629147e-10	8.77537355122981
ENSG00000102763	2.6872632788629147e-10	8.74426107674443
ENSG00000139767	2.6872632788629147e-10	2.6965360981494904
ENSG00000170231	2.728800957271553e-10	4.763592302010592
ENSG00000174567	2.77096634750664e-10	1.3500623356210668
ENSG00000255337	2.77096634750664e-10	4.563573383317432
ENSG00000253753	3.003005822279985e-10	4.829892025869094
ENSG00000103381	3.0727225012354977e-10	8.138531982891742
ENSG00000237576	3.0727225012355194e-10	5.167558418050788
ENSG00000166816	3.0963112115465156e-10	8.299663857263955
ENSG00000238421	3.0963112115465156e-10	6.1008913189391745
ENSG00000160602	3.0963112115465487e-10	8.538018933834303
ENSG00000166763	3.12007696954839e-10	5.000810172229092
ENSG00000116667	3.12007696954839e-10	8.511239016606911
ENSG00000150076	3.12007696954839e-10	6.968254100351513
ENSG00000009830	3.120076969548401e-10	8.681956331819979
ENSG00000106868	3.1440210724148533e-10	7.831928060614812
ENSG00000137818	3.1440210724148646e-10	8.936637939002575
ENSG00000254650	3.1440210724148646e-10	5.689985493412601
ENSG00000134982	3.168144826580006e-10	8.760587607356676
ENSG00000120697	3.168144826580006e-10	8.84784247981007
ENSG00000107263	3.192449547802705e-10	8.92031140839033
ENSG00000139637	3.192449547802705e-10	8.593701000191741
ENSG00000186081	3.2169365612312593e-10	2.4785800225909793
ENSG00000244968	3.2169365612312593e-10	3.4238939898263863
ENSG00000168994	3.241607201468566e-10	7.102782229641079
ENSG00000137054	3.2416072014686007e-10	8.774373092054969
ENSG00000267034	3.3167343722612573e-10	1.9649326085222971
ENSG00000136122	3.3421530571590815e-10	8.184554412378425
ENSG00000213621	3.367762186009895e-10	5.190289340602607
ENSG00000162066	3.367762186009895e-10	8.13891251854863
ENSG00000269640	3.393563151536901e-10	8.60648602571519
ENSG00000163931	3.419557356386327e-10	8.883576714512778
ENSG00000054219	3.419557356386327e-10	8.719771280826063
ENSG00000263345	3.472131144665693e-10	6.867947507030592
ENSG00000178162	3.704524780531461e-10	6.2570356208298765
ENSG00000155545	3.7901229291839245e-10	8.77691413796892
ENSG00000163746	3.84825947042036e-10	4.060768289872592
ENSG00000166529	3.877653770372736e-10	8.081078444206513
ENSG00000083828	3.877653770372736e-10	8.566130030795156
ENSG00000272922	3.9072675366121766e-10	2.09110889374823
ENSG00000233695	3.9072675366121766e-10	6.682854773898866
ENSG00000242268	3.9072675366121766e-10	4.396113015255237
ENSG00000119335	3.9072675366121766e-10	8.916229775737268
ENSG00000161970	3.9072675366121766e-10	8.842760387982166
ENSG00000233358	3.937102368257627e-10	3.538813796330747
ENSG00000206549	3.937102368257627e-10	6.370237686013875
ENSG00000164949	3.937102368257627e-10	8.110446524870927
ENSG00000255561	3.967159875777973e-10	8.068775228876673
ENSG00000237286	3.997441681070027e-10	2.4225713321414153
ENSG00000150893	3.997441681070027e-10	2.9302265864348342
ENSG00000139722	4.027949417537671e-10	8.912148143084208
ENSG00000228486	4.027949417537671e-10	8.553424801225395
ENSG00000129038	4.0586847301709287e-10	3.3076553171156404
ENSG00000139438	4.0586847301709287e-10	7.2018476210643785
ENSG00000187033	4.0586847301709287e-10	5.391337784592304
ENSG00000143061	4.0586847301709287e-10	2.8498372604605073
ENSG00000167487	4.0586847301709287e-10	8.211673552436821
ENSG00000230979	4.0586847301709287e-10	7.0435477952435335
ENSG00000107833	4.0896492756261306e-10	8.536814667577604
ENSG00000130313	4.120844722305946e-10	8.525853831828808
ENSG00000011132	4.120844722305946e-10	8.727934546132186
ENSG00000095564	4.120844722305946e-10	8.928474673696451
ENSG00000155463	4.120844722305946e-10	8.865709597161425
ENSG00000082397	4.120844722305975e-10	7.513871755329694
ENSG00000186395	4.1522727504408375e-10	8.715149520608735
ENSG00000117228	4.1839350521700245e-10	8.768750872662798
ENSG00000237214	4.1839350521700245e-10	6.9237982034891115
ENSG00000188517	4.1839350521700245e-10	4.318211791525554
ENSG00000113734	4.215833331623804e-10	8.279512218527366
ENSG00000119559	4.215833331623804e-10	8.68303658694851
ENSG00000136930	4.215833331623804e-10	8.846842020635227
ENSG00000256331	4.215833331623804e-10	1.7839348722882316
ENSG00000161328	4.215833331623804e-10	8.243904897301418
ENSG00000130309	4.215833331623804e-10	8.792240209406321
ENSG00000112195	4.247969305006086e-10	8.5898758920674
ENSG00000118898	4.280344700677526e-10	6.726346641831284
ENSG00000167671	4.2803447006775563e-10	8.841219801243058
ENSG00000223343	4.4122755036552024e-10	4.226782428809662
ENSG00000204335	4.4458743675568295e-10	1.0534023630288973
ENSG00000268231	4.617655983923283e-10	0.6405436018251212
ENSG00000215705	4.814111792411623e-10	6.845270412873826
ENSG00000255086	4.85069838205395e-10	3.5309165922992474
ENSG00000157423	4.850698382053968e-10	7.111662994927907
ENSG00000120278	4.850698382053968e-10	7.038296556851693
ENSG00000266258	4.850698382053968e-10	2.6306687879903428
ENSG00000107223	4.887556698691516e-10	8.899903245125024
ENSG00000105819	4.887556698691516e-10	8.853464699202242
ENSG00000132964	4.962096402677895e-10	8.391540489934675
ENSG00000269044	4.962096402677895e-10	8.346899055279723
ENSG00000230091	4.96209640267793e-10	7.562243726166577
ENSG00000254944	4.999781769717778e-10	5.410881704688098
ENSG00000165973	4.999781769717778e-10	2.499622668248066
ENSG00000105865	5.037746823326045e-10	8.288215611397757
ENSG00000236846	5.037746823326045e-10	2.18937929471761
ENSG00000102409	5.037746823326045e-10	8.69474135734343
ENSG00000134594	5.114524104944889e-10	6.25016542184612
ENSG00000171224	5.114524104944889e-10	7.110683370494687
ENSG00000103254	5.153340426096849e-10	8.649303270595489
ENSG00000172005	5.192444620296063e-10	6.713436216476159
ENSG00000204709	5.231838770348696e-10	2.5155812840183485
ENSG00000169100	5.271524973733898e-10	8.932556306349513
ENSG00000265806	5.271524973733898e-10	7.100150187925852
ENSG00000117971	5.271524973733898e-10	4.363198555823582
ENSG00000136878	5.271524973733898e-10	8.808566740018566
ENSG00000220771	5.311505342704373e-10	1.748547954512814
ENSG00000269793	5.392357100886326e-10	2.2449928882259194
ENSG00000088448	5.433232789383818e-10	8.88765834716584
ENSG00000078403	5.474411242244041e-10	8.770291459401907
ENSG00000179523	5.474411242244041e-10	8.406122626725955
ENSG00000189221	5.599785140556543e-10	4.091592585104349
ENSG00000260183	5.727963602640237e-10	0.7793873422142003
ENSG00000260907	5.771323529488352e-10	0.7017991453422511
ENSG00000263681	5.859007804216485e-10	0.5902887583451114
ENSG00000106571	5.970445444606655e-10	7.293488333107298
ENSG00000124466	6.015598103148364e-10	3.3979819999801926
ENSG00000168961	6.015598103148407e-10	8.54323353906276
ENSG00000213609	6.061084392487282e-10	6.536272210573915
ENSG00000213145	6.153067498507256e-10	7.061003288540465
ENSG00000255150	6.153067498507256e-10	7.958269304870304
ENSG00000171877	6.199569174954025e-10	5.0875106432834905
ENSG00000169862	6.199569174954025e-10	2.8129673244093647
ENSG00000232803	6.24641420196032e-10	5.4878229642891325
ENSG00000198879	6.293605052219747e-10	8.88765834716584
ENSG00000234912	6.293605052219747e-10	8.64784247981007
ENSG00000108557	6.389034200063952e-10	8.630435694069293
ENSG00000198113	6.389034200063952e-10	8.722852454304281
ENSG00000134056	6.437277530182054e-10	8.673332734903282
ENSG00000101134	6.437277530182099e-10	4.188225746603972
ENSG00000188672	6.437277530182099e-10	6.515412033705991
ENSG00000240449	6.485876748858271e-10	6.901852385784424
ENSG00000166200	6.485876748858271e-10	8.865709597161425
ENSG00000198467	6.485876748858271e-10	8.015179476746402
ENSG00000074201	6.534834416647295e-10	8.804485107365505
ENSG00000196363	6.534834416647295e-10	8.758046561442722
ENSG00000125869	6.534834416647295e-10	8.814649291021313
ENSG00000064607	6.584153112036564e-10	8.908066510431146
ENSG00000160401	6.584153112036564e-10	6.708538930381087
ENSG00000125531	6.584153112036564e-10	5.033141682312559
ENSG00000162873	6.584153112036564e-10	6.837781731331191
ENSG00000137871	6.584153112036564e-10	8.842760387982166
ENSG00000183048	6.584153112036564e-10	7.162065894921031
ENSG00000213903	6.584153112036564e-10	8.645761765506695
ENSG00000184304	6.584153112036611e-10	6.07523610162248
ENSG00000023516	6.683883989959891e-10	8.834597122676044
ENSG00000183298	6.683883989959891e-10	6.734818627101442
ENSG00000186635	6.734301420232828e-10	8.869791229814485
ENSG00000224825	6.785090373831685e-10	1.5186485802019225
ENSG00000125246	6.785090373831733e-10	8.296715197186288
ENSG00000235859	6.836253520751929e-10	8.563385177799345
ENSG00000162545	6.836253520751977e-10	3.289386710874182
ENSG00000222014	6.939713168048042e-10	3.882695377863192
ENSG00000164093	7.314010437850775e-10	1.854551310402925
ENSG00000180592	7.452410645024584e-10	5.088586666007711
ENSG00000141682	7.508484256636902e-10	8.617650668545842
ENSG00000254787	7.621870790261946e-10	4.016759667513152
ENSG00000270093	7.621870790261946e-10	4.90279642243519
ENSG00000163898	7.679189640008142e-10	5.22402998946638
ENSG00000011422	7.736929531338054e-10	7.586951768259252
ENSG00000267370	7.795093480037281e-10	5.165499869658438
ENSG00000165659	7.795093480037281e-10	5.26615780111263
ENSG00000176884	7.795093480037337e-10	4.228404728766915
ENSG00000149177	7.853684522912222e-10	8.505958717620944
ENSG00000160917	7.853684522912222e-10	8.736097811438308
ENSG00000272872	7.853684522912222e-10	4.637398988437422
ENSG00000160791	7.853684522912222e-10	7.218141319196481
ENSG00000146540	7.853684522912222e-10	8.867250183900534
ENSG00000226352	7.912705717932596e-10	5.339048578192709
ENSG00000174276	7.912705717932596e-10	8.110084565448483
ENSG00000139946	7.972160144374456e-10	7.113567709479469
ENSG00000100429	7.972160144374456e-10	6.862567924186527
ENSG00000240754	8.032050902964281e-10	7.924146613691736
ENSG00000118217	8.092381116024317e-10	8.899903245125024
ENSG00000103472	8.092381116024317e-10	7.320714703853673
ENSG00000166848	8.092381116024317e-10	8.846842020635227
ENSG00000203697	8.092381116024317e-10	5.447759066102668
ENSG00000171757	8.092381116024317e-10	7.704100409848875
ENSG00000253222	8.153153927618101e-10	2.0842123580083163
ENSG00000172725	8.153153927618218e-10	8.78253635736109
ENSG00000188566	8.214372503698124e-10	8.762128194095785
ENSG00000177410	8.214372503698124e-10	8.823352683891704
ENSG00000157693	8.214372503698124e-10	8.85908691859441
ENSG00000075673	8.276040032252879e-10	2.8716193780563644
ENSG00000214612	8.276040032252938e-10	5.987294715694964
ENSG00000011243	8.338159723456732e-10	8.814188959410739
ENSG00000147162	8.338159723456732e-10	8.936637939002575
ENSG00000256116	8.338159723456732e-10	4.605022239310678
ENSG00000006015	8.463768546334617e-10	8.867250183900534
ENSG00000198010	8.527264210637357e-10	3.6397431755893317
ENSG00000100342	8.527264210637418e-10	8.899903245125024
ENSG00000139746	8.527264210637418e-10	8.857546331855302
ENSG00000133687	8.9181251185515e-10	6.142767664169828
ENSG00000117519	9.291752623309153e-10	8.030225184393124
ENSG00000116852	9.361308412470968e-10	8.808566740018566
ENSG00000251226	9.573041121816886e-10	4.53392105724943
ENSG00000128581	9.573041121816886e-10	7.76469343938298
ENSG00000075223	9.644652634702854e-10	5.121998439357835
ENSG00000219133	9.644652634702854e-10	3.660580624428939
ENSG00000229196	9.7167872636965e-10	5.316164705509604
ENSG00000168944	9.789448733877611e-10	8.837138168589997
ENSG00000119608	9.789448733877611e-10	6.447434555419016
ENSG00000224631	9.862640796130669e-10	8.185634667506958
ENSG00000142453	9.862640796130669e-10	8.823352683891704
ENSG00000258297	1.0010631830458976e-09	8.49158038791152
ENSG00000136144	1.0010631830458976e-09	8.792240209406321
ENSG00000136378	1.0010631830458976e-09	3.945731348579124
ENSG00000261303	1.0085438434895233e-09	2.3907755938655493
ENSG00000176641	1.0085438434895233e-09	3.947690379454495
ENSG00000140474	1.0085438434895233e-09	8.908066510431146
ENSG00000011454	1.0160790896478477e-09	8.82081163797775
ENSG00000150873	1.0160790896478477e-09	3.3236653312490807
ENSG00000248099	1.0236693097743082e-09	5.257716249677628
ENSG00000173402	1.0313148948086274e-09	8.826433857369922
ENSG00000237248	1.0313148948086347e-09	4.17705037732677
ENSG00000165487	1.0390162383948525e-09	8.70190416347471
ENSG00000105325	1.0467737368995112e-09	8.797322301234228
ENSG00000125485	1.0467737368995112e-09	8.57837492875434
ENSG00000039650	1.0467737368995112e-09	8.779995311447138
ENSG00000268798	1.054587789429867e-09	6.222711418648267
ENSG00000074964	1.062458797852327e-09	6.114219822687086
ENSG00000149269	1.0703871668109543e-09	8.833056535936935
ENSG00000103995	1.0703871668109543e-09	8.697282403257383
ENSG00000272655	1.0783733037460542e-09	7.576049249881113
ENSG00000240395	1.0783733037460542e-09	4.9997772048135785
ENSG00000131844	1.0783733037460542e-09	8.85500528594135
ENSG00000130589	1.0864176189129883e-09	8.837138168589997
ENSG00000100490	1.1026824391522047e-09	7.452179557536345
ENSG00000272992	1.1109037789807218e-09	1.1833180968284673
ENSG00000177822	1.1275264266018434e-09	1.0887561341227596
ENSG00000047365	1.1572023811426077e-09	8.634517326722353
ENSG00000158813	1.183244865586403e-09	7.401908840783625
ENSG00000256338	1.2098593345533603e-09	6.3709934427360055
ENSG00000152409	1.2098593345533603e-09	8.899903245125024
ENSG00000136371	1.2098593345533603e-09	6.48349348644915
ENSG00000173715	1.2098593345533603e-09	8.803944979801239
ENSG00000222375	1.209859334553369e-09	5.1154802737396885
ENSG00000105875	1.2188600398922703e-09	8.757506433878458
ENSG00000197647	1.2188600398922703e-09	8.014680866781413
ENSG00000215196	1.218860039892279e-09	4.108632515898581
ENSG00000146576	1.2279261163259764e-09	8.71723023491211
ENSG00000171492	1.2370580265390792e-09	8.758046561442722
ENSG00000054793	1.237058026539088e-09	6.691534132071399
ENSG00000231079	1.237058026539088e-09	3.7781323426229663
ENSG00000143507	1.237058026539088e-09	8.667170387946845
ENSG00000140538	1.237058026539088e-09	6.0237917763487
ENSG00000160221	1.2462562364008333e-09	8.875413449206656
ENSG00000121797	1.2648534345981039e-09	8.312421804280577
ENSG00000132361	1.2648534345981039e-09	8.890199393079792
ENSG00000165819	1.2648534345981039e-09	8.841219801243058
ENSG00000088053	1.264853434598113e-09	5.8000119575501445
ENSG00000162772	1.264853434598113e-09	8.912148143084208
ENSG00000164713	1.274253370787351e-09	8.675873780817232
ENSG00000005812	1.274253370787351e-09	8.796321842059383
ENSG00000106009	1.283721502375909e-09	8.800403474712446
ENSG00000129197	1.283721502375909e-09	8.741720030830479
ENSG00000233426	1.283721502375909e-09	6.920826719408874
ENSG00000223685	1.2932583114778885e-09	7.1075554163896735
ENSG00000231409	1.3028642835217666e-09	5.174464290083051
ENSG00000108773	1.3028642835217666e-09	8.879495081859718
ENSG00000134905	1.3028642835217666e-09	8.759047020617567
ENSG00000079313	1.312539907272345e-09	8.823352683891704
ENSG00000187686	1.312539907272345e-09	3.595370400702523
ENSG00000122548	1.312539907272345e-09	2.9526866770485896
ENSG00000144642	1.312539907272345e-09	5.630703753176319
ENSG00000145217	1.312539907272345e-09	8.344101484837049
ENSG00000185101	1.312539907272345e-09	8.769751331837641
ENSG00000221890	1.312539907272345e-09	4.159505263669918
ENSG00000173653	1.3321020817684594e-09	8.638598959375415
ENSG00000174483	1.3321020817684594e-09	6.563154461321397
ENSG00000237506	1.3419896269264949e-09	6.122736146612972
ENSG00000260193	1.3419896269264949e-09	5.295229362252345
ENSG00000127415	1.3720841324673423e-09	8.842760387982166
ENSG00000070388	1.382261288544029e-09	4.805088909596877
ENSG00000237863	1.4132369473908865e-09	1.9178492545219983
ENSG00000222033	1.423711975155869e-09	0.9497069038095218
ENSG00000185272	1.4609748968818243e-09	7.405656937940606
ENSG00000133818	1.4609748968818243e-09	7.926492257942919
ENSG00000251199	1.4609748968818346e-09	3.09868167433591
ENSG00000166313	1.4717951898173539e-09	7.310829197102162
ENSG00000104728	1.5047275858713284e-09	6.230847014368302
ENSG00000139117	1.5158640725127614e-09	8.183615172922831
ENSG00000197555	1.5158640725127614e-09	8.792240209406321
ENSG00000212884	1.5158640725127614e-09	8.321408800186513
ENSG00000171405	1.527081003741433e-09	4.956660709967852
ENSG00000131370	1.527081003741433e-09	8.554885592010814
ENSG00000100154	1.5383789456786795e-09	8.750883755311444
ENSG00000204899	1.54975846831888e-09	8.62073184202406
ENSG00000124391	1.54975846831888e-09	4.297693510513488
ENSG00000101751	1.54975846831888e-09	8.739639316527104
ENSG00000087299	1.5612201455551524e-09	7.9978524869593155
ENSG00000120705	1.5612201455551524e-09	8.875413449206656
ENSG00000070814	1.5727645552052014e-09	8.841219801243058
ENSG00000260591	1.5727645552052014e-09	6.986865269711252
ENSG00000170390	1.5843922790372844e-09	4.701941661308921
ENSG00000179271	1.5961039027965133e-09	8.791700081842055
ENSG00000115266	1.5961039027965133e-09	7.952130797175831
ENSG00000188157	1.5961039027965133e-09	8.55006002471163
ENSG00000129675	1.5961039027965133e-09	8.837138168589997
ENSG00000137055	1.6079000162311162e-09	8.723312785914858
ENSG00000167113	1.6079000162311162e-09	8.826433857369922
ENSG00000257621	1.6079000162311162e-09	8.85092365328829
ENSG00000156052	1.6317480912943865e-09	7.339201984765956
ENSG00000225299	1.6317480912943865e-09	2.519452798873017
ENSG00000112294	1.6317480912943981e-09	8.768750872662798
ENSG00000269696	1.6438012526748918e-09	4.2310578850441605
ENSG00000198894	1.6438012526749036e-09	8.608486944064877
ENSG00000241878	1.6681688532998543e-09	8.711608015519941
ENSG00000234741	1.6681688532998543e-09	8.899903245125024
ENSG00000175066	1.6681688532998543e-09	8.56967153588395
ENSG00000267212	1.6804845170397624e-09	4.736244501442294
ENSG00000129933	1.6804845170397624e-09	8.863168551247472
ENSG00000224992	1.6804845170397624e-09	4.667999926954762
ENSG00000136193	1.7053826640151506e-09	8.871331816553594
ENSG00000114316	1.730640743205119e-09	8.85092365328829
ENSG00000183840	1.7953940703411993e-09	0.8600339572302842
ENSG00000100575	1.8286515061470037e-09	8.543180821615898
ENSG00000125912	1.88311784522314e-09	8.879495081859718
ENSG00000245904	1.88311784522314e-09	6.82248003612757
ENSG00000118491	1.8969799094711355e-09	6.172933289404455
ENSG00000070610	1.8969799094711355e-09	8.879495081859718
ENSG00000101695	1.9109415421943313e-09	7.297559546447637
ENSG00000147687	1.9109415421943313e-09	8.507446586913188
ENSG00000152969	1.9250034399347147e-09	4.345238644330406
ENSG00000023171	1.9391663039696254e-09	6.787570453088431
ENSG00000104859	1.9391663039696254e-09	8.830515490022984
ENSG00000257551	1.9391663039696254e-09	2.4984338239575856
ENSG00000164683	1.982267778300499e-09	7.641098847801373
ENSG00000251141	1.982267778300499e-09	6.250579412080139
ENSG00000255853	2.011519998685904e-09	3.298151610541909
ENSG00000160993	2.0115199986859186e-09	8.206497562459049
ENSG00000137713	2.0115199986859186e-09	8.634517326722353
ENSG00000198718	2.0115199986859186e-09	8.6850375052982
ENSG00000260123	2.026303656443922e-09	3.37965055120408
ENSG00000251810	2.026303656443922e-09	2.104238701407807
ENSG00000171487	2.0411933246716936e-09	1.8335183738478622
ENSG00000260719	2.0411933246716936e-09	8.383970069639682
ENSG00000106993	2.05618974366891e-09	8.667710515511109
ENSG00000163536	2.05618974366891e-09	8.7498832961366
ENSG00000231062	2.05618974366891e-09	2.909870132341413
ENSG00000188580	2.0712936587586066e-09	4.436625227391495
ENSG00000267834	2.0712936587586066e-09	6.309228632473922
ENSG00000257556	2.101826983822671e-09	3.4007598098158023
ENSG00000127870	2.117257909858184e-09	8.748342709397491
ENSG00000146083	2.1327993641756176e-09	8.863168551247472
ENSG00000150401	2.1484521177144233e-09	8.391080158324097
ENSG00000205086	2.1800946323720932e-09	1.95174321215262
ENSG00000214389	2.196085961631006e-09	8.208176262522503
ENSG00000136153	2.212191726460641e-09	8.176727467554713
ENSG00000099954	2.2694746448765064e-09	8.323911567746052
ENSG00000228798	2.2861053159639814e-09	4.64205407343357
ENSG00000078900	2.2861053159640058e-09	6.146732456622826
ENSG00000188816	2.3367139768058837e-09	3.1704220938720336
ENSG00000196172	2.3367139768059006e-09	7.085441155792347
ENSG00000138629	2.371058635935257e-09	8.867250183900534
ENSG00000144645	2.3884151644342153e-09	8.899903245125024
ENSG00000032444	2.4412318338135284e-09	8.831515949197826
ENSG00000103707	2.4412318338135284e-09	8.534477428745507
ENSG00000186847	2.441231833813537e-09	5.002347052150559
ENSG00000164197	2.441231833813537e-09	6.528111362412932
ENSG00000273403	2.4590893099115765e-09	2.899344701017074
ENSG00000242265	2.4590893099115765e-09	6.041041409829694
ENSG00000255517	2.4770742063307397e-09	7.275020429473286
ENSG00000111328	2.4770742063307397e-09	8.122718501336937
ENSG00000175602	2.4770742063307397e-09	8.828974903283875
ENSG00000136874	2.4770742063307397e-09	8.77283250531586
ENSG00000139998	2.4770742063307397e-09	7.737984815836892
ENSG00000147853	2.4770742063307397e-09	8.863168551247472
ENSG00000127184	2.495187408250879e-09	8.898362658385915
ENSG00000105723	2.495187408250879e-09	8.697282403257383
ENSG00000196372	2.5134298068250416e-09	7.353627718434619
ENSG00000261761	2.5134298068250594e-09	5.673867445596565
ENSG00000165526	2.5134298068250594e-09	8.70598579612777
ENSG00000175061	2.5318022992187136e-09	8.899903245125024
ENSG00000131446	2.5318022992187136e-09	8.899903245125024
ENSG00000156976	2.5318022992187136e-09	8.932556306349513
ENSG00000068028	2.5318022992187136e-09	8.78969916349237
ENSG00000234745	2.5318022992187314e-09	8.936637939002575
ENSG00000130590	2.550305788648936e-09	8.27068481452881
ENSG00000138386	2.550305788648936e-09	8.719231153261797
ENSG00000137727	2.550305788648936e-09	4.686176390652652
ENSG00000186567	2.5689411844239546e-09	5.616423421431443
ENSG00000152601	2.5689411844239546e-09	8.88765834716584
ENSG00000224116	2.5689411844239546e-09	1.793592873450347
ENSG00000122034	2.587709401982912e-09	8.835597581850887
ENSG00000059378	2.587709401982912e-09	8.81927105123864
ENSG00000114745	2.587709401982912e-09	8.81518941858558
ENSG00000130560	2.587709401982912e-09	8.75142388287571
ENSG00000249637	2.587709401982912e-09	6.339473553111959
ENSG00000184313	2.6066113629360373e-09	2.567103800153257
ENSG00000159905	2.6066113629360373e-09	5.403855301286607
ENSG00000232527	2.6066113629360373e-09	5.668980386963587
ENSG00000224546	2.6066113629360464e-09	7.300756009247629
ENSG00000132953	2.6066113629360464e-09	8.7840769441002
ENSG00000198556	2.6256479951048205e-09	8.55288467366113
ENSG00000233961	2.6256479951048205e-09	7.103640438349586
ENSG00000138592	2.644820232562564e-09	8.801944061451556
ENSG00000154237	2.6641290156753163e-09	8.916229775737268
ENSG00000157833	2.6641290156753163e-09	6.551987656836862
ENSG00000065609	2.8236298774125534e-09	1.3125681639768103
ENSG00000255815	2.875357187826058e-09	5.613255387578092
ENSG00000135749	2.875357187826058e-09	8.090691300450468
ENSG00000227588	2.8858130113779278e-09	0.5000534317793177
ENSG00000259343	2.8963059188434654e-09	7.769023094292376
ENSG00000197016	2.896305918843496e-09	6.77339202648976
ENSG00000183831	2.938650954997313e-09	6.32044055925233
ENSG00000134028	2.9386509549973234e-09	3.677208528966488
ENSG00000153790	2.9386509549973234e-09	8.573292836926434
ENSG00000162664	2.981599654212259e-09	8.778454724708029
ENSG00000113916	3.025160391124915e-09	8.273482384971484
ENSG00000178761	3.0471729215951993e-09	8.85908691859441
ENSG00000243056	3.0693416531707683e-09	5.581308491639599
ENSG00000179630	3.0693416531707683e-09	8.411488321589406
ENSG00000170647	3.0693416531707683e-09	8.492660643040052
ENSG00000234350	3.0916676646471915e-09	3.3245664289413384
ENSG00000167685	3.0916676646472027e-09	8.617190336935264
ENSG00000120913	3.0916676646472027e-09	8.01514119839199
ENSG00000149016	3.0916676646472027e-09	8.519691484872371
ENSG00000204794	3.1141520420548246e-09	6.370096353654306
ENSG00000167491	3.1141520420548246e-09	8.831515949197826
ENSG00000204673	3.1141520420548246e-09	8.779995311447138
ENSG00000225953	3.1141520420548246e-09	4.200834065739867
ENSG00000257542	3.114152042054847e-09	4.491486257250918
ENSG00000179943	3.1367958787057903e-09	8.486498296083617
ENSG00000148308	3.1367958787057903e-09	8.796321842059383
ENSG00000035141	3.1367958787057903e-09	8.877954495120608
ENSG00000250910	3.15960027524122e-09	4.000668525341096
ENSG00000085872	3.182566339678939e-09	8.753964928789662
ENSG00000240509	3.182566339678939e-09	6.439048172838011
ENSG00000116299	3.1825663396789612e-09	5.89720359304185
ENSG00000236801	3.205695187461292e-09	7.074910857437569
ENSG00000104131	3.2289879415032014e-09	8.883576714512778
ENSG00000010295	3.2289879415032014e-09	8.735097352263466
ENSG00000253327	3.228987941503213e-09	4.713971175672675
ENSG00000068615	3.2524457322407964e-09	6.256950339189051
ENSG00000146833	3.252445732240808e-09	8.762128194095785
ENSG00000269243	3.252445732240808e-09	7.22525268781595
ENSG00000188060	3.252445732240808e-09	7.1147852317468665
ENSG00000150990	3.2760696976800865e-09	8.682496459384247
ENSG00000215375	3.2760696976800865e-09	8.481132601220166
ENSG00000237977	3.2998609834460394e-09	5.848058096292765
ENSG00000135390	3.2998609834460394e-09	8.879495081859718
ENSG00000242276	3.2998609834460394e-09	4.560965950017472
ENSG00000163216	3.299860983446063e-09	1.942716182476324
ENSG00000212658	3.3238207428321227e-09	1.3013922334798766
ENSG00000089094	3.3479501368498113e-09	8.660007581815563
ENSG00000224805	3.3479501368498113e-09	2.086760906855514
ENSG00000181195	3.3967225117165346e-09	1.2943249049361958
ENSG00000135750	3.3967225117165346e-09	2.053100878475353
ENSG00000261373	3.421367853630599e-09	8.308367250134342
ENSG00000270988	3.5472340439668453e-09	0.7466881200011547
ENSG00000097096	3.5600662365247862e-09	6.881546168682832
ENSG00000154175	3.585866570787051e-09	8.060921205546132
ENSG00000264067	3.585866570787051e-09	3.0012922147140215
ENSG00000234781	3.5988350237732548e-09	0.4822293072243947
ENSG00000119280	3.611849209048933e-09	8.123126115500652
ENSG00000240298	3.6643664197112945e-09	5.673747459938267
ENSG00000255516	3.6909035241509715e-09	3.326839410494138
ENSG00000186854	3.7176279967771404e-09	8.516070183829887
ENSG00000177455	3.7445411248232666e-09	7.334989251034044
ENSG00000006625	3.771644204107221e-09	8.567670617534265
ENSG00000269728	3.798938539086718e-09	7.330526104151964
ENSG00000241556	3.798938539086718e-09	6.392683253478851
ENSG00000112394	3.826425442914831e-09	6.583261788030206
ENSG00000221829	3.826425442914831e-09	8.716690107347844
ENSG00000187446	3.854106237496379e-09	8.853464699202242
ENSG00000125827	3.854106237496379e-09	8.830515490022984
ENSG00000108474	3.881982253544191e-09	8.599323219583912
ENSG00000223843	3.910054830636004e-09	2.8075148007647646
ENSG00000235904	3.910054830636004e-09	2.756012730239295
ENSG00000174744	3.910054830636031e-09	8.7840769441002
ENSG00000214517	3.910054830636031e-09	8.624353143066545
ENSG00000269988	3.910054830636031e-09	5.115332595085895
ENSG00000080802	3.93832531727162e-09	8.669711433860796
ENSG00000141542	3.93832531727162e-09	8.5317325757497
ENSG00000143603	3.93832531727162e-09	8.882036127773668
ENSG00000070778	3.966795070930342e-09	4.769433871017121
ENSG00000148384	3.96679507093037e-09	8.802944520626395
ENSG00000244716	3.96679507093037e-09	7.261072992188686
ENSG00000253524	3.995465458128961e-09	5.862617851826033
ENSG00000105321	3.995465458128961e-09	8.636057913461462
ENSG00000132300	3.995465458128961e-09	8.883576714512778
ENSG00000178199	3.995465458128961e-09	8.306011435067804
ENSG00000205138	3.995465458128961e-09	8.479335489952337
ENSG00000119508	3.995465458128961e-09	8.313956791095892
ENSG00000149131	3.995465458128961e-09	7.735378413061701
ENSG00000125952	3.995465458128961e-09	8.732016178785246
ENSG00000109861	3.995465458128961e-09	8.883576714512778
ENSG00000090470	4.024337854479854e-09	8.700903704299867
ENSG00000251408	4.053413644749625e-09	1.7748817919340891
ENSG00000110721	4.053413644749639e-09	8.472509004303467
ENSG00000151292	4.053413644749639e-09	8.85092365328829
ENSG00000134508	4.053413644749639e-09	8.461184769565437
ENSG00000241061	4.0826942229182236e-09	6.320420503520596
ENSG00000172817	4.171778764061328e-09	2.5690782729211907
ENSG00000242516	4.171778764061328e-09	3.320233916637079
ENSG00000225385	4.20189261997148e-09	1.8829884942209505
ENSG00000140326	4.293511387920856e-09	8.697282403257383
ENSG00000235984	4.498750219108353e-09	3.137122373657381
ENSG00000168264	4.596672153868096e-09	8.877954495120608
ENSG00000167363	4.596672153868096e-09	8.672792607339014
ENSG00000198521	4.596672153868096e-09	6.846283439921229
ENSG00000149294	4.629772191317083e-09	8.73327316248881
ENSG00000119446	4.629772191317083e-09	8.767210285923689
ENSG00000181191	4.663104542267281e-09	8.635057454286619
ENSG00000160117	4.663104542267298e-09	7.77829403013013
ENSG00000147403	4.696670792679072e-09	8.932556306349513
ENSG00000164867	4.696670792679072e-09	6.017820930502638
ENSG00000243199	4.73047253901852e-09	7.983066543086179
ENSG00000104611	4.764511388324704e-09	6.825877683797133
ENSG00000272620	4.798788958277443e-09	7.705115690600945
ENSG00000157617	4.798788958277443e-09	8.770291459401907
ENSG00000137941	4.798788958277443e-09	8.863168551247472
ENSG00000251414	4.798788958277443e-09	7.236692431409764
ENSG00000176490	4.833306877265554e-09	8.277545441390103
ENSG00000256393	4.833306877265554e-09	7.314954371137158
ENSG00000271387	4.833306877265554e-09	5.2158316558400495
ENSG00000166337	4.8680667844553266e-09	8.81264837267163
ENSG00000135040	4.8680667844553266e-09	8.723852913479124
ENSG00000104133	4.8680667844553266e-09	8.84938306654918
ENSG00000218052	4.9030703298595e-09	7.904824305478756
ENSG00000128928	4.9030703298595e-09	8.867250183900534
ENSG00000115289	4.9030703298595e-09	8.332857046052709
ENSG00000105364	4.9030703298595e-09	8.679955413470292
ENSG00000148296	4.9030703298595e-09	8.695281484907696
ENSG00000244398	4.938319174407033e-09	8.336398551141503
ENSG00000184277	4.938319174407033e-09	8.77129191857675
ENSG00000255284	4.973814990012403e-09	7.518808020550126
ENSG00000233137	4.973814990012403e-09	8.883576714512778
ENSG00000273174	5.009559459646374e-09	5.959108418085023
ENSG00000133789	5.045554277406434e-09	7.406265911096121
ENSG00000152952	5.045554277406434e-09	7.442374874041458
ENSG00000116396	5.045554277406451e-09	7.617524115180367
ENSG00000263829	5.045554277406451e-09	3.421604446412707
ENSG00000126756	5.045554277406451e-09	8.800403474712446
ENSG00000196684	5.045554277406451e-09	8.88611776042673
ENSG00000099331	5.081801148588226e-09	8.891739979818901
ENSG00000130165	5.081801148588226e-09	8.794781255320274
ENSG00000250366	5.155057928818806e-09	1.502217854415713
ENSG00000197599	5.155057928818806e-09	6.998616820732968
ENSG00000167615	5.192071305095351e-09	8.932556306349513
ENSG00000264693	5.381058429140951e-09	0.9904131620361769
[truncated: 3,196 more rows]
