# Supplementary material for: Machine learning predicts treatment sensitivity in multiple myeloma based on molecular and clinical information coupled with drug response
Source: PLoS One. 2021 Jul 28;16(7):e0254596. doi: 10.1371/journal.pone.0254596 (PMC8318243; doi:10.1371/journal.pone.0254596)
Supplement: S1 File — (ZIP) [file pone.0254596.s004.zip › Supplementary Material 1/t_4_14_whsc1/selected_genes_experiment_5.csv]

gene	pvalue	entropy
ENSG00000109685	3.4409375043429117e-47	8.869261927726823
ENSG00000213023	2.767598066469864e-43	2.8217468059081807
ENSG00000235034	4.492851988003927e-43	2.332817719431839
ENSG00000249784	7.284896710264485e-43	3.601520048882115
ENSG00000183504	5.651768765221631e-42	3.6878971975328247
ENSG00000162409	3.7914621166062455e-39	3.2490467632754148
ENSG00000204241	6.38891908591844e-39	2.104302119703079
ENSG00000166446	3.317947914980405e-38	6.374234642179829
ENSG00000185630	8.74316404548384e-38	5.7067490490995825
ENSG00000103253	1.11301284159549e-37	8.457718715561292
ENSG00000267890	2.5837512996694383e-37	1.537271139266755
ENSG00000105472	4.992986351409693e-37	5.41002612982685
ENSG00000165868	8.801540969655022e-37	4.461629798071443
ENSG00000234215	2.0223812047249102e-36	1.987446714050931
ENSG00000259867	6.213247770136525e-36	2.616350505435148
ENSG00000134769	7.1979724163203e-36	6.174469910186608
ENSG00000143502	8.096213607077002e-36	4.251780826567199
ENSG00000182240	2.8508742875627756e-35	6.66523141027068
ENSG00000154914	3.599311994232657e-35	2.767706188307841
ENSG00000151276	1.0532833268922383e-34	5.867749410121813
ENSG00000269978	3.741051493358876e-34	1.6286890920141126
ENSG00000145555	4.077200024179248e-34	6.393611981745397
ENSG00000161243	5.9163262625652736e-34	4.419078206167486
ENSG00000225302	1.0775122745846088e-33	2.6691362028745442
ENSG00000120440	1.8497825002978478e-33	1.8040676249548357
ENSG00000143776	3.863141872648334e-33	5.581752151711272
ENSG00000166173	6.240402208789532e-33	4.155496222764029
ENSG00000162004	1.7142079783806397e-32	8.424264969743069
ENSG00000115526	2.68010003379977e-32	5.643221645071249
ENSG00000166257	3.5412493679042484e-32	3.93045132362081
ENSG00000171435	8.606520640801415e-32	3.358017332727881
ENSG00000131831	9.096070389293054e-32	3.4129402447037918
ENSG00000265778	1.3025659330463388e-31	2.621894264464915
ENSG00000270035	1.3764386930625258e-31	1.2270493294528315
ENSG00000204860	1.4149203701652823e-31	3.5805626802099133
ENSG00000039560	1.4951175793347627e-31	5.5645066284158435
ENSG00000166086	1.7638033444948958e-31	7.328361852650717
ENSG00000130147	2.080377397591621e-31	3.7911046195923874
ENSG00000182310	2.6639417992775367e-31	5.13549529895934
ENSG00000231738	3.2278672127767038e-31	5.30055828128445
ENSG00000157985	3.2278672127767038e-31	6.619855172004502
ENSG00000171016	4.244728745272361e-31	2.393556553533303
ENSG00000075891	6.055087947114539e-31	3.896619905366351
ENSG00000253764	7.131666947219698e-31	2.14005840632772
ENSG00000101349	7.531176773075968e-31	3.742434928201153
ENSG00000146555	8.17246866189329e-31	4.466393547208536
ENSG00000176595	8.629825988067143e-31	5.284029698882681
ENSG00000080709	1.5267164862771445e-30	1.873674957344327
ENSG00000168589	4.6190020869225535e-30	3.803478537134593
ENSG00000104369	1.2120354956472795e-29	3.6419007956384117
ENSG00000165626	1.313090444359201e-29	5.224414761091222
ENSG00000184640	1.54095908784523e-29	8.893852091661248
ENSG00000036448	1.54095908784523e-29	6.102530486153922
ENSG00000173581	2.554563382816771e-29	8.508783642894374
ENSG00000225554	3.3306021757805804e-29	1.3235373999030466
ENSG00000254648	3.6061161305045854e-29	1.3441520300902563
ENSG00000075340	3.6061161305045854e-29	6.162740863695404
ENSG00000186310	3.8022397674191527e-29	5.8064897978249785
ENSG00000188130	7.166695800858023e-29	8.004927252638673
ENSG00000172081	8.846759483088852e-29	8.87336028838256
ENSG00000198795	1.2778915475666418e-28	5.016689706912416
ENSG00000154153	1.4955569775735625e-28	5.430284342202264
ENSG00000204681	2.1014618233508645e-28	7.690709868015972
ENSG00000127585	2.457922105734502e-28	7.933544927991541
ENSG00000156140	2.5895953598811838e-28	4.183174579214891
ENSG00000111110	2.7282646473001565e-28	7.226415886547156
ENSG00000235597	2.7282646473001565e-28	2.4619015051536906
ENSG00000130477	3.0280849430972597e-28	2.939579931275005
ENSG00000259424	3.2741988989089114e-28	3.477648848006728
ENSG00000175344	3.4491987569456747e-28	2.838236706483184
ENSG00000255020	3.6334750157248514e-28	3.62304336647869
ENSG00000152767	3.6334750157248514e-28	7.697609098111616
ENSG00000261754	4.591198491666389e-28	4.592661750031655
ENSG00000151718	7.134046387244835e-28	7.39544063616761
ENSG00000256124	1.1357435101882308e-27	0.9949800729162849
ENSG00000176978	1.2919436874482881e-27	8.904600273009276
ENSG00000127955	1.36023142162812e-27	4.819708418956151
ENSG00000249267	1.36023142162812e-27	1.4357538784627024
ENSG00000161647	1.5077301652853195e-27	3.4868235228809406
ENSG00000136826	1.7145903278108538e-27	8.816987798619596
ENSG00000183580	1.8050072815273156e-27	4.524901929899432
ENSG00000064309	2.652008735466125e-27	5.74932327354476
ENSG00000172348	2.791356413227321e-27	5.235621491847804
ENSG00000196876	3.513847559133647e-27	6.831001734793321
ENSG00000165802	3.6980487260038124e-27	8.741670406197128
ENSG00000189013	3.6980487260038124e-27	2.247674349599269
ENSG00000197355	4.095665105399049e-27	8.77345273202567
ENSG00000157657	5.1520655303287995e-27	6.930984270459708
ENSG00000107518	7.545048468127122e-27	4.904369913331611
ENSG00000006453	7.545048468127122e-27	6.363291817166549
ENSG00000259744	9.723623496785418e-27	2.051141501189076
ENSG00000087258	1.049139136552133e-26	4.138086123724118
ENSG00000046604	1.049139136552133e-26	6.970307663326351
ENSG00000184785	1.1609338485793218e-26	5.552655682668813
ENSG00000187098	1.2845323254990967e-26	7.781688250157208
ENSG00000158321	1.3857154099059822e-26	6.198927070266184
ENSG00000148468	1.612389373816218e-26	7.4005085661659304
ENSG00000135111	1.7391490319863007e-26	2.2905822883172857
ENSG00000143995	1.9727356466715593e-26	6.474856104272447
ENSG00000227051	6.735947642613994e-26	3.0964453021036826
ENSG00000165810	6.905982136805052e-26	4.604758987025448
ENSG00000055732	7.080271266675527e-26	3.3622967936274883
ENSG00000135919	7.258920537780857e-26	6.989410655712633
ENSG00000099139	7.629734550064986e-26	6.152947810522883
ENSG00000250305	1.0031144931775207e-25	6.270118035453168
ENSG00000070601	1.2235042319853416e-25	3.7863326130109596
ENSG00000174595	1.567534351159318e-25	1.6777099550628674
ENSG00000164050	1.688323507921193e-25	8.368612274054398
ENSG00000113657	1.688323507921193e-25	4.387255883673005
ENSG00000211802	1.8638383760462538e-25	2.6349361087015404
ENSG00000170011	1.9104718442416422e-25	7.287617030341272
ENSG00000101443	2.0072363892766276e-25	5.645920995136069
ENSG00000183783	2.2709258200249873e-25	1.315372836689025
ENSG00000103260	2.6986868205961534e-25	8.32239269093566
ENSG00000131398	2.978037531331573e-25	5.290310969515112
ENSG00000162669	3.2061900456725626e-25	3.918287264395527
ENSG00000246379	4.099239774141851e-25	1.4165969825509888
ENSG00000156475	4.201090822263638e-25	4.760900332229184
ENSG00000253696	4.3054496797687475e-25	1.3226761424089777
ENSG00000225173	4.521937007034893e-25	2.007713683917943
ENSG00000107331	6.855730806006793e-25	8.795491435923545
ENSG00000068078	7.199002014833727e-25	6.807903144924187
ENSG00000044524	7.3769716153249915e-25	4.63677142197507
ENSG00000072195	7.746095427080913e-25	6.540082238469951
ENSG00000177283	1.1164130344690242e-24	5.351978945467046
ENSG00000105426	1.6465655330646734e-24	7.342698495148903
ENSG00000229536	2.097737633957316e-24	3.0167633657811908
ENSG00000140470	2.7363694105968013e-24	6.251057534038707
ENSG00000212864	2.8716460593128842e-24	7.212119410047148
ENSG00000180071	3.1623916998757555e-24	3.2308473663437693
ENSG00000127252	3.834199428398142e-24	2.816274767946991
ENSG00000132970	4.3240111165898025e-24	6.296236248074443
ENSG00000176058	4.4291696819442754e-24	8.401399159300299
ENSG00000143845	5.76714820313509e-24	2.5103964860314902
ENSG00000162722	7.5044944530212e-24	5.752301553113398
ENSG00000269887	7.871985950741536e-24	2.1512621199964386
ENSG00000185008	8.661287064181939e-24	3.2071128377746714
ENSG00000166532	8.870563518385977e-24	7.615393184532865
ENSG00000140988	1.0735408602571491e-23	8.922540616251414
ENSG00000104970	1.2682553562993498e-23	5.645647013062399
ENSG00000101493	1.3300510633820082e-23	6.687289256848078
ENSG00000186204	1.5339030493102307e-23	4.457281206151907
ENSG00000003096	1.5339030493102307e-23	4.596497855459302
ENSG00000122026	2.0878268782662068e-23	8.918442255595675
ENSG00000187079	2.137854337214167e-23	7.155136749082476
ENSG00000196368	2.8392401512705714e-23	6.17356916749514
ENSG00000160862	3.3491127146193696e-23	7.584095403367327
ENSG00000264859	4.442516716897981e-23	2.4768480653866565
ENSG00000080854	4.996385899314083e-23	4.394729985682188
ENSG00000096696	5.2366147641045444e-23	5.105515520951184
ENSG00000137962	5.488277626743847e-23	3.968156724108417
ENSG00000197077	5.488277626743847e-23	4.39156153939041
ENSG00000272610	5.488277626743847e-23	1.964363874094612
ENSG00000121904	5.618564144487108e-23	3.609767595665301
ENSG00000122859	5.888395628009811e-23	3.0268428027126197
ENSG00000144935	6.17105496070015e-23	6.619045429295336
ENSG00000267308	8.172232178950014e-23	2.2835991003817537
ENSG00000235688	8.563251345125144e-23	3.042100404575792
ENSG00000118276	8.563251345125144e-23	4.6468223093151435
ENSG00000255794	8.972789526861428e-23	3.7143034172025717
ENSG00000203727	1.0083450717557292e-22	2.168961436570629
ENSG00000146950	1.3335537338984795e-22	2.711945605440351
ENSG00000236154	1.569187816284126e-22	2.797773517385333
ENSG00000221887	1.643781339672083e-22	2.9631281538880785
ENSG00000092096	2.12133692086197e-22	8.436684571080779
ENSG00000214575	2.437305025340342e-22	3.376034831193668
ENSG00000169894	2.552651640321268e-22	3.5933542234501648
ENSG00000238243	2.6734004216803825e-22	3.6606763763857293
ENSG00000272143	2.8652033096511433e-22	5.129561270729599
ENSG00000233016	2.865203309651184e-22	8.753965488164344
ENSG00000105193	3.142281831458378e-22	8.926638976907151
ENSG00000167759	3.2155983970746095e-22	1.1870192167863423
ENSG00000137831	3.692440364211038e-22	7.7747151110456825
ENSG00000164292	3.7784532180161413e-22	8.778555652098769
ENSG00000198157	3.8664491933121537e-22	8.289196520976194
ENSG00000137693	3.956473531342075e-22	4.8070512604250775
ENSG00000153132	5.094621228731912e-22	7.856766719087469
ENSG00000206190	5.094621228731912e-22	4.548480861375955
ENSG00000214049	5.584334893818413e-22	3.8911784893536097
ENSG00000197124	5.713873092410714e-22	5.93671637816908
ENSG00000129116	5.981938675630719e-22	7.217963690804553
ENSG00000026559	6.407546191270643e-22	1.7508771620161
ENSG00000114698	6.555971736910553e-22	6.016876331606468
ENSG00000271109	7.021974458715336e-22	5.90316741518047
ENSG00000185274	9.028799476377318e-22	2.8463015502131586
ENSG00000130222	9.237209942295986e-22	6.396175177612133
ENSG00000154134	9.668420342154706e-22	7.968791160808764
ENSG00000105357	1.0591496458468373e-21	2.8725391145866017
ENSG00000171425	1.1868826931417482e-21	8.685297916434164
ENSG00000138829	1.2707217510611203e-21	5.77075030906959
ENSG00000161681	1.2707217510611203e-21	1.809026242314415
ENSG00000118181	1.3604181528619102e-21	8.922540616251414
ENSG00000240342	1.746260565662381e-21	8.40059924223972
ENSG00000130433	2.2400989924671984e-21	5.844859819258256
ENSG00000152463	2.452044860164389e-21	3.3305153405715067
ENSG00000251468	2.683816324561469e-21	4.072828845087592
ENSG00000152558	2.683816324561469e-21	8.914343894939938
ENSG00000196890	3.0727011127814605e-21	4.086378758553638
ENSG00000251359	3.2143345960560346e-21	3.0956599551596455
ENSG00000128645	3.362425279703989e-21	3.7317331184069302
ENSG00000224189	3.362425279703989e-21	5.142617420081705
ENSG00000106070	3.59730880935843e-21	5.0369182123553315
ENSG00000167468	4.4038111326849415e-21	8.87336028838256
ENSG00000154277	4.606019862546942e-21	7.9280859949838405
ENSG00000142408	4.606019862546942e-21	3.6976646347546978
ENSG00000105290	4.926678567225156e-21	6.414484854206808
ENSG00000105372	5.038397560220442e-21	8.93073733756289
ENSG00000122691	5.152622625841892e-21	3.1983492318409357
ENSG00000270059	6.3030086650237926e-21	1.4213814365550053
ENSG00000105373	7.370378700164416e-21	8.918442255595675
ENSG00000228412	7.370378700164416e-21	2.1128933281078
ENSG00000002726	8.058665240059048e-21	5.460959988901008
ENSG00000011105	9.419499113543232e-21	5.1733139370770695
ENSG00000140451	9.419499113543232e-21	8.760615308856632
ENSG00000196071	9.631618555803027e-21	1.9204993631919354
ENSG00000225946	9.848462567104402e-21	2.2295554947265797
ENSG00000144749	1.0296742736680414e-20	7.987457664729837
ENSG00000115268	1.17662724405712e-20	8.93073733756289
ENSG00000161082	1.17662724405712e-20	3.4229675615201822
ENSG00000132122	1.2030601777559847e-20	5.945029325250629
ENSG00000174123	1.2300804090619676e-20	8.80623961727157
ENSG00000101282	1.3442965651022039e-20	5.940233791722769
ENSG00000244459	1.3744524898045862e-20	4.5859827713555426
ENSG00000103723	1.436786090879236e-20	5.056761593971831
ENSG00000114790	1.436786090879236e-20	5.928271905385332
ENSG00000137177	1.5355657927927265e-20	7.542917640364317
ENSG00000259985	1.5699624464020124e-20	2.3184391497675905
ENSG00000124785	1.605121078917968e-20	7.245743966443246
ENSG00000158528	1.6777913914199474e-20	5.413180424434901
ENSG00000026652	1.833034642592085e-20	7.439176390861553
ENSG00000105088	2.0929107011192863e-20	3.8806411481512813
ENSG00000079101	2.2860796367888474e-20	3.5403767148785357
ENSG00000105767	2.4424331364950946e-20	7.69251471515628
ENSG00000189419	2.849586873846905e-20	5.920534326723427
ENSG00000254101	2.912985338614428e-20	5.862757660619598
ENSG00000116141	2.9777785319507815e-20	5.665357655912518
ENSG00000167034	3.397571780460422e-20	4.13569680733463
ENSG00000130005	3.550114105058019e-20	8.634570687946123
ENSG00000182674	4.1393072907471047e-20	1.240945565099723
ENSG00000171451	4.720595545964149e-20	7.38422941702448
ENSG00000095066	5.152249047854456e-20	8.80368815723502
ENSG00000147650	5.501393688985057e-20	7.731912985861554
ENSG00000039139	5.622896392462012e-20	3.415923236817783
ENSG00000141837	6.136016137554594e-20	5.3793958104655335
ENSG00000063177	6.55099303569622e-20	8.922540616251414
ENSG00000180530	6.55099303569622e-20	8.30504762239732
ENSG00000105388	6.99370114536477e-20	1.3351741557082926
ENSG00000232046	8.885112903255008e-20	1.3926020087309328
ENSG00000148303	9.080289127487497e-20	8.93073733756289
ENSG00000165929	9.080289127487497e-20	6.22843139603528
ENSG00000265929	9.080289127487497e-20	4.821094913590197
ENSG00000163624	1.1527941882712188e-19	7.483175003294416
ENSG00000130508	1.2571132696938355e-19	6.574839543853828
ENSG00000136159	1.341427547250224e-19	8.409000605907977
ENSG00000145919	1.431328498539737e-19	8.722725503537628
ENSG00000106665	1.431328498539737e-19	6.9088537118657065
ENSG00000142609	1.7012324284901593e-19	3.1646195973083313
ENSG00000231162	1.7762198634896483e-19	2.4813303529134876
ENSG00000166401	1.8149296907535391e-19	7.9741438633531985
ENSG00000159212	1.8544733088131154e-19	4.875172370992755
ENSG00000104213	1.9361332619608917e-19	4.993561661687857
ENSG00000269086	2.2030481566693223e-19	5.078925351576062
ENSG00000088881	2.2998622662268095e-19	6.314860239392638
ENSG00000186468	2.349834601032065e-19	8.889753731005511
ENSG00000255240	2.5062817176580457e-19	4.2978466386489345
ENSG00000213853	2.730996368364386e-19	5.662875971365933
ENSG00000139146	2.9124963228989086e-19	8.885655370349774
ENSG00000099624	3.1731615570849465e-19	8.843124863173209
ENSG00000267253	3.3836709179243844e-19	3.639174923668308
ENSG00000248015	3.3836709179243844e-19	5.7581511985644385
ENSG00000181218	3.607973516238484e-19	5.948827533154056
ENSG00000054392	4.372851553723391e-19	6.326935606159697
ENSG00000154310	4.372851553723391e-19	6.1620617465059375
ENSG00000102265	4.762298677087313e-19	8.844129422590573
ENSG00000128833	4.969683933442678e-19	8.784200913373693
ENSG00000162543	6.552896255436076e-19	5.49484683828821
ENSG00000118971	6.983843329383973e-19	8.059089233730587
ENSG00000186193	6.983843329383973e-19	8.282493766781933
ENSG00000245008	7.442776397762333e-19	6.522459706003974
ENSG00000095777	7.765160809465441e-19	3.0470577313499305
ENSG00000270624	8.101337605602994e-19	2.262245519533152
ENSG00000137203	8.101337605602994e-19	5.842394807758681
ENSG00000237149	8.632744468263339e-19	4.020766766946919
ENSG00000226363	8.632744468263339e-19	3.1040600973264727
ENSG00000084628	9.39520383557448e-19	2.6057825483082238
ENSG00000179820	9.595989933677078e-19	8.561519990217139
ENSG00000107295	1.0224138079546406e-18	3.2929809692776546
ENSG00000177374	1.1852200165332647e-18	5.99458576637323
ENSG00000228323	1.2362696279760659e-18	5.935847429373174
ENSG00000174444	1.3449744317456746e-18	8.93073733756289
ENSG00000183690	1.3449744317456746e-18	4.500336214297527
ENSG00000148655	1.3449744317456746e-18	5.65886857026091
ENSG00000125850	1.4326512581016724e-18	2.590329440652548
ENSG00000248309	1.5259708248160617e-18	8.506436825214607
ENSG00000167037	1.5259708248160617e-18	3.016016807088302
ENSG00000261801	1.625291496038545e-18	3.999585802161715
ENSG00000142541	1.6950263138423734e-18	8.93073733756289
ENSG00000153404	1.6950263138423734e-18	6.732430447382793
ENSG00000110092	1.6950263138423734e-18	8.821086159275334
ENSG00000162426	1.8052067837729396e-18	3.6507495116765285
ENSG00000121900	2.0472262646393495e-18	6.345151682261659
ENSG00000109158	2.1799885881844127e-18	6.243462993914446
ENSG00000164120	2.631449702232263e-18	3.6548757644843244
ENSG00000206538	2.74368590605315e-18	4.009358473423462
ENSG00000074590	2.74368590605315e-18	5.33605505408469
ENSG00000147813	2.74368590605315e-18	8.643771968674962
ENSG00000164742	2.74368590605315e-18	5.651107426547838
ENSG00000110002	2.8606485560214786e-18	8.725819304776003
ENSG00000130255	2.920963369809003e-18	8.926638976907151
ENSG00000123144	2.9825340753787603e-18	8.87336028838256
ENSG00000267365	3.0453864861411422e-18	2.9358929901816317
ENSG00000122406	3.1750423046443412e-18	8.926638976907151
ENSG00000113494	3.1750423046443412e-18	5.112614875767761
ENSG00000130511	3.4509296028081223e-18	8.648412670532526
ENSG00000235609	3.4509296028081223e-18	5.949419498500898
ENSG00000198286	3.5235220410792805e-18	8.055630205885864
ENSG00000153291	3.5235220410792805e-18	6.9270174352890646
ENSG00000164346	3.7504714342770716e-18	8.884108469730586
ENSG00000113272	3.9097315132462435e-18	8.683751015814977
ENSG00000170677	4.7131129223575485e-18	7.068488409411444
ENSG00000204628	4.7131129223575485e-18	8.926638976907151
ENSG00000151623	5.22777264964055e-18	8.148820509779437
ENSG00000137154	5.337176408052126e-18	8.93073733756289
ENSG00000237686	5.337176408052202e-18	5.813708715621015
ENSG00000179314	5.6791370003831134e-18	6.789107541316
ENSG00000129514	5.6791370003831134e-18	2.169123607056794
ENSG00000196547	6.168948958268591e-18	8.861065206415349
ENSG00000202515	6.42927177557516e-18	4.726426181197449
ENSG00000003989	6.700437901553859e-18	4.753168024611389
ENSG00000170889	6.700437901553859e-18	8.93073733756289
ENSG00000118046	7.583543116135833e-18	8.830829781205997
ENSG00000143195	8.406521943915027e-18	6.054939622305272
ENSG00000108669	8.942012014752299e-18	8.897950452316989
ENSG00000099840	1.0116048632471803e-17	8.665810672572839
ENSG00000180340	1.032600022911675e-17	7.352542614028321
ENSG00000186184	1.1209700363703787e-17	8.848770124448134
ENSG00000006377	1.1679147214086651e-17	1.4549589050819018
ENSG00000125744	1.2419941936559648e-17	7.72448718507254
ENSG00000197958	1.2939386355053468e-17	8.922540616251414
ENSG00000171119	1.3207094522849553e-17	5.824097288339188
ENSG00000125375	1.4043465588582437e-17	8.414897820167358
ENSG00000196139	1.493208971255261e-17	6.32823556300652
ENSG00000189319	1.5240460388358226e-17	8.762162209475818
ENSG00000185222	1.5555116966102346e-17	8.45261579548819
ENSG00000239467	1.6203795975457904e-17	5.411434326541333
ENSG00000122033	1.6203795975457904e-17	8.749867127508605
ENSG00000138823	1.6879168397062135e-17	4.427338133856594
ENSG00000212657	1.7227201511510675e-17	3.427838749957882
ENSG00000136942	1.8314370221183558e-17	8.918442255595675
ENSG00000170153	1.8314370221183558e-17	4.773003456211763
ENSG00000196092	1.946921908304402e-17	8.200057267110687
ENSG00000242071	1.9869919629767115e-17	8.289401163332975
ENSG00000198626	2.0278759629066187e-17	5.3370022766157135
ENSG00000187239	2.0278759629066473e-17	8.843124863173209
ENSG00000108932	2.06959021793829e-17	8.64895501173435
ENSG00000198435	2.06959021793829e-17	6.194528061488747
ENSG00000145592	2.1121513601257512e-17	8.93073733756289
ENSG00000167283	2.3862764430181818e-17	8.889753731005511
ENSG00000198242	2.80706735454358e-17	8.914343894939938
ENSG00000217447	2.86456701847077e-17	0.8737041076024068
ENSG00000110660	2.9232290088345996e-17	8.848770124448135
ENSG00000163531	2.9232290088345996e-17	6.12649207744345
ENSG00000163453	2.983076500245734e-17	6.483777091509132
ENSG00000099821	3.044133122793875e-17	8.815983239202232
ENSG00000008256	3.169970612138494e-17	7.891239184315119
ENSG00000230992	3.169970612138494e-17	1.4481743044239401
ENSG00000184905	3.234801096725595e-17	4.924545928378966
ENSG00000272692	3.234801096725595e-17	2.8361789393686645
ENSG00000117707	3.579107885561391e-17	6.304680643357024
ENSG00000107438	3.579107885561391e-17	8.80368815723502
ENSG00000102271	3.8028001118584557e-17	4.149847131580168
ENSG00000146242	3.880387808463508e-17	7.574370433803214
ENSG00000224945	3.9595375278744876e-17	5.374465089705492
ENSG00000130287	3.9595375278744876e-17	5.102831821004973
ENSG00000172809	4.4690182410217235e-17	8.922540616251414
ENSG00000213213	4.5600053253370035e-17	7.070460005167366
ENSG00000253978	5.356835144166417e-17	1.4795470814315412
ENSG00000164626	5.68982498561895e-17	3.9315293059881555
ENSG00000148334	5.92308300956606e-17	8.806239617271569
ENSG00000102935	6.165772902775195e-17	6.026569238857695
ENSG00000104969	6.418270623738474e-17	8.863616666451898
ENSG00000145864	6.548318928167862e-17	5.867410068459646
ENSG00000105640	6.816265764201079e-17	8.93073733756289
ENSG00000095059	7.09502617029994e-17	8.841577962554021
ENSG00000242474	7.385030323136026e-17	4.865972777394934
ENSG00000150054	7.534387826872211e-17	6.6999573379848565
ENSG00000203778	8.162209017887124e-17	7.80174211046121
ENSG00000256164	8.162209017887124e-17	3.5207712817092323
ENSG00000164647	8.162209017887124e-17	6.062291666024726
ENSG00000130811	8.666691808841655e-17	8.878463208455662
ENSG00000179008	8.841595268147124e-17	2.73946328897212
ENSG00000158553	9.019980675675823e-17	2.3131670825903545
ENSG00000149273	9.201916372560887e-17	8.93073733756289
ENSG00000204832	9.966575665432501e-17	5.935683416367977
ENSG00000073792	9.966575665432501e-17	5.422777793952956
ENSG00000226435	1.0580898993689135e-16	3.1722456634660468
ENSG00000236908	1.3704036142556606e-16	1.3573497977938864
ENSG00000235565	1.4545030304298686e-16	3.5053309824592325
ENSG00000214313	1.4545030304298686e-16	2.18394314423112
ENSG00000154639	1.4545030304298686e-16	7.725500619884662
ENSG00000224032	1.5133772938217166e-16	8.798042895960094
ENSG00000131469	1.5133772938217166e-16	8.926638976907151
ENSG00000122203	1.5133772938217166e-16	8.869261927726823
ENSG00000249430	1.5746012486189309e-16	4.3981435816848595
ENSG00000272323	1.606123099964325e-16	5.444878381918696
ENSG00000258702	1.638267304101268e-16	3.164317751396251
ENSG00000158966	1.6710459724331635e-16	6.455005751166747
ENSG00000136943	1.7044714485354495e-16	4.498958067683945
ENSG00000169436	1.7044714485354495e-16	3.847753199309946
ENSG00000175497	1.7385563125369594e-16	1.5149973683980131
ENSG00000167658	1.7733133855820996e-16	8.93073733756289
ENSG00000104447	1.8087557343760837e-16	6.857019430542908
ENSG00000114391	1.9576480774446232e-16	8.926638976907151
ENSG00000213885	1.9967217291082986e-16	6.335033704130653
ENSG00000104529	2.0365644788798207e-16	8.906147173628463
ENSG00000172554	2.16085794940944e-16	4.270186382617316
ENSG00000271943	2.247846996944663e-16	3.733695705215532
ENSG00000159556	2.247846996944695e-16	8.120181804607059
ENSG00000215764	2.292627826957141e-16	2.748654561458803
ENSG00000243069	2.292627826957141e-16	1.5644119558684
ENSG00000076356	2.338288374365593e-16	6.783918695412781
ENSG00000147100	2.432317073882594e-16	5.239742219057712
ENSG00000106123	2.6317025908166557e-16	5.771974369403349
ENSG00000131773	2.7917408953682e-16	6.636041434070739
ENSG00000272668	2.8471910242429093e-16	5.996212140672943
ENSG00000230707	2.9613701649207583e-16	1.6838480380370278
ENSG00000174915	3.08006287440379e-16	8.686844817053352
ENSG00000151322	3.1411564861643683e-16	6.5464470775371275
ENSG00000162878	3.26695121909538e-16	4.967594775028849
ENSG00000042813	3.3977116675933316e-16	3.637076223453626
ENSG00000133138	3.3977116675933316e-16	7.270164427290005
ENSG00000226856	3.3977116675933316e-16	5.368559676841983
ENSG00000116014	3.3977116675933316e-16	6.390745432434585
ENSG00000249574	3.4650140932988234e-16	2.500635545971847
ENSG00000105784	3.533630931374036e-16	5.368918550734982
ENSG00000087510	3.533630931374036e-16	4.421372663959455
ENSG00000256612	3.6035874763999617e-16	3.388302422274874
ENSG00000100316	3.6749095022828077e-16	8.926638976907151
ENSG00000148300	4.2146670198941676e-16	8.68919163473312
ENSG00000187678	4.3827561236855486e-16	5.04179515013699
ENSG00000233762	4.382756123685611e-16	7.917090014748854
ENSG00000171530	4.382756123685611e-16	8.82673142055026
ENSG00000165863	4.647357687619576e-16	1.2592510952611198
ENSG00000272463	4.927699112093207e-16	6.569110775006247
ENSG00000226644	4.927699112093207e-16	1.764078717909756
ENSG00000133026	5.024801843208109e-16	8.287444978000224
ENSG00000237773	5.224702323104931e-16	3.0983737988775504
ENSG00000133612	5.432440246684277e-16	8.73401602608748
ENSG00000213860	5.432440246684277e-16	5.582599574354981
ENSG00000165655	5.539342380790791e-16	6.128169648138168
ENSG00000178171	5.648318254809596e-16	0.9096249183449131
ENSG00000260838	5.872650490329587e-16	0.9174871125766996
ENSG00000196632	5.872650490329587e-16	6.4131254471456485
ENSG00000156466	6.105763027988409e-16	6.080941567548608
ENSG00000130054	6.599695658735819e-16	3.6702940340340944
ENSG00000237732	6.599695658735819e-16	2.824087470598837
ENSG00000145757	6.861231654475346e-16	5.710509722702628
ENSG00000244558	7.132980733229933e-16	4.611289259320635
ENSG00000241741	7.272807340723141e-16	6.738873221381469
ENSG00000069869	7.272807340723141e-16	8.009105736280697
ENSG00000214530	7.859649842770751e-16	8.677101195122688
ENSG00000105655	7.859649842770751e-16	8.599694560879211
ENSG00000142192	8.330189288560939e-16	8.590208514807305
ENSG00000086289	8.330189288560939e-16	7.717108013767907
ENSG00000163618	8.493124518230468e-16	3.8538183385237033
ENSG00000141040	8.493124518230468e-16	6.698595915979444
ENSG00000108813	8.493124518230468e-16	7.052843023808323
ENSG00000172594	8.659200811083352e-16	7.5153190760113775
ENSG00000105376	8.82847781080448e-16	7.012564669592323
ENSG00000204334	8.82847781080448e-16	3.694685970991312
ENSG00000185641	9.176878099805734e-16	7.530132812420259
ENSG00000218336	9.356126332513231e-16	7.26337761952821
ENSG00000188846	9.538825201043874e-16	8.922540616251414
ENSG00000163995	9.538825201043874e-16	5.344685645909883
ENSG00000011523	9.914837770764618e-16	8.674007393884313
ENSG00000122705	1.0305454003899675e-15	8.821086159275334
ENSG00000214290	1.0305454003899675e-15	8.227588054651868
ENSG00000130202	1.0506412200327415e-15	6.405563068722255
ENSG00000205106	1.0506412200327415e-15	4.8620704194603235
ENSG00000261447	1.0711232357734672e-15	1.5561964177348024
ENSG00000136574	1.1132752301907981e-15	3.3706966591646985
ENSG00000233121	1.1132752301907981e-15	2.4530894072668614
ENSG00000101746	1.1570615095678823e-15	7.871461552236422
ENSG00000233276	1.179586911041608e-15	8.87336028838256
ENSG00000272729	1.2025444593433968e-15	1.3197775545367187
ENSG00000128652	1.2025444593433968e-15	2.4092777146269793
ENSG00000139865	1.249788807944675e-15	1.3086869120462064
ENSG00000147324	1.2497888079446927e-15	7.436560633731173
ENSG00000117020	1.2497888079446927e-15	8.044609950410024
ENSG00000230832	1.3760527453906897e-15	5.597957059160106
ENSG00000255920	1.4860465596781854e-15	3.2961695999929024
ENSG00000205838	1.5148722046573487e-15	4.464243064403018
ENSG00000163625	1.5442488130723127e-15	8.431581651007678
ENSG00000166682	1.5741867549254166e-15	7.188227443503114
ENSG00000063046	1.5741867549254166e-15	8.902048812972726
ENSG00000229950	1.5741867549254389e-15	5.680976737800654
ENSG00000166681	1.604696592277424e-15	7.7633717728371145
ENSG00000125398	1.604696592277424e-15	3.458841909918486
ENSG00000101439	1.604696592277424e-15	8.889753731005511
ENSG00000189014	1.635789082744715e-15	4.369317283444673
ENSG00000052126	1.6674751830593212e-15	7.217394160118414
ENSG00000166840	1.6997660526924396e-15	3.8085431525362576
ENSG00000078328	1.7326730575427934e-15	2.6558996801656303
ENSG00000141665	1.8003819912199993e-15	5.656497149247603
ENSG00000268070	1.8003819912199993e-15	2.438047190715505
ENSG00000150967	1.8003819912199993e-15	8.851321584484685
ENSG00000175390	1.9437173866958364e-15	8.897950452316989
ENSG00000184258	1.981273728683224e-15	4.125624104234871
ENSG00000126947	2.019545029362332e-15	7.4826052521745385
ENSG00000220749	2.1800515727136856e-15	7.083042796794996
ENSG00000186827	2.4446549358302208e-15	7.784242418824598
ENSG00000260521	2.4917318989345507e-15	6.033888152143567
ENSG00000148362	2.4917318989345507e-15	8.784200913373693
ENSG00000155495	2.5885818286331427e-15	8.563238720834496
ENSG00000237991	2.689139171277563e-15	6.511208295241031
ENSG00000182087	2.793543601240987e-15	8.918442255595675
ENSG00000120675	2.793543601240987e-15	8.79239763468517
ENSG00000116830	2.9019399678406388e-15	8.709888080368591
ENSG00000203930	2.9576818540404217e-15	3.7277064245123537
ENSG00000116183	3.1313149200443875e-15	6.61419230291082
ENSG00000228714	3.1313149200443875e-15	5.204133038718335
ENSG00000197444	3.443284209039427e-15	6.202935669201294
ENSG00000102109	3.576475141534306e-15	5.298716270017895
ENSG00000177600	3.714739341477904e-15	8.922540616251414
ENSG00000164587	3.714739341477904e-15	8.922540616251414
ENSG00000165689	3.858266963469392e-15	8.814436338583045
ENSG00000185437	3.9320658904189474e-15	7.7017872434766455
ENSG00000230461	4.00725517011035e-15	3.6011824301779582
ENSG00000188004	4.241425304623444e-15	6.013570822977114
ENSG00000225506	4.322438559162305e-15	2.2576846929083705
ENSG00000133962	4.322438559162305e-15	2.1993806266004925
ENSG00000184307	4.322438559162305e-15	8.794949094721721
ENSG00000136854	4.322438559162305e-15	7.622610752167641
ENSG00000145358	4.404975863291595e-15	3.4898046794139357
ENSG00000213846	4.574736009189954e-15	6.87189124761258
ENSG00000197766	4.6620168392147266e-15	7.831462383953049
ENSG00000109475	4.750937713892017e-15	8.926638976907151
ENSG00000148399	5.123636592038956e-15	8.830829781205997
ENSG00000177614	5.2212238206525254e-15	6.1885095026694845
ENSG00000187243	5.320641547646895e-15	4.14809977750629
ENSG00000180279	5.320641547646895e-15	5.875746097154666
ENSG00000196642	5.525104274139202e-15	8.869261927726823
ENSG00000057294	5.630218706774234e-15	7.715515973034166
ENSG00000214018	5.73730252613702e-15	3.9744616713520564
ENSG00000177340	6.186067836922586e-15	6.309565580846478
ENSG00000149823	6.186067836922586e-15	8.869261927726823
ENSG00000172987	6.303556599068185e-15	3.0029321325937772
ENSG00000196972	6.54516666084171e-15	5.692564433092188
ENSG00000106546	6.6693695744283376e-15	8.064905868883432
ENSG00000091436	6.795893385190792e-15	8.456714156143928
ENSG00000197872	6.795893385190792e-15	8.861065206415349
ENSG00000142149	6.795893385190889e-15	1.7500520334547494
ENSG00000140443	6.795893385190889e-15	8.526181644934686
ENSG00000161973	6.924780768957063e-15	2.1705014492482593
ENSG00000179399	7.056075173106684e-15	2.382391701753986
ENSG00000259514	7.056075173106684e-15	6.748342656260123
ENSG00000189143	7.189820830275404e-15	5.695032480849399
ENSG00000178467	7.326062772296418e-15	8.848770124448134
ENSG00000149806	8.198562514879348e-15	8.902048812972726
ENSG00000100129	8.672417611493433e-15	8.922540616251414
ENSG00000123179	8.672417611493433e-15	8.553527911262446
ENSG00000108107	8.672417611493433e-15	8.922540616251414
ENSG00000083845	9.0032018975679e-15	8.926638976907151
ENSG00000089289	9.0032018975679e-15	8.765256010714193
ENSG00000137434	9.885502087086713e-15	6.613541368647014
ENSG00000137843	9.885502087086713e-15	7.2075669628402865
ENSG00000213741	1.045519558320786e-14	8.914343894939938
ENSG00000099308	1.0652185037245804e-14	8.651764047629657
ENSG00000110841	1.085282851813256e-14	7.965508179646745
ENSG00000090971	1.1057192706277076e-14	7.814532223002574
ENSG00000176933	1.1057192706277076e-14	6.402756285476301
ENSG00000259219	1.1057192706277076e-14	2.8494025061064607
ENSG00000260001	1.1057192706277076e-14	6.186725220327648
ENSG00000120784	1.1265345478188145e-14	6.3156140513008365
ENSG00000170469	1.14773559275444e-14	8.270660903030256
ENSG00000145741	1.14773559275444e-14	8.914343894939938
ENSG00000114923	1.1693294386631047e-14	3.380081081631879
ENSG00000226337	1.1913232448143965e-14	4.807126541569687
ENSG00000145431	1.2365400184763379e-14	6.864387219098498
ENSG00000154447	1.2597779548876031e-14	7.351100222715795
ENSG00000105341	1.2834457939733095e-14	8.708883520951229
ENSG00000107282	1.357107664663004e-14	6.647189438981711
ENSG00000235529	1.382574761395849e-14	1.6443843949708736
ENSG00000220842	1.3825747613958685e-14	6.613581765614606
ENSG00000216866	1.4618330639163665e-14	5.794446897157521
ENSG00000256049	1.4892338411333822e-14	4.025711497857358
ENSG00000114942	1.4892338411334034e-14	8.93073733756289
ENSG00000095203	1.517140182395952e-14	4.866721417956878
ENSG00000041515	1.517140182395952e-14	5.006755595267929
ENSG00000149564	1.517140182395952e-14	7.647085272126328
ENSG00000054967	1.5745064210986315e-14	8.514633546526081
ENSG00000123349	1.5745064210986315e-14	8.881557009694037
ENSG00000260401	1.634007161803927e-14	7.242565864810941
ENSG00000237604	1.634007161803927e-14	7.628197118789299
ENSG00000189343	1.6645822659680185e-14	8.889753731005511
ENSG00000113108	1.6645822659680185e-14	8.818534699238784
ENSG00000204624	1.664582265968042e-14	4.68639338022845
ENSG00000187554	1.727432057387732e-14	6.73979311841541
ENSG00000056661	1.727432057387732e-14	7.082622850225885
ENSG00000162627	1.8949597061607447e-14	5.133153399533326
ENSG00000180447	1.8949597061607447e-14	7.351671449376213
ENSG00000260578	1.930335850687623e-14	3.5937959956944407
ENSG00000110700	2.1172046569292372e-14	8.918442255595675
ENSG00000171490	2.237758434117184e-14	8.906147173628463
ENSG00000226562	2.2377584341172157e-14	1.8225672593734168
ENSG00000125430	2.279425420591025e-14	5.1650365913313125
ENSG00000104313	2.279425420591025e-14	6.729206697490036
ENSG00000181690	2.4994922246781323e-14	8.031277496666833
ENSG00000113645	2.4994922246781323e-14	6.733143295713405
ENSG00000205339	2.5459517370392953e-14	8.893852091661248
ENSG00000233319	2.6414355313374196e-14	1.5713353578234484
ENSG00000145777	2.7404422777466066e-14	4.235554983728602
ENSG00000241794	2.7913065108384772e-14	1.9594426062894164
ENSG00000175886	2.843099748402101e-14	6.555879847240764
ENSG00000105750	2.89583867429291e-14	6.939802956469323
ENSG00000171858	2.89583867429291e-14	8.922540616251414
ENSG00000269959	2.89583867429291e-14	1.107304186102776
ENSG00000079156	3.004221803345489e-14	5.820157442735841
ENSG00000176371	3.004221803345489e-14	8.425189406174146
ENSG00000124766	3.116595348273109e-14	8.114489232704463
ENSG00000163577	3.116595348273109e-14	5.456308240698375
ENSG00000259683	3.233103718563422e-14	5.3204780088596975
ENSG00000267742	3.233103718563422e-14	3.7027313164750555
ENSG00000162191	3.292954989679245e-14	8.812889437963857
ENSG00000169750	3.292954989679245e-14	6.534317915083694
ENSG00000169302	3.3538964559425613e-14	5.290365487379594
ENSG00000259560	3.3538964559425613e-14	5.6457217132495146
ENSG00000110536	3.3538964559425613e-14	7.2107814169617575
ENSG00000235570	3.3538964559426086e-14	0.7626827077639047
ENSG00000189184	3.415947641338916e-14	6.366274868173231
ENSG00000154734	3.543458988730034e-14	5.378508343949542
ENSG00000173838	3.543458988730034e-14	1.3277469624556109
ENSG00000181350	3.608959939842706e-14	6.369225765634489
ENSG00000204616	3.6756522004855787e-14	5.261741642130739
ENSG00000176769	3.812696230978953e-14	1.3472546664010612
ENSG00000181090	3.8830917329199313e-14	8.802141256615833
ENSG00000126882	3.8830917329199313e-14	8.718627142881891
ENSG00000188242	4.0277419342324016e-14	8.427021072136402
ENSG00000088280	4.0277419342324016e-14	7.27523955228417
ENSG00000215374	4.102042708753329e-14	5.4284536376003585
ENSG00000074211	4.102042708753329e-14	2.8167351940734693
ENSG00000169760	4.1776919904902e-14	3.8314254133606993
ENSG00000132950	4.333132736604344e-14	8.537472167484538
ENSG00000176402	4.333132736604406e-14	4.639956001707891
ENSG00000268785	4.412973592783176e-14	4.569966668383917
ENSG00000171124	4.412973592783176e-14	6.065330725410258
ENSG00000172009	4.494261754401819e-14	8.777551092681406
ENSG00000204657	4.661283606596364e-14	1.2391979123191066
ENSG00000148187	4.7470702396448294e-14	8.786752373410245
ENSG00000164796	4.9233307665815094e-14	3.2135999316827055
ENSG00000112238	5.013860429205381e-14	2.5972546740088203
ENSG00000171316	5.106027683965412e-14	8.869261927726823
ENSG00000071205	5.199861648109678e-14	7.132385269063458
ENSG00000095739	5.199861648109678e-14	6.177601710939815
ENSG00000136877	5.2953919473157016e-14	8.78729471461207
ENSG00000246095	5.392648724400237e-14	6.261229197583627
ENSG00000183230	5.392648724400237e-14	7.56625522586123
ENSG00000250240	5.5924649224536274e-14	3.9577743700607138
ENSG00000137821	5.695087295201737e-14	4.630659411859253
ENSG00000271553	5.79956206785198e-14	7.038938199514931
ENSG00000138430	5.79956206785198e-14	8.848770124448134
ENSG00000229117	5.79956206785198e-14	8.926638976907151
ENSG00000012983	5.79956206785198e-14	8.763709110095006
ENSG00000120688	6.014200842859607e-14	8.248079857930557
ENSG00000235026	6.014200842859607e-14	0.845873064425568
ENSG00000220161	6.12443230138613e-14	1.279608179700109
ENSG00000116251	6.12443230138613e-14	8.897950452316989
ENSG00000165661	6.236651091887082e-14	8.8774586490383
ENSG00000246350	6.236651091887172e-14	2.949819170150377
ENSG00000234928	6.236651091887172e-14	1.7739664002691409
ENSG00000056586	6.350892428306907e-14	8.848770124448134
ENSG00000129351	6.467192137276906e-14	8.922540616251414
ENSG00000102796	6.467192137276906e-14	8.11373974035574
ENSG00000187957	6.585586668573202e-14	2.7601655723901026
ENSG00000142676	6.585586668573202e-14	8.918442255595675
ENSG00000230629	6.706113105747613e-14	7.653326709682087
ENSG00000125743	6.706113105747613e-14	8.861065206415349
ENSG00000204977	6.953713265852414e-14	8.640215949221048
ENSG00000166441	6.953713265852414e-14	8.922540616251414
ENSG00000100941	6.953713265852414e-14	8.87336028838256
ENSG00000212664	7.342067545650634e-14	6.338092125981667
ENSG00000112902	7.342067545650738e-14	6.293577486613236
ENSG00000215296	7.612744720121395e-14	4.030074468774025
ENSG00000180769	7.612744720121395e-14	5.433396880282288
ENSG00000101444	7.612744720121448e-14	8.863616666451898
ENSG00000251348	7.612744720121448e-14	6.016613111131064
ENSG00000129028	7.893233536475246e-14	4.763486924938697
ENSG00000273066	8.183883391516421e-14	7.348259511725421
ENSG00000213015	8.797125281018453e-14	8.703238259676302
ENSG00000122145	9.120478854584428e-14	2.969205110601594
ENSG00000225573	9.120478854584428e-14	7.1902084780402244
ENSG00000182667	9.286511924122762e-14	4.556387102312745
ENSG00000177181	9.45551742450645e-14	5.825288174510985
ENSG00000161999	9.45551742450645e-14	8.500329345724142
ENSG00000167748	9.802655772396846e-14	3.9371385286172504
ENSG00000226084	9.802655772396846e-14	7.796254180915396
ENSG00000139239	9.802655772396846e-14	8.159925042339054
ENSG00000136147	9.802655772396846e-14	8.714528782226154
ENSG00000198918	9.980895919802706e-14	8.914343894939938
ENSG00000231500	9.980895919802706e-14	8.93073733756289
ENSG00000163697	1.0162323128685592e-13	7.883313068354648
ENSG00000099817	1.053496366601524e-13	8.839026502517472
ENSG00000131711	1.053496366601524e-13	7.5292884665901
ENSG00000238142	1.0921037009135636e-13	4.7828067539511245
ENSG00000220032	1.1119258970102095e-13	1.996709594804162
ENSG00000225345	1.1321018761829627e-13	2.1530149473820916
ENSG00000171448	1.2385094211950507e-13	8.725276963574178
ENSG00000104852	1.2385094211950507e-13	8.918442255595675
ENSG00000142102	1.2609421763346272e-13	8.918442255595675
ENSG00000233927	1.2609421763346272e-13	8.922540616251414
ENSG00000166025	1.2609421763346272e-13	6.816507317958983
ENSG00000126733	1.3070132216659782e-13	3.7521942235853363
ENSG00000143947	1.3070132216659782e-13	8.922540616251414
ENSG00000140545	1.3306656118319868e-13	8.440116071164196
ENSG00000256176	1.3547388490516438e-13	4.450927697303867
ENSG00000137106	1.3547388490516438e-13	8.796495995340909
ENSG00000002586	1.379240289482406e-13	8.175057818462696
ENSG00000143469	1.4295578376917946e-13	1.45079144880307
ENSG00000188342	1.4553892972718765e-13	8.712439540405141
ENSG00000233760	1.481679668015903e-13	1.0967445857911524
ENSG00000215021	1.5633850222778115e-13	8.85696684575961
ENSG00000099875	1.5633850222778115e-13	8.918442255595675
ENSG00000164418	1.5633850222778115e-13	4.787922933622846
ENSG00000271389	1.5915925077671335e-13	1.1492015045330926
ENSG00000142173	1.6203003427009792e-13	6.203385642680544
ENSG00000197147	1.6495172449774287e-13	8.653515590605627
ENSG00000177239	1.6495172449774287e-13	8.859518305796161
ENSG00000126952	1.679252081551604e-13	5.93391396443023
ENSG00000133112	1.7095138709338364e-13	8.922540616251414
ENSG00000136104	1.7403117857286796e-13	8.814436338583045
ENSG00000167964	1.7716551552157322e-13	8.407329185918293
ENSG00000127554	1.7716551552157322e-13	8.252311275074554
ENSG00000104907	1.7716551552157322e-13	8.865163567071086
ENSG00000138738	1.7716551552157322e-13	8.866168126488448
ENSG00000175906	1.8035534679727167e-13	5.352490336050513
ENSG00000159433	1.836016374541534e-13	8.823637619311883
ENSG00000133114	1.836016374541534e-13	8.63866904860186
ENSG00000234771	1.8690536901380093e-13	8.696588438984014
ENSG00000136932	1.8690536901380093e-13	8.637122147982675
ENSG00000063245	1.9026753974059077e-13	8.841577962554021
ENSG00000157404	1.9368916492162986e-13	8.715995559859055
ENSG00000173621	1.9368916492162986e-13	7.2569012120711
ENSG00000270036	1.9368916492162986e-13	4.406926106695801
ENSG00000220583	1.9717127715124028e-13	6.7248614129742865
ENSG00000166503	2.0432118140928708e-13	4.43148444503274
ENSG00000244754	2.1552653316867866e-13	8.834928141861734
ENSG00000117394	2.1552653316867866e-13	8.664806113155477
ENSG00000234009	2.1552653316867866e-13	8.317085128505777
ENSG00000144648	2.1939425841103257e-13	5.07965274964294
ENSG00000185834	2.1939425841103257e-13	7.320404054831448
ENSG00000067445	2.1939425841103257e-13	7.50826031564625
ENSG00000149100	2.2333020835907475e-13	8.869261927726823
ENSG00000112208	2.2333020835907475e-13	8.45960331502552
ENSG00000196199	2.2733556488143744e-13	8.814436338583045
ENSG00000142396	2.2733556488143744e-13	8.717080242262703
ENSG00000149716	2.3141152993309534e-13	8.629929986088563
ENSG00000205056	2.3141152993309534e-13	7.613051651450401
ENSG00000213445	2.3141152993309534e-13	8.806239617271569
ENSG00000238251	2.3141152993309534e-13	4.807879967327257
ENSG00000148444	2.3555932588994503e-13	8.893852091661248
ENSG00000107242	2.397801958887574e-13	8.8774586490383
ENSG00000196935	2.3978019588875996e-13	5.8028693449011035
ENSG00000077264	2.3978019588875996e-13	5.037444532069713
ENSG00000106366	2.3978019588875996e-13	5.007571261734017
ENSG00000161914	2.4844623644266463e-13	8.138819311990018
ENSG00000178982	2.5289400021376846e-13	8.885655370349774
ENSG00000148341	2.5742002517842e-13	8.906147173628463
ENSG00000135905	2.7148130459682847e-13	8.871813387763373
ENSG00000165959	2.8127220648645964e-13	8.852868485103873
ENSG00000204764	2.8127220648645964e-13	5.493234454294948
ENSG00000136859	2.86297011277195e-13	5.852255027909013
ENSG00000168938	2.86297011277195e-13	7.241516047435766
ENSG00000227906	2.9141003779664203e-13	2.341367688023321
ENSG00000156482	2.9141003779664203e-13	8.902048812972726
ENSG00000110711	2.9141003779664203e-13	8.799047455377458
ENSG00000184384	2.9141003779664203e-13	8.745768766852866
ENSG00000253569	2.9661280693913166e-13	3.297332962649357
ENSG00000267016	2.9661280693913166e-13	3.150835871633619
ENSG00000100380	3.019068653173921e-13	8.880010109074849
ENSG00000269761	3.127751673877591e-13	4.193723955579701
ENSG00000154114	3.127751673877591e-13	8.906147173628463
ENSG00000236552	3.127751673877591e-13	8.70014445843793
ENSG00000167815	3.1835263676692755e-13	8.87336028838256
ENSG00000133640	3.1835263676692755e-13	3.847287880216679
ENSG00000130669	3.29802481752511e-13	8.440782931736516
ENSG00000229638	3.356782492118433e-13	8.518731907181818
ENSG00000104979	3.356782492118433e-13	8.820081599857971
ENSG00000224081	3.416568889880618e-13	4.470167768571159
ENSG00000177707	3.416568889880618e-13	8.402146142858905
ENSG00000227110	3.477401693748747e-13	3.4054890788340497
ENSG00000150510	3.5392988847737243e-13	4.4177564669034215
ENSG00000235241	3.666359872685096e-13	2.894029587562583
ENSG00000141404	3.666359872685096e-13	7.786976029720727
ENSG00000213442	3.7979018533806436e-13	8.519069606026862
ENSG00000270171	3.9340799199281427e-13	0.8081802394063685
ENSG00000139517	3.9340799199281427e-13	8.361367178658313
ENSG00000130958	3.9340799199281427e-13	8.541365885783492
ENSG00000146066	3.9340799199281427e-13	8.795491435923545
ENSG00000143162	4.0750544280491524e-13	8.851321584484685
ENSG00000136856	4.0750544280491524e-13	8.626373966634649
ENSG00000232124	4.1473919407860007e-13	6.192749186002886
ENSG00000198216	4.372061560006861e-13	5.806303592301854
ENSG00000232472	4.449577019770961e-13	8.323530306841283
ENSG00000203663	4.608682023812541e-13	1.0151098727607015
ENSG00000243284	4.773375019351313e-13	5.085835575345811
ENSG00000198839	4.773375019351313e-13	8.619181804740535
ENSG00000105202	4.857876944335895e-13	8.889753731005511
ENSG00000156535	4.857876944335895e-13	6.9503000937904185
ENSG00000177943	4.9438485889373e-13	8.703238259676302
ENSG00000166012	5.120301820877019e-13	8.855419945140422
ENSG00000148343	5.120301820877019e-13	8.828278321169446
ENSG00000182459	5.210834857051188e-13	6.188830015256229
ENSG00000253982	5.302940524394724e-13	7.617697976182265
ENSG00000224227	5.396645635644781e-13	1.3677929354007947
ENSG00000185950	5.396645635644781e-13	7.717772077940021
ENSG00000134419	5.491977451751523e-13	8.885655370349774
ENSG00000213862	5.687632527540915e-13	6.697025738946676
ENSG00000125848	5.687632527540915e-13	2.0514321637362114
ENSG00000135318	5.788012616812129e-13	6.840959898116438
ENSG00000101187	5.788012616812129e-13	8.718084801680066
ENSG00000151208	5.788012616812129e-13	8.493314636702499
ENSG00000170786	5.788012616812129e-13	1.8506805909144224
ENSG00000096063	5.788012616812129e-13	8.828278321169446
ENSG00000224596	5.788012616812129e-13	3.9981470253379667
ENSG00000261586	5.890133085386293e-13	2.7802209189916773
ENSG00000164588	5.890133085386293e-13	1.9445241398629927
ENSG00000106610	5.890133085386293e-13	8.293757099847468
ENSG00000136149	5.994023547712431e-13	7.934416430920644
ENSG00000136938	6.09971411227481e-13	8.851321584484685
ENSG00000165025	6.099714112274895e-13	8.466173012731524
ENSG00000174684	6.207235389662223e-13	8.665810672572839
ENSG00000135486	6.207235389662223e-13	8.914343894939938
ENSG00000183695	6.207235389662267e-13	4.419164291853086
ENSG00000197860	6.316618500767599e-13	8.392944862130067
ENSG00000261308	6.316618500767599e-13	2.433361470493153
ENSG00000250850	6.316618500767599e-13	4.037707382981829
ENSG00000100503	6.427895085117341e-13	8.836475042480922
ENSG00000182768	6.541097309334189e-13	8.457594196190794
ENSG00000238098	6.656257875734911e-13	5.310210299047773
ENSG00000105248	6.656257875734911e-13	8.570001476871683
ENSG00000231672	6.892587575375093e-13	3.8950556797943046
ENSG00000187796	6.892587575375093e-13	7.428037238889519
ENSG00000244020	6.892587575375093e-13	1.8959103409101985
ENSG00000186187	7.013824871031406e-13	7.513350206227102
ENSG00000130734	7.013824871031406e-13	8.503885365178055
ENSG00000181577	7.390247517905091e-13	3.7887969514628694
ENSG00000177225	7.390247517905091e-13	8.812889437963857
ENSG00000102543	7.390247517905091e-13	8.249964457394787
ENSG00000099800	7.390247517905091e-13	8.759610749439268
ENSG00000186153	7.520079012650946e-13	8.426478730934576
ENSG00000157107	7.652150831087401e-13	8.644314309876787
ENSG00000229203	7.78650090702281e-13	2.2122685596550276
ENSG00000161091	7.78650090702281e-13	8.80879107730812
ENSG00000249896	7.923167803841782e-13	2.944210647520979
ENSG00000039600	8.062190724734562e-13	7.616284132051338
ENSG00000167526	8.062190724734562e-13	8.93073733756289
ENSG00000234692	8.062190724734562e-13	3.386814652180821
ENSG00000082175	8.2036095230883e-13	4.047698516793509
ENSG00000153885	8.642649692605829e-13	5.338184522530547
ENSG00000133315	8.642649692605829e-13	8.551314150070938
ENSG00000130559	8.948083403402608e-13	8.763709110095006
ENSG00000178053	8.948083403402799e-13	7.9335124539099215
ENSG00000180815	8.948083403402799e-13	5.202701514779945
ENSG00000126583	9.104752150133584e-13	3.6401147524426527
ENSG00000078295	9.426216987612183e-13	2.5761884671902275
ENSG00000267767	9.426216987612183e-13	5.541071199492881
ENSG00000148180	9.591104728621812e-13	8.482441935983976
ENSG00000239559	9.591104728621812e-13	7.143022770737038
ENSG00000130177	9.591104728621812e-13	8.87336028838256
ENSG00000105576	9.758825049246851e-13	8.818534699238784
ENSG00000071282	9.758825049246851e-13	5.1905825498357565
ENSG00000164850	9.758825049246851e-13	5.78497409394732
ENSG00000242866	1.010295517968613e-12	6.58941450826809
ENSG00000081791	1.0279462848726936e-12	8.811884878546495
ENSG00000157168	1.1016290698123147e-12	3.6053949631706117
ENSG00000203993	1.1016290698123302e-12	8.62462242365868
ENSG00000168028	1.1602723637525328e-12	8.926638976907151
ENSG00000156413	1.1602723637525328e-12	4.697289838660796
ENSG00000130741	1.1804933151188438e-12	8.885655370349774
ENSG00000249752	1.1804933151188438e-12	1.2680124919426068
ENSG00000184682	1.1804933151188438e-12	7.822596226102786
ENSG00000102098	1.2219791510819142e-12	6.87125435722333
ENSG00000144713	1.2432557492104596e-12	8.93073733756289
ENSG00000104964	1.2432557492104596e-12	8.881557009694037
ENSG00000171843	1.2432557492104596e-12	8.889753731005511
ENSG00000221983	1.2648961039104775e-12	8.922540616251414
ENSG00000253477	1.3092925843616653e-12	1.7703603022655998
ENSG00000104408	1.3552186071570512e-12	8.9102455342842
ENSG00000105063	1.3552186071570512e-12	8.859518305796161
ENSG00000116285	1.3552186071570512e-12	7.611972591921054
ENSG00000170271	1.3787712778774087e-12	7.654126626742667
ENSG00000165671	1.3787712778774087e-12	8.893852091661248
ENSG00000130311	1.4027258429652769e-12	8.705789719712854
ENSG00000249738	1.4518676720300202e-12	3.6440649900105315
ENSG00000133275	1.4518676720300355e-12	8.852868485103873
ENSG00000077044	1.4518676720300355e-12	8.885655370349774
ENSG00000185522	1.5552775124719136e-12	8.415730549586552
ENSG00000163069	1.5822399783980855e-12	7.783987321682069
ENSG00000223343	1.5822399783980855e-12	4.202445363357968
ENSG00000065054	1.5822399783980855e-12	7.856295963754167
ENSG00000254854	1.609661338924749e-12	2.624466043193244
ENSG00000196104	1.6659115083931108e-12	2.945349639681289
ENSG00000180354	1.6947560147671373e-12	8.719631702299253
ENSG00000141068	1.6947560147671373e-12	8.576651297563972
ENSG00000136891	1.7240908146446514e-12	8.777551092681406
ENSG00000105298	1.7240908146446514e-12	8.683751015814977
ENSG00000272327	1.7539240810088407e-12	2.062025365682003
ENSG00000251927	1.7539240810088407e-12	7.267490475069951
ENSG00000181524	1.7842641202955903e-12	8.263806439981186
ENSG00000188243	1.8151193745250847e-12	8.726281522991544
ENSG00000064490	1.8151193745250847e-12	8.720636261716615
ENSG00000168056	1.8151193745250847e-12	8.889753731005511
ENSG00000223705	1.8464984234667506e-12	8.865163567071086
ENSG00000196914	1.8464984234667506e-12	8.902048812972726
ENSG00000101445	1.943866248908626e-12	8.87336028838256
ENSG00000229912	1.9774291070532874e-12	1.94662220431093
ENSG00000134884	2.0115608031589127e-12	8.9102455342842
ENSG00000235065	2.0115608031589127e-12	7.817678957742924
ENSG00000099625	2.0462707908800365e-12	4.318648681101874
ENSG00000071082	2.0462707908800365e-12	8.922540616251414
ENSG00000129968	2.081568677749413e-12	8.848770124448134
ENSG00000216990	2.081568677749413e-12	4.809067989983407
ENSG00000185842	2.081568677749413e-12	6.683047758062069
ENSG00000165006	2.1539673631913288e-12	8.755512388783531
ENSG00000139351	2.1910881684592707e-12	5.876531102396775
ENSG00000139684	2.1910881684592707e-12	8.751414028127792
ENSG00000231185	2.1910881684593252e-12	1.1616126669817115
ENSG00000109956	2.2288368913586807e-12	3.000102107437371
ENSG00000181904	2.2288368913587045e-12	8.814436338583045
ENSG00000197768	2.267223946330491e-12	6.442517180080198
ENSG00000212747	2.306259916975646e-12	5.205766129470554
ENSG00000060709	2.306259916975646e-12	3.7251796924369684
ENSG00000236235	2.306259916975646e-12	1.7300618850275131
ENSG00000253642	2.345955558742185e-12	6.0977678183463055
ENSG00000116574	2.345955558742185e-12	7.87376981684002
ENSG00000142937	2.3863218016542535e-12	8.922540616251414
ENSG00000126226	2.3863218016542535e-12	8.732469125468292
ENSG00000245468	2.3863218016542535e-12	5.836034657577535
ENSG00000152128	2.4273697530829093e-12	5.299861164169408
ENSG00000148143	2.51155611463873e-12	3.439195754718421
ENSG00000112293	2.51155611463873e-12	8.112886889793186
ENSG00000147854	2.51155611463873e-12	8.867715027107636
ENSG00000135063	2.51155611463873e-12	6.753607391130635
ENSG00000143036	2.5547176517895056e-12	5.892825804649838
ENSG00000106991	2.5547176517895056e-12	7.946373814042816
ENSG00000141384	2.5547176517895056e-12	8.78829927402943
ENSG00000166292	2.598607157352943e-12	4.30610484021484
ENSG00000171703	2.59860715735298e-12	8.447432752428803
ENSG00000102024	2.6432366685294464e-12	4.6664736682407115
ENSG00000270504	2.688618417418322e-12	4.5710070706132
ENSG00000218426	2.688618417418322e-12	8.300691685882827
ENSG00000244187	2.688618417418322e-12	8.2360423518221
ENSG00000228205	2.7347648341038887e-12	7.367803843186212
ENSG00000225032	2.8294023999754724e-12	7.633762257077938
ENSG00000165684	2.877919427698241e-12	8.75296092874698
ENSG00000119559	2.877919427698241e-12	8.666353013774664
ENSG00000083520	2.9774162452798973e-12	8.802141256615833
ENSG00000185634	2.9774162452799183e-12	6.265461439686663
ENSG00000197321	2.9774162452799183e-12	8.240353891952383
ENSG00000164114	2.9774162452799183e-12	8.4500788337207
ENSG00000179846	3.028423188645158e-12	6.913260975723896
ENSG00000124140	3.18664571864492e-12	5.228683026180614
ENSG00000188825	3.18664571864492e-12	7.010825048918943
ENSG00000143028	3.2411683286082655e-12	2.742956962419721
ENSG00000188993	3.468564607496964e-12	4.614796963283122
ENSG00000113594	3.5278172980610053e-12	7.112402448538514
ENSG00000176753	3.5278172980610303e-12	5.2539868108951575
ENSG00000187742	3.5278172980610303e-12	8.885655370349774
ENSG00000125652	3.588063175221421e-12	8.836475042480922
ENSG00000239827	3.64931855605803e-12	4.973662590150407
ENSG00000167920	3.774924413323336e-12	8.062906644863753
ENSG00000031003	3.83930885259625e-12	8.794949094721721
ENSG00000104976	3.83930885259625e-12	8.544868971735433
ENSG00000184613	3.971327715655899e-12	6.466874742748866
ENSG00000269559	3.971327715655899e-12	3.6621218523902734
ENSG00000085552	4.038997765323229e-12	6.043307988205056
ENSG00000169660	4.038997765323258e-12	8.796495995340909
ENSG00000119547	4.1077991216121584e-12	4.245649883663026
ENSG00000196363	4.1777503201229696e-12	8.757059289402719
ENSG00000196531	4.1777503201229696e-12	8.926638976907151
ENSG00000108298	4.1777503201229696e-12	8.93073733756289
ENSG00000224578	4.3211778771488876e-12	8.24666601379963
ENSG00000186198	4.3211778771488876e-12	4.1799889954342415
ENSG00000135333	4.3211778771488876e-12	3.9208500090112746
ENSG00000187800	4.394692811850642e-12	7.400893008878187
ENSG00000076604	4.394692811850642e-12	8.679652655159238
ENSG00000130159	4.5454237628305305e-12	8.740123505577941
ENSG00000175048	4.5454237628305305e-12	8.800594355996646
ENSG00000203523	4.6226802387624085e-12	5.078593412059467
ENSG00000204387	4.622680238762441e-12	8.881557009694037
ENSG00000138326	4.622680238762441e-12	8.918442255595675
ENSG00000272784	4.701224895243849e-12	1.165508061685024
ENSG00000118762	4.7810787804463585e-12	8.810337977927308
ENSG00000180660	4.781078780446392e-12	6.838885372708059
ENSG00000100116	4.862263279127913e-12	7.8622934221431935
ENSG00000073008	4.9448001178924584e-12	6.935684455813592
ENSG00000170890	4.9448001178924584e-12	3.8748315623045304
ENSG00000232324	4.9448001178924584e-12	3.4502046555811043
ENSG00000253619	5.114019463440232e-12	4.520501132930422
ENSG00000198755	5.114019463440232e-12	8.918442255595675
ENSG00000197584	5.114019463440232e-12	7.549643312102146
ENSG00000104866	5.114019463440232e-12	8.690400836507266
ENSG00000109927	5.200747181132583e-12	8.602788362117586
ENSG00000074201	5.200747181132583e-12	8.802141256615833
ENSG00000102316	5.200747181132583e-12	8.8774586490383
ENSG00000178695	5.288917671818633e-12	8.58330111825626
ENSG00000168852	5.3785544530827326e-12	5.405722870403903
ENSG00000203805	5.378554453082771e-12	2.38982713625668
ENSG00000213514	5.378554453082771e-12	3.7021934997448844
ENSG00000125651	5.562322839194645e-12	8.867715027107636
ENSG00000214842	5.656503378352821e-12	1.3576543974235968
ENSG00000089199	5.656503378352821e-12	2.598563581083699
ENSG00000240616	5.752248088671959e-12	7.060976903412808
ENSG00000135549	5.752248088671959e-12	6.361194574892892
ENSG00000271576	5.752248088671959e-12	7.731217128751117
ENSG00000169604	5.849582422766986e-12	6.8457057937069345
ENSG00000147604	5.948532238522844e-12	8.93073733756289
ENSG00000133243	6.0491238054001575e-12	8.816987798619596
ENSG00000214274	6.0491238054002e-12	7.730985296910021
ENSG00000117971	6.151383810835064e-12	4.301939917585773
ENSG00000050426	6.151383810835107e-12	8.821086159275334
ENSG00000163682	6.2553393667371345e-12	8.926638976907151
ENSG00000099804	6.361018016085535e-12	8.650964130569076
ENSG00000246922	6.361018016085535e-12	8.314791244327983
ENSG00000162244	6.361018016085535e-12	8.922540616251414
ENSG00000005206	6.468447739625236e-12	8.861065206415349
ENSG00000173153	6.577656962664675e-12	8.800594355996646
ENSG00000198876	6.68867456197577e-12	8.807786517890758
ENSG00000214022	6.68867456197577e-12	8.865163567071086
ENSG00000268996	6.801529872799531e-12	5.845755530873042
ENSG00000225697	6.916252695956776e-12	8.75806384882008
ENSG00000146828	6.916252695956776e-12	8.784200913373693
ENSG00000272841	7.151422453874616e-12	6.35212713321682
ENSG00000136141	7.2719313836901476e-12	8.584305677673623
ENSG00000164749	7.518956034824635e-12	7.143062349030089
ENSG00000197756	7.645536745114755e-12	8.926638976907151
ENSG00000235776	7.645536745114755e-12	6.2056558570719735
ENSG00000170776	7.645536745114755e-12	8.897950452316989
ENSG00000175467	7.645536745114755e-12	8.855419945140422
ENSG00000145217	7.645536745114755e-12	8.325024273958496
ENSG00000075391	7.77420723003352e-12	8.00939612449807
ENSG00000260805	7.905001284281531e-12	6.753892751239964
ENSG00000064607	7.905001284281588e-12	8.897950452316989
ENSG00000089009	7.905001284281588e-12	8.926638976907151
ENSG00000224687	8.037953237172896e-12	3.0639612120475275
ENSG00000255517	8.310470878899804e-12	7.280377697063759
ENSG00000161249	8.310470878899804e-12	5.185656763725755
ENSG00000231007	8.310470878899804e-12	6.215629979759913
ENSG00000113119	8.450107974402408e-12	8.31888960498372
ENSG00000130175	8.882972736996966e-12	8.914343894939938
ENSG00000228397	9.032037875226421e-12	5.494365727294771
ENSG00000115604	9.032037875226421e-12	6.8595728846424855
ENSG00000154654	9.032037875226421e-12	5.168000258678056
ENSG00000196154	9.183555810583695e-12	8.731926784266467
ENSG00000149328	9.183555810583695e-12	5.644068684247798
ENSG00000119414	9.494108807286595e-12	8.865163567071086
ENSG00000129625	9.494108807286595e-12	8.885655370349774
ENSG00000108557	9.494108807286595e-12	8.634570687946123
ENSG00000230404	9.653224803136998e-12	4.419484043794658
ENSG00000213465	9.81495548444952e-12	8.298940142906856
ENSG00000136908	9.9793429294134e-12	8.804692716652383
ENSG00000227888	9.9793429294134e-12	3.8322259101152345
ENSG00000173141	1.0146429878496321e-11	8.690400836507266
ENSG00000186806	1.0146429878496321e-11	6.4341981447023295
ENSG00000187720	1.0316259744622611e-11	3.4366710359722914
ENSG00000149308	1.0316259744622611e-11	8.681199555778427
ENSG00000182103	1.0488876623505111e-11	2.6505702231863344
ENSG00000186635	1.0842651279404964e-11	8.881557009694037
ENSG00000158164	1.1023900756949746e-11	5.051667533180398
ENSG00000267904	1.1023900756949824e-11	7.875226368144611
ENSG00000177030	1.1208120670072396e-11	8.682746456397613
ENSG00000168994	1.1395358688890023e-11	7.074512185695244
ENSG00000104047	1.1585663231624678e-11	8.807786517890758
ENSG00000229151	1.1585663231624678e-11	4.947358829594607
ENSG00000245849	1.1585663231624678e-11	8.78574781399288
ENSG00000232346	1.1585663231624678e-11	7.355881079476459
ENSG00000133106	1.1975669371202377e-11	8.750871686925969
ENSG00000116785	1.1975669371202377e-11	4.586010948298074
ENSG00000231196	1.217547164903479e-11	3.918271882941192
ENSG00000263105	1.2378541836553433e-11	3.402407874291116
ENSG00000160602	1.237854183655352e-11	8.552523351845084
ENSG00000140320	1.237854183655352e-11	8.713986441024328
ENSG00000147649	1.2584932267904244e-11	8.93073733756289
ENSG00000090372	1.2584932267904333e-11	8.82673142055026
ENSG00000230207	1.2584932267904333e-11	7.209167422848533
ENSG00000111331	1.2584932267904333e-11	8.755512388783531
ENSG00000165688	1.2584932267904333e-11	8.816987798619596
ENSG00000269904	1.2794696096731262e-11	4.640229190788255
ENSG00000184731	1.2794696096731262e-11	2.686930612595985
ENSG00000266865	1.2794696096731262e-11	7.820097361291215
ENSG00000198648	1.2794696096731262e-11	7.968288336847189
ENSG00000147162	1.3007887308704295e-11	8.93073733756289
ENSG00000169925	1.3007887308704295e-11	8.597143100842661
ENSG00000174099	1.3668577848916813e-11	7.796977227510146
ENSG00000147003	1.3668577848916813e-11	5.487776170427218
ENSG00000174748	1.366857784891691e-11	8.922540616251414
ENSG00000110768	1.366857784891691e-11	8.807244176688933
ENSG00000125650	1.4127203474026608e-11	7.515525193908703
ENSG00000102572	1.4127203474026608e-11	8.796495995340909
ENSG00000185246	1.4362140903482275e-11	8.798042895960094
ENSG00000154548	1.4362140903482275e-11	6.809054089149402
ENSG00000228544	1.4600908004701253e-11	7.660776447434956
ENSG00000240463	1.4600908004701253e-11	5.560999602115568
ENSG00000164615	1.4600908004701253e-11	8.807786517890758
ENSG00000012061	1.4600908004701253e-11	8.820081599857971
ENSG00000148175	1.4600908004701253e-11	8.889753731005511
ENSG00000232739	1.4600908004701356e-11	2.0626473895310156
ENSG00000102290	1.4843565893527358e-11	2.6733370041462376
ENSG00000165283	1.5090176639309737e-11	8.867715027107636
ENSG00000131323	1.5340803279421763e-11	8.82928288058681
ENSG00000256276	1.6117423770826255e-11	0.5746061306458674
ENSG00000109917	1.6384764242847102e-11	8.833381241242547
ENSG00000132952	1.6656450839897955e-11	8.740665846779766
ENSG00000141574	1.6656450839897955e-11	8.188998576401932
ENSG00000130560	1.6656450839897955e-11	8.751414028127792
ENSG00000130717	1.7213140135875904e-11	8.733473684885654
ENSG00000140612	1.749828440421513e-11	8.897950452316989
ENSG00000138640	1.749828440421513e-11	8.848770124448134
ENSG00000142002	1.749828440421513e-11	8.847223223828946
ENSG00000086717	1.7788057969315584e-11	5.006870340417394
ENSG00000124159	1.7788057969315584e-11	2.448551420909436
ENSG00000197121	1.838178839323393e-11	7.760726029822216
ENSG00000144821	1.8685895827761485e-11	8.595133982007933
ENSG00000181143	1.8994933745363417e-11	3.7835886879966276
ENSG00000160113	1.8994933745363553e-11	8.395700964523401
ENSG00000188803	1.9308980386852286e-11	0.8297512191771511
ENSG00000129595	1.9308980386852354e-11	8.766802911333382
ENSG00000178947	1.9628115206537362e-11	6.962796496947779
ENSG00000168026	1.9952418890590055e-11	8.52847552911248
ENSG00000056487	1.9952418890590197e-11	2.014139625736433
ENSG00000147676	2.0281973375680294e-11	3.99497416383467
ENSG00000067057	2.0281973375680294e-11	6.576054107608753
ENSG00000048140	2.0281973375680294e-11	8.735020585504842
ENSG00000100490	2.0281973375680294e-11	7.474150955004309
ENSG00000164932	2.0281973375680368e-11	8.669909033228576
ENSG00000198933	2.0616861867884474e-11	8.346778212513303
ENSG00000267251	2.0616861867884474e-11	3.1552539743514045
ENSG00000160953	2.0616861867884474e-11	8.767807470750743
ENSG00000101489	2.1302980160397796e-11	5.123224319703908
ENSG00000257718	2.1654382894014577e-11	5.3423986844573
ENSG00000260591	2.2374317948509856e-11	6.928982473017942
ENSG00000252793	2.2374317948510014e-11	1.0901704749965295
ENSG00000225127	2.2374317948510014e-11	1.0907940005989605
ENSG00000111674	2.3498413157099054e-11	8.881557009694037
ENSG00000234835	2.3498413157099054e-11	5.458790764807387
ENSG00000107263	2.388527116495782e-11	8.906147173628463
ENSG00000186081	2.388527116495782e-11	2.448907875490644
ENSG00000162390	2.388527116495782e-11	5.244411502449155
ENSG00000167525	2.388527116495782e-11	8.20614462545779
ENSG00000131242	2.388527116495782e-11	8.667357573192026
ENSG00000167487	2.388527116495782e-11	8.15065217574169
ENSG00000160447	2.4278369422702917e-11	7.722498187381176
ENSG00000198034	2.4278369422702917e-11	8.926638976907151
ENSG00000147874	2.467780643053314e-11	8.675349652146718
ENSG00000137054	2.5496098316259236e-11	8.756516948200893
ENSG00000100644	2.5496098316259326e-11	8.69349463774564
ENSG00000176463	2.591515788247274e-11	8.398743301036612
ENSG00000171914	2.591515788247274e-11	7.977693921655815
ENSG00000120314	2.6340965622131774e-11	8.802141256615831
ENSG00000250831	2.6340965622131774e-11	6.992921484385093
ENSG00000145063	2.6340965622131868e-11	3.0844801139734708
ENSG00000143341	2.6340965622131868e-11	4.052639382823691
ENSG00000157259	2.6773627863536834e-11	8.761157650058456
ENSG00000129911	2.6773627863536834e-11	8.602788362117586
ENSG00000077063	2.6773627863536834e-11	6.49165313918175
ENSG00000204262	2.7213252571903294e-11	7.820302003647997
ENSG00000232448	2.7659949373940678e-11	1.3282285180169575
ENSG00000064787	2.7659949373940678e-11	8.181740451513598
ENSG00000006740	2.8113829582791245e-11	7.800455920377979
ENSG00000136878	2.8113829582791245e-11	8.814436338583045
ENSG00000160223	2.8113829582791245e-11	8.802141256615833
ENSG00000165502	2.857500622333494e-11	8.897950452316989
ENSG00000118939	2.857500622333494e-11	6.672170592535546
ENSG00000120913	2.857500622333494e-11	7.9877812035828155
ENSG00000172260	2.8575006223335142e-11	4.9673041617462115
ENSG00000168477	2.904359405786138e-11	7.3072147728253025
ENSG00000154545	2.951970961211703e-11	2.9187802673436405
ENSG00000259071	3.099441486028899e-11	6.316294761256497
ENSG00000107262	3.099441486028899e-11	8.865163567071086
ENSG00000163931	3.099441486028899e-11	8.863616666451898
ENSG00000145087	3.099441486028899e-11	5.7095610940141395
ENSG00000154529	3.150184275319903e-11	2.2013035845744633
ENSG00000109472	3.150184275319903e-11	3.153281168492956
ENSG00000204271	3.150184275319903e-11	8.397790206344414
ENSG00000196159	3.20174083850249e-11	7.875982227097974
ENSG00000070814	3.254123943093175e-11	8.82518451993107
ENSG00000259330	3.254123943093175e-11	8.347320553715129
ENSG00000155875	3.307346552282692e-11	3.4430409535901614
ENSG00000213943	3.3614218278603807e-11	3.073120074811384
ENSG00000256576	3.3614218278603807e-11	5.89843928639086
ENSG00000225667	3.4163631331811506e-11	2.205045614549752
ENSG00000145863	3.4721840361754354e-11	2.0470115629119663
ENSG00000168386	3.5288983124030456e-11	6.055832552720202
ENSG00000099622	3.5288983124030456e-11	8.922540616251414
ENSG00000262468	3.528898312403071e-11	7.992460340673293
ENSG00000174808	3.528898312403071e-11	6.122515260702805
ENSG00000172638	3.5865199481512086e-11	7.967070259678286
ENSG00000269243	3.5865199481512086e-11	7.240015109227841
ENSG00000102678	3.5865199481512086e-11	3.5711815041722663
ENSG00000213399	3.645063143577776e-11	4.718988394616863
ENSG00000233871	3.704542315900033e-11	1.5223657824838814
ENSG00000165685	3.7649721026294515e-11	8.418554083750916
ENSG00000140474	3.7649721026294515e-11	8.902048812972726
ENSG00000113262	3.7649721026294515e-11	2.1708576995562363
ENSG00000242276	3.826367364853878e-11	4.538840849090711
ENSG00000235209	3.826367364853905e-11	2.217802793247101
ENSG00000153714	3.888743190566862e-11	7.88484235662059
ENSG00000153902	3.888743190566862e-11	7.580390754351806
ENSG00000230317	3.952114898045383e-11	4.188735226281213
ENSG00000198917	3.9521148980453975e-11	8.717080242262703
ENSG00000267715	4.0164980392766525e-11	5.14744623699738
ENSG00000159674	4.0164980392766525e-11	8.370906158232192
ENSG00000160606	4.0819084034341426e-11	7.204373661202608
ENSG00000198739	4.148362020404292e-11	3.0254677365672054
ENSG00000170892	4.148362020404292e-11	8.691947737126453
ENSG00000175283	4.148362020404292e-11	8.657613951261363
ENSG00000137876	4.2158751643641205e-11	8.893852091661248
ENSG00000172239	4.2158751643641205e-11	8.818534699238784
ENSG00000122641	4.2158751643641205e-11	4.268425676974013
ENSG00000165716	4.284464357410308e-11	6.062194435746604
ENSG00000271874	4.284464357410308e-11	0.5731446808110324
ENSG00000232803	4.354146373241246e-11	5.494743889600013
ENSG00000160917	4.354146373241246e-11	8.741670406197128
ENSG00000273226	4.354146373241246e-11	6.004681133518366
ENSG00000161970	4.354146373241246e-11	8.836475042480922
ENSG00000267943	4.354146373241308e-11	1.9925407868859828
ENSG00000254173	4.354146373241308e-11	1.4345297849029572
ENSG00000132953	4.4249382408918016e-11	8.780102552717956
ENSG00000188986	4.4249382408918016e-11	8.810337977927308
ENSG00000141447	4.569920947261389e-11	8.168526894266602
ENSG00000268798	4.569920947261389e-11	6.2032937973928055
ENSG00000183617	4.644147155106712e-11	8.747315667472055
ENSG00000102001	4.719553960878571e-11	7.304129170427696
ENSG00000141639	4.719553960878571e-11	1.670145832368114
ENSG00000167118	4.796159728232639e-11	8.782654012754506
ENSG00000186891	4.796159728232639e-11	7.4830345955722075
ENSG00000144895	4.8739830997304817e-11	8.8774586490383
ENSG00000148308	4.953043000967803e-11	8.781649453337144
ENSG00000228549	5.0333586447629006e-11	2.6821573417311457
ENSG00000078403	5.197835472963245e-11	8.777551092681406
ENSG00000167615	5.197835472963245e-11	8.922540616251414
ENSG00000245060	5.282036557659641e-11	8.767807470750745
ENSG00000226051	5.282036557659678e-11	2.762074024077851
ENSG00000232977	5.367573194302108e-11	3.8285361065069115
ENSG00000011422	5.367573194302108e-11	7.576618846792509
ENSG00000095564	5.45446609678268e-11	8.922540616251414
ENSG00000082397	5.45446609678268e-11	7.45523346226286
ENSG00000113269	5.542736292640929e-11	8.704242819093666
ENSG00000184486	5.542736292640968e-11	2.810691662575352
ENSG00000237222	5.632405127691548e-11	2.9273288913676887
ENSG00000105819	5.723494270718748e-11	8.852868485103873
ENSG00000174567	5.723494270718748e-11	1.3464591380083246
ENSG00000237576	5.723494270718748e-11	5.114215038173373
ENSG00000147255	5.81602571823874e-11	6.752292324159898
ENSG00000227097	5.81602571823874e-11	8.861065206415349
ENSG00000270093	5.81602571823874e-11	4.866696293656513
ENSG00000172292	5.81602571823874e-11	7.920627402429233
ENSG00000254944	5.910021799329449e-11	5.357566508788225
ENSG00000234377	5.910021799329449e-11	5.615179736296987
ENSG00000198879	5.910021799329449e-11	8.893852091661248
ENSG00000177462	6.005505180530237e-11	1.86691421851683
ENSG00000146083	6.00550518053028e-11	8.865163567071086
ENSG00000146147	6.102498870811166e-11	6.5811026856486725
ENSG00000132975	6.10249887081121e-11	0.9141122695192382
ENSG00000269793	6.201026226613897e-11	2.266104762572753
ENSG00000198576	6.402777128659768e-11	6.076750538007072
ENSG00000141526	6.402777128659814e-11	8.6755542945035
ENSG00000070610	6.402777128659814e-11	8.87336028838256
ENSG00000229196	6.610951883759048e-11	5.401283645797278
ENSG00000188404	6.610951883759072e-11	8.56072007315656
ENSG00000196951	6.610951883759072e-11	6.814031525687926
ENSG00000130313	6.717510437327322e-11	8.535125349804769
ENSG00000118322	6.717510437327322e-11	8.591960057783274
ENSG00000196754	7.047378588239406e-11	3.9974633651648204
ENSG00000101751	7.047378588239406e-11	8.741128064995305
ENSG00000240449	7.047378588239406e-11	6.863212479443862
ENSG00000249637	7.160819896178865e-11	6.325957841046034
ENSG00000159958	7.160819896178865e-11	8.28355125970127
ENSG00000265806	7.393092552938218e-11	7.046592241347588
ENSG00000234476	7.393092552938218e-11	4.370447991514729
ENSG00000235508	7.511979381010667e-11	4.776540444103551
ENSG00000136999	7.511979381010722e-11	3.1594554680427356
ENSG00000253974	7.511979381010747e-11	1.2516442756062183
ENSG00000165621	7.511979381010747e-11	1.6724445489875583
ENSG00000155970	7.632737557580398e-11	5.376223765107442
ENSG00000263982	7.632737557580398e-11	1.7077574249485723
ENSG00000139946	7.755395875251658e-11	7.12572375771957
ENSG00000112530	7.755395875251658e-11	4.593195942162596
ENSG00000176248	7.755395875251714e-11	8.836475042480922
ENSG00000245904	7.8799835589546e-11	6.83212420367196
ENSG00000135040	8.006530272268153e-11	8.730922224849104
ENSG00000183850	8.00653027226821e-11	1.9944574610776236
ENSG00000181982	8.135066123833478e-11	8.625831625432825
ENSG00000271828	8.135066123833478e-11	7.263494846740956
ENSG00000110237	8.265621673857303e-11	7.891677127289808
ENSG00000177042	8.265621673857303e-11	8.701691359057115
ENSG00000242444	8.398227940708911e-11	3.7893990283430434
ENSG00000272655	8.398227940708911e-11	7.549486999793325
ENSG00000121741	8.53291640761009e-11	8.861065206415349
ENSG00000265352	8.669719029419962e-11	1.466082793503753
ENSG00000169432	8.669719029419993e-11	8.555412510726676
ENSG00000006625	8.669719029419993e-11	8.577193638765795
ENSG00000006756	8.808668239516173e-11	6.314952876062072
ENSG00000011132	8.808668239516204e-11	8.707878961533867
ENSG00000244716	8.808668239516204e-11	7.284085763649476
ENSG00000136383	8.808668239516204e-11	7.857738127869225
ENSG00000226530	8.94979695677417e-11	4.184560330624292
ENSG00000184156	8.94979695677417e-11	5.517046680689657
ENSG00000166603	9.093138592644331e-11	8.515095764741618
ENSG00000197724	9.093138592644331e-11	8.80368815723502
ENSG00000213585	9.093138592644331e-11	8.871813387763373
ENSG00000115183	9.238727058330155e-11	8.573557496325597
ENSG00000109944	9.238727058330221e-11	7.78613789786097
ENSG00000114745	9.386596772067899e-11	8.815440898000409
ENSG00000198363	9.386596772067899e-11	8.803145816033195
ENSG00000214517	9.53678266650934e-11	8.61972414594236
ENSG00000196605	9.689320196208576e-11	7.653753627341912
ENSG00000176170	9.689320196208645e-11	6.975704850024367
ENSG00000125657	9.844245345214872e-11	4.956177285519693
ENSG00000134056	9.844245345214872e-11	8.681199555778427
ENSG00000139746	9.844245345214872e-11	8.847223223828946
ENSG00000241061	1.0001594634773288e-10	6.341968716385132
ENSG00000091409	1.0001594634773288e-10	8.897950452316989
ENSG00000136144	1.0161405131133771e-10	8.770358930787294
ENSG00000243517	1.0323714453470105e-10	7.051598169811499
ENSG00000198108	1.0323714453470142e-10	8.710892639785953
ENSG00000099954	1.0655982865685726e-10	8.297659693541183
ENSG00000088448	1.0655982865685726e-10	8.87336028838256
ENSG00000230202	1.0655982865685726e-10	8.518189565979995
ENSG00000169862	1.0998712191320756e-10	2.705919175766067
ENSG00000213261	1.1174099852054771e-10	6.812890381571897
ENSG00000185101	1.1174099852054771e-10	8.753423146962518
ENSG00000181903	1.1174099852054771e-10	5.082625417911183
ENSG00000164093	1.1174099852054771e-10	1.9416128349559618
ENSG00000240754	1.1352224122976538e-10	7.928143082583307
ENSG00000236097	1.1716849999697294e-10	1.368550021324951
ENSG00000238421	1.1716849999697294e-10	6.049551397421858
ENSG00000181195	1.1716849999697294e-10	1.2605721166249941
ENSG00000224631	1.171684999969738e-10	8.169464021912933
ENSG00000105700	1.1903436917721596e-10	8.762162209475818
ENSG00000267834	1.1903436917721596e-10	6.272170502384426
ENSG00000166126	1.1903436917721596e-10	7.94218970752649
ENSG00000165757	1.1903436917721679e-10	3.3576921823683157
ENSG00000152822	1.1903436917721679e-10	4.5905382969794335
ENSG00000261115	1.1903436917721679e-10	4.023608905241531
ENSG00000113734	1.2285376769066058e-10	8.234033232987375
ENSG00000083828	1.248081887373059e-10	8.561262414358383
ENSG00000175602	1.248081887373059e-10	8.812889437963857
ENSG00000269570	1.2880875354987567e-10	5.242877740018625
ENSG00000272970	1.288087535498775e-10	4.407574304441071
ENSG00000170558	1.3085582931843185e-10	7.036546324248431
ENSG00000237977	1.3085582931843278e-10	5.82870325888574
ENSG00000187080	1.329347335296832e-10	0.8044265145057871
ENSG00000149131	1.329347335296832e-10	7.696016325567678
ENSG00000103472	1.3293473352968413e-10	7.339036664386571
ENSG00000225205	1.3293473352968413e-10	8.6427674092576
ENSG00000160993	1.3293473352968413e-10	8.183306004499332
ENSG00000165526	1.3293473352968413e-10	8.709888080368591
ENSG00000136122	1.350459496340235e-10	8.133663458414942
ENSG00000105619	1.350459496340235e-10	8.174104723770496
ENSG00000188566	1.3718996824336437e-10	8.739118946160579
ENSG00000267896	1.3718996824336437e-10	7.029458851121616
ENSG00000166200	1.3718996824336437e-10	8.863616666451898
ENSG00000107223	1.3936728723439527e-10	8.897950452316989
ENSG00000216915	1.3936728723439527e-10	4.146105908067291
ENSG00000253051	1.3936728723439527e-10	5.257240852216179
ENSG00000215386	1.3936728723439628e-10	6.8949107160041
ENSG00000243024	1.4157841185327546e-10	4.532150573351619
ENSG00000233797	1.4157841185327546e-10	3.665045937477886
ENSG00000165487	1.4157841185327546e-10	8.726281522991544
ENSG00000101871	1.4382385482180517e-10	7.576509727268105
ENSG00000137818	1.4382385482180618e-10	8.93073733756289
ENSG00000134982	1.4610413644507934e-10	8.767807470750743
ENSG00000165895	1.4610413644507934e-10	8.804692716652383
ENSG00000137871	1.4610413644507934e-10	8.84057340313666
ENSG00000105321	1.4610413644507934e-10	8.643309750459425
ENSG00000136867	1.4610413644507934e-10	6.552130210744932
ENSG00000178761	1.484197847206298e-10	8.85696684575961
ENSG00000162595	1.484197847206298e-10	5.9857058119897815
ENSG00000254650	1.5315933234656926e-10	5.664299552286662
ENSG00000130309	1.5558432715814134e-10	8.78574781399288
ENSG00000179271	1.5804687977353012e-10	8.793402194102534
ENSG00000135454	1.5804687977353126e-10	6.520972506088889
ENSG00000166349	1.5804687977353126e-10	5.8928837662743065
ENSG00000167671	1.6054755834395313e-10	8.81134253734467
ENSG00000188157	1.6308693940077552e-10	8.561857689062181
ENSG00000268001	1.6308693940077552e-10	8.437769253484428
ENSG00000128872	1.6566560797578378e-10	7.935421328615002
ENSG00000198010	1.6566560797578378e-10	3.589861768488024
ENSG00000065150	1.6566560797578494e-10	8.861065206415349
ENSG00000171224	1.6828415772313758e-10	7.089155139514274
ENSG00000170464	1.6828415772313758e-10	8.50697916641643
ENSG00000131844	1.7094319104302672e-10	8.85696684575961
ENSG00000254911	1.7364331920703942e-10	7.493181941801391
ENSG00000268030	1.7364331920703942e-10	7.508271561394851
ENSG00000166743	1.7364331920704002e-10	5.0266834707750565
ENSG00000233137	1.7916935027524824e-10	8.8774586490383
ENSG00000129675	1.7916935027524824e-10	8.834928141861734
ENSG00000183048	1.7916935027524824e-10	7.160825565116431
ENSG00000173757	1.791693502752495e-10	8.536129909222133
ENSG00000146540	1.819965212325262e-10	8.85696684575961
ENSG00000070388	1.819965212325262e-10	4.819014106458061
ENSG00000204899	1.819965212325262e-10	8.644314309876787
ENSG00000164543	1.8486732340326302e-10	8.851321584484685
ENSG00000149269	1.8486732340326302e-10	8.833381241242547
ENSG00000242539	1.8778241435850595e-10	6.6473165487247705
ENSG00000008988	1.8778241435850595e-10	8.926638976907151
ENSG00000234498	1.9074246133040233e-10	6.32681563049466
ENSG00000145782	1.937481413502864e-10	8.78829927402943
ENSG00000259684	1.937481413502864e-10	5.778743406431499
ENSG00000164949	1.9374814135028779e-10	8.124772687046834
ENSG00000166664	1.9680014138867915e-10	2.3239230784858975
ENSG00000263829	1.9680014138868054e-10	3.423716505062513
ENSG00000237214	1.9680014138868054e-10	6.943608854975575
ENSG00000196747	1.998991584972328e-10	6.352940518629509
ENSG00000100647	1.998991584972342e-10	8.789846174648618
ENSG00000142303	2.030458999526452e-10	4.31758161867022
ENSG00000150990	2.030458999526452e-10	8.686302475851527
ENSG00000149809	2.0624108340255428e-10	8.728370764812553
ENSG00000173638	2.0624108340255428e-10	8.608228981035728
ENSG00000103995	2.0948543701348065e-10	8.691405395924628
ENSG00000104897	2.0948543701348065e-10	8.79239763468517
ENSG00000175556	2.0948543701348065e-10	4.658182155818837
ENSG00000104413	2.0948543701348065e-10	7.31072158960062
ENSG00000138592	2.0948543701348065e-10	8.802141256615833
ENSG00000139722	2.127796996207785e-10	8.922540616251414
ENSG00000225449	2.127796996207785e-10	2.618862083261921
ENSG00000177989	2.127796996207785e-10	8.70114901785529
ENSG00000144476	2.1612462088069825e-10	6.590020188079583
ENSG00000139117	2.1612462088069825e-10	8.17530977144715
ENSG00000054219	2.1612462088069825e-10	8.711434980987779
ENSG00000151292	2.1612462088069902e-10	8.85696684575961
ENSG00000139438	2.1952096142453152e-10	7.183973564935801
ENSG00000170231	2.2296949301487893e-10	4.762587813202436
ENSG00000105509	2.2296949301487893e-10	1.970353814104494
ENSG00000185386	2.229694930148797e-10	8.619181804740537
ENSG00000155093	2.229694930148797e-10	8.045060179146619
ENSG00000253222	2.2647099870411226e-10	2.017711041973003
ENSG00000175061	2.3002627299498084e-10	8.8774586490383
ENSG00000112394	2.3002627299498084e-10	6.50589142155585
ENSG00000260655	2.336361220034615e-10	8.181402752668554
ENSG00000242299	2.336361220034615e-10	8.510997404085881
ENSG00000125869	2.336361220034615e-10	8.814898556798584
ENSG00000102710	2.37301363623849e-10	8.729375324229917
ENSG00000244398	2.37301363623849e-10	8.332678654068149
ENSG00000099994	2.37301363623849e-10	6.938140487862386
ENSG00000143507	2.373013636238507e-10	8.664263771953653
ENSG00000116117	2.410228276961319e-10	7.529812704527446
ENSG00000069849	2.410228276961319e-10	8.807244176688933
ENSG00000099331	2.410228276961319e-10	8.8774586490383
ENSG00000268087	2.410228276961319e-10	7.772920529382787
ENSG00000189403	2.448013561756507e-10	8.906147173628463
ENSG00000122824	2.525330357890233e-10	4.130544013281998
ENSG00000240875	2.645803030677574e-10	8.293499523988714
ENSG00000100342	2.645803030677574e-10	8.893852091661248
ENSG00000204444	2.645803030677574e-10	7.862530538581597
ENSG00000127184	2.687195994878112e-10	8.896403551697802
ENSG00000187033	2.687195994878112e-10	5.3904216761434425
ENSG00000136371	2.729222079841321e-10	6.466755379254408
ENSG00000087077	2.729222079841321e-10	8.738576604958755
ENSG00000033867	2.729222079841321e-10	8.004822854411536
ENSG00000171433	2.729222079841321e-10	2.4416927636660954
ENSG00000107833	2.7718907383041564e-10	8.51267736119333
ENSG00000127663	2.7718907383041564e-10	8.77956021151613
ENSG00000011454	2.815211560518089e-10	8.794949094721721
ENSG00000179523	2.815211560518089e-10	8.39214494506949
ENSG00000237248	2.859194276194111e-10	4.123300242934168
ENSG00000134905	2.859194276194111e-10	8.76061530885663
ENSG00000185905	2.859194276194111e-10	8.881557009694037
ENSG00000162873	2.859194276194111e-10	6.795153676934047
ENSG00000103269	2.903848756474668e-10	7.295970884349134
ENSG00000198894	2.903848756474668e-10	8.580207317017885
ENSG00000248175	2.903848756474668e-10	8.108655472649188
ENSG00000073711	2.9038487564746786e-10	7.2930047371584585
ENSG00000137501	2.9038487564746786e-10	8.371110800588974
ENSG00000121207	2.9491850159322574e-10	1.748090354864507
ENSG00000272992	2.995213214595437e-10	1.2302112919968864
ENSG00000122034	3.041943660003057e-10	8.835932701279097
ENSG00000128563	3.041943660003057e-10	8.820081599857971
ENSG00000262877	3.041943660003068e-10	5.9630349771120095
ENSG00000163536	3.041943660003068e-10	8.712981881606964
ENSG00000066382	3.041943660003068e-10	6.656407137647575
ENSG00000179630	3.089386809285952e-10	8.418824350824925
ENSG00000160221	3.089386809285952e-10	8.861065206415349
ENSG00000175198	3.089386809285952e-10	8.385005716677348
ENSG00000196683	3.089386809285952e-10	8.906147173628463
ENSG00000119487	3.137553271277722e-10	8.865163567071086
ENSG00000198000	3.186453808653832e-10	8.8774586490383
ENSG00000269012	3.186453808653832e-10	1.0474771536598122
ENSG00000181027	3.186453808653832e-10	8.637664489184498
ENSG00000214389	3.186453808653832e-10	8.204597724838603
ENSG00000173825	3.186453808653832e-10	6.850105152660132
ENSG00000155542	3.186453808653832e-10	8.318089687923141
ENSG00000006015	3.236099340100475e-10	8.851321584484685
ENSG00000175768	3.2360993401004865e-10	8.030086947259235
ENSG00000265681	3.2865009425128234e-10	8.118789726926867
ENSG00000104886	3.2865009425128234e-10	8.771905831406482
ENSG00000171159	3.2865009425128234e-10	8.76935437136993
ENSG00000147677	3.389617472260026e-10	8.914343894939938
ENSG00000102753	3.4423553646370623e-10	8.604130620379989
ENSG00000163746	3.4423553646370623e-10	4.0917475860335015
ENSG00000106868	3.4423553646370623e-10	7.7693316975702595
ENSG00000257621	3.4958952626745404e-10	8.844671763792396
ENSG00000102763	3.4958952626745404e-10	8.755512388783531
ENSG00000103254	3.4958952626745404e-10	8.593044740186922
ENSG00000107105	3.495895262674553e-10	3.5770775363627014
ENSG00000109705	3.550249068351496e-10	6.454617617665738
ENSG00000234741	3.550249068351496e-10	8.902048812972726
ENSG00000077454	3.550249068351496e-10	8.772910390823844
ENSG00000187601	3.550249068351521e-10	8.832376681825183
ENSG00000121101	3.550249068351521e-10	7.907313580459577
ENSG00000199709	3.550249068351521e-10	3.1941057792333085
ENSG00000160401	3.605428855690156e-10	6.655254273893158
ENSG00000131446	3.605428855690156e-10	8.897950452316989
ENSG00000136874	3.605428855690156e-10	8.78829927402943
ENSG00000196533	3.661446873173088e-10	8.516438023004024
ENSG00000186994	3.661446873173088e-10	5.520098035314846
ENSG00000240964	3.661446873173088e-10	3.0701153138438424
ENSG00000172794	3.661446873173114e-10	7.971679617954044
ENSG00000100154	3.661446873173114e-10	8.762162209475818
ENSG00000081913	3.7183155461931137e-10	7.632484486269214
ENSG00000075673	3.71831554619314e-10	2.891770705819413
ENSG00000147687	3.776047479536425e-10	8.52337260903938
ENSG00000083635	3.8346554598997485e-10	7.796868107985744
ENSG00000138386	3.8346554598997485e-10	8.69604609778219
ENSG00000178464	3.894152458441633e-10	7.929624020208272
ENSG00000170445	3.894152458441633e-10	8.836475042480922
ENSG00000175066	3.894152458441633e-10	8.596600759640834
ENSG00000148384	3.894152458441633e-10	8.767807470750743
ENSG00000185615	3.894152458441661e-10	5.376695715067259
ENSG00000166529	3.954551633368357e-10	8.073912402070535
ENSG00000105865	4.0158663325549424e-10	8.287107279155181
ENSG00000113212	4.015866332554957e-10	6.234381801328552
ENSG00000163631	4.078110096202059e-10	6.610215787657933
ENSG00000167196	4.078110096202059e-10	8.700144458437927
ENSG00000130165	4.078110096202059e-10	8.767807470750743
ENSG00000105401	4.078110096202059e-10	8.867715027107636
ENSG00000099984	4.1412966595286027e-10	5.6937592393530565
ENSG00000186704	4.1412966595286027e-10	6.592051357469645
ENSG00000077943	4.1412966595286027e-10	8.9102455342842
ENSG00000196172	4.205439955501e-10	7.010625000428964
ENSG00000137713	4.27055411759949e-10	8.651968689986438
ENSG00000105723	4.27055411759949e-10	8.706794279130216
ENSG00000205138	4.27055411759949e-10	8.504347583393592
ENSG00000134028	4.336653482622109e-10	3.7786383215637773
ENSG00000197555	4.336653482622109e-10	8.811884878546495
ENSG00000113048	4.336653482622109e-10	8.84057340313666
ENSG00000172977	4.336653482622109e-10	8.662254653118925
ENSG00000184863	4.336653482622109e-10	8.897950452316989
ENSG00000127415	4.336653482622109e-10	8.828278321169446
ENSG00000224992	4.3366534826221397e-10	4.697678528243671
ENSG00000080802	4.403752593526261e-10	8.657071610059537
ENSG00000174744	4.403752593526261e-10	8.798042895960094
ENSG00000129038	4.4037525935262923e-10	3.284851599348571
ENSG00000198963	4.4718662023091033e-10	6.9192425239036535
ENSG00000236801	4.611196984253242e-10	7.077125799669251
ENSG00000105705	4.611196984253242e-10	8.706589636773433
ENSG00000119608	4.611196984253242e-10	6.4465408927068095
ENSG00000197258	4.754768137150719e-10	7.423791323476461
ENSG00000149177	4.754768137150719e-10	8.483241853044557
ENSG00000170962	4.754768137150719e-10	7.614864885479847
ENSG00000106571	4.828183038250857e-10	7.3261672872240675
ENSG00000079313	4.828183038250857e-10	8.803145816033195
ENSG00000119698	4.828183038250857e-10	3.501667321512041
ENSG00000120686	4.902705505320631e-10	8.889753731005511
ENSG00000127870	4.902705505320631e-10	8.698135339603201
ENSG00000188580	4.978351837623679e-10	4.380800109510704
ENSG00000126756	4.978351837623714e-10	8.78729471461207
ENSG00000130803	5.055138567952832e-10	8.75806384882008
ENSG00000130254	5.133082465880409e-10	8.861065206415349
ENSG00000126790	5.133082465880409e-10	8.68839171767254
ENSG00000272491	5.133082465880409e-10	1.5060875277917183
ENSG00000113522	5.133082465880409e-10	8.844671763792396
ENSG00000150459	5.133082465880409e-10	8.811884878546495
ENSG00000079482	5.133082465880409e-10	4.019572362704162
ENSG00000165416	5.212200541052075e-10	8.725276963574178
ENSG00000235297	5.29251004652539e-10	6.076946709546791
ENSG00000198914	5.374028482152494e-10	1.0286502727031381
ENSG00000167685	5.374028482152494e-10	8.595133982007933
ENSG00000087206	5.374028482152494e-10	8.714528782226154
ENSG00000164116	5.456773598009522e-10	7.059274385457378
ENSG00000267493	5.456773598009522e-10	7.026113467561148
ENSG00000256393	5.456773598009541e-10	7.314745764064272
ENSG00000255086	5.456773598009541e-10	3.497325005871785
ENSG00000105364	5.540763397871351e-10	8.706332060914677
ENSG00000119771	5.540763397871391e-10	5.06197421711884
ENSG00000143061	5.540763397871391e-10	2.8458965164468832
ENSG00000188672	5.540763397871391e-10	6.464519595332635
ENSG00000196312	5.62601614273331e-10	8.01927280291699
ENSG00000105875	5.62601614273331e-10	8.759068408237443
ENSG00000151131	5.712550354380086e-10	8.633823704387519
ENSG00000157379	5.712550354380086e-10	8.625831625432825
ENSG00000110583	5.800384819003046e-10	8.712981881606966
ENSG00000089692	5.800384819003046e-10	7.864118721500807
ENSG00000176884	5.800384819003046e-10	4.116566078469042
ENSG00000183405	5.889538590865591e-10	7.968617160297473
ENSG00000232907	5.980030996018074e-10	6.934166984854139
ENSG00000173320	6.071881636062468e-10	6.758284653208863
ENSG00000105325	6.071881636062468e-10	8.780102552717956
ENSG00000186395	6.071881636062468e-10	8.704242819093666
ENSG00000152484	6.165110391967461e-10	8.796495995340909
ENSG00000243199	6.165110391967461e-10	8.034866328479358
ENSG00000238078	6.259737427934876e-10	3.9939114849058295
ENSG00000134508	6.259737427934876e-10	8.458571566123846
ENSG00000168071	6.453268436590479e-10	8.889753731005511
ENSG00000260588	6.453268436590524e-10	5.582912198466925
ENSG00000172366	6.552214189373876e-10	8.691947737126453
ENSG00000162337	6.552214189373876e-10	8.620186364157899
ENSG00000140455	6.552214189373876e-10	8.779097993300594
ENSG00000126391	6.552214189373876e-10	8.744221866233678
ENSG00000234350	6.552214189373923e-10	3.279683431804437
ENSG00000261807	6.552214189373923e-10	1.1407801482019195
ENSG00000264659	6.552214189373923e-10	2.6987078929282786
ENSG00000214145	6.552214189373923e-10	5.555874838589106
ENSG00000124466	6.652641790511349e-10	3.3807129224381853
ENSG00000155545	6.65264179051142e-10	8.782654012754506
ENSG00000151240	6.754572880201825e-10	7.654492191626011
ENSG00000150873	6.754572880201825e-10	3.3274179696432102
ENSG00000148358	6.963033627994283e-10	8.82673142055026
ENSG00000233695	7.069608121238197e-10	6.686353408644191
ENSG00000234745	7.177775781975865e-10	8.93073733756289
ENSG00000240509	7.177775781975865e-10	6.463613641501275
ENSG00000125246	7.287559831124381e-10	8.310026023099924
ENSG00000240376	7.287559831124381e-10	8.336572372367103
ENSG00000224858	7.398983818934283e-10	5.609108656524978
ENSG00000183527	7.398983818934283e-10	8.661712311917102
ENSG00000240455	7.51207162952386e-10	3.0475530625852216
ENSG00000169567	7.626847485474211e-10	8.900501912353539
ENSG00000229619	7.626847485474211e-10	6.946582795553672
ENSG00000185272	7.626847485474211e-10	7.382835244680392
ENSG00000176700	7.743335952484567e-10	8.620186364157899
ENSG00000139675	7.743335952484567e-10	7.990655864195349
ENSG00000167701	7.743335952484567e-10	8.069814041414798
ENSG00000204335	7.743335952484621e-10	1.0785410917735594
ENSG00000138472	8.103327923156408e-10	3.682045597349148
ENSG00000172890	8.103327923156408e-10	8.844671763792396
ENSG00000163629	8.103327923156408e-10	7.759283847726175
ENSG00000184313	8.103327923156408e-10	2.5445617242602676
ENSG00000163288	8.103327923156408e-10	2.4928807083022604
ENSG00000173653	8.103327923156408e-10	8.643771968674962
ENSG00000066629	8.103327923156408e-10	7.309878394402522
ENSG00000136930	8.103327923156408e-10	8.859518305796161
ENSG00000218052	8.226919520211495e-10	7.904723346913116
ENSG00000179456	8.226919520211582e-10	8.56899691745432
ENSG00000101298	8.35235187093392e-10	7.854662978997399
ENSG00000176124	8.47965170103177e-10	8.306336947157753
ENSG00000130589	8.47965170103177e-10	8.847223223828946
ENSG00000173715	8.608846113702828e-10	8.821086159275334
ENSG00000171903	8.608846113702828e-10	4.323050655557182
ENSG00000115041	8.739962594809287e-10	3.256726417757591
ENSG00000230897	8.873029018120776e-10	7.688454789733456
ENSG00000183397	8.873029018120776e-10	7.713172387281841
ENSG00000225986	8.873029018120839e-10	2.747753420218951
ENSG00000172725	9.008073650626913e-10	8.806239617271569
ENSG00000158813	9.145125157920508e-10	7.405293239186407
ENSG00000264773	9.145125157920573e-10	4.166100360866648
ENSG00000100095	9.145125157920573e-10	2.615014344300032
ENSG00000132964	9.145125157920573e-10	8.36910168175425
ENSG00000228798	9.284212609652152e-10	4.61098387929059
ENSG00000156052	9.284212609652217e-10	7.34592741274845
ENSG00000087884	9.284212609652217e-10	7.528116625244579
ENSG00000107249	9.425365485056489e-10	8.224641808170812
ENSG00000231079	9.425365485056489e-10	3.7896688039550757
ENSG00000119335	9.425365485056489e-10	8.914343894939938
ENSG00000125485	9.56861367855198e-10	8.55662171250082
ENSG00000132300	9.56861367855198e-10	8.861065206415349
ENSG00000197070	9.56861367855198e-10	8.781107112135318
ENSG00000167461	9.56861367855198e-10	8.74167040619713
ENSG00000231409	9.56861367855198e-10	5.172325483993964
ENSG00000255337	9.713987505414935e-10	4.602460353161273
ENSG00000232956	9.713987505414935e-10	8.815440898000409
ENSG00000166816	9.713987505414935e-10	8.274812197187968
ENSG00000116667	9.713987505414935e-10	8.492238491416613
ENSG00000103707	9.713987505414935e-10	8.523372609039383
ENSG00000182841	9.861517707528187e-10	8.262464181718782
ENSG00000178162	9.861517707528187e-10	6.261421196654008
ENSG00000104131	9.861517707528187e-10	8.869261927726823
ENSG00000243056	1.0011235459205808e-09	5.605552589132372
ENSG00000234912	1.0011235459205808e-09	8.655604832426638
ENSG00000136152	1.0011235459205808e-09	8.830829781205997
ENSG00000070159	1.0011235459205843e-09	3.246955801734962
ENSG00000198561	1.0163172373094912e-09	8.613074325250073
ENSG00000167491	1.0163172373094912e-09	8.819539258656146
ENSG00000256331	1.0163172373094912e-09	1.7855974909639776
ENSG00000267785	1.0163172373094912e-09	2.807694851248914
ENSG00000197345	1.0317360506155303e-09	8.645861210495974
ENSG00000198113	1.0317360506155303e-09	8.706332060914677
ENSG00000161016	1.0317360506155303e-09	8.93073733756289
ENSG00000267212	1.0473832365717912e-09	4.706996712828245
ENSG00000243181	1.0632620915623176e-09	4.605279867515151
ENSG00000261303	1.0632620915623176e-09	2.3074803310792222
ENSG00000139637	1.0632620915623176e-09	8.624827066015463
ENSG00000264365	1.0632620915623176e-09	1.9180936763376548
ENSG00000135390	1.0793759582440728e-09	8.867715027107636
ENSG00000233961	1.0793759582440728e-09	7.137364479969864
ENSG00000227034	1.0793759582440728e-09	6.291717573835936
ENSG00000118898	1.0793759582440805e-09	6.666768925013238
ENSG00000234899	1.0793759582440805e-09	1.6262707806411214
ENSG00000253753	1.0793759582440805e-09	4.759023229310046
ENSG00000137055	1.0957282261770385e-09	8.702695918474479
ENSG00000115289	1.0957282261770385e-09	8.320178929744152
ENSG00000197191	1.1123223324626606e-09	6.411073061140534
ENSG00000120278	1.1123223324626606e-09	7.01688456422638
ENSG00000196743	1.1123223324626606e-09	8.8774586490383
ENSG00000139842	1.1123223324626606e-09	8.824179960513709
ENSG00000169855	1.1123223324626606e-09	7.276496202067456
ENSG00000005421	1.1291617623906653e-09	2.259778672132538
ENSG00000112186	1.1291617623906653e-09	0.8115129641369492
ENSG00000197647	1.1462500500944285e-09	7.967712845009756
ENSG00000250056	1.1462500500944325e-09	5.238626093966944
ENSG00000162664	1.1635907792149674e-09	8.789846174648618
ENSG00000177410	1.1635907792149674e-09	8.82518451993107
ENSG00000229152	1.1990441478532842e-09	8.161267300601457
ENSG00000223685	1.1990441478532842e-09	7.092163954537548
ENSG00000142453	1.2171642082896574e-09	8.822633059894521
ENSG00000272922	1.217164208289666e-09	2.0572979444633663
ENSG00000120907	1.2171642082896704e-09	1.2054082532479857
ENSG00000125726	1.2355515533699758e-09	5.364473913580119
ENSG00000269696	1.2355515533699758e-09	4.250727444861873
ENSG00000083535	1.2355515533699845e-09	8.321183489161516
ENSG00000182397	1.2731435169326652e-09	5.750303088228278
ENSG00000254786	1.2731435169326652e-09	1.6404210395246068
ENSG00000132259	1.2731435169326652e-09	5.605073377657972
ENSG00000188816	1.2731435169326652e-09	3.1544129082070382
ENSG00000261373	1.2923559800741333e-09	8.285845143879063
ENSG00000237286	1.2923559800741426e-09	2.4530936377549866
ENSG00000135750	1.3118514186421587e-09	2.0075337872202375
ENSG00000149743	1.3118514186421587e-09	8.717080242262703
ENSG00000129933	1.3118514186421587e-09	8.865163567071086
ENSG00000148291	1.3316338932019082e-09	8.32762866749702
ENSG00000253361	1.3316338932019082e-09	1.1492522528546034
ENSG00000149480	1.3316338932019082e-09	8.865163567071086
ENSG00000228288	1.3316338932019082e-09	7.907565533444032
ENSG00000164713	1.3316338932019082e-09	8.671998275049589
ENSG00000212884	1.3517075209646258e-09	8.32791343284009
ENSG00000269640	1.3517075209646258e-09	8.582296558838895
ENSG00000237506	1.3517075209646258e-09	6.153927387312103
ENSG00000269896	1.3720764765538453e-09	7.005650999097572
ENSG00000174482	1.3720764765538648e-09	4.220847461601903
ENSG00000269526	1.3927449927817215e-09	1.6632864071717692
ENSG00000222375	1.3927449927817315e-09	5.078098600308392
ENSG00000236352	1.3927449927817315e-09	4.431359114102192
ENSG00000164180	1.3927449927817315e-09	8.745768766852866
ENSG00000101695	1.3927449927817315e-09	7.292996338476967
ENSG00000233426	1.4137173614354321e-09	6.929765403612366
ENSG00000171757	1.4349979340739363e-09	7.711954648389932
ENSG00000253690	1.4349979340739363e-09	6.393602411817377
ENSG00000268231	1.4565911228351329e-09	0.6337819508746236
ENSG00000157693	1.4565911228351329e-09	8.85696684575961
ENSG00000149782	1.4785014012534938e-09	8.62462242365868
ENSG00000173627	1.4785014012534992e-09	2.4667665938872827
ENSG00000144642	1.5007333050883923e-09	5.699626251995756
ENSG00000180592	1.5007333050883923e-09	5.0221506642097165
ENSG00000106236	1.5007333050883923e-09	1.249370692512097
ENSG00000150938	1.5232914331632391e-09	7.782764277599839
ENSG00000267522	1.52329143316325e-09	3.539600051507677
ENSG00000137075	1.52329143316325e-09	8.839026502517472
ENSG00000174276	1.52329143316325e-09	8.068862415499407
ENSG00000116852	1.5461804482155972e-09	8.822633059894521
ENSG00000172915	1.5461804482156081e-09	8.845676323209759
ENSG00000256116	1.5461804482156081e-09	4.567231854527986
ENSG00000137656	1.5694050777582552e-09	8.54896733239117
ENSG00000233061	1.5694050777582552e-09	7.247967284172808
ENSG00000106004	1.5929701149515985e-09	6.764855351916564
ENSG00000106034	1.5929701149515985e-09	8.589746296591764
ENSG00000196684	1.5929701149515985e-09	8.893852091661248
ENSG00000214612	1.5929701149515985e-09	5.999433753903156
ENSG00000244414	1.5929701149516099e-09	2.8282411293144873
ENSG00000174483	1.6411409184838414e-09	6.557663162562041
ENSG00000188385	1.6411409184838414e-09	7.723740201513935
ENSG00000125755	1.6411409184838414e-09	8.897950452316989
ENSG00000160991	1.6657566073926314e-09	8.914343894939938
ENSG00000176641	1.6657566073926432e-09	3.9169566770077284
ENSG00000138629	1.6907325509173904e-09	8.830829781205997
ENSG00000163216	1.6907325509173904e-09	1.9659369534731088
ENSG00000198467	1.7160738839443177e-09	7.983635532299405
ENSG00000260183	1.7160738839443177e-09	0.7784537913006706
ENSG00000198718	1.7160738839443177e-09	8.649417229949888
ENSG00000213609	1.7417858124848412e-09	6.535668178494385
ENSG00000119446	1.7417858124848412e-09	8.77345273202567
ENSG00000075223	1.7417858124848412e-09	5.091593664408646
ENSG00000154237	1.7417858124848412e-09	8.922540616251414
ENSG00000230979	1.767873614630433e-09	7.06027440400778
ENSG00000167113	1.767873614630433e-09	8.820081599857971
ENSG00000248099	1.767873614630433e-09	5.255301796674242
ENSG00000128928	1.767873614630433e-09	8.85696684575961
ENSG00000144645	1.7943426415199762e-09	8.897950452316989
ENSG00000131370	1.7943426415199762e-09	8.578198198183157
ENSG00000106100	1.7943426415199762e-09	8.19900539706565
ENSG00000149547	1.7943426415199762e-09	8.845676323209759
ENSG00000244582	1.7943426415199762e-09	4.25582008662621
ENSG00000112232	1.7943426415199888e-09	6.879215886967843
ENSG00000214514	1.8211983183194745e-09	3.5181501123629273
ENSG00000266709	1.8211983183194745e-09	3.0353713967925695
ENSG00000085872	1.8211983183194875e-09	8.747315667472057
ENSG00000146576	1.8484461452145622e-09	8.712981881606966
ENSG00000152601	1.876091698415895e-09	8.893852091661248
ENSG00000108773	1.876091698415895e-09	8.859518305796161
ENSG00000204709	1.8760916984159016e-09	2.515246211676497
ENSG00000233358	1.9041406311775132e-09	3.4544125551917273
ENSG00000189221	1.9041406311775132e-09	4.068787998082447
ENSG00000150401	1.9041406311775132e-09	8.41142754657403
ENSG00000164056	1.9325986748283746e-09	8.017349768219846
ENSG00000150776	1.9325986748283817e-09	8.724734622372356
ENSG00000119723	1.9325986748283817e-09	7.988495036505814
ENSG00000090470	1.9325986748283817e-09	8.703780600878128
ENSG00000160193	1.9325986748283817e-09	8.551856491272764
ENSG00000171940	1.9614716398171986e-09	8.815440898000409
ENSG00000171492	1.9614716398171986e-09	8.781649453337144
ENSG00000134627	1.9614716398171986e-09	6.640684979534989
ENSG00000148158	1.9907654167709127e-09	8.78574781399288
ENSG00000112195	1.9907654167709127e-09	8.556417070144038
ENSG00000241878	1.9907654167709127e-09	8.729375324229917
ENSG00000115561	2.020485977566757e-09	8.67810575454005
ENSG00000172273	2.020485977566757e-09	8.698597557818742
ENSG00000175161	2.020485977566786e-09	6.014483181656048
ENSG00000163251	2.0506393764181375e-09	7.840464645199408
ENSG00000172270	2.0506393764181375e-09	8.902048812972726
ENSG00000187446	2.0812317509744787e-09	8.85696684575961
ENSG00000179943	2.0812317509744787e-09	8.477205959422617
ENSG00000215705	2.1122693234355285e-09	6.862384411140506
ENSG00000241081	2.1122693234355285e-09	5.429009232339899
ENSG00000165275	2.1437584016797134e-09	8.513628987108717
ENSG00000262319	2.1437584016797134e-09	4.386205599579886
ENSG00000104859	2.1437584016797134e-09	8.822633059894521
ENSG00000130520	2.175705380407273e-09	8.852868485103873
ENSG00000173548	2.175705380407273e-09	8.408333745335657
ENSG00000100097	2.175705380407281e-09	8.893852091661248
ENSG00000152409	2.2409990591832675e-09	8.896403551697802
ENSG00000237926	2.2409990591832675e-09	4.418722239219919
ENSG00000168970	2.2409990591832675e-09	8.556159494285282
ENSG00000266258	2.2409990591832675e-09	2.6155510954446184
ENSG00000169118	2.274358993235433e-09	8.696588438984016
ENSG00000163378	2.274358993235433e-09	8.55151879242772
ENSG00000263345	2.3082032981690686e-09	6.897101223919425
ENSG00000255150	2.3082032981690686e-09	7.968736056793668
ENSG00000247092	2.3425388204604366e-09	7.795282772133641
ENSG00000126934	2.342538820460445e-09	8.8774586490383
ENSG00000109861	2.342538820460445e-09	8.881557009694037
ENSG00000113328	2.342538820460445e-09	8.869261927726823
ENSG00000127980	2.342538820460445e-09	8.763709110095006
ENSG00000110025	2.377372500581481e-09	7.573211283672947
ENSG00000264098	2.377372500581481e-09	7.376180931613618
ENSG00000237883	2.4127113742497497e-09	6.785319469587252
ENSG00000155463	2.4127113742497497e-09	8.859518305796161
ENSG00000054179	2.4485625736945697e-09	4.376179993462809
ENSG00000273321	2.448562573694587e-09	1.0390282569148082
ENSG00000076053	2.4849333289393226e-09	8.580749658219709
ENSG00000119280	2.4849333289393226e-09	8.08479363990682
ENSG00000133789	2.559262923701598e-09	7.364434490276519
ENSG00000188316	2.559262923701598e-09	3.1037190304318156
ENSG00000166165	2.559262923701607e-09	8.19820548000507
ENSG00000092439	2.559262923701607e-09	8.862069765832711
ENSG00000174886	2.559262923701607e-09	8.356806599787037
ENSG00000159128	2.559262923701607e-09	8.80879107730812
ENSG00000120705	2.5972367240084663e-09	8.885655370349774
ENSG00000233025	2.5972367240084663e-09	6.104744450237076
ENSG00000127990	2.5972367240084663e-09	6.228499942930243
ENSG00000215424	2.5972367240084663e-09	8.259912721682232
ENSG00000137073	2.6357600043755625e-09	8.799047455377458
ENSG00000197343	2.6357600043755625e-09	8.897950452316989
ENSG00000197472	2.635760004375581e-09	2.8062020584779774
ENSG00000170921	2.635760004375581e-09	8.353270701476482
ENSG00000225953	2.674840503614081e-09	4.226042807255363
ENSG00000229789	2.674840503614081e-09	7.045235484816123
ENSG00000086189	2.674840503614081e-09	8.796495995340909
ENSG00000121361	2.6748405036140906e-09	2.42013520492694
ENSG00000198521	2.714486066375728e-09	6.838471686117587
ENSG00000112182	2.714486066375728e-09	8.535667691006594
ENSG00000178149	2.714486066375747e-09	8.535125349804769
ENSG00000049323	2.714486066375747e-09	8.834928141861734
ENSG00000255516	2.714486066375747e-09	3.3476237114326377
ENSG00000254577	2.754704644554566e-09	6.429306250723255
ENSG00000113716	2.7955042987066616e-09	8.810337977927308
ENSG00000126456	2.7955042987066616e-09	8.869261927726823
ENSG00000167046	2.7955042987066616e-09	6.097735235262126
ENSG00000213930	2.7955042987066616e-09	8.757059289402719
ENSG00000179222	2.8368931994879776e-09	8.906147173628463
ENSG00000119705	2.878879629110555e-09	8.658156292463188
ENSG00000268747	2.878879629110555e-09	3.8333322705783974
ENSG00000139910	2.921471982817287e-09	1.978105186775333
ENSG00000083642	2.921471982817287e-09	8.745768766852866
ENSG00000184277	2.921471982817287e-09	8.793402194102534
ENSG00000248677	2.9646787703756288e-09	5.572454580464802
ENSG00000166763	2.964678770375639e-09	4.957639358696729
ENSG00000075790	3.0529702678344236e-09	8.72373006295499
ENSG00000101842	3.0529702678344236e-09	5.442727050016864
ENSG00000064270	3.0529702678344236e-09	5.540306792195137
ENSG00000119471	3.0529702678344236e-09	8.753965488164344
ENSG00000009830	3.098072583602647e-09	8.679652655159238
ENSG00000166938	3.098072583602647e-09	8.803145816033195
ENSG00000103089	3.098072583602647e-09	7.200825919377541
ENSG00000268518	3.1438245480807344e-09	6.279313657676587
ENSG00000225234	3.1438245480807344e-09	6.149280124397216
ENSG00000206120	3.1902352667375043e-09	6.084571639496821
ENSG00000125912	3.1902352667375043e-09	8.893852091661248
ENSG00000238207	3.1902352667375043e-09	1.8865204696606428
ENSG00000260123	3.2373139689360588e-09	3.3852444983469394
ENSG00000072803	3.2373139689360588e-09	8.821086159275334
ENSG00000234797	3.285070009565814e-09	8.096031228954695
ENSG00000104133	3.3335128706951954e-09	8.855419945140422
ENSG00000242697	3.3826521632451435e-09	5.252660715902451
ENSG00000147955	3.3826521632451435e-09	8.863616666451898
ENSG00000166848	3.432497628683942e-09	8.830829781205997
ENSG00000198546	3.483059140743935e-09	8.256871853945828
ENSG00000273079	3.483059140743935e-09	5.594338728940072
ENSG00000086102	3.483059140743935e-09	8.865163567071086
ENSG00000250366	3.4830591407439473e-09	1.420414803777906
ENSG00000198556	3.534346707159368e-09	8.535463048649811
ENSG00000160908	3.534346707159368e-09	8.709345739166766
ENSG00000261351	3.534346707159368e-09	6.044507078875989
ENSG00000059378	3.534346707159368e-09	8.821086159275334
ENSG00000213145	3.586370471426698e-09	7.0946437013814485
ENSG00000228929	3.586370471426698e-09	7.160897150984954
ENSG00000183831	3.5863704714267237e-09	6.295479221374308
ENSG00000133818	3.6391407145871284e-09	7.969587549658938
ENSG00000251199	3.6391407145871284e-09	3.0977379384168375
ENSG00000137727	3.6391407145871284e-09	4.65156092544625
ENSG00000213903	3.6391407145871284e-09	8.6427674092576
ENSG00000176887	3.69266785703162e-09	3.4157965629369533
ENSG00000178187	3.69266785703162e-09	3.0556665996224814
ENSG00000112294	3.69266785703162e-09	8.761157650058456
ENSG00000103381	3.69266785703162e-09	8.093737344776901
ENSG00000118491	3.69266785703162e-09	6.161182743583951
ENSG00000106993	3.746962460328843e-09	8.664263771953651
ENSG00000146833	3.746962460328843e-09	8.751414028127792
ENSG00000039650	3.746962460328843e-09	8.776004192062219
ENSG00000187686	3.746962460328843e-09	3.539898317666906
ENSG00000117834	3.746962460328843e-09	2.986353654491262
ENSG00000147403	3.7469624603288695e-09	8.922540616251414
ENSG00000160791	3.802035229076129e-09	7.2205212883854735
ENSG00000143515	3.802035229076129e-09	8.922540616251414
ENSG00000261404	3.802035229076129e-09	3.6563409709354526
ENSG00000230091	3.802035229076129e-09	7.522298065194676
ENSG00000269044	3.802035229076129e-09	8.351756613215908
ENSG00000204957	3.802035229076129e-09	6.359897338901786
ENSG00000168944	3.8578970127739616e-09	8.830829781205997
ENSG00000185238	3.857897012773976e-09	8.60843362339251
ENSG00000218227	3.857897012773976e-09	8.110130787399854
ENSG00000177932	3.914558807724197e-09	5.9894299982250825
ENSG00000115286	3.914558807724197e-09	8.750871686925969
ENSG00000261761	3.914558807724197e-09	5.629682498461084
ENSG00000226954	3.972031758951929e-09	3.5377379504431925
ENSG00000183298	3.972031758951958e-09	6.755345368880801
ENSG00000224546	3.972031758951958e-09	7.3368016515518875
ENSG00000090487	4.030327162152154e-09	8.843124863173209
ENSG00000145494	4.030327162152154e-09	8.789846174648618
ENSG00000146007	4.030327162152154e-09	8.836475042480922
ENSG00000150893	4.030327162152168e-09	2.941332744437608
ENSG00000104885	4.089456465660363e-09	8.811884878546495
ENSG00000251414	4.089456465660363e-09	7.208292785242228
ENSG00000011243	4.149431272448622e-09	8.80368815723502
ENSG00000226964	4.149431272448622e-09	2.6252721431323662
ENSG00000139767	4.210263342146376e-09	2.6785735570191846
ENSG00000213621	4.210263342146391e-09	5.209833885887398
ENSG00000163898	4.210263342146391e-09	5.246067508225932
ENSG00000078900	4.210263342146391e-09	6.124677332753728
ENSG00000111729	4.210263342146391e-09	7.040631524391622
ENSG00000149292	4.210263342146391e-09	8.634570687946123
ENSG00000165185	4.210263342146391e-09	8.336777014723886
ENSG00000239382	4.2719645930868476e-09	7.8615703755484425
ENSG00000244968	4.2719645930868476e-09	3.4022693274306723
ENSG00000229766	4.2719645930868476e-09	6.0431706980310285
ENSG00000178026	4.2719645930868476e-09	7.288595984985247
ENSG00000173402	4.2719645930868476e-09	8.815983239202232
ENSG00000078304	4.3345471043792505e-09	8.885655370349774
ENSG00000165138	4.3345471043792505e-09	8.81134253734467
ENSG00000160117	4.3345471043792505e-09	7.767646117588512
ENSG00000137478	4.3345471043792505e-09	8.889753731005511
ENSG00000168264	4.398023118007089e-09	8.884108469730586
ENSG00000109736	4.398023118007089e-09	8.68220411519579
ENSG00000224717	4.462405040952601e-09	5.661956418080479
ENSG00000239415	4.462405040952632e-09	7.179710127656009
ENSG00000027001	4.462405040952632e-09	8.117989809866286
ENSG00000125952	4.527705447348513e-09	8.69349463774564
ENSG00000177595	4.527705447348513e-09	8.737572045541391
ENSG00000245148	4.527705447348513e-09	6.800685199562762
ENSG00000239636	4.527705447348513e-09	7.196928100857388
ENSG00000081479	4.5277054473485285e-09	5.213359632795165
ENSG00000205786	4.5277054473485285e-09	3.4616338053797655
ENSG00000260719	4.5277054473485285e-09	8.349205153179359
ENSG00000100575	4.5277054473485285e-09	8.550514233010357
ENSG00000255815	4.661112855871035e-09	5.601845411165515
ENSG00000103067	4.661112855871035e-09	6.635259984357099
ENSG00000132570	4.729245861757054e-09	8.42238037027884
ENSG00000156521	4.729245861757054e-09	8.725276963574178
ENSG00000144681	4.729245861757054e-09	1.8569679723892638
ENSG00000125458	4.729245861757054e-09	8.551056574212183
ENSG00000240395	4.729245861757054e-09	5.043145382325951
ENSG00000053702	4.798349363107174e-09	8.07767306388123
ENSG00000152944	4.798349363107174e-09	8.614078884667435
ENSG00000127946	4.798349363107174e-09	8.42238037027884
ENSG00000119508	4.798349363107174e-09	8.315795803745345
ENSG00000251666	4.8684368030338185e-09	5.600539328002935
ENSG00000157617	4.8684368030338185e-09	8.78829927402943
ENSG00000222014	4.868436803033871e-09	3.7799858295809834
ENSG00000271912	5.011618176602909e-09	7.444728476347787
ENSG00000164683	5.011618176602909e-09	7.640607163588954
ENSG00000269728	5.011618176602909e-09	7.331207848238396
[truncated: 3,354 more rows]
