# Supplementary material for: Machine learning predicts treatment sensitivity in multiple myeloma based on molecular and clinical information coupled with drug response
Source: PLoS One. 2021 Jul 28;16(7):e0254596. doi: 10.1371/journal.pone.0254596 (PMC8318243; doi:10.1371/journal.pone.0254596)
Supplement: S1 File — (ZIP) [file pone.0254596.s004.zip › Supplementary Material 1/t_4_14_whsc1/selected_genes_experiment_2.csv]

gene	pvalue	entropy
ENSG00000109685	9.457498082988302e-47	8.869261927726823
ENSG00000249784	2.952492582805187e-43	3.5890106779022473
ENSG00000213023	4.21207552848759e-43	2.868691552410423
ENSG00000235034	4.492851988003927e-43	2.374426235054343
ENSG00000183504	9.106648216128529e-42	3.6778111046830584
ENSG00000185630	8.35381158907019e-40	5.589024370134189
ENSG00000162409	3.7914621166062455e-39	3.3302632727033243
ENSG00000166446	5.315199476583512e-39	6.44918088238215
ENSG00000103253	1.11301284159549e-37	8.465915436872766
ENSG00000204241	2.5837512996694383e-37	2.1761483986962995
ENSG00000267890	4.049918699680244e-37	1.5551469671318245
ENSG00000234215	5.300478976914823e-37	1.9714690282871254
ENSG00000165868	6.730417601164514e-37	4.505542458733351
ENSG00000105472	7.812616869611912e-37	5.478367086282708
ENSG00000143502	5.206824278999055e-36	4.204491019988997
ENSG00000259867	7.63397389806695e-36	2.608050248553066
ENSG00000269978	2.6120083420516835e-35	1.6313926217054344
ENSG00000182240	3.203444404263922e-35	6.6735459460710125
ENSG00000134769	4.163135928611276e-35	6.167364401187801
ENSG00000151276	1.0532833268922383e-34	5.877545400452142
ENSG00000166173	1.2527624297020042e-34	4.167899247795446
ENSG00000154914	1.931145665016429e-34	2.7802017086830766
ENSG00000162004	3.532400665109233e-34	8.394491762749256
ENSG00000161243	5.9163262625652736e-34	4.413671994369371
ENSG00000120440	7.87343882322794e-34	1.7984059372639605
ENSG00000253764	7.87343882322794e-34	2.1640466853195646
ENSG00000145555	1.4736743701518188e-33	6.4211455882981365
ENSG00000143776	1.651123312610006e-33	5.564960435280514
ENSG00000204860	3.2604243354003346e-33	3.548291302389529
ENSG00000270035	4.57640383189127e-33	1.2325675277761603
ENSG00000131831	4.57640383189127e-33	3.4109741159787754
ENSG00000130147	6.60193790718896e-33	3.800775943221254
ENSG00000171435	6.984271017868077e-33	3.427279539849027
ENSG00000225302	8.995609247382278e-33	2.763856359785582
ENSG00000265778	1.620918395815639e-32	2.5623018155314243
ENSG00000166086	2.4649293497588454e-32	7.310664586998274
ENSG00000166257	3.5412493679042484e-32	3.959913655388961
ENSG00000115526	4.0697990109438787e-32	5.665835768531972
ENSG00000176595	6.896532212179342e-32	5.342116723568729
ENSG00000080709	8.143145812418735e-32	1.9029120022408508
ENSG00000171016	1.2326317587227458e-31	2.339246240593454
ENSG00000182310	1.7638033444948958e-31	5.154421554464396
ENSG00000231738	2.3868336029787148e-31	5.308332660136271
ENSG00000104369	2.972969812765839e-31	3.691713943279543
ENSG00000157985	3.2278672127767038e-31	6.669866565382263
ENSG00000039560	8.17246866189329e-31	5.506975058150883
ENSG00000111110	9.112585328913182e-31	7.213779459681241
ENSG00000154153	1.1638734269760415e-30	5.403403835370388
ENSG00000130477	1.5267164862771445e-30	2.96948113076389
ENSG00000168589	1.5267164862771445e-30	3.788276536774685
ENSG00000186310	1.5267164862771445e-30	5.781944425596618
ENSG00000235597	2.0565084352767302e-30	2.4813264331228884
ENSG00000152767	2.7683699760740232e-30	7.676126895407628
ENSG00000146555	2.9219029230964426e-30	4.438814354168169
ENSG00000101349	3.825920691509455e-30	3.794940252051677
ENSG00000255020	6.549164752190745e-30	3.61803842857231
ENSG00000259744	1.1489936552907758e-29	2.0010441249145363
ENSG00000225554	1.2120354956472795e-29	1.3598725053843281
ENSG00000161647	1.9068836235683045e-29	3.4577697841977693
ENSG00000165626	1.958305609637362e-29	5.230221510402652
ENSG00000075340	2.4224111154815038e-29	6.158865438387784
ENSG00000075891	2.4224111154815038e-29	3.8921241165467726
ENSG00000148468	2.917081003398554e-29	7.343158440561393
ENSG00000184640	3.6061161305045854e-29	8.902048812972726
ENSG00000173581	3.8022397674191527e-29	8.498035461546348
ENSG00000198795	3.904234936774466e-29	5.02545624033482
ENSG00000204681	4.3400896865928707e-29	7.674303766563136
ENSG00000259424	4.3400896865928707e-29	3.537167559552815
ENSG00000127585	4.824192655829729e-29	7.8878549948593735
ENSG00000046604	6.449575236013675e-29	6.910738010778551
ENSG00000183580	7.554384598345214e-29	4.527712582929616
ENSG00000187098	1.749963861844018e-28	7.812994197778146
ENSG00000249267	1.8439651477623207e-28	1.482567263127207
ENSG00000143995	1.8439651477623207e-28	6.454373879715601
ENSG00000151718	2.21417994975096e-28	7.459357353566799
ENSG00000175344	2.332894597291939e-28	2.845902079847358
ENSG00000158321	6.432179420046731e-28	6.120787785520577
ENSG00000256124	7.7098352653191855e-28	0.9986677037786909
ENSG00000135919	7.911828884563804e-28	7.001156981612094
ENSG00000064309	8.773664456565556e-28	5.795976137690992
ENSG00000254648	8.773664456565556e-28	1.3291735149854882
ENSG00000136826	1.1654067539939491e-27	8.796495995340909
ENSG00000197355	1.2270581948212094e-27	8.793944535304357
ENSG00000156140	1.2919436874482881e-27	4.206316762081089
ENSG00000006453	1.469431585145094e-27	6.332928652419187
ENSG00000174595	1.5873226968952074e-27	1.6610241401160415
ENSG00000036448	1.6286680445212487e-27	6.118676402975599
ENSG00000165802	2.5195640457873383e-27	8.719631702299253
ENSG00000177283	2.791356413227321e-27	5.3549988303036695
ENSG00000250305	4.652778932863003e-27	6.106409678130737
ENSG00000184785	5.421282641514293e-27	5.5173462345003745
ENSG00000107518	7.545048468127122e-27	4.969399956071106
ENSG00000188130	7.938046980891102e-27	8.017044881733417
ENSG00000261754	9.973143935984822e-27	4.650156467678581
ENSG00000055732	1.4947974320184352e-26	3.3632375719075216
ENSG00000165810	1.5330177118121656e-26	4.598562424407698
ENSG00000157657	1.612389373816218e-26	6.931194696209656
ENSG00000103260	1.8757845703026325e-26	8.298602444061814
ENSG00000264859	1.8757845703026325e-26	2.4344684357546913
ENSG00000253696	2.074653723439044e-26	1.361147129046487
ENSG00000176978	2.7359179858319625e-26	8.908698633665013
ENSG00000131398	3.02501584303565e-26	5.267925215194569
ENSG00000196876	3.429308822618233e-26	6.942067365918304
ENSG00000127955	4.405466278293667e-26	4.7944536948913905
ENSG00000246379	6.096333229629159e-26	1.4545343276041507
ENSG00000227051	6.735947642613994e-26	3.1434854733191613
ENSG00000212864	1.0031144931775207e-25	7.260046139757644
ENSG00000104970	1.0542122442029075e-25	5.576874495337021
ENSG00000180071	1.1078893853423736e-25	3.2279898592005942
ENSG00000099139	1.1078893853423736e-25	6.127261633556253
ENSG00000044524	1.1078893853423736e-25	4.6394661469367335
ENSG00000135111	1.1935253819359205e-25	2.2730159238896936
ENSG00000140470	1.5292069523676502e-25	6.286701504175917
ENSG00000172081	1.5675343511592957e-25	8.865163567071086
ENSG00000101443	1.6068138570737101e-25	5.673961095201471
ENSG00000113657	1.688323507921193e-25	4.352426768012489
ENSG00000172348	1.8638383760462538e-25	5.274682561715028
ENSG00000156475	2.108857314805502e-25	4.762170755887124
ENSG00000162669	2.108857314805502e-25	3.980641838304766
ENSG00000162722	2.1615639151227755e-25	5.740859397190128
ENSG00000132970	2.215576069199022e-25	6.295663152695475
ENSG00000072195	2.834953436856284e-25	6.560234738796181
ENSG00000087258	4.099239774141851e-25	4.188269155959938
ENSG00000185008	4.099239774141851e-25	3.1949308654311683
ENSG00000225173	4.3054496797687475e-25	2.0664829935666487
ENSG00000121904	4.749209118845311e-25	3.6019398054527008
ENSG00000189013	5.368129467116473e-25	2.2267895517385035
ENSG00000127252	5.920289005203096e-25	2.822034127262903
ENSG00000229536	5.920289005203096e-25	3.015957565447471
ENSG00000166532	6.690229794388936e-25	7.610476254449996
ENSG00000214575	7.3769716153249915e-25	3.390952129033356
ENSG00000118276	7.3769716153249915e-25	4.696974586568697
ENSG00000105426	7.937463772550465e-25	7.336147781322716
ENSG00000068078	8.334368112871963e-25	6.734606496478714
ENSG00000170011	8.750933738460199e-25	7.305165383539112
ENSG00000003096	1.0633817648727054e-24	4.566216473521336
ENSG00000211802	1.230463290321381e-24	2.617660497512633
ENSG00000143845	1.29174483846014e-24	2.557718388699676
ENSG00000107331	2.0475961807219774e-24	8.80368815723502
ENSG00000183783	2.149095560837207e-24	1.2856405372411899
ENSG00000101493	2.2016991927549043e-24	6.671009531797003
ENSG00000144935	2.8716460593128842e-24	6.567386367029405
ENSG00000096696	4.3240111165898025e-24	5.1158029743275835
ENSG00000251468	4.536861628682052e-24	3.9649600102838822
ENSG00000203727	8.062361979935724e-24	2.1875687587991983
ENSG00000080854	8.456903096193267e-24	4.380648223295323
ENSG00000238243	1.0735408602571491e-23	3.6637681674776554
ENSG00000198157	1.099427621661463e-23	8.302291520003989
ENSG00000026559	1.2987891761282918e-23	1.7648205514546527
ENSG00000235688	1.462729154164394e-23	2.9346775616529537
ENSG00000269887	1.6085060495290735e-23	2.172214497411281
ENSG00000142408	1.647144272531379e-23	3.6779492955296145
ENSG00000187079	2.038959296246367e-23	7.0902630154202395
ENSG00000137693	2.241498543168191e-23	4.825745780040897
ENSG00000176058	2.645009231610732e-23	8.405239944097282
ENSG00000196890	2.976509308524753e-23	4.079194301573372
ENSG00000255794	3.120348897145592e-23	3.696635177713647
ENSG00000101282	4.880397501147607e-23	5.956258687132313
ENSG00000197124	4.996385899314083e-23	6.006302162746735
ENSG00000152463	5.2366147641045444e-23	3.359750651857315
ENSG00000122859	5.360983859849596e-23	3.0502134074740486
ENSG00000197077	5.488277626743847e-23	4.405839813756996
ENSG00000070601	5.488277626743847e-23	3.7940044113184594
ENSG00000196368	5.751913060970511e-23	6.182120073187973
ENSG00000140988	6.317382582590052e-23	8.922540616251414
ENSG00000137962	7.102176811438583e-23	3.9813140857535685
ENSG00000141837	8.972789526861428e-23	5.337975833308903
ENSG00000137831	9.184772915913069e-23	7.772158028134832
ENSG00000129116	1.0564908747293228e-22	7.21409885120046
ENSG00000272610	1.1069120494109743e-22	1.969519075543481
ENSG00000092096	1.1597149997653126e-22	8.480352694162965
ENSG00000214049	1.3335537338984795e-22	3.9365630092848605
ENSG00000138829	1.5331580093796e-22	5.813163543583215
ENSG00000130433	1.569187816284126e-22	5.849003416964178
ENSG00000251359	1.8892793119522062e-22	3.1666750071650225
ENSG00000159212	1.9789210389899012e-22	4.897172734813479
ENSG00000171425	2.025308391343654e-22	8.68220411519579
ENSG00000272143	2.612335379313598e-22	5.184180569169115
ENSG00000158528	2.7358784015493646e-22	5.357034060384011
ENSG00000206190	3.142281831458378e-22	4.529846702995867
ENSG00000185274	3.2155983970746095e-22	2.816384292272636
ENSG00000174123	3.7784532180161413e-22	8.813893997381221
ENSG00000160862	4.0485724942239536e-22	7.6297930950959305
ENSG00000244459	4.438676856948839e-22	4.582751823790061
ENSG00000137177	4.978990056773854e-22	7.579526658040651
ENSG00000164292	5.333917335436203e-22	8.748320226889417
ENSG00000221887	6.555971736910553e-22	2.9836625935549046
ENSG00000088881	7.350708271693e-22	6.298051988518999
ENSG00000146950	7.5207422706406765e-22	2.760179988458319
ENSG00000180530	8.054553200306346e-22	8.285898077381036
ENSG00000105373	9.237209942295986e-22	8.9102455342842
ENSG00000144749	9.237209942295986e-22	7.9667470591023015
ENSG00000154134	9.668420342154706e-22	8.000552663757631
ENSG00000270059	1.1601718013186513e-21	1.361739459837994
ENSG00000011105	1.2421438008911901e-21	5.081353727897852
ENSG00000167759	1.329844112369257e-21	1.1537203051583682
ENSG00000164050	1.4236685171902375e-21	8.367607714637035
ENSG00000114698	1.5948129906874501e-21	6.008987686061972
ENSG00000171451	1.668837339802715e-21	7.413389619117996
ENSG00000106070	1.8272369958236094e-21	5.007680740304363
ENSG00000122026	2.000501721027007e-21	8.918442255595675
ENSG00000233016	2.2400989924671984e-21	8.743217306816318
ENSG00000170677	2.3437021247478387e-21	7.073745841520746
ENSG00000105193	2.4520448601643366e-21	8.926638976907151
ENSG00000161681	2.508060209278122e-21	1.8667990296212327
ENSG00000186204	2.508060209278122e-21	4.513776054448866
ENSG00000236154	2.565341598153507e-21	2.7842722090821512
ENSG00000107295	2.565341598153507e-21	3.306333167118171
ENSG00000198435	2.9372461776116767e-21	6.222025933234153
ENSG00000079101	2.9372461776116767e-21	3.5062156463380196
ENSG00000105372	3.142728405005886e-21	8.93073733756289
ENSG00000132122	3.1427284050059528e-21	5.9296549440035955
ENSG00000267253	3.2143345960560346e-21	3.6326554193485596
ENSG00000105388	3.362425279703989e-21	1.375057931064293
ENSG00000206538	3.762844462985429e-21	3.9469474552231008
ENSG00000254101	5.269409354746518e-21	5.851248233161705
ENSG00000105088	5.269409354746593e-21	3.9050788192466155
ENSG00000142609	6.0271946979193244e-21	3.1488675701068356
ENSG00000153132	6.3030086650237926e-21	7.890196189664841
ENSG00000130508	6.445562052840302e-21	6.485867383872531
ENSG00000183690	7.048380463600558e-21	4.36377573160314
ENSG00000228412	7.370378700164416e-21	2.1232318612829446
ENSG00000271109	7.536792926651807e-21	5.9709365908770975
ENSG00000255240	7.880853228327182e-21	4.263846429101349
ENSG00000026652	9.419499113543232e-21	7.362436587116509
ENSG00000259985	1.0765199440267057e-20	2.329822076535584
ENSG00000161082	1.17662724405712e-20	3.432340379627674
ENSG00000105357	1.17662724405712e-20	2.9013086232787386
ENSG00000181218	1.2577008388554916e-20	5.922402752966635
ENSG00000095066	1.3147953037572408e-20	8.763709110095006
ENSG00000196071	1.3442965651022039e-20	1.938768982102381
ENSG00000267308	1.3442965651022039e-20	2.276285656442254
ENSG00000130222	1.9159016884027478e-20	6.395250856832857
ENSG00000261801	2.3370648628599273e-20	3.962851080978343
ENSG00000054392	3.111671069780441e-20	6.328896525890738
ENSG00000103723	3.1808330398350035e-20	5.049276419116274
ENSG00000236908	3.323750021841702e-20	1.4398728831919898
ENSG00000167034	3.397571780460422e-20	4.158557481269465
ENSG00000162543	3.550114105058019e-20	5.348648072614592
ENSG00000212657	3.791713882583705e-20	3.435616299433341
ENSG00000106665	3.8758060663169453e-20	6.882428807033936
ENSG00000122691	3.961742242959775e-20	3.162454269859932
ENSG00000163624	6.003552906230486e-20	7.494565769973913
ENSG00000105290	6.136016137554594e-20	6.469888089296124
ENSG00000224189	6.271368823593596e-20	5.091735481777665
ENSG00000217447	6.271368823593596e-20	0.951410467209915
ENSG00000002726	6.409673251725267e-20	5.52608150049669
ENSG00000147650	7.630296734736195e-20	7.6930831338553265
ENSG00000113272	7.798198100471287e-20	8.694036978947464
ENSG00000110002	8.145036435273857e-20	8.700686799639751
ENSG00000169894	8.507120682844521e-20	3.635889454846177
ENSG00000232046	8.885112903255008e-20	1.3815130573406635
ENSG00000108932	9.279703546824267e-20	8.677643536324513
ENSG00000240342	9.904295046373682e-20	8.404697602895457
ENSG00000164120	9.904295046373823e-20	3.7068503196255063
ENSG00000189419	1.0570421960425726e-19	5.915955851241389
ENSG00000164742	1.080216084845438e-19	5.636439924093155
ENSG00000269086	1.1038921729205083e-19	5.1038798130728225
ENSG00000151623	1.1038921729205083e-19	8.104638703756546
ENSG00000118181	1.1280812137584966e-19	8.926638976907151
ENSG00000167037	1.1280812137584966e-19	2.961818897518143
ENSG00000154310	1.1527941882712188e-19	6.182442375655087
ENSG00000063177	1.2571132696938088e-19	8.926638976907151
ENSG00000177374	1.3127194459407224e-19	5.95789278683557
ENSG00000130005	1.431328498539737e-19	8.6340283467443
ENSG00000116141	1.5945817432344122e-19	5.609155248746487
ENSG00000228323	1.5945817432344122e-19	5.903376386074297
ENSG00000154277	1.894868460616213e-19	7.903946398063006
ENSG00000138823	1.9782862092289527e-19	4.4190458354870135
ENSG00000225946	1.9782862092289527e-19	2.218614235478257
ENSG00000145919	2.065332477492082e-19	8.708883520951227
ENSG00000165929	2.065332477492126e-19	6.251872370378379
ENSG00000121900	2.1102647660046818e-19	6.342885755527822
ENSG00000179820	2.2998622662268095e-19	8.565076009671053
ENSG00000163453	2.5062817176580457e-19	6.451672113069833
ENSG00000006377	2.560684939905529e-19	1.4474732833544175
ENSG00000245008	2.730996368364386e-19	6.496955172727757
ENSG00000102935	2.730996368364386e-19	6.054481571697277
ENSG00000104213	2.730996368364386e-19	4.987176490661021
ENSG00000170153	2.9756067648280725e-19	4.760633754175464
ENSG00000124785	3.1731615570849465e-19	7.24154018049772
ENSG00000261447	3.3836709179243844e-19	1.5333490270282517
ENSG00000248015	3.4568629411661244e-19	5.805036030647186
ENSG00000130511	3.6079735162385353e-19	8.661712311917102
ENSG00000182674	4.190105701314376e-19	1.235358570743779
ENSG00000128645	4.864899242121908e-19	3.659103009452536
ENSG00000235609	4.969683933442678e-19	5.964007612680973
ENSG00000213853	5.076698672297121e-19	5.655012738158286
ENSG00000114790	5.185990333069127e-19	5.98159890978137
ENSG00000115268	6.148248099999179e-19	8.93073733756289
ENSG00000148303	6.280308654946333e-19	8.93073733756289
ENSG00000167468	6.552896255436076e-19	8.8774586490383
ENSG00000039139	8.274779258828679e-19	3.313143658465456
ENSG00000109158	8.451889339569109e-19	6.228833451595406
ENSG00000102265	8.632744468263339e-19	8.845676323209759
ENSG00000136159	1.0224138079546406e-18	8.431039309805852
ENSG00000099840	1.0442418093921788e-18	8.646865769913337
ENSG00000205106	1.112526548863082e-18	4.864967219311435
ENSG00000186468	1.1852200165332647e-18	8.893852091661248
ENSG00000153404	1.1852200165332647e-18	6.753564609233526
ENSG00000105767	1.2362696279760659e-18	7.7381446464455195
ENSG00000084628	1.2894907075775633e-18	2.6498787843527323
ENSG00000231162	1.3449744317456746e-18	2.4414620863137886
ENSG00000269959	1.4326512581016724e-18	1.1226779444107255
ENSG00000129514	1.5583925951664878e-18	2.2639574792202226
ENSG00000272668	1.6950263138423734e-18	5.960852133553461
ENSG00000143195	1.6950263138423734e-18	6.1718898071650194
ENSG00000118971	1.8052067837729396e-18	8.113405294031153
ENSG00000230992	1.882561292633512e-18	1.4136276207705663
ENSG00000197766	2.273185953123247e-18	7.853335219004053
ENSG00000265929	2.321249821998941e-18	4.825438110036689
ENSG00000162878	2.321249821998941e-18	4.955569612055543
ENSG00000180340	2.471546777373263e-18	7.38957956878477
ENSG00000186193	2.471546777373263e-18	8.25736126164568
ENSG00000272692	2.5237512600242677e-18	2.9214079132728075
ENSG00000198286	2.577044759724437e-18	8.035085469105201
ENSG00000226644	2.631449702232263e-18	1.780004108261854
ENSG00000152558	2.8606485560214786e-18	8.918442255595675
ENSG00000270624	2.9825340753787603e-18	2.2306148943549915
ENSG00000253978	3.1095469389649575e-18	1.5119195181605527
ENSG00000189319	3.2418999985720497e-18	8.767807470750743
ENSG00000249574	3.3798148212513383e-18	2.575923590004875
ENSG00000154639	3.4509296028081223e-18	7.744578579032423
ENSG00000008256	3.5976224420518154e-18	7.846492001703583
ENSG00000249430	3.7504714342770716e-18	4.416495659411376
ENSG00000267365	4.1612258130516684e-18	2.922886616994578
ENSG00000142541	4.337698308462622e-18	8.93073733756289
ENSG00000235570	4.337698308462622e-18	0.7786710314913781
ENSG00000113494	4.521558945113776e-18	5.059889074056951
ENSG00000170889	4.7131129223575485e-18	8.926638976907151
ENSG00000153291	4.81187367475239e-18	6.9330361442293436
ENSG00000125744	4.9126778729940545e-18	7.71175000603315
ENSG00000073792	6.168948958268591e-18	5.405636996918221
ENSG00000204628	6.168948958268591e-18	8.926638976907151
ENSG00000140451	6.42927177557516e-18	8.729375324229917
ENSG00000237686	7.277100528949846e-18	5.77232539627616
ENSG00000122203	7.428761542712126e-18	8.869261927726823
ENSG00000117707	7.428761542712231e-18	6.353618392910332
ENSG00000166401	8.406521943915027e-18	7.9563895101012925
ENSG00000187678	8.406521943915027e-18	4.97561155157167
ENSG00000226435	8.581402747723495e-18	3.20813250185131
ENSG00000237149	8.759875176015037e-18	4.065356871985031
ENSG00000256612	8.942012014752299e-18	3.436955136259872
ENSG00000237773	9.127887504613724e-18	3.0212397958659243
ENSG00000244558	9.511158846498e-18	4.646977337236721
ENSG00000069869	1.0116048632471803e-17	7.995568640180726
ENSG00000225506	1.032600022911675e-17	2.302560331402176
ENSG00000172554	1.0540253372257439e-17	4.126372705704881
ENSG00000144648	1.0758895020012244e-17	5.073689258252718
ENSG00000162426	1.2167995934268967e-17	3.6243004177189495
ENSG00000074590	1.2419941936559648e-17	5.397585401797642
ENSG00000188004	1.2419941936559648e-17	5.96845552799854
ENSG00000164346	1.2939386355053468e-17	8.884108469730586
ENSG00000196092	1.3759022885001726e-17	8.164408412467505
ENSG00000248309	1.4043465588582437e-17	8.50589448401278
ENSG00000179314	1.4333712670625733e-17	6.749449618415612
ENSG00000169436	1.462988098681282e-17	3.7805905989655075
ENSG00000104447	1.5555116966102346e-17	6.929348295610252
ENSG00000086289	1.653807879645638e-17	7.744741533635833
ENSG00000095777	1.6879168397062135e-17	3.0147470008882955
ENSG00000110092	1.6879168397062135e-17	8.78829927402943
ENSG00000133026	1.7227201511510675e-17	8.3007446193848
ENSG00000203778	1.7944658812657238e-17	7.744166041798401
ENSG00000101439	1.7944658812657238e-17	8.884108469730586
ENSG00000164647	1.7944658812657238e-17	6.021403032783029
ENSG00000187239	1.946921908304402e-17	8.82673142055026
ENSG00000196547	2.1121513601257512e-17	8.865163567071086
ENSG00000174444	2.1121513601257512e-17	8.93073733756289
ENSG00000185222	2.1121513601257512e-17	8.471098479932154
ENSG00000238142	2.2450873958644243e-17	4.774132093420801
ENSG00000235565	2.291209073468425e-17	3.531945297143671
ENSG00000272323	2.5362236267184483e-17	5.45485568828841
ENSG00000258702	2.588243932646132e-17	3.18743399932595
ENSG00000271943	2.641317226859986e-17	3.6963687885120233
ENSG00000136943	2.695464533190674e-17	4.497653942507267
ENSG00000145864	2.750707289267696e-17	5.831762834920952
ENSG00000147100	2.983076500245734e-17	5.238458398186904
ENSG00000140443	3.106422970866971e-17	8.536929826282712
ENSG00000189014	3.106422970866971e-17	4.392363173922175
ENSG00000145358	3.106422970866971e-17	3.5234947373942043
ENSG00000159556	3.234801096725595e-17	8.046434548031327
ENSG00000171119	3.300939966522374e-17	5.872414509775033
ENSG00000131773	3.300939966522374e-17	6.635802433062289
ENSG00000137203	3.43724754544882e-17	5.853287136107143
ENSG00000187554	3.579107885561391e-17	6.689213985113885
ENSG00000178171	3.7267440197418245e-17	0.9149728799391615
ENSG00000226856	4.040280283860454e-17	5.382821314867785
ENSG00000141040	4.2066720069948454e-17	6.765726371158935
ENSG00000224032	4.3798234388167335e-17	8.79750055475827
ENSG00000272463	4.6528202076643865e-17	6.559276727911761
ENSG00000146242	4.6528202076643865e-17	7.640971342978951
ENSG00000125850	4.6528202076643865e-17	2.5118280457373823
ENSG00000076356	4.8440789114975155e-17	6.754566341876243
ENSG00000105655	4.942597286623254e-17	8.531569330350857
ENSG00000198626	5.0430925944500346e-17	5.3706224764840735
ENSG00000230832	5.0430925944500346e-17	5.573763929836373
ENSG00000186184	5.145603955051595e-17	8.857971405176974
ENSG00000108669	5.57661933882606e-17	8.889753731005511
ENSG00000150054	5.57661933882614e-17	6.71169600924469
ENSG00000202515	5.68982498561895e-17	4.643498947391496
ENSG00000189143	6.290771717256411e-17	5.6652970573758505
ENSG00000136942	6.418270623738474e-17	8.918442255595675
ENSG00000104969	6.418270623738474e-17	8.855419945140422
ENSG00000196139	6.816265764201079e-17	6.362701876729914
ENSG00000163531	7.238595241308896e-17	6.138388474093389
ENSG00000131711	7.534387826872104e-17	7.535487347200818
ENSG00000142192	7.534387826872211e-17	8.613794119324368
ENSG00000197958	8.000575517749547e-17	8.922540616251414
ENSG00000187243	8.327063830785556e-17	4.215934319905265
ENSG00000218336	8.495203253559566e-17	7.25532417510587
ENSG00000137154	8.841595268147124e-17	8.93073733756289
ENSG00000130255	8.841595268147124e-17	8.93073733756289
ENSG00000173702	9.019980675675823e-17	3.910831224523034
ENSG00000122406	9.576718632286453e-17	8.926638976907151
ENSG00000166840	9.769728586714782e-17	3.8164835144136156
ENSG00000148655	1.0793861288253513e-16	5.644237601901864
ENSG00000105640	1.2407727389834774e-16	8.93073733756289
ENSG00000148082	1.2656921781442908e-16	4.245242624225973
ENSG00000130054	1.4545030304298686e-16	3.7248055033896175
ENSG00000106123	1.5436898665327777e-16	5.811473150339137
ENSG00000145592	1.606123099964325e-16	8.93073733756289
ENSG00000099624	1.6710459724331396e-16	8.839026502517472
ENSG00000179008	1.6710459724331635e-16	2.7219568396462597
ENSG00000104313	1.6710459724331635e-16	6.661184479549122
ENSG00000158966	1.6710459724331635e-16	6.428741388355996
ENSG00000205838	1.8817497816990662e-16	4.476798879408779
ENSG00000239467	1.8817497816990662e-16	5.416547559147905
ENSG00000122033	1.8817497816990662e-16	8.767807470750743
ENSG00000154734	1.9193288835390485e-16	5.346853615879457
ENSG00000268070	2.0365644788798207e-16	2.4869566999682347
ENSG00000105784	2.0365644788798207e-16	5.381801737151581
ENSG00000117020	2.0771912469347605e-16	8.06221259480712
ENSG00000243069	2.2039291711765791e-16	1.6167604759853396
ENSG00000102271	2.292627826957141e-16	4.217932297340741
ENSG00000126952	2.292627826957141e-16	5.923369021089008
ENSG00000167658	2.38484567110594e-16	8.93073733756289
ENSG00000163618	2.530073284886643e-16	3.9757147561834594
ENSG00000180279	2.530073284886643e-16	5.899589345283642
ENSG00000256164	2.7917408953682e-16	3.537040522645664
ENSG00000255920	2.903727127808112e-16	3.366978669344105
ENSG00000139146	2.903727127808112e-16	8.8774586490383
ENSG00000130287	2.9613701649207583e-16	5.164579416941445
ENSG00000158553	2.9613701649207583e-16	2.3690971721360503
ENSG00000260521	3.1411564861643683e-16	5.998267332258584
ENSG00000116014	3.2669512190953333e-16	6.325752529199544
ENSG00000226363	3.26695121909538e-16	3.0184269215729853
ENSG00000063046	3.533630931374036e-16	8.9102455342842
ENSG00000214313	3.533630931374036e-16	2.1911394006523106
ENSG00000137434	3.533630931374036e-16	6.592064287537227
ENSG00000187796	3.533630931374036e-16	7.437742087310271
ENSG00000136859	4.133022776441603e-16	5.80243793195139
ENSG00000123144	4.133022776441603e-16	8.865163567071086
ENSG00000233762	4.2146670198941676e-16	7.924130467788155
ENSG00000118046	4.469262581122432e-16	8.848770124448134
ENSG00000110660	4.469262581122432e-16	8.839026502517472
ENSG00000242474	4.557452345102465e-16	4.861564722622848
ENSG00000237732	4.927699112093207e-16	2.8297147373284006
ENSG00000003989	4.927699112093207e-16	4.667051373322659
ENSG00000141665	5.327572954025529e-16	5.648488368443786
ENSG00000125375	5.327572954025529e-16	8.422175727922056
ENSG00000149273	5.432440246684277e-16	8.926638976907151
ENSG00000095059	5.872650490329587e-16	8.833381241242547
ENSG00000174915	5.872650490329587e-16	8.67810575454005
ENSG00000099821	6.225717180456035e-16	8.815983239202232
ENSG00000259514	6.347994320125535e-16	6.685244909294369
ENSG00000095203	6.347994320125625e-16	4.816119296285454
ENSG00000214018	7.708704026851054e-16	3.899148692851862
ENSG00000171530	7.859649842770751e-16	8.828278321169446
ENSG00000233121	8.330189288560939e-16	2.473200729323186
ENSG00000142149	8.82847781080448e-16	1.7970567099004306
ENSG00000131469	8.82847781080448e-16	8.926638976907151
ENSG00000133138	8.82847781080448e-16	7.300539125363635
ENSG00000148399	8.82847781080448e-16	8.830829781205997
ENSG00000177614	9.001016275823646e-16	6.189161605485089
ENSG00000147324	9.356126332513231e-16	7.445529862185175
ENSG00000057294	9.725040131452782e-16	7.727778242642766
ENSG00000198242	1.0305454003899675e-15	8.897950452316989
ENSG00000260838	1.0506412200327415e-15	0.9421591618913587
ENSG00000172987	1.0919987572318808e-15	2.9849562171880657
ENSG00000145777	1.1349602390904806e-15	4.249714652190946
ENSG00000114391	1.1349602390904806e-15	8.922540616251414
ENSG00000184905	1.1349602390904806e-15	5.103037891757253
ENSG00000165863	1.1570615095678823e-15	1.2238850598371855
ENSG00000167283	1.179586911041608e-15	8.889753731005511
ENSG00000165655	1.3241055479052161e-15	6.1651298228838405
ENSG00000105376	1.4860465596781854e-15	6.993297346787308
ENSG00000172809	1.604696592277424e-15	8.914343894939938
ENSG00000106546	1.604696592277424e-15	8.031588006027562
ENSG00000139865	1.6674751830593212e-15	1.3213254819892397
ENSG00000166682	1.766207773690783e-15	7.183082953519897
ENSG00000177181	1.766207773690783e-15	5.859945368250239
ENSG00000151322	1.8003819912199993e-15	6.5874607146509705
ENSG00000107282	1.8003819912199993e-15	6.6370159498029935
ENSG00000180447	1.8352077181065115e-15	7.3649319789738845
ENSG00000204832	1.9437173866958364e-15	5.897537317722492
ENSG00000220161	1.981273728683224e-15	1.32881463691143
ENSG00000128833	2.019545029362332e-15	8.781649453337144
ENSG00000100129	2.019545029362332e-15	8.922540616251414
ENSG00000230461	2.019545029362332e-15	3.59553827250055
ENSG00000166681	2.098286357879819e-15	7.784453110102045
ENSG00000100316	2.0982863578798486e-15	8.926638976907151
ENSG00000188846	2.2649549737620557e-15	8.93073733756289
ENSG00000145431	2.2649549737620557e-15	6.847727781544418
ENSG00000235241	2.3984547008624692e-15	2.9130316573481063
ENSG00000235529	2.4446549358302555e-15	1.6665989577386524
ENSG00000197444	2.5885818286331427e-15	6.230298128302565
ENSG00000184307	2.5885818286331427e-15	8.776004192062219
ENSG00000214290	2.6383884628138224e-15	8.205007009552169
ENSG00000180815	2.689139171277563e-15	5.1848937192118285
ENSG00000173838	2.7408515707252756e-15	1.3458742318393977
ENSG00000087510	2.793543601240987e-15	4.415360258328235
ENSG00000241794	2.847233532126722e-15	1.9988663495084948
ENSG00000155495	2.9019399678406388e-15	8.554784423664266
ENSG00000161973	2.9576818540404217e-15	2.1496167808047666
ENSG00000204616	2.9576818540404217e-15	5.287266324615862
ENSG00000176769	2.9576818540404217e-15	1.3427929897228073
ENSG00000224596	2.9576818540404217e-15	3.9979882120539756
ENSG00000095739	2.9576818540404217e-15	6.186619455848376
ENSG00000243284	3.1913951063145462e-15	5.048339277267824
ENSG00000189343	3.3149831523771257e-15	8.889753731005511
ENSG00000166025	3.3149831523771727e-15	6.833816704378071
ENSG00000172594	3.3149831523771727e-15	7.50101408298662
ENSG00000175497	3.31498315237722e-15	1.48723491116354
ENSG00000260001	3.443284209039427e-15	6.222196294788491
ENSG00000116183	3.644961359749535e-15	6.590040255050545
ENSG00000101746	3.644961359749535e-15	7.851307668236514
ENSG00000148334	3.714739341477904e-15	8.800594355996646
ENSG00000226337	3.714739341477904e-15	4.7732879882062145
ENSG00000151208	3.785833069235224e-15	8.482308879495717
ENSG00000260401	3.858266963469392e-15	7.252181682465282
ENSG00000125398	3.9320658904189474e-15	3.3238687406395018
ENSG00000181690	4.083860584496068e-15	8.018558969993991
ENSG00000107438	4.083860584496068e-15	8.824179960513709
ENSG00000109475	4.161908385735744e-15	8.926638976907151
ENSG00000136854	4.322438559162305e-15	7.638580411807967
ENSG00000215374	4.574736009189954e-15	5.422506416085929
ENSG00000225345	4.662016839214793e-15	2.2308655287184065
ENSG00000259219	4.750937713892017e-15	2.8589459297007407
ENSG00000133640	5.02784667347236e-15	3.806608029867995
ENSG00000105750	5.2212238206525254e-15	6.972065235368568
ENSG00000241741	5.421923564010793e-15	6.706030170706153
ENSG00000230707	5.525104274139202e-15	1.7230619345441285
ENSG00000130811	5.525104274139202e-15	8.862069765832711
ENSG00000162627	5.525104274139202e-15	5.174914476317456
ENSG00000169750	5.9575242274830516e-15	6.537196502596246
ENSG00000150967	6.070736718238182e-15	8.855419945140422
ENSG00000163995	6.070736718238182e-15	5.333405503126038
ENSG00000242071	6.070736718238182e-15	8.28040452496092
ENSG00000123349	6.423242726687531e-15	8.881557009694037
ENSG00000156466	6.6693695744283376e-15	6.122876670635023
ENSG00000133612	7.189820830275404e-15	8.724272404156816
ENSG00000260578	7.464846844385289e-15	3.6469233293650007
ENSG00000213846	8.04635062138854e-15	6.857696704452763
ENSG00000233319	8.353609516794622e-15	1.6039433542354515
ENSG00000259560	8.35360951679474e-15	5.682672694188405
ENSG00000002586	8.511543584503098e-15	8.228422252847873
ENSG00000164587	8.672417611493433e-15	8.926638976907151
ENSG00000078328	9.0032018975679e-15	2.7503258369301142
ENSG00000083845	9.0032018975679e-15	8.926638976907151
ENSG00000213213	9.0032018975679e-15	7.072853169310724
ENSG00000104529	9.0032018975679e-15	8.906147173628463
ENSG00000187957	9.17322277477702e-15	2.790959910074356
ENSG00000145757	9.17322277477702e-15	5.676755445224186
ENSG00000166503	9.346404882109336e-15	4.488679675814445
ENSG00000052126	9.522806047984534e-15	7.2336200504805355
ENSG00000249896	9.702485140757961e-15	2.9400477922513817
ENSG00000176402	1.045519558320786e-14	4.629973491163679
ENSG00000185634	1.045519558320786e-14	6.283162456294731
ENSG00000170469	1.14773559275444e-14	8.261717198160175
ENSG00000120784	1.1693294386631047e-14	6.266447961746932
ENSG00000106366	1.1913232448144303e-14	4.921910611548514
ENSG00000181350	1.1913232448144303e-14	6.358756650906006
ENSG00000185437	1.2597779548876031e-14	7.737477785873199
ENSG00000196642	1.2834457939733095e-14	8.869261927726823
ENSG00000197872	1.332102614201383e-14	8.844671763792396
ENSG00000176933	1.4085123025929573e-14	6.446032684723265
ENSG00000112902	1.4085123025929573e-14	6.226698822030525
ENSG00000154447	1.434928836473866e-14	7.369291050165579
ENSG00000149823	1.434928836473866e-14	8.869261927726823
ENSG00000253982	1.517140182395952e-14	7.612576403742615
ENSG00000042813	1.517140182395952e-14	3.5832099786572447
ENSG00000272784	1.5455612628029208e-14	1.2557535072078716
ENSG00000112238	1.603985162538443e-14	2.647706434723357
ENSG00000089289	1.603985162538443e-14	8.735020585504842
ENSG00000178467	1.634007161803927e-14	8.852868485103873
ENSG00000071205	1.664582265968042e-14	7.186409626612673
ENSG00000177239	1.727432057387732e-14	8.859518305796161
ENSG00000212747	1.759727328149223e-14	5.189327318501611
ENSG00000163577	1.7926168771152046e-14	5.466336931630125
ENSG00000204764	1.860222022211851e-14	5.449730590642429
ENSG00000149564	1.860222022211851e-14	7.592884517524505
ENSG00000204624	1.9663619965033756e-14	4.738642564936989
ENSG00000129028	2.0030498893064568e-14	4.806433403758445
ENSG00000101444	2.0030498893064852e-14	8.863616666451898
ENSG00000165661	2.0030498893064852e-14	8.893852091661248
ENSG00000148180	2.078458945113851e-14	8.469346936956184
ENSG00000041515	2.078458945113851e-14	4.972282981072346
ENSG00000179399	2.1566612208126732e-14	2.4119660633046762
ENSG00000227888	2.1968414622546072e-14	3.8316332704996516
ENSG00000100941	2.237758434117184e-14	8.8774586490383
ENSG00000246095	2.279425420591025e-14	6.303642083515928
ENSG00000088280	2.3218559412196233e-14	7.252293204728895
ENSG00000259683	2.365063754992507e-14	5.381718063272314
ENSG00000186827	2.4538675202067346e-14	7.720239624352109
ENSG00000148300	2.4538675202067346e-14	8.696588438984016
ENSG00000163697	2.4994922246781323e-14	7.8858701512654985
ENSG00000205339	2.4994922246781323e-14	8.881557009694037
ENSG00000116251	2.593261077389049e-14	8.897950452316989
ENSG00000246350	2.6904906546127677e-14	2.9812660042129693
ENSG00000233276	2.7404422777465678e-14	8.884108469730586
ENSG00000163625	2.791306510838497e-14	8.432923909270082
ENSG00000196104	2.843099748402101e-14	2.9307701383795846
ENSG00000242866	2.89583867429291e-14	6.591156923030196
ENSG00000135318	2.89583867429291e-14	6.7886516057170425
ENSG00000189184	2.89583867429291e-14	6.342918311884328
ENSG00000150510	3.004221803345489e-14	4.444539075954725
ENSG00000228714	3.0599008664626785e-14	5.234223995688069
ENSG00000147003	3.116595348273109e-14	5.49078803952044
ENSG00000229117	3.233103718563422e-14	8.926638976907151
ENSG00000196632	3.3538964559425613e-14	6.430595738277051
ENSG00000215764	3.3538964559425613e-14	2.797769102485446
ENSG00000263105	3.479128413319284e-14	3.4068247899193436
ENSG00000102796	3.479128413319284e-14	8.119385001630665
ENSG00000126947	3.543458988730034e-14	7.439803009147154
ENSG00000132950	3.543458988730034e-14	8.531364687994074
ENSG00000244020	3.543458988730034e-14	1.9395556965751677
ENSG00000196972	3.608959939842706e-14	5.720868142210273
ENSG00000175886	3.608959939842706e-14	6.55348429864899
ENSG00000139351	3.6756522004855787e-14	5.821748301605056
ENSG00000188342	3.7435570722795576e-14	8.716537901060878
ENSG00000147813	3.8830917329199313e-14	8.633566128528761
ENSG00000250850	3.954766021577327e-14	4.04123137118015
ENSG00000234692	3.954766021577327e-14	3.3905157608637717
ENSG00000086717	4.0277419342324016e-14	5.031400364387979
ENSG00000135549	4.102042708753329e-14	6.404880966289297
ENSG00000233927	4.102042708753358e-14	8.918442255595675
ENSG00000245468	4.1776919904902e-14	5.848122562316714
ENSG00000130202	4.412973592783176e-14	6.37862111313045
ENSG00000268785	4.412973592783176e-14	4.6018993627614115
ENSG00000203930	4.494261754401819e-14	3.703262671247986
ENSG00000107242	4.5770230117794326e-14	8.881557009694037
ENSG00000108107	4.5770230117794326e-14	8.918442255595675
ENSG00000077264	4.5770230117794326e-14	5.015746059896038
ENSG00000256276	4.7470702396448294e-14	0.5899498422692231
ENSG00000164626	4.7470702396448294e-14	3.879936591294278
ENSG00000106610	4.9233307665815094e-14	8.308346065992477
ENSG00000114942	5.106027683965412e-14	8.93073733756289
ENSG00000204977	5.199861648109678e-14	8.649417229949888
ENSG00000213860	5.392648724400237e-14	5.573910983333536
ENSG00000214842	6.12443230138613e-14	1.3661908921051107
ENSG00000177600	6.236651091887082e-14	8.922540616251414
ENSG00000182087	6.236651091887082e-14	8.918442255595675
ENSG00000078295	6.350892428306907e-14	2.5622198926602575
ENSG00000110700	6.350892428306907e-14	8.918442255595675
ENSG00000270036	6.350892428306907e-14	4.333645922294953
ENSG00000102543	6.467192137276906e-14	8.275354538389792
ENSG00000164796	6.467192137276906e-14	3.233197840700825
ENSG00000186153	6.467192137276906e-14	8.414725990169186
ENSG00000204334	6.467192137276906e-14	3.703671782123916
ENSG00000273066	6.706113105747613e-14	7.346005102793847
ENSG00000213885	6.953713265852414e-14	6.312729621240445
ENSG00000116285	7.080864422954422e-14	7.610757767272608
ENSG00000122705	7.476201049098638e-14	8.818534699238784
ENSG00000216866	7.612744720121448e-14	5.7830768259659155
ENSG00000090971	7.612744720121448e-14	7.79409335322586
ENSG00000154545	8.037266024682535e-14	2.9666379101822478
ENSG00000184258	8.037266024682535e-14	4.097524936686605
ENSG00000102109	8.183883391516421e-14	5.25133157682361
ENSG00000177340	8.183883391516421e-14	6.310199661445553
ENSG00000102098	8.33313122279239e-14	6.858375246300919
ENSG00000143469	8.33313122279239e-14	1.41187432746064
ENSG00000116830	8.48505589358972e-14	8.704242819093666
ENSG00000237604	8.797125281018453e-14	7.629610962920227
ENSG00000251348	8.797125281018453e-14	5.993626756917153
ENSG00000181577	9.120478854584428e-14	3.690426684896881
ENSG00000226562	9.120478854584428e-14	1.815770252218254
ENSG00000054967	9.120478854584428e-14	8.518731907181818
ENSG00000166441	9.120478854584428e-14	8.926638976907151
ENSG00000142173	9.120478854584428e-14	6.1783273838486465
ENSG00000272327	9.45551742450645e-14	2.046296990948503
ENSG00000233871	9.45551742450645e-14	1.4975875955546558
ENSG00000167748	9.802655772396846e-14	3.9391024310786857
ENSG00000113645	9.802655772396846e-14	6.800187664219477
ENSG00000136574	9.802655772396846e-14	3.413214244671143
ENSG00000175390	9.980895919802706e-14	8.889753731005511
ENSG00000214530	9.980895919802706e-14	8.682746456397613
ENSG00000172009	1.0162323128685448e-13	8.767807470750743
ENSG00000238098	1.0346993391422534e-13	5.335830962822381
ENSG00000120688	1.0346993391422534e-13	8.25272055978812
ENSG00000167964	1.0346993391422534e-13	8.456304871430364
ENSG00000142396	1.1119258970102095e-13	8.72373006295499
ENSG00000220749	1.1119258970102095e-13	7.053206423207167
ENSG00000165689	1.152637842084866e-13	8.814436338583045
ENSG00000126882	1.1948150843618835e-13	8.714528782226154
ENSG00000188242	1.1948150843618835e-13	8.436764694067064
ENSG00000185842	1.1948150843618835e-13	6.57461935422593
ENSG00000215021	1.1948150843618835e-13	8.8774586490383
ENSG00000141404	1.2609421763346272e-13	7.736506377091444
ENSG00000133962	1.2837744465009074e-13	2.156003100760913
ENSG00000169302	1.3070132216659782e-13	5.392015006247401
ENSG00000110841	1.3306656118319868e-13	7.965265102057049
ENSG00000063245	1.4041774154742008e-13	8.821086159275334
ENSG00000123179	1.508436958618734e-13	8.55662171250082
ENSG00000226530	1.5356693149342194e-13	4.2035731510541385
ENSG00000073008	1.6203003427009792e-13	6.974967393024061
ENSG00000011523	1.6203003427009792e-13	8.703238259676302
ENSG00000220842	1.6495172449774287e-13	6.615298586587675
ENSG00000164418	1.6495172449774287e-13	4.750550733830128
ENSG00000157168	1.679252081551604e-13	3.608727103983156
ENSG00000171124	1.7095138709338364e-13	6.064455975850622
ENSG00000225573	1.7095138709338364e-13	7.156680232110016
ENSG00000140545	1.7403117857286796e-13	8.427278647995157
ENSG00000149716	1.7716551552157322e-13	8.666815231990203
ENSG00000237991	1.7716551552157322e-13	6.4737538268563615
ENSG00000256049	1.8035534679727167e-13	4.0557806391593125
ENSG00000145741	1.836016374541534e-13	8.906147173628463
ENSG00000185950	1.8690536901380358e-13	7.650700804917552
ENSG00000127554	1.9026753974059077e-13	8.250764374455366
ENSG00000124766	1.936891649216271e-13	8.093111766504606
ENSG00000188825	1.936891649216271e-13	7.009509759707114
ENSG00000125743	1.9717127715124028e-13	8.852868485103873
ENSG00000185641	1.9717127715124028e-13	7.499740055481797
ENSG00000171316	1.9717127715124028e-13	8.8774586490383
ENSG00000272729	2.007149266201345e-13	1.2368328080435966
ENSG00000164850	2.0071492662013663e-13	5.826244003043791
ENSG00000169760	2.0432118140928708e-13	3.8555657783534594
ENSG00000148362	2.1552653316867866e-13	8.777551092681406
ENSG00000182667	2.1552653316867866e-13	4.536379579171815
ENSG00000012983	2.2333020835907475e-13	8.76471366951237
ENSG00000162191	2.2733556488143744e-13	8.818534699238784
ENSG00000270171	2.3141152993309534e-13	0.7983610296445038
ENSG00000204657	2.440754041727373e-13	1.2375537344699574
ENSG00000229950	2.484462364426681e-13	5.671563639316302
ENSG00000124159	2.667122905610613e-13	2.4825427078468647
ENSG00000170890	2.667122905610613e-13	3.8884352600809473
ENSG00000135486	2.7148130459682847e-13	8.918442255595675
ENSG00000175906	2.7148130459683236e-13	5.3577178476530785
ENSG00000271389	2.7148130459683524e-13	1.1541246161173964
ENSG00000253477	2.7633412782923427e-13	1.822670077659902
ENSG00000250240	2.8127220648645964e-13	3.9332667822596554
ENSG00000177943	2.8127220648645964e-13	8.698135339603201
ENSG00000126583	2.8127220648645964e-13	3.6596466807853165
ENSG00000164114	2.8127220648645964e-13	8.471898396992733
ENSG00000074211	2.8127220648645964e-13	2.8365457720630514
ENSG00000161999	2.86297011277195e-13	8.473649939968704
ENSG00000137821	2.86297011277195e-13	4.641172830589634
ENSG00000249738	2.9141003779664203e-13	3.6561229886549187
ENSG00000113594	2.9661280693913166e-13	7.032026688316046
ENSG00000154654	2.9661280693913166e-13	5.220770215575099
ENSG00000149806	2.9661280693913166e-13	8.9102455342842
ENSG00000145425	3.019068653173921e-13	8.918442255595675
ENSG00000181903	3.019068653173921e-13	5.094227663050284
ENSG00000117394	3.0729378568867925e-13	8.686844817053352
ENSG00000227110	3.127751673877591e-13	3.414955482458399
ENSG00000235026	3.127751673877591e-13	0.8201465833389443
ENSG00000128652	3.1835263676692755e-13	2.3525337275519504
ENSG00000171843	3.24027847643161e-13	8.885655370349774
ENSG00000056661	3.24027847643161e-13	7.052277350936712
ENSG00000142676	3.29802481752511e-13	8.922540616251414
ENSG00000105341	3.356782492118433e-13	8.708883520951229
ENSG00000171858	3.416568889880618e-13	8.914343894939938
ENSG00000182103	3.477401693748747e-13	2.659298445793702
ENSG00000165502	3.539298884773775e-13	8.906147173628463
ENSG00000178695	3.666359872685096e-13	8.554612593666095
ENSG00000126733	3.7979018533806436e-13	3.802781933469433
ENSG00000180769	3.7979018533806436e-13	5.441011269076411
ENSG00000253619	3.8654014790555806e-13	4.6163390907490385
ENSG00000138430	3.9340799199281427e-13	8.836475042480922
ENSG00000108813	3.9340799199281427e-13	7.146728685228227
ENSG00000138738	4.0750544280491524e-13	8.874364847799924
ENSG00000269559	4.0750544280491524e-13	3.672797574465054
ENSG00000178947	4.1473919407860007e-13	6.9302417818199675
ENSG00000238421	4.2958737220139483e-13	6.046720302775122
ENSG00000136877	4.528442810877034e-13	8.799589796579282
ENSG00000109956	4.528442810877034e-13	3.012041424083595
ENSG00000242539	4.608682023812541e-13	6.619313274645707
ENSG00000137843	4.608682023812541e-13	7.168793665113237
ENSG00000183230	4.608682023812541e-13	7.582940766204564
ENSG00000060709	4.690318136239225e-13	3.7639676447761077
ENSG00000167920	4.773375019351313e-13	8.065016007828126
ENSG00000067445	4.857876944335895e-13	7.562152931241188
ENSG00000099308	5.120301820877019e-13	8.66251222897768
ENSG00000271553	5.120301820877019e-13	7.092519967472145
ENSG00000224081	5.120301820877019e-13	4.5145132817383296
ENSG00000229912	5.210834857051188e-13	1.9470632532668812
ENSG00000143036	5.210834857051188e-13	5.954085728205992
ENSG00000164932	5.210834857051188e-13	8.682204115195788
ENSG00000159433	5.302940524394649e-13	8.821086159275334
ENSG00000186187	5.396645635644781e-13	7.5154193269047544
ENSG00000099625	5.396645635644781e-13	4.277323613781181
ENSG00000213741	5.491977451751523e-13	8.914343894939938
ENSG00000147649	5.491977451751523e-13	8.93073733756289
ENSG00000182899	5.491977451751523e-13	8.926638976907151
ENSG00000125848	5.588963689215214e-13	2.0869248461844796
ENSG00000272841	5.687632527540915e-13	6.399151001572707
ENSG00000141574	5.687632527540915e-13	8.16182414007234
ENSG00000157404	5.788012616812129e-13	8.739038823174292
ENSG00000177707	5.788012616812129e-13	8.430914790435358
ENSG00000102001	5.890133085386293e-13	7.3534280565157495
ENSG00000176371	5.994023547712431e-13	8.431839226866433
ENSG00000125430	5.994023547712431e-13	5.177219618175198
ENSG00000100380	6.427895085117341e-13	8.884108469730586
ENSG00000244754	6.427895085117341e-13	8.85696684575961
ENSG00000229151	6.773410031065569e-13	4.942071415749549
ENSG00000256176	6.892587575375093e-13	4.42873039897285
ENSG00000148143	6.892587575375093e-13	3.3847885075738904
ENSG00000233797	7.137156851880121e-13	3.697473553272902
ENSG00000270504	7.137156851880121e-13	4.605650498632659
ENSG00000148341	7.262619032549695e-13	8.902048812972726
ENSG00000114923	7.262619032549695e-13	3.3499863361639757
ENSG00000091436	7.390247517905091e-13	8.471098479932154
ENSG00000216990	7.390247517905091e-13	4.784745146541826
ENSG00000136149	7.520079012650946e-13	7.883893844789386
ENSG00000096063	7.520079012650946e-13	8.822633059894521
ENSG00000229766	7.652150831087401e-13	6.004126654908114
ENSG00000099817	7.78650090702281e-13	8.84057340313666
ENSG00000231500	8.347464713043936e-13	8.93073733756289
ENSG00000198918	8.347464713043936e-13	8.914343894939938
ENSG00000149100	8.347464713043936e-13	8.8774586490383
ENSG00000105248	8.493797480219804e-13	8.598485359105064
ENSG00000181982	8.493797480219925e-13	8.635575247363487
ENSG00000135333	8.948083403402799e-13	3.896570089489985
ENSG00000249752	9.104752150133455e-13	1.2722281257418462
ENSG00000267767	9.104752150133584e-13	5.586527799817062
ENSG00000148444	9.104752150133584e-13	8.881557009694037
ENSG00000148187	9.264114861736265e-13	8.777008751479581
ENSG00000161914	9.591104728621812e-13	8.10293862550574
ENSG00000198216	9.591104728621947e-13	5.782303994630757
ENSG00000220032	9.591104728621947e-13	1.9823974447577228
ENSG00000168477	9.92942568994219e-13	7.363999343702041
ENSG00000079156	1.010295517968613e-12	5.852269136083919
ENSG00000175556	1.027946284872679e-12	4.726434175644873
ENSG00000141447	1.0279462848726936e-12	8.189151754033551
ENSG00000148175	1.0827360526507296e-12	8.885655370349774
ENSG00000152128	1.1016290698123147e-12	5.275036527926103
ENSG00000136104	1.1016290698123302e-12	8.804692716652383
ENSG00000236552	1.1208458179743286e-12	8.736025144922204
ENSG00000166012	1.1208458179743286e-12	8.847223223828946
ENSG00000102316	1.1208458179743364e-12	8.871813387763373
ENSG00000253569	1.1403917388420989e-12	3.321675633252772
ENSG00000120675	1.1403917388420989e-12	8.814436338583045
ENSG00000130669	1.1602723637525328e-12	8.404440027036701
ENSG00000154114	1.1602723637525328e-12	8.906147173628463
ENSG00000130734	1.1804933151188438e-12	8.513086645906894
ENSG00000121207	1.201060307898102e-12	1.7813185855632385
ENSG00000163069	1.2219791510819142e-12	7.767884893163575
ENSG00000164749	1.2219791510819142e-12	7.175228541271205
ENSG00000188243	1.2432557492104596e-12	8.72373006295499
ENSG00000144713	1.2432557492104596e-12	8.93073733756289
ENSG00000109944	1.2648961039104775e-12	7.760132550954967
ENSG00000232448	1.2648961039104775e-12	1.3696920951768055
ENSG00000130159	1.2648961039104775e-12	8.739118946160579
ENSG00000101187	1.2648961039104775e-12	8.71499100044169
ENSG00000006756	1.3320612129811026e-12	6.3207418471917585
ENSG00000186198	1.4027258429652769e-12	4.164342203874062
ENSG00000168386	1.5026992394940562e-12	6.029290651786844
ENSG00000234771	1.528766404581024e-12	8.692490078328277
ENSG00000067057	1.5822399783980855e-12	6.567945659804615
ENSG00000111331	1.6096613389247203e-12	8.761157650058456
ENSG00000254854	1.609661338924749e-12	2.6790796009104927
ENSG00000233760	1.6375492538930543e-12	1.1182041968912835
ENSG00000182768	1.6375492538930716e-12	8.476539098850296
ENSG00000262468	1.6375492538930716e-12	8.040583175622807
ENSG00000173621	1.6375492538930716e-12	7.244415418816387
ENSG00000113108	1.6375492538930716e-12	8.818534699238784
ENSG00000204387	1.6375492538930716e-12	8.869261927726823
ENSG00000171490	1.665911508393093e-12	8.897950452316989
ENSG00000269012	1.6947560147671373e-12	1.1020414761670891
ENSG00000105202	1.6947560147671373e-12	8.881557009694037
ENSG00000109927	1.7240908146446514e-12	8.597685442044485
ENSG00000253642	1.8151193745250847e-12	6.078441684474552
ENSG00000227906	1.846498423466731e-12	2.3266932035366135
ENSG00000156535	1.8464984234667506e-12	6.972186322232303
ENSG00000153902	1.8784099868377364e-12	7.610858011402253
ENSG00000232739	1.8784099868377364e-12	2.1140522096667227
ENSG00000145087	1.9108629265361857e-12	5.6577444495840075
ENSG00000215296	1.9438662489086537e-12	4.038361555778013
ENSG00000243024	2.011560803158927e-12	4.5257708849627365
ENSG00000231672	2.0462707908800365e-12	3.8986291283995707
ENSG00000106991	2.0462707908800365e-12	7.926530218969898
ENSG00000056586	2.0462707908800365e-12	8.847223223828946
ENSG00000170271	2.081568677749413e-12	7.62187645982429
ENSG00000198648	2.1174642276276775e-12	7.96681166439924
ENSG00000133112	2.1174642276276775e-12	8.922540616251414
ENSG00000144895	2.1174642276276775e-12	8.885655370349774
ENSG00000231185	2.1910881684593252e-12	1.183863963320364
ENSG00000155970	2.2288368913586807e-12	5.3782804273422755
ENSG00000164588	2.2288368913586807e-12	1.957446948271957
ENSG00000113734	2.2288368913587045e-12	8.279399965543558
ENSG00000118762	2.2288368913587045e-12	8.790850734065982
ENSG00000172260	2.267223946330491e-12	4.913039745427742
ENSG00000143947	2.306259916975646e-12	8.922540616251414
ENSG00000168938	2.306259916975646e-12	7.276501155590813
ENSG00000263982	2.306259916975646e-12	1.6537478120329931
ENSG00000165959	2.345955558742185e-12	8.85696684575961
ENSG00000212664	2.345955558742185e-12	6.298634893446769
ENSG00000136932	2.345955558742185e-12	8.619724145942362
ENSG00000139239	2.3863218016542535e-12	8.138428679643003
ENSG00000264365	2.3863218016542535e-12	1.9485714482246796
ENSG00000196199	2.4691107005606097e-12	8.802141256615833
ENSG00000136147	2.4691107005606097e-12	8.712981881606966
ENSG00000225032	2.4691107005606097e-12	7.659052093943299
ENSG00000205056	2.51155611463873e-12	7.572156925430814
ENSG00000168028	2.51155611463873e-12	8.93073733756289
ENSG00000137054	2.51155611463873e-12	8.777551092681406
ENSG00000185905	2.51155611463873e-12	8.8774586490383
ENSG00000100644	2.598607157352943e-12	8.68220411519579
ENSG00000226051	2.598607157352943e-12	2.7662348864079926
ENSG00000185522	2.59860715735298e-12	8.376756061863901
ENSG00000230317	2.6432366685294464e-12	4.191354254788686
ENSG00000230629	2.7816885497887054e-12	7.6209106739168355
ENSG00000156482	2.7816885497887054e-12	8.906147173628463
ENSG00000186806	2.7816885497887054e-12	6.443108919370543
ENSG00000179846	2.7816885497887054e-12	6.9070824184087405
ENSG00000104979	2.7816885497887054e-12	8.836475042480922
ENSG00000155875	2.8294023999754724e-12	3.4483560948513245
ENSG00000178982	2.8294023999754724e-12	8.893852091661248
ENSG00000260805	2.8779194276982203e-12	6.722935243599941
ENSG00000142102	2.9272528868030896e-12	8.914343894939938
ENSG00000171448	2.9774162452798973e-12	8.72373006295499
ENSG00000110711	3.13302368040377e-12	8.793402194102534
ENSG00000085552	3.133023680403781e-12	6.068500878954381
ENSG00000146828	3.2411683286082655e-12	8.761157650058456
ENSG00000235065	3.2411683286082655e-12	7.786915689600808
ENSG00000261586	3.2966063360413315e-12	2.8951239201812893
ENSG00000033867	3.2966063360413315e-12	8.00485566677015
ENSG00000230102	3.2966063360413315e-12	3.8648174702006113
ENSG00000175048	3.4102890448099403e-12	8.833381241242547
ENSG00000196754	3.4102890448099646e-12	4.00662937776383
ENSG00000176463	3.4102890448099646e-12	8.439878616448798
ENSG00000170776	3.468564607496939e-12	8.902048812972726
ENSG00000167815	3.468564607496939e-12	8.87336028838256
ENSG00000129351	3.468564607496939e-12	8.922540616251414
ENSG00000102024	3.5278172980609803e-12	4.665566839245942
ENSG00000198839	3.5278172980610303e-12	8.60843362339251
ENSG00000105576	3.5278172980610303e-12	8.82928288058681
ENSG00000081913	3.588063175221421e-12	7.596201295802235
ENSG00000075391	3.64931855605803e-12	7.970569191532734
ENSG00000269904	3.649318556058043e-12	4.610486758026156
ENSG00000138640	3.774924413323336e-12	8.84057340313666
ENSG00000168994	3.774924413323336e-12	7.08145342829252
ENSG00000006740	3.83930885259625e-12	7.712727684169306
ENSG00000246922	3.83930885259625e-12	8.318632029124965
ENSG00000197321	3.83930885259625e-12	8.278296630773358
ENSG00000081791	3.83930885259625e-12	8.807786517890758
ENSG00000173153	3.83930885259625e-12	8.796495995340909
ENSG00000113048	3.971327715655926e-12	8.832376681825183
ENSG00000182459	3.971327715655926e-12	6.19000148547989
ENSG00000144476	4.1077991216121584e-12	6.581698670893691
ENSG00000229203	4.1077991216121584e-12	2.248345613796191
ENSG00000129595	4.1777503201229696e-12	8.748862568091242
ENSG00000102290	4.248870193711712e-12	2.622944373103782
ENSG00000213015	4.3211778771488876e-12	8.726281522991544
ENSG00000116574	4.3211778771488876e-12	7.79539717625535
ENSG00000261308	4.3211778771488876e-12	2.4605441734063116
ENSG00000136867	4.3211778771488876e-12	6.547696584185045
ENSG00000213943	4.4694347506814944e-12	3.091259143181387
ENSG00000173757	4.4694347506814944e-12	8.515638105943445
ENSG00000187742	4.5454237628305305e-12	8.889753731005511
ENSG00000204262	4.6226802387624085e-12	7.856058170761776
ENSG00000234476	4.6226802387624085e-12	4.407496770432213
ENSG00000261115	4.6226802387624085e-12	4.011295405913831
ENSG00000157107	4.7810787804463585e-12	8.658156292463188
ENSG00000099622	4.7810787804463585e-12	8.918442255595675
ENSG00000141068	4.862263279127913e-12	8.577655856981334
ENSG00000252793	4.862263279127931e-12	1.1115638007440154
ENSG00000166349	4.862263279127931e-12	5.901126777306909
ENSG00000196914	5.114019463440232e-12	8.889753731005511
ENSG00000267251	5.200747181132583e-12	3.152850029892162
ENSG00000184384	5.200747181132583e-12	8.765256010714193
ENSG00000104907	5.3785544530827326e-12	8.8774586490383
ENSG00000267742	5.3785544530827326e-12	3.71639855597908
ENSG00000115604	5.469681417642328e-12	6.846870465479482
ENSG00000089199	5.469681417642328e-12	2.671051663539747
ENSG00000112232	5.562322839194685e-12	6.825048586432926
ENSG00000149328	5.562322839194685e-12	5.611647143101445
ENSG00000180354	5.656503378352821e-12	8.708883520951227
ENSG00000232124	5.656503378352821e-12	6.169084487434353
ENSG00000265352	5.656503378352821e-12	1.4383265304230788
ENSG00000145063	5.948532238522844e-12	3.080512856420025
ENSG00000197768	6.151383810835107e-12	6.438243419221855
ENSG00000165621	6.255339366737112e-12	1.6920840859379964
ENSG00000100647	6.2553393667371345e-12	8.80368815723502
ENSG00000050426	6.2553393667371345e-12	8.811884878546495
ENSG00000065054	6.468447739625236e-12	7.852297847228076
ENSG00000132975	6.468447739625282e-12	0.9230250179863922
ENSG00000197860	6.577656962664675e-12	8.408333745335657
ENSG00000197584	6.577656962664675e-12	7.561230665323231
ENSG00000213442	6.68867456197577e-12	8.542112869342098
ENSG00000039600	6.916252695956776e-12	7.646413690256743
ENSG00000125651	7.151422453874667e-12	8.851321584484685
ENSG00000125652	7.151422453874667e-12	8.861065206415349
ENSG00000171914	7.2719313836901476e-12	8.000657061984768
ENSG00000172239	7.2719313836901476e-12	8.806239617271569
ENSG00000213862	7.394431830938289e-12	6.679973210720235
ENSG00000165757	7.645536745114755e-12	3.3967899605046346
ENSG00000150938	7.77420723003352e-12	7.783703330143231
ENSG00000181090	7.905001284281588e-12	8.781649453337144
ENSG00000162244	8.173097960896285e-12	8.926638976907151
ENSG00000128594	8.592045799033282e-12	6.355648759430297
ENSG00000158164	8.592045799033344e-12	5.073659226447961
ENSG00000119547	8.736321481601443e-12	4.3007800486178756
ENSG00000180660	8.736321481601443e-12	6.807837526532645
ENSG00000267016	8.736321481601443e-12	3.1196835117246366
ENSG00000146066	8.882972736996966e-12	8.807786517890758
ENSG00000119608	8.882972736996966e-12	6.495952350680444
ENSG00000100116	8.882972736996966e-12	7.840260341119619
ENSG00000104408	8.882972736996966e-12	8.906147173628463
ENSG00000139517	9.183555810583695e-12	8.325486492174035
ENSG00000166743	9.183555810583695e-12	5.019082461497543
ENSG00000143162	9.183555810583695e-12	8.839026502517472
ENSG00000213445	9.183555810583695e-12	8.798042895960094
ENSG00000228544	9.337566070958819e-12	7.70232958467847
ENSG00000176884	9.337566070958819e-12	4.125032421504193
ENSG00000244187	9.494108807286595e-12	8.250222033253541
ENSG00000230207	9.494108807286595e-12	7.148469012529481
ENSG00000129625	9.494108807286595e-12	8.889753731005511
ENSG00000184156	9.653224803137067e-12	5.477569339630214
ENSG00000232324	9.814955484449592e-12	3.4594296594268683
ENSG00000174684	9.9793429294134e-12	8.69604609778219
ENSG00000048140	9.9793429294134e-12	8.728370764812553
ENSG00000071282	9.9793429294134e-12	5.203810488933894
ENSG00000172638	1.0146429878496321e-11	7.935269281483198
ENSG00000101842	1.0316259744622611e-11	5.387543441745277
ENSG00000171703	1.0316259744622611e-11	8.453620354905555
ENSG00000248787	1.0316259744622611e-11	4.120550891508685
ENSG00000187720	1.0316259744622611e-11	3.4422892759502024
ENSG00000131019	1.0488876623505111e-11	5.097542864561426
ENSG00000136856	1.0664325304131125e-11	8.629467767873024
ENSG00000253361	1.0664325304131277e-11	1.2146360599287804
ENSG00000101134	1.0842651279404888e-11	4.2055740343831065
ENSG00000111674	1.0842651279404964e-11	8.865163567071086
ENSG00000112530	1.1023900756949746e-11	4.5167615719296705
ENSG00000100342	1.1023900756949824e-11	8.881557009694037
ENSG00000141526	1.1208120670072396e-11	8.690400836507266
ENSG00000112208	1.1395358688889982e-11	8.477748300624441
ENSG00000165283	1.1395358688889982e-11	8.869261927726823
ENSG00000133114	1.1395358688889982e-11	8.623822506598097
ENSG00000109705	1.1585663231624678e-11	6.455330933170989
ENSG00000183695	1.1779083476065383e-11	4.356964483072098
ENSG00000172794	1.1779083476065383e-11	7.957189427161872
ENSG00000239559	1.2175471649034617e-11	7.131257338756395
ENSG00000171863	1.2175471649034617e-11	8.918442255595675
ENSG00000213514	1.237854183655352e-11	3.7104457252024186
ENSG00000099875	1.237854183655352e-11	8.914343894939938
ENSG00000101445	1.2584932267904333e-11	8.8774586490383
ENSG00000099800	1.2584932267904333e-11	8.751414028127792
ENSG00000113269	1.2794696096731262e-11	8.665268331371013
ENSG00000181904	1.3007887308704295e-11	8.812889437963857
ENSG00000089009	1.3007887308704295e-11	8.926638976907151
ENSG00000183617	1.3224560734233685e-11	8.730922224849104
ENSG00000228205	1.3224560734233685e-11	7.344537623424633
ENSG00000083520	1.3224560734233685e-11	8.787294714612068
ENSG00000213399	1.3224560734233685e-11	4.698880827448253
ENSG00000147255	1.3444772061373397e-11	6.739271212026717
ENSG00000231007	1.3668577848916813e-11	6.264532482853848
ENSG00000135063	1.3668577848916813e-11	6.750684236964122
ENSG00000184613	1.3896035539687522e-11	6.468722351831347
ENSG00000142303	1.3896035539687522e-11	4.311641075280018
ENSG00000104866	1.3896035539687621e-11	8.69349463774564
ENSG00000119559	1.3896035539687621e-11	8.670451374430401
ENSG00000101489	1.4127203474026608e-11	5.119988783507731
ENSG00000269761	1.4362140903482376e-11	4.24266267658104
ENSG00000012061	1.4600908004701253e-11	8.820081599857971
ENSG00000115041	1.4600908004701356e-11	3.274157533073439
ENSG00000199709	1.4843565893527358e-11	3.222496126303454
ENSG00000259071	1.4843565893527568e-11	6.308254359017573
ENSG00000159958	1.5595509833997714e-11	8.24826584792079
ENSG00000196935	1.5595509833997714e-11	5.726264612457727
ENSG00000178053	1.5595509833997714e-11	7.911334732372491
ENSG00000235776	1.5595509833997714e-11	6.17469787377349
ENSG00000169604	1.6117423770826255e-11	6.847547062859942
ENSG00000271874	1.6117423770826255e-11	0.5392151901384373
ENSG00000104852	1.6384764242847102e-11	8.914343894939938
ENSG00000141384	1.6656450839897955e-11	8.789846174648618
ENSG00000133106	1.6656450839897955e-11	8.722183162335803
ENSG00000076053	1.6656450839897955e-11	8.543864412318069
ENSG00000130175	1.6932552724706576e-11	8.9102455342842
ENSG00000155542	1.6932552724706576e-11	8.329922551674814
ENSG00000268798	1.7213140135875904e-11	6.226970052801334
ENSG00000251927	1.749828440421513e-11	7.290106723475124
ENSG00000113262	1.749828440421513e-11	2.183088008342405
ENSG00000234350	1.749828440421513e-11	3.287388030678809
ENSG00000167526	1.749828440421513e-11	8.93073733756289
ENSG00000122145	1.7788057969315584e-11	2.938949358333823
ENSG00000104413	1.7788057969315584e-11	7.371409657751243
ENSG00000225449	1.8082534396368347e-11	2.7255624482148004
ENSG00000148343	1.8685895827761288e-11	8.828278321169446
ENSG00000136938	1.8685895827761288e-11	8.859518305796161
ENSG00000154529	1.8685895827761485e-11	2.1912928501422013
ENSG00000153885	1.8685895827761485e-11	5.327106571754624
ENSG00000245060	1.9308980386852354e-11	8.784200913373693
ENSG00000137876	1.9628115206537362e-11	8.889753731005511
ENSG00000133243	2.0281973375680294e-11	8.819539258656146
ENSG00000232803	2.0281973375680294e-11	5.430145139300978
ENSG00000187800	2.0281973375680368e-11	7.402336986810776
ENSG00000221983	2.0957168861876385e-11	8.922540616251414
ENSG00000128917	2.0957168861876385e-11	5.6152293076865885
ENSG00000229638	2.0957168861876385e-11	8.507441384631967
ENSG00000120907	2.0957168861876385e-11	1.1820932750094146
ENSG00000147604	2.1302980160397796e-11	8.926638976907151
ENSG00000117834	2.1302980160397796e-11	2.932150991461827
ENSG00000154548	2.1654382894014577e-11	6.7548491503762005
ENSG00000165025	2.201146554116662e-11	8.458485820263258
ENSG00000174748	2.2374317948509856e-11	8.922540616251414
ENSG00000234009	2.2374317948509856e-11	8.310435307813488
ENSG00000175161	2.2374317948509856e-11	6.02284552712212
ENSG00000161249	2.2374317948509856e-11	5.220233052940551
ENSG00000104976	2.2743031351558874e-11	8.541775170497058
ENSG00000197147	2.311769839563076e-11	8.673002834466951
ENSG00000153714	2.3117698395630925e-11	7.9060182621624815
ENSG00000197191	2.3498413157099054e-11	6.456646213033419
ENSG00000245849	2.3498413157099054e-11	8.789846174648618
ENSG00000139438	2.388527116495782e-11	7.208669257597179
ENSG00000133315	2.388527116495782e-11	8.536929826282712
ENSG00000224227	2.388527116495782e-11	1.3560829173878874
ENSG00000128872	2.4278369422702746e-11	7.877753552940309
ENSG00000100503	2.467780643053314e-11	8.84057340313666
ENSG00000232977	2.5083682207879256e-11	3.861302264261284
ENSG00000170892	2.5496098316259236e-11	8.719631702299253
ENSG00000240616	2.5496098316259236e-11	7.064169480004019
ENSG00000147676	2.5915157882472646e-11	3.995736773900214
ENSG00000077063	2.591515788247274e-11	6.549450136054507
ENSG00000104964	2.6340965622131774e-11	8.897950452316989
ENSG00000213465	2.6340965622131774e-11	8.274092403113675
ENSG00000147854	2.8113829582791245e-11	8.862069765832711
ENSG00000105298	2.8113829582791245e-11	8.708341179749404
ENSG00000146147	2.857500622333494e-11	6.540972779115389
ENSG00000196747	2.8575006223335142e-11	6.365393774149781
ENSG00000116117	2.904359405786138e-11	7.5390846489547565
ENSG00000113119	2.9043594057861585e-11	8.268618971836919
ENSG00000239827	2.951970961211724e-11	4.937795598101654
ENSG00000099984	2.951970961211724e-11	5.686082513265522
ENSG00000130311	2.951970961211724e-11	8.741670406197128
ENSG00000170558	3.0003471201735335e-11	7.063023735817035
ENSG00000196531	3.049499895904722e-11	8.918442255595675
ENSG00000133275	3.049499895904722e-11	8.848770124448134
ENSG00000064490	3.049499895904722e-11	8.686302475851527
ENSG00000188993	3.049499895904743e-11	4.560592220271477
ENSG00000104047	3.099441486028899e-11	8.802141256615833
ENSG00000225205	3.150184275319903e-11	8.663801553738113
ENSG00000163631	3.150184275319903e-11	6.569647144072422
ENSG00000197121	3.20174083850249e-11	7.762806396248467
ENSG00000082397	3.254123943093209e-11	7.4942161994931835
ENSG00000156413	3.254123943093209e-11	4.643348040477871
ENSG00000131323	3.307346552282715e-11	8.837479601898284
ENSG00000234928	3.3614218278603807e-11	1.8097307184438611
ENSG00000197756	3.3614218278604046e-11	8.926638976907151
ENSG00000232472	3.4163631331811506e-11	8.310230665456707
ENSG00000157259	3.4163631331811506e-11	8.76935437136993
ENSG00000161091	3.4163631331811506e-11	8.82518451993107
ENSG00000220583	3.47218403617546e-11	6.67806399773816
ENSG00000064787	3.5288983124030456e-11	8.156012671673547
ENSG00000235508	3.5288983124030456e-11	4.798648232102772
ENSG00000136908	3.5288983124030456e-11	8.807786517890758
ENSG00000134884	3.5865199481512086e-11	8.9102455342842
ENSG00000132952	3.5865199481512086e-11	8.735020585504842
ENSG00000122824	3.6450631435777504e-11	4.089819594897624
ENSG00000137106	3.645063143577776e-11	8.786752373410243
ENSG00000031003	3.70454231590006e-11	8.796495995340909
ENSG00000186635	3.70454231590006e-11	8.871813387763373
ENSG00000269728	3.7649721026294515e-11	7.295553400794803
ENSG00000267904	3.7649721026294515e-11	7.842420830532159
ENSG00000125650	3.7649721026294515e-11	7.548469410883713
ENSG00000177030	3.826367364853878e-11	8.664806113155477
ENSG00000151693	3.826367364853905e-11	4.67764175978832
ENSG00000236235	3.826367364853905e-11	1.7377902260914853
ENSG00000112293	4.0164980392766525e-11	8.141832990242106
ENSG00000178187	4.0819084034341426e-11	3.0095971655112583
ENSG00000250056	4.0819084034341426e-11	5.273675465520552
ENSG00000224858	4.148362020404292e-11	5.605488207635458
ENSG00000176753	4.2158751643641205e-11	5.214209594936309
ENSG00000204709	4.284464357410308e-11	2.5033703113482053
ENSG00000223343	4.354146373241246e-11	4.252532169188664
ENSG00000023171	4.354146373241277e-11	6.7861306109954205
ENSG00000165006	4.4249382408918016e-11	8.748320226889417
ENSG00000237222	4.4249382408918016e-11	2.9571894232295803
ENSG00000177225	4.4249382408918016e-11	8.789846174648618
ENSG00000254944	4.496857248522097e-11	5.39623028246214
ENSG00000142937	4.569920947261389e-11	8.918442255595675
ENSG00000136891	4.569920947261389e-11	8.77345273202567
ENSG00000136999	4.644147155106712e-11	3.1603641334131813
ENSG00000105063	4.644147155106712e-11	8.859518305796161
ENSG00000135905	4.644147155106712e-11	8.855419945140422
ENSG00000179456	4.644147155106712e-11	8.542317511698881
ENSG00000181524	4.719553960878571e-11	8.232281690011405
ENSG00000165671	4.719553960878571e-11	8.897950452316989
ENSG00000174099	4.796159728232639e-11	7.790860872624925
ENSG00000102572	4.796159728232639e-11	8.804692716652383
ENSG00000173638	4.796159728232639e-11	8.588741737174404
ENSG00000259330	4.796159728232639e-11	8.3139913272674
ENSG00000103995	4.873983099730464e-11	8.720636261716615
ENSG00000198108	4.8739830997304817e-11	8.725534539432934
ENSG00000169660	4.953043000967803e-11	8.770358930787294
ENSG00000260588	4.9530430009678736e-11	5.598128390100746
ENSG00000106868	5.0333586447629006e-11	7.7929501144459365
ENSG00000110536	5.1149495354048565e-11	7.230965199076816
ENSG00000110237	5.197835472963245e-11	7.873603727559409
ENSG00000223705	5.197835472963245e-11	8.863616666451898
ENSG00000168056	5.197835472963245e-11	8.889753731005511
ENSG00000129968	5.282036557659641e-11	8.844671763792396
ENSG00000125869	5.282036557659641e-11	8.808248736106297
ENSG00000166292	5.282036557659678e-11	4.380163625315876
ENSG00000177455	5.367573194302089e-11	7.325121309470857
ENSG00000105509	5.367573194302089e-11	1.9089976349841675
ENSG00000073711	5.367573194302108e-11	7.3587775271327445
ENSG00000263681	5.45446609678268e-11	0.5894982640036488
ENSG00000140320	5.542736292640968e-11	8.715533341643516
ENSG00000256576	5.632405127691548e-11	5.865045928793436
ENSG00000184731	5.723494270718748e-11	2.626236528892798
ENSG00000254173	5.723494270718748e-11	1.3511109376973454
ENSG00000189403	5.723494270718748e-11	8.906147173628463
ENSG00000172292	5.81602571823874e-11	7.94402388227886
ENSG00000165684	5.81602571823874e-11	8.759610749439268
ENSG00000228397	5.910021799329449e-11	5.494737321774731
ENSG00000142002	5.910021799329449e-11	8.847223223828946
ENSG00000134419	5.910021799329449e-11	8.855419945140422
ENSG00000134056	5.910021799329449e-11	8.627920867253836
ENSG00000224992	6.005505180530237e-11	4.715297697938511
ENSG00000141639	6.005505180530237e-11	1.6866838441948464
ENSG00000137818	6.005505180530301e-11	8.93073733756289
ENSG00000103269	6.102498870811166e-11	7.326034817837312
ENSG00000188157	6.102498870811166e-11	8.546673448213376
ENSG00000167487	6.102498870811166e-11	8.16939243604441
ENSG00000224687	6.10249887081121e-11	3.03748260434215
ENSG00000118217	6.3011109569645e-11	8.906147173628463
ENSG00000148308	6.3011109569645e-11	8.777551092681406
ENSG00000101298	6.3011109569645e-11	7.887840496590315
ENSG00000185834	6.402777128659814e-11	7.2957941080306545
ENSG00000185246	6.402777128659814e-11	8.793944535304357
ENSG00000240463	6.506049171526824e-11	5.518830642330752
ENSG00000203805	6.506049171526824e-11	2.4520667019804008
ENSG00000268231	6.717510437327347e-11	0.6662460757763907
ENSG00000214514	6.717510437327347e-11	3.5483656156069725
ENSG00000198894	6.825750383469302e-11	8.586857137710172
ENSG00000262877	6.935697658256034e-11	5.915331125103542
ENSG00000187686	6.935697658256084e-11	3.6218976082146153
ENSG00000237248	6.935697658256084e-11	4.1073503560062585
ENSG00000196154	6.935697658256084e-11	8.736025144922204
ENSG00000099994	7.047378588239406e-11	6.896152660164639
ENSG00000225986	7.160819896178763e-11	2.602716170806308
ENSG00000214274	7.27604870685035e-11	7.755860226187514
ENSG00000225667	7.27604870685035e-11	2.2519631783236416
ENSG00000117971	7.393092552938218e-11	4.342916381313512
ENSG00000117228	7.393092552938218e-11	8.737029704339568
ENSG00000169925	7.393092552938218e-11	8.618177245323173
ENSG00000140455	7.511979381010667e-11	8.762704550677642
ENSG00000070159	7.511979381010747e-11	3.1998690264382623
ENSG00000099804	7.632737557580452e-11	8.641220508638412
ENSG00000253051	7.755395875251714e-11	5.276511743142022
ENSG00000176248	7.755395875251714e-11	8.84057340313666
ENSG00000184863	7.755395875251714e-11	8.893852091661248
ENSG00000267212	7.8799835589546e-11	4.7382374118813635
ENSG00000109917	7.8799835589546e-11	8.82518451993107
ENSG00000129675	7.8799835589546e-11	8.82673142055026
ENSG00000198755	7.8799835589546e-11	8.918442255595675
ENSG00000107263	8.006530272268153e-11	8.906147173628463
ENSG00000130958	8.006530272268153e-11	8.552656408333343
ENSG00000198876	8.006530272268153e-11	8.834928141861734
ENSG00000151240	8.00653027226821e-11	7.646789481468399
ENSG00000126226	8.135066123833478e-11	8.725276963574178
ENSG00000241316	8.265621673857303e-11	7.26934441209567
ENSG00000225697	8.265621673857303e-11	8.767807470750743
ENSG00000196683	8.265621673857303e-11	8.902048812972726
ENSG00000242444	8.398227940708911e-11	3.8257155172686375
ENSG00000120278	8.398227940708911e-11	7.049161855764199
ENSG00000118322	8.53291640761009e-11	8.565618350872876
ENSG00000224578	8.53291640761009e-11	8.216972929792101
ENSG00000188803	8.53291640761018e-11	0.8027044162588328
ENSG00000118491	8.669719029419993e-11	6.15349571163455
ENSG00000238078	8.808668239516173e-11	3.9808432872156594
ENSG00000136383	8.808668239516204e-11	7.848252081797317
ENSG00000218426	8.808668239516204e-11	8.330927111092178
ENSG00000233358	8.94979695677417e-11	3.4916767874949795
ENSG00000184682	8.94979695677417e-11	7.828955320300709
ENSG00000120686	8.94979695677417e-11	8.885655370349774
ENSG00000203523	9.093138592644299e-11	5.078105153949483
ENSG00000268087	9.093138592644331e-11	7.781784111266583
ENSG00000250831	9.093138592644331e-11	6.957382909840018
ENSG00000054179	9.238727058330155e-11	4.350103817304175
ENSG00000227097	9.386596772067899e-11	8.85696684575961
ENSG00000102678	9.386596772067899e-11	3.592619462720651
ENSG00000196605	9.386596772067899e-11	7.653303812731537
ENSG00000149308	9.53678266650934e-11	8.696588438984014
ENSG00000170786	9.53678266650934e-11	1.794951819895668
ENSG00000118939	9.844245345214872e-11	6.7089186278514354
ENSG00000165416	9.844245345214872e-11	8.725276963574178
ENSG00000124466	1.0001594634773359e-10	3.3656404304736425
ENSG00000269793	1.0001594634773359e-10	2.2795750613511934
ENSG00000223843	1.0161405131133843e-10	2.836259427955237
ENSG00000264659	1.0323714453470032e-10	2.723611757419727
ENSG00000124140	1.0323714453470032e-10	5.261394400116781
ENSG00000160113	1.0323714453470142e-10	8.404440027036701
ENSG00000108298	1.0488560781911161e-10	8.926638976907151
ENSG00000166200	1.0488560781911161e-10	8.851321584484685
ENSG00000238251	1.0488560781911161e-10	4.817655116540951
ENSG00000237926	1.0655982865685726e-10	4.441249909364839
ENSG00000119414	1.082602003138136e-10	8.869261927726823
ENSG00000005421	1.082602003138136e-10	2.173524962834126
ENSG00000270988	1.082602003138136e-10	0.7794009664292845
ENSG00000138326	1.082602003138136e-10	8.922540616251414
ENSG00000130559	1.082602003138136e-10	8.75806384882008
ENSG00000116785	1.0998712191320756e-10	4.570612936037301
ENSG00000160401	1.1174099852054771e-10	6.676142677433887
ENSG00000271576	1.1352224122976538e-10	7.690463908568181
ENSG00000273226	1.1352224122976538e-10	5.992860108335436
ENSG00000269696	1.1533126725055931e-10	4.277411023498103
ENSG00000261373	1.1716849999697294e-10	8.278110640783126
ENSG00000089692	1.171684999969738e-10	7.9003162839504535
ENSG00000176170	1.1903436917721596e-10	6.9487477773407
ENSG00000143341	1.1903436917721679e-10	3.9904160361287255
ENSG00000181027	1.2092931088475098e-10	8.655604832426638
ENSG00000181143	1.2285376769066058e-10	3.7631258910702288
ENSG00000163682	1.2285376769066058e-10	8.922540616251414
ENSG00000149269	1.248081887373059e-10	8.844671763792396
ENSG00000150873	1.288087535498775e-10	3.3437049866690245
ENSG00000228549	1.3085582931843185e-10	2.7279514462423613
ENSG00000121101	1.3085582931843185e-10	7.905828150460126
ENSG00000171433	1.3085582931843185e-10	2.512268423824523
ENSG00000214022	1.3085582931843278e-10	8.869261927726823
ENSG00000112186	1.329347335296832e-10	0.9407145618060236
ENSG00000144821	1.329347335296832e-10	8.58438580065991
ENSG00000270372	1.3293473352968413e-10	6.051782949895855
ENSG00000164615	1.3293473352968413e-10	8.806239617271569
ENSG00000264773	1.350459496340235e-10	4.05525809082988
ENSG00000186994	1.350459496340235e-10	5.539587908595915
ENSG00000226084	1.350459496340235e-10	7.772615642896359
ENSG00000234498	1.4157841185327546e-10	6.267391680225242
ENSG00000101871	1.4382385482180517e-10	7.597934504095634
ENSG00000090372	1.4382385482180517e-10	8.820081599857971
ENSG00000122641	1.4382385482180517e-10	4.2290901656604
ENSG00000231196	1.4610413644507934e-10	3.8666937475562353
ENSG00000175467	1.4610413644507934e-10	8.847223223828946
ENSG00000100575	1.4610413644508038e-10	8.531569330350857
ENSG00000266865	1.484197847206298e-10	7.78994205906815
ENSG00000064270	1.5315933234656926e-10	5.518191970834834
ENSG00000230091	1.5315933234656926e-10	7.491753599401403
ENSG00000188404	1.5558432715814023e-10	8.56327153319311
ENSG00000109472	1.5558432715814023e-10	3.1525956424937793
ENSG00000005206	1.5804687977353012e-10	8.849774683865498
ENSG00000164683	1.5804687977353012e-10	7.635561448958574
ENSG00000167118	1.6308693940077552e-10	8.803145816033195
ENSG00000066629	1.6566560797578378e-10	7.3623194256062
ENSG00000130741	1.6566560797578494e-10	8.889753731005511
ENSG00000255086	1.6566560797578494e-10	3.4297744669114243
ENSG00000233426	1.6828415772313758e-10	6.933064977707336
ENSG00000169432	1.6828415772313758e-10	8.575699671648582
ENSG00000149809	1.6828415772313758e-10	8.703780600878128
ENSG00000234745	1.7364331920704002e-10	8.93073733756289
ENSG00000100095	1.7638516248527818e-10	2.6521072524904503
ENSG00000169862	1.7638516248527818e-10	2.7548510143137994
ENSG00000076604	1.7638516248527942e-10	8.701691359057115
ENSG00000188672	1.791693502752495e-10	6.490223556052085
ENSG00000071082	1.819965212325262e-10	8.918442255595675
ENSG00000204899	1.819965212325262e-10	8.643771968674962
ENSG00000129911	1.819965212325262e-10	8.595133982007933
ENSG00000188986	1.9074246133040233e-10	8.82673142055026
ENSG00000130177	1.9074246133040233e-10	8.87336028838256
ENSG00000139684	1.937481413502864e-10	8.729375324229917
ENSG00000111679	1.9374814135028779e-10	8.906147173628463
ENSG00000257718	1.9374814135028779e-10	5.397868310786494
ENSG00000136122	1.9680014138868054e-10	8.187146789296317
ENSG00000116852	1.998991584972328e-10	8.830829781205997
ENSG00000188385	2.030458999526452e-10	7.699617878669347
ENSG00000186891	2.0624108340255428e-10	7.475050562824043
ENSG00000120913	2.0624108340255428e-10	7.948006798799585
ENSG00000163931	2.0948543701348065e-10	8.869261927726823
ENSG00000254035	2.0948543701348065e-10	1.4009931747434095
ENSG00000112195	2.1612462088069825e-10	8.571805953349628
ENSG00000166763	2.1612462088069825e-10	4.954222544950702
ENSG00000143061	2.1952096142453152e-10	2.8288356842782063
ENSG00000143603	2.1952096142453152e-10	8.885655370349774
ENSG00000186395	2.1952096142453152e-10	8.709888080368591
ENSG00000273079	2.229694930148797e-10	5.524466789120443
ENSG00000078403	2.229694930148797e-10	8.761157650058456
ENSG00000268996	2.2647099870411306e-10	5.874906419987298
ENSG00000164056	2.3002627299498084e-10	7.989209207705808
ENSG00000170231	2.3363612200345984e-10	4.774491914478002
ENSG00000170921	2.3363612200345984e-10	8.355570208528578
ENSG00000256116	2.336361220034615e-10	4.558994513122904
ENSG00000205138	2.336361220034615e-10	8.499244663320493
ENSG00000245105	2.373013636238507e-10	4.355830050069248
ENSG00000257551	2.373013636238507e-10	2.486098550843569
ENSG00000198363	2.410228276961319e-10	8.789303833446795
ENSG00000213903	2.410228276961319e-10	8.624827066015463
ENSG00000143507	2.4480135617564896e-10	8.67810575454005
ENSG00000165973	2.4480135617564896e-10	2.5522697507718624
ENSG00000119280	2.4480135617564896e-10	8.112682247436402
ENSG00000174567	2.448013561756507e-10	1.2935801185698896
ENSG00000176490	2.448013561756507e-10	8.251578789785006
ENSG00000267785	2.4863780330512577e-10	2.8619624543955218
ENSG00000175768	2.4863780330512753e-10	8.028459923653765
ENSG00000249637	2.4863780330512753e-10	6.344459817445128
ENSG00000163288	2.525330357890233e-10	2.532528731198902
ENSG00000166126	2.525330357890233e-10	7.9738389768667695
ENSG00000267896	2.525330357890233e-10	7.053484821945593
ENSG00000163629	2.564879329703524e-10	7.68996744190314
ENSG00000135750	2.564879329703524e-10	2.038244038757281
ENSG00000125657	2.564879329703524e-10	4.9266106051308824
ENSG00000228288	2.6050338700986863e-10	7.893557343733764
ENSG00000151917	2.687195994878112e-10	6.070523168043442
ENSG00000082175	2.729222079841321e-10	3.9631781020078836
ENSG00000186081	2.7718907383041564e-10	2.4108343895264395
ENSG00000196951	2.815211560518089e-10	6.812188496133811
ENSG00000268747	2.815211560518089e-10	3.8323317879125476
ENSG00000104859	2.903848756474668e-10	8.818534699238784
ENSG00000160602	2.903848756474668e-10	8.589950938948547
ENSG00000006625	2.903848756474668e-10	8.599232342663672
ENSG00000160953	2.9491850159322574e-10	8.759610749439268
ENSG00000120705	2.995213214595458e-10	8.885655370349774
ENSG00000243517	2.995213214595458e-10	7.008062985374317
ENSG00000267715	3.041943660003057e-10	5.137743652175473
ENSG00000145863	3.041943660003068e-10	2.0587254610268477
ENSG00000234377	3.089386809285952e-10	5.4944245904083875
ENSG00000173141	3.137553271277722e-10	8.677101195122688
ENSG00000130717	3.137553271277722e-10	8.70478516029549
ENSG00000175602	3.186453808653832e-10	8.810337977927308
ENSG00000167685	3.2865009425128234e-10	8.607891282190687
ENSG00000186704	3.2865009425128234e-10	6.626554533628281
ENSG00000074201	3.2865009425128234e-10	8.807786517890758
ENSG00000204060	3.2865009425128347e-10	4.579455010705647
ENSG00000198576	3.3376698532232167e-10	6.097084258802415
ENSG00000107262	3.3376698532232404e-10	8.87336028838256
ENSG00000245556	3.3376698532232404e-10	8.34497373603536
ENSG00000131242	3.389617472260026e-10	8.656067050642177
ENSG00000204271	3.389617472260026e-10	8.343222193059392
ENSG00000177989	3.389617472260026e-10	8.708341179749404
ENSG00000212658	3.4423553646370623e-10	1.3305191479411778
ENSG00000164116	3.4423553646370623e-10	7.086771372340484
ENSG00000196363	3.4958952626745404e-10	8.759610749439268
ENSG00000049323	3.550249068351496e-10	8.832376681825183
ENSG00000198963	3.550249068351521e-10	6.907331238120012
ENSG00000165487	3.605428855690156e-10	8.700686799639753
ENSG00000163898	3.661446873173088e-10	5.275009330462622
ENSG00000100490	3.661446873173088e-10	7.456468187620925
ENSG00000216915	3.661446873173114e-10	4.114364537891475
ENSG00000147687	3.661446873173114e-10	8.526928628493293
ENSG00000137871	3.71831554619314e-10	8.84057340313666
ENSG00000166816	3.776047479536425e-10	8.299891768822246
ENSG00000066382	3.834655459899721e-10	6.642005740871137
ENSG00000070814	3.894152458441633e-10	8.839026502517472
ENSG00000139746	3.894152458441633e-10	8.865163567071086
ENSG00000204335	3.894152458441661e-10	1.062936763709191
ENSG00000177462	3.9545516333683283e-10	1.9216475865972638
ENSG00000132259	3.9545516333683283e-10	5.628289075784132
ENSG00000183298	3.954551633368357e-10	6.724449014176538
ENSG00000141682	4.078110096202059e-10	8.620186364157899
ENSG00000079482	4.078110096202059e-10	4.037786804709755
ENSG00000162595	4.078110096202059e-10	5.868741244989017
ENSG00000091409	4.078110096202059e-10	8.897950452316989
ENSG00000264693	4.1412966595286027e-10	0.987652425614978
ENSG00000107833	4.20543995550103e-10	8.483446495401338
ENSG00000198718	4.27055411759949e-10	8.681199555778427
ENSG00000179943	4.27055411759949e-10	8.499787004522318
ENSG00000229789	4.27055411759949e-10	7.081925302032734
ENSG00000115266	4.27055411759949e-10	7.974057779215616
ENSG00000159905	4.27055411759949e-10	5.378245718624344
ENSG00000203993	4.336653482622109e-10	8.606139739214717
ENSG00000103472	4.336653482622109e-10	7.347055932825578
ENSG00000168852	4.403752593526261e-10	5.391229910589726
ENSG00000224717	4.4718662023090873e-10	5.711856552952824
ENSG00000160447	4.4718662023091033e-10	7.757617392037787
ENSG00000181191	4.4718662023091033e-10	8.647408111115162
ENSG00000157379	4.471866202309135e-10	8.624827066015463
ENSG00000171224	4.541009272926789e-10	7.105949533717859
ENSG00000197555	4.611196984253242e-10	8.793944535304357
ENSG00000205786	4.682444733079046e-10	3.411876853350922
ENSG00000240455	4.754768137150719e-10	3.025386620260546
ENSG00000102409	4.754768137150719e-10	8.68300403225637
ENSG00000184486	4.754768137150719e-10	2.8160973917945253
ENSG00000163536	4.828183038250857e-10	8.733473684885654
ENSG00000241878	4.828183038250857e-10	8.731926784266467
ENSG00000232810	4.902705505320631e-10	6.94634623293444
ENSG00000170445	4.902705505320631e-10	8.848770124448134
ENSG00000131459	4.9027055053207e-10	2.3336758355753107
ENSG00000167046	5.055138567952832e-10	6.074757088620281
ENSG00000126790	5.133082465880409e-10	8.700686799639751
ENSG00000140612	5.212200541052075e-10	8.885655370349774
ENSG00000203663	5.212200541052111e-10	0.9648531203892468
ENSG00000134028	5.29251004652539e-10	3.7003795479369828
ENSG00000070610	5.29251004652539e-10	8.87336028838256
ENSG00000198914	5.374028482152494e-10	1.0256895279530227
ENSG00000260183	5.374028482152494e-10	0.7905506407424413
ENSG00000243181	5.374028482152494e-10	4.559583410427942
ENSG00000164180	5.456773598009522e-10	8.719631702299253
ENSG00000171405	5.456773598009541e-10	4.91438559207303
ENSG00000160993	5.540763397871351e-10	8.194768357047353
ENSG00000250366	5.626016142733271e-10	1.4476634941756032
ENSG00000229196	5.62601614273331e-10	5.41618695575199
ENSG00000146083	5.62601614273331e-10	8.85696684575961
ENSG00000105982	5.62601614273331e-10	7.8227289443140515
ENSG00000196159	5.62601614273331e-10	7.938128762683376
ENSG00000254607	5.712550354380067e-10	3.360237222093135
ENSG00000109736	5.712550354380086e-10	8.67091359264594
ENSG00000170962	5.800384819003046e-10	7.590544362732344
ENSG00000215386	5.800384819003046e-10	6.893823709127051
ENSG00000270093	5.889538590865591e-10	4.904712114092599
ENSG00000156052	5.889538590865591e-10	7.371715194431426
ENSG00000064607	5.889538590865591e-10	8.897950452316989
ENSG00000160917	5.980030996018074e-10	8.737572045541391
ENSG00000142453	5.980030996018074e-10	8.810337977927308
ENSG00000237576	5.980030996018074e-10	5.116179675954249
ENSG00000137501	5.980030996018117e-10	8.391060262665839
ENSG00000253690	5.980030996018117e-10	6.402666845419782
ENSG00000167525	6.071881636062468e-10	8.160976912384088
ENSG00000011132	6.071881636062468e-10	8.686844817053352
ENSG00000122548	6.071881636062468e-10	2.9524575434522493
ENSG00000221890	6.071881636062468e-10	4.145111523548688
ENSG00000168264	6.071881636062468e-10	8.875911748419112
ENSG00000145217	6.071881636062468e-10	8.321930472720123
ENSG00000101311	6.071881636062468e-10	2.8809365464355143
ENSG00000228486	6.165110391967417e-10	8.534920707447986
ENSG00000106993	6.259737427934876e-10	8.667357573192026
ENSG00000188816	6.259737427934876e-10	3.058766567112325
ENSG00000235209	6.355783195317584e-10	2.2107663378756435
ENSG00000165125	6.355783195317584e-10	2.2213448339459516
ENSG00000155545	6.453268436590479e-10	8.770358930787294
ENSG00000006015	6.453268436590479e-10	8.855419945140422
ENSG00000173627	6.453268436590524e-10	2.448991899409625
ENSG00000166664	6.453268436590524e-10	2.3137334216699976
ENSG00000260591	6.552214189373876e-10	6.930152901282178
ENSG00000237286	6.552214189373923e-10	2.4269451402294644
ENSG00000225127	6.552214189373923e-10	1.0751933482178664
ENSG00000230404	6.652641790511349e-10	4.502227098320557
ENSG00000170464	6.754572880201777e-10	8.472103039349516
ENSG00000127184	6.754572880201777e-10	8.897950452316989
ENSG00000222033	6.754572880201825e-10	0.9474107598325161
ENSG00000181036	6.754572880201825e-10	5.402246894434121
ENSG00000165685	6.754572880201825e-10	8.38906564210017
ENSG00000232956	6.858029406186844e-10	8.804692716652383
ENSG00000230979	6.963033627994283e-10	7.028454544523359
ENSG00000139117	7.069608121238197e-10	8.198999774191352
ENSG00000125755	7.287559831124381e-10	8.889753731005511
ENSG00000146576	7.287559831124381e-10	8.70478516029549
ENSG00000136141	7.287559831124381e-10	8.582758777054435
ENSG00000161970	7.287559831124381e-10	8.836475042480922
ENSG00000183850	7.287559831124459e-10	2.0485807545082766
ENSG00000242299	7.398983818934283e-10	8.47666361822079
ENSG00000165716	7.398983818934283e-10	6.111471718524518
ENSG00000105819	7.512071629523887e-10	8.847223223828946
ENSG00000173320	7.626847485474211e-10	6.728181875812961
ENSG00000255815	7.626847485474211e-10	5.6094122242088105
ENSG00000119771	7.743335952484567e-10	5.013277422569608
ENSG00000259684	7.743335952484567e-10	5.764158422708004
ENSG00000174808	7.743335952484567e-10	6.136615106377028
ENSG00000269243	7.861561944090393e-10	7.227699906117267
ENSG00000104131	7.861561944090393e-10	8.8774586490383
ENSG00000272430	8.103327923156408e-10	2.825189246140114
ENSG00000150459	8.103327923156408e-10	8.828278321169446
ENSG00000163823	8.226919520211495e-10	8.47390751582746
ENSG00000139946	8.226919520211582e-10	7.104320018865205
ENSG00000261303	8.226919520211582e-10	2.3993352946432975
ENSG00000214145	8.226919520211582e-10	5.54647154963586
ENSG00000151615	8.47965170103171e-10	3.3769624710340866
ENSG00000139722	8.47965170103171e-10	8.906147173628463
ENSG00000174482	8.47965170103171e-10	4.2694654216901275
ENSG00000160062	8.608846113702828e-10	7.6333861229999815
ENSG00000198917	8.608846113702828e-10	8.743217306816316
ENSG00000257621	8.739962594809225e-10	8.84057340313666
ENSG00000165526	8.739962594809225e-10	8.704242819093666
ENSG00000222375	8.739962594809287e-10	5.094354148588556
ENSG00000253524	8.873029018120776e-10	5.846401040381964
ENSG00000198034	8.873029018120776e-10	8.93073733756289
ENSG00000136193	8.873029018120776e-10	8.85696684575961
ENSG00000101695	8.873029018120839e-10	7.315031907697642
ENSG00000011422	8.873029018120839e-10	7.596177676522357
ENSG00000103254	9.008073650626913e-10	8.61098508342906
ENSG00000143028	9.008073650626913e-10	2.696946704337941
ENSG00000266709	9.008073650626913e-10	3.060855794240609
ENSG00000083828	9.145125157920573e-10	8.577655856981334
ENSG00000115363	9.145125157920573e-10	3.7314130483288297
ENSG00000134982	9.284212609652217e-10	8.765256010714193
ENSG00000179222	9.284212609652217e-10	8.902048812972726
ENSG00000116667	9.425365485056489e-10	8.512439906477933
ENSG00000176887	9.425365485056489e-10	3.4392378100582404
ENSG00000166603	9.56861367855198e-10	8.493856977904324
ENSG00000133818	9.56861367855198e-10	7.917675394637604
ENSG00000119508	9.56861367855198e-10	8.28375590205805
ENSG00000178199	9.56861367855198e-10	8.312168198422908
ENSG00000121797	9.56861367855198e-10	8.281462017880257
ENSG00000265806	9.56861367855198e-10	7.023395119257435
ENSG00000165688	9.56861367855198e-10	8.82673142055026
ENSG00000231079	9.713987505414935e-10	3.758296110032667
ENSG00000206549	9.713987505414935e-10	6.364234328236588
ENSG00000229619	9.861517707528187e-10	6.947183188519043
ENSG00000136878	9.861517707528187e-10	8.820081599857971
ENSG00000175198	9.861517707528187e-10	8.401479282286585
ENSG00000223685	9.861517707528187e-10	7.074040079428389
ENSG00000173825	1.0011235459205808e-09	6.818728921611748
ENSG00000225234	1.0011235459205808e-09	6.194678709506043
ENSG00000068985	1.0011235459205808e-09	4.944686154287267
ENSG00000169083	1.0011235459205843e-09	5.579916156536502
ENSG00000130309	1.0163172373094912e-09	8.796495995340909
ENSG00000038382	1.0163172373094912e-09	8.6755542945035
ENSG00000234741	1.0163172373094912e-09	8.897950452316989
ENSG00000206120	1.0163172373094912e-09	6.089434656763513
ENSG00000110768	1.0317360506155303e-09	8.778555652098769
ENSG00000135454	1.0317360506155303e-09	6.5273995970942655
ENSG00000228495	1.0473832365717912e-09	5.000318689019067
ENSG00000256331	1.0473832365717912e-09	1.7115568157567356
ENSG00000087206	1.0632620915623176e-09	8.733473684885654
ENSG00000256393	1.0793759582440728e-09	7.309509787502912
ENSG00000198010	1.0793759582440805e-09	3.5868082413211737
ENSG00000112182	1.0793759582440805e-09	8.548762690034387
ENSG00000118898	1.0793759582440805e-09	6.697313800274061
ENSG00000177042	1.0957282261770385e-09	8.69349463774564
ENSG00000077044	1.0957282261770385e-09	8.893852091661248
ENSG00000225706	1.0957282261770463e-09	2.287837763735801
ENSG00000186847	1.0957282261770463e-09	5.05006969699513
ENSG00000185386	1.1123223324626606e-09	8.611989642846424
ENSG00000108557	1.1291617623906573e-09	8.605339822154136
ENSG00000188566	1.1291617623906573e-09	8.712981881606966
ENSG00000147874	1.1291617623906573e-09	8.685093274077381
ENSG00000244968	1.1291617623906653e-09	3.30318435834782
ENSG00000105705	1.1462500500944285e-09	8.735020585504842
ENSG00000107223	1.1462500500944285e-09	8.893852091661248
ENSG00000155093	1.1462500500944285e-09	7.975877092239612
ENSG00000138109	1.163590779214955e-09	2.743252084328388
ENSG00000130313	1.1635907792149674e-09	8.519274248383644
ENSG00000245148	1.1635907792149674e-09	6.7607080773198085
ENSG00000107249	1.181187583573545e-09	8.203978174893955
ENSG00000146540	1.181187583573545e-09	8.85696684575961
ENSG00000105321	1.1990441478532842e-09	8.659160851880552
ENSG00000197724	1.1990441478532842e-09	8.799589796579282
ENSG00000261226	1.1990441478532842e-09	5.476579374043743
ENSG00000160791	1.2171642082896574e-09	7.2095165578020275
ENSG00000115183	1.2171642082896574e-09	8.550976451225896
ENSG00000009830	1.2171642082896574e-09	8.659623070096089
ENSG00000205086	1.2171642082896704e-09	1.956638661214811
ENSG00000152822	1.2355515533699758e-09	4.558877588456992
ENSG00000149742	1.2355515533699758e-09	2.9677194659084236
ENSG00000173302	1.2355515533699845e-09	0.4613282073023933
ENSG00000258084	1.2355515533699845e-09	3.9442495099955313
ENSG00000168944	1.2355515533699845e-09	8.847223223828946
ENSG00000160223	1.2731435169326652e-09	8.806239617271569
ENSG00000254786	1.2731435169326652e-09	1.6440485751847416
ENSG00000268583	1.2923559800741333e-09	4.158295162987299
ENSG00000130803	1.2923559800741333e-09	8.72782842361073
ENSG00000222014	1.2923559800741426e-09	3.8488104270858114
ENSG00000245904	1.3118514186421587e-09	6.811889976252026
ENSG00000176641	1.3316338932019082e-09	3.8875520781442527
ENSG00000132953	1.3316338932019082e-09	8.780102552717956
ENSG00000101665	1.3316338932019082e-09	8.6755542945035
ENSG00000140474	1.3316338932019082e-09	8.906147173628463
ENSG00000225953	1.3316338932019082e-09	4.222026686841326
ENSG00000112541	1.3316338932019082e-09	5.208773751957168
ENSG00000008988	1.3517075209646258e-09	8.926638976907151
ENSG00000172977	1.3517075209646258e-09	8.64531886929415
ENSG00000065150	1.3517075209646258e-09	8.8774586490383
ENSG00000137055	1.3720764765538453e-09	8.706794279130216
ENSG00000166848	1.3720764765538648e-09	8.855419945140422
ENSG00000130589	1.3927449927817315e-09	8.836475042480922
ENSG00000269640	1.3927449927817315e-09	8.56945913566986
ENSG00000149547	1.3927449927817315e-09	8.845676323209759
ENSG00000056487	1.413717361435422e-09	2.1325039746133636
ENSG00000105700	1.4137173614354321e-09	8.770358930787294
ENSG00000131446	1.4137173614354321e-09	8.902048812972726
ENSG00000203952	1.4349979340739363e-09	1.392358719801369
ENSG00000240964	1.4349979340739363e-09	3.1202671169863305
ENSG00000224805	1.4349979340739363e-09	2.1093150421072147
ENSG00000155463	1.4565911228351329e-09	8.855419945140422
ENSG00000166004	1.4565911228351329e-09	8.611989642846424
ENSG00000251199	1.4565911228351329e-09	2.9972210647725896
ENSG00000213261	1.4565911228351329e-09	6.788848489916705
ENSG00000244398	1.4785014012534938e-09	8.312186850789459
ENSG00000242268	1.4785014012534992e-09	4.431292493400053
ENSG00000261404	1.4785014012534992e-09	3.66880837596271
ENSG00000182397	1.5007333050883923e-09	5.755711722251998
ENSG00000205277	1.5007333050883923e-09	3.350522649997829
ENSG00000152969	1.5232914331632391e-09	4.2829809537770664
ENSG00000102710	1.52329143316325e-09	8.726823864193367
ENSG00000125726	1.5461804482155972e-09	5.323651569627464
ENSG00000231062	1.5461804482156081e-09	2.8458088243650193
ENSG00000119723	1.5461804482156081e-09	7.991846413602945
ENSG00000125827	1.5694050777582552e-09	8.814436338583045
ENSG00000126821	1.5694050777582552e-09	7.970397361534566
ENSG00000255517	1.5694050777582552e-09	7.266950622065224
ENSG00000168071	1.5929701149515985e-09	8.865163567071086
ENSG00000213609	1.5929701149515985e-09	6.517315436454498
ENSG00000106571	1.5929701149516099e-09	7.322382766403806
ENSG00000255561	1.6168804194873754e-09	8.05542409475227
ENSG00000233961	1.6168804194873754e-09	7.126538751602021
ENSG00000253974	1.616880419487387e-09	1.2409157754354214
ENSG00000233878	1.6411409184838298e-09	2.6118340138071523
ENSG00000255150	1.6657566073926314e-09	7.929280698488929
ENSG00000272970	1.6657566073926432e-09	4.414580412262808
ENSG00000215705	1.6907325509173904e-09	6.8674435259254984
ENSG00000182179	1.6907325509173904e-09	8.897950452316989
ENSG00000163216	1.6907325509173904e-09	1.9368396822385165
ENSG00000159674	1.7160738839443177e-09	8.330927111092178
ENSG00000144645	1.7417858124848412e-09	8.902048812972726
ENSG00000075223	1.7417858124848412e-09	5.091423860385806
ENSG00000160606	1.7417858124848412e-09	7.1555341668559995
ENSG00000167701	1.767873614630433e-09	8.135058650179321
ENSG00000168026	1.767873614630433e-09	8.501796123357042
ENSG00000150776	1.7943426415199762e-09	8.710892639785953
ENSG00000153790	1.7943426415199762e-09	8.57819819818316
ENSG00000087077	1.7943426415199762e-09	8.706794279130216
ENSG00000172005	1.8211983183194745e-09	6.706733961974232
ENSG00000047365	1.8211983183194745e-09	8.6340283467443
ENSG00000213071	1.8211983183194745e-09	6.20189408633524
ENSG00000162873	1.8211983183194875e-09	6.744132830612678
ENSG00000165895	1.8211983183194875e-09	8.781107112135318
ENSG00000099954	1.8211983183194875e-09	8.301829301788448
ENSG00000175283	1.8211983183194875e-09	8.653515590605625
ENSG00000168843	1.8484461452145622e-09	6.347364413762601
ENSG00000111907	1.8484461452145622e-09	7.69078182454686
ENSG00000224631	1.8484461452145622e-09	8.161729518816996
ENSG00000214612	1.876091698415895e-09	5.943153778939291
ENSG00000075673	1.8760916984159016e-09	2.8652000241765303
ENSG00000143515	1.9041406311775132e-09	8.922540616251414
ENSG00000103534	1.9041406311775265e-09	4.8355061502022645
ENSG00000162654	1.9614716398171986e-09	8.559306229025632
ENSG00000188060	1.9907654167709127e-09	7.098442490221952
ENSG00000198561	1.9907654167709127e-09	8.651968689986438
ENSG00000136930	1.9907654167709127e-09	8.834928141861734
ENSG00000235984	1.9907654167709198e-09	3.2161049567143967
ENSG00000198113	2.020485977566757e-09	8.711977322189602
ENSG00000146007	2.020485977566757e-09	8.832376681825183
ENSG00000213585	2.020485977566757e-09	8.875911748419112
ENSG00000188580	2.0506393764181227e-09	4.368283595153129
ENSG00000188517	2.0506393764181227e-09	4.344477185012803
ENSG00000105364	2.0506393764181375e-09	8.692490078328277
ENSG00000100097	2.0812317509744713e-09	8.889753731005511
ENSG00000104728	2.0812317509744713e-09	6.201656258379104
ENSG00000261807	2.0812317509744713e-09	1.1148722377685945
ENSG00000179271	2.0812317509744787e-09	8.76726512954892
ENSG00000213621	2.0812317509744787e-09	5.209733944927492
ENSG00000100528	2.0812317509744787e-09	8.848770124448134
ENSG00000187601	2.1122693234355285e-09	8.828278321169446
ENSG00000104133	2.1437584016797134e-09	8.855419945140422
ENSG00000141480	2.1437584016797134e-09	8.551056574212183
ENSG00000231566	2.1437584016797287e-09	3.35741064782489
ENSG00000201699	2.1437584016797287e-09	7.172943076367918
ENSG00000203697	2.1437584016797287e-09	5.3866351176837215
ENSG00000242540	2.175705380407273e-09	1.9467442181791081
ENSG00000138629	2.175705380407273e-09	8.830829781205997
ENSG00000196312	2.175705380407273e-09	8.001537102031634
ENSG00000054219	2.175705380407273e-09	8.680194996361063
ENSG00000168615	2.175705380407281e-09	8.851321584484685
ENSG00000253222	2.208116742297832e-09	2.0788226580706843
ENSG00000224023	2.208116742297832e-09	4.70899435219739
ENSG00000129038	2.208116742297832e-09	3.239160725992282
ENSG00000240376	2.2409990591832675e-09	8.28819196155883
ENSG00000235172	2.2409990591832675e-09	4.375229799949748
ENSG00000075651	2.274358993235433e-09	7.691415534483571
ENSG00000270935	2.3082032981690686e-09	1.1142815574601381
ENSG00000227954	2.3425388204604366e-09	2.8020298468274842
ENSG00000197070	2.342538820460445e-09	8.778555652098769
ENSG00000152484	2.377372500581481e-09	8.78984617464862
ENSG00000189221	2.377372500581481e-09	4.063817883146506
ENSG00000111752	2.377372500581481e-09	7.853539861360835
ENSG00000054793	2.377372500581481e-09	6.6990959117305415
ENSG00000119335	2.377372500581481e-09	8.922540616251414
ENSG00000178162	2.4127113742497328e-09	6.338720445578665
ENSG00000010295	2.4127113742497497e-09	8.71352422280879
ENSG00000165819	2.4127113742497497e-09	8.833381241242547
ENSG00000212359	2.4485625736945697e-09	4.4996079993462414
ENSG00000254650	2.4485625736945697e-09	5.631440544095416
ENSG00000269044	2.4485625736945697e-09	8.307883847776939
ENSG00000078304	2.4849333289393226e-09	8.8774586490383
ENSG00000127946	2.4849333289393226e-09	8.391735660355923
ENSG00000137507	2.521830969100191e-09	4.801357173918629
ENSG00000156103	2.559262923701598e-09	6.709041264672868
ENSG00000178149	2.559262923701607e-09	8.565360775014122
ENSG00000149743	2.559262923701607e-09	8.686844817053352
ENSG00000120314	2.5972367240084663e-09	8.780102552717956
ENSG00000102763	2.6357600043755625e-09	8.757059289402719
ENSG00000131844	2.6357600043755625e-09	8.852868485103873
ENSG00000104897	2.6357600043755625e-09	8.798042895960094
ENSG00000261761	2.674840503614081e-09	5.628183217910019
ENSG00000182841	2.674840503614081e-09	8.259912721682232
ENSG00000134594	2.674840503614081e-09	6.283655915214699
ENSG00000230897	2.714486066375728e-09	7.632843443521162
ENSG00000119446	2.714486066375747e-09	8.767807470750743
ENSG00000032444	2.714486066375747e-09	8.834928141861734
ENSG00000077454	2.714486066375747e-09	8.76471366951237
ENSG00000268030	2.754704644554566e-09	7.533113678313732
ENSG00000198939	2.7547046445545855e-09	5.648823461879622
ENSG00000234493	2.7547046445545855e-09	2.1385227851952067
ENSG00000197647	2.7955042987066616e-09	7.947710449430919
ENSG00000113716	2.7955042987066616e-09	8.818534699238784
ENSG00000131370	2.7955042987066616e-09	8.580207317017885
ENSG00000186479	2.7955042987066814e-09	1.6561968454267673
ENSG00000198739	2.8368931994879776e-09	3.04018381993759
ENSG00000156976	2.8368931994880078e-09	8.926638976907151
ENSG00000152409	2.8368931994880078e-09	8.884108469730586
ENSG00000087299	2.8368931994880078e-09	7.95933575658235
ENSG00000267522	2.878879629110555e-09	3.4954419508832584
ENSG00000172548	2.878879629110555e-09	8.085217422889444
ENSG00000175061	2.878879629110555e-09	8.8774586490383
ENSG00000059378	2.921471982817287e-09	8.821086159275334
ENSG00000233850	2.921471982817287e-09	3.890714343652665
ENSG00000114745	2.921471982817287e-09	8.816987798619596
ENSG00000109861	2.921471982817287e-09	8.865163567071086
ENSG00000152601	2.921471982817287e-09	8.897950452316989
ENSG00000214389	2.9646787703756288e-09	8.183154295644524
ENSG00000164128	2.96467877037566e-09	1.8947062045184349
ENSG00000267834	3.0085086175901524e-09	6.296666857879344
ENSG00000183048	3.0085086175901524e-09	7.185977060896226
ENSG00000130560	3.0085086175901524e-09	8.761157650058456
ENSG00000105875	3.0529702678344236e-09	8.753965488164344
ENSG00000183662	3.0529702678344236e-09	4.138474936830576
ENSG00000163071	3.0980725836026583e-09	4.497359348133668
ENSG00000169230	3.1438245480807344e-09	8.78829927402943
ENSG00000134627	3.1438245480807456e-09	6.616956562150891
ENSG00000179083	3.1902352667375043e-09	8.469266813969897
ENSG00000176998	3.1902352667375043e-09	4.711267038092938
ENSG00000105723	3.2373139689360588e-09	8.686302475851528
ENSG00000162664	3.2373139689360588e-09	8.770358930787294
ENSG00000117461	3.2373139689360588e-09	8.664263771953653
ENSG00000136144	3.2373139689360588e-09	8.759610749439268
ENSG00000198521	3.285070009565814e-09	6.9152514026036584
ENSG00000138592	3.285070009565814e-09	8.802141256615833
ENSG00000149527	3.3335128706951954e-09	7.391493164787117
ENSG00000204673	3.3335128706951954e-09	8.767807470750743
ENSG00000272016	3.3826521632451435e-09	6.650429006208009
ENSG00000249425	3.3826521632451435e-09	5.044100747948624
ENSG00000272655	3.3826521632451435e-09	7.563387538756
ENSG00000183831	3.3826521632451435e-09	6.313758125304469
ENSG00000187080	3.432497628683942e-09	0.763030795811724
ENSG00000162390	3.432497628683942e-09	5.192101212388694
ENSG00000174744	3.483059140743935e-09	8.810337977927308
ENSG00000186854	3.483059140743935e-09	8.504685282238636
ENSG00000164093	3.534346707159368e-09	1.8957595811556036
ENSG00000134905	3.534346707159368e-09	8.752418587545156
ENSG00000157693	3.534346707159368e-09	8.852868485103873
ENSG00000132964	3.586370471426698e-09	8.42748329035194
ENSG00000100154	3.586370471426698e-09	8.756516948200893
ENSG00000179523	3.586370471426698e-09	8.383663458414942
ENSG00000263345	3.586370471426698e-09	6.891263821143119
ENSG00000064102	3.6391407145871284e-09	8.76935437136993
ENSG00000039650	3.6391407145871284e-09	8.789846174648618
ENSG00000129534	3.6391407145871284e-09	8.78574781399288
ENSG00000095564	3.6391407145871284e-09	8.918442255595675
ENSG00000233695	3.69266785703162e-09	6.669319360843037
ENSG00000185272	3.746962460328829e-09	7.368287966288757
ENSG00000169567	3.746962460328843e-09	8.904600273009276
ENSG00000105325	3.746962460328843e-09	8.790850734065982
ENSG00000228431	3.746962460328843e-09	1.9715229102820142
ENSG00000079313	3.746962460328843e-09	8.804692716652383
ENSG00000272872	3.802035229076129e-09	4.67880282207213
ENSG00000066185	3.802035229076129e-09	6.735530940112836
ENSG00000178761	3.802035229076129e-09	8.869261927726823
ENSG00000122034	3.857897012773976e-09	8.835932701279097
ENSG00000185238	3.857897012773976e-09	8.593044740186922
ENSG00000137764	3.914558807724197e-09	8.557164053702644
ENSG00000269352	3.914558807724197e-09	8.191298083454027
ENSG00000261559	3.914558807724197e-09	1.610031774282073
ENSG00000234912	3.914558807724197e-09	8.632819144970155
ENSG00000269471	3.972031758951929e-09	1.4869342592725714
ENSG00000133789	3.972031758951929e-09	7.337945228608806
ENSG00000188316	3.972031758951929e-09	3.162524913731466
ENSG00000126456	3.972031758951972e-09	8.881557009694037
ENSG00000135070	4.030327162152154e-09	8.804692716652383
ENSG00000236846	4.030327162152168e-09	2.153225731105576
ENSG00000271387	4.030327162152168e-09	5.250376014633442
ENSG00000215196	4.089456465660363e-09	4.0209519708346795
ENSG00000011243	4.149431272448622e-09	8.807786517890758
ENSG00000244134	4.149431272448622e-09	5.1595758680233095
ENSG00000214016	4.149431272448622e-09	4.305991501125926
ENSG00000234899	4.210263342146376e-09	1.5608049162484134
ENSG00000166529	4.210263342146391e-09	8.08976350349166
ENSG00000163746	4.210263342146391e-09	4.068770868134793
ENSG00000106299	4.210263342146391e-09	8.611527424630886
ENSG00000110583	4.210263342146391e-09	8.722725503537628
ENSG00000168970	4.2719645930868476e-09	8.539223710460508
ENSG00000075945	4.2719645930868476e-09	8.762162209475818
ENSG00000232346	4.3345471043792505e-09	7.307566631662407
ENSG00000266258	4.334547104379282e-09	2.591976186363952
ENSG00000184304	4.398023118007089e-09	6.090994473515744
ENSG00000148384	4.398023118007089e-09	8.771905831406482
ENSG00000166833	4.398023118007089e-09	8.548220348832563
ENSG00000083635	4.398023118007089e-09	7.8026993592509015
ENSG00000215394	4.398023118007089e-09	5.175252639768016
ENSG00000111328	4.462405040952632e-09	8.116860731078429
ENSG00000149782	4.462405040952632e-09	8.617430261764566
ENSG00000119705	4.462405040952632e-09	8.632019227909574
ENSG00000068745	4.527705447348513e-09	8.82928288058681
ENSG00000165275	4.527705447348513e-09	8.485740379579132
ENSG00000231409	4.527705447348513e-09	5.132141815492662
ENSG00000261351	4.527705447348513e-09	6.052869793025832
ENSG00000185345	4.593937080656071e-09	7.463917925373795
ENSG00000197258	4.593937080656071e-09	7.437609030822013
ENSG00000236780	4.593937080656071e-09	3.4028100567045008
ENSG00000103707	4.593937080656071e-09	8.59204018076956
ENSG00000101751	4.593937080656071e-09	8.754970047581706
ENSG00000112218	4.593937080656071e-09	8.13967216255257
ENSG00000185615	4.593937080656087e-09	5.529985466023326
ENSG00000180592	4.661112855871035e-09	4.987928617780712
ENSG00000160221	4.729245861757054e-09	8.861065206415349
ENSG00000068615	4.729245861757054e-09	6.218246221242945
ENSG00000169064	4.729245861757054e-09	2.5501680690782655
ENSG00000236097	4.729245861757054e-09	1.3970837324084107
ENSG00000139675	4.729245861757054e-09	7.965114074345534
ENSG00000116299	4.798349363107174e-09	5.842644222704498
ENSG00000170608	4.798349363107174e-09	4.0216599655708976
ENSG00000237214	4.798349363107174e-09	6.899922781263149
ENSG00000267034	4.798349363107174e-09	1.9838713233440357
ENSG00000198000	4.798349363107174e-09	8.865163567071086
ENSG00000221829	4.8684368030338185e-09	8.717080242262703
ENSG00000218052	4.8684368030338185e-09	7.880429532347354
ENSG00000183779	4.868436803033871e-09	5.642024324371779
ENSG00000196172	4.939521805287192e-09	7.1044512037353424
ENSG00000137727	4.939521805287192e-09	4.638814098424336
ENSG00000105401	4.939521805287227e-09	8.852868485103873
ENSG00000127990	5.011618176602909e-09	6.2551597954807505
ENSG00000087302	5.011618176602909e-09	8.852868485103873
ENSG00000160691	5.011618176602909e-09	8.902048812972726
ENSG00000248099	5.084739909079137e-09	5.25269401784902
ENSG00000184277	5.084739909079137e-09	8.786752373410243
ENSG00000272491	5.084739909079137e-09	1.4372978429266623
ENSG00000113212	5.084739909079137e-09	6.261071325913225
ENSG00000247092	5.158901182583267e-09	7.777223532395308
ENSG00000127074	5.158901182583267e-09	7.56739766535405
ENSG00000271529	5.158901182583267e-09	8.641220508638412
ENSG00000167552	5.234116367188998e-09	8.299402361122397
ENSG00000106009	5.310400025643105e-09	8.815983239202232
ENSG00000100577	5.310400025643105e-09	8.507983725833792
ENSG00000115289	5.310400025643105e-09	8.349072096691101
ENSG00000257556	5.310400025643105e-09	3.3895150637829414
ENSG00000157423	5.387766915864517e-09	7.052852076172964
ENSG00000158813	5.387766915864517e-09	7.42940309124948
ENSG00000121741	5.4662319934731416e-09	8.861065206415349
ENSG00000106100	5.545810414350749e-09	8.172525010792693
ENSG00000113916	5.545810414350749e-09	8.238336235999894
ENSG00000215458	5.6265175372343265e-09	6.3140200580821
ENSG00000186567	5.6265175372343265e-09	5.647272671737426
ENSG00000177595	5.626517537234367e-09	8.746311108054693
ENSG00000228798	5.626517537234367e-09	4.653485939840125
ENSG00000130590	5.626517537234367e-09	8.29437956403558
ENSG00000149177	5.708368926341194e-09	8.453415712548772
ENSG00000103381	5.708368926341194e-09	8.093737344776901
ENSG00000136153	5.708368926341194e-09	8.193440258777011
ENSG00000250786	5.708368926341194e-09	7.79464310104563
ENSG00000125485	5.7913803540269344e-09	8.59714310084266
ENSG00000248677	5.8755678034765015e-09	5.610667168469488
ENSG00000174276	5.8755678034765015e-09	8.067057939021463
ENSG00000038002	5.875567803476543e-09	8.880010109074849
ENSG00000187151	5.875567803476543e-09	4.625631777693493
ENSG00000259129	5.875567803476543e-09	4.21815313754115
ENSG00000174483	5.960947471429095e-09	6.564460538011646
ENSG00000160193	5.960947471429095e-09	8.51288200355011
ENSG00000147162	5.960947471429095e-09	8.93073733756289
ENSG00000150076	6.047535770936479e-09	6.946874147935124
ENSG00000157617	6.047535770936479e-09	8.79239763468517
ENSG00000244414	6.135349334156093e-09	2.789266457071799
ENSG00000204572	6.135349334156093e-09	4.634536123234071
ENSG00000110876	6.135349334156093e-09	8.885655370349774
ENSG00000125912	6.135349334156136e-09	8.881557009694037
ENSG00000236801	6.135349334156136e-09	7.048590334867451
ENSG00000163251	6.135349334156136e-09	7.849479935938013
ENSG00000230551	6.135349334156136e-09	8.711434980987779
ENSG00000167491	6.224405015178369e-09	8.835932701279097
ENSG00000237506	6.314719892889763e-09	6.151971136226486
ENSG00000204444	6.314719892889763e-09	7.840411711697434
ENSG00000121361	6.40631127387097e-09	2.4457964532156815
ENSG00000236352	6.499196695331178e-09	4.392061567815112
ENSG00000117322	6.499196695331178e-09	7.889354923127884
ENSG00000271828	6.499196695331178e-09	7.265616900920581
ENSG00000100926	6.4991966953312245e-09	7.9175522329643915
ENSG00000140153	6.593393928078854e-09	8.529070803816278
ENSG00000127663	6.593393928078854e-09	8.793402194102534
ENSG00000068028	6.593393928078854e-09	8.781649453337144
ENSG00000204175	6.593393928078901e-09	0.8504108844587488
ENSG00000149131	6.593393928078901e-09	7.711761559984859
ENSG00000179571	6.593393928078901e-09	1.3611369206766601
ENSG00000135709	6.688920979529306e-09	8.843124863173209
ENSG00000230202	6.688920979529306e-09	8.517185006562631
ENSG00000105619	6.688920979529306e-09	8.165570303613979
ENSG00000065609	6.7857960967494605e-09	1.3118859725307788
ENSG00000125629	6.7857960967494605e-09	8.728370764812553
ENSG00000198556	6.7857960967494845e-09	8.532369247411436
ENSG00000109323	6.884037769540557e-09	8.665810672572839
ENSG00000055118	6.983664733558655e-09	8.383657835540642
ENSG00000115112	6.983664733558655e-09	5.0024946180917
ENSG00000151131	6.983664733558655e-09	8.65021714701047
ENSG00000214046	6.983664733558655e-09	8.77345273202567
ENSG00000147403	7.084695973474424e-09	8.926638976907151
ENSG00000254787	7.084695973474449e-09	3.9799860261748727
ENSG00000144061	7.084695973474449e-09	6.881780909748415
ENSG00000139910	7.187150726171243e-09	1.9856886139463015
ENSG00000097096	7.187150726171243e-09	6.867899657996646
ENSG00000233061	7.187150726171243e-09	7.244544321207155
ENSG00000255337	7.291048483983206e-09	4.57710390747362
ENSG00000060138	7.291048483983206e-09	8.614594036384947
ENSG00000243199	7.291048483983232e-09	7.984753027061668
ENSG00000132478	7.291048483983232e-09	8.734478244303018
ENSG00000125458	7.291048483983232e-09	8.551056574212183
ENSG00000148158	7.3964089979735376e-09	8.795491435923545
ENSG00000184305	7.3964089979735376e-09	8.073671494993958
ENSG00000248175	7.3964089979735376e-09	8.076463862107085
ENSG00000196684	7.3964089979735376e-09	8.884108469730586
ENSG00000251414	7.50325228125268e-09	7.198496568086586
ENSG00000149972	7.50325228125268e-09	8.798042895960094
ENSG00000255237	7.50325228125268e-09	4.534660808245398
ENSG00000104611	7.503252281252733e-09	6.806194600746174
ENSG00000232527	7.611598612338123e-09	5.630674424092116
ENSG00000140538	7.611598612338123e-09	6.0331623774524425
[truncated: 3,016 more rows]
