# Supplementary material for: Machine learning predicts treatment sensitivity in multiple myeloma based on molecular and clinical information coupled with drug response
Source: PLoS One. 2021 Jul 28;16(7):e0254596. doi: 10.1371/journal.pone.0254596 (PMC8318243; doi:10.1371/journal.pone.0254596)
Supplement: S1 File — (ZIP) [file pone.0254596.s004.zip › Supplementary Material 1/t_4_14_whsc1/selected_genes_experiment_4.csv]

gene	pvalue	entropy
ENSG00000109685	9.457498082988302e-47	8.865163567071086
ENSG00000213023	2.5942272467107373e-43	2.8061855369755717
ENSG00000249784	4.492851988003927e-43	3.5734338810501716
ENSG00000235034	4.492851988003927e-43	2.365691153605854
ENSG00000183504	1.6546248511428319e-40	3.7202119903692155
ENSG00000162409	9.51210815846496e-39	3.3711700220826493
ENSG00000204241	1.5985409025148197e-38	2.169818083319203
ENSG00000165868	2.3750656288332284e-38	4.536773655029389
ENSG00000166446	3.317947914980405e-38	6.441269658354786
ENSG00000185630	8.74316404548384e-38	5.663998645143152
ENSG00000105472	1.2940322455041519e-37	5.399163944755022
ENSG00000267890	1.6464073838774436e-37	1.5258638827011344
ENSG00000143502	2.1578809629188687e-37	4.234879309013465
ENSG00000234215	1.295780753702442e-36	1.9979658732231338
ENSG00000103253	4.2357615081801e-36	8.458723274978656
ENSG00000259867	6.213247770136525e-36	2.623556257393314
ENSG00000151276	2.8508742875627756e-35	5.842726358799632
ENSG00000154914	3.3956501980183565e-35	2.7427875628343976
ENSG00000120440	9.114069367163919e-35	1.8227321852868914
ENSG00000182240	1.0532833268922383e-34	6.709661479219265
ENSG00000134769	5.5873005190275385e-34	6.2084184998621
ENSG00000269978	8.825614546410635e-34	1.6505715800454095
ENSG00000161243	9.081013623595001e-34	4.445345780118027
ENSG00000204860	2.3878312995480977e-33	3.5897523333352086
ENSG00000225302	2.5270799762299725e-33	2.7244436743550176
ENSG00000182310	3.450156871749874e-33	5.0809403194191125
ENSG00000143776	3.863141872648334e-33	5.565437160406704
ENSG00000166257	4.087688163525691e-33	3.9092526147475146
ENSG00000166173	9.515455889155507e-33	4.223899182228358
ENSG00000131831	1.620918395815639e-32	3.404551609110209
ENSG00000145555	2.996269150737601e-32	6.42188455210815
ENSG00000168589	2.996269150737601e-32	3.7900853860116297
ENSG00000171016	3.3494524728037146e-32	2.4295967874196602
ENSG00000253764	3.7439496094174675e-32	2.2200695940454134
ENSG00000265778	5.082994200870859e-32	2.5376513693244127
ENSG00000176595	6.896532212179342e-32	5.36332749162656
ENSG00000101349	9.096070389293054e-32	3.7996808131125035
ENSG00000115526	9.351116320505638e-32	5.667291741198623
ENSG00000171435	1.1664275942873537e-31	3.3679025330217742
ENSG00000130147	1.3764386930625258e-31	3.784066339610903
ENSG00000039560	2.2592122842541203e-31	5.563423337541363
ENSG00000225554	3.5044519472168715e-31	1.3890176695174947
ENSG00000166086	4.018662153636452e-31	7.353600224790914
ENSG00000162004	5.001497386241988e-31	8.40699148707325
ENSG00000146555	5.7333947617257416e-31	4.377423326395525
ENSG00000080709	6.753206959740569e-31	1.8408006836200042
ENSG00000157985	1.1023197987407547e-30	6.622212112269368
ENSG00000075340	1.1638734269760415e-30	6.174390950498278
ENSG00000270035	1.7015119922307857e-30	1.2109391753312604
ENSG00000235597	2.0565084352767302e-30	2.4941211681729505
ENSG00000075891	2.0565084352767302e-30	3.9936118302918766
ENSG00000185008	3.435069334263591e-30	3.2104125399788606
ENSG00000231738	3.724254071911048e-30	5.399657032801181
ENSG00000104369	5.427291450841096e-30	3.651610848451782
ENSG00000154153	8.794092063083797e-30	5.404921360249757
ENSG00000175344	9.277580754400138e-30	2.8415729121183766
ENSG00000204681	1.2448319912367003e-29	7.658496999066965
ENSG00000165626	1.856802057583756e-29	5.329103417425478
ENSG00000255020	2.554563382816771e-29	3.619733042513314
ENSG00000186310	3.8022397674191527e-29	5.753777375908032
ENSG00000249267	3.8022397674191527e-29	1.4325554033239059
ENSG00000256124	6.980322023101868e-29	1.045617291569052
ENSG00000136826	7.166695800858023e-29	8.782654012754506
ENSG00000187098	7.962876981519002e-29	7.806292912360695
ENSG00000184640	8.393280089013516e-29	8.889753731005511
ENSG00000161647	9.324542206011107e-29	3.5365765248258905
ENSG00000152767	1.063397150499606e-28	7.721737043830502
ENSG00000254648	1.1811592252784065e-28	1.3566089381525068
ENSG00000198795	1.2778915475666418e-28	5.038799926421387
ENSG00000130477	1.38247993445064e-28	2.959680856193595
ENSG00000046604	1.4955569775735625e-28	6.908289016811088
ENSG00000183580	1.749963861844018e-28	4.37481424612402
ENSG00000227051	1.942974634628657e-28	3.1884191710502665
ENSG00000107518	3.2741988989089114e-28	4.91608118288753
ENSG00000158321	4.358765815366815e-28	6.138308076188069
ENSG00000036448	5.093584537741424e-28	6.098275259286022
ENSG00000172348	5.650464440645036e-28	5.316391470740261
ENSG00000131398	6.26769640743022e-28	5.263672909254638
ENSG00000253696	6.26769640743022e-28	1.359854737256034
ENSG00000111110	6.77410060516459e-28	7.200475450529166
ENSG00000259424	7.134046387244835e-28	3.535923249976453
ENSG00000127585	7.911828884563804e-28	7.869461190953199
ENSG00000087258	9.238879026253705e-28	4.1892302310254825
ENSG00000151718	1.0511741086887171e-27	7.489317178046523
ENSG00000156140	1.2919436874482881e-27	4.100772171878822
ENSG00000173581	1.36023142162812e-27	8.492932541473246
ENSG00000113657	1.36023142162812e-27	4.363353362475896
ENSG00000127955	2.9379637286121133e-27	4.83228406807791
ENSG00000072195	4.095665105399108e-27	6.540360628448102
ENSG00000006453	4.095665105399108e-27	6.341860335457382
ENSG00000261754	5.1520655303287995e-27	4.624278475738188
ENSG00000165802	5.7044465655179335e-27	8.737029704339568
ENSG00000197355	6.0022734535258254e-27	8.798042895960094
ENSG00000099139	7.938046980891102e-27	6.050797960399275
ENSG00000165810	1.049139136552133e-26	4.577178166126416
ENSG00000135919	1.1609338485793218e-26	7.011872429639572
ENSG00000188130	1.1609338485793218e-26	8.012622982224702
ENSG00000127252	1.351138943454245e-26	2.80634244472624
ENSG00000184785	1.6958345407207694e-26	5.500410134414498
ENSG00000143995	1.9727356466715593e-26	6.417428582749856
ENSG00000055732	2.181790980210913e-26	3.4030084917571006
ENSG00000174595	2.29441228177077e-26	1.742252341630363
ENSG00000250305	3.261534100369494e-26	6.204836840699913
ENSG00000196876	3.605637521999361e-26	6.884155834724432
ENSG00000189013	3.790952361021869e-26	2.255300906694374
ENSG00000166532	4.748785903717957e-26	7.628535155911336
ENSG00000064309	5.799491111364647e-26	5.7646389300371945
ENSG00000264859	5.799491111364647e-26	2.4524978669352877
ENSG00000162669	8.019321208580114e-26	3.865684427496623
ENSG00000211802	8.858625748248036e-26	2.645110653513967
ENSG00000259744	9.784942496530402e-26	2.0466630428041377
ENSG00000229536	9.784942496530402e-26	3.038038288885104
ENSG00000172081	9.784942496530402e-26	8.869261927726823
ENSG00000044524	1.0031144931775207e-25	4.615238248035258
ENSG00000162722	1.2857194236515216e-25	5.771036857914255
ENSG00000103260	1.317993041726423e-25	8.286849703296426
ENSG00000148468	1.317993041726423e-25	7.408028817388648
ENSG00000180071	1.6068138570737101e-25	3.28703565295419
ENSG00000101443	1.6068138570737101e-25	5.688438900852916
ENSG00000135111	1.7306022542568132e-25	2.236535032869195
ENSG00000157657	2.3276459896504806e-25	6.923928577965384
ENSG00000176978	2.6986868205961534e-25	8.91279699432075
ENSG00000212864	3.2061900456725626e-25	7.216378016675456
ENSG00000167759	4.749209118845311e-25	1.186672836316142
ENSG00000246379	5.920289005203096e-25	1.4483296916495474
ENSG00000170011	6.066904182272395e-25	7.356056386210129
ENSG00000132970	6.690229794388936e-25	6.319767662591745
ENSG00000068078	7.199002014833727e-25	6.770636686513694
ENSG00000177283	7.746095427080913e-25	5.389193148396562
ENSG00000104970	9.646954116504619e-25	5.619897523599415
ENSG00000197077	1.0128480901134794e-24	4.379007221299391
ENSG00000272610	1.0128480901134794e-24	1.8958587805568834
ENSG00000267253	1.7707401283542707e-24	3.6644003206526516
ENSG00000225173	1.9508491515896378e-24	2.045604461389836
ENSG00000238243	2.5452074818987785e-24	3.604572396837286
ENSG00000105426	3.399421841152367e-24	7.350544761535212
ENSG00000118276	4.760088862270194e-24	4.637698786005483
ENSG00000092096	5.90702776670107e-24	8.496693203283943
ENSG00000121904	6.3471520930381895e-24	3.607720797408689
ENSG00000101493	6.5009615900047284e-24	6.663207618787593
ENSG00000070601	7.154007087755227e-24	3.8294514491893077
ENSG00000140988	7.5044944530212e-24	8.922540616251414
ENSG00000140470	8.062361979935724e-24	6.3301721427198885
ENSG00000156475	1.023565277405546e-23	4.817363405517902
ENSG00000143845	1.1808562447528065e-23	2.5838370565595867
ENSG00000080854	1.2093051159947711e-23	4.352842345199543
ENSG00000129116	1.7271999633711702e-23	7.2028998152287524
ENSG00000107331	1.768661237914978e-23	8.791393075267806
ENSG00000105290	1.7686612379150157e-23	6.447093954070463
ENSG00000176058	1.8545640179183754e-23	8.391397961510881
ENSG00000160862	1.991224954971152e-23	7.576434909472141
ENSG00000003096	2.0878268782662365e-23	4.6684656124715795
ENSG00000269887	2.2951717181959605e-23	2.1515059555199687
ENSG00000183783	2.7729760421753054e-23	1.2537533412050093
ENSG00000214575	2.8392401512705714e-23	3.4077805381894883
ENSG00000235688	2.976509308524753e-23	2.9636278806979166
ENSG00000214049	3.271070187728306e-23	3.8783096852465233
ENSG00000122859	3.594476586155775e-23	3.0267040947096198
ENSG00000105373	3.857632410382188e-23	8.914343894939938
ENSG00000187079	4.3392711202575156e-23	7.148225621019884
ENSG00000255794	4.442516716897981e-23	3.702567654642622
ENSG00000186204	7.618622316493568e-23	4.447988677241611
ENSG00000221887	8.172232178950014e-23	2.9152689698016787
ENSG00000153132	8.563251345125144e-23	7.8398510564060535
ENSG00000105357	8.972789526861428e-23	2.884317482627751
ENSG00000270059	9.850934760545247e-23	1.37103453401949
ENSG00000203727	1.0564908747293228e-22	2.0874483299655977
ENSG00000137962	1.1069120494109743e-22	3.9765045241105983
ENSG00000164050	1.2150110516541418e-22	8.338714547690088
ENSG00000272143	1.302885944378707e-22	5.122588161594468
ENSG00000164292	1.3335537338984795e-22	8.76471366951237
ENSG00000251468	2.3271212484769077e-22	4.042328201198873
ENSG00000096696	2.437305025340342e-22	5.116364964265116
ENSG00000144935	2.494318271527174e-22	6.670731055053864
ENSG00000137693	2.612335379313598e-22	4.893816337054943
ENSG00000158528	3.8664491933121537e-22	5.411961564482174
ENSG00000132122	3.8664491933121537e-22	5.927499683476466
ENSG00000138829	4.239184584558229e-22	5.753747277050007
ENSG00000206190	5.094621228731912e-22	4.545945746176929
ENSG00000146950	5.333917335436203e-22	2.7197801356819578
ENSG00000197124	5.457704511767308e-22	5.9790340324712075
ENSG00000236154	6.262447777245288e-22	2.8138539083524505
ENSG00000026559	6.407546191270643e-22	1.7792754248570817
ENSG00000152463	8.825044414751305e-22	3.3047086887676507
ENSG00000130222	9.237209942295986e-22	6.393604879372875
ENSG00000122026	1.0119545958309224e-21	8.918442255595675
ENSG00000130433	1.1340560308285788e-21	5.818536697775379
ENSG00000101282	1.1601718013186513e-21	5.9571802589152565
ENSG00000105193	1.2421438008911901e-21	8.926638976907151
ENSG00000271109	1.391687737116771e-21	5.898890734390176
ENSG00000137831	1.4563764934272837e-21	7.775435724699543
ENSG00000161082	1.4898280221217917e-21	3.4511918895721503
ENSG00000174123	1.5590289889366535e-21	8.805697276069745
ENSG00000171425	1.6314096886757286e-21	8.67810575454005
ENSG00000106665	1.746260565662381e-21	6.926863215238524
ENSG00000011105	1.746260565662381e-21	5.109873600953423
ENSG00000105088	1.8272369958236094e-21	3.9490347880596577
ENSG00000196368	1.9119278847488203e-21	6.194322457295591
ENSG00000198157	2.1410302444993474e-21	8.30203394414523
ENSG00000114790	2.565341598153507e-21	6.0138859909715405
ENSG00000106070	2.565341598153507e-21	5.013455439345012
ENSG00000105372	2.565341598153507e-21	8.93073733756289
ENSG00000002726	2.8077030351551935e-21	5.4528091378277415
ENSG00000171451	3.1427284050059528e-21	7.378031463612432
ENSG00000233016	4.817411249297763e-21	8.743217306816318
ENSG00000164120	4.817411249297763e-21	3.716562603269564
ENSG00000212657	4.926678567225156e-21	3.4307593868619333
ENSG00000185274	5.152622625841892e-21	2.7825056182915326
ENSG00000154134	5.5108962862209045e-21	7.988085751792249
ENSG00000103723	5.763327938364182e-21	5.105423262790604
ENSG00000189319	6.0271946979193244e-21	8.778555652098769
ENSG00000142408	6.445562052840302e-21	3.6698719918654197
ENSG00000095777	6.7403068643096184e-21	3.030101836326791
ENSG00000178171	7.880853228327182e-21	0.9833044758090419
ENSG00000251359	8.4262814944943e-21	3.2218936854250053
ENSG00000161681	1.0070135191281764e-20	1.8098404528139547
ENSG00000196890	1.17662724405712e-20	4.089984221873119
ENSG00000167034	1.2030601777559847e-20	4.206924067172798
ENSG00000228412	1.436786090879236e-20	2.1238556647693128
ENSG00000137203	1.501914784272767e-20	5.863732023109164
ENSG00000142609	1.6410583777418648e-20	3.1772383357808196
ENSG00000165929	1.6777913914199474e-20	6.220505132490644
ENSG00000136159	1.79294078748328e-20	8.419286569040466
ENSG00000231162	1.833034642592085e-20	2.473129664688804
ENSG00000122691	2.0471976813236526e-20	3.1706722400446155
ENSG00000109158	2.0929107011192863e-20	6.301921656649759
ENSG00000196071	2.2361948506611785e-20	1.944827311956551
ENSG00000180530	2.5524979114800533e-20	8.30868376483752
ENSG00000206538	2.912985338614428e-20	3.983300068905916
ENSG00000137177	2.9777785319507815e-20	7.5368926748069995
ENSG00000105388	3.628905806488009e-20	1.3438606168844203
ENSG00000244459	3.709426564758765e-20	4.609755613405582
ENSG00000147650	3.961742242959832e-20	7.706431080011408
ENSG00000270624	4.231018677204705e-20	2.2586044128410454
ENSG00000110002	4.231018677204705e-20	8.725276963574178
ENSG00000267308	4.231018677204705e-20	2.232805818204027
ENSG00000186468	4.51838211969914e-20	8.889753731005511
ENSG00000162543	4.931754195250991e-20	5.362347121408559
ENSG00000104213	5.152249047854456e-20	5.044334152471536
ENSG00000272692	5.152249047854456e-20	2.8087997075505617
ENSG00000240342	5.382487961875403e-20	8.397710083358126
ENSG00000254101	5.622896392462012e-20	5.813008364085985
ENSG00000079101	6.136016137554594e-20	3.542804019671481
ENSG00000114698	6.55099303569622e-20	6.0332168452989166
ENSG00000063177	6.55099303569622e-20	8.922540616251414
ENSG00000095066	7.465970855188357e-20	8.793944535304357
ENSG00000167037	8.145036435273857e-20	2.967639854911199
ENSG00000105767	9.080289127487497e-20	7.716852926106251
ENSG00000006377	9.279703546824267e-20	1.4999091321650586
ENSG00000189419	1.0570421960425726e-19	5.967383331226894
ENSG00000118181	1.080216084845438e-19	8.926638976907151
ENSG00000179820	1.4007186802447175e-19	8.587657054770753
ENSG00000225946	1.431328498539737e-19	2.2150516121554995
ENSG00000144749	1.494545736920187e-19	7.984924857059838
ENSG00000102271	1.6293762330353023e-19	4.267113660438966
ENSG00000121900	1.7383264493453313e-19	6.35392987358812
ENSG00000130508	1.7383264493453313e-19	6.590633668848349
ENSG00000139146	1.7762198634896483e-19	8.87336028838256
ENSG00000159212	1.7762198634896483e-19	4.986552231207456
ENSG00000145864	2.2509407311495748e-19	5.778109758007029
ENSG00000259985	2.2509407311495748e-19	2.309603005057698
ENSG00000154277	2.5062817176580457e-19	8.011196785155514
ENSG00000115268	2.730996368364386e-19	8.926638976907151
ENSG00000113272	2.850709301090332e-19	8.673002834466951
ENSG00000182674	3.04006862776911e-19	1.2404091927464864
ENSG00000269086	3.04006862776911e-19	5.0576666202336185
ENSG00000169894	3.1059104975679557e-19	3.6757182042715653
ENSG00000141837	3.1059104975679557e-19	5.47063575674742
ENSG00000108932	3.6859588212143715e-19	8.673545175668776
ENSG00000026652	3.765609801712699e-19	7.370088509102948
ENSG00000170153	3.93005008444337e-19	4.790215260227759
ENSG00000255240	4.1901057013144357e-19	4.284119725040791
ENSG00000213853	4.2805148428629237e-19	5.665871682646846
ENSG00000088881	4.372851553723391e-19	6.381960392776987
ENSG00000217447	4.563470892149011e-19	0.9192364516380299
ENSG00000110092	4.563470892149011e-19	8.770358930787292
ENSG00000198626	4.563470892149011e-19	5.282410670771995
ENSG00000272323	4.563470892149011e-19	5.425274617870748
ENSG00000198286	4.563470892149011e-19	8.023643237700542
ENSG00000102265	4.762298677087313e-19	8.852326143902047
ENSG00000140451	5.185990333069127e-19	8.759610749439268
ENSG00000164742	5.646898147029994e-19	5.602811579165025
ENSG00000117707	5.768312281644342e-19	6.3699956679727165
ENSG00000116141	5.768312281644342e-19	5.661244794631857
ENSG00000039139	5.768312281644342e-19	3.3728848320127374
ENSG00000204628	5.892305721519424e-19	8.926638976907151
ENSG00000232046	6.415171794106284e-19	1.3697165576503636
ENSG00000180340	7.765160809465441e-19	7.394012831885343
ENSG00000237686	7.765160809465441e-19	5.836805264218148
ENSG00000224189	8.274779258828679e-19	5.193048112435861
ENSG00000154310	8.274779258828679e-19	6.225997041708449
ENSG00000228323	9.00600428126254e-19	5.896587075379643
ENSG00000130005	9.39520383557448e-19	8.63866904860186
ENSG00000249574	9.595989933677078e-19	2.543344486745407
ENSG00000124785	1.1362543256575593e-18	7.221414214217435
ENSG00000261801	1.1852200165332647e-18	3.999467654211173
ENSG00000205838	1.2894907075775633e-18	4.480066310168553
ENSG00000118971	1.3169438947992451e-18	8.093580351324785
ENSG00000211978	1.5583925951664878e-18	5.875834421870008
ENSG00000198435	1.5914947860974226e-18	6.189088689627682
ENSG00000108669	1.8052067837729138e-18	8.9102455342842
ENSG00000214313	1.922457541183936e-18	2.1233447576700657
ENSG00000189014	1.922457541183936e-18	4.384834773982419
ENSG00000162426	2.1348157407503278e-18	3.657019427849706
ENSG00000130255	2.1348157407503278e-18	8.926638976907151
ENSG00000205106	2.2261054998312185e-18	4.90991364680631
ENSG00000177374	2.226105499831266e-18	6.013783339943458
ENSG00000183690	2.321249821998941e-18	4.414832097966946
ENSG00000148303	2.321249821998941e-18	8.93073733756289
ENSG00000142541	2.321249821998941e-18	8.93073733756289
ENSG00000230461	2.420409332704376e-18	3.591807006747532
ENSG00000166401	2.420409332704376e-18	7.937344363312146
ENSG00000230992	2.5770447597244004e-18	1.4142205691509335
ENSG00000074590	2.74368590605315e-18	5.358076301832897
ENSG00000152558	2.74368590605315e-18	8.918442255595675
ENSG00000179314	3.0453864861411422e-18	6.737653636286657
ENSG00000237149	3.4509296028081223e-18	4.021691379986328
ENSG00000153291	3.5235220410792805e-18	6.944870304827638
ENSG00000078328	3.7504714342770716e-18	2.6546928313329974
ENSG00000170889	4.075668024723868e-18	8.926638976907151
ENSG00000153404	4.337698308462622e-18	6.68766037569299
ENSG00000235609	4.7131129223575485e-18	5.968570178396566
ENSG00000054392	5.44884083021874e-18	6.410704895458794
ENSG00000203778	5.6791370003831134e-18	7.787799883745164
ENSG00000174444	6.168948958268591e-18	8.93073733756289
ENSG00000226435	6.297782117072271e-18	3.2669606807315557
ENSG00000128645	6.563471990011266e-18	3.7770741759189326
ENSG00000238142	6.563471990011266e-18	4.786250448688476
ENSG00000248309	7.277100528949846e-18	8.525924069075932
ENSG00000253978	7.902722653900163e-18	1.577842063859665
ENSG00000143195	8.067251171343204e-18	6.144720707125124
ENSG00000181218	8.406521943915027e-18	5.954062046894339
ENSG00000170677	8.759875176015037e-18	7.1009125357828715
ENSG00000171119	9.708710714158381e-18	5.86669575445883
ENSG00000076356	1.0116048632471803e-17	6.787253353955416
ENSG00000158553	1.032600022911675e-17	2.3644062277442526
ENSG00000165655	1.032600022911675e-17	6.158184542746333
ENSG00000167658	1.1209700363703787e-17	8.93073733756289
ENSG00000224945	1.1209700363703947e-17	5.41286170722914
ENSG00000145919	1.2939386355053468e-17	8.725276963574178
ENSG00000226644	1.2939386355053468e-17	1.737155143666691
ENSG00000230707	1.348026997940725e-17	1.7666058818262402
ENSG00000163624	1.4333712670625733e-17	7.508775349520505
ENSG00000256612	1.4333712670625733e-17	3.381404359430788
ENSG00000122406	1.4932089712552398e-17	8.926638976907151
ENSG00000258702	1.587618585615958e-17	3.1189351113404125
ENSG00000202515	1.6879168397062135e-17	4.735876036083837
ENSG00000203930	1.7227201511510675e-17	3.7286603021122153
ENSG00000161973	1.7227201511510675e-17	2.254153427673653
ENSG00000107295	1.7582317582222614e-17	3.321480179667239
ENSG00000245008	1.7582317582222614e-17	6.532071919261156
ENSG00000269959	1.7944658812657238e-17	1.1063458545642555
ENSG00000243069	1.8691599695984338e-17	1.6246320667255465
ENSG00000125744	1.8691599695984338e-17	7.735857830608679
ENSG00000129514	1.946921908304402e-17	2.234959065267586
ENSG00000104313	1.9469219083044296e-17	6.682709465613523
ENSG00000198242	1.9869919629767115e-17	8.897950452316989
ENSG00000196092	2.0278759629066473e-17	8.203403021333516
ENSG00000235570	2.1121513601257214e-17	0.7405959785146116
ENSG00000237773	2.291209073468425e-17	3.0304361198572773
ENSG00000197958	2.3862764430181818e-17	8.918442255595675
ENSG00000159556	2.588243932646095e-17	8.050528325826068
ENSG00000088280	2.588243932646132e-17	7.304893043202222
ENSG00000137154	2.641317226860042e-17	8.93073733756289
ENSG00000138823	2.86456701847077e-17	4.41716612014484
ENSG00000176933	2.86456701847077e-17	6.409137360410458
ENSG00000260521	2.9830765002456914e-17	6.027878467369384
ENSG00000163453	2.983076500245734e-17	6.472695300881662
ENSG00000226856	2.983076500245734e-17	5.378171538238831
ENSG00000184258	3.169970612138494e-17	4.140002276402158
ENSG00000148655	3.234801096725595e-17	5.622758660323622
ENSG00000151623	3.300939966522374e-17	8.153104860425406
ENSG00000130287	3.507469883754428e-17	5.137701477351467
ENSG00000172554	3.579107885561391e-17	4.154743721341795
ENSG00000167468	3.880387808463453e-17	8.889753731005511
ENSG00000248015	3.9595375278744876e-17	5.775420078080798
ENSG00000073792	4.040280283860454e-17	5.388610118139778
ENSG00000122033	4.0402802838605116e-17	8.75296092874698
ENSG00000128833	4.2066720069948454e-17	8.800594355996646
ENSG00000078295	4.6528202076643865e-17	2.6083612020991582
ENSG00000256164	4.6528202076643865e-17	3.524050418061689
ENSG00000137434	4.8440789114975155e-17	6.604136751335097
ENSG00000196139	4.8440789114975155e-17	6.357418035040136
ENSG00000230832	4.942597286623254e-17	5.633847262734632
ENSG00000186184	5.145603955051595e-17	8.849774683865498
ENSG00000167748	5.1456039550516677e-17	3.903878039133815
ENSG00000113494	5.250171251429458e-17	5.096383478352795
ENSG00000185222	5.250171251429458e-17	8.475196840587891
ENSG00000261447	7.238595241308896e-17	1.5621049978938712
ENSG00000267365	8.327063830785556e-17	2.9795194851839004
ENSG00000003989	8.666691808841655e-17	4.721694997246622
ENSG00000095059	9.576718632286453e-17	8.834928141861734
ENSG00000174915	9.576718632286453e-17	8.677101195122688
ENSG00000104447	9.966575665432501e-17	6.8724560666101135
ENSG00000130511	1.0372083470966843e-16	8.668904473811214
ENSG00000116014	1.0372083470966843e-16	6.393971036460874
ENSG00000186193	1.0580898993689135e-16	8.300896328239608
ENSG00000125850	1.1458448487763708e-16	2.559259876633738
ENSG00000106123	1.1458448487763708e-16	5.820985897295817
ENSG00000104969	1.1688825503248577e-16	8.855419945140422
ENSG00000107438	1.1923771162170064e-16	8.80368815723502
ENSG00000166840	1.2163374779356988e-16	3.805567253966259
ENSG00000197444	1.291105252806055e-16	6.223031595316041
ENSG00000204832	1.3434510515748545e-16	5.840281030508678
ENSG00000235565	1.3978894966742134e-16	3.583675223812216
ENSG00000177340	1.3978894966742134e-16	6.335808602220041
ENSG00000184905	1.3978894966742134e-16	5.129032090162887
ENSG00000163618	1.3978894966742134e-16	3.8812967167868453
ENSG00000100316	1.4545030304298686e-16	8.926638976907151
ENSG00000133026	1.4836520901038924e-16	8.304505281195496
ENSG00000189143	1.5436898665327777e-16	5.689070707051388
ENSG00000249430	1.5746012486189309e-16	4.347413122478986
ENSG00000145592	1.606123099964325e-16	8.93073733756289
ENSG00000105640	1.6710459724331396e-16	8.93073733756289
ENSG00000123144	1.7044714485354495e-16	8.865163567071086
ENSG00000084628	1.8087557343760837e-16	2.7365104258911632
ENSG00000169302	1.8817497816990662e-16	5.253308511354477
ENSG00000154639	1.9576480774446232e-16	7.715953103193018
ENSG00000224032	1.9576480774446232e-16	8.778555652098769
ENSG00000142149	2.0365644788798207e-16	1.7642833316633793
ENSG00000102935	2.0365644788798207e-16	6.053874609654901
ENSG00000272463	2.0771912469347605e-16	6.559799737881564
ENSG00000136942	2.1186172385388205e-16	8.918442255595675
ENSG00000125375	2.1186172385388205e-16	8.387584366198212
ENSG00000166682	2.38484567110594e-16	7.179506812922624
ENSG00000214530	2.432317073882594e-16	8.677101195122688
ENSG00000099624	2.530073284886643e-16	8.847223223828946
ENSG00000145431	2.7373561733585263e-16	6.8736360833468515
ENSG00000227110	2.8471910242429093e-16	3.381809309410322
ENSG00000101439	2.903727127808112e-16	8.882561569111399
ENSG00000162627	2.9613701649207583e-16	5.172368090520031
ENSG00000136943	3.08006287440379e-16	4.534306779692568
ENSG00000105655	3.08006287440379e-16	8.541312952281519
ENSG00000233762	3.1411564861643683e-16	7.931117987325487
ENSG00000136574	3.203444925567414e-16	3.3331825670218675
ENSG00000063046	3.203444925567414e-16	8.902048812972726
ENSG00000197766	3.331698830225971e-16	7.867031115609945
ENSG00000156466	3.3977116675933316e-16	6.046066480494998
ENSG00000129028	3.3977116675933316e-16	4.8267661145014005
ENSG00000169436	3.3977116675933316e-16	3.861878098989174
ENSG00000242474	3.3977116675933316e-16	4.89597191187483
ENSG00000100129	3.3977116675933316e-16	8.918442255595675
ENSG00000099821	3.4650140932988234e-16	8.822633059894521
ENSG00000181690	3.89733358286557e-16	8.039812255100346
ENSG00000176402	4.2979012988660436e-16	4.650334010698835
ENSG00000133612	4.2979012988660436e-16	8.744764207435505
ENSG00000187678	4.3827561236855486e-16	5.08336129901789
ENSG00000110660	4.469262581122432e-16	8.824179960513709
ENSG00000236908	4.469262581122432e-16	1.400845423012271
ENSG00000215764	4.557452345102465e-16	2.7590604821742795
ENSG00000246350	4.739011489845799e-16	2.999872137878485
ENSG00000164346	4.927699112093207e-16	8.880010109074849
ENSG00000130054	4.927699112093207e-16	3.661272152822345
ENSG00000146242	5.024801843208109e-16	7.637291024588282
ENSG00000125398	5.024801843208109e-16	3.3684774867037004
ENSG00000086289	5.024801843208109e-16	7.744866053006329
ENSG00000272668	5.224702323104931e-16	6.019057930835496
ENSG00000116183	5.327572954025529e-16	6.629203418084113
ENSG00000145358	5.648318254809676e-16	3.4647002051853755
ENSG00000187239	5.648318254809757e-16	8.844671763792396
ENSG00000196547	6.105763027988409e-16	8.8774586490383
ENSG00000259514	6.347994320125535e-16	6.708718335690242
ENSG00000145777	6.347994320125625e-16	4.306392163328377
ENSG00000131773	6.729211002582931e-16	6.628906422535898
ENSG00000177614	6.729211002582931e-16	6.1693700253060415
ENSG00000122203	6.9958053532524905e-16	8.8774586490383
ENSG00000118046	7.132980733229933e-16	8.82673142055026
ENSG00000069869	7.272807340723141e-16	8.004221956833439
ENSG00000151322	7.859649842770751e-16	6.500700682738139
ENSG00000089289	8.49312451823059e-16	8.755512388783531
ENSG00000164647	9.001016275823646e-16	6.063389804808984
ENSG00000139865	9.356126332513231e-16	1.311305406320238
ENSG00000052126	9.356126332513231e-16	7.234296019503352
ENSG00000145757	9.538825201043874e-16	5.687941207036049
ENSG00000213860	9.725040131452782e-16	5.545166390612777
ENSG00000172809	1.0305454003899675e-15	8.914343894939938
ENSG00000162878	1.0506412200327415e-15	5.009638939635292
ENSG00000184307	1.0506412200327415e-15	8.793944535304357
ENSG00000149273	1.0711232357734672e-15	8.926638976907151
ENSG00000105784	1.1349602390904806e-15	5.405725426639246
ENSG00000154734	1.1570615095678823e-15	5.368046313428519
ENSG00000141040	1.179586911041608e-15	6.754932037377327
ENSG00000131469	1.179586911041608e-15	8.926638976907151
ENSG00000188004	1.2497888079446927e-15	6.021133452491446
ENSG00000271943	1.298861713292437e-15	3.750906542733219
ENSG00000233927	1.3498328524425346e-15	8.922540616251414
ENSG00000175497	1.402774514476304e-15	1.4544154621602519
ENSG00000189343	1.402774514476304e-15	8.889753731005511
ENSG00000226363	1.402774514476304e-15	3.056888554743609
ENSG00000147100	1.4577616967549508e-15	5.319041934593421
ENSG00000150054	1.4860465596781854e-15	6.704034495489898
ENSG00000143469	1.5442488130723127e-15	1.441481072906924
ENSG00000104529	1.5741867549254166e-15	8.906147173628463
ENSG00000147813	1.6997660526924396e-15	8.642225068055776
ENSG00000130811	1.6997660526924396e-15	8.874364847799924
ENSG00000179008	1.7326730575427934e-15	2.83593445503256
ENSG00000109475	1.766207773690783e-15	8.926638976907151
ENSG00000141665	1.8003819912199993e-15	5.643650529029331
ENSG00000268070	1.8003819912199993e-15	2.4322133517935343
ENSG00000137821	1.8352077181065115e-15	4.641061290482398
ENSG00000142192	1.981273728683224e-15	8.598947577320603
ENSG00000163531	1.981273728683224e-15	6.140222971823643
ENSG00000255920	1.981273728683224e-15	3.3067261414155635
ENSG00000008256	2.058544689720808e-15	7.908180591014195
ENSG00000167283	2.1800515727136856e-15	8.8774586490383
ENSG00000086717	2.2649549737620557e-15	5.053812704878262
ENSG00000251348	2.2649549737620557e-15	6.013946743587642
ENSG00000244558	2.5397019696847048e-15	4.601268548500034
ENSG00000260001	2.5885818286331427e-15	6.187301893758827
ENSG00000214842	2.6383884628138224e-15	1.4156200071959277
ENSG00000239467	2.689139171277563e-15	5.431895586337355
ENSG00000108107	2.689139171277563e-15	8.922540616251414
ENSG00000233121	2.7408515707252756e-15	2.4261070245121137
ENSG00000137843	2.793543601240987e-15	7.181966498770941
ENSG00000241794	2.847233532126722e-15	1.9871891543147353
ENSG00000218336	2.847233532126722e-15	7.324180507166806
ENSG00000158966	2.847233532126722e-15	6.472354773056829
ENSG00000147324	2.9576818540404217e-15	7.41265001482059
ENSG00000249896	3.0144784837335366e-15	2.9385857647576015
ENSG00000099840	3.0723495035363637e-15	8.65405793180745
ENSG00000242071	3.1313149200443875e-15	8.295251066964685
ENSG00000188846	3.3785336505520774e-15	8.926638976907151
ENSG00000196972	3.576475141534306e-15	5.75065595104907
ENSG00000164587	3.644961359749535e-15	8.922540616251414
ENSG00000187243	4.00725517011035e-15	4.1419037091319515
ENSG00000057294	4.083860584496068e-15	7.753230420144594
ENSG00000177181	4.322438559162305e-15	5.814946573514302
ENSG00000260838	4.574736009189954e-15	0.9091135511282736
ENSG00000256176	4.750937713892017e-15	4.488628446245039
ENSG00000260578	4.750937713892017e-15	3.5897930182907563
ENSG00000229950	4.9338214687058775e-15	5.715140103514061
ENSG00000166681	5.02784667347236e-15	7.822732078991252
ENSG00000213885	5.02784667347236e-15	6.304499346822436
ENSG00000100941	5.320641547646895e-15	8.87336028838256
ENSG00000126952	5.525104274139202e-15	5.981406182496159
ENSG00000067445	5.73730252613702e-15	7.537043343648504
ENSG00000042813	5.73730252613702e-15	3.6011133579769976
ENSG00000204624	6.423242726687531e-15	4.68461065122975
ENSG00000144648	6.6693695744283376e-15	5.0847011074684705
ENSG00000237732	6.795893385190889e-15	2.8535716860067484
ENSG00000181577	6.795893385190889e-15	3.743069203388782
ENSG00000101746	7.189820830275404e-15	7.8758114952142515
ENSG00000185634	7.326062772296418e-15	6.268909497472734
ENSG00000241741	7.464846844385289e-15	6.747258949517123
ENSG00000107282	7.464846844385289e-15	6.690456365550893
ENSG00000148399	7.606219719572162e-15	8.844671763792396
ENSG00000112902	8.04635062138854e-15	6.203503008109936
ENSG00000164932	8.198562514879348e-15	8.70114901785529
ENSG00000149823	8.198562514879348e-15	8.8774586490383
ENSG00000196632	8.353609516794622e-15	6.41362888715868
ENSG00000268785	8.353609516794622e-15	4.614389702070513
ENSG00000171843	8.672417611493433e-15	8.885655370349774
ENSG00000041515	8.672417611493433e-15	5.026961824101362
ENSG00000056661	8.672417611493433e-15	7.012027888805545
ENSG00000116830	9.0032018975679e-15	8.722183162335803
ENSG00000171858	9.17322277477702e-15	8.9102455342842
ENSG00000114942	9.346404882109336e-15	8.93073733756289
ENSG00000011523	1.007191789061792e-14	8.683751015814977
ENSG00000180447	1.045519558320786e-14	7.362734073748719
ENSG00000214290	1.045519558320786e-14	8.203540231919266
ENSG00000123179	1.14773559275444e-14	8.545873531152797
ENSG00000269761	1.14773559275444e-14	4.145457149718692
ENSG00000102543	1.1913232448143965e-14	8.224627309901752
ENSG00000213213	1.1913232448143965e-14	7.085508275284448
ENSG00000135318	1.2137242987372614e-14	6.821406455020593
ENSG00000117020	1.2137242987372614e-14	8.083246739287633
ENSG00000271389	1.3075513592573404e-14	1.13489853915749
ENSG00000136854	1.332102614201383e-14	7.650718500323068
ENSG00000186827	1.332102614201383e-14	7.740452690615377
ENSG00000166025	1.357107664663004e-14	6.868552370545626
ENSG00000235529	1.382574761395849e-14	1.6370694676875495
ENSG00000214018	1.382574761395849e-14	3.929922359319035
ENSG00000110700	1.434928836473866e-14	8.922540616251414
ENSG00000108813	1.4618330639163665e-14	7.09986549735773
ENSG00000175906	1.4892338411333822e-14	5.368260010432201
ENSG00000172594	1.4892338411334034e-14	7.523378475657577
ENSG00000114923	1.5455612628029208e-14	3.3864668358256753
ENSG00000175886	1.5745064210986315e-14	6.57037877499142
ENSG00000148334	1.5745064210986315e-14	8.816987798619596
ENSG00000114391	1.603985162538443e-14	8.922540616251414
ENSG00000106546	1.603985162538443e-14	8.026811421207647
ENSG00000187554	1.727432057387732e-14	6.728769399800453
ENSG00000122705	1.8261114596032273e-14	8.821086159275334
ENSG00000231500	1.860222022211851e-14	8.93073733756289
ENSG00000213846	1.860222022211851e-14	6.863238531664631
ENSG00000172987	1.930335850687623e-14	3.0322737311227783
ENSG00000130202	1.930335850687623e-14	6.361164405479906
ENSG00000120784	2.117204656929267e-14	6.296893219298382
ENSG00000087510	2.1566612208126732e-14	4.462079718173165
ENSG00000185641	2.1566612208126732e-14	7.545218277916228
ENSG00000166503	2.2377584341172157e-14	4.441335537246531
ENSG00000178467	2.3218559412195905e-14	8.848770124448134
ENSG00000177600	2.3218559412195905e-14	8.918442255595675
ENSG00000148341	2.3218559412195905e-14	8.9102455342842
ENSG00000229203	2.4090628645079578e-14	2.3121295940697815
ENSG00000224081	2.4538675202067346e-14	4.544286442133708
ENSG00000229912	2.4994922246781323e-14	2.015900384840399
ENSG00000110841	2.4994922246781323e-14	8.02103884416202
ENSG00000090971	2.5459517370392953e-14	7.7692128010740635
ENSG00000155495	2.5459517370392953e-14	8.55775966668344
ENSG00000095203	2.6414355313374196e-14	4.888632113378961
ENSG00000163625	2.6904906546127677e-14	8.438026829343181
ENSG00000126947	2.6904906546127677e-14	7.46568676301903
ENSG00000105376	2.7404422777465678e-14	6.972611006791961
ENSG00000185437	2.791306510838497e-14	7.762457113377831
ENSG00000196104	2.843099748402101e-14	2.945569011342521
ENSG00000105750	2.89583867429291e-14	6.951149170116165
ENSG00000133138	2.89583867429291e-14	7.351360687196375
ENSG00000083845	2.949540266720559e-14	8.926638976907151
ENSG00000154447	3.0599008664626785e-14	7.367489252244586
ENSG00000149564	3.233103718563422e-14	7.613767291427203
ENSG00000102796	3.3538964559425613e-14	8.115491283331709
ENSG00000216866	3.3538964559425613e-14	5.798015802777554
ENSG00000233276	3.608959939842706e-14	8.863616666451898
ENSG00000125743	3.7435570722795576e-14	8.848770124448134
ENSG00000166441	3.8830917329199313e-14	8.926638976907151
ENSG00000204977	3.8830917329199313e-14	8.653515590605625
ENSG00000272327	4.0277419342324016e-14	2.082726527817311
ENSG00000171448	4.0277419342324016e-14	8.705789719712852
ENSG00000228714	4.0277419342324016e-14	5.114578223933238
ENSG00000225506	4.1776919904902e-14	2.2622502755141176
ENSG00000136859	4.1776919904902e-14	5.856178122129368
ENSG00000120675	4.333132736604344e-14	8.790850734065982
ENSG00000099308	4.412973592783176e-14	8.684550932875558
ENSG00000126583	4.661283606596364e-14	3.670311167868672
ENSG00000220749	4.9233307665815094e-14	7.002662270465897
ENSG00000096063	5.013860429205381e-14	8.830829781205997
ENSG00000231185	5.013860429205381e-14	1.2259139003026172
ENSG00000179399	5.1060276839654845e-14	2.390781865400862
ENSG00000079156	5.199861648109678e-14	5.794387039620011
ENSG00000246095	5.1998616481097516e-14	6.255930801842071
ENSG00000205339	5.491662648175599e-14	8.885655370349774
ENSG00000073008	5.491662648175599e-14	6.89546905643074
ENSG00000133112	5.695087295201737e-14	8.922540616251414
ENSG00000143947	5.79956206785198e-14	8.918442255595675
ENSG00000143162	6.014200842859607e-14	8.847223223828946
ENSG00000235026	6.014200842859607e-14	0.8393213173498052
ENSG00000165863	6.12443230138613e-14	1.2594738491951059
ENSG00000204334	6.236651091887172e-14	3.7535544222986816
ENSG00000091436	6.467192137276906e-14	8.479295201243628
ENSG00000175591	6.467192137276906e-14	7.644228807760095
ENSG00000188342	6.585586668573202e-14	8.72373006295499
ENSG00000215021	6.706113105747613e-14	8.869261927726823
ENSG00000177707	6.828809176936794e-14	8.398332547546238
ENSG00000141068	6.828809176936794e-14	8.573557496325597
ENSG00000105202	6.953713265852414e-14	8.885655370349774
ENSG00000196642	6.953713265852414e-14	8.885655370349774
ENSG00000183695	7.080864422954422e-14	4.358742635176484
ENSG00000150967	7.080864422954422e-14	8.865163567071086
ENSG00000136149	7.080864422954422e-14	7.902501048603845
ENSG00000153902	7.342067545650738e-14	7.621916702111008
ENSG00000226051	7.612744720121395e-14	2.838739358625487
ENSG00000123349	7.751741117161154e-14	8.885655370349774
ENSG00000102290	7.751741117161154e-14	2.6486477737781207
ENSG00000077264	7.893233536475246e-14	5.053595229519911
ENSG00000220161	8.037266024682535e-14	1.3075417555212212
ENSG00000140443	8.48505589358972e-14	8.526181644934686
ENSG00000183230	8.957366815862413e-14	7.625559880506793
ENSG00000243284	9.286511924122762e-14	5.073105536777347
ENSG00000270036	9.286511924122762e-14	4.313553078946616
ENSG00000139351	9.286511924122762e-14	5.84947819247802
ENSG00000065054	9.45551742450645e-14	7.854135136064634
ENSG00000136147	9.802655772396846e-14	8.714528782226154
ENSG00000184613	9.802655772396846e-14	6.389161328410676
ENSG00000162191	9.802655772396846e-14	8.822633059894521
ENSG00000205056	9.980895919802706e-14	7.579369208468285
ENSG00000163995	9.980895919802706e-14	5.344671950610861
ENSG00000164626	1.0162323128685448e-13	3.9077738491198146
ENSG00000273066	1.0346993391422534e-13	7.316481339994373
ENSG00000131711	1.053496366601524e-13	7.565836384309059
ENSG00000267767	1.0921037009135791e-13	5.4917653276251315
ENSG00000071205	1.1735401051433312e-13	7.142905676497215
ENSG00000235241	1.2164693091520192e-13	2.9148039194917907
ENSG00000231007	1.2164693091520192e-13	6.277795389696887
ENSG00000176371	1.2164693091520192e-13	8.433181485128838
ENSG00000148300	1.2609421763346272e-13	8.694036978947464
ENSG00000259219	1.3070132216659782e-13	2.9397263194638072
ENSG00000154114	1.3547388490516438e-13	8.9102455342842
ENSG00000138738	1.3547388490516438e-13	8.857971405176974
ENSG00000130734	1.379240289482406e-13	8.516180447145269
ENSG00000170469	1.4041774154742008e-13	8.304994688895345
ENSG00000213015	1.4553892972718765e-13	8.691947737126453
ENSG00000147255	1.508436958618734e-13	6.7673875715405405
ENSG00000164588	1.5633850222778115e-13	1.9091031062988122
ENSG00000215374	1.5915925077671108e-13	5.46367771504705
ENSG00000253642	1.5915925077671108e-13	6.000095645158832
ENSG00000197872	1.6203003427009792e-13	8.852868485103873
ENSG00000124140	1.6203003427009792e-13	5.307280061167299
ENSG00000126882	1.6203003427009792e-13	8.708883520951227
ENSG00000106366	1.6203003427009792e-13	4.909260186532921
ENSG00000161999	1.6203003427009792e-13	8.499787004522316
ENSG00000100644	1.6495172449774287e-13	8.692490078328277
ENSG00000220842	1.6495172449774287e-13	6.615955890621943
ENSG00000157168	1.679252081551604e-13	3.618985707836906
ENSG00000245468	1.679252081551604e-13	5.837505946851899
ENSG00000269559	1.679252081551604e-13	3.6360424604591333
ENSG00000149806	1.679252081551604e-13	8.906147173628463
ENSG00000204764	1.7095138709338364e-13	5.420774487585654
ENSG00000147649	1.7403117857286796e-13	8.93073733756289
ENSG00000203805	1.771655155215707e-13	2.2684369258597052
ENSG00000233319	1.836016374541534e-13	1.5783994420270437
ENSG00000165661	1.836016374541534e-13	8.869261927726823
ENSG00000116251	1.8690536901380093e-13	8.902048812972726
ENSG00000181350	1.9026753974059077e-13	6.333991818579176
ENSG00000177239	1.9026753974059077e-13	8.859518305796161
ENSG00000140545	1.936891649216271e-13	8.457851772049551
ENSG00000089009	1.9717127715124028e-13	8.926638976907151
ENSG00000171316	1.9717127715124028e-13	8.8774586490383
ENSG00000182667	2.079911277886169e-13	4.610877576071438
ENSG00000116285	2.079911277886169e-13	7.608250703620267
ENSG00000177462	2.1172587052058064e-13	1.7726228536265916
ENSG00000148362	2.1552653316867866e-13	8.780102552717956
ENSG00000259683	2.1552653316867866e-13	5.415604275919901
ENSG00000250240	2.1552653316867866e-13	3.9346625616403674
ENSG00000124766	2.1552653316867866e-13	8.071965092132539
ENSG00000171530	2.2333020835907475e-13	8.814436338583045
ENSG00000225573	2.2333020835907475e-13	7.1558086113376564
ENSG00000180769	2.2333020835907475e-13	5.457067337609375
ENSG00000152128	2.2333020835907475e-13	5.289053742045812
ENSG00000163697	2.2733556488143744e-13	7.921374703671819
ENSG00000120688	2.3141152993309534e-13	8.227045713450043
ENSG00000182087	2.397801958887574e-13	8.918442255595675
ENSG00000133114	2.397801958887574e-13	8.609980524011698
ENSG00000231672	2.440754041727373e-13	3.8540070437817557
ENSG00000142396	2.4844623644266463e-13	8.72373006295499
ENSG00000125652	2.4844623644266463e-13	8.848770124448134
ENSG00000256276	2.484462364426681e-13	0.5730867577879881
ENSG00000270504	2.484462364426681e-13	4.573363798230789
ENSG00000168938	2.5289400021376846e-13	7.243724185752976
ENSG00000145087	2.6202566357471857e-13	5.595838701032872
ENSG00000176769	2.6202566357471857e-13	1.3160261789701198
ENSG00000224596	2.6202566357471857e-13	4.011914036795442
ENSG00000188243	2.8127220648645964e-13	8.72782842361073
ENSG00000163069	2.9141003779664203e-13	7.7643142056737675
ENSG00000154529	2.9141003779664203e-13	2.220951384421065
ENSG00000272729	2.9141003779664617e-13	1.2613662072260436
ENSG00000139239	2.9661280693913166e-13	8.168121763650529
ENSG00000100503	3.019068653173921e-13	8.84057340313666
ENSG00000175390	3.019068653173921e-13	8.885655370349774
ENSG00000187796	3.127751673877591e-13	7.435440004291708
ENSG00000133640	3.1835263676692755e-13	3.7938918652696625
ENSG00000148444	3.1835263676692755e-13	8.87336028838256
ENSG00000176753	3.1835263676692755e-13	5.226709528605501
ENSG00000198216	3.240278476431564e-13	5.778005595736316
ENSG00000234928	3.240278476431564e-13	1.830118535297201
ENSG00000236552	3.24027847643161e-13	8.715533341643516
ENSG00000165689	3.356782492118433e-13	8.820081599857971
ENSG00000261308	3.6022787470433474e-13	2.495194114313183
ENSG00000124159	3.6022787470433474e-13	2.4261532672309647
ENSG00000142102	3.666359872685096e-13	8.914343894939938
ENSG00000157107	3.73156116695049e-13	8.633023787326938
ENSG00000133962	3.731561166950516e-13	2.184927065062532
ENSG00000099625	3.7979018533806436e-13	4.307876465258238
ENSG00000215296	3.9340799199281427e-13	4.04646161057907
ENSG00000180815	4.0750544280491524e-13	5.190975969721163
ENSG00000226337	4.2209911709791214e-13	4.805635803795648
ENSG00000148187	4.2209911709791214e-13	8.76471366951237
ENSG00000135905	4.2958737220139483e-13	8.851321584484685
ENSG00000164796	4.372061560006861e-13	3.2266110330404043
ENSG00000135549	4.449577019770914e-13	6.363634596526098
ENSG00000253982	4.449577019770914e-13	7.63383384294646
ENSG00000136877	4.528442810877034e-13	8.791393075267806
ENSG00000125430	4.608682023812541e-13	5.1974145502076174
ENSG00000196747	4.608682023812541e-13	6.376642571633424
ENSG00000135486	4.608682023812541e-13	8.914343894939938
ENSG00000104976	4.690318136239225e-13	8.56435621559676
ENSG00000180279	4.773375019351313e-13	5.903425009956253
ENSG00000113645	4.857876944335895e-13	6.850850872399839
ENSG00000104408	5.031315044126466e-13	8.906147173628463
ENSG00000261586	5.210834857051188e-13	2.8838187753708833
ENSG00000117394	5.210834857051188e-13	8.673002834466951
ENSG00000164850	5.302940524394649e-13	5.801646912895172
ENSG00000161914	5.491977451751523e-13	8.114433790412374
ENSG00000203523	5.491977451751523e-13	5.140262461890974
ENSG00000155875	5.788012616812129e-13	3.4533960226063756
ENSG00000197860	5.788012616812129e-13	8.47390751582746
ENSG00000242866	5.788012616812129e-13	6.606860328979908
ENSG00000142676	5.788012616812129e-13	8.922540616251414
ENSG00000095739	5.788012616812129e-13	6.172145819271232
ENSG00000181090	5.890133085386293e-13	8.781649453337144
ENSG00000169760	5.890133085386293e-13	3.917909366969157
ENSG00000102001	6.099714112274723e-13	7.293787359549772
ENSG00000112238	6.099714112274723e-13	2.64741345355301
ENSG00000171490	6.316618500767599e-13	8.893852091661248
ENSG00000102098	6.427895085117272e-13	6.9325505071331195
ENSG00000229117	6.427895085117341e-13	8.93073733756289
ENSG00000188672	6.656257875734911e-13	6.436578247993558
ENSG00000186081	6.656257875734911e-13	2.427606775187875
ENSG00000267742	6.656257875734911e-13	3.703444279832029
ENSG00000172009	6.773410031065472e-13	8.78574781399288
ENSG00000002586	6.773410031065569e-13	8.229222169908452
ENSG00000135333	6.892587575375093e-13	3.9369847784217757
ENSG00000186187	7.013824871031406e-13	7.538086456142037
ENSG00000213741	7.137156851880121e-13	8.918442255595675
ENSG00000063245	7.137156851880121e-13	8.823637619311883
ENSG00000239559	7.137156851880121e-13	7.149117220735253
ENSG00000197756	7.137156851880121e-13	8.93073733756289
ENSG00000263105	7.262619032549695e-13	3.3712587436371613
ENSG00000234771	7.262619032549695e-13	8.706332060914677
ENSG00000151208	7.262619032549695e-13	8.510250420527274
ENSG00000152822	7.390247517905091e-13	4.603120813317677
ENSG00000230629	7.390247517905091e-13	7.670514784768312
ENSG00000212664	7.78650090702281e-13	6.344508793973192
ENSG00000168477	7.923167803841782e-13	7.275602808218124
ENSG00000185842	7.923167803841782e-13	6.604637134925768
ENSG00000234009	8.062190724734562e-13	8.337861697127535
ENSG00000060709	8.2036095230883e-13	3.679164832329779
ENSG00000145425	8.2036095230883e-13	8.918442255595675
ENSG00000142303	8.2036095230883e-13	4.302074916545929
ENSG00000149100	8.347464713043936e-13	8.8774586490383
ENSG00000167920	8.347464713043936e-13	8.064349147255804
ENSG00000138430	8.642649692605829e-13	8.84057340313666
ENSG00000075391	8.794063911630301e-13	7.996063670754878
ENSG00000167964	8.948083403402608e-13	8.448517434832453
ENSG00000185834	8.948083403402608e-13	7.352133108881018
ENSG00000145741	8.948083403402608e-13	8.906147173628463
ENSG00000235065	8.948083403402608e-13	7.7977626463016705
ENSG00000256049	9.104752150133455e-13	4.023651994409562
ENSG00000238098	9.264114861736265e-13	5.3475385278948515
ENSG00000259560	9.264114861736265e-13	5.55258240667354
ENSG00000185950	9.426216987612183e-13	7.667171944788945
ENSG00000165757	9.591104728621947e-13	3.389623375258924
ENSG00000232448	9.758825049246851e-13	1.3511213644818687
ENSG00000165125	1.010295517968613e-12	2.2192712543943673
ENSG00000187720	1.010295517968613e-12	3.4338412716624886
ENSG00000198839	1.010295517968613e-12	8.615083444084798
ENSG00000155970	1.027946284872679e-12	5.335721916726616
ENSG00000233871	1.027946284872679e-12	1.5640643123634672
ENSG00000122145	1.0641614129933924e-12	2.874055477397438
ENSG00000213442	1.0827360526507296e-12	8.535667691006594
ENSG00000198576	1.0827360526507296e-12	6.036211277818063
ENSG00000156535	1.1016290698123302e-12	6.909141955052829
ENSG00000165502	1.1208458179743286e-12	8.902048812972726
ENSG00000178947	1.1403917388420989e-12	6.999448898351764
ENSG00000101444	1.1602723637525328e-12	8.862069765832711
ENSG00000056586	1.2219791510818968e-12	8.847223223828946
ENSG00000067057	1.2219791510819142e-12	6.602585905834907
ENSG00000170890	1.2432557492104596e-12	3.8914064980017065
ENSG00000144713	1.2432557492104596e-12	8.93073733756289
ENSG00000227097	1.2869063154573239e-12	8.865163567071086
ENSG00000250850	1.3092925843616467e-12	3.968764752575097
ENSG00000142173	1.3320612129811026e-12	6.190223217669016
ENSG00000182103	1.3320612129811026e-12	2.663328507091666
ENSG00000074211	1.3552186071570512e-12	2.8298325354005365
ENSG00000198755	1.3787712778774087e-12	8.918442255595675
ENSG00000245849	1.4270890287941452e-12	8.784200913373693
ENSG00000071282	1.4518676720300202e-12	5.164361017169536
ENSG00000171124	1.5026992394940562e-12	6.059303058791591
ENSG00000112293	1.5026992394940562e-12	8.117038183950898
ENSG00000249752	1.528766404581024e-12	1.2870577193334094
ENSG00000148143	1.5552775124719136e-12	3.3412952671359504
ENSG00000204616	1.5822399783980855e-12	5.287791597115045
ENSG00000118762	1.5822399783980855e-12	8.790850734065982
ENSG00000127554	1.6096613389247203e-12	8.274092403113675
ENSG00000170271	1.6096613389247203e-12	7.656930039763672
ENSG00000184731	1.6375492538930543e-12	2.7920414402786498
ENSG00000204387	1.6375492538930716e-12	8.881557009694037
ENSG00000237604	1.665911508393093e-12	7.62602922275881
ENSG00000272841	1.6659115083931108e-12	6.362963654372882
ENSG00000230404	1.6947560147671373e-12	4.52095335207952
ENSG00000141639	1.7240908146446514e-12	1.6882378200091055
ENSG00000109927	1.7240908146446514e-12	8.561804755560209
ENSG00000099984	1.7539240810088407e-12	5.681667147955566
ENSG00000102572	1.7539240810088407e-12	8.807786517890758
ENSG00000161249	1.7539240810088407e-12	5.206994706828378
ENSG00000164418	1.7539240810088407e-12	4.787068017121574
ENSG00000105248	1.7842641202955903e-12	8.566703033276525
ENSG00000263982	1.7842641202955903e-12	1.6588242534069695
ENSG00000173153	1.7842641202955903e-12	8.796495995340909
ENSG00000221983	1.8464984234667506e-12	8.918442255595675
ENSG00000104907	1.8784099868377364e-12	8.865163567071086
ENSG00000136938	1.8784099868377364e-12	8.865163567071086
ENSG00000118322	1.943866248908626e-12	8.579712286443733
ENSG00000230207	2.0115608031589127e-12	7.191594794409844
ENSG00000134419	2.0115608031589127e-12	8.859518305796161
ENSG00000099875	2.0462707908800365e-12	8.914343894939938
ENSG00000187800	2.0462707908800365e-12	7.397500400147934
ENSG00000173838	2.0462707908800365e-12	1.3264786887184712
ENSG00000237991	2.081568677749413e-12	6.522936304645316
ENSG00000220032	2.081568677749413e-12	1.9548509749938119
ENSG00000126733	2.081568677749413e-12	3.807510655437567
ENSG00000083520	2.1174642276276775e-12	8.810337977927308
ENSG00000229151	2.1174642276276775e-12	4.921311954627274
ENSG00000115183	2.1174642276276775e-12	8.56690767563331
ENSG00000141384	2.1539673631913288e-12	8.781649453337144
ENSG00000146066	2.1539673631913288e-12	8.810337977927308
ENSG00000173621	2.1910881684592707e-12	7.276744351023767
ENSG00000226530	2.191088168459302e-12	4.1846261228613715
ENSG00000181143	2.2288368913586807e-12	3.78199726178968
ENSG00000109956	2.2288368913586807e-12	2.9760774015723723
ENSG00000186806	2.2288368913587045e-12	6.3902393495567615
ENSG00000213399	2.267223946330491e-12	4.747334571755333
ENSG00000130311	2.267223946330491e-12	8.73293134368383
ENSG00000225449	2.306259916975646e-12	2.647960487529599
ENSG00000136104	2.3863218016542535e-12	8.80879107730812
ENSG00000112232	2.3863218016542535e-12	6.894526129954643
ENSG00000213862	2.3863218016542535e-12	6.704419746797364
ENSG00000130958	2.4273697530829093e-12	8.573148211612033
ENSG00000168994	2.4273697530829093e-12	7.088852844909458
ENSG00000012983	2.4273697530829093e-12	8.778555652098769
ENSG00000128652	2.51155611463873e-12	2.3672361632421017
ENSG00000102109	2.598607157352943e-12	5.28832267055582
ENSG00000054967	2.59860715735298e-12	8.517185006562631
ENSG00000204657	2.6432366685294464e-12	1.2230321869693344
ENSG00000169750	2.6432366685294464e-12	6.528868819460412
ENSG00000099994	2.7347648341038887e-12	6.959554121531796
ENSG00000113594	2.7347648341039275e-12	7.084304485326627
ENSG00000246922	2.877919427698241e-12	8.310692883672246
ENSG00000197147	3.028423188645158e-12	8.663259212536289
ENSG00000163577	3.028423188645158e-12	5.5012401439838765
ENSG00000178695	3.028423188645158e-12	8.555412510726676
ENSG00000142937	3.0802876233771066e-12	8.922540616251414
ENSG00000110711	3.13302368040377e-12	8.807244176688933
ENSG00000166012	3.13302368040377e-12	8.839026502517472
ENSG00000162244	3.18664571864492e-12	8.922540616251414
ENSG00000188825	3.18664571864492e-12	6.993189371729496
ENSG00000235776	3.18664571864492e-12	6.1951142982339995
ENSG00000189184	3.2966063360413315e-12	6.390362755119285
ENSG00000218426	3.3529748056392335e-12	8.334225554687336
ENSG00000134884	3.3529748056392335e-12	8.914343894939938
ENSG00000167815	3.4102890448099403e-12	8.881557009694037
ENSG00000104964	3.468564607496939e-12	8.893852091661248
ENSG00000213943	3.468564607496964e-12	3.1128261548549094
ENSG00000169604	3.5278172980610053e-12	6.833313634672644
ENSG00000232472	3.5278172980610303e-12	8.309173172537372
ENSG00000182899	3.588063175221421e-12	8.926638976907151
ENSG00000125848	3.5880631752214463e-12	2.068799483263396
ENSG00000150510	3.64931855605803e-12	4.516463892370676
ENSG00000187957	3.649318556058043e-12	2.7682833780423906
ENSG00000226562	3.711600020074375e-12	1.9015519073741587
ENSG00000197321	3.83930885259625e-12	8.266953174721536
ENSG00000236235	3.83930885259625e-12	1.7702429647185038
ENSG00000091409	3.83930885259625e-12	8.902048812972726
ENSG00000244754	3.90477072967609e-12	8.834928141861734
ENSG00000113048	3.971327715655926e-12	8.832376681825183
ENSG00000177030	3.971327715655926e-12	8.70014445843793
ENSG00000198918	4.038997765323258e-12	8.926638976907151
ENSG00000132950	4.1077991216121584e-12	8.507983725833792
ENSG00000165959	4.1777503201229696e-12	8.852868485103873
ENSG00000271553	4.1777503201229696e-12	7.094001243374104
ENSG00000102316	4.177750320122999e-12	8.851321584484685
ENSG00000137501	4.248870193711712e-12	8.39214494506949
ENSG00000234498	4.3211778771488876e-12	6.302978277990279
ENSG00000105341	4.3211778771488876e-12	8.699139899020565
ENSG00000178982	4.3211778771488876e-12	8.885655370349774
ENSG00000168028	4.3211778771488876e-12	8.926638976907151
ENSG00000159433	4.3211778771488876e-12	8.835932701279097
ENSG00000131323	4.394692811850657e-12	8.82928288058681
ENSG00000129911	4.394692811850657e-12	8.550514233010357
ENSG00000170776	4.469434750681447e-12	8.897950452316989
ENSG00000129351	4.469434750681447e-12	8.922540616251414
ENSG00000170231	4.4694347506814944e-12	4.766875941053537
ENSG00000233760	4.545423762830514e-12	1.1434062003454004
ENSG00000272784	4.545423762830514e-12	1.2285579881750377
ENSG00000238421	4.5454237628305305e-12	6.051094832334746
ENSG00000180354	4.5454237628305305e-12	8.712234898048358
ENSG00000099817	4.622680238762441e-12	8.818534699238784
ENSG00000106610	4.7810787804463585e-12	8.296308559884022
ENSG00000250831	4.7810787804463585e-12	7.009816779375527
ENSG00000234692	4.862263279127913e-12	3.3229956103965854
ENSG00000138640	4.862263279127913e-12	8.844671763792396
ENSG00000251927	4.862263279127913e-12	7.2417704886173215
ENSG00000253477	4.862263279127931e-12	1.762156956017424
ENSG00000242539	4.862263279127931e-12	6.631600192563136
ENSG00000188242	4.9448001178924584e-12	8.431119432792139
ENSG00000175556	4.9448001178924584e-12	4.70976424798589
ENSG00000147003	5.028711370530366e-12	5.497247089260478
ENSG00000212747	5.1140194634401955e-12	5.138051833982502
ENSG00000253619	5.114019463440232e-12	4.527979146648304
ENSG00000137876	5.114019463440232e-12	8.893852091661248
ENSG00000262468	5.200747181132583e-12	7.991165393038561
ENSG00000100380	5.200747181132583e-12	8.889753731005511
ENSG00000125651	5.3785544530827326e-12	8.851321584484685
ENSG00000166292	5.378554453082771e-12	4.421793799246566
ENSG00000185522	5.562322839194645e-12	8.367012439933236
ENSG00000129625	5.752248088671959e-12	8.893852091661248
ENSG00000133106	5.752248088671959e-12	8.726281522991544
ENSG00000148180	5.752248088671959e-12	8.494941660307973
ENSG00000136908	5.849582422766986e-12	8.790850734065982
ENSG00000048140	5.849582422766986e-12	8.725276963574178
ENSG00000064270	5.849582422766986e-12	5.5583056928100625
ENSG00000167525	5.948532238522844e-12	8.159972352966726
ENSG00000111331	5.948532238522844e-12	8.743217306816316
ENSG00000227888	6.0491238054002e-12	3.853093353387762
ENSG00000186153	6.0491238054002e-12	8.429572532172951
ENSG00000146828	6.151383810835107e-12	8.763709110095006
ENSG00000229638	6.151383810835107e-12	8.495146302664754
ENSG00000235508	6.2553393667371345e-12	4.814819620226004
ENSG00000249738	6.361018016085535e-12	3.602722384669676
ENSG00000108298	6.361018016085535e-12	8.926638976907151
ENSG00000148175	6.68867456197577e-12	8.902048812972726
ENSG00000184384	6.68867456197577e-12	8.737572045541391
ENSG00000264365	6.801529872799531e-12	1.9020781425985878
ENSG00000130741	6.801529872799531e-12	8.897950452316989
ENSG00000119547	6.801529872799531e-12	4.276176952196548
ENSG00000139517	6.916252695956776e-12	8.337239232939424
ENSG00000174684	6.916252695956776e-12	8.687849376470714
ENSG00000170892	6.916252695956776e-12	8.716537901060878
ENSG00000131242	6.916252695956776e-12	8.659160851880552
ENSG00000033867	7.0328733050667745e-12	8.037047277312254
ENSG00000186198	7.151422453874616e-12	4.25466358470054
ENSG00000268231	7.151422453874616e-12	0.660670857094161
ENSG00000105509	7.2719313836901476e-12	1.8947035536274397
ENSG00000171914	7.2719313836901476e-12	8.001060723824033
ENSG00000130159	7.518956034824582e-12	8.719631702299253
ENSG00000196754	7.518956034824635e-12	3.978380416438694
ENSG00000077063	7.518956034824635e-12	6.524774084348477
ENSG00000099800	7.645536745114755e-12	8.735020585504842
ENSG00000130177	7.645536745114755e-12	8.87336028838256
ENSG00000204262	7.645536745114755e-12	7.875412358134842
ENSG00000220583	7.905001284281588e-12	6.745138796924403
ENSG00000050426	8.037953237172896e-12	8.816987798619595
ENSG00000197584	8.450107974402468e-12	7.541375080771371
ENSG00000109917	8.450107974402468e-12	8.816987798619596
ENSG00000177943	8.592045799033282e-12	8.687849376470716
ENSG00000144821	8.592045799033344e-12	8.619724145942362
ENSG00000085552	8.592045799033344e-12	6.07856791595005
ENSG00000230897	8.736321481601443e-12	7.693690766294817
ENSG00000149716	8.882972736996966e-12	8.6478703293307
ENSG00000230979	8.882972736996966e-12	7.036455837149805
ENSG00000112208	8.882972736996966e-12	8.46215477506207
ENSG00000109472	9.032037875226421e-12	3.1262112796586567
ENSG00000143036	9.032037875226421e-12	5.959762930155339
ENSG00000253569	9.032037875226484e-12	3.2381665854771526
ENSG00000270171	9.183555810583695e-12	0.7778585241532822
ENSG00000136141	9.337566070958819e-12	8.568916794468034
ENSG00000157404	9.337566070958819e-12	8.72419228117053
ENSG00000244187	9.494108807286595e-12	8.2411452718952
ENSG00000145063	9.814955484449592e-12	3.048261389518781
ENSG00000266865	9.9793429294134e-12	7.841859836963786
ENSG00000056487	9.979342929413471e-12	1.9148151411338865
ENSG00000130175	1.0316259744622611e-11	8.918442255595675
ENSG00000118939	1.0316259744622611e-11	6.68911547218882
ENSG00000100116	1.0316259744622611e-11	7.791284655607549
ENSG00000143341	1.0842651279404888e-11	3.9620218328246084
ENSG00000154545	1.1023900756949746e-11	2.8712813560947072
ENSG00000164114	1.1023900756949746e-11	8.474754743515712
ENSG00000012061	1.1023900756949824e-11	8.815983239202232
ENSG00000156482	1.1023900756949824e-11	8.902048812972726
ENSG00000182768	1.1208120670072396e-11	8.47009392051479
ENSG00000104852	1.1208120670072396e-11	8.914343894939938
ENSG00000130669	1.1779083476065383e-11	8.411889764789569
ENSG00000157693	1.2175471649034617e-11	8.865163567071086
ENSG00000204709	1.217547164903479e-11	2.501723917015071
ENSG00000184486	1.2378541836553433e-11	2.8094265654154222
ENSG00000144895	1.237854183655352e-11	8.881557009694037
ENSG00000076604	1.237854183655352e-11	8.683751015814977
ENSG00000176884	1.237854183655352e-11	4.230112845043136
ENSG00000254854	1.2584932267904244e-11	2.6659002150064084
ENSG00000213465	1.2584932267904333e-11	8.276901439008979
ENSG00000174808	1.2794696096731262e-11	6.120917314639812
ENSG00000180660	1.3007887308704387e-11	6.824506571493815
ENSG00000129595	1.3224560734233685e-11	8.763709110095006
ENSG00000006740	1.3444772061373397e-11	7.7713161056369
ENSG00000163682	1.3444772061373397e-11	8.926638976907151
ENSG00000031003	1.3444772061373397e-11	8.796495995340909
ENSG00000132975	1.366857784891691e-11	0.9465107689677836
ENSG00000136932	1.366857784891691e-11	8.6289254266712
ENSG00000167526	1.366857784891691e-11	8.93073733756289
ENSG00000101489	1.4127203474026608e-11	5.158626856314445
ENSG00000141404	1.4127203474026608e-11	7.749996162563742
ENSG00000158164	1.4127203474026608e-11	5.113231170957969
ENSG00000227906	1.4362140903482376e-11	2.2962985063523997
ENSG00000147854	1.4600908004701253e-11	8.851321584484685
ENSG00000166743	1.4600908004701356e-11	5.1031887218903815
ENSG00000181904	1.4843565893527568e-11	8.81134253734467
ENSG00000213445	1.5090176639309737e-11	8.804692716652383
ENSG00000130559	1.5090176639309737e-11	8.776004192062219
ENSG00000172794	1.5090176639309844e-11	7.944550685198323
ENSG00000269904	1.5340803279421763e-11	4.664691571975977
ENSG00000242299	1.5340803279421763e-11	8.472565257565053
ENSG00000164749	1.5854361320886352e-11	7.155357430997302
ENSG00000113108	1.6384764242847102e-11	8.812889437963857
ENSG00000120907	1.6384764242847335e-11	1.1559776016646848
ENSG00000181195	1.6384764242847335e-11	1.2388139841923165
ENSG00000147604	1.6656450839897955e-11	8.926638976907151
ENSG00000105576	1.6656450839897955e-11	8.82518451993107
ENSG00000122824	1.749828440421513e-11	4.100090038329253
ENSG00000171863	1.7788057969315584e-11	8.918442255595675
ENSG00000228397	1.8082534396368347e-11	5.481533823449354
ENSG00000167487	1.8082534396368347e-11	8.177589157355886
ENSG00000126226	1.838178839323393e-11	8.710430421570415
ENSG00000107105	1.9308980386852286e-11	3.5503188112374993
ENSG00000223705	1.9628115206537362e-11	8.865163567071086
ENSG00000213261	1.9952418890590055e-11	6.811622505578224
ENSG00000233797	1.9952418890590197e-11	3.7049385039387075
ENSG00000054219	2.0281973375680294e-11	8.696588438984016
ENSG00000175048	2.0281973375680294e-11	8.810337977927308
ENSG00000101871	2.0281973375680368e-11	7.617836655544825
ENSG00000216990	2.0616861867884474e-11	4.834093906734639
ENSG00000165671	2.0616861867884474e-11	8.89230519104206
ENSG00000133275	2.0616861867884474e-11	8.85696684575961
ENSG00000133243	2.095716886187631e-11	8.819539258656146
ENSG00000147676	2.0957168861876385e-11	3.9625852201945726
ENSG00000145863	2.1302980160397796e-11	2.0148121220508206
ENSG00000101187	2.1654382894014577e-11	8.731926784266467
ENSG00000175768	2.201146554116662e-11	8.039222264993853
ENSG00000138326	2.201146554116662e-11	8.918442255595675
ENSG00000239827	2.2374317948509856e-11	4.938321964507463
ENSG00000168386	2.2374317948509856e-11	6.036127345385546
ENSG00000106868	2.2374317948509856e-11	7.762900679226819
ENSG00000260183	2.3117698395630925e-11	0.8220781010098939
ENSG00000154654	2.3498413157099054e-11	5.136490177194476
ENSG00000196683	2.388527116495782e-11	8.902048812972726
ENSG00000077044	2.388527116495782e-11	8.889753731005511
ENSG00000225032	2.4278369422702917e-11	7.631930591115681
ENSG00000224578	2.467780643053314e-11	8.207024665504656
ENSG00000270988	2.467780643053314e-11	0.795324163870781
ENSG00000156413	2.467780643053314e-11	4.684151651121468
ENSG00000240616	2.5496098316259236e-11	7.10054138124195
ENSG00000265352	2.5915157882472646e-11	1.4189919770875044
ENSG00000223343	2.6773627863536834e-11	4.223509141259767
ENSG00000122641	2.6773627863536834e-11	4.216614122608105
ENSG00000254173	2.677362786353702e-11	1.3889361660269568
ENSG00000234476	2.7213252571903294e-11	4.3970370314879075
ENSG00000135063	2.7213252571903294e-11	6.809663824348653
ENSG00000149742	2.7213252571903294e-11	3.0194899181935395
ENSG00000172292	2.7213252571903488e-11	7.938517300366498
ENSG00000071082	2.7213252571903582e-11	8.918442255595675
ENSG00000104979	2.7213252571903582e-11	8.836475042480922
ENSG00000119559	2.7213252571903582e-11	8.632019227909574
ENSG00000176887	2.7659949373940678e-11	3.4101657045087865
ENSG00000139684	2.7659949373940678e-11	8.76471366951237
ENSG00000162873	2.7659949373940678e-11	6.790777748086575
ENSG00000243517	2.8113829582791245e-11	7.023712579115862
ENSG00000141447	2.8113829582791245e-11	8.16526126303006
ENSG00000111674	2.857500622333494e-11	8.87336028838256
ENSG00000165283	2.857500622333494e-11	8.851321584484685
ENSG00000137106	2.857500622333494e-11	8.768812030168107
ENSG00000228205	2.857500622333494e-11	7.392884883597299
ENSG00000196935	2.8575006223335142e-11	5.781536049185053
ENSG00000165621	2.8575006223335346e-11	1.6402262955422797
ENSG00000151240	2.904359405786138e-11	7.683283418469034
ENSG00000115041	2.951970961211703e-11	3.3061339208801734
ENSG00000153885	2.951970961211703e-11	5.403901096304479
ENSG00000100490	2.951970961211724e-11	7.440979060285692
ENSG00000267904	2.951970961211724e-11	7.877501599955856
ENSG00000228549	3.0003471201735335e-11	2.754133325374394
ENSG00000106991	3.049499895904722e-11	7.969701842701124
ENSG00000179846	3.049499895904722e-11	6.896502932381681
ENSG00000250056	3.099441486028899e-11	5.362395315170757
ENSG00000109944	3.20174083850249e-11	7.777842716496476
ENSG00000078403	3.20174083850249e-11	8.759610749439268
ENSG00000186854	3.201740838502513e-11	8.49648856092716
ENSG00000133315	3.254123943093175e-11	8.52208328427895
ENSG00000107242	3.254123943093175e-11	8.8774586490383
ENSG00000082397	3.254123943093209e-11	7.487669737014725
ENSG00000178053	3.254123943093209e-11	7.945317789900288
ENSG00000257551	3.307346552282715e-11	2.570295065770937
ENSG00000232977	3.307346552282715e-11	3.8456057667876102
ENSG00000197121	3.528898312403071e-11	7.763520567448461
ENSG00000130309	3.5865199481512086e-11	8.78829927402943
ENSG00000105298	3.5865199481512086e-11	8.703238259676302
ENSG00000166664	3.5865199481512086e-11	2.3334187914524005
ENSG00000113262	3.6450631435777504e-11	2.1735258302264655
ENSG00000198739	3.704542315900033e-11	3.0433921814198044
ENSG00000213609	3.70454231590006e-11	6.52859839814357
ENSG00000183617	3.70454231590006e-11	8.748862568091242
ENSG00000259071	3.7649721026294515e-11	6.300795863713204
ENSG00000099804	3.826367364853878e-11	8.669909033228576
ENSG00000198894	3.826367364853878e-11	8.573015155123771
ENSG00000116745	3.826367364853905e-11	2.9941868715921713
ENSG00000135750	3.826367364853905e-11	1.9604272399336204
ENSG00000225205	3.888743190566834e-11	8.6289254266712
ENSG00000257621	3.888743190566834e-11	8.852868485103873
ENSG00000118217	3.888743190566862e-11	8.893852091661248
ENSG00000171224	3.888743190566862e-11	7.16219885504388
ENSG00000230317	3.952114898045383e-11	4.197693268093462
ENSG00000242540	3.952114898045383e-11	1.936811125645062
ENSG00000228544	4.0164980392766525e-11	7.67546565770961
ENSG00000256576	4.016498039276681e-11	5.891272187710741
ENSG00000112186	4.016498039276681e-11	0.8694079155634066
ENSG00000006756	4.148362020404292e-11	6.309033162149423
ENSG00000243024	4.148362020404292e-11	4.505895344476717
ENSG00000187742	4.2158751643641205e-11	8.889753731005511
ENSG00000188993	4.2158751643641205e-11	4.559936001182413
ENSG00000075673	4.284464357410308e-11	2.828985362870804
ENSG00000271874	4.284464357410308e-11	0.5878510679116958
ENSG00000273226	4.354146373241246e-11	6.007602736501826
ENSG00000237222	4.4249382408918016e-11	2.938243417642411
ENSG00000183298	4.569920947261389e-11	6.728024795903798
ENSG00000197768	4.569920947261389e-11	6.390825604387629
ENSG00000159958	4.569920947261389e-11	8.293685513978946
ENSG00000131459	4.569920947261389e-11	2.339254393247021
ENSG00000174748	4.644147155106712e-11	8.922540616251414
ENSG00000225127	4.644147155106745e-11	1.1143343938171766
ENSG00000081791	4.719553960878571e-11	8.811884878546495
ENSG00000146147	4.796159728232639e-11	6.594300679430981
ENSG00000172260	4.796159728232639e-11	4.945179068050139
ENSG00000112530	4.796159728232639e-11	4.585809211429418
ENSG00000101134	4.9530430009678736e-11	4.195177288856845
ENSG00000212658	5.0333586447629006e-11	1.3320059762172514
ENSG00000255086	5.033358644762937e-11	3.5130978834078683
ENSG00000269988	5.1149495354048565e-11	5.132233016927728
ENSG00000196531	5.1149495354048565e-11	8.922540616251414
ENSG00000240509	5.1149495354048565e-11	6.447261122308336
ENSG00000039600	5.1149495354048565e-11	7.618492270368544
ENSG00000196199	5.197835472963245e-11	8.830829781205997
ENSG00000226084	5.197835472963245e-11	7.788481242586544
ENSG00000115363	5.197835472963245e-11	3.784424090931423
ENSG00000115604	5.197835472963245e-11	6.900418693282091
ENSG00000083828	5.197835472963245e-11	8.578198198183157
ENSG00000242444	5.197835472963245e-11	3.8062660556465713
ENSG00000198963	5.197835472963245e-11	6.931967511555293
ENSG00000160447	5.197835472963245e-11	7.722788575598545
ENSG00000136856	5.282036557659641e-11	8.621271046561548
ENSG00000090372	5.45446609678268e-11	8.816987798619596
ENSG00000198914	5.45446609678268e-11	1.0779574111348793
ENSG00000160953	5.45446609678268e-11	8.78729471461207
ENSG00000099954	5.542736292640968e-11	8.321112241569987
ENSG00000081913	5.632405127691508e-11	7.606219480057811
ENSG00000240395	5.632405127691548e-11	5.071222264876553
ENSG00000140320	5.723494270718748e-11	8.70478516029549
ENSG00000273321	5.723494270718748e-11	1.0261408965417471
ENSG00000132952	5.81602571823874e-11	8.732469125468292
ENSG00000132259	5.81602571823874e-11	5.623474467534972
ENSG00000165006	5.81602571823874e-11	8.776004192062219
ENSG00000125726	5.81602571823874e-11	5.359430985947028
ENSG00000269012	5.910021799329492e-11	1.0917476483998407
ENSG00000165025	6.005505180530301e-11	8.47107129044784
ENSG00000163536	6.10249887081121e-11	8.72782842361073
ENSG00000128872	6.201026226613897e-11	7.950976080667463
ENSG00000168056	6.3011109569645e-11	8.885655370349774
ENSG00000232739	6.3011109569645e-11	2.104717614327298
ENSG00000170786	6.402777128659768e-11	1.8464564054577932
ENSG00000160113	6.402777128659814e-11	8.42238037027884
ENSG00000104047	6.402777128659814e-11	8.814436338583045
ENSG00000110536	6.506049171526824e-11	7.219873696009448
ENSG00000168852	6.506049171526824e-11	5.381996331469313
ENSG00000113119	6.610951883759048e-11	8.328547481053796
ENSG00000105982	6.610951883759072e-11	7.836517993398479
ENSG00000169862	6.825750383469228e-11	2.7005085704454963
ENSG00000099622	7.047378588239406e-11	8.914343894939938
ENSG00000172548	7.047378588239406e-11	8.098425357262137
ENSG00000198363	7.047378588239406e-11	8.790850734065982
ENSG00000102024	7.047378588239457e-11	4.601214948534883
ENSG00000177225	7.160819896178865e-11	8.798042895960094
ENSG00000147162	7.393092552938218e-11	8.93073733756289
ENSG00000169925	7.393092552938218e-11	8.591497839567735
ENSG00000238078	7.393092552938218e-11	4.065575222702775
ENSG00000267785	7.393092552938218e-11	2.876827204356353
ENSG00000255561	7.511979381010667e-11	8.011565489305365
ENSG00000196605	7.632737557580398e-11	7.58165746977178
ENSG00000251408	7.632737557580398e-11	1.7265453318027582
ENSG00000175161	7.755395875251658e-11	5.9851948129367125
ENSG00000136999	7.755395875251658e-11	3.086771022866307
ENSG00000261303	7.755395875251658e-11	2.339541185896605
ENSG00000164683	7.755395875251714e-11	7.6309820998774915
ENSG00000196914	7.8799835589546e-11	8.893852091661248
ENSG00000065150	7.8799835589546e-11	8.861065206415349
ENSG00000182459	8.135066123833478e-11	6.1765201134779035
ENSG00000149328	8.265621673857303e-11	5.751057828555102
ENSG00000184682	8.398227940708972e-11	7.788481242586544
ENSG00000267016	8.398227940708972e-11	3.149702351474375
ENSG00000160606	8.398227940708972e-11	7.16869727879812
ENSG00000101445	8.53291640761009e-11	8.8774586490383
ENSG00000119414	8.53291640761009e-11	8.85696684575961
ENSG00000225986	8.669719029419993e-11	2.6107459294652395
ENSG00000095564	8.808668239516204e-11	8.922540616251414
ENSG00000271576	8.808668239516204e-11	7.6845610714345005
ENSG00000198879	9.238727058330155e-11	8.881557009694037
ENSG00000174567	9.238727058330221e-11	1.3090021689604499
ENSG00000213315	9.53678266650934e-11	6.491564303543647
ENSG00000165416	9.53678266650934e-11	8.718627142881891
ENSG00000154548	9.53678266650934e-11	6.798753627747856
ENSG00000163288	9.689320196208576e-11	2.4994811869121
ENSG00000181524	9.689320196208645e-11	8.25687185394583
ENSG00000136891	9.689320196208645e-11	8.779097993300594
ENSG00000243181	1.0161405131133771e-10	4.5523560564137755
ENSG00000100342	1.0161405131133771e-10	8.885655370349774
ENSG00000233878	1.0161405131133843e-10	2.6927791595908452
ENSG00000234899	1.0323714453470032e-10	1.576877795456562
ENSG00000253753	1.0323714453470032e-10	4.746711299820212
ENSG00000225697	1.0488560781911161e-10	8.745768766852866
ENSG00000164615	1.0488560781911161e-10	8.822633059894521
ENSG00000165685	1.0488560781911236e-10	8.43812707347283
ENSG00000198034	1.0655982865685726e-10	8.926638976907151
ENSG00000199709	1.0655982865685726e-10	3.2325366378394347
ENSG00000244020	1.082602003138136e-10	1.9372434065109603
ENSG00000253690	1.082602003138136e-10	6.415546709553403
ENSG00000266709	1.082602003138136e-10	3.048926415593014
ENSG00000196951	1.0998712191320835e-10	6.761521607765694
ENSG00000176463	1.0998712191320835e-10	8.439673974092017
ENSG00000105321	1.1174099852054771e-10	8.630472327290386
ENSG00000064490	1.1174099852054771e-10	8.713986441024328
ENSG00000173757	1.1174099852054771e-10	8.543322071116245
ENSG00000101298	1.1174099852054771e-10	7.890748307838457
ENSG00000074201	1.1174099852054771e-10	8.811884878546495
ENSG00000107263	1.1174099852054771e-10	8.906147173628463
ENSG00000165684	1.1352224122976538e-10	8.761157650058456
ENSG00000240754	1.1352224122976538e-10	7.910659334682407
ENSG00000185615	1.135222412297662e-10	5.510602830339111
ENSG00000181903	1.1533126725055931e-10	5.119407936843595
ENSG00000144642	1.1533126725055931e-10	5.655546993666157
ENSG00000023171	1.1716849999697294e-10	6.725074661534329
ENSG00000236097	1.1716849999697294e-10	1.384309237934664
ENSG00000116117	1.1903436917721596e-10	7.515043489109762
ENSG00000113734	1.1903436917721596e-10	8.242905351988934
ENSG00000133789	1.1903436917721679e-10	7.393903149060899
ENSG00000261115	1.1903436917721679e-10	3.97742561420583
ENSG00000260805	1.1903436917721679e-10	6.776275478593495
ENSG00000142453	1.2092931088475098e-10	8.821086159275334
ENSG00000223843	1.2285376769066058e-10	2.793095392600282
ENSG00000006015	1.2285376769066058e-10	8.844671763792396
ENSG00000203663	1.288087535498775e-10	0.9133077246013327
ENSG00000121361	1.288087535498775e-10	2.4423949298208325
ENSG00000136378	1.288087535498775e-10	3.8365408299017036
ENSG00000116574	1.288087535498775e-10	7.857284667205189
ENSG00000181982	1.3085582931843185e-10	8.635575247363487
ENSG00000227034	1.3085582931843278e-10	6.275829447857563
ENSG00000163931	1.3085582931843278e-10	8.871813387763373
ENSG00000198108	1.3085582931843278e-10	8.720636261716615
ENSG00000129675	1.3293473352968413e-10	8.830829781205997
ENSG00000196159	1.350459496340235e-10	7.963155400815681
ENSG00000005421	1.3718996824336486e-10	2.213686703881731
ENSG00000253051	1.3936728723439527e-10	5.302609297658431
ENSG00000216915	1.3936728723439527e-10	4.198191642889388
ENSG00000185246	1.3936728723439527e-10	8.789846174648618
ENSG00000213514	1.4382385482180517e-10	3.7093315020793276
ENSG00000184156	1.4382385482180517e-10	5.5283044808732695
ENSG00000113269	1.4382385482180517e-10	8.687307035268889
ENSG00000160602	1.4382385482180618e-10	8.557164053702644
ENSG00000120686	1.4382385482180618e-10	8.893852091661248
ENSG00000143515	1.484197847206298e-10	8.922540616251414
ENSG00000214274	1.484197847206298e-10	7.729352650430246
ENSG00000196533	1.484197847206298e-10	8.518731907181818
ENSG00000157259	1.484197847206298e-10	8.739118946160579
ENSG00000156508	1.5077133544911998e-10	8.93073733756289
ENSG00000064607	1.5077133544911998e-10	8.889753731005511
ENSG00000068615	1.5315933234656926e-10	6.143760483356756
ENSG00000102678	1.5558432715814023e-10	3.534395160485484
ENSG00000117971	1.5558432715814023e-10	4.30473062628502
ENSG00000234377	1.5804687977353012e-10	5.634531273195841
ENSG00000166349	1.5804687977353126e-10	5.887252111033514
ENSG00000139946	1.5804687977353126e-10	7.144736891136652
ENSG00000188316	1.6054755834395313e-10	3.074402847783777
ENSG00000160223	1.6054755834395313e-10	8.802141256615833
ENSG00000198876	1.6308693940077552e-10	8.815983239202234
ENSG00000197555	1.6566560797578494e-10	8.798042895960094
ENSG00000234741	1.6566560797578494e-10	8.889753731005511
ENSG00000258539	1.6828415772313758e-10	5.024186854855814
ENSG00000143061	1.6828415772313758e-10	2.8466292168894194
ENSG00000139438	1.6828415772313758e-10	7.215041719564348
ENSG00000171443	1.6828415772313758e-10	8.426478730934576
ENSG00000166200	1.6828415772313758e-10	8.863616666451898
ENSG00000233695	1.7094319104302672e-10	6.669599231789376
ENSG00000268798	1.7364331920703942e-10	6.200661800243751
ENSG00000143028	1.7364331920704002e-10	2.736933784634804
ENSG00000155093	1.7638516248527942e-10	8.017921689852843
ENSG00000242268	1.7638516248527942e-10	4.469589690642201
ENSG00000161091	1.763851624852807e-10	8.82928288058681
ENSG00000175283	1.7916935027524824e-10	8.641220508638412
ENSG00000254607	1.791693502752495e-10	3.3335747786229577
ENSG00000214612	1.819965212325262e-10	5.959786956815479
ENSG00000224631	1.819965212325262e-10	8.170130882485253
ENSG00000232324	1.819965212325262e-10	3.421890464497208
ENSG00000136867	1.8486732340326302e-10	6.596655964374251
ENSG00000119608	1.8778241435850595e-10	6.469949116419319
ENSG00000189221	1.8778241435850595e-10	4.053112136570091
ENSG00000269728	1.8778241435850595e-10	7.3044819262525325
ENSG00000187686	1.9074246133040233e-10	3.5645837807491354
ENSG00000142002	1.937481413502864e-10	8.844671763792396
ENSG00000188404	1.9680014138867915e-10	8.539685928676047
ENSG00000252793	1.998991584972328e-10	1.1156695655204525
ENSG00000111328	1.998991584972342e-10	8.113872796843998
ENSG00000171703	1.998991584972342e-10	8.449521994249817
ENSG00000175198	1.998991584972342e-10	8.396091596870415
ENSG00000254944	2.030458999526452e-10	5.377033764133196
ENSG00000125657	2.030458999526452e-10	4.936930733992383
ENSG00000257556	2.030458999526452e-10	3.400958305234777
ENSG00000169083	2.0624108340255576e-10	5.630573157995981
ENSG00000174482	2.0624108340255576e-10	4.301474459260712
ENSG00000118898	2.0948543701348065e-10	6.709585573648746
ENSG00000116785	2.0948543701348065e-10	4.600991214075323
ENSG00000141526	2.0948543701348065e-10	8.666815231990201
ENSG00000181036	2.127796996207785e-10	5.379154553200558
ENSG00000267896	2.127796996207785e-10	6.998889992244238
ENSG00000238251	2.127796996207785e-10	4.819833888956016
ENSG00000185386	2.229694930148797e-10	8.614541102882974
ENSG00000197191	2.229694930148797e-10	6.428106752596306
ENSG00000198648	2.229694930148797e-10	7.9911025647215395
ENSG00000165895	2.2647099870411306e-10	8.753965488164342
ENSG00000267251	2.3363612200345984e-10	3.206465122818382
ENSG00000175467	2.336361220034615e-10	8.834928141861734
ENSG00000255337	2.37301363623849e-10	4.5548808781861965
ENSG00000139746	2.37301363623849e-10	8.863616666451898
ENSG00000225667	2.373013636238507e-10	2.305509149263
ENSG00000143507	2.373013636238507e-10	8.672460493265127
ENSG00000262877	2.410228276961319e-10	5.961346351311779
ENSG00000269640	2.564879329703506e-10	8.56690767563331
ENSG00000186635	2.564879329703506e-10	8.884108469730586
ENSG00000179271	2.6050338700986677e-10	8.773914950241208
ENSG00000125650	2.6050338700986677e-10	7.519185611589751
ENSG00000170558	2.645803030677565e-10	7.037072352645027
ENSG00000139117	2.645803030677565e-10	8.194915573527677
ENSG00000176170	2.645803030677574e-10	6.950046990152448
ENSG00000176124	2.687195994878112e-10	8.293241948129959
ENSG00000107223	2.687195994878112e-10	8.902048812972726
ENSG00000162390	2.687195994878112e-10	5.215554849188565
ENSG00000139842	2.729222079841321e-10	8.820081599857971
ENSG00000166848	2.7718907383041564e-10	8.843124863173209
ENSG00000109736	2.7718907383041564e-10	8.65452015002299
ENSG00000080802	2.7718907383041564e-10	8.664806113155477
ENSG00000204271	2.7718907383041564e-10	8.384952783175375
ENSG00000261559	2.859194276194111e-10	1.6338991707075243
ENSG00000152601	2.859194276194111e-10	8.893852091661248
ENSG00000244716	2.859194276194111e-10	7.254797810258024
ENSG00000161970	2.903848756474668e-10	8.828278321169446
ENSG00000240964	2.9038487564746786e-10	3.057224261025882
ENSG00000224227	2.903848756474699e-10	1.3542584566749591
ENSG00000231196	2.9491850159322367e-10	3.894352823453678
ENSG00000125869	2.9491850159322574e-10	8.826189079348433
ENSG00000231409	2.9491850159322574e-10	5.172031141786995
ENSG00000237926	2.995213214595437e-10	4.428348032201591
ENSG00000008988	2.995213214595437e-10	8.93073733756289
ENSG00000259684	2.995213214595458e-10	5.786905689930132
ENSG00000076053	3.041943660003057e-10	8.568454576252497
ENSG00000197724	3.041943660003057e-10	8.806239617271569
ENSG00000166763	3.089386809285952e-10	4.998014016874398
ENSG00000134627	3.089386809285952e-10	6.655270949439067
ENSG00000254650	3.089386809285952e-10	5.666554747120819
ENSG00000155542	3.089386809285952e-10	8.32762866749702
ENSG00000136122	3.137553271277722e-10	8.136134795465209
ENSG00000141682	3.137553271277722e-10	8.623742383611813
ENSG00000082175	3.137553271277722e-10	4.075043619773745
ENSG00000269243	3.137553271277722e-10	7.241131473490288
ENSG00000224687	3.186453808653832e-10	3.0828592671803308
ENSG00000005206	3.186453808653832e-10	8.849774683865498
ENSG00000241061	3.236099340100475e-10	6.320196141398125
ENSG00000215196	3.236099340100475e-10	4.085957137587537
ENSG00000136144	3.236099340100475e-10	8.762162209475818
ENSG00000005812	3.2865009425128234e-10	8.791393075267806
ENSG00000113212	3.2865009425128347e-10	6.2128493589152844
ENSG00000105401	3.3376698532232404e-10	8.847223223828946
ENSG00000272970	3.389617472260002e-10	4.380328052967518
ENSG00000148343	3.389617472260026e-10	8.828278321169446
ENSG00000177989	3.389617472260026e-10	8.688853935888078
ENSG00000088448	3.4423553646370623e-10	8.885655370349774
ENSG00000049323	3.4423553646370623e-10	8.821086159275334
ENSG00000187080	3.495895262674553e-10	0.7697379644100004
ENSG00000229196	3.550249068351496e-10	5.432378745784956
ENSG00000106100	3.550249068351496e-10	8.178765546771418
ENSG00000172239	3.550249068351496e-10	8.810337977927308
ENSG00000126934	3.605428855690156e-10	8.855419945140422
ENSG00000177410	3.605428855690156e-10	8.833381241242547
ENSG00000170962	3.661446873173088e-10	7.596094609218721
ENSG00000235172	3.661446873173088e-10	4.312226209269744
ENSG00000137727	3.71831554619314e-10	4.688962648538964
ENSG00000260655	3.71831554619314e-10	8.181521649164752
ENSG00000182397	3.71831554619314e-10	5.795549068604495
ENSG00000152484	3.776047479536425e-10	8.78984617464862
ENSG00000171492	3.776047479536425e-10	8.765256010714193
ENSG00000197258	3.776047479536425e-10	7.432464761272534
ENSG00000260704	3.776047479536425e-10	1.3497167786083621
ENSG00000103269	3.776047479536425e-10	7.323845331886655
ENSG00000106034	3.8346554598997485e-10	8.596396117284053
ENSG00000149308	3.894152458441633e-10	8.661712311917102
ENSG00000272992	3.894152458441661e-10	1.167249471421658
ENSG00000166126	3.954551633368357e-10	7.914505742353688
ENSG00000241878	3.954551633368357e-10	8.708883520951227
ENSG00000134508	3.954551633368357e-10	8.451121828370978
ENSG00000140612	4.0158663325549424e-10	8.885655370349774
ENSG00000104728	4.015866332554957e-10	6.242233452472347
ENSG00000163629	4.078110096202059e-10	7.7402224922893055
ENSG00000188580	4.078110096202059e-10	4.360679426527122
ENSG00000137818	4.078110096202059e-10	8.93073733756289
ENSG00000213585	4.1412966595286027e-10	8.871813387763373
ENSG00000108557	4.1412966595286027e-10	8.618639463538711
ENSG00000087206	4.1412966595286027e-10	8.707336620332041
ENSG00000101665	4.1412966595286027e-10	8.683751015814977
ENSG00000104897	4.20543995550103e-10	8.799589796579282
ENSG00000117519	4.20543995550103e-10	8.009504905745477
ENSG00000155545	4.20543995550103e-10	8.776004192062219
ENSG00000134594	4.27055411759949e-10	6.29438447465701
ENSG00000173638	4.27055411759949e-10	8.571805953349626
ENSG00000150873	4.27055411759949e-10	3.3055213792839306
ENSG00000152409	4.336653482622109e-10	8.884108469730586
ENSG00000242697	4.336653482622109e-10	5.241469082994348
ENSG00000271828	4.336653482622109e-10	7.256059607257148
ENSG00000203993	4.336653482622109e-10	8.605882163355961
ENSG00000137054	4.403752593526261e-10	8.739118946160579
ENSG00000178187	4.4718662023090873e-10	3.038038078670248
ENSG00000146083	4.4718662023091033e-10	8.844671763792396
ENSG00000171757	4.471866202309135e-10	7.697570324601706
ENSG00000197647	4.471866202309135e-10	7.967817243236892
ENSG00000119335	4.611196984253242e-10	8.9102455342842
ENSG00000089199	4.611196984253258e-10	2.608908691428696
ENSG00000253222	4.682444733079046e-10	1.9172280180723413
ENSG00000171487	4.682444733079046e-10	1.7892136843861448
ENSG00000263681	4.68244473307908e-10	0.5911878771334346
ENSG00000240463	4.682444733079113e-10	5.560813447514914
ENSG00000267370	4.754768137150719e-10	5.14444573655151
ENSG00000011422	4.754768137150719e-10	7.556912800582336
ENSG00000109705	4.754768137150719e-10	6.5034385047857475
ENSG00000232124	4.754768137150719e-10	6.196103067575378
ENSG00000236780	4.754768137150719e-10	3.3832857665231186
ENSG00000070388	4.754768137150719e-10	4.802113700742982
ENSG00000229766	4.828183038250857e-10	6.042509040595102
ENSG00000255815	4.828183038250857e-10	5.625862958540564
ENSG00000188986	4.828183038250857e-10	8.82673142055026
ENSG00000179630	4.902705505320631e-10	8.375751502446539
ENSG00000185238	4.978351837623714e-10	8.61353654346561
ENSG00000236801	4.978351837623714e-10	7.079077374784261
ENSG00000253974	5.055138567952813e-10	1.2581817868406924
ENSG00000150938	5.055138567952813e-10	7.791592338494183
ENSG00000248787	5.055138567952813e-10	4.1478306269316105
ENSG00000260591	5.055138567952832e-10	6.957583217496245
ENSG00000134982	5.055138567952832e-10	8.759610749439268
ENSG00000163251	5.133082465880409e-10	7.861623309050414
ENSG00000174099	5.133082465880409e-10	7.817637290582566
ENSG00000237214	5.133082465880409e-10	6.946858685501985
ENSG00000105063	5.212200541052075e-10	8.875911748419112
ENSG00000131370	5.212200541052075e-10	8.553065693046907
ENSG00000233426	5.540763397871351e-10	6.935732199562881
ENSG00000168026	5.540763397871351e-10	8.462821635634393
ENSG00000087077	5.62601614273331e-10	8.690400836507266
ENSG00000188803	5.712550354380067e-10	0.8006704444556706
ENSG00000055118	5.712550354380067e-10	8.401941500502124
ENSG00000230091	5.800384819003046e-10	7.56805576837487
ENSG00000169432	5.800384819003046e-10	8.570801393932264
ENSG00000204103	5.800384819003046e-10	8.18515779160495
ENSG00000100154	5.800384819003046e-10	8.744221866233678
ENSG00000089692	5.800384819003046e-10	7.888456932450778
ENSG00000149269	5.889538590865591e-10	8.82928288058681
ENSG00000240455	5.980030996018117e-10	3.045945264799705
ENSG00000188517	6.071881636062468e-10	4.352515420090027
ENSG00000256116	6.071881636062468e-10	4.563978477560806
ENSG00000186567	6.071881636062468e-10	5.566839120119813
ENSG00000257718	6.165110391967417e-10	5.443744688888975
ENSG00000267943	6.165110391967461e-10	1.9327733663704851
ENSG00000064787	6.165110391967461e-10	8.143255371490797
ENSG00000166816	6.259737427934876e-10	8.279657541402313
ENSG00000172638	6.355783195317584e-10	7.96967465321681
ENSG00000100097	6.355783195317584e-10	8.902048812972726
ENSG00000173825	6.355783195317584e-10	6.824234857044011
ENSG00000204444	6.453268436590479e-10	7.855720471916737
ENSG00000167118	6.552214189373876e-10	8.777008751479581
ENSG00000167685	6.552214189373876e-10	8.606886722773323
ENSG00000253361	6.552214189373923e-10	1.2475510430026406
ENSG00000107833	6.652641790511396e-10	8.503395957478203
ENSG00000104866	6.652641790511396e-10	8.708341179749404
ENSG00000170464	6.754572880201777e-10	8.488496481972467
ENSG00000226964	6.754572880201825e-10	2.625352569700013
ENSG00000165526	6.963033627994283e-10	8.711434980987779
ENSG00000153208	7.069608121238197e-10	8.859518305796161
ENSG00000141574	7.069608121238197e-10	8.220634816249962
ENSG00000059378	7.177775781975865e-10	8.82673142055026
ENSG00000185905	7.177775781975865e-10	8.881557009694037
ENSG00000215244	7.287559831124381e-10	5.31994822201839
ENSG00000268747	7.287559831124407e-10	3.8359778559770525
ENSG00000183850	7.287559831124459e-10	2.0221551813690075
ENSG00000222014	7.51207162952386e-10	3.7984758572721553
ENSG00000173627	7.51207162952386e-10	2.418425672588953
ENSG00000103472	7.626847485474211e-10	7.321519765850062
ENSG00000269044	7.743335952484567e-10	8.324534866258647
ENSG00000173141	7.861561944090393e-10	8.687849376470716
ENSG00000117228	7.861561944090393e-10	8.752418587545156
ENSG00000243199	7.981550726443394e-10	8.04602379454095
ENSG00000151292	8.103327923156408e-10	8.84057340313666
ENSG00000167671	8.103327923156408e-10	8.823637619311883
ENSG00000256331	8.103327923156408e-10	1.7735767330279983
ENSG00000102763	8.103327923156408e-10	8.755512388783531
ENSG00000233358	8.103327923156466e-10	3.4910629684244876
ENSG00000140455	8.226919520211495e-10	8.77090127198912
ENSG00000198113	8.226919520211495e-10	8.695583879566652
ENSG00000149809	8.226919520211495e-10	8.712981881606966
ENSG00000167491	8.226919520211495e-10	8.821086159275334
ENSG00000260123	8.226919520211582e-10	3.3806290325323882
ENSG00000144681	8.35235187093392e-10	1.800859384453879
ENSG00000237506	8.352351870933979e-10	6.135846059218431
ENSG00000245556	8.352351870933979e-10	8.32602883337586
ENSG00000228288	8.47965170103171e-10	7.8682346945097885
ENSG00000235904	8.47965170103171e-10	2.7699279832112236
ENSG00000173402	8.47965170103177e-10	8.824179960513709
ENSG00000148308	8.47965170103177e-10	8.806239617271569
ENSG00000147403	8.47965170103177e-10	8.922540616251414
ENSG00000144476	8.608846113702828e-10	6.651416940175058
ENSG00000232388	8.739962594809225e-10	8.689938618291727
ENSG00000102710	8.873029018120776e-10	8.71942705994247
ENSG00000149547	8.873029018120776e-10	8.855419945140422
ENSG00000120332	9.008073650626913e-10	6.066917583259813
ENSG00000110237	9.008073650626913e-10	7.918599610634941
ENSG00000196363	9.008073650626913e-10	8.757059289402719
ENSG00000178464	9.145125157920573e-10	7.960473372487972
ENSG00000103067	9.145125157920573e-10	6.701106051721937
ENSG00000100095	9.145125157920573e-10	2.6006025113710396
ENSG00000186395	9.284212609652217e-10	8.711434980987779
ENSG00000139722	9.284212609652217e-10	8.906147173628463
ENSG00000155463	9.56861367855198e-10	8.869261927726823
ENSG00000169567	9.56861367855198e-10	8.9102455342842
ENSG00000268087	9.56861367855198e-10	7.770811166418416
ENSG00000170445	9.713987505414935e-10	8.861065206415349
ENSG00000232803	9.713987505414935e-10	5.458625178213329
ENSG00000189403	9.713987505414935e-10	8.906147173628463
ENSG00000249637	9.861517707528187e-10	6.325983955726058
ENSG00000261373	1.0011235459205808e-09	8.272545502494488
ENSG00000112394	1.0011235459205843e-09	6.571783934304681
ENSG00000255517	1.0163172373094912e-09	7.260724584355559
ENSG00000188566	1.0163172373094912e-09	8.712981881606966
ENSG00000117834	1.0317360506155303e-09	2.924138951689108
ENSG00000224717	1.0473832365717912e-09	5.698422773496574
ENSG00000151615	1.0632620915623176e-09	3.387880411879493
ENSG00000186891	1.0632620915623176e-09	7.486507918384849
ENSG00000269793	1.0632620915623176e-09	2.2245485316414877
ENSG00000263812	1.0632620915623176e-09	0.951755732733476
ENSG00000222033	1.0632620915623176e-09	0.9722468285086354
ENSG00000242276	1.0793759582440728e-09	4.5392528790823405
ENSG00000198917	1.0793759582440728e-09	8.718084801680066
ENSG00000122034	1.0793759582440728e-09	8.847223223828946
ENSG00000027075	1.0793759582440805e-09	5.8448116983738485
ENSG00000169253	1.0957282261770385e-09	4.487287077698987
ENSG00000129968	1.0957282261770385e-09	8.84057340313666
ENSG00000157379	1.1123223324626606e-09	8.637122147982675
ENSG00000121101	1.1123223324626606e-09	7.938449166859155
ENSG00000130313	1.1291617623906573e-09	8.524377168456745
ENSG00000152969	1.1291617623906653e-09	4.2662610759757715
ENSG00000129038	1.1291617623906653e-09	3.257586909678461
ENSG00000104859	1.1462500500944285e-09	8.810337977927308
ENSG00000132964	1.1462500500944285e-09	8.369644022956075
ENSG00000179222	1.163590779214955e-09	8.889753731005511
ENSG00000011132	1.1635907792149674e-09	8.718627142881891
ENSG00000229789	1.181187583573545e-09	7.057615293223635
ENSG00000120705	1.181187583573545e-09	8.881557009694037
ENSG00000106571	1.1990441478532842e-09	7.313776262440856
ENSG00000160917	1.2171642082896574e-09	8.75806384882008
ENSG00000054179	1.2171642082896574e-09	4.37343357967887
ENSG00000260588	1.217164208289666e-09	5.612228109602889
ENSG00000213402	1.217164208289666e-09	8.639673608019224
ENSG00000150459	1.2355515533699845e-09	8.815983239202232
ENSG00000130560	1.2355515533699845e-09	8.757059289402719
ENSG00000267834	1.2355515533699845e-09	6.289521888769648
ENSG00000251666	1.2542100245421443e-09	5.6071345666599175
ENSG00000180592	1.2731435169326652e-09	5.047747757457795
ENSG00000130254	1.2731435169326652e-09	8.861065206415349
ENSG00000187446	1.2923559800741333e-09	8.855419945140422
ENSG00000204060	1.2923559800741426e-09	4.59520736051613
ENSG00000237286	1.2923559800741426e-09	2.445733330312485
ENSG00000156103	1.3118514186421587e-09	6.6425613263933245
ENSG00000272491	1.3118514186421587e-09	1.466878607439228
ENSG00000124466	1.3118514186421587e-09	3.399598220329458
ENSG00000131019	1.3118514186421587e-09	5.085924562070957
ENSG00000153714	1.3316338932019082e-09	7.9144881300004455
ENSG00000261807	1.3316338932019082e-09	1.1047426428017202
ENSG00000264659	1.3517075209646258e-09	2.7282280471587446
ENSG00000134028	1.3517075209646258e-09	3.728689392251146
ENSG00000164116	1.3517075209646258e-09	7.137763628033626
ENSG00000214022	1.3517075209646258e-09	8.893852091661248
ENSG00000171433	1.3517075209646258e-09	2.5160240589338554
ENSG00000137055	1.3720764765538453e-09	8.697050657199554
ENSG00000214389	1.3720764765538453e-09	8.22604115403268
ENSG00000255853	1.3720764765538648e-09	3.298820881602248
ENSG00000179523	1.3927449927817315e-09	8.367012439933236
ENSG00000245060	1.4137173614354321e-09	8.784200913373693
ENSG00000264773	1.4349979340739363e-09	4.058602252543559
ENSG00000198561	1.4349979340739363e-09	8.630472327290386
ENSG00000169855	1.4349979340739363e-09	7.2895712170910985
ENSG00000073711	1.4349979340739363e-09	7.370145376268674
ENSG00000224858	1.4349979340739363e-09	5.618353631363979
ENSG00000244056	1.4565911228351225e-09	2.648546714315078
ENSG00000196154	1.4565911228351225e-09	8.752418587545154
ENSG00000137871	1.4565911228351329e-09	8.852868485103873
ENSG00000160401	1.4565911228351329e-09	6.6840269058002635
ENSG00000107249	1.4785014012534938e-09	8.193051095206808
ENSG00000204899	1.4785014012534938e-09	8.628383085469375
ENSG00000140538	1.4785014012534992e-09	6.01612855089687
ENSG00000240298	1.5007333050883923e-09	5.630410146024482
ENSG00000133818	1.5007333050883923e-09	7.930385502035939
ENSG00000165688	1.5007333050883923e-09	8.812889437963857
ENSG00000197070	1.5007333050883923e-09	8.770358930787294
ENSG00000185272	1.5232914331632391e-09	7.382158118630662
ENSG00000101842	1.5232914331632391e-09	5.5007205684018565
ENSG00000101751	1.52329143316325e-09	8.74167040619713
ENSG00000273079	1.5461804482155972e-09	5.6299957961390135
ENSG00000178162	1.5461804482155972e-09	6.25586602226591
ENSG00000126756	1.5461804482156081e-09	8.802141256615833
ENSG00000173302	1.5461804482156137e-09	0.46229279589594
ENSG00000152932	1.5694050777582552e-09	2.8676597710924705
ENSG00000128917	1.5694050777582552e-09	5.676502216881332
ENSG00000204335	1.5694050777582552e-09	1.053793385594117
ENSG00000176490	1.5694050777582552e-09	8.251631723286978
ENSG00000183048	1.5694050777582552e-09	7.171697135335139
ENSG00000070159	1.5694050777582552e-09	3.2327933876945933
ENSG00000175066	1.5929701149515985e-09	8.586857137710172
ENSG00000130717	1.5929701149515985e-09	8.725819304776003
ENSG00000206120	1.5929701149516099e-09	6.13379364183684
ENSG00000176248	1.6168804194873754e-09	8.832376681825183
ENSG00000032444	1.6168804194873754e-09	8.82518451993107
ENSG00000236296	1.6168804194873754e-09	7.608768431304247
ENSG00000129474	1.6168804194873754e-09	6.550750860980117
ENSG00000179943	1.6168804194873754e-09	8.497493120344522
ENSG00000135454	1.616880419487387e-09	6.515742587491021
ENSG00000250786	1.616880419487387e-09	7.819450296145577
ENSG00000259129	1.616880419487387e-09	4.079613328162814
ENSG00000244398	1.6411409184838532e-09	8.353712798548662
ENSG00000178149	1.6411409184838532e-09	8.533578449185582
ENSG00000237190	1.6657566073926314e-09	8.59095549836591
ENSG00000123178	1.6657566073926314e-09	8.192045067012634
ENSG00000225953	1.6657566073926314e-09	4.180702889367953
ENSG00000163746	1.6907325509173904e-09	4.114401274015741
ENSG00000232907	1.6907325509173904e-09	6.902497594370499
ENSG00000169660	1.7160738839443177e-09	8.803145816033195
ENSG00000151693	1.7160738839443177e-09	4.6974221662363504
ENSG00000179456	1.7417858124848412e-09	8.553065693046907
ENSG00000144645	1.7417858124848412e-09	8.889753731005511
ENSG00000158813	1.7417858124848412e-09	7.418173589962844
ENSG00000196312	1.7417858124848412e-09	8.01993966348931
ENSG00000164056	1.7943426415199888e-09	8.004302079819725
ENSG00000266258	1.7943426415199888e-09	2.583356047811583
ENSG00000254186	1.8211983183194745e-09	2.274210390836796
ENSG00000087884	1.8211983183194875e-09	7.48247219568628
ENSG00000100577	1.8211983183194875e-09	8.480299760660992
ENSG00000138386	1.8211983183194875e-09	8.702695918474479
ENSG00000039650	1.8211983183194875e-09	8.77345273202567
ENSG00000121207	1.8760916984159016e-09	1.717019225639047
ENSG00000126821	1.9041406311775132e-09	8.006059245669995
ENSG00000132570	1.9041406311775132e-09	8.434470809889271
ENSG00000009830	1.9041406311775132e-09	8.666815231990201
ENSG00000272922	1.9041406311775132e-09	2.0647892857213543
ENSG00000163071	1.932598674828361e-09	4.544566574655973
ENSG00000169100	1.9325986748283817e-09	8.922540616251414
ENSG00000223685	1.9325986748283817e-09	7.0312950651538815
ENSG00000136383	1.9325986748283817e-09	7.862218583754213
ENSG00000188060	1.9907654167709127e-09	7.094003921931056
ENSG00000174276	2.020485977566757e-09	8.076463862107085
ENSG00000162595	2.0506393764181227e-09	5.948634851152367
ENSG00000196549	2.0506393764181227e-09	6.787916197511159
ENSG00000245904	2.0506393764181375e-09	6.78905352580669
ENSG00000188816	2.0506393764181375e-09	3.1843450763450116
ENSG00000204673	2.0812317509744787e-09	8.759610749439268
ENSG00000120913	2.0812317509744787e-09	8.011710129819221
ENSG00000251381	2.1122693234355285e-09	5.063623046368639
ENSG00000149131	2.1122693234355285e-09	7.729062262212876
ENSG00000164949	2.1122693234355285e-09	8.10311045550391
ENSG00000121989	2.1122693234355285e-09	8.555617153083457
ENSG00000235209	2.1122693234355285e-09	2.1955529073293043
ENSG00000160221	2.1437584016797134e-09	8.8774586490383
ENSG00000237576	2.1437584016797134e-09	5.1119386453503255
ENSG00000272108	2.1437584016797287e-09	3.3785888617481388
ENSG00000143603	2.1437584016797287e-09	8.871813387763373
ENSG00000225706	2.1437584016797287e-09	2.290861371571624
ENSG00000224992	2.175705380407273e-09	4.717505664168068
ENSG00000198521	2.175705380407281e-09	6.87339214952604
ENSG00000159674	2.208116742297832e-09	8.357064175645792
ENSG00000100353	2.2409990591832675e-09	8.9102455342842
ENSG00000224805	2.2409990591832675e-09	2.116065165397838
ENSG00000105819	2.2409990591832675e-09	8.867715027107636
ENSG00000130590	2.274358993235433e-09	8.286102719737817
ENSG00000165487	2.274358993235433e-09	8.699139899020565
ENSG00000241829	2.274358993235433e-09	1.7465964144755306
ENSG00000213071	2.274358993235433e-09	6.213505962149619
ENSG00000131446	2.342538820460445e-09	8.897950452316989
ENSG00000229619	2.342538820460445e-09	6.939952253115021
ENSG00000268996	2.342538820460445e-09	5.861427139526315
ENSG00000181444	2.377372500581481e-09	7.876372521167996
ENSG00000231079	2.377372500581481e-09	3.766814612645758
ENSG00000054793	2.377372500581481e-09	6.6801321038853825
ENSG00000145217	2.4127113742497497e-09	8.333220995269974
ENSG00000105700	2.4127113742497497e-09	8.761157650058456
ENSG00000068985	2.4485625736945697e-09	4.897437990453876
ENSG00000181027	2.4485625736945697e-09	8.629467767873024
ENSG00000243056	2.521830969100191e-09	5.634475416628135
ENSG00000100647	2.521830969100191e-09	8.795491435923545
ENSG00000129158	2.521830969100191e-09	8.394287120392473
ENSG00000104413	2.559262923701598e-09	7.38685135084833
ENSG00000129933	2.559262923701607e-09	8.844671763792396
ENSG00000126790	2.559262923701607e-09	8.662254653118927
ENSG00000247092	2.5972367240084663e-09	7.782696963672064
ENSG00000135040	2.5972367240084663e-09	8.745768766852866
ENSG00000104886	2.5972367240084663e-09	8.789846174648618
ENSG00000232346	2.6357600043755625e-09	7.336545544469942
ENSG00000125246	2.6357600043755625e-09	8.29404186519054
ENSG00000153790	2.6357600043755625e-09	8.600236902081035
ENSG00000238207	2.635760004375581e-09	1.8318118173706341
ENSG00000117322	2.635760004375581e-09	7.87841479063833
ENSG00000269896	2.674840503614081e-09	7.005664702969385
ENSG00000183831	2.714486066375728e-09	6.263534542093953
ENSG00000249425	2.714486066375747e-09	5.0305038839629415
ENSG00000255516	2.714486066375747e-09	3.3965888179762587
ENSG00000147874	2.754704644554566e-09	8.671251291490982
ENSG00000163631	2.7547046445545855e-09	6.595718466065552
ENSG00000119771	2.7547046445545855e-09	5.047718654292107
ENSG00000244968	2.7547046445545855e-09	3.3726834879962655
ENSG00000075223	2.7955042987066616e-09	5.034476488329812
ENSG00000127074	2.7955042987066616e-09	7.6041354743416285
ENSG00000086189	2.878879629110555e-09	8.812889437963857
ENSG00000136098	2.878879629110555e-09	8.427021072136402
ENSG00000100575	2.921471982817287e-09	8.550514233010357
ENSG00000105325	2.921471982817287e-09	8.790850734065982
ENSG00000156052	2.921471982817287e-09	7.339998831597111
ENSG00000265806	2.921471982817287e-09	7.0088770624269605
ENSG00000006625	2.9646787703756288e-09	8.583843459458084
ENSG00000110025	2.9646787703756288e-09	7.547536437334872
ENSG00000103381	2.964678770375639e-09	8.143611722702389
ENSG00000112195	2.964678770375639e-09	8.574899754588001
ENSG00000116667	2.964678770375639e-09	8.52417252609996
ENSG00000170921	3.0085086175901313e-09	8.356773787428423
ENSG00000168944	3.0085086175901524e-09	8.848770124448134
ENSG00000148948	3.0529702678344236e-09	4.81973585489004
ENSG00000156521	3.0529702678344236e-09	8.755512388783531
ENSG00000205786	3.098072583602647e-09	3.5205319044120813
ENSG00000119280	3.098072583602647e-09	8.11678060809214
ENSG00000078900	3.0980725836026583e-09	6.089448666531637
ENSG00000070814	3.1438245480807344e-09	8.812889437963857
ENSG00000151917	3.1438245480807456e-09	6.0596255439246045
ENSG00000228486	3.1438245480807456e-09	8.539766051662331
ENSG00000162066	3.1902352667375043e-09	8.115438349829736
ENSG00000263829	3.1902352667375043e-09	3.4263699101721814
ENSG00000175602	3.2373139689360588e-09	8.794949094721721
ENSG00000235859	3.2373139689360588e-09	8.56435621559676
ENSG00000236846	3.2373139689360588e-09	2.103527194860407
ENSG00000198816	3.2373139689360588e-09	8.570001476871683
ENSG00000124839	3.2373139689360588e-09	2.7045925389075625
ENSG00000105723	3.2373139689360588e-09	8.720636261716615
ENSG00000204219	3.333512870695231e-09	6.823876381395188
ENSG00000219747	3.3826521632451435e-09	6.062057382591254
ENSG00000136371	3.3826521632451435e-09	6.472734716191557
ENSG00000110583	3.3826521632451435e-09	8.703238259676302
ENSG00000268030	3.4324976286839663e-09	7.520938623342531
ENSG00000177042	3.4324976286839663e-09	8.685297916434164
ENSG00000160993	3.4324976286839663e-09	8.233828590630592
ENSG00000240376	3.483059140743935e-09	8.346111351940984
ENSG00000172725	3.534346707159368e-09	8.80879107730812
ENSG00000220472	3.534346707159368e-09	7.175068295298632
ENSG00000214046	3.534346707159368e-09	8.80368815723502
ENSG00000270001	3.6391407145871284e-09	2.4419917623108005
ENSG00000139910	3.6391407145871284e-09	1.962046737017355
ENSG00000079313	3.6391407145871284e-09	8.812889437963857
ENSG00000116299	3.6391407145871284e-09	5.872224609746141
ENSG00000240875	3.6391407145871284e-09	8.26890936005429
ENSG00000227954	3.6391407145871284e-09	2.826535920614328
ENSG00000186976	3.69266785703162e-09	6.784468327091883
ENSG00000248677	3.69266785703162e-09	5.598195235643716
ENSG00000139675	3.69266785703162e-09	7.976013964548368
ENSG00000175061	3.69266785703162e-09	8.881557009694037
ENSG00000198000	3.69266785703162e-09	8.861065206415349
ENSG00000270935	3.69266785703162e-09	1.0619232398862577
ENSG00000178015	3.69266785703162e-09	6.584908846483159
ENSG00000116852	3.746962460328829e-09	8.824179960513709
ENSG00000185101	3.746962460328843e-09	8.75806384882008
ENSG00000242337	3.746962460328843e-09	6.021779706769022
ENSG00000235984	3.7469624603288695e-09	3.053648050473613
ENSG00000234781	3.7469624603288695e-09	0.5062960589203117
ENSG00000178761	3.802035229076129e-09	8.848770124448134
ENSG00000212359	3.802035229076129e-09	4.494866424674272
ENSG00000270372	3.802035229076129e-09	6.045181427834573
ENSG00000100320	3.802035229076129e-09	8.830829781205997
ENSG00000134056	3.857897012773976e-09	8.659160851880552
ENSG00000234912	3.914558807724197e-09	8.648208028175741
ENSG00000079482	3.972031758951929e-09	4.025932558052009
ENSG00000254786	3.972031758951929e-09	1.6045179968071628
ENSG00000154102	3.972031758951958e-09	8.442872173557529
ENSG00000162664	4.030327162152154e-09	8.781649453337144
ENSG00000135070	4.030327162152154e-09	8.807244176688933
ENSG00000102409	4.030327162152168e-09	8.665063689014232
ENSG00000197558	4.030327162152168e-09	6.959628313440672
ENSG00000103995	4.089456465660363e-09	8.683208674613152
ENSG00000162545	4.089456465660363e-09	3.240789540000294
ENSG00000070610	4.089456465660363e-09	8.885655370349774
ENSG00000176641	4.149431272448622e-09	3.847558220067485
ENSG00000104131	4.149431272448622e-09	8.881557009694037
ENSG00000137713	4.149431272448622e-09	8.656067050642177
ENSG00000241358	4.210263342146376e-09	1.3605675738738556
ENSG00000171903	4.210263342146376e-09	4.263288042939784
ENSG00000232956	4.210263342146391e-09	8.823637619311883
ENSG00000130589	4.210263342146391e-09	8.848770124448134
ENSG00000204175	4.2719645930868476e-09	0.8306712873830054
ENSG00000167615	4.3345471043792505e-09	8.922540616251414
ENSG00000102753	4.3345471043792505e-09	8.614878801728016
ENSG00000110011	4.3345471043792505e-09	8.748320226889417
ENSG00000119705	4.462405040952601e-09	8.641762849840237
ENSG00000213339	4.462405040952632e-09	8.861065206415349
ENSG00000146576	4.462405040952632e-09	8.717080242262703
ENSG00000135390	4.527705447348513e-09	8.875911748419112
ENSG00000164093	4.5277054473485285e-09	1.8509072053820426
ENSG00000099331	4.661112855871069e-09	8.893852091661248
ENSG00000248175	4.661112855871069e-09	8.091977264683168
ENSG00000206549	4.729245861757054e-09	6.391155820626732
ENSG00000197415	4.729245861757054e-09	6.767958660225456
ENSG00000136878	4.798349363107174e-09	8.806239617271569
ENSG00000132953	4.798349363107174e-09	8.76935437136993
ENSG00000172890	4.798349363107174e-09	8.844671763792396
ENSG00000023516	4.798349363107174e-09	8.824179960513709
ENSG00000173653	4.798349363107174e-09	8.660165411297914
ENSG00000120697	4.8684368030338185e-09	8.845676323209759
ENSG00000165973	4.868436803033871e-09	2.4961488174075366
ENSG00000184313	4.939521805287192e-09	2.532500654180324
ENSG00000106993	4.939521805287227e-09	8.683751015814975
ENSG00000151131	4.939521805287227e-09	8.6340283467443
ENSG00000150990	4.939521805287227e-09	8.687849376470714
ENSG00000234350	5.011618176602909e-09	3.312312844065824
ENSG00000259330	5.011618176602909e-09	8.33301635291319
ENSG00000150893	5.011618176602909e-09	2.9309107681332534
ENSG00000254911	5.011618176602909e-09	7.4745747379869325
ENSG00000203697	5.011618176602909e-09	5.444300809129679
ENSG00000182979	5.084739909079137e-09	8.776004192062219
ENSG00000147677	5.084739909079137e-09	8.902048812972726
ENSG00000164713	5.158901182583267e-09	8.670451374430401
ENSG00000215705	5.234116367188998e-09	6.838551886061649
ENSG00000184863	5.387766915864556e-09	8.902048812972726
ENSG00000173548	5.387766915864556e-09	8.42653166443655
ENSG00000127870	5.387766915864556e-09	8.695041538364828
ENSG00000241556	5.4662319934731416e-09	6.385949313555786
ENSG00000083635	5.4662319934731416e-09	7.8014901574767554
ENSG00000103254	5.4662319934731416e-09	8.609438182809873
ENSG00000156976	5.4662319934731416e-09	8.926638976907151
ENSG00000166529	5.545810414350749e-09	8.05301131407828
ENSG00000133265	5.545810414350749e-09	8.640135826234761
ENSG00000201699	5.545810414350749e-09	7.210756712957403
ENSG00000213903	5.626517537234367e-09	8.641762849840237
ENSG00000263345	5.708368926341194e-09	6.854476551607766
ENSG00000248537	5.791380354026894e-09	2.08610627205818
ENSG00000121390	5.7913803540269344e-09	8.724734622372354
ENSG00000072310	5.8755678034765015e-09	8.781649453337144
ENSG00000066629	5.960947471429095e-09	7.432341884296156
ENSG00000111729	6.047535770936479e-09	7.063469807073084
ENSG00000218052	6.047535770936479e-09	7.865206517988642
ENSG00000105865	6.047535770936479e-09	8.245119113180442
ENSG00000185345	6.135349334156093e-09	7.485527561691741
ENSG00000173320	6.135349334156093e-09	6.784968002236715
ENSG00000151773	6.135349334156136e-09	7.833319793932969
ENSG00000270062	6.224405015178369e-09	6.346156035972265
ENSG00000161016	6.224405015178369e-09	8.922540616251414
ENSG00000267212	6.314719892889763e-09	4.717092073665232
ENSG00000100429	6.314719892889763e-09	6.819864442853476
ENSG00000125531	6.314719892889763e-09	5.00833809316046
ENSG00000177106	6.314719892889763e-09	8.400341666380964
ENSG00000188385	6.314719892889763e-09	7.651516610329844
ENSG00000105364	6.314719892889763e-09	8.679652655159238
ENSG00000135638	6.314719892889808e-09	6.341079525253561
ENSG00000127184	6.406311273870925e-09	8.888206830386324
ENSG00000140474	6.406311273870925e-09	8.897950452316989
ENSG00000162772	6.40631127387097e-09	8.9102455342842
ENSG00000139767	6.499196695331132e-09	2.7223716595228367
ENSG00000267522	6.593393928078901e-09	3.4965575001550855
ENSG00000157423	6.688920979529306e-09	7.097327889110135
ENSG00000230202	6.688920979529306e-09	8.537134468639495
ENSG00000234745	6.7857960967494605e-09	8.93073733756289
ENSG00000134905	6.7857960967494845e-09	8.752418587545156
ENSG00000198546	6.884037769540557e-09	8.253315834491916
ENSG00000138028	6.884037769540557e-09	6.8907616665324865
ENSG00000107262	6.884037769540557e-09	8.87336028838256
ENSG00000149294	6.884037769540557e-09	8.704705037309205
ENSG00000131408	6.884037769540557e-09	8.847223223828946
ENSG00000142910	6.983664733558655e-09	5.302381833105156
ENSG00000219928	7.084695973474424e-09	6.427371056780329
ENSG00000146540	7.084695973474424e-09	8.848770124448134
ENSG00000167461	7.187150726171243e-09	8.744221866233678
ENSG00000160791	7.187150726171243e-09	7.244693824181052
ENSG00000011243	7.187150726171243e-09	8.807786517890758
ENSG00000125485	7.187150726171243e-09	8.56690767563331
ENSG00000245105	7.291048483983206e-09	4.316592531280728
ENSG00000165171	7.291048483983206e-09	6.369044648783901
ENSG00000103707	7.291048483983232e-09	8.536672250423958
ENSG00000239719	7.3964089979735376e-09	6.192648525341407
ENSG00000221890	7.396408997973564e-09	4.102953654124086
ENSG00000079805	7.50325228125268e-09	8.902048812972726
ENSG00000170647	7.50325228125268e-09	8.483393561899367
ENSG00000120278	7.503252281252733e-09	7.037203685447829
ENSG00000214145	7.503252281252733e-09	5.596896654458623
ENSG00000168961	7.611598612338123e-09	8.529613145018104
ENSG00000168071	7.611598612338123e-09	8.881557009694037
ENSG00000099326	7.611598612338123e-09	8.848770124448134
ENSG00000104611	7.721468538554844e-09	6.824829073383567
ENSG00000110768	7.721468538554844e-09	8.786752373410245
ENSG00000226954	7.832882879478956e-09	3.4825032255695434
ENSG00000188157	7.945862730422502e-09	8.5523187094883
ENSG00000264098	7.945862730422502e-09	7.386976423589317
ENSG00000255150	7.945862730422502e-09	7.970211371544333
ENSG00000174744	7.945862730422502e-09	8.776004192062219
ENSG00000256393	7.945862730422502e-09	7.295039379577104
ENSG00000116016	7.945862730422502e-09	8.653515590605627
ENSG00000251141	7.945862730422586e-09	6.2321606016380535
ENSG00000272808	7.945862730422586e-09	3.9827169655345624
ENSG00000236305	8.060429465961864e-09	5.981490200435145
ENSG00000127415	8.060429465961864e-09	8.844671763792396
ENSG00000187033	8.060429465961864e-09	5.398432057183849
ENSG00000148384	8.060429465961864e-09	8.784200913373693
ENSG00000128581	8.060429465961864e-09	7.738924442362741
ENSG00000237977	8.060429465961864e-09	5.836416256465864
ENSG00000239556	8.176604743509261e-09	5.474543680648892
ENSG00000129197	8.176604743509261e-09	8.717080242262703
ENSG00000134882	8.294410506929022e-09	8.386757259653319
ENSG00000138629	8.294410506929022e-09	8.830829781205997
ENSG00000118491	8.294410506929022e-09	6.153333817509669
ENSG00000155265	8.413868990197158e-09	4.5821620645986965
ENSG00000168264	8.413868990197158e-09	8.881557009694037
ENSG00000214514	8.413868990197158e-09	3.5421459795463113
ENSG00000260907	8.413868990197188e-09	0.7143224298195885
ENSG00000106299	8.413868990197188e-09	8.616630344703985
ENSG00000167701	8.413868990197188e-09	8.042183009743969
ENSG00000136874	8.413868990197188e-09	8.75806384882008
ENSG00000197535	8.413868990197188e-09	8.902048812972726
ENSG00000214016	8.535002721106862e-09	4.323876648460291
ENSG00000125755	8.535002721106862e-09	8.885655370349774
ENSG00000165821	8.535002721106892e-09	7.358888004354432
ENSG00000139637	8.657834525018889e-09	8.60843362339251
ENSG00000233961	8.657834525018889e-09	7.124639992145726
ENSG00000087299	8.657834525018889e-09	7.966865617321503
ENSG00000187164	8.782387528658756e-09	7.737972816447349
[truncated: 2,921 more rows]
