# Supplementary material for: Machine learning predicts treatment sensitivity in multiple myeloma based on molecular and clinical information coupled with drug response
Source: PLoS One. 2021 Jul 28;16(7):e0254596. doi: 10.1371/journal.pone.0254596 (PMC8318243; doi:10.1371/journal.pone.0254596)
Supplement: S1 File — (ZIP) [file pone.0254596.s004.zip › Supplementary Material 1/21q22/selected_genes_experiment_8.csv]

gene	pvalue	entropy
ENSG00000186866	1.8573351982285655e-21	8.81323588036572
ENSG00000159140	4.925386185261739e-20	8.93217289960087
ENSG00000241837	9.003088512897546e-19	8.72011847145884
ENSG00000160216	2.6059498915393277e-18	8.846616902624168
ENSG00000156253	5.16024255609179e-18	8.628450025071906
ENSG00000160194	7.651055419208378e-16	8.795513436029358
ENSG00000247746	8.33469401741541e-15	7.311939995608505
ENSG00000184787	9.212614041146176e-15	8.915978567617064
ENSG00000159131	1.165000637991678e-13	8.8795413206535
ENSG00000160214	1.2366061609824288e-13	8.766180996766863
ENSG00000241945	1.4256516678853192e-13	8.760604301418354
ENSG00000119280	1.949822846773564e-13	8.092323798340889
ENSG00000160284	3.479085471286193e-13	8.367249987669076
ENSG00000160256	4.829026783039965e-13	8.354516194034556
ENSG00000160299	9.645303214635294e-13	8.837527378341429
ENSG00000130340	1.0581943144183294e-12	8.497085950194213
ENSG00000182362	1.1243462978197373e-12	8.530748279107351
ENSG00000142207	1.1682020091296152e-12	8.806131072664654
ENSG00000160226	1.4642305533000656e-12	8.548470723443716
ENSG00000156256	2.1336878550024648e-12	8.891687069641355
ENSG00000156261	2.4354516052399087e-12	8.920027150613016
ENSG00000165169	2.529111738641418e-12	8.730200354032414
ENSG00000156384	4.9355520053187785e-12	8.241664764961975
ENSG00000235776	5.317122108243589e-12	6.190279052522758
ENSG00000183255	5.5186158792720435e-12	8.87549273765755
ENSG00000255815	5.622153549785536e-12	5.630314344232305
ENSG00000176399	6.402233421337173e-12	6.609728169230702
ENSG00000099624	8.579428636204722e-12	8.857770293321186
ENSG00000129757	1.2351057691949993e-11	7.925168670771275
ENSG00000160208	1.4515311180049636e-11	8.834471153636315
ENSG00000160209	1.4515311180049636e-11	8.891687069641355
ENSG00000159556	1.5331737914134073e-11	8.122671685667385
ENSG00000177932	1.5900861146008882e-11	5.919626052164925
ENSG00000063177	1.942137406092107e-11	8.940270065592774
ENSG00000154723	2.0078133280371668e-11	8.800554377316146
ENSG00000170677	2.1587545411763117e-11	7.003423143870092
ENSG00000253982	2.2383413164776446e-11	7.670760844037503
ENSG00000130255	2.2451018927744113e-11	8.940270065592774
ENSG00000076662	2.4501043583691515e-11	8.940270065592774
ENSG00000157538	2.5864596558174904e-11	8.835999265988871
ENSG00000160221	3.032598978112437e-11	8.895735652637308
ENSG00000154645	5.7531716582815183e-11	7.894987880415052
ENSG00000115268	6.513428024038307e-11	8.944318648588725
ENSG00000174444	8.46397792682681e-11	8.948367231584678
ENSG00000105640	9.242350381172529e-11	8.944318648588725
ENSG00000218426	1.237750163108517e-10	8.37422335495259
ENSG00000108107	1.2632322315236635e-10	8.940270065592774
ENSG00000002586	1.4735584281083411e-10	8.167112292445154
ENSG00000213096	1.5480114434368505e-10	7.932691780124865
ENSG00000214612	1.6933698850684673e-10	5.995253558210316
ENSG00000104219	1.748092956312195e-10	8.839055490693989
ENSG00000259514	1.9734072079400443e-10	6.738310616692692
ENSG00000167658	1.9791041506575308e-10	8.948367231584678
ENSG00000233927	2.0136252183213384e-10	8.940270065592774
ENSG00000169857	2.2592963153156734e-10	8.749450910721334
ENSG00000233762	2.3052039544320378e-10	7.904999046584095
ENSG00000215424	2.42748272861695e-10	8.229598165806728
ENSG00000148303	2.5125029377072173e-10	8.948367231584678
ENSG00000228205	2.548781434243825e-10	7.402314900292906
ENSG00000213862	3.0261611998495955e-10	6.714865443801645
ENSG00000205670	3.8332559500054675e-10	8.455274164704226
ENSG00000160193	4.4550190699049224e-10	8.505718870247838
ENSG00000111666	4.455019069904954e-10	8.668935855031423
ENSG00000105372	4.795060978985816e-10	8.948367231584678
ENSG00000140961	4.863302123330332e-10	7.200757221070843
ENSG00000196867	6.042206345029213e-10	5.687196728792522
ENSG00000232912	6.355714699465168e-10	6.084391681717465
ENSG00000242071	6.573492767107522e-10	8.286023880343018
ENSG00000142541	6.685099220399337e-10	8.948367231584678
ENSG00000173166	7.885981148469811e-10	7.803771934614369
ENSG00000165548	7.885981148469895e-10	8.386722577937084
ENSG00000168264	8.154834579443434e-10	8.89420754028475
ENSG00000101888	8.842068161758834e-10	8.588956553403229
ENSG00000178922	9.296745781608587e-10	8.66162889050827
ENSG00000243646	9.80145068366768e-10	8.730736108094137
ENSG00000233791	1.0304223979422536e-09	6.809918489573398
ENSG00000269696	1.0802144399081456e-09	4.2565956600602854
ENSG00000137309	1.0802144399081456e-09	8.852193597972677
ENSG00000177628	1.154529725500244e-09	8.887638486645404
ENSG00000175886	1.154529725500244e-09	6.595117222890115
ENSG00000184441	1.21351980066085e-09	7.70475677019028
ENSG00000243926	1.2754494090645646e-09	5.625694552389266
ENSG00000104611	1.3184390309115715e-09	6.7771006254335475
ENSG00000121797	1.3590868889509097e-09	8.300408793319576
ENSG00000197016	1.5008558216718432e-09	6.77662594669232
ENSG00000257698	1.5049931325145435e-09	8.145491131349978
ENSG00000120784	1.5300518121189089e-09	6.326947567099844
ENSG00000160305	1.6570255831953894e-09	8.760068547356632
ENSG00000178982	1.6845518553550204e-09	8.903832818629208
ENSG00000142166	1.7942643022128588e-09	8.907881401625161
ENSG00000117308	1.7991893408728418e-09	8.327704225415452
ENSG00000160201	1.8041275727860347e-09	8.906353289272603
ENSG00000164620	1.8290178391838948e-09	8.516872260944856
ENSG00000121858	1.8542431383550353e-09	8.819804934005067
ENSG00000120256	1.9801284836947847e-09	8.281975297347067
ENSG00000213967	2.079978190869272e-09	6.021829068595863
ENSG00000162704	2.1143405799442853e-09	8.895735652637308
ENSG00000131188	2.2207850140763527e-09	8.366708679027074
ENSG00000162913	2.4099206572466647e-09	6.351839253045629
ENSG00000178741	2.4898976565366847e-09	8.899784235633259
ENSG00000159200	2.4898976565366847e-09	8.50691338536076
ENSG00000239415	2.5308513808077875e-09	7.199963806585931
ENSG00000143624	2.5724620076434767e-09	8.911929984621112
ENSG00000185658	2.875208872251363e-09	8.859298405673744
ENSG00000123119	3.0188508436249468e-09	7.60987667828081
ENSG00000160218	3.1184759148875786e-09	8.884582261940288
ENSG00000137818	3.1780638344231572e-09	8.948367231584678
ENSG00000137177	3.230021893045341e-09	7.511355747792129
ENSG00000175197	3.230021893045341e-09	8.677568775085046
ENSG00000159128	3.336435291047669e-09	8.819804934005067
ENSG00000230207	3.390916509373466e-09	7.222406132040385
ENSG00000185950	3.726446081182801e-09	7.63407503841556
ENSG00000166682	3.726446081182828e-09	7.136481331851657
ENSG00000162244	3.96433941105243e-09	8.940270065592774
ENSG00000083845	4.1052846695810045e-09	8.944318648588725
ENSG00000240087	4.160785329091206e-09	6.053576556985058
ENSG00000205758	4.437535141006804e-09	8.64563671534655
ENSG00000130159	4.437535141006804e-09	8.764117130352583
ENSG00000159788	4.965632922020239e-09	8.286937088801249
ENSG00000232533	5.045909393473859e-09	6.817717643685786
ENSG00000151287	5.2802907553143e-09	7.677142063031486
ENSG00000241852	5.379855298618647e-09	7.6431022797218375
ENSG00000131773	5.644355342754247e-09	6.594755079946405
ENSG00000228903	5.905773830862148e-09	8.544422140447764
ENSG00000235297	6.195426621409929e-09	6.058851386559615
ENSG00000232070	6.603248115031053e-09	5.26605030157061
ENSG00000204628	7.037183864160644e-09	8.948367231584678
ENSG00000162373	7.264448021575055e-09	6.439747066052634
ENSG00000213609	7.96891241953988e-09	6.537548949657484
ENSG00000086598	7.96891241953988e-09	8.93217289960087
ENSG00000113272	8.096181521043126e-09	8.69376310706885
ENSG00000150995	8.11758465510609e-09	8.667943496740586
ENSG00000147408	8.48998390249211e-09	8.8795413206535
ENSG00000180881	8.51240046131735e-09	7.994217738732165
ENSG00000047346	8.625350867410247e-09	8.93217289960087
ENSG00000244968	9.044187625850862e-09	3.396346801333469
ENSG00000105426	9.212362485025595e-09	7.24592178969457
ENSG00000198890	9.334348107686053e-09	8.19559668507367
ENSG00000143198	1.0233400918632324e-08	8.84715265668589
ENSG00000128641	1.0233400918632324e-08	8.487958457503252
ENSG00000268041	1.1070684493213134e-08	7.6505138254148815
ENSG00000196668	1.109971282179781e-08	7.391510456393812
ENSG00000198862	1.2195546099454626e-08	8.857770293321186
ENSG00000122787	1.2355841319523194e-08	7.603688175642172
ENSG00000141959	1.2550904396891002e-08	8.903832818629208
ENSG00000103253	1.2583705057099995e-08	8.462378972405293
ENSG00000114631	1.2782268620637145e-08	7.960870581239074
ENSG00000159079	1.3120005680860924e-08	8.25330161913577
ENSG00000197180	1.3536767929820223e-08	6.814931789011847
ENSG00000140474	1.3572074069769763e-08	8.928124316604919
ENSG00000154553	1.3572074069769763e-08	8.49741954743385
ENSG00000268362	1.3572074069769763e-08	6.3850118412720835
ENSG00000104765	1.378580089420553e-08	8.817284463361672
ENSG00000177283	1.378580089420553e-08	5.295298999715235
ENSG00000105202	1.4446825431047934e-08	8.903832818629208
ENSG00000242247	1.4446825431048088e-08	8.891687069641355
ENSG00000143499	1.4635852996785142e-08	8.704178586882064
ENSG00000124795	1.5376359083485748e-08	8.215101689169622
ENSG00000117461	1.6620398291833916e-08	8.71247790969605
ENSG00000236552	1.8195817138396277e-08	8.72363130039307
ENSG00000214717	1.872029322558225e-08	8.641131528121484
ENSG00000094631	1.8768695728505208e-08	8.85120123968184
ENSG00000246090	2.05416527098657e-08	8.061594687143387
ENSG00000272899	2.118623260569701e-08	7.888667719602457
ENSG00000149273	2.151585869007862e-08	8.948367231584678
ENSG00000133872	2.190673010945849e-08	8.93217289960087
ENSG00000107679	2.288496614255457e-08	8.222762127689414
ENSG00000166441	2.2884966142554737e-08	8.940270065592774
ENSG00000154642	2.3240267499292866e-08	8.867395571665647
ENSG00000069011	2.6620803006679537e-08	5.557479420580286
ENSG00000230202	2.668897332300358e-08	8.550991194087109
ENSG00000220472	2.837693930646251e-08	7.191281024214827
ENSG00000241324	2.837693930646251e-08	6.861317475269241
ENSG00000105193	2.971058523064466e-08	8.944318648588725
ENSG00000188004	3.009173041859049e-08	5.983035731837795
ENSG00000187824	3.1105091537585844e-08	8.36054949361218
ENSG00000213885	3.256314799578558e-08	6.337024894887566
ENSG00000237214	3.297981689967964e-08	6.944761716667755
ENSG00000173171	3.297981689968023e-08	8.537853086808418
ENSG00000177888	3.3486663952796666e-08	8.697811690064801
ENSG00000143156	3.3486663952796666e-08	7.963122616467084
ENSG00000156304	3.505305679490312e-08	8.757548076713238
ENSG00000229638	3.5590841886435864e-08	8.548470723443716
ENSG00000227097	3.613664306616236e-08	8.883589903649453
ENSG00000104671	3.613664306616236e-08	8.39760164447007
ENSG00000165801	3.613664306616236e-08	8.735777049380923
ENSG00000269890	3.8891454780699706e-08	6.424542362743252
ENSG00000000460	4.019163435067832e-08	7.981987285331423
ENSG00000159147	4.019163435067875e-08	8.583713455294358
ENSG00000107745	4.070286861778136e-08	8.676040662732488
ENSG00000241556	4.1429226062578105e-08	6.3897776358581675
ENSG00000159086	4.4462681302734684e-08	8.83195068299292
ENSG00000105173	4.457491697671143e-08	8.697811690064801
ENSG00000139352	4.7233647416985844e-08	6.707064094688946
ENSG00000121413	4.8681335275262813e-08	8.26746072905874
ENSG00000154358	4.942125293975408e-08	8.77878334998383
ENSG00000151414	5.017209100895568e-08	8.855249822677791
ENSG00000107816	5.02983033215231e-08	8.589492307464951
ENSG00000131398	5.10620792883333e-08	5.221170423787493
ENSG00000162004	5.1837116568693494e-08	8.41863476091858
ENSG00000213442	5.262357594996204e-08	8.537115175924612
ENSG00000264176	5.26235759499626e-08	5.537555764910815
ENSG00000072778	5.26235759499626e-08	8.944318648588725
ENSG00000134955	5.491534105850919e-08	7.8410502226942125
ENSG00000180773	5.491534105850919e-08	8.59453324875174
ENSG00000218175	5.505312798607332e-08	8.427724285201318
ENSG00000131127	5.560764127338108e-08	8.172232383564547
ENSG00000187098	5.673298868659883e-08	7.765429455070108
ENSG00000108405	5.744752994219788e-08	8.914450455264506
ENSG00000144589	5.7591483367380173e-08	8.696283577712245
ENSG00000160294	5.831652167063207e-08	8.849673127329284
ENSG00000008226	5.9050421470855214e-08	8.597053719395133
ENSG00000150967	5.919827401723691e-08	8.878013208300944
ENSG00000132688	6.00929683874462e-08	7.96971774007183
ENSG00000213516	6.100078867497013e-08	8.574088176949898
ENSG00000189343	6.380488199433806e-08	8.907881401625161
ENSG00000222808	6.396428130339794e-08	5.923927021537804
ENSG00000163346	6.55796907367253e-08	8.906353289272603
ENSG00000230979	6.574339349884513e-08	7.052276721742712
ENSG00000223704	6.673397458648611e-08	7.6159298546154375
ENSG00000196437	6.757051558915902e-08	7.6185325716956385
ENSG00000213262	6.773904132669505e-08	8.098488538336063
ENSG00000100266	6.858781019754464e-08	8.618824746727446
ENSG00000172687	7.066720054338707e-08	6.273451031197801
ENSG00000168028	7.280774126324422e-08	8.944318648588725
ENSG00000088881	7.408531934014774e-08	6.338975775150155
ENSG00000075073	7.632625772381545e-08	6.997635995233474
ENSG00000070882	7.727927913580485e-08	8.773742408697043
ENSG00000198625	8.080673937267641e-08	8.895735652637308
ENSG00000140988	8.22203183514886e-08	8.940270065592774
ENSG00000006756	8.324468184824801e-08	6.232408826069002
ENSG00000205664	8.682100718291218e-08	7.946105669186585
ENSG00000149823	8.703595958936649e-08	8.873964625304993
ENSG00000183486	9.099458904877046e-08	8.814228238656558
ENSG00000226029	9.099458904877046e-08	6.25432286444945
ENSG00000165102	9.212486294199003e-08	8.745402327725383
ENSG00000094916	9.235254694324113e-08	8.811707768013164
ENSG00000173153	9.349918258920691e-08	8.821333046357623
ENSG00000233016	9.512770868118438e-08	8.77473476698788
ENSG00000205269	9.774257439268841e-08	8.460648703230651
ENSG00000111752	9.944275011667424e-08	7.827652113428213
ENSG00000223891	9.944275011667424e-08	8.43709511613875
ENSG00000125827	1.0217257880318706e-07	8.841575961337382
ENSG00000136149	1.0394744970073127e-07	7.890737140597016
ENSG00000168556	1.0811734914826782e-07	8.462914726467014
ENSG00000186056	1.0838328753847553e-07	8.4159121334531
ENSG00000160062	1.0838328753847553e-07	7.681548223666941
ENSG00000146066	1.0838328753847708e-07	8.821333046357623
ENSG00000138814	1.0999229455502313e-07	8.837527378341429
ENSG00000164587	1.1026270558091197e-07	8.944318648588725
ENSG00000165795	1.1135081315314324e-07	8.523897918813315
ENSG00000160285	1.1328011634296996e-07	8.841575961337382
ENSG00000182050	1.1328011634296996e-07	7.091521313822956
ENSG00000038002	1.2014416901198938e-07	8.878013208300944
ENSG00000197183	1.2162412531131704e-07	8.553511664730504
ENSG00000160055	1.219222310993619e-07	8.222545648690605
ENSG00000102316	1.219222310993619e-07	8.873964625304993
ENSG00000118473	1.2372580412069024e-07	5.54336589675959
ENSG00000221983	1.2402890462652923e-07	8.936221482596823
ENSG00000147234	1.3088226449969036e-07	6.848193574742337
ENSG00000153789	1.3313888235558502e-07	8.067929170132704
ENSG00000080839	1.3510311796626675e-07	8.630970495715301
ENSG00000272129	1.5371881068687707e-07	6.131058526659549
ENSG00000119979	1.5371881068687707e-07	8.61783238843661
ENSG00000157601	1.555981727504021e-07	8.902304706276652
ENSG00000173401	1.559767090731731e-07	6.325055390652338
ENSG00000165197	1.559767090731731e-07	4.8610673447262345
ENSG00000136758	1.5826674500255325e-07	8.907881401625161
ENSG00000182670	1.6058936035998746e-07	8.93217289960087
ENSG00000198521	1.6294500287745936e-07	6.834381203765982
ENSG00000187243	1.6533412620805792e-07	4.206669659426039
ENSG00000118508	1.6533412620805792e-07	8.033495065570403
ENSG00000130433	1.677571900009696e-07	5.83140426608289
ENSG00000124198	1.677571900009696e-07	8.906353289272603
ENSG00000153048	1.7021465997736022e-07	8.500344331721413
ENSG00000170889	1.727070080071894e-07	8.944318648588725
ENSG00000243829	1.7523471218693293e-07	6.638659609575096
ENSG00000134986	1.7736848978729982e-07	7.929544991966833
ENSG00000176978	1.803981329875797e-07	8.93217289960087
ENSG00000078177	1.8259280803051568e-07	8.849673127329284
ENSG00000273044	1.8303483764673225e-07	2.0592401017236726
ENSG00000232176	1.8526058774709771e-07	5.0829039667190035
ENSG00000126249	1.884207545586676e-07	8.125327366202828
ENSG00000188419	1.9631447359169795e-07	8.659846330748683
ENSG00000070081	1.986965111747717e-07	8.940270065592774
ENSG00000182220	1.9965714747639883e-07	8.867395571665647
ENSG00000186792	2.0207846873904977e-07	7.353816942922744
ENSG00000113594	2.0502162618981067e-07	7.144463199199604
ENSG00000234771	2.0750594624371668e-07	8.699875556479082
ENSG00000188026	2.0750594624371668e-07	6.3392089068874435
ENSG00000204390	2.0800629850717507e-07	7.2539708395042695
ENSG00000147799	2.1721509503708538e-07	7.5263663396552065
ENSG00000264920	2.2357243059055498e-07	7.445151457901671
ENSG00000272979	2.2681832633649027e-07	5.257523806639954
ENSG00000105676	2.268183263364927e-07	8.736769407671758
ENSG00000169253	2.268183263364927e-07	4.547874895048354
ENSG00000258118	2.2955807021576485e-07	2.704911715684049
ENSG00000268592	2.2955807021576485e-07	4.364517881152268
ENSG00000120805	2.3010985297666192e-07	8.87549273765755
ENSG00000147400	2.391150758065658e-07	8.643116244703155
ENSG00000230565	2.396890955986486e-07	6.8377601187028425
ENSG00000237765	2.575439786032528e-07	7.879165448247473
ENSG00000130811	2.5816079545141917e-07	8.89420754028475
ENSG00000138629	2.5816079545141917e-07	8.867395571665647
ENSG00000270673	2.644081777795712e-07	6.923014815855888
ENSG00000263164	2.656751055209875e-07	3.7601273489700953
ENSG00000134138	2.7668399004511195e-07	6.968214864327186
ENSG00000089692	2.8471958592039834e-07	7.9546734274159565
ENSG00000264290	2.8471958592039834e-07	6.045303920045293
ENSG00000135116	2.881340354267775e-07	5.876064261925705
ENSG00000177600	2.929809464969415e-07	8.936221482596823
ENSG00000165171	2.929809464969415e-07	6.292407256279289
ENSG00000165804	3.01474187181013e-07	8.233365442147987
ENSG00000099994	3.058097170061856e-07	6.956103538711043
ENSG00000144713	3.058097170061856e-07	8.948367231584678
ENSG00000105373	3.102055824123069e-07	8.93217289960087
ENSG00000198860	3.139154771831059e-07	8.806666826726374
ENSG00000253619	3.146625932011914e-07	4.543482389318021
ENSG00000240342	3.146625932011914e-07	8.345681117158849
ENSG00000114423	3.1842406858307313e-07	8.551983552377946
ENSG00000136942	3.2376334245438313e-07	8.944318648588725
ENSG00000165516	3.284087532292871e-07	8.865867459313089
ENSG00000169567	3.323291557722405e-07	8.926596204252363
ENSG00000180447	3.3311865426970185e-07	7.3884123273424995
ENSG00000099385	3.468211895927577e-07	8.026606402699775
ENSG00000224858	3.468211895927577e-07	5.6098755365347515
ENSG00000101282	3.476439875355079e-07	5.938251304411552
ENSG00000143514	3.576661199600863e-07	8.762589018000027
ENSG00000171827	3.619240347439967e-07	5.743700776489542
ENSG00000204219	3.6709831044627827e-07	6.830691684828953
ENSG00000159082	3.767710195749386e-07	8.644108602993992
ENSG00000157625	3.767710195749386e-07	8.742346103020267
ENSG00000171425	3.7766248647054176e-07	8.69376310706885
ENSG00000172053	3.7766248647054176e-07	8.902304706276652
ENSG00000205763	3.7766248647054377e-07	7.165218526220421
ENSG00000114942	3.9968047770993153e-07	8.948367231584678
ENSG00000225573	4.1018240109620586e-07	7.210312673637476
ENSG00000254615	4.160227456318033e-07	8.587428441050672
ENSG00000168807	4.1700392611748044e-07	8.296693807563262
ENSG00000204387	4.219435077893203e-07	8.891687069641355
ENSG00000203705	4.229381945889323e-07	8.699339802417361
ENSG00000139112	4.229381945889323e-07	8.87549273765755
ENSG00000054983	4.2895412689990524e-07	8.694755465359687
ENSG00000160202	4.2895412689990524e-07	6.39230610344335
ENSG00000237991	4.350528059729293e-07	6.531545898616105
ENSG00000173376	4.4123532850738363e-07	8.863346988669695
ENSG00000168071	4.4123532850738755e-07	8.907881401625161
ENSG00000204396	4.4645227855936836e-07	8.724623658683905
ENSG00000147324	4.4645227855936836e-07	7.334105561949881
ENSG00000272711	4.5279140887107777e-07	6.4077092506720374
ENSG00000004838	4.538563606474938e-07	6.918524401387873
ENSG00000204060	4.6029713405052635e-07	4.628824798105198
ENSG00000273058	4.646400064044609e-07	7.348207499577925
ENSG00000238197	4.85815708005549e-07	7.7292647471647955
ENSG00000188959	4.926945615603382e-07	5.38827946206413
ENSG00000008853	4.984988118540976e-07	8.615768522022332
ENSG00000177917	4.99667571243666e-07	8.663894913744633
ENSG00000081721	5.067359784400925e-07	8.759076189065794
ENSG00000114391	5.079234091001291e-07	8.944318648588725
ENSG00000187210	5.139010402278678e-07	8.165127575863481
ENSG00000198947	5.199466763161037e-07	7.042890787298254
ENSG00000186310	5.211640295680526e-07	5.799103880441077
ENSG00000140876	5.211640295680526e-07	5.905730603107934
ENSG00000270036	5.285262354957488e-07	4.382715347325294
ENSG00000080947	5.422856438062322e-07	7.491255048222117
ENSG00000235065	5.512212883445156e-07	7.80239368849895
ENSG00000169255	5.512212883445185e-07	6.532461301214638
ENSG00000242083	5.576908798840456e-07	5.315579959876254
ENSG00000232346	5.681952074634866e-07	7.365798169328368
ENSG00000196081	5.735188524123392e-07	6.552587494510234
ENSG00000158793	5.748572799182856e-07	8.717062246753724
ENSG00000151229	5.815948426428687e-07	8.480637170803378
ENSG00000198353	5.980779403390949e-07	5.215376511705424
ENSG00000104695	5.994717355519504e-07	8.753499493717287
ENSG00000149972	5.994717355519504e-07	8.833478795345478
ENSG00000223799	5.994717355519504e-07	6.718006009042664
ENSG00000166946	6.050783827064913e-07	8.895735652637308
ENSG00000182759	6.064879452380679e-07	4.481344762304495
ENSG00000228929	6.150122161339153e-07	7.144586312986414
ENSG00000175505	6.150122161339185e-07	7.378258307135592
ENSG00000143258	6.150122161339185e-07	8.788408628328291
ENSG00000105808	6.236522475811342e-07	7.112396233779896
ENSG00000174748	6.57872262897204e-07	8.944318648588725
ENSG00000100600	6.594005302569074e-07	8.833478795345478
ENSG00000226828	6.6093222864945e-07	2.754016378531626
ENSG00000104626	6.780094913314159e-07	8.395537778055791
ENSG00000110092	6.795829450355274e-07	8.795513436029358
ENSG00000243284	6.955128205268447e-07	5.127444501972812
ENSG00000159399	7.068778079648481e-07	8.672246527143567
ENSG00000110700	7.352306224911384e-07	8.944318648588725
ENSG00000092978	7.352306224911489e-07	8.654269635400174
ENSG00000260521	7.369322171949115e-07	6.0431008013627565
ENSG00000182742	7.369322171949115e-07	7.14059800018733
ENSG00000234719	7.472219755538704e-07	7.785239412052251
ENSG00000012174	7.472219755538704e-07	8.681617358080997
ENSG00000118705	7.472219755538704e-07	8.944318648588725
ENSG00000240038	7.472219755538704e-07	8.734784691090086
ENSG00000182827	7.559026924371367e-07	8.891687069641355
ENSG00000145592	7.576504901810665e-07	8.948367231584678
ENSG00000136059	7.664482114728256e-07	8.807659185017213
ENSG00000187123	7.78931011285442e-07	5.322885034886559
ENSG00000249184	7.789310112854461e-07	6.609134242084244
ENSG00000140464	7.879673118682853e-07	8.867395571665647
ENSG00000243927	7.971048476228733e-07	8.588754396581146
ENSG00000073712	8.007884517976159e-07	8.181589226493623
ENSG00000253476	8.007884517976159e-07	4.465742203052245
ENSG00000187764	8.100695523249952e-07	8.895735652637308
ENSG00000170899	8.213440831308523e-07	8.3758829077227
ENSG00000164346	8.213440831308523e-07	8.898256123280701
ENSG00000173621	8.232378493117253e-07	7.286526454321574
ENSG00000147454	8.308551807497862e-07	8.679096887437602
ENSG00000232472	8.327701256190589e-07	8.313090296369152
ENSG00000154719	8.443496381238001e-07	8.532276391459911
ENSG00000255438	8.462946164212081e-07	6.336399807869796
ENSG00000135404	8.560846032058975e-07	8.93217289960087
ENSG00000164684	8.679770279377778e-07	6.576495337833994
ENSG00000071054	8.679770279377778e-07	8.708429326700099
ENSG00000183023	8.699745496080629e-07	8.427776575786263
ENSG00000145194	8.800289441916942e-07	8.454738410642504
ENSG00000123144	8.800289441916942e-07	8.8795413206535
ENSG00000261114	8.922424089310774e-07	8.451480029115304
ENSG00000153250	9.150602666559342e-07	8.887638486645404
ENSG00000167748	9.298730462734683e-07	3.860822648102492
ENSG00000214401	9.298730462734683e-07	7.716922395935136
ENSG00000116191	9.405950963682623e-07	8.928124316604919
ENSG00000235663	9.405950963682623e-07	5.07503754666353
ENSG00000226751	9.558067474074079e-07	8.591477024046624
ENSG00000143621	9.690341419310455e-07	8.915978567617064
ENSG00000233297	9.80191834796101e-07	6.441255428253264
ENSG00000131725	9.801918347961148e-07	8.604158527096198
ENSG00000182054	9.82438211398709e-07	8.920027150613016
ENSG00000072195	9.82438211398709e-07	6.581608377783606
ENSG00000040199	9.960212243869992e-07	8.802082489668702
ENSG00000157045	1.021395811566234e-06	8.81323588036572
ENSG00000164754	1.0237332948710452e-06	8.85120123968184
ENSG00000213293	1.0354983959119208e-06	3.824071269060589
ENSG00000213399	1.0378670301382683e-06	4.719124350351992
ENSG00000235508	1.0497888809657738e-06	4.7778786588712565
ENSG00000131263	1.0497888809657774e-06	8.780311462336389
ENSG00000128165	1.052189065130131e-06	8.807659185017213
ENSG00000268798	1.052189065130131e-06	6.252493745882047
ENSG00000181444	1.0642696730183826e-06	7.939653733788068
ENSG00000196208	1.0814077085255782e-06	7.512323370643016
ENSG00000137154	1.0814077085255839e-06	8.948367231584678
ENSG00000271948	1.0963092282033423e-06	6.89487245389508
ENSG00000176871	1.1088783981532603e-06	8.562144584784127
ENSG00000100284	1.124145075628764e-06	8.61378380544066
ENSG00000207146	1.1267091678024911e-06	3.874812683009878
ENSG00000121851	1.152662534624221e-06	8.738833274086039
ENSG00000107669	1.1711722171915493e-06	8.746930440077941
ENSG00000140451	1.1711722171915555e-06	8.795513436029358
ENSG00000184083	1.1872657007804542e-06	8.297229561624983
ENSG00000013392	1.1899686156524428e-06	8.713470267986887
ENSG00000214870	1.203572515970389e-06	7.069276584410657
ENSG00000047365	1.203572515970389e-06	8.633490966358695
ENSG00000162409	1.203572515970389e-06	3.256438685259204
ENSG00000206549	1.2173264493523863e-06	6.433540155739476
ENSG00000183386	1.2173264493523863e-06	6.673828723146374
ENSG00000196562	1.2200953796146103e-06	8.898256123280701
ENSG00000162929	1.236837041635676e-06	7.898397579116805
ENSG00000203832	1.236837041635676e-06	8.153790454163968
ENSG00000110002	1.2538002854074506e-06	8.738833274086039
ENSG00000102158	1.2709879281413821e-06	8.907881401625161
ENSG00000165646	1.3060478508761044e-06	8.09690813539856
ENSG00000216866	1.3239259380225758e-06	5.804260308865203
ENSG00000135677	1.3390045059494097e-06	8.8795413206535
ENSG00000196998	1.3390045059494097e-06	8.783367687041503
ENSG00000214597	1.3420400392247885e-06	4.168467067270815
ENSG00000169239	1.3420400392247885e-06	8.288263044331721
ENSG00000236935	1.3573175698143044e-06	7.287941247616415
ENSG00000160691	1.3603931468235818e-06	8.924075733608968
ENSG00000235962	1.3603931468235867e-06	4.315950553652498
ENSG00000139239	1.375872161362283e-06	8.167130718264742
ENSG00000057468	1.375872161362283e-06	6.44343401663293
ENSG00000221890	1.3946713397002509e-06	4.111601054279643
ENSG00000228614	1.4137182009465912e-06	4.918780595575869
ENSG00000157216	1.433015878655742e-06	8.837527378341429
ENSG00000079616	1.4723764074417247e-06	8.80513871437382
ENSG00000181418	1.4723764074417403e-06	7.469625570110829
ENSG00000272005	1.4890826062542163e-06	8.236035779028521
ENSG00000228797	1.4924457166953039e-06	3.109121341833094
ENSG00000108828	1.5127787596471652e-06	8.814763992718278
ENSG00000137806	1.5127787596471866e-06	8.78084721639811
ENSG00000086619	1.5333788635655382e-06	8.8714441546616
ENSG00000087842	1.5718505405795392e-06	7.416022960567043
ENSG00000077157	1.5718505405795392e-06	8.654067478578089
ENSG00000138279	1.5753937642443822e-06	8.87549273765755
ENSG00000249353	1.5753937642443822e-06	7.810777715725826
ENSG00000205143	1.5753937642443822e-06	5.191207013195317
ENSG00000183250	1.5932257386801277e-06	7.028625675410576
ENSG00000227885	1.5968154177891512e-06	4.99648288118378
ENSG00000183921	1.5968154177891597e-06	7.461830704299668
ENSG00000143498	1.5968154177891597e-06	8.262645590825539
ENSG00000181163	1.6368202326796146e-06	8.948367231584678
ENSG00000111530	1.6405045835822257e-06	8.855249822677791
ENSG00000052126	1.685345322280779e-06	7.186252800408538
ENSG00000185100	1.6891349388971838e-06	6.80205091645248
ENSG00000140374	1.7043757354369889e-06	8.84508879027161
ENSG00000253270	1.7082066028509926e-06	4.496441589928261
ENSG00000157796	1.712045772000179e-06	8.807659185017213
ENSG00000257221	1.7313667494838577e-06	7.897287768416772
ENSG00000232623	1.750897875724812e-06	2.909299150122849
ENSG00000224738	1.750897875724812e-06	4.858944018699457
ENSG00000158062	1.750897875724812e-06	8.668935855031423
ENSG00000178715	1.774615713582195e-06	6.683063842318498
ENSG00000171119	1.7785986829874383e-06	5.7799073601169075
ENSG00000236305	1.7785986829874383e-06	5.9873142737293
ENSG00000108830	1.7986431574409357e-06	6.630387114016747
ENSG00000235701	1.8270716588194476e-06	3.736525781426302
ENSG00000089050	1.8517832805322902e-06	8.312097938078313
ENSG00000220867	1.8768169476178137e-06	2.360412797628192
ENSG00000225643	1.8768169476178137e-06	6.973659336657463
ENSG00000143768	1.9235618226919153e-06	6.812918709023173
ENSG00000152422	1.9235618226919153e-06	8.751971381364728
ENSG00000145685	1.9495299767713514e-06	7.708101641236149
ENSG00000186976	1.953890725340558e-06	6.8200044757898395
ENSG00000167554	1.9758358731904734e-06	6.120299102667393
ENSG00000256633	1.9758358731904734e-06	3.3651468457397766
ENSG00000233836	1.998018489425792e-06	6.205789853744268
ENSG00000180998	2.0294777968289727e-06	6.661679396023962
ENSG00000213523	2.02947779682898e-06	8.77122193805365
ENSG00000134698	2.05224044043709e-06	8.71301366375777
ENSG00000234380	2.0845219059039725e-06	5.212135553585851
ENSG00000182586	2.0845219059039725e-06	3.6881485216515033
ENSG00000165912	2.084521905904002e-06	8.03302559010198
ENSG00000253738	2.0891733033954683e-06	8.841575961337382
ENSG00000149806	2.112580726384703e-06	8.920027150613016
ENSG00000127920	2.112580726384703e-06	7.421518123034843
ENSG00000185808	2.1362407777447478e-06	8.696819331773968
ENSG00000164924	2.1410033330693496e-06	8.940270065592774
ENSG00000180573	2.1649699922527483e-06	8.895735652637308
ENSG00000234118	2.169794248763901e-06	5.330770829309042
ENSG00000173207	2.1940713257043553e-06	8.590484665755788
ENSG00000163040	2.1989580498870813e-06	5.673107167858433
ENSG00000112531	2.1989580498870813e-06	8.8795413206535
ENSG00000269988	2.1989580498870813e-06	5.120312327011575
ENSG00000020129	2.253408890377587e-06	8.81323588036572
ENSG00000106211	2.253408890377607e-06	8.882061791296895
ENSG00000272668	2.253408890377607e-06	6.004642539738972
ENSG00000165168	2.258422885770689e-06	8.886110374292846
ENSG00000175390	2.283654529481177e-06	8.903832818629208
ENSG00000225342	2.288733346874667e-06	6.547161035821606
ENSG00000228451	2.288733346874667e-06	7.6000223838666034
ENSG00000125459	2.288733346874667e-06	8.746394686016219
ENSG00000188818	2.3245910064753794e-06	8.351539119162046
ENSG00000185834	2.3453234596450494e-06	7.331942451189586
ENSG00000017621	2.3820346381157723e-06	7.202173101426118
ENSG00000125462	2.3820346381158062e-06	7.817950447686976
ENSG00000004799	2.4085951733565067e-06	8.502126891481002
ENSG00000162836	2.4085951733565067e-06	8.689178770011178
ENSG00000152527	2.4462596788004134e-06	4.585140213131322
ENSG00000174791	2.574050871762359e-06	6.479335004369363
ENSG00000129460	2.5797504020812624e-06	8.725159412745626
ENSG00000170540	2.637418277095464e-06	8.81881257571423
ENSG00000147475	2.6844445036202503e-06	8.75601996436068
ENSG00000105429	2.720243018115942e-06	8.849673127329284
ENSG00000261786	2.7504258777568e-06	8.762589018000027
ENSG00000008282	2.7809310969222834e-06	8.863346988669695
ENSG00000156170	2.7870711136204945e-06	8.666415384388028
ENSG00000255086	2.817967521330904e-06	3.544771195148676
ENSG00000143401	2.824186254605337e-06	8.84715265668589
ENSG00000233956	2.8617770732225194e-06	4.450874413315088
ENSG00000188266	2.8617770732225194e-06	7.994133034319277
ENSG00000143653	2.8617770732225295e-06	8.364325203381513
ENSG00000232995	2.8934703315129318e-06	7.088793234950842
ENSG00000238150	2.899849409509231e-06	4.678340195573962
ENSG00000184500	2.9319484428959372e-06	5.631764416295926
ENSG00000273384	2.9384091717745413e-06	4.315334861469606
ENSG00000235313	2.9384091717745413e-06	7.019144708722975
ENSG00000079974	2.9709189565444444e-06	8.512033476480154
ENSG00000273382	3.050361402817791e-06	6.214314774639548
ENSG00000143341	3.0570731374989903e-06	3.91485607374219
ENSG00000196154	3.0976430787583177e-06	8.746394686016219
ENSG00000140563	3.138731038279585e-06	8.898256123280701
ENSG00000006704	3.173371280432886e-06	5.872751656245363
ENSG00000109685	3.1803433501086207e-06	8.8714441546616
ENSG00000248991	3.1803433501086207e-06	6.918055953301016
ENSG00000138780	3.1803433501086207e-06	8.447176998712324
ENSG00000137575	3.215425444182878e-06	8.835006907698036
ENSG00000213058	3.250879868012224e-06	6.719116325205007
ENSG00000177943	3.258015764695105e-06	8.680089245728439
ENSG00000271430	3.2580157646951222e-06	8.394545419764956
ENSG00000165195	3.2651667362562e-06	8.701860273060754
ENSG00000144426	3.2651667362562e-06	8.504928668779087
ENSG00000213261	3.30114878698232e-06	6.838074361401631
ENSG00000164181	3.3083908504863507e-06	8.764652884414305
ENSG00000266957	3.3083908504863507e-06	3.9583671618343907
ENSG00000132846	3.3083908504863507e-06	8.604158527096198
ENSG00000236914	3.344831132087649e-06	5.439562796572082
ENSG00000179456	3.344831132087649e-06	8.56061647243157
ENSG00000234080	3.344831132087661e-06	1.841022182458452
ENSG00000111276	3.3521653984920053e-06	8.873964625304993
ENSG00000137054	3.3521653984920528e-06	8.764117130352583
ENSG00000260296	3.433870660086759e-06	7.296902210329397
ENSG00000116747	3.4716398183268905e-06	8.833478795345478
ENSG00000140521	3.5174906328516875e-06	8.81674870929995
ENSG00000170989	3.5251888695317697e-06	6.653539402661772
ENSG00000090776	3.5251888695317697e-06	7.298796333749533
ENSG00000100221	3.5717198642623173e-06	8.827902099996969
ENSG00000273139	3.5717198642623173e-06	4.5671882151999625
ENSG00000241061	3.571719864262349e-06	6.335570231223527
ENSG00000260805	3.579532265731004e-06	6.791590765323674
ENSG00000196372	3.6188415519842553e-06	7.3110908255239
ENSG00000064787	3.666561109773687e-06	8.174922597202086
ENSG00000213621	3.706789349463166e-06	5.2080630048757435
ENSG00000236204	3.8050771465125855e-06	6.466585359303297
ENSG00000203666	3.8050771465125855e-06	8.41425258068299
ENSG00000104852	3.8133800238607983e-06	8.940270065592774
ENSG00000253250	3.855156532804473e-06	7.096895504942697
ENSG00000116918	3.914384004166586e-06	8.686122545306063
ENSG00000146263	3.914384004166586e-06	8.532276391459911
ENSG00000104899	3.957224213929354e-06	7.445045134995935
ENSG00000121406	3.957224213929354e-06	8.227938613036619
ENSG00000146828	3.957224213929354e-06	8.80361060202126
ENSG00000251136	4.009227944726063e-06	8.193538373239674
ENSG00000095110	4.017958897982463e-06	8.19113194457581
ENSG00000139133	4.061888707855144e-06	8.022812267110854
ENSG00000198960	4.11521444504651e-06	8.513025834770989
ENSG00000158714	4.16016631830295e-06	6.447729389219197
ENSG00000237292	4.169213189280281e-06	4.1815069503416895
ENSG00000158321	4.169213189280281e-06	6.1270799834998275
ENSG00000255760	4.223893065774553e-06	5.858588040091576
ENSG00000270110	4.223893065774553e-06	5.493633472876683
ENSG00000102780	4.28855810002341e-06	7.509316760790359
ENSG00000120913	4.344742082733303e-06	8.021904947401271
ENSG00000147437	4.392102145599208e-06	6.241403829858514
ENSG00000109184	4.392102145599208e-06	8.773742408697043
ENSG00000259594	4.401633547476139e-06	6.600331477084021
ENSG00000205730	4.449589683216485e-06	6.485992678876234
ENSG00000230131	4.507800398036285e-06	6.10542383946353
ENSG00000150054	4.566742990016037e-06	6.693271064079952
ENSG00000123595	4.566742990016037e-06	8.759076189065794
ENSG00000204410	4.57663852646423e-06	7.9711873686310435
ENSG00000116957	4.626426258551067e-06	8.609735222444709
ENSG00000185905	4.626426258551067e-06	8.903832818629208
ENSG00000136710	4.676734528048706e-06	8.659846330748683
ENSG00000145431	4.686859103544294e-06	6.786376041042935
ENSG00000251249	4.748050526487599e-06	4.623581053913586
ENSG00000153207	4.810009631553231e-06	8.84715265668589
ENSG00000085719	4.810009631553231e-06	8.895735652637308
ENSG00000147416	4.810009631553231e-06	8.760604301418354
ENSG00000116885	4.862235282891023e-06	7.325461198567329
ENSG00000010626	4.8727456266965195e-06	8.09764604628237
ENSG00000164938	4.925625795931201e-06	8.948367231584678
ENSG00000159110	4.925625795931228e-06	8.84715265668589
ENSG00000139722	4.9362678247695386e-06	8.928124316604919
ENSG00000198755	5.00058564464564e-06	8.936221482596823
ENSG00000198853	5.0547984638440526e-06	7.492346433102562
ENSG00000148484	5.065708612355614e-06	8.82385351700102
ENSG00000111445	5.065708612355614e-06	8.454281806413391
ENSG00000235257	5.120599743012844e-06	4.164309886871684
ENSG00000104643	5.120599743012844e-06	8.513482439000104
ENSG00000132824	5.131646362234588e-06	8.882061791296895
ENSG00000232698	5.142715884706496e-06	7.509236160020338
ENSG00000117362	5.254680820310828e-06	8.8795413206535
ENSG00000141101	5.334446297216918e-06	8.689178770011178
ENSG00000136631	5.392132721573282e-06	8.735777049380923
ENSG00000119906	5.4621479537420334e-06	8.759076189065794
ENSG00000236801	5.4621479537420334e-06	7.070312886561709
ENSG00000101439	5.473901774168325e-06	8.892679427932192
ENSG00000268061	5.5330363879614715e-06	7.569867329307414
ENSG00000229414	5.6168570808546e-06	2.8555544340745267
ENSG00000141441	5.6168570808546e-06	8.243371387905118
ENSG00000144677	5.6168570808546e-06	7.0239942814072105
ENSG00000223725	5.689673308401602e-06	5.363620253401254
ENSG00000089220	5.751045552949581e-06	8.924075733608968
ENSG00000232855	5.825532038884952e-06	7.561360512847468
ENSG00000089157	5.838036226251654e-06	8.944318648588725
ENSG00000158555	5.9009449465390635e-06	8.440405788250894
ENSG00000227165	5.977295283051284e-06	4.9892285635287426
ENSG00000119326	5.977295283051284e-06	8.53930204932837
ENSG00000272659	5.977295283051305e-06	5.086777380848327
ENSG00000163754	5.977295283051305e-06	8.859298405673744
ENSG00000244398	5.977295283051305e-06	8.342906199108421
ENSG00000103496	6.054594179637121e-06	8.671992079736537
ENSG00000272009	6.054594179637121e-06	7.1599032607696
ENSG00000065923	6.067570338734299e-06	8.108386689907142
ENSG00000238105	6.067570338734299e-06	8.76564524270514
ENSG00000143575	6.1328528929029125e-06	8.903832818629208
ENSG00000143630	6.1328528929029125e-06	7.860757383612248
ENSG00000244313	6.1328528929029125e-06	8.563672697136685
ENSG00000181524	6.292295430829884e-06	8.275660691114751
ENSG00000214274	6.292295430829962e-06	7.748233997199024
ENSG00000058056	6.305760558455812e-06	8.490183299315232
ENSG00000224032	6.373502407668366e-06	8.802082489668702
ENSG00000118197	6.373502407668422e-06	8.747387044307056
ENSG00000197566	6.441942951595917e-06	7.762312172183606
ENSG00000272750	6.441942951595917e-06	7.4020335936382144
ENSG00000108239	6.525003576129393e-06	8.51096196835671
ENSG00000213943	6.53894663634125e-06	3.1250752523680667
ENSG00000223722	6.53894663634125e-06	4.955961263815328
ENSG00000119950	6.623207829191655e-06	8.82385351700102
ENSG00000160791	6.694221122516641e-06	7.280601185314014
ENSG00000180815	6.7085112590565095e-06	5.214163810804679
ENSG00000237484	6.765965305540675e-06	7.330872394003559
ENSG00000213315	6.7804024798172925e-06	6.491270638563851
ENSG00000203761	6.780402479817353e-06	7.926685369503522
ENSG00000140009	6.794869234559976e-06	8.397249621410847
ENSG00000140263	6.794869234559976e-06	8.276248735761419
ENSG00000268758	6.794869234559976e-06	5.054317674481271
ENSG00000094841	6.794869234559976e-06	8.408473728512398
ENSG00000138449	6.794869234559976e-06	8.852193597972677
ENSG00000184381	6.867648745157656e-06	8.77122193805365
ENSG00000257279	6.867648745157656e-06	5.315023345915546
ENSG00000173218	6.882294202141435e-06	7.091762313178464
ENSG00000252743	6.882294202141435e-06	5.260970877481749
ENSG00000013725	6.955972480929092e-06	7.019615197775821
ENSG00000136636	6.955972480929092e-06	8.839055490693989
ENSG00000143195	6.970798747504285e-06	6.073197693903812
ENSG00000147036	7.045386390005237e-06	5.377857805362562
ENSG00000247982	7.045386390005237e-06	8.174823570612475
ENSG00000054277	7.151097619499033e-06	8.212384616284426
ENSG00000188846	7.227536250838618e-06	8.948367231584678
ENSG00000146350	7.2275362508386565e-06	7.899487513059838
ENSG00000188906	7.2275362508386565e-06	8.791464853033405
ENSG00000144824	7.24291782709443e-06	7.731408431748415
ENSG00000266208	7.3202983240972295e-06	6.29390223842785
ENSG00000138172	7.3202983240972295e-06	7.991711590265493
ENSG00000143252	7.414202816684669e-06	8.825381629353576
ENSG00000163931	7.5092631562935266e-06	8.891687069641355
ENSG00000225200	7.5092631562935266e-06	7.169370907785582
ENSG00000100439	7.605492920163854e-06	8.69050472554165
ENSG00000153291	7.605492920163854e-06	6.899864711026333
ENSG00000069275	7.605492920163854e-06	8.87549273765755
ENSG00000220583	7.6216458698931525e-06	6.720511873392484
ENSG00000120280	7.62164586989322e-06	8.690706882363736
ENSG00000008300	7.702905836645883e-06	8.80361060202126
ENSG00000102081	7.78499707403839e-06	8.801090131377867
ENSG00000166411	7.78499707403839e-06	8.792992965385965
ENSG00000229278	7.801515786777533e-06	3.7157570445243415
ENSG00000231711	7.818068139970595e-06	7.43542159838732
ENSG00000173273	7.884615267039597e-06	8.78667835915365
ENSG00000120370	7.901336805877253e-06	8.657325860105288
ENSG00000271133	7.901336805877253e-06	7.604013339453736
ENSG00000173276	7.901336805877322e-06	8.827902099996969
ENSG00000188153	7.918092379365362e-06	8.106561723928097
ENSG00000104131	7.98545634412055e-06	8.891687069641355
ENSG00000104381	8.002383085152324e-06	7.766093436533221
ENSG00000204262	8.002383085152324e-06	7.851629556752918
ENSG00000154727	8.002383085152366e-06	8.829430212349527
ENSG00000181894	8.070435050689361e-06	8.549998835796274
ENSG00000109762	8.121838155224442e-06	8.783367687041503
ENSG00000077147	8.208208978259436e-06	8.920027150613016
ENSG00000120798	8.208208978259436e-06	8.733054421915444
ENSG00000166562	8.295460899424777e-06	8.924075733608968
ENSG00000140367	8.31301776864118e-06	8.867395571665647
ENSG00000224614	8.31301776864118e-06	6.745110361484995
ENSG00000108379	8.40133833342039e-06	5.098045476798576
ENSG00000240376	8.419110175624292e-06	8.336925190115744
ENSG00000132704	8.50851186864569e-06	8.886110374292846
ENSG00000137876	8.52650119452967e-06	8.915978567617064
ENSG00000166224	8.598824138330543e-06	8.65579774775273
ENSG00000255224	8.635205986546538e-06	6.469172897024068
ENSG00000221716	8.635205986546538e-06	6.068418710442448
ENSG00000254685	8.837961254186721e-06	8.254548424833635
ENSG00000143669	8.837961254186721e-06	8.71301366375777
ENSG00000271396	8.9504722102659e-06	4.473292518170087
ENSG00000005379	8.950472210265933e-06	8.402897033163889
ENSG00000072858	8.969357137401234e-06	8.804602960312097
ENSG00000233379	9.045279833917315e-06	5.1676556912656615
ENSG00000137877	9.064356625114784e-06	8.280649341816595
ENSG00000198380	9.083472011643544e-06	8.890158957288799
ENSG00000175395	9.083472011643544e-06	8.26292689748023
ENSG00000004975	9.160321002903367e-06	8.73325657873753
ENSG00000208028	9.160321002903367e-06	7.574381284128922
ENSG00000196411	9.198979013724157e-06	7.70035094372319
ENSG00000224905	9.198979013724157e-06	5.735479096243329
ENSG00000102241	9.296309956945995e-06	8.85120123968184
ENSG00000258839	9.296309956946029e-06	8.333333211348908
ENSG00000223393	9.31589433673006e-06	3.2271783910638474
ENSG00000239815	9.315894336730174e-06	6.213457340968839
ENSG00000125841	9.414411378989662e-06	8.2289832619124
ENSG00000185112	9.414411378989662e-06	7.703746320248223
ENSG00000162148	9.434234352003821e-06	7.937054113312069
ENSG00000260618	9.51392735730492e-06	8.437551720367864
ENSG00000084234	9.533951273578536e-06	8.884582261940288
ENSG00000118816	9.533951273578536e-06	8.93217289960087
ENSG00000141668	9.533951273578536e-06	3.364723278998879
ENSG00000228510	9.533951273578536e-06	5.089915775779407
ENSG00000204923	9.554015610980111e-06	8.372238638370918
ENSG00000226084	9.6549463436409e-06	7.75809973494216
ENSG00000165689	9.675254847041544e-06	8.849673127329284
ENSG00000156535	9.777413475612462e-06	6.948450954977912
ENSG00000149932	9.777413475612462e-06	8.830958324702085
ENSG00000155313	9.777413475612462e-06	8.778326745754716
ENSG00000256733	9.777413475612462e-06	4.436150651674565
ENSG00000131831	9.797968977391283e-06	3.288226037894866
ENSG00000236423	9.797968977391334e-06	7.433777818731347
ENSG00000262001	9.901369741323352e-06	4.124902693337496
ENSG00000185641	9.901369741323405e-06	7.530303141234202
ENSG00000205683	9.922175104943506e-06	7.527206448660801
ENSG00000269934	9.922175104943506e-06	4.897998152980477
ENSG00000188613	9.922175104943506e-06	8.174823570612475
ENSG00000148730	1.0005816608069063e-05	8.895735652637308
ENSG00000213625	1.0047890520231699e-05	8.887638486645404
ENSG00000169213	1.0047890520231699e-05	8.781839574688947
ENSG00000225159	1.0153818899708422e-05	5.20646148555502
ENSG00000143183	1.0260817748508355e-05	8.924075733608968
ENSG00000126945	1.0282346880255708e-05	8.822861158710182
ENSG00000023909	1.0390643910245335e-05	8.289000955215526
ENSG00000273489	1.0522044394860086e-05	4.7074188642758035
ENSG00000108774	1.054409880926149e-05	8.583379858054721
ENSG00000115875	1.054409880926149e-05	8.928124316604919
ENSG00000239183	1.0566197544492053e-05	5.9916075432943146
ENSG00000163519	1.0655037394212412e-05	8.027490076177855
ENSG00000102882	1.065503739421245e-05	8.761596659709188
ENSG00000235670	1.067735901031769e-05	4.0634147253679185
ENSG00000262089	1.0789641298942004e-05	5.715344752234171
ENSG00000136379	1.0789641298942062e-05	8.319607059423552
ENSG00000067533	1.0948740007404855e-05	8.679351334844634
ENSG00000257543	1.1086898256879121e-05	5.9295764091925784
ENSG00000135823	1.1344540856033945e-05	8.589492307464951
ENSG00000196172	1.1368245427804722e-05	7.043097375249992
ENSG00000260941	1.1368245427804722e-05	6.18382321642139
ENSG00000170727	1.151147304069542e-05	8.194355433956087
ENSG00000104774	1.1656429484105076e-05	8.895735652637308
ENSG00000164932	1.1680758364541325e-05	8.665423026097193
ENSG00000106785	1.1778561487671855e-05	8.750979023073892
ENSG00000129353	1.1926739231423568e-05	8.723095546331347
ENSG00000156875	1.1951608581821456e-05	8.852193597972677
ENSG00000197937	1.2051583899974673e-05	8.120874803731073
ENSG00000169230	1.2076702683031949e-05	8.790929098971684
ENSG00000167614	1.2076702683031949e-05	7.105039406939264
ENSG00000175602	1.2101871637846185e-05	8.826373987644413
ENSG00000179094	1.2101871637846185e-05	8.907881401625161
ENSG00000188015	1.2101871637846185e-05	3.095904803184924
ENSG00000176293	1.2228472335892774e-05	3.816799798570643
ENSG00000215086	1.2228472335892774e-05	4.6918262399379564
ENSG00000272128	1.2228472335892774e-05	4.173881922171359
ENSG00000072422	1.2382068905609204e-05	7.211325213145066
ENSG00000246089	1.2382068905609204e-05	7.924973526148467
ENSG00000176731	1.2407847417835707e-05	8.699339802417361
ENSG00000159346	1.2407847417835707e-05	8.902304706276652
ENSG00000182372	1.2511476708948121e-05	8.416773051326386
ENSG00000137642	1.2537513332244103e-05	7.995505725854414
ENSG00000120337	1.256360187234987e-05	3.7734187216652786
ENSG00000270041	1.269482678259152e-05	6.479777393468
ENSG00000188343	1.2854030652470096e-05	8.122446439072137
ENSG00000136044	1.2854030652470096e-05	8.756555718422403
ENSG00000167191	1.2988160210429231e-05	4.518793266953298
ENSG00000236532	1.2988160210429231e-05	5.120515391020962
ENSG00000184007	1.3015146569037633e-05	8.907881401625161
ENSG00000213064	1.3150886188497438e-05	8.782831932979782
ENSG00000260719	1.3178196393126955e-05	8.364272912796569
ENSG00000185697	1.3315564471650122e-05	8.274922780230947
ENSG00000261131	1.3343202221603667e-05	4.640464452164611
ENSG00000224358	1.3343202221603667e-05	6.563482151384949
ENSG00000268613	1.3482217355263554e-05	4.839094854587384
ENSG00000076258	1.3510186389745394e-05	7.97285102504402
ENSG00000169242	1.3510186389745394e-05	6.5778375222657965
ENSG00000188825	1.3510186389745394e-05	7.023922435006291
ENSG00000172594	1.3510186389745394e-05	7.426046663807024
ENSG00000226360	1.3510186389745466e-05	7.397288281182841
ENSG00000120093	1.3510186389745466e-05	7.3051191609289
ENSG00000163013	1.367917147364364e-05	8.828894458287806
ENSG00000141665	1.3679171473643762e-05	5.628766022186736
ENSG00000158292	1.3679171473643762e-05	5.52693109953949
ENSG00000114698	1.3821537309856986e-05	5.952793769037496
ENSG00000173320	1.3850180292627307e-05	6.712420724746534
ENSG00000118307	1.3850180292627307e-05	5.562764910203082
ENSG00000163463	1.4023235911708418e-05	8.361471135498482
ENSG00000165678	1.4023235911708418e-05	8.907881401625161
ENSG00000144460	1.4052279142647765e-05	6.343516446390898
ENSG00000270917	1.4198361644051315e-05	4.243328171330025
ENSG00000187325	1.4198361644051442e-05	8.638075303416368
ENSG00000150938	1.4198361644051442e-05	7.745745151101313
ENSG00000160752	1.4198361644051442e-05	8.788408628328291
ENSG00000159403	1.4345898083387995e-05	8.67504830444165
ENSG00000196177	1.437558105346398e-05	8.776262879340436
ENSG00000183527	1.437558105346398e-05	8.629978137424466
ENSG00000153779	1.4554917956911574e-05	4.317980243256432
ENSG00000143549	1.4554917956911574e-05	8.920027150613016
ENSG00000187446	1.4706000266107468e-05	8.863346988669695
ENSG00000158715	1.4706000266107599e-05	6.116828902615917
ENSG00000248866	1.4706000266107599e-05	7.742897427080823
ENSG00000081913	1.4706000266107599e-05	7.576105568485855
ENSG00000225218	1.4736396427054819e-05	5.4593872742794405
ENSG00000155846	1.4736396427054819e-05	8.71400602204861
ENSG00000240463	1.4736396427054819e-05	5.5785380806073706
ENSG00000133026	1.4920040794810263e-05	8.294577650564035
ENSG00000073150	1.4920040794810263e-05	6.191830579751096
ENSG00000049769	1.5105875651934563e-05	7.98924751384991
ENSG00000245571	1.5262429247184435e-05	8.166471957213542
ENSG00000143882	1.5262429247184516e-05	8.088863259991605
ENSG00000116161	1.5262429247184516e-05	8.819804934005067
ENSG00000146677	1.542053579629251e-05	7.882993448601753
ENSG00000260317	1.545234474785887e-05	6.347522153632748
ENSG00000100228	1.545234474785887e-05	8.827902099996969
ENSG00000175806	1.5484216521188568e-05	8.41425258068299
ENSG00000250220	1.5676773044623052e-05	5.734676211002755
ENSG00000057252	1.5676773044623052e-05	8.778326745754716
ENSG00000165716	1.5676773044623107e-05	6.095693231284198
ENSG00000142937	1.5676773044623107e-05	8.940270065592774
ENSG00000170832	1.5806415530130955e-05	8.490719053376953
ENSG00000124357	1.5871621085372542e-05	8.845624544333333
ENSG00000266164	1.6035763620199772e-05	3.333519475860331
ENSG00000111817	1.6035763620199772e-05	8.315610767012545
ENSG00000127184	1.6035763620199915e-05	8.915978567617064
ENSG00000188971	1.606878657899364e-05	8.601638056452805
ENSG00000101670	1.6068786578993782e-05	6.765365752527524
ENSG00000105220	1.6201530648148018e-05	8.903832818629208
ENSG00000114019	1.6234880336082092e-05	4.927408055042441
ENSG00000143553	1.6436362774384168e-05	8.667943496740586
ENSG00000260425	1.6436362774384168e-05	5.333264010632129
ENSG00000006740	1.6436362774384168e-05	7.72033273326501
ENSG00000261879	1.647017505408277e-05	5.137677818757482
ENSG00000155755	1.6640237662242317e-05	8.331217054349684
ENSG00000166295	1.6640237662242317e-05	8.865867459313089
ENSG00000240616	1.6674451301955723e-05	7.124106683206018
ENSG00000167526	1.6881151541094543e-05	8.948367231584678
ENSG00000117691	1.6881151541094784e-05	8.855249822677791
ENSG00000165215	1.72664885822761e-05	5.927797435843899
ENSG00000140750	1.72664885822761e-05	8.479109058450819
ENSG00000177096	1.7301933674443616e-05	8.480355864148686
ENSG00000244184	1.7480206276635416e-05	4.2086834517410745
ENSG00000197165	1.7480206276635416e-05	6.7002441683877
ENSG00000107014	1.7480206276635508e-05	6.417899488979613
ENSG00000214016	1.7696454383913255e-05	4.310388469403513
ENSG00000179397	1.7696454383913472e-05	7.232025855804565
ENSG00000184992	1.78786146309556e-05	8.696819331773968
ENSG00000169895	1.78786146309556e-05	8.797041548381916
ENSG00000188227	1.7915261382460825e-05	5.314564932590153
ENSG00000108061	1.7915261382460825e-05	8.768165713348534
ENSG00000107643	1.7915261382460825e-05	8.737305161733481
ENSG00000101052	1.8099576011023273e-05	8.49835961513974
ENSG00000241923	1.8136656052690394e-05	6.074667651261961
ENSG00000159377	1.8136656052690394e-05	8.920027150613016
ENSG00000162607	1.8136656052690394e-05	8.807659185017213
ENSG00000115657	1.836066748005971e-05	6.92562875850861
ENSG00000124191	1.836066748005971e-05	5.4798366824427465
ENSG00000227372	1.8398259184260624e-05	8.675504908670767
ENSG00000176171	1.8398259184260624e-05	8.464495129404517
ENSG00000068308	1.8587325058080906e-05	8.848145014976726
ENSG00000173295	1.8587325058080906e-05	7.469867146278553
ENSG00000131187	1.8587325058080906e-05	8.073073241651969
ENSG00000147027	1.8587325058080906e-05	4.827089757765697
ENSG00000173275	1.877824915916192e-05	8.366661943022411
ENSG00000104763	1.877824915916192e-05	8.886110374292846
ENSG00000135473	1.877824915916192e-05	8.887638486645404
ENSG00000189233	1.8816658491357115e-05	8.821333046357623
ENSG00000115008	1.9087636213018302e-05	5.200546562548059
ENSG00000198056	1.9283473315956586e-05	8.39029467994692
ENSG00000199053	1.9283473315956586e-05	5.4458923683151506
ENSG00000166557	1.948123184816853e-05	8.907881401625161
ENSG00000171159	1.948123184816853e-05	8.772750050406207
ENSG00000104447	1.9481231848168704e-05	6.813531513384749
ENSG00000139350	1.9481231848168704e-05	8.624401442075957
ENSG00000149761	1.952101569965781e-05	8.743874215372825
ENSG00000010072	1.952101569965781e-05	8.35910053109223
ENSG00000231205	1.952101569965781e-05	3.773667940884926
ENSG00000243660	1.952101569965781e-05	7.544381650387153
ENSG00000105146	1.952101569965781e-05	6.815402163492909
ENSG00000104979	1.9761355929637037e-05	8.85120123968184
ENSG00000103540	1.9761355929637037e-05	8.63654719106381
