# Supplementary material for: Machine learning predicts treatment sensitivity in multiple myeloma based on molecular and clinical information coupled with drug response
Source: PLoS One. 2021 Jul 28;16(7):e0254596. doi: 10.1371/journal.pone.0254596 (PMC8318243; doi:10.1371/journal.pone.0254596)
Supplement: S1 File — (ZIP) [file pone.0254596.s004.zip › Supplementary Material 1/t_4_14_whsc1/selected_genes_experiment_1.csv]

gene	pvalue	entropy
ENSG00000109685	9.457498082988302e-47	8.861065206415349
ENSG00000249784	1.3810369171056736e-44	3.5800089060907028
ENSG00000235034	1.7028097161331646e-43	2.330322012690049
ENSG00000213023	4.21207552848759e-43	2.80943405804904
ENSG00000183504	1.0344303259284864e-40	3.67872636624921
ENSG00000267890	2.3332925840577258e-40	1.5614244049483805
ENSG00000166446	1.3311597518532412e-38	6.4479952729574475
ENSG00000162409	1.5039558948373512e-38	3.3485491132841996
ENSG00000185630	8.74316404548384e-38	5.669821250361971
ENSG00000165868	1.374380416606379e-37	4.529160890494832
ENSG00000105472	2.032051285543383e-37	5.409289654276508
ENSG00000204241	2.5837512996694383e-37	2.112299376837169
ENSG00000234215	5.300478976914823e-37	1.9785535788832955
ENSG00000103253	2.7193368885082747e-36	8.45818093377683
ENSG00000182240	3.152656902120343e-36	6.631383982287867
ENSG00000143776	3.344614580138352e-36	5.588047135321522
ENSG00000259867	3.9929967104640726e-36	2.5837004051242842
ENSG00000151276	7.1979724163203e-36	5.882283634360465
ENSG00000143502	1.2573992255588068e-35	4.253404135458294
ENSG00000161243	1.7352058234547668e-35	4.408511006037773
ENSG00000154914	5.253184766869062e-35	2.738708197225315
ENSG00000120440	9.114069367163919e-35	1.7764229262359246
ENSG00000166257	1.2527624297020042e-34	3.937047682806079
ENSG00000134769	1.533350495848931e-34	6.162272934774953
ENSG00000166086	6.633224080081658e-34	7.328224642064966
ENSG00000166173	7.023395693891789e-34	4.277294579775337
ENSG00000171016	7.87343882322794e-34	2.371014625828958
ENSG00000225302	1.3921907144334913e-33	2.802980743544859
ENSG00000269978	1.432357024637693e-33	1.6303308649031063
ENSG00000145555	1.55989412574753e-33	6.360450417808378
ENSG00000130147	1.9578410808535784e-33	3.7886277602332648
ENSG00000182310	3.863141872648334e-33	5.074725126305347
ENSG00000171435	4.325194596409337e-33	3.3850588589625725
ENSG00000204860	4.7073905692889366e-33	3.5831066488347996
ENSG00000265778	6.60193790718896e-33	2.6304833853886853
ENSG00000131831	6.984271017868077e-33	3.4289271796251763
ENSG00000080709	1.620918395815639e-32	1.9156802932920554
ENSG00000253764	1.620918395815639e-32	2.130969027519229
ENSG00000162004	1.7142079783806397e-32	8.42062882730287
ENSG00000115526	4.0697990109438787e-32	5.647416661389293
ENSG00000176595	4.548463342479233e-32	5.278145538249744
ENSG00000101349	6.00389303590705e-32	3.805191584558974
ENSG00000039560	1.1037558335526968e-31	5.583935561999715
ENSG00000255020	1.1664275942873537e-31	3.6415590722967686
ENSG00000130477	2.972969812765839e-31	2.956021404821298
ENSG00000157985	7.328719470656173e-31	6.62864847615354
ENSG00000231738	1.1023197987407547e-30	5.315105256529687
ENSG00000197355	2.0565084352767302e-30	8.799589796579282
ENSG00000270035	2.552962242396538e-30	1.2172808258628658
ENSG00000227051	3.435069334263591e-30	3.1838059759350292
ENSG00000111110	4.6190020869225535e-30	7.232837999421953
ENSG00000186310	5.14336510904975e-30	5.847829826315788
ENSG00000127585	9.78744361734835e-30	7.93363943140363
ENSG00000146555	9.78744361734835e-30	4.422240377066047
ENSG00000183580	1.0325107874547969e-29	4.424088752615616
ENSG00000075340	1.0325107874547969e-29	6.172637566109976
ENSG00000175344	1.0325107874547969e-29	2.8710057008028778
ENSG00000161647	1.2120354956472795e-29	3.576274493897034
ENSG00000168589	1.54095908784523e-29	3.7931250078381407
ENSG00000036448	2.0653141560904532e-29	6.150720469538319
ENSG00000046604	2.917081003398554e-29	6.909291029995822
ENSG00000154153	4.575792018066939e-29	5.399599588503316
ENSG00000068078	5.222096983407175e-29	6.7619817733113665
ENSG00000165626	6.449575236013675e-29	5.275964746595726
ENSG00000249267	8.393280089013516e-29	1.4546508859666014
ENSG00000259424	1.0089629225540425e-28	3.4829327918724897
ENSG00000204681	1.3467061960928547e-28	7.693640967470044
ENSG00000225554	1.38247993445064e-28	1.3161798475027096
ENSG00000127955	1.8439651477623207e-28	4.825531257145623
ENSG00000055732	2.1570904689370546e-28	3.3796457703258156
ENSG00000198795	2.8003372479057283e-28	5.071253887554351
ENSG00000104369	3.0280849430972597e-28	3.6285870864892913
ENSG00000099139	3.2741988989089114e-28	6.168145467128205
ENSG00000152767	3.6334750157248514e-28	7.70002154050861
ENSG00000174595	4.711984828575647e-28	1.66804072373354
ENSG00000235597	5.951146642332729e-28	2.4320573606573745
ENSG00000187098	8.33169870097207e-28	7.7919600532976325
ENSG00000075891	1.0511741086887171e-27	4.015504291474995
ENSG00000211802	1.2270581948212356e-27	2.6564561942188987
ENSG00000158321	1.395706047274766e-27	6.1533134727265
ENSG00000173581	1.4320982568667187e-27	8.51208208648953
ENSG00000165810	1.469431585145094e-27	4.572992504936081
ENSG00000136826	1.7145903278108538e-27	8.790850734065982
ENSG00000087258	1.9001519929244893e-27	4.160401140476358
ENSG00000188130	2.5195640457873383e-27	8.039545803846833
ENSG00000064309	2.652008735466125e-27	5.775206102401652
ENSG00000254648	2.9379637286121133e-27	1.2973397706373844
ENSG00000259744	2.9379637286121133e-27	2.112773914336899
ENSG00000006453	3.513847559133647e-27	6.35112983239563
ENSG00000151718	3.6980487260038124e-27	7.501093994212038
ENSG00000177283	3.6980487260038124e-27	5.345514104017029
ENSG00000165802	3.6980487260038124e-27	8.736025144922204
ENSG00000143995	4.095665105399108e-27	6.49063311966589
ENSG00000184640	4.310091939109818e-27	8.902048812972726
ENSG00000176978	4.310091939109818e-27	8.91279699432075
ENSG00000261754	4.652778932863003e-27	4.594030964362868
ENSG00000113657	1.1609338485793218e-26	4.351448225667227
ENSG00000131398	1.221183305546551e-26	5.260804250479101
ENSG00000196876	1.6958345407207694e-26	6.87199605618463
ENSG00000156140	1.9727356466715593e-26	4.178359635762543
ENSG00000135919	2.352865843102379e-26	6.973260191852977
ENSG00000256124	2.5372337276991882e-26	1.003317108369886
ENSG00000146950	2.601818376558969e-26	2.815417490979913
ENSG00000212864	3.261534100369494e-26	7.240849284113687
ENSG00000107518	3.429308822618233e-26	4.960449100494219
ENSG00000103260	4.29658797807238e-26	8.290148146891584
ENSG00000162722	6.096333229629159e-26	5.73607853364984
ENSG00000253696	6.735947642613994e-26	1.3081186258854995
ENSG00000229536	6.735947642613994e-26	3.018744322089708
ENSG00000148468	9.081713293484003e-26	7.417911932523194
ENSG00000135111	1.1935253819359205e-25	2.237801361934975
ENSG00000189013	1.2235042319853416e-25	2.1981297335189605
ENSG00000172348	1.2857194236515216e-25	5.287579390238466
ENSG00000080854	1.3849689544377947e-25	4.400544673169459
ENSG00000132970	1.5292069523676502e-25	6.322801095082366
ENSG00000264859	1.7739303384553796e-25	2.4441358889870304
ENSG00000246379	1.9582617106093585e-25	1.4166505371146556
ENSG00000250305	2.108857314805502e-25	6.197276270606317
ENSG00000185008	3.1282769730377914e-25	3.1921325308410604
ENSG00000183783	3.2860262134813376e-25	1.3207549732192543
ENSG00000072195	3.537549307859822e-25	6.592206013935413
ENSG00000026559	4.521937007034893e-25	1.8256784802560049
ENSG00000044524	4.634192299629476e-25	4.585502978510532
ENSG00000162669	4.634192299629476e-25	3.932659010980085
ENSG00000157657	4.867054769399005e-25	6.945137218527089
ENSG00000185274	6.855730806006793e-25	2.7978702808873432
ENSG00000184785	7.3769716153249915e-25	5.579475360012932
ENSG00000143845	8.966889167318514e-25	2.562014600960854
ENSG00000272610	9.646954116504619e-25	2.005416694828243
ENSG00000101443	1.260735113653606e-24	5.692748237800815
ENSG00000140470	1.3235102818792927e-24	6.272387120211973
ENSG00000180071	1.5310257635634113e-24	3.226738371124507
ENSG00000172081	1.9508491515896378e-24	8.881557009694037
ENSG00000164292	2.4251800890575737e-24	8.750871686925969
ENSG00000225173	2.8031992569937414e-24	2.0438570515708525
ENSG00000170011	3.567137249135369e-24	7.381365559430266
ENSG00000166532	4.3240111165898025e-24	7.631477586571895
ENSG00000105426	4.875749349739621e-24	7.335298927183723
ENSG00000144935	5.90702776670107e-24	6.602832516247474
ENSG00000104970	6.196948813579489e-24	5.632124106040509
ENSG00000137962	6.196948813579489e-24	3.982878282012854
ENSG00000167759	6.3471520930381895e-24	1.1689343773965895
ENSG00000196368	6.5009615900047284e-24	6.222518715189792
ENSG00000118276	6.819744210664698e-24	4.663970239347202
ENSG00000238243	7.5044944530212e-24	3.6645683045034847
ENSG00000160862	8.062361979935724e-24	7.574972128262798
ENSG00000122691	9.084848427699436e-24	3.155022471765436
ENSG00000187079	9.994488572276462e-24	7.121925631936745
ENSG00000174123	1.0735408602571491e-23	8.79750055475827
ENSG00000197077	1.3948281990574732e-23	4.435880163640334
ENSG00000203727	1.6867016934892228e-23	2.1175967515276928
ENSG00000095066	1.7271999633711702e-23	8.78829927402943
ENSG00000244459	1.8111081892722634e-23	4.601393398498404
ENSG00000101493	1.8111081892722634e-23	6.668974451195593
ENSG00000140988	2.189068928928949e-23	8.922540616251414
ENSG00000198157	2.241498543168191e-23	8.276696796652198
ENSG00000269887	2.2951717181959605e-23	2.170948717681546
ENSG00000130433	2.3501176557030538e-23	5.805649860567045
ENSG00000156475	3.3491127146193696e-23	4.827498921881076
ENSG00000105290	3.594476586155775e-23	6.425558642153004
ENSG00000272143	4.3392711202575156e-23	5.1875359836742305
ENSG00000003096	4.442516716897981e-23	4.632330992684381
ENSG00000127252	4.880397501147607e-23	2.7748227408055763
ENSG00000161082	6.317382582590143e-23	3.4618657846295156
ENSG00000152463	7.442469971333787e-23	3.325959866727706
ENSG00000105088	8.172232178950014e-23	3.8874126026172258
ENSG00000235688	8.563251345125144e-23	3.037385347483922
ENSG00000214575	8.563251345125144e-23	3.3754240077568927
ENSG00000105373	8.563251345125144e-23	8.9102455342842
ENSG00000142609	8.972789526861428e-23	3.198119006131257
ENSG00000137693	1.2150110516541418e-22	4.8329364865576325
ENSG00000164050	1.272916677961824e-22	8.380907356021611
ENSG00000161681	2.1710280917386905e-22	1.8835590528075468
ENSG00000070601	2.552651640321268e-22	3.849487515478143
ENSG00000142408	2.8652033096511433e-22	3.665785094031637
ENSG00000105357	2.932117154005897e-22	2.8755106582088246
ENSG00000132122	3.142281831458378e-22	5.937447506584908
ENSG00000176058	3.215598397074564e-22	8.42142874436345
ENSG00000138829	3.290608167304524e-22	5.772163074578706
ENSG00000122859	3.3673498350372978e-22	3.0682204492953957
ENSG00000121904	3.3673498350372978e-22	3.5425507052996807
ENSG00000096696	3.7784532180161413e-22	5.135722983195317
ENSG00000158528	3.8664491933121537e-22	5.409601825070976
ENSG00000092096	4.239184584558229e-22	8.48156189593711
ENSG00000212657	6.120602672542924e-22	3.435775860226538
ENSG00000107331	6.407546191270505e-22	8.799589796579282
ENSG00000122026	7.520742270640516e-22	8.914343894939938
ENSG00000213853	7.5207422706406765e-22	5.621337949713663
ENSG00000108932	7.872575596033715e-22	8.65405793180745
ENSG00000196071	8.625841832859802e-22	1.9153940562790657
ENSG00000106665	8.825044414751305e-22	6.921934626750661
ENSG00000144749	9.237209942295986e-22	7.980589041688703
ENSG00000206190	9.237209942295986e-22	4.496709933497336
ENSG00000271109	9.891437835820078e-22	5.918486932717513
ENSG00000137831	1.0352859660081564e-21	7.768332761027198
ENSG00000214049	1.1085222589978428e-21	3.954340239210965
ENSG00000197124	1.1340560308285788e-21	5.919482075170634
ENSG00000129116	1.2421438008911901e-21	7.181716758293637
ENSG00000221887	1.2999503043732615e-21	3.016632401897372
ENSG00000171425	1.668837339802715e-21	8.681199555778425
ENSG00000224189	1.668837339802715e-21	5.203751351190174
ENSG00000152558	1.7071146065057644e-21	8.918442255595675
ENSG00000270059	2.2913211449250158e-21	1.3959206750975501
ENSG00000106070	2.565341598153507e-21	4.954046090848534
ENSG00000011105	2.565341598153507e-21	5.128359117281809
ENSG00000206538	2.683816324561469e-21	3.9400884295643848
ENSG00000164742	2.683816324561469e-21	5.609191058578323
ENSG00000182674	2.74506815413119e-21	1.2491666794953047
ENSG00000137177	2.8717518536657117e-21	7.551190550998327
ENSG00000171451	3.1427284050059528e-21	7.37513566919998
ENSG00000167034	3.2143345960560346e-21	4.1300964603877945
ENSG00000105372	3.2875548931645545e-21	8.93073733756289
ENSG00000165929	4.1168566276185824e-21	6.269190672917164
ENSG00000267253	4.306026242541053e-21	3.6799964446522027
ENSG00000130222	4.306026242541053e-21	6.395394113149563
ENSG00000231764	4.403811132684879e-21	2.060612014299036
ENSG00000251468	5.269409354746593e-21	4.054724924446228
ENSG00000105193	5.5108962862209045e-21	8.926638976907151
ENSG00000251359	6.0271946979193244e-21	3.203723525802729
ENSG00000196890	6.0271946979193244e-21	4.06106578125848
ENSG00000104213	6.3030086650237926e-21	5.045056093780298
ENSG00000133026	7.20760074666306e-21	8.285560378535994
ENSG00000240342	7.7069237451759e-21	8.401141583441543
ENSG00000255794	8.4262814944943e-21	3.6987191815814215
ENSG00000233016	9.009028798286517e-21	8.748320226889417
ENSG00000186204	1.0070135191281764e-20	4.424945406458486
ENSG00000114698	1.0296742736680414e-20	6.061727683832491
ENSG00000198286	1.2030601777559847e-20	8.039973852006472
ENSG00000153132	1.5699624464020124e-20	7.838052202802411
ENSG00000236154	1.7153375373634787e-20	2.839651242904773
ENSG00000162543	1.7537146097320816e-20	5.423579742196532
ENSG00000180530	1.7537146097320816e-20	8.296983957574104
ENSG00000128645	1.79294078748328e-20	3.848913554349268
ENSG00000225946	2.3891745250317014e-20	2.385528073545695
ENSG00000255240	2.4424331364950946e-20	4.302400799572123
ENSG00000114790	2.6674660579524086e-20	5.982909496980281
ENSG00000129514	2.9777785319507815e-20	2.3180458526496728
ENSG00000141837	3.0439967823176124e-20	5.429831977062009
ENSG00000167037	3.628905806488009e-20	3.011704354608862
ENSG00000154134	4.0495623775222596e-20	8.003278750192557
ENSG00000217447	4.51838211969914e-20	0.9132846473109618
ENSG00000170677	4.931754195250991e-20	7.105869704092247
ENSG00000088881	5.152249047854456e-20	6.323201955072233
ENSG00000178171	6.003552906230402e-20	0.9579853725900033
ENSG00000115268	6.136016137554594e-20	8.926638976907151
ENSG00000154310	6.55099303569622e-20	6.247975857054907
ENSG00000105767	6.55099303569622e-20	7.708113863592951
ENSG00000136159	7.465970855188357e-20	8.42129568787519
ENSG00000102935	7.465970855188516e-20	6.072942669167793
ENSG00000002726	8.145036435273857e-20	5.474560588428676
ENSG00000105388	9.691612655726561e-20	1.3512482371896262
ENSG00000110092	1.0343599757901653e-19	8.774457291443031
ENSG00000054392	1.1527941882712188e-19	6.3453267883372595
ENSG00000079101	1.1780423095398086e-19	3.5489330209124224
ENSG00000228323	1.2571132696938355e-19	5.909322559854525
ENSG00000186184	1.2846189238967443e-19	8.841577962554021
ENSG00000179820	1.4007186802447175e-19	8.564613791455514
ENSG00000170153	1.494545736920187e-19	4.822008655636141
ENSG00000158553	1.5605220024844648e-19	2.387805927756586
ENSG00000159212	1.8544733088131154e-19	5.027203109147023
ENSG00000189419	2.0213461872775032e-19	5.937607533218051
ENSG00000147650	2.0213461872775032e-19	7.7397028481973065
ENSG00000245008	2.065332477492082e-19	6.533974025795695
ENSG00000180447	2.2509407311495748e-19	7.4019975919914565
ENSG00000102265	2.4008800323985815e-19	8.847223223828946
ENSG00000228412	2.850709301090332e-19	2.1171256163186345
ENSG00000118181	2.850709301090332e-19	8.922540616251414
ENSG00000259985	3.1059104975679557e-19	2.3238170616320835
ENSG00000261801	3.1731615570849465e-19	4.0435462051430475
ENSG00000232046	3.2418515984999607e-19	1.4304186641115542
ENSG00000235609	3.607973516238484e-19	5.982923234102006
ENSG00000101282	3.6859588212143715e-19	5.924106440675325
ENSG00000103723	3.765609801712699e-19	5.083747031056077
ENSG00000248309	4.2805148428628625e-19	8.522830267837556
ENSG00000181218	4.762298677087313e-19	5.920319696650621
ENSG00000039139	4.969683933442678e-19	3.2715494173517516
ENSG00000198626	6.280308654946333e-19	5.292020103369845
ENSG00000140451	6.837170197252894e-19	8.752418587545156
ENSG00000130005	6.837170197252894e-19	8.653515590605627
ENSG00000121900	7.442776397762333e-19	6.390462775824844
ENSG00000145919	7.442776397762333e-19	8.744764207435505
ENSG00000254101	7.765160809465441e-19	5.833703287310857
ENSG00000109158	7.765160809465441e-19	6.315535501608225
ENSG00000116141	7.931489307532786e-19	5.689955425615299
ENSG00000269086	7.931489307532786e-19	5.067326388003141
ENSG00000105655	8.451889339568929e-19	8.537214591625782
ENSG00000230992	9.595989933677078e-19	1.4878671770694272
ENSG00000026652	9.801015120589819e-19	7.38316025231018
ENSG00000107295	1.0224138079546406e-18	3.313013571853326
ENSG00000130508	1.0892884939974737e-18	6.5503306853861005
ENSG00000110002	1.1604820149352305e-18	8.739118946160579
ENSG00000063177	1.2362696279760395e-18	8.926638976907151
ENSG00000154277	1.2894907075775633e-18	7.959610001223283
ENSG00000074590	1.4028157540276239e-18	5.440351502428862
ENSG00000187678	1.4631135594075439e-18	4.989861010864211
ENSG00000211978	1.5259708248160617e-18	5.802633159583887
ENSG00000179314	1.5583925951664878e-18	6.794662921489482
ENSG00000113272	1.625291496038522e-18	8.685297916434164
ENSG00000261447	1.6597971116912312e-18	1.6042330412074328
ENSG00000180340	1.7677157069064422e-18	7.4043015914180375
ENSG00000267308	2.0905678687971046e-18	2.2827494079594564
ENSG00000076356	2.2261054998312185e-18	6.782471983539237
ENSG00000167468	2.523751260024232e-18	8.881557009694037
ENSG00000154734	2.5770447597244004e-18	5.3407775068765755
ENSG00000171119	2.801564333799277e-18	5.795354641410131
ENSG00000153404	3.0453864861411422e-18	6.808937378961913
ENSG00000124785	3.0453864861411422e-18	7.24215377649412
ENSG00000189319	3.1095469389649575e-18	8.76935437136993
ENSG00000147100	3.1750423046443412e-18	5.333960884834089
ENSG00000235570	3.1750423046443412e-18	0.7787562852093068
ENSG00000163453	3.3101479916229226e-18	6.452121898881932
ENSG00000226856	3.3101479916229226e-18	5.362649210713162
ENSG00000118971	3.3798148212513383e-18	8.083189989965163
ENSG00000226435	3.3798148212513383e-18	3.229909898721827
ENSG00000148303	3.4509296028081223e-18	8.93073733756289
ENSG00000153291	3.5235220410792805e-18	6.9013410002428905
ENSG00000137203	4.0756680247239254e-18	5.912005529440961
ENSG00000148082	4.0756680247239254e-18	4.26079997343979
ENSG00000106123	4.1612258130516684e-18	5.805604192418926
ENSG00000186468	4.248557145638191e-18	8.906147173628463
ENSG00000143195	4.337698308462622e-18	6.1325827308993075
ENSG00000166401	4.521558945113776e-18	7.979518519277118
ENSG00000249574	4.6163547112764125e-18	2.5607444805942845
ENSG00000141040	4.7131129223575485e-18	6.701192852233114
ENSG00000196547	4.7131129223575485e-18	8.869261927726823
ENSG00000130054	4.7131129223575485e-18	3.783277882163633
ENSG00000183690	4.9126778729940545e-18	4.4365210349013475
ENSG00000197958	4.9126778729940545e-18	8.918442255595675
ENSG00000139865	5.015567245812963e-18	1.399312169767746
ENSG00000249430	5.1205843625081765e-18	4.477782183505602
ENSG00000163531	6.042719306814475e-18	6.112371620269397
ENSG00000162426	6.297782117072271e-18	3.65279524354381
ENSG00000164120	6.700437901553859e-18	3.688160408770463
ENSG00000142541	6.840225757779962e-18	8.93073733756289
ENSG00000151623	7.12849795834313e-18	8.179103245616462
ENSG00000123144	7.583543116135833e-18	8.865163567071086
ENSG00000267365	8.067251171343204e-18	2.9092394454709325
ENSG00000073792	8.406521943915027e-18	5.423511546951992
ENSG00000130511	9.127887504613724e-18	8.67810575454005
ENSG00000131773	9.708710714158381e-18	6.6404202483091925
ENSG00000099624	1.0326000229116603e-17	8.85696684575961
ENSG00000270624	1.032600022911675e-17	2.2408422054568757
ENSG00000125850	1.054025337225729e-17	2.558959406075952
ENSG00000158966	1.0540253372257439e-17	6.478060619571066
ENSG00000150054	1.1442046780586927e-17	6.702859102924369
ENSG00000110660	1.1679147214086651e-17	8.836475042480922
ENSG00000184905	1.1921097637390338e-17	5.083864520003624
ENSG00000170889	1.2419941936559648e-17	8.926638976907151
ENSG00000226644	1.2677037462375919e-17	1.7659120044598402
ENSG00000003989	1.2939386355053468e-17	4.652897013187709
ENSG00000095777	1.348026997940725e-17	3.0305584704375383
ENSG00000271943	1.4333712670625733e-17	3.679275831722084
ENSG00000237149	1.493208971255261e-17	4.1149234762355436
ENSG00000084628	1.5555116966102346e-17	2.727041475837819
ENSG00000224032	1.6203795975457904e-17	8.799047455377458
ENSG00000184307	2.1121513601257512e-17	8.804692716652383
ENSG00000122033	2.1998824829850344e-17	8.748320226889417
ENSG00000204628	2.1998824829850344e-17	8.926638976907151
ENSG00000188846	2.4852356911718496e-17	8.922540616251414
ENSG00000130287	2.4852356911718496e-17	5.152059994289826
ENSG00000088280	2.588243932646132e-17	7.2968257323253445
ENSG00000179008	2.6413172268599483e-17	2.7273609589103267
ENSG00000136574	2.695464533190674e-17	3.45614741519241
ENSG00000136943	2.695464533190674e-17	4.5358699907362405
ENSG00000198435	2.80706735454358e-17	6.177009551149853
ENSG00000166682	2.80706735454358e-17	7.143338564695073
ENSG00000116014	2.9830765002456914e-17	6.405751248082242
ENSG00000128833	2.9830765002456914e-17	8.78574781399288
ENSG00000148655	3.106422970866971e-17	5.654554716933315
ENSG00000142149	3.234801096725595e-17	1.7862836148036016
ENSG00000213213	3.234801096725595e-17	7.090249000837917
ENSG00000169436	3.507469883754428e-17	3.753519571631003
ENSG00000215764	3.6521896979790634e-17	2.738630180646747
ENSG00000118046	3.9595375278744876e-17	8.834928141861734
ENSG00000138823	4.2066720069948454e-17	4.4357187169572425
ENSG00000163618	4.2066720069948454e-17	3.8971683628101106
ENSG00000214313	4.3798234388167335e-17	2.162351225842283
ENSG00000203778	4.4690182410217235e-17	7.718485572586024
ENSG00000145431	4.5600053253370035e-17	6.879650972027836
ENSG00000125744	4.6528202076643865e-17	7.715015637269693
ENSG00000117020	4.8440789114975155e-17	8.061003393032975
ENSG00000117707	4.8440789114975155e-17	6.3418175993655135
ENSG00000237773	4.8440789114975155e-17	2.9961286234121065
ENSG00000163624	4.8440789114975155e-17	7.492559139336285
ENSG00000177374	5.0430925944500346e-17	5.9942395629900105
ENSG00000272323	5.250171251429458e-17	5.480384490927032
ENSG00000167283	5.68982498561895e-17	8.902048812972726
ENSG00000122203	5.92308300956606e-17	8.87336028838256
ENSG00000145757	6.165772902775106e-17	5.702154306120176
ENSG00000130202	6.165772902775195e-17	6.353721574993777
ENSG00000136942	6.418270623738474e-17	8.926638976907151
ENSG00000174915	6.418270623738474e-17	8.686844817053352
ENSG00000159556	6.548318928167862e-17	8.056495747663671
ENSG00000172554	6.548318928167862e-17	4.218013408798581
ENSG00000235529	6.680966894732268e-17	1.714089682003555
ENSG00000102271	6.954267772610366e-17	4.177925565358574
ENSG00000242474	7.385030323136026e-17	4.8568374017699325
ENSG00000104447	7.385030323136026e-17	6.872866702257232
ENSG00000231162	7.534387826872104e-17	2.427125374255323
ENSG00000086289	7.534387826872211e-17	7.75189451656669
ENSG00000248015	7.686725257710455e-17	5.784412457601523
ENSG00000187957	8.162209017887124e-17	2.819521724846215
ENSG00000260401	8.327063830785556e-17	7.271292486357022
ENSG00000141665	8.495203253559566e-17	5.65528088830185
ENSG00000126882	8.666691808841655e-17	8.714528782226154
ENSG00000196092	9.201916372560887e-17	8.22603699993519
ENSG00000162878	9.576718632286453e-17	5.027527459079075
ENSG00000185222	9.576718632286453e-17	8.489038823174292
ENSG00000137154	9.966575665432501e-17	8.93073733756289
ENSG00000241794	1.1011051537233961e-16	1.9525505403130115
ENSG00000164587	1.1011051537234195e-16	8.922540616251414
ENSG00000164346	1.2656921781442728e-16	8.880010109074849
ENSG00000260521	1.291105252806055e-16	6.072314233886745
ENSG00000226363	1.291105252806055e-16	3.0908134052180016
ENSG00000139146	1.37040361425568e-16	8.881557009694037
ENSG00000225345	1.4259191012865068e-16	2.2603250500252443
ENSG00000202515	1.4545030304298686e-16	4.723604246377418
ENSG00000147324	1.5436898665327777e-16	7.418293181431619
ENSG00000177614	1.5436898665327777e-16	6.161756855073741
ENSG00000269959	1.5436898665327777e-16	1.1024726205986246
ENSG00000145592	1.638267304101268e-16	8.93073733756289
ENSG00000167748	1.7044714485354495e-16	3.9919178966334874
ENSG00000113494	1.8087557343760837e-16	5.100767308241157
ENSG00000236908	1.8448966758146771e-16	1.3898330139306563
ENSG00000174444	1.9576480774446232e-16	8.93073733756289
ENSG00000105376	1.9576480774446232e-16	7.024236969687449
ENSG00000146242	1.9967217291082986e-16	7.650545961385539
ENSG00000145864	2.0365644788798207e-16	5.8576579070056045
ENSG00000237686	2.1186172385388205e-16	5.8501466597499405
ENSG00000149273	2.2039291711765791e-16	8.926638976907151
ENSG00000136854	2.2039291711765791e-16	7.669358178219145
ENSG00000177181	2.2039291711765791e-16	5.868194876870584
ENSG00000126583	2.247846996944663e-16	3.6841433040631353
ENSG00000105640	2.247846996944695e-16	8.93073733756289
ENSG00000187239	2.247846996944695e-16	8.839026502517472
ENSG00000167658	2.38484567110594e-16	8.93073733756289
ENSG00000272692	2.6317025908166557e-16	2.896061269286017
ENSG00000063046	2.6317025908166557e-16	8.906147173628463
ENSG00000226337	2.6317025908166557e-16	4.821180965087279
ENSG00000109475	2.684016674236087e-16	8.93073733756289
ENSG00000078328	2.7373561733585263e-16	2.7063641229655127
ENSG00000214290	3.08006287440379e-16	8.186062106892667
ENSG00000203930	3.203444925567414e-16	3.697652338639509
ENSG00000197766	3.331698830225971e-16	7.850122521269481
ENSG00000125398	3.3977116675933316e-16	3.3867602307497235
ENSG00000104313	3.3977116675933316e-16	6.704972381365091
ENSG00000246350	3.4650140932988234e-16	2.988813643350929
ENSG00000154639	3.533630931374036e-16	7.753527906776806
ENSG00000213860	3.533630931374036e-16	5.594175090300196
ENSG00000100316	3.6749095022828077e-16	8.926638976907151
ENSG00000272463	3.747623271192588e-16	6.579869542360595
ENSG00000244558	3.8217555426641723e-16	4.643572506534263
ENSG00000069869	3.89733358286557e-16	8.0037597386179
ENSG00000165655	3.974385174036191e-16	6.188250085169217
ENSG00000107438	4.0529386240977844e-16	8.828278321169446
ENSG00000151322	4.214667019894227e-16	6.514481053368344
ENSG00000253978	4.2979012988660436e-16	1.537839208710876
ENSG00000198242	4.2979012988660436e-16	8.902048812972726
ENSG00000172987	4.3827561236855486e-16	3.0718458807657734
ENSG00000176933	4.3827561236855486e-16	6.4370301152738
ENSG00000177600	4.469262581122432e-16	8.918442255595675
ENSG00000131711	4.469262581122432e-16	7.57742854082488
ENSG00000256612	4.83244725344509e-16	3.405621212478335
ENSG00000008256	4.83244725344509e-16	7.873575069298285
ENSG00000233276	4.927699112093207e-16	8.851321584484685
ENSG00000101439	5.024801843208109e-16	8.882561569111399
ENSG00000057294	5.224702323104931e-16	7.759987127261118
ENSG00000204977	5.224702323104931e-16	8.630472327290386
ENSG00000230707	5.327572954025529e-16	1.7439750360394441
ENSG00000196139	5.432440246684277e-16	6.358765823252962
ENSG00000011523	5.539342380790713e-16	8.679652655159238
ENSG00000145358	5.648318254809676e-16	3.481049032624562
ENSG00000122705	5.759407499272154e-16	8.837479601898284
ENSG00000233121	6.225717180456035e-16	2.4592843658234065
ENSG00000175886	6.347994320125535e-16	6.597248560521092
ENSG00000186193	6.47263876334356e-16	8.266562542374519
ENSG00000164647	6.729211002582931e-16	6.086021784917837
ENSG00000133138	7.859649842770751e-16	7.31901000303678
ENSG00000214530	7.859649842770751e-16	8.674549735086138
ENSG00000122406	7.859649842770751e-16	8.922540616251414
ENSG00000260838	7.859649842770862e-16	0.9269180212319942
ENSG00000205838	8.493124518230468e-16	4.465936681870281
ENSG00000166681	8.659200811083352e-16	7.795809257369122
ENSG00000099821	8.659200811083352e-16	8.818534699238784
ENSG00000140443	8.82847781080448e-16	8.533836025044337
ENSG00000196972	9.176878099805734e-16	5.7324668159034085
ENSG00000166503	9.176878099805734e-16	4.506989847301202
ENSG00000272668	9.356126332513231e-16	6.0278074078388855
ENSG00000133612	9.725040131452782e-16	8.746311108054693
ENSG00000130255	9.725040131452782e-16	8.926638976907151
ENSG00000142173	9.9148377707649e-16	6.175943009999237
ENSG00000125691	1.0305454003899675e-15	8.93073733756289
ENSG00000175497	1.0506412200327415e-15	1.4870384351192154
ENSG00000102290	1.0711232357734672e-15	2.6922615290453504
ENSG00000175906	1.0711232357734672e-15	5.4315041188674025
ENSG00000184258	1.1132752301907981e-15	4.079409606418174
ENSG00000087510	1.1349602390904806e-15	4.484637471934824
ENSG00000181350	1.1349602390904806e-15	6.380788725771474
ENSG00000042813	1.1349602390904806e-15	3.5967662206200646
ENSG00000108669	1.1570615095678823e-15	8.889753731005511
ENSG00000147813	1.2740923963239016e-15	8.637122147982675
ENSG00000137434	1.298861713292437e-15	6.608684087044115
ENSG00000268785	1.402774514476304e-15	4.632708008894484
ENSG00000095059	1.402774514476304e-15	8.841577962554021
ENSG00000204832	1.4577616967549508e-15	5.905741611077433
ENSG00000100129	1.5148722046573487e-15	8.918442255595675
ENSG00000230461	1.5148722046573487e-15	3.5486310562012156
ENSG00000143469	1.5442488130723127e-15	1.4543300239286727
ENSG00000163697	1.5442488130723127e-15	7.929737293830168
ENSG00000230832	1.8003819912199993e-15	5.612481012873558
ENSG00000268070	1.8003819912199993e-15	2.40967192244497
ENSG00000172809	1.906862845143971e-15	8.922540616251414
ENSG00000138738	2.019545029362332e-15	8.866168126488448
ENSG00000260578	2.058544689720808e-15	3.5872040385927875
ENSG00000169604	2.098286357879819e-15	6.864974942451761
ENSG00000256164	2.1387839335744582e-15	3.547136727439056
ENSG00000165689	2.1800515727136856e-15	8.828278321169446
ENSG00000273066	2.2649549737620557e-15	7.335769564373217
ENSG00000163995	2.2649549737620557e-15	5.383067076682644
ENSG00000091436	2.3531151102211315e-15	8.466457778074592
ENSG00000258702	2.353115110221165e-15	3.183289955131303
ENSG00000162627	2.353115110221165e-15	5.114975079073139
ENSG00000214018	2.4446549358302555e-15	3.956816579698858
ENSG00000233762	2.4917318989345507e-15	7.918875838860247
ENSG00000149823	2.5397019696847048e-15	8.87336028838256
ENSG00000204624	2.7408515707253147e-15	4.733702008414993
ENSG00000172594	2.847233532126722e-15	7.480202269065358
ENSG00000104969	3.0144784837335366e-15	8.863616666451898
ENSG00000099840	3.0723495035363637e-15	8.64531886929415
ENSG00000176371	3.0723495035363637e-15	8.461817076217029
ENSG00000187554	3.0723495035363637e-15	6.768202056336698
ENSG00000243069	3.1313149200443875e-15	1.6215615779086876
ENSG00000162191	3.3785336505520774e-15	8.836475042480922
ENSG00000255920	3.5092571345261796e-15	3.3764802576154103
ENSG00000129028	3.576475141534306e-15	4.796277018249955
ENSG00000239467	3.576475141534306e-15	5.397656371097651
ENSG00000041515	3.714739341477904e-15	4.962811900053685
ENSG00000189014	3.858266963469392e-15	4.377728369412128
ENSG00000218336	3.9320658904189474e-15	7.31996704627993
ENSG00000176769	3.9320658904189474e-15	1.3669775579239787
ENSG00000213885	4.161908385735744e-15	6.318189517963546
ENSG00000060709	4.161908385735744e-15	3.796667424696193
ENSG00000261308	4.161908385735744e-15	2.5118358609922193
ENSG00000205106	4.322438559162305e-15	4.877533230717166
ENSG00000148362	4.404975863291657e-15	8.780102552717956
ENSG00000171530	4.574736009189954e-15	8.814436338583045
ENSG00000142192	4.662016839214793e-15	8.607144298632079
ENSG00000166025	4.750937713892017e-15	6.859876142116564
ENSG00000157404	4.750937713892017e-15	8.704705037309203
ENSG00000180354	4.841528963195079e-15	8.681999472839006
ENSG00000187243	5.320641547646895e-15	4.181803093823508
ENSG00000215374	5.421923564010793e-15	5.468229545791167
ENSG00000242071	5.73730252613702e-15	8.289401163332975
ENSG00000107282	5.846392043254119e-15	6.641397820394445
ENSG00000259514	5.846392043254119e-15	6.680393589834159
ENSG00000185522	6.303556599068095e-15	8.363456420479324
ENSG00000105784	6.54516666084171e-15	5.398488968993056
ENSG00000090971	6.54516666084171e-15	7.772167922949879
ENSG00000177340	6.54516666084171e-15	6.298893002082999
ENSG00000052126	6.924780768957063e-15	7.241983688684884
ENSG00000106546	6.924780768957063e-15	7.999894560736813
ENSG00000114391	6.924780768957063e-15	8.926638976907151
ENSG00000185437	6.924780768957063e-15	7.68950665977849
ENSG00000171316	7.056075173106684e-15	8.881557009694037
ENSG00000123179	7.056075173106684e-15	8.561262414358385
ENSG00000188242	7.326062772296418e-15	8.446765891856483
ENSG00000188004	7.464846844385289e-15	6.042526197238828
ENSG00000119547	7.606219719572162e-15	4.353068810109041
ENSG00000189343	8.046350621388427e-15	8.893852091661248
ENSG00000067445	8.198562514879348e-15	7.541031565359548
ENSG00000123349	8.198562514879348e-15	8.885655370349774
ENSG00000101746	8.511543584503098e-15	7.8114415564414
ENSG00000235565	8.672417611493433e-15	3.5494437608221787
ENSG00000148399	9.0032018975679e-15	8.851321584484685
ENSG00000220749	9.0032018975679e-15	7.0763315054829725
ENSG00000231185	9.17322277477702e-15	1.2077749602398715
ENSG00000114942	9.346404882109336e-15	8.93073733756289
ENSG00000150967	9.885502087086713e-15	8.865163567071086
ENSG00000125375	1.007191789061792e-14	8.433670892828689
ENSG00000205339	1.0652185037245804e-14	8.893852091661248
ENSG00000110700	1.085282851813256e-14	8.922540616251414
ENSG00000180815	1.1057192706277076e-14	5.232110603156427
ENSG00000145777	1.14773559275444e-14	4.301849037067439
ENSG00000078295	1.1693294386631047e-14	2.602803249075581
ENSG00000161973	1.2137242987372442e-14	2.20418805273131
ENSG00000116251	1.2137242987372614e-14	8.906147173628463
ENSG00000156466	1.2137242987372614e-14	6.048841305994436
ENSG00000178467	1.2365400184763204e-14	8.848770124448134
ENSG00000109956	1.2365400184763379e-14	3.063354116887345
ENSG00000175390	1.4085123025929573e-14	8.902048812972726
ENSG00000166012	1.4085123025929573e-14	8.82673142055026
ENSG00000197444	1.4085123025929573e-14	6.2908897661331356
ENSG00000110841	1.434928836473866e-14	7.961641024945017
ENSG00000243284	1.517140182395952e-14	5.106223627550383
ENSG00000164626	1.517140182395952e-14	3.947795126503223
ENSG00000102543	1.5745064210986315e-14	8.249164540334206
ENSG00000148334	1.5745064210986315e-14	8.812889437963857
ENSG00000089289	1.5745064210986315e-14	8.761157650058456
ENSG00000188342	1.603985162538443e-14	8.729375324229917
ENSG00000179399	1.634007161803927e-14	2.4139190093312046
ENSG00000164588	1.634007161803927e-14	2.009788462685226
ENSG00000137821	1.664582265968042e-14	4.613456725179115
ENSG00000189143	1.664582265968042e-14	5.715928209847917
ENSG00000166441	1.6957204975108727e-14	8.922540616251414
ENSG00000225506	1.759727328149223e-14	2.294759853764895
ENSG00000272729	1.79261687711523e-14	1.3332307803694405
ENSG00000144648	1.8261114596032273e-14	5.071369759354374
ENSG00000148300	1.860222022211851e-14	8.686640174696569
ENSG00000104529	1.8949597061607447e-14	8.902048812972726
ENSG00000260001	1.930335850687623e-14	6.200398965409325
ENSG00000100380	2.078458945113851e-14	8.884108469730586
ENSG00000112238	2.1172046569292372e-14	2.727020597641927
ENSG00000171858	2.1968414622546072e-14	8.9102455342842
ENSG00000233871	2.2377584341172157e-14	1.5481242739515855
ENSG00000249896	2.2377584341172157e-14	2.966620625081476
ENSG00000142102	2.279425420591025e-14	8.918442255595675
ENSG00000154447	2.3218559412196233e-14	7.355615274703046
ENSG00000157168	2.4090628645079578e-14	3.611570442076192
ENSG00000128652	2.4538675202067346e-14	2.4101467476044443
ENSG00000213846	2.4538675202067346e-14	6.857729516811376
ENSG00000143061	2.4538675202067346e-14	2.8471688834338
ENSG00000261586	2.593261077389012e-14	2.891595415178231
ENSG00000078403	2.593261077389049e-14	8.777551092681406
ENSG00000067057	2.6904906546127677e-14	6.619323929298206
ENSG00000056586	2.791306510838497e-14	8.843124863173209
ENSG00000106366	2.843099748402101e-14	4.883207547057247
ENSG00000182103	2.949540266720559e-14	2.727358594524522
ENSG00000130811	2.949540266720559e-14	8.871813387763373
ENSG00000197872	2.949540266720559e-14	8.852868485103873
ENSG00000071205	3.004221803345489e-14	7.12924714096441
ENSG00000142303	3.004221803345489e-14	4.240717081323799
ENSG00000105750	3.004221803345489e-14	6.904844927158383
ENSG00000079156	3.004221803345489e-14	5.791591800129659
ENSG00000272327	3.0599008664626785e-14	2.0676567264709313
ENSG00000196642	3.0599008664626785e-14	8.881557009694037
ENSG00000163625	3.116595348273109e-14	8.44642819301144
ENSG00000139239	3.292954989679245e-14	8.164023402994792
ENSG00000269761	3.292954989679245e-14	4.164207233879831
ENSG00000169302	3.3538964559425613e-14	5.361635160957933
ENSG00000120688	3.3538964559425613e-14	8.25272055978812
ENSG00000077264	3.479128413319284e-14	5.064742306233505
ENSG00000112208	3.479128413319284e-14	8.481099677721572
ENSG00000133114	3.479128413319284e-14	8.658156292463188
ENSG00000165661	3.479128413319284e-14	8.8774586490383
ENSG00000220161	3.543458988730034e-14	1.2792053429969412
ENSG00000238142	3.6756522004855787e-14	4.792174553364956
ENSG00000237732	3.7435570722795576e-14	2.8116126843149094
ENSG00000151208	3.812696230978953e-14	8.517185006562631
ENSG00000227110	3.8830917329199313e-14	3.410502268592834
ENSG00000241741	3.954766021577327e-14	6.773140252029516
ENSG00000181690	3.9547660215773833e-14	8.037761448512247
ENSG00000253477	4.0277419342324016e-14	1.8140541219905812
ENSG00000116183	4.1776919904902e-14	6.594992676048978
ENSG00000149564	4.2547138392855536e-14	7.632745006445317
ENSG00000039600	4.412973592783176e-14	7.648833562581844
ENSG00000099308	4.412973592783176e-14	8.665810672572839
ENSG00000148143	4.412973592783176e-14	3.452520237682722
ENSG00000136147	4.494261754401819e-14	8.708883520951229
ENSG00000173757	4.5770230117794326e-14	8.544868971735433
ENSG00000159433	4.5770230117794326e-14	8.827735979967622
ENSG00000108107	4.5770230117794326e-14	8.922540616251414
ENSG00000149806	4.5770230117794326e-14	8.902048812972726
ENSG00000154114	4.5770230117794326e-14	8.902048812972726
ENSG00000180279	4.7470702396448294e-14	5.924715750024327
ENSG00000266865	4.834410078709688e-14	7.83636628454367
ENSG00000148341	4.9233307665815094e-14	8.9102455342842
ENSG00000177225	4.9233307665815094e-14	8.79239763468517
ENSG00000142676	5.013860429205381e-14	8.918442255595675
ENSG00000186153	5.013860429205381e-14	8.41982891024229
ENSG00000141068	5.1998616481097516e-14	8.544868971735433
ENSG00000185634	5.2953919473157016e-14	6.269430210532306
ENSG00000137843	5.392648724400237e-14	7.221488028399668
ENSG00000130958	5.392648724400237e-14	8.576446655207189
ENSG00000216866	5.79956206785198e-14	5.821195891367827
ENSG00000171124	5.799562067852063e-14	6.022410285920404
ENSG00000231500	5.905922104766271e-14	8.93073733756289
ENSG00000171843	6.467192137276906e-14	8.889753731005511
ENSG00000116830	6.467192137276906e-14	8.734478244303018
ENSG00000171448	6.953713265852414e-14	8.729375324229917
ENSG00000118762	6.953713265852414e-14	8.796495995340909
ENSG00000112902	7.080864422954422e-14	6.356155401137937
ENSG00000213862	7.210302376811698e-14	6.7081391769749406
ENSG00000132950	7.476201049098638e-14	8.507441384631967
ENSG00000229203	7.476201049098638e-14	2.2659016851584917
ENSG00000113645	7.476201049098638e-14	6.795689352560098
ENSG00000196632	7.893233536475246e-14	6.4401735886110805
ENSG00000104907	7.893233536475246e-14	8.861065206415349
ENSG00000002586	8.037266024682535e-14	8.200090079469302
ENSG00000182087	8.183883391516421e-14	8.914343894939938
ENSG00000177239	8.183883391516421e-14	8.859518305796161
ENSG00000095203	8.183883391516421e-14	4.8456215634878435
ENSG00000102024	8.33313122279239e-14	4.719240349363378
ENSG00000148187	8.48505589358972e-14	8.782654012754506
ENSG00000220032	8.48505589358972e-14	1.9852549063410423
ENSG00000157107	8.797125281018453e-14	8.650964130569076
ENSG00000120675	8.797125281018453e-14	8.78829927402943
ENSG00000148175	9.286511924122762e-14	8.889753731005511
ENSG00000197860	9.45551742450645e-14	8.474654499386066
ENSG00000145425	9.45551742450645e-14	8.918442255595675
ENSG00000095739	9.627547643650499e-14	6.21797177152752
ENSG00000178695	9.802655772396846e-14	8.554612593666095
ENSG00000126733	9.980895919802706e-14	3.7952577410593245
ENSG00000108813	1.053496366601524e-13	7.132308414404185
ENSG00000148444	1.053496366601524e-13	8.889753731005511
ENSG00000165863	1.053496366601524e-13	1.2770278930148804
ENSG00000181904	1.053496366601539e-13	8.821086159275334
ENSG00000185950	1.0921037009135791e-13	7.657131823260992
ENSG00000133640	1.0921037009135791e-13	3.8063445520629386
ENSG00000164796	1.1119258970102095e-13	3.290541794780069
ENSG00000124766	1.1119258970102095e-13	8.106458380239859
ENSG00000224596	1.1321018761829627e-13	4.012788216417578
ENSG00000177707	1.1735401051433312e-13	8.38776181907068
ENSG00000231007	1.2164693091520192e-13	6.255060451262479
ENSG00000184384	1.2609421763346272e-13	8.757059289402719
ENSG00000233927	1.2609421763346272e-13	8.918442255595675
ENSG00000251348	1.3070132216659782e-13	6.048436330084536
ENSG00000143028	1.3070132216659966e-13	2.7499048429828203
ENSG00000136104	1.3306656118319868e-13	8.821086159275334
ENSG00000126947	1.379240289482406e-13	7.489225056908419
ENSG00000159958	1.4041774154742008e-13	8.276154455450374
ENSG00000175048	1.4295578376917946e-13	8.804692716652383
ENSG00000188825	1.4295578376917946e-13	7.0320636153225
ENSG00000105341	1.4553892972718765e-13	8.70223370025894
ENSG00000122145	1.6203003427009792e-13	2.90701993487617
ENSG00000186827	1.679252081551604e-13	7.722418064394888
ENSG00000099625	1.7095138709338364e-13	4.313905816234562
ENSG00000146083	1.7403117857286796e-13	8.861065206415349
ENSG00000176402	1.7403117857286796e-13	4.630226868422207
ENSG00000256049	1.8035534679727167e-13	4.013207061659976
ENSG00000170469	1.836016374541534e-13	8.226378852877723
ENSG00000256176	1.8690536901380093e-13	4.493917280299699
ENSG00000197147	1.9717127715124028e-13	8.659160851880552
ENSG00000181090	2.0432118140928561e-13	8.799589796579282
ENSG00000235241	2.0432118140928708e-13	2.946762423465978
ENSG00000135905	2.079911277886169e-13	8.861065206415349
ENSG00000166840	2.1172587052058064e-13	3.8369753404651523
ENSG00000110711	2.1552653316867866e-13	8.82518451993107
ENSG00000250240	2.1552653316867866e-13	3.9364433026980596
ENSG00000145741	2.2333020835907475e-13	8.906147173628463
ENSG00000168852	2.2333020835907475e-13	5.3981957673863254
ENSG00000154529	2.273355648814342e-13	2.273598885104983
ENSG00000149716	2.3141152993309534e-13	8.628383085469375
ENSG00000155495	2.3141152993309534e-13	8.568765085613224
ENSG00000140545	2.3555932588994503e-13	8.445761332439119
ENSG00000076604	2.3555932588994503e-13	8.674007393884313
ENSG00000213015	2.397801958887574e-13	8.733473684885654
ENSG00000102109	2.3978019588875996e-13	5.309939885685783
ENSG00000214842	2.440754041727373e-13	1.3327895379428818
ENSG00000102796	2.4844623644266463e-13	8.100307042482903
ENSG00000182899	2.4844623644266463e-13	8.926638976907151
ENSG00000125848	2.5742002517842e-13	2.0525633975125332
ENSG00000124159	2.7633412782923427e-13	2.42068185706005
ENSG00000259683	2.8127220648645964e-13	5.423834307883022
ENSG00000163577	2.8127220648645964e-13	5.506117862200443
ENSG00000116285	2.8127220648645964e-13	7.58935311158844
ENSG00000113594	2.86297011277195e-13	7.091638654184282
ENSG00000244754	2.9141003779664203e-13	8.851321584484685
ENSG00000113108	2.9661280693913166e-13	8.80879107730812
ENSG00000259219	3.019068653173921e-13	2.8557368726819377
ENSG00000138430	3.019068653173921e-13	8.848770124448134
ENSG00000196199	3.127751673877591e-13	8.834928141861734
ENSG00000100644	3.127751673877591e-13	8.705789719712852
ENSG00000147649	3.127751673877591e-13	8.93073733756289
ENSG00000235026	3.127751673877591e-13	0.8218981263149143
ENSG00000229950	3.240278476431564e-13	5.732978140321288
ENSG00000267767	3.29802481752511e-13	5.537386252200262
ENSG00000227097	3.356782492118433e-13	8.865163567071086
ENSG00000109927	3.477401693748747e-13	8.612531984048248
ENSG00000135454	3.5392988847737243e-13	6.5185276340885485
ENSG00000143947	3.6022787470433474e-13	8.918442255595675
ENSG00000177943	3.666359872685096e-13	8.695041538364828
ENSG00000137106	3.666359872685096e-13	8.774457291443031
ENSG00000245468	3.731561166950516e-13	5.84238278643561
ENSG00000228549	3.731561166950516e-13	2.7344943720959436
ENSG00000182768	3.8654014790555806e-13	8.464448659239865
ENSG00000270171	3.9340799199281427e-13	0.8151289530484216
ENSG00000101445	3.9340799199281427e-13	8.881557009694037
ENSG00000213445	3.9340799199281427e-13	8.767807470750743
ENSG00000186187	4.003957386244006e-13	7.544741899708626
ENSG00000233319	4.0750544280491524e-13	1.6030742859824256
ENSG00000245060	4.0750544280491524e-13	8.796495995340909
ENSG00000102098	4.1473919407860007e-13	6.898493854970107
ENSG00000063245	4.2209911709791214e-13	8.815440898000409
ENSG00000120784	4.2958737220139483e-13	6.297597057638745
ENSG00000125652	4.372061560006799e-13	8.844671763792396
ENSG00000204334	4.372061560006861e-13	3.703144647404975
ENSG00000135318	4.449577019770914e-13	6.816946670489585
ENSG00000182667	4.773375019351313e-13	4.540314597823162
ENSG00000229912	5.210834857051188e-13	2.001991914811866
ENSG00000170892	5.302940524394649e-13	8.706794279130216
ENSG00000235065	5.302940524394649e-13	7.8235288613746325
ENSG00000226051	5.302940524394724e-13	2.8012515573682273
ENSG00000156535	5.396645635644781e-13	6.954629499393606
ENSG00000113119	5.396645635644781e-13	8.306879288359577
ENSG00000006756	5.491977451751523e-13	6.330718983615482
ENSG00000114923	5.588963689215214e-13	3.3354423269910813
ENSG00000185641	5.687632527540915e-13	7.5235415481042445
ENSG00000104979	5.687632527540915e-13	8.832376681825183
ENSG00000237604	5.890133085386293e-13	7.6433343872874255
ENSG00000256576	5.890133085386293e-13	5.945677724362294
ENSG00000125430	5.994023547712431e-13	5.197016117606706
ENSG00000161249	5.994023547712431e-13	5.256611586786176
ENSG00000169760	6.099714112274723e-13	3.8240680178599415
ENSG00000228714	6.316618500767599e-13	5.240200007677728
ENSG00000197321	6.316618500767599e-13	8.208624499625818
ENSG00000230453	6.316618500767599e-13	2.6141057297314196
ENSG00000161999	6.316618500767599e-13	8.49058572379348
ENSG00000180769	6.427895085117272e-13	5.475620276519717
ENSG00000054219	6.541097309334189e-13	8.708883520951227
ENSG00000205056	6.892587575375093e-13	7.614700966712356
ENSG00000130734	7.013824871031406e-13	8.562266973775747
ENSG00000056487	7.013824871031406e-13	2.1129821793822985
ENSG00000173838	7.013824871031406e-13	1.379842210899658
ENSG00000259560	7.137156851880121e-13	5.610445244167346
ENSG00000244187	7.137156851880121e-13	8.262721757577538
ENSG00000071082	7.262619032549695e-13	8.922540616251414
ENSG00000163069	7.262619032549695e-13	7.758612056640101
ENSG00000105202	7.262619032549695e-13	8.881557009694037
ENSG00000188243	7.390247517905091e-13	8.726281522991544
ENSG00000168938	7.520079012650946e-13	7.315241716808472
ENSG00000142937	7.652150831087401e-13	8.922540616251414
ENSG00000056661	7.78650090702281e-13	7.058524484938171
ENSG00000050426	7.78650090702281e-13	8.81288943796386
ENSG00000235776	7.923167803841782e-13	6.192774375795722
ENSG00000130741	7.923167803841782e-13	8.885655370349774
ENSG00000167920	8.062190724734448e-13	8.07576418917615
ENSG00000271389	8.062190724734448e-13	1.1116213576202163
ENSG00000164418	8.062190724734448e-13	4.797826466998836
ENSG00000246095	8.062190724734562e-13	6.293194307349463
ENSG00000250850	8.2036095230883e-13	4.021910790576173
ENSG00000186806	8.2036095230883e-13	6.431160574646235
ENSG00000107242	8.948083403402608e-13	8.885655370349774
ENSG00000139517	9.264114861736265e-13	8.343889053631711
ENSG00000230629	9.591104728621812e-13	7.627045342891613
ENSG00000234771	9.758825049246851e-13	8.699139899020565
ENSG00000133243	9.758825049246851e-13	8.807244176688933
ENSG00000204616	9.758825049246851e-13	5.308658543150949
ENSG00000083845	9.92942568994219e-13	8.926638976907151
ENSG00000129595	1.010295517968613e-12	8.78574781399288
ENSG00000138640	1.010295517968613e-12	8.85696684575961
ENSG00000171490	1.0279462848726936e-12	8.897950452316989
ENSG00000134884	1.0279462848726936e-12	8.9102455342842
ENSG00000108298	1.0279462848726936e-12	8.926638976907151
ENSG00000136877	1.0279462848726936e-12	8.799589796579282
ENSG00000099800	1.0458998841530166e-12	8.737572045541391
ENSG00000101489	1.0458998841530166e-12	5.189166439484731
ENSG00000223705	1.0641614129933924e-12	8.867715027107636
ENSG00000196914	1.0641614129933924e-12	8.897950452316989
ENSG00000197191	1.0641614129933924e-12	6.453703685122619
ENSG00000149100	1.0827360526507296e-12	8.881557009694037
ENSG00000198576	1.1016290698123302e-12	6.059205509397609
ENSG00000146066	1.1208458179743286e-12	8.820081599857971
ENSG00000238098	1.1208458179743364e-12	5.323743241698034
ENSG00000179846	1.1804933151188438e-12	6.907293360193814
ENSG00000196935	1.201060307898102e-12	5.744165563476543
ENSG00000270036	1.2219791510818968e-12	4.4081038567370205
ENSG00000181577	1.2432557492104596e-12	3.7762472756828402
ENSG00000178947	1.2648961039104775e-12	7.004876487777656
ENSG00000214274	1.2648961039104775e-12	7.757327003820415
ENSG00000130177	1.2869063154573239e-12	8.8774586490383
ENSG00000187720	1.3092925843616467e-12	3.4093698155975405
ENSG00000150510	1.3092925843616467e-12	4.478728915395445
ENSG00000100941	1.3320612129811026e-12	8.8774586490383
ENSG00000163682	1.3320612129811026e-12	8.922540616251414
ENSG00000187742	1.3552186071570512e-12	8.906147173628463
ENSG00000141404	1.4027258429652769e-12	7.74829159193845
ENSG00000197584	1.4027258429652769e-12	7.502435838348225
ENSG00000196531	1.4518676720300355e-12	8.918442255595675
ENSG00000133112	1.4770687214009438e-12	8.926638976907151
ENSG00000112293	1.5026992394940562e-12	8.141780056740133
ENSG00000073008	1.528766404581024e-12	6.9048118943660315
ENSG00000136141	1.528766404581024e-12	8.550976451225896
ENSG00000237991	1.5552775124719136e-12	6.556615439850765
ENSG00000164749	1.5822399783980855e-12	7.19041696087073
ENSG00000104964	1.6096613389247203e-12	8.893852091661248
ENSG00000232448	1.6375492538930543e-12	1.3593496725730805
ENSG00000064787	1.6375492538930716e-12	8.146263426868584
ENSG00000168477	1.6659115083931108e-12	7.298259822206619
ENSG00000096063	1.6947560147671373e-12	8.822633059894521
ENSG00000166664	1.7240908146446514e-12	2.323669457879936
ENSG00000173153	1.7842641202955903e-12	8.810337977927308
ENSG00000104852	1.8151193745250847e-12	8.918442255595675
ENSG00000085552	1.8151193745250847e-12	6.107911954214641
ENSG00000113048	1.8464984234667506e-12	8.844671763792396
ENSG00000112186	1.8784099868377364e-12	0.930593003731962
ENSG00000271553	1.943866248908626e-12	7.080148015039104
ENSG00000147854	1.943866248908626e-12	8.845676323209759
ENSG00000267742	1.943866248908626e-12	3.748111571600945
ENSG00000189184	1.9774291070533152e-12	6.339116933866512
ENSG00000172239	2.0462707908800365e-12	8.789846174648618
ENSG00000213514	2.0462707908800365e-12	3.7279118404313354
ENSG00000136932	2.0462707908800365e-12	8.605339822154136
ENSG00000176753	2.1174642276276775e-12	5.253170816399473
ENSG00000125743	2.1539673631913288e-12	8.852868485103873
ENSG00000196104	2.1539673631913288e-12	2.93805023130223
ENSG00000162244	2.1910881684592707e-12	8.922540616251414
ENSG00000136149	2.1910881684592707e-12	7.934158855061888
ENSG00000139351	2.1910881684592707e-12	5.910378612855053
ENSG00000215021	2.2288368913587045e-12	8.885655370349774
ENSG00000136891	2.2288368913587045e-12	8.76935437136993
ENSG00000146147	2.267223946330491e-12	6.540141146981409
ENSG00000099817	2.267223946330491e-12	8.822633059894521
ENSG00000149308	2.267223946330491e-12	8.689396277089903
ENSG00000146828	2.306259916975646e-12	8.78574781399288
ENSG00000081791	2.306259916975646e-12	8.828278321169446
ENSG00000220842	2.345955558742185e-12	6.611819052739258
ENSG00000253619	2.3863218016542535e-12	4.5818424220927145
ENSG00000136859	2.3863218016542535e-12	5.843890041775877
ENSG00000253642	2.4273697530829093e-12	6.069333395707682
ENSG00000104976	2.4691107005606097e-12	8.57154837749087
ENSG00000185386	2.4691107005606097e-12	8.621190923575263
ENSG00000116574	2.51155611463873e-12	7.857684057103705
ENSG00000186198	2.51155611463873e-12	4.222619321809695
ENSG00000164615	2.51155611463873e-12	8.832376681825183
ENSG00000135549	2.598607157352943e-12	6.364961219255898
ENSG00000101444	2.59860715735298e-12	8.875911748419112
ENSG00000054967	2.59860715735298e-12	8.516180447145269
ENSG00000232124	2.6432366685294464e-12	6.201801427529804
ENSG00000256276	2.688618417418322e-12	0.5834774157191571
ENSG00000111331	2.688618417418322e-12	8.781649453337144
ENSG00000161914	2.688618417418322e-12	8.148225235075637
ENSG00000143341	2.7816885497887054e-12	3.9622198117428264
ENSG00000156482	2.7816885497887054e-12	8.902048812972726
ENSG00000089009	2.7816885497887054e-12	8.926638976907151
ENSG00000164850	2.8294023999754724e-12	5.812645402695852
ENSG00000243517	2.877919427698241e-12	7.0134895621436515
ENSG00000074211	2.9272528868030896e-12	2.856113998609166
ENSG00000136999	2.9272528868030896e-12	3.1821135968880365
ENSG00000142396	2.9774162452798973e-12	8.739118946160579
ENSG00000119559	2.9774162452798973e-12	8.65405793180745
ENSG00000198755	2.9774162452798973e-12	8.918442255595675
ENSG00000227906	3.0802876233770844e-12	2.3354420214049054
ENSG00000031003	3.0802876233771066e-12	8.786752373410243
ENSG00000168028	3.2411683286082655e-12	8.926638976907151
ENSG00000249752	3.2966063360413315e-12	1.2985408975037314
ENSG00000269559	3.3529748056392335e-12	3.6368737901965265
ENSG00000253982	3.3529748056392335e-12	7.636728624702354
ENSG00000106991	3.4102890448099403e-12	7.921241308906564
ENSG00000227888	3.5278172980610053e-12	3.8741784610661907
ENSG00000213741	3.588063175221421e-12	8.914343894939938
ENSG00000204387	3.588063175221421e-12	8.8774586490383
ENSG00000220583	3.588063175221421e-12	6.725062920653867
ENSG00000138326	3.588063175221421e-12	8.926638976907151
ENSG00000155970	3.711600020074375e-12	5.37628431442258
ENSG00000132952	3.711600020074375e-12	8.751414028127794
ENSG00000252793	3.774924413323336e-12	1.1201392980004257
ENSG00000091409	3.83930885259625e-12	8.902048812972726
ENSG00000154654	3.971327715655899e-12	5.167235708203923
ENSG00000102316	4.038997765323229e-12	8.859518305796161
ENSG00000229117	4.038997765323258e-12	8.926638976907151
ENSG00000133315	4.038997765323258e-12	8.5610577720016
ENSG00000203993	4.1077991216121584e-12	8.57154837749087
ENSG00000126226	4.1077991216121584e-12	8.712981881606966
ENSG00000135333	4.3211778771488876e-12	3.9510735056778246
ENSG00000130159	4.394692811850657e-12	8.712981881606966
ENSG00000129625	4.469434750681447e-12	8.889753731005511
ENSG00000198216	4.4694347506814944e-12	5.821575013748625
ENSG00000102001	4.7810787804463245e-12	7.315333947116959
ENSG00000234009	5.028711370530402e-12	8.324819631601715
ENSG00000133962	5.1140194634401955e-12	2.220273425103588
ENSG00000111674	5.114019463440232e-12	8.87336028838256
ENSG00000269640	5.114019463440232e-12	8.6289254266712
ENSG00000064490	5.200747181132583e-12	8.721178602918442
ENSG00000224081	5.378554453082771e-12	4.510830822946351
ENSG00000164114	5.469681417642328e-12	8.461150215644707
ENSG00000172009	5.469681417642367e-12	8.755512388783531
ENSG00000253569	5.469681417642367e-12	3.301190261346398
ENSG00000197756	5.752248088671959e-12	8.926638976907151
ENSG00000156052	5.752248088671959e-12	7.355571485522048
ENSG00000127554	5.752248088671959e-12	8.269656343612892
ENSG00000233797	5.752248088671959e-12	3.6703407064929117
ENSG00000145087	5.849582422766986e-12	5.665914172369283
ENSG00000198839	5.849582422766986e-12	8.626373966634649
ENSG00000169750	5.849582422766986e-12	6.539303259520263
ENSG00000141384	5.948532238522844e-12	8.784200913373693
ENSG00000165006	5.948532238522844e-12	8.751414028127792
ENSG00000185842	5.948532238522844e-12	6.659873708427548
ENSG00000101187	6.0491238054001575e-12	8.70733662033204
ENSG00000184731	6.049123805400222e-12	2.7721124095158265
ENSG00000241878	6.151383810835107e-12	8.710430421570415
ENSG00000172638	6.151383810835107e-12	7.905105442142369
ENSG00000232324	6.361018016085535e-12	3.448478949819475
ENSG00000147003	6.468447739625236e-12	5.4870679967780935
ENSG00000165959	6.468447739625236e-12	8.869261927726823
ENSG00000212747	6.577656962664675e-12	5.1475341492976465
ENSG00000245849	6.801529872799531e-12	8.784200913373693
ENSG00000225032	7.0328733050667995e-12	7.647491304319439
ENSG00000136856	7.151422453874667e-12	8.601783802700222
ENSG00000095564	7.151422453874667e-12	8.918442255595675
ENSG00000204657	7.2719313836901476e-12	1.2593956237107982
ENSG00000250831	7.394431830938289e-12	6.978823994544151
ENSG00000271874	7.39443183093834e-12	0.579974913198642
ENSG00000254854	7.39443183093834e-12	2.7418152036030365
ENSG00000101871	7.518956034824635e-12	7.5467421431485935
ENSG00000167815	7.645536745114755e-12	8.861065206415349
ENSG00000148180	7.645536745114755e-12	8.498035461546348
ENSG00000170271	7.645536745114755e-12	7.685579790843927
ENSG00000147255	7.645536745114755e-12	6.757524186212183
ENSG00000117228	7.645536745114755e-12	8.741128064995305
ENSG00000272841	7.905001284281531e-12	6.35698946519439
ENSG00000212664	7.905001284281588e-12	6.329894063217508
ENSG00000141639	8.173097960896343e-12	1.7041647878398898
ENSG00000177462	8.173097960896343e-12	1.8410383758756326
ENSG00000006740	8.173097960896343e-12	7.781911883157536
ENSG00000135486	8.310470878899804e-12	8.914343894939938
ENSG00000251927	8.310470878899804e-12	7.303312487334696
ENSG00000183695	8.310470878899804e-12	4.410267085729153
ENSG00000174099	8.310470878899804e-12	7.789334093149097
ENSG00000105248	8.450107974402408e-12	8.565903116215946
ENSG00000225449	8.592045799033344e-12	2.689319261892843
ENSG00000118322	8.882972736996966e-12	8.561724632573922
ENSG00000164932	9.032037875226421e-12	8.692952296543815
ENSG00000229151	9.032037875226421e-12	4.932593949476452
ENSG00000224578	9.183555810583695e-12	8.225169651103577
ENSG00000244020	9.183555810583695e-12	1.899981865971319
ENSG00000198918	9.494108807286595e-12	8.9102455342842
ENSG00000239559	9.494108807286595e-12	7.160455053912775
ENSG00000082397	9.494108807286663e-12	7.468016962583521
ENSG00000121207	9.494108807286663e-12	1.756334586644377
ENSG00000160602	9.653224803137067e-12	8.537676809841319
ENSG00000129351	9.81495548444952e-12	8.926638976907151
ENSG00000139946	9.9793429294134e-12	7.140923295823984
ENSG00000249637	1.0146429878496321e-11	6.368781500454806
ENSG00000165671	1.0146429878496321e-11	8.893852091661248
ENSG00000174684	1.0316259744622611e-11	8.690400836507266
ENSG00000086717	1.0488876623505111e-11	5.049119703903885
ENSG00000178982	1.0488876623505111e-11	8.889753731005511
ENSG00000125657	1.0488876623505111e-11	4.964648356915466
ENSG00000236552	1.0488876623505185e-11	8.709888080368591
ENSG00000167526	1.0664325304131125e-11	8.93073733756289
ENSG00000164683	1.0664325304131125e-11	7.645648392608579
ENSG00000172260	1.0664325304131201e-11	4.9363756554497495
ENSG00000173621	1.0842651279404964e-11	7.262925624257927
ENSG00000140474	1.1395358688889982e-11	8.902048812972726
ENSG00000139438	1.1395358688890023e-11	7.19344658151546
ENSG00000033867	1.1585663231624678e-11	8.018036411658532
ENSG00000204271	1.1779083476065383e-11	8.398590123404993
ENSG00000172794	1.1779083476065383e-11	7.927481844885287
ENSG00000175283	1.1779083476065383e-11	8.671998275049589
ENSG00000134982	1.1779083476065383e-11	8.751414028127792
ENSG00000167964	1.1779083476065383e-11	8.431172366294113
ENSG00000137054	1.2175471649034617e-11	8.741670406197128
ENSG00000272784	1.2378541836553433e-11	1.2622640694851424
ENSG00000143036	1.237854183655352e-11	5.966600444632567
ENSG00000185834	1.237854183655352e-11	7.355780835346813
ENSG00000228205	1.237854183655352e-11	7.395292041396988
ENSG00000184156	1.237854183655352e-11	5.524288871848984
ENSG00000113269	1.237854183655352e-11	8.731384443064643
ENSG00000238421	1.237854183655352e-11	6.08351936965543
ENSG00000213465	1.2584932267904333e-11	8.318374453266209
ENSG00000262468	1.2794696096731262e-11	7.970911044475268
ENSG00000169925	1.3007887308704295e-11	8.605339822154136
ENSG00000106610	1.3007887308704295e-11	8.291205639810919
ENSG00000174748	1.3007887308704295e-11	8.93073733756289
ENSG00000251408	1.3444772061373397e-11	1.7537755904449899
ENSG00000175556	1.3444772061373397e-11	4.722311982208905
ENSG00000135063	1.3668577848916813e-11	6.758740772604804
ENSG00000234692	1.366857784891691e-11	3.3917340308278114
ENSG00000126952	1.3896035539687522e-11	5.97738912111293
ENSG00000249738	1.4127203474026608e-11	3.7363127815111503
ENSG00000129675	1.4127203474026608e-11	8.836475042480922
ENSG00000175198	1.4127203474026608e-11	8.390393402093517
ENSG00000107262	1.4362140903482275e-11	8.861065206415349
ENSG00000128872	1.4362140903482376e-11	7.928741491964305
ENSG00000196683	1.4600908004701253e-11	8.906147173628463
ENSG00000074201	1.4600908004701253e-11	8.818534699238784
ENSG00000177042	1.4600908004701253e-11	8.689396277089902
ENSG00000225573	1.4600908004701253e-11	7.204260387580713
ENSG00000071282	1.4600908004701356e-11	5.241398600922907
ENSG00000198034	1.484356589352746e-11	8.926638976907151
ENSG00000225697	1.5090176639309737e-11	8.798042895960094
ENSG00000168026	1.5090176639309737e-11	8.516438023004024
ENSG00000147874	1.5090176639309737e-11	8.686844817053354
ENSG00000153902	1.5090176639309844e-11	7.632816592313842
ENSG00000230207	1.5595509833997714e-11	7.192012498397917
ENSG00000138386	1.5595509833997714e-11	8.70014445843793
ENSG00000141526	1.5595509833997714e-11	8.672460493265127
ENSG00000130559	1.5595509833997714e-11	8.782654012754506
ENSG00000077063	1.5854361320886352e-11	6.600746346011165
ENSG00000273226	1.5854361320886352e-11	6.03562920072721
ENSG00000161091	1.6384764242847102e-11	8.820081599857971
ENSG00000048140	1.6384764242847102e-11	8.726823864193365
ENSG00000120907	1.6384764242847335e-11	1.2023011976759286
ENSG00000130717	1.6656450839897955e-11	8.74167040619713
ENSG00000232472	1.6656450839897955e-11	8.324819631601715
ENSG00000183298	1.6656450839897955e-11	6.774044567317234
ENSG00000141447	1.7213140135875904e-11	8.199304660677779
ENSG00000187800	1.7213140135875904e-11	7.416990440409466
ENSG00000255561	1.749828440421513e-11	8.02707889188145
ENSG00000165502	1.749828440421513e-11	8.906147173628463
ENSG00000237286	1.749828440421513e-11	2.420307523243729
ENSG00000165125	1.749828440421513e-11	2.1575839196038253
ENSG00000183230	1.749828440421513e-11	7.557712418815574
ENSG00000184863	1.749828440421513e-11	8.897950452316989
ENSG00000175602	1.749828440421513e-11	8.818534699238784
ENSG00000158164	1.8082534396368347e-11	5.128996406321957
ENSG00000161970	1.8082534396368347e-11	8.836475042480922
ENSG00000170890	1.8082534396368347e-11	3.876292335309754
ENSG00000130311	1.8082534396368347e-11	8.719631702299253
ENSG00000104866	1.838178839323393e-11	8.744221866233678
ENSG00000177030	1.838178839323393e-11	8.691947737126453
ENSG00000110583	1.838178839323393e-11	8.719631702299253
ENSG00000099804	1.838178839323393e-11	8.663259212536289
ENSG00000104047	1.8994933745363553e-11	8.802141256615833
ENSG00000136938	1.9308980386852354e-11	8.869261927726823
ENSG00000089199	1.9628115206537362e-11	2.6659590493972614
ENSG00000176463	1.9628115206537362e-11	8.404407214678088
ENSG00000187796	1.9952418890590055e-11	7.4346573819003945
ENSG00000231196	1.9952418890590197e-11	3.9035855400559076
ENSG00000234928	1.9952418890590197e-11	1.8699750486074485
ENSG00000240455	2.0281973375680294e-11	3.0608774225131583
ENSG00000100503	2.0616861867884474e-11	8.848770124448134
ENSG00000197121	2.095716886187631e-11	7.764643685085025
ENSG00000259684	2.0957168861876385e-11	5.76693981537959
ENSG00000178053	2.1302980160397796e-11	7.943341821701171
ENSG00000213399	2.1654382894014577e-11	4.714161705843088
ENSG00000155542	2.1654382894014577e-11	8.341213074224665
ENSG00000197768	2.201146554116662e-11	6.464628714857038
ENSG00000242444	2.2374317948509856e-11	3.890122565831947
ENSG00000006015	2.2743031351558874e-11	8.852868485103873
ENSG00000012061	2.311769839563076e-11	8.820081599857971
ENSG00000204764	2.3117698395630925e-11	5.501988557682255
ENSG00000225205	2.388527116495782e-11	8.673002834466951
ENSG00000198876	2.388527116495782e-11	8.811884878546495
ENSG00000107105	2.467780643053314e-11	3.58885989856184
ENSG00000153885	2.467780643053314e-11	5.348632675071718
ENSG00000215296	2.467780643053314e-11	4.039156869382045
ENSG00000133275	2.5083682207879078e-11	8.852868485103873
ENSG00000198648	2.5083682207879256e-11	7.988951631847051
ENSG00000269904	2.5083682207879256e-11	4.680129168709792
ENSG00000181903	2.5496098316259326e-11	5.122297174273123
ENSG00000157693	2.6340965622131774e-11	8.85696684575961
ENSG00000216990	2.6340965622131868e-11	4.860765292201805
ENSG00000233695	2.6773627863536834e-11	6.694811639478174
ENSG00000255337	2.6773627863536834e-11	4.602964927204703
ENSG00000115183	2.6773627863536834e-11	8.58330111825626
ENSG00000109705	2.6773627863536834e-11	6.540031718164241
ENSG00000112195	2.7213252571903294e-11	8.583896392960057
ENSG00000147162	2.7213252571903582e-11	8.93073733756289
ENSG00000235508	2.7659949373940678e-11	4.7912695072973
ENSG00000151693	2.8113829582791245e-11	4.730475582759056
ENSG00000229638	2.8113829582791245e-11	8.511539745287706
ENSG00000172366	2.857500622333494e-11	8.689396277089902
ENSG00000105865	2.857500622333494e-11	8.286440418582862
ENSG00000186994	2.8575006223335142e-11	5.474574595797215
ENSG00000263982	2.904359405786138e-11	1.6996596377825373
ENSG00000136144	2.9043594057861585e-11	8.768812030168107
ENSG00000169432	2.951970961211703e-11	8.582263746480283
ENSG00000167487	2.951970961211724e-11	8.190631222881708
ENSG00000117394	3.049499895904722e-11	8.674549735086138
ENSG00000137876	3.099441486028899e-11	8.897950452316989
ENSG00000179523	3.099441486028899e-11	8.39394942154743
ENSG00000186854	3.099441486028899e-11	8.488496481972467
ENSG00000230897	3.099441486028899e-11	7.654829213917064
ENSG00000110237	3.150184275319903e-11	7.895304732612242
ENSG00000149328	3.150184275319903e-11	5.700582256536108
ENSG00000147676	3.307346552282692e-11	4.006425838571174
ENSG00000176887	3.307346552282692e-11	3.510697107144318
ENSG00000133106	3.307346552282715e-11	8.72782842361073
ENSG00000271576	3.3614218278604046e-11	7.708641706525715
ENSG00000143162	3.3614218278604046e-11	8.839026502517472
ENSG00000136908	3.4163631331811506e-11	8.794949094721721
ENSG00000131323	3.4163631331811506e-11	8.82928288058681
ENSG00000140320	3.4163631331811506e-11	8.722725503537628
ENSG00000130669	3.4163631331811506e-11	8.369359257613004
ENSG00000261115	3.4721840361754354e-11	4.026796313412608
ENSG00000145863	3.4721840361754354e-11	2.0643752863784632
ENSG00000119698	3.4721840361754354e-11	3.4306102923143134
ENSG00000128563	3.47218403617546e-11	8.82673142055026
ENSG00000256116	3.47218403617546e-11	4.572703113165103
ENSG00000242866	3.528898312403071e-11	6.625760983172342
ENSG00000267834	3.5865199481512086e-11	6.321536778249482
ENSG00000196747	3.6450631435777504e-11	6.388910892383985
ENSG00000132975	3.645063143577776e-11	0.9788905622919178
ENSG00000152484	3.645063143577776e-11	8.784200913373693
ENSG00000151292	3.70454231590006e-11	8.852868485103873
ENSG00000176641	3.7649721026294515e-11	3.9215946841124927
ENSG00000239827	3.7649721026294515e-11	4.952469938353365
ENSG00000221983	3.826367364853878e-11	8.918442255595675
ENSG00000125246	3.826367364853878e-11	8.268367018852462
ENSG00000184613	3.826367364853905e-11	6.465287752140811
ENSG00000100342	3.888743190566834e-11	8.881557009694037
ENSG00000160221	3.888743190566834e-11	8.87336028838256
ENSG00000049323	3.952114898045425e-11	8.822633059894521
ENSG00000159674	4.0164980392766525e-11	8.373999959470567
ENSG00000012983	4.0164980392766525e-11	8.780102552717956
ENSG00000213442	4.0164980392766525e-11	8.561804755560209
ENSG00000214514	4.016498039276681e-11	3.5718126523048572
ENSG00000121297	4.148362020404292e-11	5.503676284316485
ENSG00000165895	4.148362020404292e-11	8.777008751479581
ENSG00000100154	4.2158751643641205e-11	8.737572045541391
ENSG00000160401	4.284464357410308e-11	6.698853208817411
ENSG00000011132	4.284464357410308e-11	8.715533341643516
ENSG00000213943	4.284464357410308e-11	3.1018200541975434
ENSG00000267251	4.284464357410308e-11	3.2173538001016784
ENSG00000129911	4.354146373241246e-11	8.600236902081035
ENSG00000171914	4.354146373241277e-11	8.011227790460323
ENSG00000134419	4.4249382408918016e-11	8.867715027107636
ENSG00000180660	4.4249382408918016e-11	6.785601879397593
ENSG00000165757	4.4249382408918016e-11	3.3964428461187985
ENSG00000169083	4.496857248522097e-11	5.637799314533587
ENSG00000242539	4.496857248522097e-11	6.602929025101492
ENSG00000073711	4.496857248522097e-11	7.3541612183592875
ENSG00000105576	4.496857248522113e-11	8.812889437963857
ENSG00000099994	4.496857248522113e-11	6.944132543810851
ENSG00000213609	4.569920947261389e-11	6.551512778335019
ENSG00000122824	4.644147155106712e-11	4.117914591483723
ENSG00000234912	4.644147155106712e-11	8.637664489184498
ENSG00000228397	4.644147155106712e-11	5.5003994213922525
ENSG00000181143	4.719553960878571e-11	3.738620225148487
ENSG00000181524	4.719553960878571e-11	8.302033944145231
ENSG00000149269	4.796159728232639e-11	8.837479601898284
ENSG00000112530	4.796159728232639e-11	4.5672684035786
ENSG00000203663	4.796159728232639e-11	0.9463580097767206
ENSG00000170558	4.873983099730464e-11	7.079324134106598
ENSG00000144895	4.8739830997304817e-11	8.885655370349774
ENSG00000232739	4.9530430009678736e-11	2.120839299711882
ENSG00000152128	5.0333586447629006e-11	5.273884969678207
ENSG00000267904	5.1149495354048565e-11	7.889796681923068
ENSG00000229196	5.197835472963245e-11	5.32198148407915
ENSG00000242299	5.197835472963245e-11	8.476663618220792
ENSG00000168056	5.197835472963245e-11	8.881557009694037
ENSG00000268231	5.282036557659678e-11	0.6594059254178355
ENSG00000186395	5.282036557659678e-11	8.689396277089902
ENSG00000263105	5.282036557659678e-11	3.3834805853886665
ENSG00000164543	5.45446609678268e-11	8.863616666451898
ENSG00000165684	5.632405127691548e-11	8.743217306816318
ENSG00000104408	5.632405127691548e-11	8.918442255595675
ENSG00000189221	5.723494270718748e-11	4.107102665801169
ENSG00000243056	5.723494270718748e-11	5.6063063906184425
ENSG00000267785	5.81602571823874e-11	2.867445272302223
ENSG00000102678	5.81602571823874e-11	3.572582769617998
ENSG00000260591	5.910021799329449e-11	6.968228696591413
ENSG00000066382	5.910021799329449e-11	6.618556544189194
ENSG00000105298	6.00550518053028e-11	8.712981881606966
ENSG00000106868	6.10249887081121e-11	7.79286436858535
ENSG00000113262	6.10249887081121e-11	2.1264607023911113
ENSG00000221890	6.201026226613897e-11	4.134874660738593
ENSG00000164116	6.201026226613897e-11	7.156967374433164
ENSG00000065150	6.201026226613897e-11	8.869261927726823
ENSG00000139722	6.3011109569645e-11	8.906147173628463
ENSG00000259330	6.3011109569645e-11	8.33193167050954
ENSG00000230317	6.402777128659768e-11	4.22903655694078
ENSG00000182459	6.402777128659814e-11	6.17751327396196
ENSG00000131242	6.506049171526824e-11	8.63147688670775
ENSG00000187080	6.506049171526824e-11	0.7558670864434426
ENSG00000267016	6.610951883759048e-11	3.1500103766600285
ENSG00000237576	6.610951883759048e-11	5.112227493707338
ENSG00000137818	6.825750383469302e-11	8.93073733756289
ENSG00000167525	6.935697658256034e-11	8.174356676754952
ENSG00000164093	6.935697658256084e-11	1.8606315721456737
ENSG00000204709	6.935697658256084e-11	2.5388884283689697
ENSG00000075391	7.047378588239406e-11	8.018425913505732
ENSG00000122641	7.047378588239406e-11	4.233994572741956
ENSG00000198963	7.047378588239406e-11	6.94432610067134
ENSG00000197070	7.160819896178865e-11	8.768812030168107
ENSG00000068985	7.27604870685035e-11	4.869840536402556
ENSG00000233760	7.27604870685035e-11	1.111209020033871
ENSG00000166126	7.393092552938218e-11	7.944826913423627
ENSG00000147604	7.393092552938218e-11	8.926638976907151
ENSG00000174483	7.393092552938218e-11	6.57111566389426
ENSG00000136878	7.393092552938218e-11	8.822633059894521
ENSG00000155875	7.511979381010747e-11	3.45074136874568
ENSG00000186635	7.632737557580452e-11	8.859518305796161
ENSG00000222033	7.755395875251658e-11	1.0251582504656607
ENSG00000124466	7.8799835589546e-11	3.37686076912966
ENSG00000124140	7.8799835589546e-11	5.296303575823081
ENSG00000107263	8.006530272268153e-11	8.9102455342842
ENSG00000198108	8.135066123833478e-11	8.747315667472055
ENSG00000148343	8.265621673857303e-11	8.824179960513709
ENSG00000203805	8.265621673857303e-11	2.44825567081476
ENSG00000115604	8.398227940708911e-11	6.876365348813072
ENSG00000178187	8.398227940708911e-11	3.0112389237476935
ENSG00000196951	8.398227940708911e-11	6.78973169471466
ENSG00000144645	8.398227940708972e-11	8.906147173628463
ENSG00000121741	8.53291640761009e-11	8.852868485103873
ENSG00000188803	8.53291640761018e-11	0.7723588521047882
ENSG00000232977	8.669719029419993e-11	3.8621406883660683
ENSG00000175711	8.808668239516204e-11	8.29424650754732
ENSG00000226530	8.94979695677417e-11	4.18373617249966
ENSG00000184486	8.949796956774234e-11	2.8218096087880324
ENSG00000218426	9.093138592644331e-11	8.370363817030366
ENSG00000170776	9.093138592644331e-11	8.906147173628463
ENSG00000270504	9.386596772067899e-11	4.606446832815838
ENSG00000229766	9.386596772067899e-11	6.006649793008038
ENSG00000269243	9.689320196208645e-11	7.233339882794888
ENSG00000154545	9.844245345214872e-11	2.950881818378455
ENSG00000174276	9.844245345214872e-11	8.076662881589566
ENSG00000117834	9.844245345214872e-11	2.903734465950535
ENSG00000234350	9.844245345214872e-11	3.3031034688178993
ENSG00000136378	9.844245345214872e-11	3.9053663845963
ENSG00000083520	1.0001594634773288e-10	8.791393075267807
ENSG00000102572	1.0161405131133771e-10	8.78829927402943
ENSG00000188993	1.0161405131133843e-10	4.580468708160624
ENSG00000170786	1.0323714453470032e-10	1.8273458079161669
ENSG00000198917	1.0323714453470105e-10	8.710430421570416
ENSG00000165526	1.0488560781911161e-10	8.711977322189602
ENSG00000238251	1.0488560781911161e-10	4.847492904633199
ENSG00000113212	1.0488560781911236e-10	6.251619931774156
ENSG00000160606	1.0998712191320835e-10	7.211784625445566
ENSG00000145063	1.0998712191320835e-10	3.112894585605219
ENSG00000068028	1.0998712191320835e-10	8.781649453337144
ENSG00000231672	1.1174099852054771e-10	3.8859816468540593
ENSG00000157379	1.1174099852054771e-10	8.621733264777086
ENSG00000232388	1.1174099852054771e-10	8.68839171767254
ENSG00000153790	1.1352224122976538e-10	8.57154837749087
ENSG00000065054	1.1352224122976538e-10	7.858280807348043
ENSG00000196754	1.135222412297662e-10	4.014208715349951
ENSG00000176884	1.1533126725056012e-10	4.18719736813194
ENSG00000099326	1.1533126725056012e-10	8.85696684575961
ENSG00000198879	1.171684999969738e-10	8.885655370349774
ENSG00000168071	1.1903436917721596e-10	8.889753731005511
ENSG00000183779	1.2092931088475098e-10	5.649786939950861
ENSG00000183617	1.2092931088475098e-10	8.735020585504842
ENSG00000161328	1.2285376769066058e-10	8.244319196119863
ENSG00000100116	1.248081887373059e-10	7.842269459954345
ENSG00000125531	1.2679302983331154e-10	4.994497473921035
ENSG00000163251	1.26793029833312e-10	7.901344780331674
ENSG00000187033	1.2880875354987567e-10	5.344780304670734
ENSG00000135040	1.2880875354987567e-10	8.759610749439268
ENSG00000234899	1.3085582931843185e-10	1.5860502485888937
ENSG00000151917	1.329347335296832e-10	6.058977305452146
ENSG00000119414	1.3293473352968413e-10	8.865163567071086
ENSG00000110536	1.3293473352968413e-10	7.227936341412375
ENSG00000144476	1.350459496340235e-10	6.6139262371578145
ENSG00000246922	1.3936728723439527e-10	8.34812047077571
ENSG00000234498	1.4157841185327546e-10	6.327841293638057
ENSG00000109944	1.4157841185327546e-10	7.771885259334989
ENSG00000261559	1.4157841185327546e-10	1.6287074486001945
ENSG00000240616	1.4157841185327546e-10	7.12306061744492
ENSG00000230979	1.4157841185327546e-10	7.035318339087439
ENSG00000140455	1.4157841185327546e-10	8.779097993300594
ENSG00000120686	1.4382385482180618e-10	8.889753731005511
ENSG00000106993	1.4610413644507934e-10	8.689396277089903
ENSG00000165283	1.4610413644507934e-10	8.855419945140422
ENSG00000254173	1.484197847206298e-10	1.3708744221813947
ENSG00000099622	1.484197847206298e-10	8.922540616251414
ENSG00000262877	1.507713354491189e-10	5.998078658116942
ENSG00000151240	1.507713354491189e-10	7.690033703724706
ENSG00000172292	1.5077133544911998e-10	7.967071918814947
ENSG00000104131	1.5077133544911998e-10	8.8774586490383
ENSG00000126821	1.5315933234656926e-10	7.981270062253088
ENSG00000130254	1.5558432715814134e-10	8.861065206415349
ENSG00000175768	1.5558432715814245e-10	8.027793063081443
ENSG00000165025	1.5558432715814245e-10	8.441920547642138
ENSG00000234741	1.5804687977353012e-10	8.897950452316989
ENSG00000105063	1.5804687977353012e-10	8.87336028838256
ENSG00000140612	1.5804687977353012e-10	8.902048812972726
ENSG00000261807	1.5804687977353126e-10	1.1816400537040217
ENSG00000163629	1.6054755834395313e-10	7.7099204741844405
ENSG00000118939	1.6054755834395313e-10	6.708834941424444
ENSG00000129933	1.6054755834395313e-10	8.848770124448134
ENSG00000236235	1.6054755834395313e-10	1.754410637621413
ENSG00000102710	1.6054755834395313e-10	8.731722141909685
ENSG00000138629	1.6054755834395313e-10	8.847223223828946
ENSG00000125650	1.6308693940077552e-10	7.541562014332668
ENSG00000120314	1.6308693940077552e-10	8.804692716652383
ENSG00000005206	1.6308693940077552e-10	8.845676323209759
ENSG00000213621	1.6308693940077552e-10	5.260539719956349
ENSG00000243181	1.6308693940077552e-10	4.592723259102673
ENSG00000242540	1.6566560797578378e-10	1.9483557319123042
ENSG00000264659	1.6566560797578378e-10	2.681157389086918
ENSG00000107833	1.6566560797578494e-10	8.501049139798436
ENSG00000122034	1.6566560797578494e-10	8.851321584484685
ENSG00000244968	1.6828415772313758e-10	3.393010924603435
ENSG00000267896	1.6828415772313758e-10	7.033867753523448
ENSG00000214022	1.7094319104302672e-10	8.869261927726823
ENSG00000177989	1.7364331920703942e-10	8.70988808036859
ENSG00000129038	1.7364331920704002e-10	3.2736981115199533
ENSG00000109472	1.7364331920704002e-10	3.141788957623572
ENSG00000100095	1.7638516248527818e-10	2.6640541887454225
ENSG00000184682	1.763851624852807e-10	7.833053680956446
ENSG00000083828	1.763851624852807e-10	8.556159494285284
ENSG00000075673	1.791693502752495e-10	2.923601669063369
ENSG00000186081	1.819965212325262e-10	2.4339124769846925
ENSG00000240875	1.8486732340326302e-10	8.267567101791883
ENSG00000089692	1.8486732340326302e-10	7.8854753648209925
ENSG00000129968	1.8486732340326302e-10	8.852868485103873
ENSG00000137871	1.8486732340326302e-10	8.844671763792396
ENSG00000177106	1.8778241435850595e-10	8.450526553667178
ENSG00000139746	1.9074246133040233e-10	8.847223223828946
ENSG00000152642	1.9074246133040233e-10	8.772910390823844
ENSG00000139684	1.937481413502864e-10	8.733473684885654
ENSG00000131019	1.9680014138867915e-10	5.090796467274779
ENSG00000228544	1.9680014138868054e-10	7.648271100236658
ENSG00000196684	1.9680014138868054e-10	8.888206830386324
ENSG00000188060	1.9680014138868054e-10	7.075049826192818
ENSG00000198113	1.998991584972342e-10	8.702233700258938
ENSG00000136122	2.030458999526452e-10	8.139690814919119
ENSG00000237506	2.030458999526452e-10	6.163546499480934
ENSG00000155545	2.030458999526452e-10	8.810337977927308
ENSG00000135070	2.0624108340255428e-10	8.814436338583045
ENSG00000099984	2.0624108340255428e-10	5.718276566397522
ENSG00000163931	2.0624108340255428e-10	8.867715027107636
ENSG00000101298	2.0624108340255576e-10	7.876648749393301
ENSG00000008988	2.0948543701348065e-10	8.926638976907151
ENSG00000181982	2.0948543701348065e-10	8.649417229949888
ENSG00000255516	2.0948543701348065e-10	3.303447800395932
ENSG00000077044	2.127796996207785e-10	8.897950452316989
ENSG00000156413	2.127796996207785e-10	4.6285530458360515
ENSG00000185246	2.1612462088069902e-10	8.763709110095006
ENSG00000166292	2.1952096142453152e-10	4.454564018611112
ENSG00000240964	2.229694930148797e-10	3.1588133212535663
ENSG00000130313	2.2647099870411306e-10	8.503885365178055
ENSG00000162873	2.2647099870411306e-10	6.774659555225094
ENSG00000136193	2.3002627299498084e-10	8.865163567071086
ENSG00000105509	2.3002627299498164e-10	1.8914181049324843
ENSG00000081913	2.3363612200345984e-10	7.659873172160543
ENSG00000165688	2.336361220034615e-10	8.812889437963857
ENSG00000148384	2.336361220034615e-10	8.78829927402943
ENSG00000232803	2.37301363623849e-10	5.479939341195986
ENSG00000116667	2.373013636238507e-10	8.49140576199742
ENSG00000116117	2.410228276961319e-10	7.555946558554633
ENSG00000114745	2.410228276961319e-10	8.827735979967622
ENSG00000239719	2.410228276961319e-10	6.187518897086565
ENSG00000175066	2.4863780330512753e-10	8.599694560879211
ENSG00000245556	2.4863780330512753e-10	8.34497373603536
ENSG00000099875	2.4863780330512753e-10	8.914343894939938
ENSG00000255517	2.525330357890233e-10	7.284230065886339
ENSG00000156103	2.564879329703524e-10	6.627626349149022
ENSG00000254650	2.6050338700986677e-10	5.636822997025126
ENSG00000204673	2.6050338700986677e-10	8.783196353956331
ENSG00000087206	2.6050338700986677e-10	8.72117860291844
ENSG00000164713	2.6050338700986677e-10	8.685297916434164
ENSG00000110768	2.6050338700986677e-10	8.781107112135318
ENSG00000150893	2.6050338700986863e-10	2.880609321820675
ENSG00000196605	2.645803030677565e-10	7.637167607690347
ENSG00000154548	2.6458030306775933e-10	6.80959215841048
ENSG00000269896	2.687195994878112e-10	7.034180267061565
ENSG00000229789	2.687195994878112e-10	7.091535529198142
ENSG00000179943	2.687195994878112e-10	8.48439812131673
ENSG00000171224	2.687195994878112e-10	7.157204801121311
ENSG00000271828	2.729222079841321e-10	7.272498891730961
ENSG00000169660	2.7718907383041564e-10	8.800594355996646
ENSG00000185905	2.7718907383041564e-10	8.889753731005511
ENSG00000160993	2.7718907383041564e-10	8.249679692051718
ENSG00000213261	2.815211560518089e-10	6.861344836371906
ENSG00000188986	2.859194276194111e-10	8.810337977927308
ENSG00000253690	2.859194276194111e-10	6.397523243751419
ENSG00000136874	2.859194276194111e-10	8.78729471461207
ENSG00000099954	2.9491850159322574e-10	8.315043197312438
ENSG00000119608	2.9491850159322574e-10	6.502332893645126
ENSG00000174808	2.995213214595437e-10	6.200747199117495
ENSG00000248175	2.995213214595437e-10	8.097702648944379
ENSG00000260704	2.995213214595437e-10	1.3373795792824683
ENSG00000119335	2.995213214595458e-10	8.9102455342842
ENSG00000157259	2.995213214595458e-10	8.739118946160579
ENSG00000259071	2.995213214595458e-10	6.3257198447525
ENSG00000121797	3.041943660003057e-10	8.290458656252312
ENSG00000204262	3.137553271277722e-10	7.857400429024183
ENSG00000130175	3.186453808653832e-10	8.922540616251414
ENSG00000150938	3.186453808653832e-10	7.737880310448918
ENSG00000086189	3.186453808653832e-10	8.818534699238784
ENSG00000253974	3.186453808653832e-10	1.246276520611359
ENSG00000133789	3.236099340100475e-10	7.345455306481596
ENSG00000188316	3.236099340100475e-10	3.114230687515648
ENSG00000101665	3.2865009425128234e-10	8.687849376470714
ENSG00000165416	3.2865009425128234e-10	8.70733662033204
ENSG00000167118	3.2865009425128234e-10	8.805697276069747
ENSG00000178761	3.389617472260026e-10	8.852868485103873
ENSG00000104133	3.389617472260026e-10	8.867715027107636
ENSG00000123178	3.389617472260026e-10	8.171553263733946
ENSG00000128694	3.389617472260026e-10	8.19405418584736
ENSG00000163216	3.4423553646370623e-10	1.8323352405589042
ENSG00000250366	3.4423553646370623e-10	1.4982841812999694
ENSG00000160113	3.4423553646370623e-10	8.420833469659652
ENSG00000131446	3.4958952626745404e-10	8.906147173628463
ENSG00000152969	3.495895262674553e-10	4.3319299788938
ENSG00000272655	3.550249068351496e-10	7.571770250057708
ENSG00000196743	3.550249068351496e-10	8.889753731005511
ENSG00000183850	3.550249068351496e-10	2.027339376158768
ENSG00000266709	3.605428855690156e-10	3.0195972153714896
ENSG00000270988	3.605428855690156e-10	0.7492735104754003
ENSG00000125651	3.605428855690156e-10	8.85696684575961
ENSG00000116785	3.661446873173114e-10	4.50588785859687
ENSG00000166529	3.661446873173114e-10	8.08290904044259
ENSG00000175467	3.71831554619314e-10	8.843124863173209
ENSG00000188566	3.71831554619314e-10	8.735020585504842
ENSG00000039650	3.71831554619314e-10	8.774457291443031
ENSG00000240449	3.71831554619314e-10	6.912683195530086
ENSG00000006625	3.776047479536425e-10	8.579745098802345
ENSG00000260588	3.776047479536425e-10	5.6200737885632535
ENSG00000240754	3.776047479536425e-10	7.966231907384791
ENSG00000173302	3.834655459899721e-10	0.46937839583577035
ENSG00000189403	3.894152458441633e-10	8.902048812972726
ENSG00000204335	3.894152458441661e-10	1.0714238732380361
ENSG00000158813	3.9545516333683283e-10	7.407507000377914
ENSG00000260805	3.9545516333683283e-10	6.751931281309906
ENSG00000188404	3.9545516333683283e-10	8.568916794468034
ENSG00000185238	3.954551633368357e-10	8.60077924328286
ENSG00000176170	3.954551633368357e-10	6.938202542375177
ENSG00000168944	3.9545516333683707e-10	8.84057340313666
ENSG00000165621	4.015866332554957e-10	1.6695355217984376
ENSG00000167671	4.078110096202059e-10	8.833381241242547
ENSG00000173141	4.078110096202059e-10	8.67810575454005
ENSG00000011422	4.1412966595286027e-10	7.52751010479218
ENSG00000100490	4.1412966595286027e-10	7.484984882212921
ENSG00000225127	4.1412966595286027e-10	1.0640588543793064
ENSG00000146007	4.1412966595286027e-10	8.832376681825183
ENSG00000157617	4.1412966595286027e-10	8.771905831406482
ENSG00000140807	4.205439955501e-10	2.7746356044803746
ENSG00000264365	4.205439955501e-10	1.9839723353283287
ENSG00000204219	4.205439955501e-10	6.857988193096059
ENSG00000134056	4.27055411759949e-10	8.641762849840237
ENSG00000117461	4.27055411759949e-10	8.667357573192026
ENSG00000119446	4.336653482622109e-10	8.753965488164344
ENSG00000128928	4.403752593526261e-10	8.861065206415349
ENSG00000233426	4.403752593526261e-10	6.94227649152822
ENSG00000173638	4.403752593526261e-10	8.59714310084266
ENSG00000269988	4.403752593526261e-10	5.151807237830992
ENSG00000146833	4.403752593526261e-10	8.765256010714193
ENSG00000102763	4.403752593526261e-10	8.743217306816318
ENSG00000176248	4.403752593526261e-10	8.852868485103873
ENSG00000165685	4.4037525935262923e-10	8.440335211790035
ENSG00000141574	4.4718662023091033e-10	8.215102828596931
ENSG00000273079	4.4718662023091033e-10	5.582938225894457
ENSG00000196159	4.4718662023091033e-10	7.9043296004819155
ENSG00000253051	4.471866202309135e-10	5.253690120035687
ENSG00000136371	4.471866202309135e-10	6.479788261182362
ENSG00000251603	4.471866202309135e-10	5.585238494705127
ENSG00000177822	4.541009272926789e-10	1.1614666824680249
ENSG00000226084	4.611196984253242e-10	7.8012184216259355
ENSG00000181444	4.611196984253242e-10	7.928308951430181
ENSG00000205138	4.682444733079113e-10	8.508988285251155
ENSG00000149016	4.682444733079113e-10	8.500329345724142
ENSG00000119280	4.754768137150719e-10	8.116985250448925
ENSG00000231079	4.754768137150719e-10	3.7938162477734307
ENSG00000204899	4.754768137150719e-10	8.6340283467443
ENSG00000101751	4.754768137150719e-10	8.731926784266467
ENSG00000103269	4.754768137150719e-10	7.351571323089823
ENSG00000124391	4.754768137150719e-10	4.270139596036577
ENSG00000268087	4.828183038250857e-10	7.75941624564143
ENSG00000125485	4.828183038250857e-10	8.587941820113823
ENSG00000243199	4.902705505320631e-10	8.048708311065761
ENSG00000171492	4.902705505320631e-10	8.765256010714193
ENSG00000164142	4.902705505320631e-10	7.743742597092772
ENSG00000023171	4.902705505320665e-10	6.750299700025759
ENSG00000198000	4.978351837623714e-10	8.87336028838256
ENSG00000100647	5.055138567952832e-10	8.798042895960094
ENSG00000127946	5.133082465880409e-10	8.409133662396238
ENSG00000154930	5.133082465880409e-10	8.870266487144187
ENSG00000233137	5.212200541052075e-10	8.87336028838256
ENSG00000236296	5.212200541052075e-10	7.62970266993211
ENSG00000196363	5.212200541052075e-10	8.767807470750743
ENSG00000168994	5.212200541052111e-10	7.101035181891624
ENSG00000104413	5.29251004652539e-10	7.326083125314986
ENSG00000234493	5.374028482152494e-10	2.265032565706317
ENSG00000170464	5.374028482152494e-10	8.515175887727906
ENSG00000215424	5.374028482152494e-10	8.169801720757974
ENSG00000138162	5.456773598009522e-10	3.7496130233663543
ENSG00000237977	5.456773598009522e-10	5.8439139457214155
ENSG00000175061	5.540763397871351e-10	8.897950452316989
ENSG00000103472	5.540763397871351e-10	7.326754611911608
ENSG00000105700	5.540763397871351e-10	8.78829927402943
ENSG00000080802	5.540763397871351e-10	8.674007393884313
ENSG00000119771	5.540763397871391e-10	5.054647031015729
ENSG00000179222	5.712550354380067e-10	8.897950452316989
ENSG00000137494	5.889538590865591e-10	8.633566128528761
ENSG00000136153	5.980030996018074e-10	8.189084322262518
ENSG00000105819	5.980030996018074e-10	8.851321584484685
ENSG00000265806	6.071881636062468e-10	7.068393828807062
ENSG00000229619	6.071881636062468e-10	6.96580028714855
ENSG00000068615	6.165110391967417e-10	6.208535551215719
ENSG00000177455	6.165110391967461e-10	7.3144323958440784
ENSG00000066629	6.259737427934832e-10	7.403163927352914
ENSG00000137727	6.259737427934876e-10	4.674639748573991
ENSG00000169100	6.259737427934876e-10	8.922540616251414
ENSG00000145782	6.355783195317584e-10	8.778555652098769
ENSG00000170445	6.355783195317584e-10	8.836475042480922
ENSG00000129158	6.355783195317584e-10	8.42653166443655
ENSG00000257556	6.453268436590524e-10	3.4486170755867014
ENSG00000188580	6.453268436590524e-10	4.397390292139723
ENSG00000256331	6.453268436590524e-10	1.767971705428447
ENSG00000175161	6.552214189373923e-10	6.013726171034619
ENSG00000236846	6.552214189373923e-10	2.1840153789731254
ENSG00000245904	6.65264179051142e-10	6.809034662978624
ENSG00000225953	6.754572880201777e-10	4.205587664303049
ENSG00000127184	6.754572880201777e-10	8.89230519104206
ENSG00000272970	6.754572880201825e-10	4.418514370645201
ENSG00000250056	6.754572880201825e-10	5.305575282619836
ENSG00000260473	6.754572880201825e-10	2.3206935917751186
ENSG00000198914	6.754572880201825e-10	1.0428632660450838
ENSG00000114316	6.858029406186844e-10	8.84057340313666
ENSG00000232956	6.858029406186844e-10	8.821086159275334
ENSG00000136925	6.858029406186844e-10	8.62227560597891
ENSG00000255150	6.963033627994283e-10	7.938025383876531
ENSG00000224227	6.963033627994283e-10	1.3476261586085287
ENSG00000156508	6.963033627994283e-10	8.93073733756289
ENSG00000141542	6.963033627994283e-10	8.51033054351356
ENSG00000153208	7.069608121238197e-10	8.859518305796161
ENSG00000075223	7.069608121238197e-10	5.076221695497483
ENSG00000005421	7.177775781975865e-10	2.2165454123030215
ENSG00000177410	7.177775781975865e-10	8.830829781205997
ENSG00000107223	7.287559831124381e-10	8.9102455342842
ENSG00000169855	7.287559831124407e-10	7.35762055457988
ENSG00000177875	7.287559831124459e-10	2.856501553864723
ENSG00000182397	7.398983818934231e-10	5.767968751302247
ENSG00000268996	7.398983818934283e-10	5.88340470333559
ENSG00000109103	7.398983818934283e-10	8.749867127508605
ENSG00000225986	7.51207162952386e-10	2.7064971403671456
ENSG00000160447	7.51207162952386e-10	7.70636794349128
ENSG00000172548	7.512071629523887e-10	8.094709091835652
ENSG00000180592	7.626847485474211e-10	5.037097766527634
ENSG00000169862	7.743335952484567e-10	2.7559255357279384
ENSG00000224687	7.861561944090282e-10	3.079852232875016
ENSG00000174705	7.861561944090282e-10	4.906060235233558
ENSG00000076053	7.861561944090393e-10	8.580749658219709
ENSG00000237214	7.861561944090393e-10	6.961493012195285
ENSG00000137713	7.861561944090393e-10	8.641220508638412
ENSG00000105705	7.981550726443394e-10	8.718084801680066
ENSG00000234377	7.981550726443394e-10	5.599243577320613
ENSG00000167685	8.226919520211495e-10	8.593044740186922
ENSG00000271912	8.226919520211495e-10	7.449374801079649
ENSG00000204060	8.226919520211582e-10	4.64207378921831
ENSG00000179456	8.226919520211582e-10	8.53767680984132
ENSG00000269793	8.35235187093392e-10	2.2697913430990035
ENSG00000224825	8.35235187093392e-10	1.5713356470794284
ENSG00000228782	8.352351870933979e-10	7.922325991310214
ENSG00000109917	8.352351870933979e-10	8.819539258656146
ENSG00000153714	8.47965170103171e-10	7.913079908743817
ENSG00000171433	8.608846113702828e-10	2.4764836736586675
ENSG00000163746	8.608846113702828e-10	4.126267388036573
ENSG00000137055	8.739962594809225e-10	8.718084801680066
ENSG00000166763	8.739962594809287e-10	5.011375912905395
ENSG00000230202	8.873029018120776e-10	8.516180447145267
ENSG00000131844	8.873029018120776e-10	8.844671763792396
ENSG00000256393	8.873029018120776e-10	7.3293731654421945
ENSG00000199709	8.873029018120839e-10	3.241563908531015
ENSG00000121101	8.873029018120839e-10	7.9062878804785655
ENSG00000100097	8.873029018120839e-10	8.902048812972726
ENSG00000109736	9.008073650626913e-10	8.655524709440352
ENSG00000112232	9.145125157920508e-10	6.880643085501958
ENSG00000233850	9.284212609652217e-10	3.956666061330722
ENSG00000243024	9.284212609652217e-10	4.499279718634085
ENSG00000172005	9.284212609652217e-10	6.743406535510804
ENSG00000151131	9.284212609652217e-10	8.656866967702756
ENSG00000197258	9.425365485056489e-10	7.49741898181969
ENSG00000265352	9.425365485056489e-10	1.4085551218823396
ENSG00000173890	9.425365485056489e-10	8.889753731005511
ENSG00000133818	9.56861367855198e-10	7.881077422869147
ENSG00000182841	9.56861367855198e-10	8.231686415307607
ENSG00000181195	9.713987505415005e-10	1.2784111017580537
ENSG00000145217	9.861517707528187e-10	8.311644509587634
ENSG00000188672	9.861517707528187e-10	6.464789312368783
ENSG00000064102	9.861517707528187e-10	8.777551092681406
ENSG00000237222	9.861517707528187e-10	2.9358224006638953
ENSG00000213585	9.861517707528187e-10	8.885655370349774
ENSG00000070814	1.0011235459205808e-09	8.834928141861734
ENSG00000160193	1.0163172373094912e-09	8.529017870314306
ENSG00000082175	1.0163172373094912e-09	4.021924171772837
ENSG00000104728	1.0317360506155303e-09	6.226009298672081
ENSG00000162545	1.0473832365717912e-09	3.2287859674269903
ENSG00000174482	1.0632620915623176e-09	4.299021934594145
ENSG00000149809	1.0632620915623176e-09	8.706332060914677
ENSG00000118217	1.0632620915623176e-09	8.897950452316989
ENSG00000226964	1.0632620915623176e-09	2.6474779481881923
ENSG00000115041	1.0957282261770463e-09	3.300758777431131
ENSG00000088448	1.1123223324626606e-09	8.869261927726823
ENSG00000213930	1.1123223324626606e-09	8.748862568091242
ENSG00000054179	1.1123223324626606e-09	4.414969915601838
ENSG00000248099	1.1291617623906653e-09	5.227874361428483
ENSG00000253222	1.1291617623906653e-09	2.0695548746735355
ENSG00000223552	1.1462500500944285e-09	4.737562172569657
ENSG00000219016	1.1462500500944285e-09	4.797749937144881
ENSG00000140538	1.163590779214955e-09	6.03404110792455
ENSG00000125869	1.1635907792149674e-09	8.819539258656146
ENSG00000196533	1.181187583573545e-09	8.504142941036811
ENSG00000198363	1.181187583573545e-09	8.803145816033195
ENSG00000222014	1.181187583573545e-09	3.8443805290011923
ENSG00000112218	1.181187583573545e-09	8.168103111283978
ENSG00000263681	1.1990441478532842e-09	0.5569771716926958
ENSG00000106236	1.1990441478532842e-09	1.225016478942185
ENSG00000165275	1.1990441478532842e-09	8.508321424678835
ENSG00000224631	1.2171642082896574e-09	8.157968857006301
ENSG00000152822	1.2355515533699758e-09	4.606374858455561
ENSG00000235859	1.2355515533699845e-09	8.549562607094966
ENSG00000090470	1.2355515533699845e-09	8.710430421570415
ENSG00000070159	1.2542100245421354e-09	3.2159897549712246
ENSG00000254944	1.2542100245421354e-09	5.383812542350015
ENSG00000132570	1.2542100245421443e-09	8.456714156143928
ENSG00000149972	1.2542100245421443e-09	8.802141256615833
ENSG00000174886	1.2731435169326652e-09	8.379565097759205
ENSG00000023516	1.2731435169326652e-09	8.84057340313666
ENSG00000161016	1.2923559800741333e-09	8.922540616251414
ENSG00000269012	1.2923559800741426e-09	1.0451204674537766
ENSG00000166349	1.2923559800741426e-09	5.894453949899514
ENSG00000160223	1.3118514186421587e-09	8.820081599857971
ENSG00000100353	1.3118514186421587e-09	8.906147173628463
ENSG00000162595	1.3118514186421587e-09	5.918344174358478
ENSG00000171159	1.3316338932019082e-09	8.777551092681406
ENSG00000135390	1.3517075209646258e-09	8.871813387763373
ENSG00000227034	1.3517075209646258e-09	6.308504783483105
ENSG00000255086	1.3517075209646258e-09	3.4769892235758415
ENSG00000149743	1.3720764765538453e-09	8.681199555778427
ENSG00000148308	1.3720764765538453e-09	8.807786517890758
ENSG00000105364	1.3720764765538453e-09	8.697592998401378
ENSG00000198467	1.3720764765538453e-09	7.961439496672419
ENSG00000212658	1.3927449927817215e-09	1.321010558007841
ENSG00000268798	1.4137173614354321e-09	6.230914858399362
ENSG00000155093	1.4349979340739363e-09	7.994015998843982
ENSG00000255815	1.4349979340739363e-09	5.5977675310767925
ENSG00000215386	1.4349979340739363e-09	6.949125425043792
ENSG00000214389	1.4349979340739363e-09	8.245376689039198
ENSG00000148158	1.4565911228351329e-09	8.771905831406482
ENSG00000092439	1.4565911228351329e-09	8.847223223828946
ENSG00000240376	1.4785014012534938e-09	8.337452412413969
ENSG00000179598	1.4785014012534938e-09	8.343889053631711
ENSG00000107249	1.4785014012534938e-09	8.184344845052122
ENSG00000132964	1.4785014012534938e-09	8.385495124377199
ENSG00000216915	1.4785014012534992e-09	4.117912561735523
ENSG00000238078	1.4785014012534992e-09	4.0163631710561445
ENSG00000106571	1.5007333050883923e-09	7.3226323389452395
ENSG00000257718	1.5007333050883923e-09	5.422185699239923
ENSG00000231409	1.5007333050883923e-09	5.160392731168832
ENSG00000105875	1.5007333050883923e-09	8.748320226889417
ENSG00000203523	1.5007333050883923e-09	5.134760891368553
ENSG00000225667	1.5232914331632391e-09	2.2344481352251613
ENSG00000143507	1.5232914331632391e-09	8.66070775249974
ENSG00000090372	1.5232914331632391e-09	8.822633059894521
ENSG00000128573	1.52329143316325e-09	8.744221866233678
ENSG00000116852	1.5461804482155972e-09	8.810337977927308
ENSG00000178162	1.5461804482155972e-09	6.238383687074311
ENSG00000178199	1.5461804482156081e-09	8.288120375690307
ENSG00000179073	1.5694050777582552e-09	3.7710686424400173
ENSG00000170647	1.5694050777582552e-09	8.459807957382303
ENSG00000147853	1.5694050777582552e-09	8.869261927726823
ENSG00000139998	1.5694050777582552e-09	7.726207046189712
ENSG00000182179	1.5694050777582552e-09	8.893852091661248
ENSG00000126756	1.5929701149515985e-09	8.791393075267806
ENSG00000105401	1.5929701149515985e-09	8.859518305796161
ENSG00000090487	1.5929701149515985e-09	8.848770124448134
ENSG00000130165	1.5929701149515985e-09	8.804692716652383
ENSG00000176700	1.5929701149515985e-09	8.619181804740535
ENSG00000198561	1.5929701149515985e-09	8.6340283467443
ENSG00000166938	1.5929701149515985e-09	8.800594355996646
ENSG00000174744	1.6411409184838414e-09	8.784200913373693
ENSG00000232907	1.6411409184838532e-09	6.909431436675514
ENSG00000213339	1.6657566073926314e-09	8.855419945140422
ENSG00000228288	1.6657566073926432e-09	7.87873092287336
ENSG00000197472	1.6907325509173904e-09	2.817849610984454
ENSG00000143797	1.7160738839443177e-09	6.8229105884234515
ENSG00000005812	1.7160738839443177e-09	8.781649453337144
ENSG00000214612	1.7160738839443177e-09	5.969555252445415
ENSG00000235209	1.741785812484835e-09	2.143787982646757
ENSG00000137073	1.7417858124848412e-09	8.78984617464862
ENSG00000260804	1.7417858124848412e-09	7.875821642848408
ENSG00000110011	1.7417858124848412e-09	8.768812030168107
ENSG00000268030	1.767873614630433e-09	7.528796515309149
ENSG00000184304	1.767873614630433e-09	6.1181524854416
ENSG00000176124	1.767873614630433e-09	8.318836671481748
ENSG00000172725	1.767873614630433e-09	8.780102552717956
ENSG00000261351	1.767873614630433e-09	6.020365112409307
ENSG00000167615	1.7943426415199762e-09	8.922540616251414
ENSG00000139842	1.7943426415199762e-09	8.807786517890758
ENSG00000081479	1.8211983183194745e-09	5.232104822337516
ENSG00000226352	1.8211983183194875e-09	5.347226399978825
ENSG00000103254	1.8211983183194875e-09	8.59459164080611
ENSG00000146540	1.8484461452145622e-09	8.85696684575961
ENSG00000168386	1.8484461452145622e-09	6.026921319705375
ENSG00000064607	1.876091698415895e-09	8.906147173628463
ENSG00000134905	1.876091698415895e-09	8.752418587545156
ENSG00000171487	1.8760916984159016e-09	1.7743684446014816
ENSG00000257551	1.9041406311775132e-09	2.5164084187036355
ENSG00000147687	1.9041406311775132e-09	8.503885365178055
ENSG00000233358	1.9041406311775132e-09	3.496673495331059
ENSG00000236097	1.9041406311775265e-09	1.3957528411222482
ENSG00000234476	1.932598674828361e-09	4.427275337772625
ENSG00000079482	1.932598674828361e-09	4.0172835830719595
ENSG00000125726	1.9325986748283746e-09	5.422935631967299
ENSG00000197724	1.9325986748283817e-09	8.802141256615833
ENSG00000185101	1.9325986748283817e-09	8.76471366951237
ENSG00000142453	1.9614716398171986e-09	8.80879107730812
ENSG00000103707	1.9614716398171986e-09	8.565360775014122
ENSG00000223343	1.9614716398171986e-09	4.222087474131688
ENSG00000104611	1.9614716398171986e-09	6.8405143554468095
ENSG00000167491	1.9907654167709127e-09	8.812889437963857
ENSG00000196214	1.9907654167709127e-09	8.554612593666096
ENSG00000130309	1.9907654167709127e-09	8.78574781399288
ENSG00000177595	1.9907654167709127e-09	8.749867127508605
ENSG00000204103	1.9907654167709127e-09	8.12314004056706
ENSG00000083635	1.9907654167709127e-09	7.814194524157535
ENSG00000113734	1.9907654167709127e-09	8.236122474808386
ENSG00000125266	1.9907654167709127e-09	5.93498192096069
ENSG00000125482	1.9907654167709127e-09	8.533578449185582
ENSG00000142002	2.020485977566757e-09	8.839026502517472
ENSG00000233961	2.0506393764181375e-09	7.158170045129738
ENSG00000143603	2.0812317509744713e-09	8.875911748419112
ENSG00000179271	2.0812317509744787e-09	8.789303833446795
ENSG00000177082	2.1122693234355285e-09	8.818534699238784
ENSG00000215705	2.1122693234355285e-09	6.8532520076493535
ENSG00000101134	2.1122693234355285e-09	4.155901370424279
ENSG00000075239	2.1122693234355285e-09	8.816987798619596
ENSG00000242276	2.1122693234355285e-09	4.549777146518939
ENSG00000196372	2.1437584016797287e-09	7.348950212011358
ENSG00000166848	2.208116742297832e-09	8.839026502517472
ENSG00000254577	2.208116742297832e-09	6.4472166634648715
ENSG00000160953	2.2409990591832675e-09	8.777551092681406
ENSG00000101695	2.2409990591832675e-09	7.275370099982314
ENSG00000170962	2.2409990591832675e-09	7.636846501778258
ENSG00000120332	2.274358993235433e-09	6.078383973116874
ENSG00000241556	2.274358993235433e-09	6.380414833219747
ENSG00000087884	2.274358993235433e-09	7.477983202683527
ENSG00000172053	2.3082032981690686e-09	8.897950452316989
ENSG00000103381	2.3082032981690686e-09	8.114638432769155
ENSG00000139910	2.3425388204604366e-09	1.9865451463606705
ENSG00000100575	2.3425388204604366e-09	8.544868971735433
ENSG00000100429	2.342538820460445e-09	6.840344180803996
ENSG00000152601	2.342538820460445e-09	8.893852091661248
ENSG00000120662	2.377372500581481e-09	8.388588925615577
ENSG00000070388	2.377372500581481e-09	4.793247700448439
ENSG00000185615	2.377372500581481e-09	5.47594925430078
ENSG00000248383	2.4127113742497497e-09	0.9566368279788103
ENSG00000173825	2.4127113742497497e-09	6.8415027168395275
ENSG00000183506	2.4849333289393226e-09	8.467257695135173
ENSG00000130560	2.4849333289393226e-09	8.730922224849104
ENSG00000167046	2.521830969100191e-09	6.100043925784295
ENSG00000212359	2.521830969100191e-09	4.566165995835059
ENSG00000112394	2.521830969100191e-09	6.551486356938142
ENSG00000133169	2.521830969100191e-09	4.83513809771575
ENSG00000137941	2.521830969100191e-09	8.852868485103873
ENSG00000171703	2.521830969100191e-09	8.436684571080779
ENSG00000218052	2.521830969100191e-09	7.868452028081825
ENSG00000137656	2.521830969100191e-09	8.56945913566986
ENSG00000230551	2.559262923701607e-09	8.705789719712854
ENSG00000126790	2.559262923701607e-09	8.682746456397613
ENSG00000257542	2.5972367240084663e-09	4.518213214697519
ENSG00000160991	2.5972367240084663e-09	8.906147173628463
ENSG00000167113	2.5972367240084663e-09	8.807786517890758
ENSG00000104897	2.6357600043755625e-09	8.780102552717956
ENSG00000178149	2.6357600043755625e-09	8.558710954321835
ENSG00000224858	2.6357600043755625e-09	5.616125777524543
ENSG00000215196	2.635760004375581e-09	4.028946634492724
ENSG00000128581	2.635760004375581e-09	7.744860091855035
ENSG00000187601	2.635760004375581e-09	8.824179960513709
ENSG00000152932	2.714486066375718e-09	2.877858989857721
ENSG00000196312	2.714486066375728e-09	8.017725902297801
ENSG00000240463	2.754704644554566e-09	5.548873078527169
ENSG00000086102	2.7955042987066616e-09	8.861065206415349
ENSG00000116990	2.7955042987066616e-09	7.47362590847175
ENSG00000196154	2.8368931994879776e-09	8.740123505577941
ENSG00000148090	2.8368931994880078e-09	8.715533341643516
ENSG00000115942	2.8368931994880078e-09	8.701691359057115
ENSG00000268747	2.878879629110555e-09	3.813474999261095
ENSG00000146576	2.878879629110555e-09	8.707878961533867
ENSG00000149782	2.878879629110555e-09	8.612327341691467
ENSG00000150401	2.878879629110555e-09	8.422922711480664
ENSG00000242516	2.878879629110555e-09	3.202930412640659
ENSG00000136383	2.921471982817287e-09	7.830463447409988
ENSG00000078900	2.921471982817287e-09	6.0576855701618015
ENSG00000155307	2.9646787703756288e-09	8.81134253734467
ENSG00000023445	2.9646787703756288e-09	8.926638976907151
ENSG00000187164	2.964678770375639e-09	7.728368212156242
ENSG00000269696	3.0085086175901313e-09	4.247241659976138
ENSG00000064270	3.0529702678344236e-09	5.553959297022779
ENSG00000267943	3.0529702678344236e-09	1.912835747236928
ENSG00000172890	3.098072583602647e-09	8.84057340313666
ENSG00000132259	3.0980725836026583e-09	5.580604651123646
ENSG00000186891	3.1902352667375043e-09	7.478124581196056
ENSG00000230404	3.1902352667375043e-09	4.565159000619491
ENSG00000141682	3.1902352667375043e-09	8.6114473016446
ENSG00000264773	3.1902352667375043e-09	4.106860600563126
ENSG00000150873	3.2373139689360588e-09	3.347712195506491
ENSG00000104886	3.2373139689360588e-09	8.77345273202567
ENSG00000178741	3.2373139689360588e-09	8.8774586490383
ENSG00000204444	3.285070009565814e-09	7.844377015864913
ENSG00000232346	3.285070009565814e-09	7.353871960641732
ENSG00000267212	3.285070009565814e-09	4.719963303654411
ENSG00000151687	3.2850700095658257e-09	8.15366585399378
ENSG00000272108	3.333512870695231e-09	3.3762163523681523
ENSG00000225706	3.333512870695231e-09	2.347929323922205
ENSG00000163898	3.3826521632451435e-09	5.28048613093494
ENSG00000235670	3.3826521632451435e-09	4.031553829164457
ENSG00000118491	3.3826521632451435e-09	6.195605286659681
ENSG00000198521	3.3826521632451435e-09	6.805740579187718
ENSG00000137075	3.3826521632451435e-09	8.834928141861734
ENSG00000070610	3.3826521632451435e-09	8.865163567071086
ENSG00000213071	3.432497628683942e-09	6.233023867152388
ENSG00000162390	3.432497628683942e-09	5.186787304986473
ENSG00000260907	3.432497628683942e-09	0.7279060448988098
ENSG00000220472	3.4324976286839663e-09	7.1875680196226295
ENSG00000214253	3.4324976286839663e-09	8.800594355996646
ENSG00000106009	3.4324976286839663e-09	8.807786517890758
ENSG00000257621	3.4324976286839663e-09	8.852868485103873
ENSG00000237926	3.483059140743935e-09	4.468648072258787
ENSG00000087077	3.483059140743935e-09	8.683751015814977
ENSG00000164056	3.483059140743935e-09	8.00543082033059
ENSG00000251405	3.483059140743935e-09	7.042854835357453
ENSG00000198739	3.5343467071593426e-09	3.054731615196753
ENSG00000178026	3.534346707159368e-09	7.298816205557252
ENSG00000255237	3.534346707159368e-09	4.5329673658553356
ENSG00000113716	3.586370471426698e-09	8.821086159275334
ENSG00000197647	3.586370471426698e-09	7.958173865435875
ENSG00000173627	3.5863704714267237e-09	2.476049297036805
ENSG00000116299	3.6391407145871284e-09	5.859617365048754
ENSG00000227954	3.6391407145871284e-09	2.80951665855865
ENSG00000183048	3.6391407145871284e-09	7.180364611979916
ENSG00000130590	3.6391407145871284e-09	8.303243145919376
ENSG00000139637	3.6391407145871284e-09	8.601783802700222
ENSG00000059378	3.6391407145871284e-09	8.839026502517472
ENSG00000224992	3.69266785703162e-09	4.721202448206431
ENSG00000198894	3.69266785703162e-09	8.584848018875448
ENSG00000164128	3.69266785703162e-09	1.8793243474189307
ENSG00000119508	3.746962460328843e-09	8.309093049551082
ENSG00000213903	3.746962460328843e-09	8.65405793180745
ENSG00000132300	3.746962460328843e-09	8.85696684575961
ENSG00000170231	3.746962460328843e-09	4.718587653737921
ENSG00000159128	3.7469624603288695e-09	8.800594355996646
ENSG00000269044	3.802035229076129e-09	8.316285211445198
ENSG00000269728	3.802035229076129e-09	7.270438190327816
ENSG00000075790	3.802035229076129e-09	8.744221866233678
ENSG00000232810	3.802035229076129e-09	6.91648658510746
ENSG00000166816	3.802035229076129e-09	8.287392044498251
ENSG00000187123	3.802035229076129e-09	5.357492044244927
ENSG00000127870	3.802035229076129e-09	8.70478516029549
ENSG00000186088	3.857897012773976e-09	8.774457291443031
ENSG00000165973	3.914558807724197e-09	2.5328392026385687
ENSG00000175449	3.914558807724197e-09	7.15911279565037
ENSG00000172273	3.914558807724197e-09	8.704242819093666
ENSG00000198933	3.914558807724197e-09	8.352503596774516
ENSG00000244480	3.914558807724197e-09	7.033129983636595
ENSG00000181027	3.914558807724197e-09	8.644314309876787
ENSG00000169902	3.972031758951929e-09	7.82821721213686
ENSG00000206120	3.972031758951929e-09	6.094851942593067
ENSG00000116016	4.030327162152154e-09	8.668904473811214
ENSG00000268583	4.030327162152154e-09	4.163283044953079
ENSG00000118898	4.089456465660363e-09	6.73105325922704
ENSG00000125755	4.089456465660363e-09	8.902048812972726
ENSG00000115289	4.149431272448622e-09	8.319636588542329
ENSG00000121361	4.149431272448622e-09	2.4542299095573563
ENSG00000147257	4.149431272448622e-09	1.511664904326312
ENSG00000112290	4.149431272448622e-09	6.938585940045505
ENSG00000166337	4.149431272448622e-09	8.834928141861734
ENSG00000264098	4.149431272448622e-09	7.361790984951092
ENSG00000196526	4.210263342146391e-09	6.415936801090246
ENSG00000139117	4.210263342146391e-09	8.171991206708633
ENSG00000137478	4.210263342146391e-09	8.889753731005511
ENSG00000244398	4.210263342146391e-09	8.3403330341778
ENSG00000254876	4.2719645930868476e-09	6.201903821579554
ENSG00000244134	4.2719645930868476e-09	5.186325846557412
ENSG00000147955	4.3345471043792505e-09	8.859518305796161
ENSG00000152409	4.3345471043792505e-09	8.89230519104206
ENSG00000120278	4.334547104379282e-09	7.003630521560848
ENSG00000071242	4.334547104379282e-09	8.619181804740535
ENSG00000047365	4.398023118007089e-09	8.610442742227237
ENSG00000112855	4.398023118007089e-09	8.626373966634649
ENSG00000167701	4.398023118007089e-09	8.08319380578566
ENSG00000115363	4.462405040952601e-09	3.7476556773119523
ENSG00000137501	4.462405040952601e-09	8.406991487073253
ENSG00000089094	4.462405040952601e-09	8.640135826234761
ENSG00000077454	4.462405040952632e-09	8.75806384882008
ENSG00000134058	4.527705447348513e-09	8.55770639490447
ENSG00000155463	4.527705447348513e-09	8.859518305796161
ENSG00000165487	4.527705447348513e-09	8.703238259676302
ENSG00000187686	4.6611128558710185e-09	3.586117337527259
ENSG00000188517	4.6611128558710185e-09	4.3686700419373325
ENSG00000270102	4.661112855871069e-09	6.45211630608152
ENSG00000148948	4.729245861757054e-09	4.8150096273546685
ENSG00000166228	4.729245861757054e-09	8.655062491224813
ENSG00000184924	4.798349363107174e-09	7.866362786260814
ENSG00000261094	4.798349363107174e-09	7.771915969965424
ENSG00000131459	4.798349363107174e-09	2.365751558505474
ENSG00000149742	4.798349363107174e-09	2.9371226987729377
ENSG00000100320	4.8684368030338185e-09	8.822633059894521
ENSG00000259917	4.868436803033871e-09	6.10350144801459
ENSG00000174100	4.939521805287227e-09	8.696588438984016
ENSG00000167196	4.939521805287227e-09	8.713986441024328
ENSG00000254100	5.011618176602909e-09	1.1872593154571267
ENSG00000187446	5.011618176602909e-09	8.85696684575961
ENSG00000115561	5.011618176602909e-09	8.693956855961178
ENSG00000225988	5.011618176602909e-09	6.904417891217257
ENSG00000054793	5.011618176602909e-09	6.672787779190636
ENSG00000111729	5.084739909079137e-09	7.073186239519433
ENSG00000171202	5.084739909079137e-09	8.68839171767254
ENSG00000099331	5.084739909079137e-09	8.87336028838256
ENSG00000172977	5.084739909079137e-09	8.645861210495974
ENSG00000224717	5.084739909079137e-09	5.68101587322751
ENSG00000160062	5.084739909079137e-09	7.651578301383319
ENSG00000101363	5.158901182583267e-09	8.6478703293307
ENSG00000147677	5.158901182583267e-09	8.906147173628463
ENSG00000230721	5.158901182583267e-09	4.375297638230084
ENSG00000148296	5.158901182583267e-09	8.700686799639753
ENSG00000270372	5.158901182583267e-09	6.056052764105774
ENSG00000108557	5.158901182583267e-09	8.606886722773323
ENSG00000237190	5.158901182583267e-09	8.600699120296573
ENSG00000268001	5.158901182583267e-09	8.423722628541245
ENSG00000115266	5.158901182583267e-09	7.964518799641736
ENSG00000153933	5.234116367188961e-09	8.770358930787294
ENSG00000173715	5.234116367188961e-09	8.799047455377458
ENSG00000226237	5.234116367188998e-09	7.107757141822923
ENSG00000072803	5.310400025643105e-09	8.806239617271569
ENSG00000240509	5.310400025643105e-09	6.450033506714377
ENSG00000011454	5.387766915864517e-09	8.776004192062219
ENSG00000101842	5.387766915864517e-09	5.443278765402955
ENSG00000168615	5.387766915864517e-09	8.82497987757429
ENSG00000259840	5.387766915864517e-09	3.2700697216792936
ENSG00000126456	5.387766915864556e-09	8.861065206415349
ENSG00000165185	5.387766915864556e-09	8.373457618268741
ENSG00000149357	5.4662319934731416e-09	8.807786517890758
ENSG00000268460	5.4662319934731416e-09	1.7460659517636499
[truncated: 3,225 more rows]
