# Supplementary material for: Machine learning predicts treatment sensitivity in multiple myeloma based on molecular and clinical information coupled with drug response
Source: PLoS One. 2021 Jul 28;16(7):e0254596. doi: 10.1371/journal.pone.0254596 (PMC8318243; doi:10.1371/journal.pone.0254596)
Supplement: S1 File — (ZIP) [file pone.0254596.s004.zip › Supplementary Material 1/21q22/selected_genes_experiment_9.csv]

gene	pvalue	entropy
ENSG00000241837	5.72239657110188e-22	8.716069888462888
ENSG00000159140	2.8984895442238945e-20	8.936221482596823
ENSG00000160216	5.2963320472464314e-20	8.838519736632266
ENSG00000186866	1.7823944201593527e-19	8.817284463361672
ENSG00000156253	3.0685733000922907e-19	8.642580490641434
ENSG00000184787	1.1382459510667718e-17	8.920027150613016
ENSG00000160194	3.4106099029940864e-17	8.795513436029358
ENSG00000159131	1.0971967473681726e-15	8.87549273765755
ENSG00000160208	1.9010813692730216e-15	8.834471153636315
ENSG00000241945	2.032980515718116e-15	8.734784691090086
ENSG00000119280	2.9008204464480114e-15	8.131535963354874
ENSG00000156261	3.349384798354878e-15	8.928124316604919
ENSG00000156256	4.668171749305999e-15	8.895735652637308
ENSG00000160256	8.509296600391162e-15	8.354516194034556
ENSG00000130340	9.244458307442113e-15	8.485932559497195
ENSG00000247746	1.2820071830163866e-14	7.3371531354705155
ENSG00000160214	1.5374794807657356e-14	8.770229579762812
ENSG00000253982	1.774976255899728e-14	7.642858941475368
ENSG00000154723	4.6807852504957596e-14	8.800554377316146
ENSG00000183255	4.6807852504957596e-14	8.8714441546616
ENSG00000142207	6.838202584755312e-14	8.81323588036572
ENSG00000160221	8.666947700178321e-14	8.882061791296895
ENSG00000157538	1.0581239853401288e-13	8.827902099996969
ENSG00000160209	1.3388510166196763e-13	8.887638486645404
ENSG00000160226	1.6648570527115054e-13	8.54747836515288
ENSG00000165548	2.187335958042091e-13	8.372272503136276
ENSG00000235776	2.3203390390258623e-13	6.198314778261405
ENSG00000169857	2.6536871286030816e-13	8.744409969434548
ENSG00000255815	3.700949866511829e-13	5.648550721410634
ENSG00000160299	4.3959812708875867e-13	8.857770293321186
ENSG00000154645	8.960804395896035e-13	7.885696199310228
ENSG00000269696	9.64530321463536e-13	4.305876256818847
ENSG00000174444	1.3353392580843847e-12	8.948367231584678
ENSG00000197016	1.5502973209417415e-12	6.80832356690859
ENSG00000076662	1.672821347507381e-12	8.944318648588725
ENSG00000213862	1.7376004731427518e-12	6.698645346312188
ENSG00000099624	1.9105195692128833e-12	8.859298405673744
ENSG00000170677	2.13368785500248e-12	7.046554243705941
ENSG00000160284	2.474055409883832e-12	8.423675702205367
ENSG00000160193	2.5691723274734354e-12	8.539635646568007
ENSG00000182362	5.416949789077407e-12	8.535253466332419
ENSG00000165169	5.416949789077446e-12	8.71247790969605
ENSG00000129757	5.727596557226402e-12	7.903408869011482
ENSG00000241741	5.834979253956808e-12	6.739023375404072
ENSG00000148303	6.402233421337151e-12	8.948367231584678
ENSG00000137177	6.643984964562349e-12	7.6111653337397955
ENSG00000156384	7.265800840227783e-12	8.260713164828813
ENSG00000122787	7.539492079736776e-12	7.576934168600258
ENSG00000108107	9.759700131870865e-12	8.936221482596823
ENSG00000185950	1.0125228696253298e-11	7.715069788107751
ENSG00000176399	1.2811504792177135e-11	6.592694979957064
ENSG00000140474	1.2811504792177135e-11	8.920027150613016
ENSG00000159200	1.7101937887251652e-11	8.51096196835671
ENSG00000164620	1.7735390120852457e-11	8.482753327802602
ENSG00000214612	1.942137406092107e-11	5.9702021285802624
ENSG00000159556	2.279206134233422e-11	8.124140883989169
ENSG00000146066	2.363141535113878e-11	8.825381629353576
ENSG00000175886	3.2006339537751455e-11	6.565465583492686
ENSG00000204628	3.258647445662688e-11	8.944318648588725
ENSG00000047346	3.501181720679607e-11	8.93217289960087
ENSG00000215424	3.968864974687934e-11	8.254882022073273
ENSG00000178741	4.101140460254768e-11	8.903832818629208
ENSG00000105372	5.4707952272869505e-11	8.948367231584678
ENSG00000233762	5.552407104315685e-11	7.938177912020458
ENSG00000131773	5.856202939141024e-11	6.662684129775608
ENSG00000130255	5.856202939141065e-11	8.940270065592774
ENSG00000228205	6.158038011511129e-11	7.3475867069349485
ENSG00000063177	7.221420665763662e-11	8.940270065592774
ENSG00000159128	7.242718513123268e-11	8.829430212349527
ENSG00000184441	7.74990040081981e-11	7.7288321233355495
ENSG00000242071	7.887828162528618e-11	8.283705566521709
ENSG00000177932	8.316191500281354e-11	5.963085040699873
ENSG00000115268	9.57295137680286e-11	8.944318648588725
ENSG00000196867	1.0239275371895575e-10	5.795680134912367
ENSG00000167658	1.0450933100508958e-10	8.948367231584678
ENSG00000173153	1.2163093538626179e-10	8.829430212349527
ENSG00000218426	1.2595607477340942e-10	8.355306395503307
ENSG00000205670	1.327273968914003e-10	8.449240865126601
ENSG00000205758	1.3985456855237523e-10	8.685130187015227
ENSG00000243926	1.4231249910270432e-10	5.637432646562713
ENSG00000137818	1.4272624355530417e-10	8.948367231584678
ENSG00000002586	1.44812687307635e-10	8.213678157986957
ENSG00000178982	1.5797274130987183e-10	8.920027150613016
ENSG00000070882	1.8413937494835255e-10	8.777790991692996
ENSG00000272899	1.8413937494835255e-10	7.8838344897180335
ENSG00000137309	1.8735634508281372e-10	8.853721710325235
ENSG00000228903	1.9007910097403433e-10	8.532732995689026
ENSG00000113272	1.906282789423271e-10	8.71400602204861
ENSG00000259514	2.0078310778438024e-10	6.756911469512847
ENSG00000230207	2.0136252183213384e-10	7.17667996640783
ENSG00000177628	2.0784502645078763e-10	8.859298405673744
ENSG00000243646	2.505308084692515e-10	8.729207995741579
ENSG00000257698	2.6004333596114766e-10	8.16227350798045
ENSG00000213609	2.6836757489074544e-10	6.533544667283172
ENSG00000240087	2.7774584706003365e-10	6.026635178837165
ENSG00000105640	2.7854168118482165e-10	8.944318648588725
ENSG00000233927	2.9325399198335767e-10	8.936221482596823
ENSG00000239415	3.185700268864757e-10	7.192443576080134
ENSG00000159788	3.1857002688647795e-10	8.249814221538823
ENSG00000142541	3.411268522065323e-10	8.948367231584678
ENSG00000180447	3.652429021975912e-10	7.3848054081137215
ENSG00000213096	3.89914377327124e-10	7.957750840376491
ENSG00000117461	3.9774129913822464e-10	8.681617358080997
ENSG00000197180	4.531334160949185e-10	6.793008219709904
ENSG00000142166	4.932492204863928e-10	8.911929984621112
ENSG00000160218	5.204297891198577e-10	8.903832818629208
ENSG00000131188	5.84165035839155e-10	8.416284033269328
ENSG00000141959	6.144991967291512e-10	8.899784235633259
ENSG00000205664	6.337888121279385e-10	7.972042731924046
ENSG00000140961	6.685099220399409e-10	7.237349554683459
ENSG00000139352	6.913894275956405e-10	6.68003514519778
ENSG00000121797	7.011467693965447e-10	8.324700291295285
ENSG00000229638	7.519874283460379e-10	8.527692054402237
ENSG00000124795	7.647151426359725e-10	8.218392484524765
ENSG00000218175	7.908050799457794e-10	8.434495495662748
ENSG00000105426	8.744018287015774e-10	7.326483846878394
ENSG00000120784	9.479664621074845e-10	6.307810939632407
ENSG00000232533	9.479664621074845e-10	6.850390519572348
ENSG00000241852	9.966319888182413e-10	7.647232688282884
ENSG00000105202	1.0133896543593198e-09	8.895735652637308
ENSG00000173166	1.1354958821739848e-09	7.770489938945529
ENSG00000198890	1.2135198006608628e-09	8.209021653587335
ENSG00000103253	1.237246541975546e-09	8.462299822572687
ENSG00000105173	1.2754494090645646e-09	8.69376310706885
ENSG00000162004	1.4321969397488286e-09	8.400253555531016
ENSG00000187098	1.456071897951705e-09	7.811392953788522
ENSG00000182054	1.6076965399756501e-09	8.911929984621112
ENSG00000168264	1.6299385188359233e-09	8.906353289272603
ENSG00000126249	1.6570255831953894e-09	8.08232106559992
ENSG00000232912	1.657025583195413e-09	6.062509257188079
ENSG00000162913	1.7698358088244522e-09	6.3241763905603845
ENSG00000104765	1.8290178391838882e-09	8.810715409722327
ENSG00000166682	1.859328787605788e-09	7.162958057564339
ENSG00000162373	1.8593287876057946e-09	6.574794540657548
ENSG00000177283	1.8901297845605422e-09	5.342791322093701
ENSG00000104219	1.9801284836947847e-09	8.81323588036572
ENSG00000168556	1.9801284836947847e-09	8.46271256964493
ENSG00000241324	2.1201212467664078e-09	6.8633396038008
ENSG00000188004	2.3324519898923967e-09	6.000579097208928
ENSG00000101888	2.4033702034515755e-09	8.594533248751738
ENSG00000272129	2.4495907324672574e-09	6.150824184155039
ENSG00000104131	2.523980416573095e-09	8.895735652637308
ENSG00000182670	2.5724620076434858e-09	8.93217289960087
ENSG00000213516	2.6147397926360874e-09	8.564998652667157
ENSG00000235297	2.745680998409677e-09	6.087533641027412
ENSG00000227097	2.7907331159910747e-09	8.86991604230904
ENSG00000175197	2.9223325693875433e-09	8.702396027122475
ENSG00000159147	3.027032948156423e-09	8.590282508933702
ENSG00000125827	3.1184759148875674e-09	8.845624544333333
ENSG00000154642	3.1694837810250496e-09	8.887638486645404
ENSG00000180881	3.1780638344231572e-09	7.995816567489256
ENSG00000160294	3.221305050503595e-09	8.865867459313089
ENSG00000198862	3.2828080976500274e-09	8.8795413206535
ENSG00000187824	3.2828080976500506e-09	8.37368760089087
ENSG00000104611	3.327438472663454e-09	6.778203518377789
ENSG00000198521	3.4930608866086145e-09	6.896960134331094
ENSG00000165801	3.5024941489144777e-09	8.728672241679856
ENSG00000160201	3.6176492798820167e-09	8.906353289272603
ENSG00000105676	3.9113956510587645e-09	8.742346103020267
ENSG00000178922	5.113771565405497e-09	8.66435151797375
ENSG00000111752	5.644355342754247e-09	7.875666941489966
ENSG00000166441	5.812188659146731e-09	8.940270065592774
ENSG00000083845	5.827685190050913e-09	8.944318648588725
ENSG00000088881	5.9057738308620854e-09	6.3382680066580885
ENSG00000123119	6.000826905616863e-09	7.59393824464145
ENSG00000133872	6.016813364268281e-09	8.93217289960087
ENSG00000144589	6.1136073035490415e-09	8.705908856056706
ENSG00000114631	6.516183966341005e-09	7.98853791315118
ENSG00000149273	6.709222059745541e-09	8.948367231584678
ENSG00000047365	6.709222059745589e-09	8.632955212296974
ENSG00000117308	6.816852494512768e-09	8.295367852032788
ENSG00000143624	6.926164584172224e-09	8.903832818629208
ENSG00000230131	7.1310227168487386e-09	6.131627103645559
ENSG00000121413	7.149936245786271e-09	8.258409173184225
ENSG00000162244	7.149936245786271e-09	8.940270065592774
ENSG00000248991	7.864345425779996e-09	6.864211201159876
ENSG00000213885	8.247165684507699e-09	6.332583265303948
ENSG00000121858	9.608279881982649e-09	8.825381629353576
ENSG00000156304	9.786659743591413e-09	8.757548076713238
ENSG00000213262	1.0260289329069443e-08	8.092657395580526
ENSG00000264176	1.0260289329069443e-08	5.567213556722785
ENSG00000094631	1.0260289329069443e-08	8.85120123968184
ENSG00000099994	1.0260289329069443e-08	6.918002877967374
ENSG00000172687	1.0395766722712794e-08	6.336905417116114
ENSG00000233016	1.0423070472576323e-08	8.791464853033405
ENSG00000138629	1.0560640096956426e-08	8.853721710325235
ENSG00000249184	1.0588365417170826e-08	6.578159465938592
ENSG00000147324	1.0728058652646721e-08	7.461278170085144
ENSG00000162704	1.1070684493213134e-08	8.899784235633259
ENSG00000069011	1.1070684493213134e-08	5.529892089075021
ENSG00000273044	1.109971282179781e-08	2.077446924633863
ENSG00000232176	1.1245969763461995e-08	5.063444924707058
ENSG00000169230	1.1245969763461995e-08	8.800554377316146
ENSG00000111666	1.2715744223439353e-08	8.652741523047615
ENSG00000177888	1.3154253304743104e-08	8.667407742678863
ENSG00000020129	1.3966406071932223e-08	8.811707768013164
ENSG00000242083	1.4409306099932151e-08	5.321514359025588
ENSG00000220472	1.4446825431047934e-08	7.195938869821481
ENSG00000213442	1.5376359083485966e-08	8.501872444073971
ENSG00000180773	1.5577211874459215e-08	8.603166168805362
ENSG00000105193	1.5821607254619803e-08	8.944318648588725
ENSG00000166946	1.602811708206816e-08	8.895735652637308
ENSG00000073712	1.6111453437887562e-08	8.147235722701343
ENSG00000132688	1.6577395501654608e-08	7.9752822573942295
ENSG00000160305	1.6837045770318227e-08	8.77473476698788
ENSG00000261786	1.7100651887141688e-08	8.74871299983753
ENSG00000145194	1.7639966438561966e-08	8.445648886359766
ENSG00000213967	1.7869533392019984e-08	6.044980260502672
ENSG00000234771	1.7869533392020047e-08	8.725159412745626
ENSG00000163346	1.872029322558225e-08	8.898256123280701
ENSG00000120256	1.9309224767203834e-08	8.34114351610584
ENSG00000226751	1.93591080918133e-08	8.610727580735544
ENSG00000143499	1.9916166565043928e-08	8.722691232687177
ENSG00000139112	1.99675746441472e-08	8.863346988669695
ENSG00000086598	2.118623260569701e-08	8.928124316604919
ENSG00000269890	2.118623260569701e-08	6.391526521584324
ENSG00000180573	2.185047139278623e-08	8.891687069641355
ENSG00000075073	2.1906730109458334e-08	7.014221485505291
ENSG00000136149	2.224725308821747e-08	7.917496818631174
ENSG00000188419	2.2534950381764724e-08	8.64617246940827
ENSG00000181418	2.2534950381764966e-08	7.460503632000148
ENSG00000154719	2.2884966142554737e-08	8.549998835796274
ENSG00000150967	2.360093186411161e-08	8.853721710325235
ENSG00000236305	2.5487485820830017e-08	5.988552520686168
ENSG00000173171	2.5487485820830017e-08	8.520130642472056
ENSG00000143653	2.588201634194942e-08	8.38729074582675
ENSG00000128641	2.6215322897631688e-08	8.500645515133106
ENSG00000107816	2.6282483305066706e-08	8.592012778108344
ENSG00000185100	2.6349811016830876e-08	6.8565451777885285
ENSG00000236552	2.668897332300358e-08	8.735777049380923
ENSG00000118473	2.668897332300358e-08	5.566621907523284
ENSG00000255760	2.8741442210200028e-08	5.948645050256062
ENSG00000160285	2.9259403934544077e-08	8.821333046357623
ENSG00000080839	2.9710585230644766e-08	8.568713638423473
ENSG00000221983	3.1105091537585844e-08	8.936221482596823
ENSG00000008226	3.190710038213167e-08	8.600645698161967
ENSG00000182050	3.2480430487745e-08	7.053196294867989
ENSG00000159086	3.289607062638774e-08	8.840047848984822
ENSG00000058056	3.297981689968023e-08	8.495759994663741
ENSG00000182742	3.78233091184905e-08	7.147706200412805
ENSG00000242247	3.8402348800411645e-08	8.887638486645404
ENSG00000057468	3.8891454780699573e-08	6.447748210907793
ENSG00000187123	3.958638646650547e-08	5.342181563522055
ENSG00000223799	4.080587110367353e-08	6.7606588653575495
ENSG00000272711	4.195574837687043e-08	6.4804822147211185
ENSG00000238150	4.195574837687043e-08	4.691248114581901
ENSG00000241556	4.2061830361711545e-08	6.38457620927157
ENSG00000236423	4.2061830361711545e-08	7.403438699001293
ENSG00000160062	4.324607001360331e-08	7.687545698986955
ENSG00000163754	4.457491697671143e-08	8.863346988669695
ENSG00000213523	4.457491697671143e-08	8.772214296344485
ENSG00000166411	4.514023724988546e-08	8.786423911746619
ENSG00000157625	4.7233647416985844e-08	8.729207995741579
ENSG00000140374	4.8681335275262813e-08	8.865867459313089
ENSG00000140263	4.88039030844872e-08	8.312352385485344
ENSG00000149823	4.88039030844872e-08	8.891687069641355
ENSG00000264920	4.880390308448772e-08	7.453351754126048
ENSG00000226029	4.880390308448772e-08	6.286595696798185
ENSG00000110002	5.170715485670309e-08	8.738833274086039
ENSG00000167554	5.1837116568693494e-08	6.165251840792864
ENSG00000131127	5.477788910452129e-08	8.19659459794479
ENSG00000225573	5.659111988239775e-08	7.18067494732042
ENSG00000152422	5.744752994219829e-08	8.760068547356632
ENSG00000107679	5.8316521670631866e-08	8.193180795600169
ENSG00000207146	5.846258937253112e-08	3.8380428486442595
ENSG00000147408	6.00929683874462e-08	8.8714441546616
ENSG00000233791	6.176746673614827e-08	6.798149194624966
ENSG00000119979	6.192192129459595e-08	8.65174916475678
ENSG00000147454	6.192192129459595e-08	8.682609716371832
ENSG00000105808	6.28565552153929e-08	7.137244790484708
ENSG00000172053	6.476709581036623e-08	8.918499038260457
ENSG00000151287	6.656787728654241e-08	7.7333711753259715
ENSG00000104671	6.673397458648611e-08	8.358564777030507
ENSG00000153048	6.773904132669505e-08	8.488988784202311
ENSG00000131398	6.87587987353588e-08	5.2999318262090584
ENSG00000173401	6.979345462709105e-08	6.275428011611287
ENSG00000235065	7.084321965192451e-08	7.814284990079774
ENSG00000164077	7.17297194969817e-08	8.59858183174769
ENSG00000134986	7.172971949698247e-08	7.936009464436288
ENSG00000230565	7.172971949698247e-08	6.827791250727231
ENSG00000176978	7.298893410151166e-08	8.93217289960087
ENSG00000223891	7.408531934014774e-08	8.440405788250894
ENSG00000232346	7.501117176230252e-08	7.346176046991588
ENSG00000220867	7.519768541630638e-08	2.402318217009416
ENSG00000107745	7.613702724930531e-08	8.699339802417361
ENSG00000243927	7.708775541605097e-08	8.561942427962043
ENSG00000130159	7.843815846614864e-08	8.731728466384972
ENSG00000188959	7.961389942387615e-08	5.361368255096548
ENSG00000230202	8.201691889784376e-08	8.530748279107353
ENSG00000162409	8.222031835149007e-08	3.2882284665562294
ENSG00000271133	8.324468184824801e-08	7.648334486426558
ENSG00000155846	8.44902753788323e-08	8.745402327725383
ENSG00000100266	8.469962536923607e-08	8.59453324875174
ENSG00000268041	8.575394999364005e-08	7.650762601829669
ENSG00000159082	8.68210071829131e-08	8.659310576686961
ENSG00000140367	8.833656149946322e-08	8.899784235633259
ENSG00000268592	8.943478694625354e-08	4.432389021927143
ENSG00000214717	8.943478694625354e-08	8.62340908378512
ENSG00000254615	9.077015470305093e-08	8.612712297317216
ENSG00000268798	9.099458904877046e-08	6.2679933832606425
ENSG00000169255	9.099458904877046e-08	6.554337942618221
ENSG00000228451	9.235254694324113e-08	7.577076718178371
ENSG00000230979	9.23525469432418e-08	7.054236006987101
ENSG00000137824	9.373016175468655e-08	8.853721710325235
ENSG00000110700	9.63077581490456e-08	8.936221482596823
ENSG00000198353	9.919812280318134e-08	5.22347380650086
ENSG00000140464	9.919812280318134e-08	8.845624544333333
ENSG00000150995	1.0092285246993944e-07	8.670463967383979
ENSG00000108405	1.0679712424696924e-07	8.915978567617064
ENSG00000186056	1.0679712424696924e-07	8.394879017004591
ENSG00000171827	1.0838328753847553e-07	5.8227437276268645
ENSG00000269988	1.1162446337492256e-07	5.131874370503883
ENSG00000268362	1.1162446337492256e-07	6.423629127693264
ENSG00000159399	1.1328011634296996e-07	8.708429326700099
ENSG00000232070	1.1328011634297197e-07	5.256680899302992
ENSG00000164587	1.1355836455886325e-07	8.944318648588725
ENSG00000006756	1.1524182887601311e-07	6.334604489163317
ENSG00000189343	1.1666318576513192e-07	8.915978567617064
ENSG00000159079	1.1810154072322812e-07	8.272270869169999
ENSG00000233956	1.1839126873857666e-07	4.437532596484614
ENSG00000243284	1.198502809789298e-07	5.073243583979383
ENSG00000154553	1.2014416901198938e-07	8.525426031165873
ENSG00000237765	1.2014416901198938e-07	7.858439069790941
ENSG00000165804	1.219222310993619e-07	8.23992894120705
ENSG00000223704	1.2372580412069024e-07	7.6035167869812454
ENSG00000232472	1.2372580412069024e-07	8.297633875269153
ENSG00000165102	1.2524852425428073e-07	8.742881857081988
ENSG00000272668	1.2709978958642507e-07	5.9288475757502574
ENSG00000095110	1.274109028301233e-07	8.178398150941288
ENSG00000145592	1.3281421363797732e-07	8.948367231584678
ENSG00000257221	1.3313888235558502e-07	7.8828620081842
ENSG00000228929	1.3477380516153166e-07	7.158135240943142
ENSG00000173376	1.3709544236952203e-07	8.867395571665647
ENSG00000128165	1.3709544236952203e-07	8.833478795345478
ENSG00000224858	1.4499995544324338e-07	5.628086381507971
ENSG00000226833	1.474921638181077e-07	4.847716038393391
ENSG00000186976	1.474921638181077e-07	6.794626914142986
ENSG00000204387	1.489348771418672e-07	8.891687069641355
ENSG00000204219	1.514926137325008e-07	6.830441497799936
ENSG00000238197	1.5371881068687598e-07	7.740678139849123
ENSG00000249353	1.5597670907317202e-07	7.759975432542709
ENSG00000165171	1.5826674500255325e-07	6.293325016670166
ENSG00000250321	1.6493359449785555e-07	4.879092705407821
ENSG00000131943	1.6533412620805792e-07	8.715534134401166
ENSG00000134955	1.6735096937022806e-07	7.872969411193403
ENSG00000258118	1.6980267238097044e-07	2.6829564298316417
ENSG00000070081	1.7021465997736022e-07	8.928124316604919
ENSG00000188818	1.7062761639455435e-07	8.336591592876108
ENSG00000171119	1.752347121869323e-07	5.802895214764259
ENSG00000052126	1.752347121869323e-07	7.238313669446566
ENSG00000185658	1.7736848978729857e-07	8.87549273765755
ENSG00000177600	1.8259280803051634e-07	8.936221482596823
ENSG00000266208	1.879661247450265e-07	6.303339349980355
ENSG00000169567	1.879661247450265e-07	8.918499038260457
ENSG00000176871	1.9631447359169795e-07	8.536324974455862
ENSG00000228797	1.9631447359170004e-07	3.1021333435610696
ENSG00000137054	1.9678865653338075e-07	8.781839574688945
ENSG00000100600	1.991762681384155e-07	8.840047848984822
ENSG00000183023	1.9965714747639883e-07	8.435873741778165
ENSG00000184083	2.0800629850717507e-07	8.28760428328052
ENSG00000179820	2.0850781964824814e-07	8.583177701232636
ENSG00000135116	2.1052564581749667e-07	5.950240506890778
ENSG00000089692	2.1103305101845402e-07	7.932243973200809
ENSG00000140876	2.1410245645343008e-07	5.913993480301541
ENSG00000143198	2.198424096938545e-07	8.85120123968184
ENSG00000159110	2.1984240969385762e-07	8.837527378341429
ENSG00000160055	2.203715545834529e-07	8.195479232664475
ENSG00000225342	2.3010985297666192e-07	6.587081139956061
ENSG00000094916	2.3010985297666192e-07	8.821333046357623
ENSG00000186792	2.3626489233046896e-07	7.370104296335549
ENSG00000175505	2.4668229802629265e-07	7.397932720057317
ENSG00000143195	2.4727390393511573e-07	6.033101923470775
ENSG00000136059	2.538729416673906e-07	8.826373987644413
ENSG00000080947	2.544812417770446e-07	7.539791424580831
ENSG00000255438	2.6189185152069356e-07	6.346603003271376
ENSG00000102316	2.650409085433939e-07	8.895735652637308
ENSG00000153779	2.656751055209875e-07	4.382513550481551
ENSG00000137806	2.688681986401923e-07	8.756555718422403
ENSG00000196081	2.7602435989329565e-07	6.582581821136744
ENSG00000237991	2.8471958592039834e-07	6.490176600977955
ENSG00000247982	2.888216670898137e-07	8.19672603836234
ENSG00000273382	2.888216670898152e-07	6.209256350494799
ENSG00000165716	2.929809464969415e-07	6.095837210658643
ENSG00000187446	2.964912604850582e-07	8.855249822677791
ENSG00000173578	3.01474187181013e-07	8.592012778108344
ENSG00000251249	3.01474187181013e-07	4.562335339271887
ENSG00000188846	3.058097170061856e-07	8.940270065592774
ENSG00000131725	3.094687139689857e-07	8.641131528121484
ENSG00000105373	3.146625932011914e-07	8.93217289960087
ENSG00000072195	3.146625932011914e-07	6.565607499102483
ENSG00000157601	3.184240685830765e-07	8.902304706276652
ENSG00000270673	3.27630062762668e-07	6.941926337136852
ENSG00000168028	3.27630062762668e-07	8.948367231584678
ENSG00000196668	3.284087532292871e-07	7.368581854975234
ENSG00000165689	3.2840875322928884e-07	8.825381629353576
ENSG00000140612	3.2840875322928884e-07	8.907881401625161
ENSG00000136942	3.323291557722405e-07	8.940270065592774
ENSG00000109685	3.3232915577224403e-07	8.87549273765755
ENSG00000169239	3.3311865426970185e-07	8.23509571132263
ENSG00000137154	3.339099681188325e-07	8.948367231584678
ENSG00000072778	3.370934576916776e-07	8.944318648588725
ENSG00000164181	3.378939088691343e-07	8.77122193805365
ENSG00000004838	3.427353914171307e-07	6.925310490484362
ENSG00000164346	3.468211895927577e-07	8.89420754028475
ENSG00000114942	3.5682037405223776e-07	8.948367231584678
ENSG00000114391	3.576661199600863e-07	8.940270065592774
ENSG00000145431	3.6709831044627827e-07	6.883853558735829
ENSG00000244968	3.6709831044627827e-07	3.3804596801622817
ENSG00000229278	3.7234414304141224e-07	3.7487143474591917
ENSG00000140750	3.7234414304141224e-07	8.519594888410335
ENSG00000204390	3.7234414304141224e-07	7.212097995832897
ENSG00000173276	3.7766248647054176e-07	8.829430212349527
ENSG00000237214	3.7766248647054176e-07	6.928579449590248
ENSG00000165197	3.7766248647054377e-07	4.855406506839885
ENSG00000179151	3.8305430688102764e-07	8.711485551405216
ENSG00000171425	3.8305430688102764e-07	8.70896508076182
ENSG00000239815	3.940623051627022e-07	6.18841115592197
ENSG00000270036	3.9968047770993153e-07	4.425923400516139
ENSG00000087077	4.006243436399403e-07	8.681081604019274
ENSG00000137876	4.053761168974698e-07	8.903832818629208
ENSG00000081913	4.16022745631807e-07	7.634999158620841
ENSG00000260521	4.1700392611748044e-07	6.031668496321039
ENSG00000246090	4.219435077893226e-07	8.061392530321301
ENSG00000198860	4.2794575462705465e-07	8.81881257571423
ENSG00000234719	4.3403056678750767e-07	7.792546376575402
ENSG00000106785	4.3403056678750767e-07	8.768701467410256
ENSG00000125462	4.4123532850738755e-07	7.8190453179250685
ENSG00000188906	4.4645227855936836e-07	8.802618243730425
ENSG00000260618	4.581404478006315e-07	8.423139948143644
ENSG00000177943	4.657319017594088e-07	8.71400602204861
ENSG00000134698	4.723355810917001e-07	8.71805460504456
ENSG00000204923	4.734449631876363e-07	8.411732110039598
ENSG00000140521	4.779077471465903e-07	8.827902099996969
ENSG00000100284	4.790297847013722e-07	8.64212388641232
ENSG00000241685	4.790297847013722e-07	8.868387929956484
ENSG00000170727	4.790297847013722e-07	8.200976778180376
ENSG00000165516	4.801543699913823e-07	8.873964625304993
ENSG00000181163	4.846783001797107e-07	8.948367231584678
ENSG00000150054	4.858157080055447e-07	6.744966795376257
ENSG00000104381	4.99667571243666e-07	7.819749787599367
ENSG00000214870	4.99667571243666e-07	7.109481269346802
ENSG00000188825	5.067359784400925e-07	7.05132244827206
ENSG00000072858	5.199466763161065e-07	8.80307484795954
ENSG00000140988	5.211640295680508e-07	8.944318648588725
ENSG00000232671	5.223841387997078e-07	4.967626683672164
ENSG00000215283	5.285262354957488e-07	4.91467603334572
ENSG00000154358	5.347381387688676e-07	8.7939853236768
ENSG00000072274	5.35988963313633e-07	8.895735652637308
ENSG00000188266	5.4355353478757e-07	8.00119110601568
ENSG00000240376	5.512212883445156e-07	8.343696400577175
ENSG00000165168	5.512212883445185e-07	8.911929984621112
ENSG00000183527	5.58993579272673e-07	8.667407742678863
ENSG00000160202	5.668717799238651e-07	6.38775737685233
ENSG00000054983	5.668717799238681e-07	8.662366801392077
ENSG00000151414	5.735188524123392e-07	8.838519736632266
ENSG00000170889	5.748572799182856e-07	8.948367231584678
ENSG00000224596	5.748572799182856e-07	4.018254025033521
ENSG00000166224	5.897807253920374e-07	8.662366801392077
ENSG00000197183	5.897807253920374e-07	8.55855260601729
ENSG00000139239	5.897807253920405e-07	8.170186942969856
ENSG00000078177	5.980779403390949e-07	8.849673127329284
ENSG00000167614	5.980779403390949e-07	7.070696011950459
ENSG00000269928	5.994717355519504e-07	7.964956015874202
ENSG00000114423	5.994717355519504e-07	8.551447798316225
ENSG00000187837	5.994717355519504e-07	8.93217289960087
ENSG00000170899	6.064879452380679e-07	8.354314037212472
ENSG00000173221	6.0648794523807e-07	8.924075733608968
ENSG00000172348	6.079006817834636e-07	5.296274688270625
ENSG00000103707	6.150122161339153e-07	8.55656788943562
ENSG00000179456	6.150122161339185e-07	8.569705996714308
ENSG00000240342	6.164441418129412e-07	8.38769505947092
ENSG00000132846	6.251036133012251e-07	8.640595774059761
ENSG00000188971	6.338806126768443e-07	8.60469428115792
ENSG00000158555	6.412856642241935e-07	8.390549127353948
ENSG00000231711	6.517933559889948e-07	7.418953992648084
ENSG00000008853	6.670934811122837e-07	8.634026720420415
ENSG00000147400	6.764395586811334e-07	8.659846330748683
ENSG00000196562	6.780094913314159e-07	8.89420754028475
ENSG00000105429	6.795829450355274e-07	8.841575961337382
ENSG00000236914	6.875032960226655e-07	5.448832248735084
ENSG00000181026	6.955128205268509e-07	8.886110374292846
ENSG00000185808	7.052433201417891e-07	8.700332160708196
ENSG00000111445	7.068778079648557e-07	8.428462196085125
ENSG00000163519	7.151053102719641e-07	8.0248085137248
ENSG00000204060	7.386376167994411e-07	4.617305308861529
ENSG00000224032	7.559026924371367e-07	8.818276821652509
ENSG00000234380	7.559026924371367e-07	5.238823542553944
ENSG00000216866	7.576504901810665e-07	5.824011219357315
ENSG00000149972	7.682195612475658e-07	8.817284463361672
ENSG00000253619	7.682195612475658e-07	4.595421819904236
ENSG00000147799	7.879673118682896e-07	7.57010189995744
ENSG00000175556	7.897866854521297e-07	4.695678723027375
ENSG00000138814	7.989445988119909e-07	8.826373987644413
ENSG00000197937	8.213440831308523e-07	8.185607539812246
ENSG00000166025	8.232378493117224e-07	6.845309079345178
ENSG00000079616	8.327701256190589e-07	8.779319104045552
ENSG00000259594	8.346893334898348e-07	6.640769904850151
ENSG00000076258	8.44349638123803e-07	7.969724083934371
ENSG00000120280	8.580556847320798e-07	8.702316877289869
ENSG00000188026	8.659839365310904e-07	6.351685017505719
ENSG00000262089	8.679770279377778e-07	5.742699271620213
ENSG00000169253	8.679770279377855e-07	4.525151267791545
ENSG00000162929	8.800289441916911e-07	7.897203064003885
ENSG00000268061	8.800289441916942e-07	7.592944435413199
ENSG00000177917	8.922424089310774e-07	8.671992079736537
ENSG00000188153	8.942938383306178e-07	8.126637708401061
ENSG00000120093	9.046195045051176e-07	7.317858680140742
ENSG00000243517	9.046195045051176e-07	7.038296456578692
ENSG00000008282	9.150602666559342e-07	8.859298405673744
ENSG00000228649	9.171623389467002e-07	7.755160628477875
ENSG00000227885	9.171623389467002e-07	4.991659219405394
ENSG00000244313	9.171623389467002e-07	8.552519306439667
ENSG00000186153	9.320079697703474e-07	8.46390708475785
ENSG00000149806	9.427537867923502e-07	8.915978567617064
ENSG00000165795	9.668173679447511e-07	8.496348039310407
ENSG00000168807	9.690341419310455e-07	8.301480301443018
ENSG00000158062	9.937448651458162e-07	8.667943496740586
ENSG00000168071	9.960212243870045e-07	8.899784235633259
ENSG00000118705	1.0097854773353192e-06	8.948367231584678
ENSG00000012174	1.0237332948710452e-06	8.68215311214272
ENSG00000235962	1.0237332948710452e-06	4.332716778032756
ENSG00000214597	1.0237332948710452e-06	4.163204046932744
ENSG00000258839	1.0354983959119208e-06	8.329820382414677
ENSG00000213293	1.0354983959119208e-06	3.8231072572137084
ENSG00000213261	1.0497888809657738e-06	6.836793162040673
ENSG00000017621	1.052189065130131e-06	7.168223911278007
ENSG00000261131	1.0642696730183826e-06	4.651067661697969
ENSG00000146828	1.0642696730183826e-06	8.80361060202126
ENSG00000196411	1.0667018110249072e-06	7.722663279697508
ENSG00000173621	1.0814077085255839e-06	7.306120717053607
ENSG00000130811	1.1114088708447126e-06	8.898256123280701
ENSG00000232706	1.1114088708447126e-06	3.9956726603521346
ENSG00000099385	1.124145075628764e-06	8.019167997759073
ENSG00000182220	1.1579220050427828e-06	8.853721710325235
ENSG00000225159	1.1711722171915555e-06	5.185421923370937
ENSG00000205143	1.1872657007804542e-06	5.182487237784064
ENSG00000111276	1.1872657007804542e-06	8.886110374292846
ENSG00000242021	1.2035725159703761e-06	5.347146986315162
ENSG00000205763	1.203572515970389e-06	7.1751309999682205
ENSG00000104626	1.203572515970389e-06	8.39760164447007
ENSG00000089157	1.2200953796146103e-06	8.944318648588725
ENSG00000235670	1.2200953796146103e-06	4.0272215884025915
ENSG00000136758	1.2200953796146167e-06	8.903832818629208
ENSG00000143156	1.2200953796146167e-06	7.951851773360868
ENSG00000010626	1.236837041635676e-06	8.095177866223919
ENSG00000164924	1.236837041635676e-06	8.928124316604919
ENSG00000147437	1.2538002854074506e-06	6.252022185450177
ENSG00000130433	1.2538002854074506e-06	5.898487898073336
ENSG00000144460	1.2566492326878187e-06	6.351841244586639
ENSG00000174748	1.2709879281413889e-06	8.944318648588725
ENSG00000173295	1.2884028212769169e-06	7.484462649505267
ENSG00000102158	1.2884028212769169e-06	8.915978567617064
ENSG00000124635	1.291327599392929e-06	8.580121476527522
ENSG00000101443	1.291327599392929e-06	5.722416884101144
ENSG00000105855	1.303090907381276e-06	7.678818918170556
ENSG00000124198	1.3060478508761044e-06	8.906353289272603
ENSG00000146576	1.320929947251829e-06	8.699875556479082
ENSG00000187243	1.3420400392247885e-06	4.196009836299065
ENSG00000164932	1.345082211485175e-06	8.659846330748682
ENSG00000110318	1.3573175698143044e-06	8.172918003863408
ENSG00000153789	1.3603931468235818e-06	8.12271797109172
ENSG00000175806	1.3603931468235818e-06	8.403099189985973
ENSG00000185905	1.3789882894042567e-06	8.895735652637308
ENSG00000140563	1.3789882894042713e-06	8.890158957288799
ENSG00000178715	1.3946713397002509e-06	6.698228161428713
ENSG00000125459	1.3978285322130251e-06	8.742346103020267
ENSG00000072422	1.4137182009465787e-06	7.285578396652378
ENSG00000171792	1.4169169775779513e-06	8.556032135373897
ENSG00000153250	1.4169169775779513e-06	8.903832818629208
ENSG00000181444	1.433015878655742e-06	7.954418980008926
ENSG00000230366	1.4362567653344835e-06	4.9434494320287525
ENSG00000226329	1.4525675442476679e-06	6.549243577803903
ENSG00000171469	1.455851073255543e-06	8.743874215372825
ENSG00000164684	1.4723764074417247e-06	6.669299617518982
ENSG00000244398	1.4757031174862487e-06	8.338857616112472
ENSG00000214706	1.4924457166953039e-06	8.821333046357623
ENSG00000103496	1.5127787596471652e-06	8.659846330748683
ENSG00000008300	1.5127787596471866e-06	8.788408628328291
ENSG00000106868	1.516193473959125e-06	7.873289020424684
ENSG00000198625	1.5542493958010185e-06	8.899784235633259
ENSG00000180998	1.5542493958010185e-06	6.597275246130049
ENSG00000077157	1.5718505405795392e-06	8.650018895582138
ENSG00000181982	1.5753937642443822e-06	8.651213410695059
ENSG00000244436	1.5753937642443822e-06	2.7439316645149785
ENSG00000238105	1.578944690179804e-06	8.80361060202126
ENSG00000128915	1.5968154177891512e-06	8.849673127329284
ENSG00000144713	1.5968154177891512e-06	8.948367231584678
ENSG00000246089	1.5968154177891597e-06	7.954235249006431
ENSG00000120805	1.5968154177891597e-06	8.859298405673744
ENSG00000260625	1.6405045835822257e-06	6.289194948965779
ENSG00000272979	1.6627792028655253e-06	5.262099681558798
ENSG00000223722	1.685345322280779e-06	4.954855574606258
ENSG00000225643	1.7043757354370039e-06	6.9473157542983355
ENSG00000170540	1.7082066028509926e-06	8.810715409722327
ENSG00000166428	1.7313667494838577e-06	7.858781434627018
ENSG00000175390	1.750897875724812e-06	8.920027150613016
ENSG00000239559	1.754829511470132e-06	7.188595698968852
ENSG00000198917	1.754829511470132e-06	8.72363130039307
ENSG00000000460	1.7785986829874383e-06	7.9469282844832785
ENSG00000147036	1.7986431574409357e-06	5.417368593081318
ENSG00000069275	1.7986431574409357e-06	8.86991604230904
ENSG00000272143	1.8270716588194476e-06	5.189546576801514
ENSG00000176293	1.8476424206904664e-06	3.9334486127522696
ENSG00000167196	1.8476424206904664e-06	8.71247790969605
ENSG00000214401	1.8476424206904664e-06	7.745798230968517
ENSG00000104979	1.8517832805322902e-06	8.887638486645404
ENSG00000167114	1.8517832805322902e-06	8.760604301418354
ENSG00000184381	1.8726221352281466e-06	8.787416270037454
ENSG00000142937	1.902176686433032e-06	8.936221482596823
ENSG00000118816	1.9235618226919153e-06	8.936221482596823
ENSG00000071054	1.9495299767713514e-06	8.719582717397117
ENSG00000178718	1.9538907253405506e-06	8.80918729736977
ENSG00000236519	2.002483725361105e-06	6.309726037545628
ENSG00000261441	2.002483725361105e-06	6.465142139411418
ENSG00000269934	2.0069585783849975e-06	4.869447219293162
ENSG00000260719	2.0294777968289727e-06	8.387238455241803
ENSG00000239191	2.02947779682898e-06	3.2262174981634337
ENSG00000140451	2.02947779682898e-06	8.762589018000027
ENSG00000185697	2.05224044043709e-06	8.331400785352182
ENSG00000224738	2.05224044043709e-06	4.871206752435087
ENSG00000153291	2.0568224018386666e-06	6.979208954864826
ENSG00000086619	2.0568224018386666e-06	8.8714441546616
ENSG00000172594	2.0568224018386666e-06	7.495572475729801
ENSG00000087842	2.079880489306035e-06	7.407121270929665
ENSG00000154727	2.0845219059039725e-06	8.825381629353576
ENSG00000185834	2.0845219059039725e-06	7.310283321686188
ENSG00000162878	2.0891733033954683e-06	5.004778413300713
ENSG00000124098	2.1362407777447363e-06	8.680089245728439
ENSG00000166816	2.1410033330693496e-06	8.325183754772059
ENSG00000232623	2.1601560722571384e-06	2.943065357020029
ENSG00000145349	2.1649699922527483e-06	8.861818876317137
ENSG00000198947	2.1649699922527483e-06	7.028394123923293
ENSG00000003393	2.1697942487639245e-06	8.680089245728439
ENSG00000223768	2.1940713257043748e-06	7.991767984493304
ENSG00000180815	2.288733346874667e-06	5.173850680293831
ENSG00000137877	2.314291104524566e-06	8.324243687066168
ENSG00000271396	2.314291104524566e-06	4.455761471516865
ENSG00000049769	2.3194355473286577e-06	7.972446711399851
ENSG00000241352	2.3194355473286577e-06	5.509422272381338
ENSG00000147234	2.345323459645062e-06	6.925433482809136
ENSG00000158714	2.345323459645062e-06	6.4975330224576195
ENSG00000175395	2.3820346381157723e-06	8.276065004758921
ENSG00000213553	2.4139414082942937e-06	8.592012778108344
ENSG00000157216	2.4735095794670584e-06	8.837527378341429
ENSG00000271948	2.478994536394838e-06	6.939717824897346
ENSG00000263164	2.614203684027174e-06	3.7380748453909503
ENSG00000226828	2.614203684027174e-06	2.862949150090534
ENSG00000215447	2.637418277095464e-06	8.045321205326976
ENSG00000108828	2.6432528732145075e-06	8.794521077738523
ENSG00000136044	2.6432528732145075e-06	8.754035247779008
ENSG00000255046	2.6785223645545115e-06	4.870434991254402
ENSG00000116791	2.6785223645545115e-06	8.722638942102233
ENSG00000261114	2.714244841290552e-06	8.42334210496573
ENSG00000260591	2.714244841290576e-06	6.943536275054503
ENSG00000225218	2.714244841290576e-06	5.47210652477704
ENSG00000183250	2.7443636220627396e-06	7.029305290548828
ENSG00000135253	2.7504258777568e-06	8.538309691037535
ENSG00000138279	2.7870711136204945e-06	8.863346988669695
ENSG00000222808	2.793224183088411e-06	5.909458116126242
ENSG00000174791	2.824186254605307e-06	6.555009206371939
ENSG00000149547	2.824186254605307e-06	8.860290763964581
ENSG00000143498	2.824186254605337e-06	8.275327093875115
ENSG00000038002	2.824186254605337e-06	8.890158957288799
ENSG00000137575	2.824186254605337e-06	8.830958324702085
ENSG00000268613	2.8934703315129318e-06	4.875267419549539
ENSG00000235663	2.8934703315129318e-06	5.042150544205167
ENSG00000261586	2.9062420269606315e-06	2.8679324132564066
ENSG00000236532	2.938409171774515e-06	5.1056005718793385
ENSG00000196263	2.9384091717745413e-06	4.523584743980064
ENSG00000069712	2.9709189565444444e-06	7.05889296196705
ENSG00000205269	3.050361402817791e-06	8.422147589852807
ENSG00000197566	3.050361402817791e-06	7.7214603311565115
ENSG00000104774	3.0570731374989903e-06	8.887638486645404
ENSG00000130810	3.0908456183788315e-06	7.6279003060288675
ENSG00000157540	3.097643078758345e-06	8.8795413206535
ENSG00000136636	3.1318468036377653e-06	8.84715265668589
ENSG00000125841	3.1318468036377653e-06	8.198781471348546
ENSG00000106211	3.1318468036377653e-06	8.882061791296895
ENSG00000187210	3.1318468036377763e-06	8.138517764066464
ENSG00000082293	3.1387310382795406e-06	4.872680022704352
ENSG00000236180	3.173371280432886e-06	3.0332288960232416
ENSG00000092978	3.173371280432886e-06	8.652741523047615
ENSG00000144824	3.222486422005982e-06	7.7144235641274905
ENSG00000186468	3.258015764695105e-06	8.907881401625161
ENSG00000165195	3.2651667362562e-06	8.731728466384972
ENSG00000186310	3.30114878698232e-06	5.817665254161555
ENSG00000143258	3.30114878698232e-06	8.772214296344485
ENSG00000174013	3.3083908504863507e-06	8.699339802417361
ENSG00000233379	3.33751231052854e-06	5.104897836247794
ENSG00000158458	3.3521653984920528e-06	8.41682534191133
ENSG00000118181	3.3890694979181486e-06	8.940270065592774
ENSG00000262001	3.3890694979181486e-06	4.160447440053144
ENSG00000109184	3.3890694979181486e-06	8.77122193805365
ENSG00000179862	3.3890694979181486e-06	6.614336916492949
ENSG00000099800	3.3890694979181486e-06	8.777790991692996
ENSG00000071205	3.3964970910726417e-06	7.111298967129285
ENSG00000100439	3.433870660086759e-06	8.683935671902306
ENSG00000225200	3.4792414727629134e-06	7.181647763022622
ENSG00000135404	3.5251888695317697e-06	8.936221482596823
ENSG00000123144	3.525188869531782e-06	8.895735652637308
ENSG00000173638	3.532903317083689e-06	8.595525607042575
ENSG00000136710	3.5639238707476636e-06	8.634483324649532
ENSG00000214274	3.6188415519842553e-06	7.73840656203248
ENSG00000081721	3.6188415519842553e-06	8.759076189065794
ENSG00000253986	3.6267530978273104e-06	5.009889981495613
ENSG00000132970	3.6267530978273104e-06	6.218438195653572
ENSG00000212802	3.658566024317764e-06	7.9031700849882105
ENSG00000065923	3.674573004209935e-06	8.058073424781083
ENSG00000163013	3.7148857976480685e-06	8.85624218096863
ENSG00000154479	3.722999258807485e-06	6.25264856496236
ENSG00000207954	3.722999258807485e-06	5.825310476322241
ENSG00000255086	3.7556239187178217e-06	3.5829731946646923
ENSG00000259673	3.7638229594701256e-06	8.66137444310124
ENSG00000240038	3.763822959470139e-06	8.721110829749675
ENSG00000101439	3.763822959470139e-06	8.906353289272603
ENSG00000144677	3.813380023860778e-06	6.9988010830158744
ENSG00000183486	3.8133800238607983e-06	8.83195068299292
ENSG00000196437	3.855156532804473e-06	7.646164393175603
ENSG00000138449	3.8635645051216145e-06	8.861818876317137
ENSG00000174672	3.905869664006941e-06	5.934817167522733
ENSG00000213621	3.905869664006941e-06	5.250641754075354
ENSG00000257543	3.914384004166586e-06	5.901869067336456
ENSG00000068308	3.965846209463031e-06	8.85624218096863
ENSG00000040199	3.965846209463031e-06	8.79956201902531
ENSG00000170989	3.974486273773774e-06	6.730159116344187
ENSG00000235701	4.009227944726041e-06	3.7391153787841476
ENSG00000105717	4.009227944726063e-06	6.314103574932196
ENSG00000141101	4.0618887078551075e-06	8.67451255037993
ENSG00000198300	4.070729936160709e-06	4.133626071348974
ENSG00000062524	4.115214445046474e-06	8.812700126303998
ENSG00000221890	4.11521444504651e-06	4.148273737627719
ENSG00000158793	4.124167280867927e-06	8.698347444126524
ENSG00000223393	4.124167280867927e-06	3.2898001175309313
ENSG00000243829	4.124167280867927e-06	6.6604170994793845
ENSG00000196659	4.233073175409758e-06	8.027932358230247
ENSG00000196208	4.233073175409758e-06	7.529094638112927
ENSG00000101444	4.233073175409795e-06	8.88863084493624
ENSG00000197119	4.28855810002341e-06	7.969287356462259
ENSG00000129460	4.344742082733303e-06	8.71400602204861
ENSG00000228300	4.392102145599169e-06	8.853721710325235
ENSG00000198755	4.449589683216485e-06	8.936221482596823
ENSG00000023909	4.449589683216485e-06	8.330760450120568
ENSG00000205683	4.459241014651547e-06	7.489813118244341
ENSG00000271192	4.459241014651547e-06	5.512671594868987
ENSG00000121406	4.507800398036245e-06	8.237107287151964
ENSG00000178035	4.507800398036285e-06	8.891687069641355
ENSG00000163931	4.507800398036285e-06	8.899784235633259
ENSG00000069849	4.517573102161998e-06	8.810179655660605
ENSG00000102081	4.556868027690509e-06	8.81323588036572
ENSG00000166295	4.566742990016037e-06	8.890158957288799
ENSG00000106113	4.566742990016078e-06	6.2773704205075695
ENSG00000101052	4.57663852646423e-06	8.510505364127596
ENSG00000013619	4.626426258551067e-06	7.016850080103672
ENSG00000260805	4.636446103630039e-06	6.817030300108025
ENSG00000167748	4.686859103544294e-06	3.934287179818672
ENSG00000013392	4.6970047504185535e-06	8.743874215372825
ENSG00000101057	4.748050526487616e-06	8.711485551405216
ENSG00000261418	4.810009631553231e-06	8.54136591574265
ENSG00000148343	4.820411429843847e-06	8.826909741706134
ENSG00000118508	4.8727456266965195e-06	8.024288088878466
ENSG00000173207	4.925625795931201e-06	8.610727580735544
ENSG00000165661	4.936267824769522e-06	8.891687069641355
ENSG00000184992	4.989810353551607e-06	8.66191019716296
ENSG00000156976	4.989810353551651e-06	8.944318648588725
ENSG00000076043	5.00058564464564e-06	8.80513871437382
ENSG00000213626	5.000585644645666e-06	7.055538643338879
ENSG00000119906	5.000585644645666e-06	8.760068547356632
ENSG00000147027	5.000585644645666e-06	4.826488228435233
ENSG00000175602	5.0547984638440526e-06	8.845624544333333
ENSG00000227939	5.0547984638440526e-06	7.4124107708748355
ENSG00000187764	5.120599743012825e-06	8.87549273765755
ENSG00000233297	5.120599743012825e-06	6.455358052412925
ENSG00000236935	5.187223916531395e-06	7.286367092472393
ENSG00000232698	5.2096165366120956e-06	7.559080283846343
ENSG00000235257	5.254680820310828e-06	4.136710358225256
ENSG00000134138	5.266005294326202e-06	6.938484657287815
ENSG00000164754	5.33444629721689e-06	8.849673127329284
ENSG00000131187	5.403741726008058e-06	8.065766277128816
ENSG00000180979	5.403741726008058e-06	8.568713638423473
ENSG00000131831	5.41537474738778e-06	3.2705838196702812
ENSG00000167173	5.4621479537420334e-06	8.883589903649453
ENSG00000107104	5.473901774168325e-06	8.915978567617064
ENSG00000236801	5.5330363879614715e-06	7.06067518755827
ENSG00000134153	5.5449367505972325e-06	8.903832818629208
ENSG00000104695	5.5449367505972325e-06	8.763124772061747
ENSG00000184905	5.628930617214771e-06	4.989187318670284
ENSG00000204791	5.677474604368305e-06	6.131202911985956
ENSG00000215086	5.677474604368305e-06	4.676106192591173
ENSG00000143768	5.751045552949581e-06	6.796377034331464
ENSG00000150281	5.751045552949581e-06	5.736386329310069
ENSG00000105976	5.825532038884952e-06	8.71400602204861
ENSG00000171530	5.825532038884952e-06	8.839055490693989
ENSG00000233836	5.888311328160023e-06	6.192953824766338
ENSG00000137634	5.913604604329484e-06	8.794977681967636
ENSG00000198960	6.054594179637121e-06	8.523643471406286
ENSG00000243056	6.1328528929029125e-06	5.643601822780071
ENSG00000169016	6.1328528929029125e-06	8.62692191271935
ENSG00000118162	6.1328528929029125e-06	8.366661943022411
ENSG00000063245	6.145990124717133e-06	8.841575961337382
ENSG00000143630	6.212082806173009e-06	7.83896647952293
ENSG00000239183	6.2253830203386e-06	5.96606802167791
ENSG00000121851	6.278857923803621e-06	8.74288185708199
ENSG00000203832	6.292295430829962e-06	8.139124234532717
ENSG00000166348	6.305760558455812e-06	8.384384387358773
ENSG00000228413	6.359898361357005e-06	4.7288460061052415
ENSG00000141985	6.359898361357005e-06	8.822861158710182
ENSG00000104447	6.387134401564429e-06	6.888827134050213
ENSG00000075826	6.387134401564429e-06	8.810715409722327
ENSG00000236204	6.441942951595917e-06	6.485530423138216
ENSG00000151229	6.441942951595917e-06	8.477580946098263
ENSG00000127920	6.455715508261542e-06	7.45644174752746
ENSG00000180817	6.538946636341215e-06	8.891687069641355
ENSG00000104852	6.538946636341215e-06	8.940270065592774
ENSG00000253051	6.538946636341215e-06	5.305820296414528
ENSG00000179476	6.53894663634125e-06	8.298169629330872
ENSG00000132704	6.609092249885564e-06	8.895735652637308
ENSG00000119900	6.623207829191655e-06	8.811707768013164
ENSG00000247735	6.623207829191655e-06	5.5569048347962715
ENSG00000260660	6.708511259056486e-06	6.415264069989171
ENSG00000272468	6.794869234559976e-06	7.573125710834614
ENSG00000258920	6.809365627658026e-06	7.951334445118736
ENSG00000146147	6.8676487451576195e-06	6.614144090664254
ENSG00000150938	6.867648745157656e-06	7.787492898217675
ENSG00000132824	6.882294202141435e-06	8.882061791296895
ENSG00000143514	6.882294202141435e-06	8.750443269012171
ENSG00000181524	7.030407822001454e-06	8.2716121081188
ENSG00000228614	7.1359033172164345e-06	4.917357578881415
ENSG00000140497	7.227536250838618e-06	8.899784235633259
ENSG00000103174	7.2275362508386565e-06	8.495303390434625
ENSG00000272870	7.2275362508386565e-06	7.1859773185048965
ENSG00000250220	7.24291782709443e-06	5.797002450878991
ENSG00000101400	7.24291782709443e-06	8.41239930451887
ENSG00000138780	7.24291782709443e-06	8.420365030093222
ENSG00000135185	7.3202983240972295e-06	8.911929984621112
ENSG00000213315	7.3202983240972295e-06	6.45152312190291
ENSG00000105146	7.429965574655369e-06	6.818903432686249
ENSG00000176896	7.5092631562935266e-06	8.338119705228666
ENSG00000144591	7.5092631562935266e-06	8.878013208300944
ENSG00000127184	7.5092631562935266e-06	8.920027150613016
ENSG00000185567	7.686587600003586e-06	5.0647782091700355
ENSG00000143553	7.70290583664591e-06	8.691242636425457
ENSG00000188343	7.70290583664591e-06	8.107244465379168
ENSG00000143882	7.719257323875787e-06	8.078363075765505
ENSG00000147475	7.818068139970595e-06	8.764117130352583
ENSG00000186583	7.98545634412055e-06	6.529622112290124
ENSG00000156313	8.002383085152324e-06	8.277724557529032
ENSG00000206549	8.190864598816496e-06	6.353348902311192
ENSG00000145685	8.190864598816496e-06	7.752296902371698
ENSG00000100982	8.208208978259436e-06	8.756555718422403
ENSG00000164938	8.295460899424777e-06	8.948367231584678
ENSG00000183386	8.295460899424777e-06	6.5989902891368475
ENSG00000102882	8.295460899424777e-06	8.75250713542645
ENSG00000114023	8.401338333420465e-06	8.787416270037454
ENSG00000222018	8.401338333420465e-06	6.168869188080065
ENSG00000085719	8.419110175624292e-06	8.891687069641355
ENSG00000044524	8.419110175624292e-06	4.582364554105145
ENSG00000254343	8.419110175624292e-06	8.308505959311479
ENSG00000224677	8.50851186864569e-06	3.5870990988780735
ENSG00000147533	8.52650119452967e-06	8.715534134401166
ENSG00000112531	8.52650119452967e-06	8.859298405673744
ENSG00000150471	8.52650119452967e-06	5.666151433331344
ENSG00000115286	8.616996638526234e-06	8.7939853236768
ENSG00000160791	8.616996638526234e-06	7.243217118840744
ENSG00000143621	8.635205986546538e-06	8.915978567617064
ENSG00000157796	8.653452253682585e-06	8.806131072664654
ENSG00000198853	8.726807943787181e-06	7.431458053972625
ENSG00000273058	8.726807943787181e-06	7.31772161021493
ENSG00000252499	8.726807943787181e-06	1.7915571942418425
ENSG00000104899	8.726807943787181e-06	7.437789010120314
ENSG00000130303	8.745239880451255e-06	8.920027150613016
ENSG00000065183	8.83796125418669e-06	8.792992965385965
ENSG00000163040	8.856618374344202e-06	5.66708081913725
ENSG00000165724	8.9504722102659e-06	8.72767988338902
ENSG00000135677	8.950472210265933e-06	8.863346988669695
ENSG00000107187	8.969357137401234e-06	4.803254718435152
ENSG00000131263	9.064356625114898e-06	8.7939853236768
ENSG00000100060	9.083472011643544e-06	8.882061791296895
ENSG00000242779	9.083472011643544e-06	4.136796754404106
ENSG00000148291	9.179630486156391e-06	8.335397077763187
ENSG00000185112	9.296309956945995e-06	7.716433377878079
ENSG00000164258	9.296309956946029e-06	8.760068547356632
ENSG00000145912	9.296309956946029e-06	8.760068547356632
ENSG00000185641	9.296309956946029e-06	7.525803842757785
ENSG00000160691	9.31589433673006e-06	8.924075733608968
ENSG00000149761	9.315894336730174e-06	8.730200354032414
ENSG00000197565	9.414411378989662e-06	7.91938395956065
ENSG00000235508	9.414411378989662e-06	4.8154000702169855
ENSG00000204396	9.414411378989662e-06	8.686658299367785
ENSG00000141441	9.434234352003821e-06	8.234451272448155
ENSG00000126467	9.513927357304887e-06	6.308216892782352
ENSG00000160781	9.533951273578536e-06	8.585900328698115
ENSG00000084234	9.533951273578536e-06	8.890158957288799
ENSG00000271430	9.533951273578536e-06	8.368190055374967
ENSG00000256733	9.533951273578536e-06	4.470710582248282
ENSG00000259479	9.554015610980111e-06	5.3310656589938645
ENSG00000180592	9.6549463436409e-06	5.016332423370544
ENSG00000144893	9.901369741323405e-06	7.980812646975505
ENSG00000228933	9.901369741323405e-06	5.278039958984998
ENSG00000004975	1.0005816608069063e-05	8.750979023073892
ENSG00000168772	1.002683239990399e-05	8.679096887437602
ENSG00000234329	1.002683239990399e-05	5.874653175383654
ENSG00000240616	1.0047890520231663e-05	7.119273453321595
ENSG00000220583	1.0047890520231663e-05	6.7181987253980076
ENSG00000204262	1.0153818899708387e-05	7.8568726548617915
ENSG00000260296	1.0153818899708387e-05	7.3103923406673115
ENSG00000160293	1.0153818899708387e-05	8.177926531322253
ENSG00000100221	1.0153818899708387e-05	8.807659185017213
ENSG00000175283	1.0153818899708422e-05	8.682609716371832
ENSG00000266709	1.0175132703335437e-05	3.0495063059234186
ENSG00000223725	1.0175132703335437e-05	5.3649862317876
ENSG00000208028	1.0282346880255708e-05	7.5520134445534985
ENSG00000082512	1.0303919325824793e-05	8.600900145569
ENSG00000232874	1.0412434174190615e-05	5.071593360493925
ENSG00000135502	1.0412434174190615e-05	6.010512205746413
ENSG00000253738	1.0566197544492053e-05	8.848145014976726
ENSG00000116885	1.065503739421245e-05	7.34521755346611
ENSG00000079974	1.065503739421245e-05	8.487004067620639
ENSG00000130733	1.067735901031769e-05	8.841575961337382
ENSG00000108774	1.0677359010317747e-05	8.519594888410335
ENSG00000162819	1.0677359010317747e-05	8.761596659709188
ENSG00000210196	1.0789641298942004e-05	8.835999265988871
ENSG00000136379	1.0789641298942062e-05	8.289203112037612
ENSG00000146677	1.0812233201325969e-05	7.910059864627884
ENSG00000244165	1.0948740007404757e-05	8.26264559082554
ENSG00000219274	1.0948740007404855e-05	2.916678990616332
ENSG00000156170	1.0948740007404855e-05	8.66137444310124
ENSG00000005893	1.106375639319985e-05	8.899784235633259
ENSG00000253270	1.1086898256879121e-05	4.551072391535591
ENSG00000198756	1.1226726983353388e-05	5.754995171645616
ENSG00000166557	1.1226726983353428e-05	8.903832818629208
ENSG00000203761	1.1344540856033945e-05	7.89727378040842
ENSG00000197557	1.1344540856033945e-05	8.160895261865035
ENSG00000234284	1.1344540856033945e-05	6.220687525624388
ENSG00000225579	1.1368245427804722e-05	7.197725335810428
ENSG00000166681	1.1368245427804722e-05	7.827606828360962
ENSG00000164904	1.1535511856142407e-05	8.412601461340957
ENSG00000136828	1.1632149178359739e-05	8.826909741706134
ENSG00000005379	1.1632149178359739e-05	8.420619477500251
ENSG00000232995	1.1632149178359739e-05	7.0937675634759625
ENSG00000171159	1.1778561487671855e-05	8.81323588036572
ENSG00000265692	1.1778561487672002e-05	5.905429473827254
ENSG00000213625	1.18031346338832e-05	8.883589903649453
ENSG00000073150	1.18031346338832e-05	6.102887942668982
ENSG00000165533	1.18031346338832e-05	8.357493268907065
ENSG00000155506	1.1901919483526445e-05	8.940270065592774
ENSG00000261373	1.1926739231423568e-05	8.310517535140812
ENSG00000164751	1.1951608581821456e-05	8.822861158710182
ENSG00000253476	1.1951608581821456e-05	4.515506766027013
ENSG00000229502	1.1951608581821456e-05	2.4285906140858127
ENSG00000132915	1.2076702683031949e-05	4.318434002836869
ENSG00000183921	1.2076702683032056e-05	7.4606689371830575
ENSG00000100299	1.225394433223219e-05	8.899784235633259
ENSG00000101489	1.225394433223219e-05	5.183128923037603
ENSG00000079841	1.225394433223219e-05	7.29000508432208
ENSG00000173085	1.2382068905609204e-05	8.422885500736616
ENSG00000139133	1.2382068905609204e-05	8.035950374389545
ENSG00000254369	1.2382068905609249e-05	4.903764541711196
ENSG00000125755	1.2382068905609249e-05	8.915978567617064
ENSG00000139719	1.2407847417835707e-05	8.321723216422775
ENSG00000101282	1.2407847417835707e-05	5.937480495342047
ENSG00000128928	1.253751333224406e-05	8.867395571665647
ENSG00000267352	1.2537513332244103e-05	7.906527158936652
ENSG00000042980	1.256360187234987e-05	8.78436004533234
ENSG00000159346	1.256360187234987e-05	8.902304706276652
ENSG00000261578	1.269482678259152e-05	4.542882085769913
ENSG00000232855	1.2854030652469982e-05	7.56772707549636
ENSG00000115841	1.3178196393126955e-05	8.383725626307573
ENSG00000113594	1.3178196393126955e-05	7.128006990941485
ENSG00000064787	1.3343202221603667e-05	8.167642491926594
ENSG00000118307	1.3343202221603667e-05	5.578279412681659
ENSG00000203666	1.3482217355263554e-05	8.38471798459841
ENSG00000143578	1.3510186389745394e-05	8.532732995689026
ENSG00000147416	1.3510186389745394e-05	8.764652884414305
ENSG00000109762	1.3538211004673222e-05	8.80361060202126
ENSG00000108061	1.3679171473643762e-05	8.757548076713238
ENSG00000262155	1.3878880130397368e-05	4.68990663053003
ENSG00000156239	1.3994250183351173e-05	8.343362803337538
ENSG00000182586	1.4023235911708418e-05	3.708954633410696
ENSG00000162924	1.4023235911708418e-05	7.64654506058827
ENSG00000167186	1.4023235911708418e-05	8.316146521074266
ENSG00000155761	1.4198361644051315e-05	6.629329902963493
ENSG00000131759	1.4345898083387917e-05	8.69880404835564
ENSG00000111817	1.437558105346398e-05	8.293637582858144
ENSG00000213943	1.437558105346398e-05	3.0782928572348585
ENSG00000260919	1.4524880406387518e-05	4.097711798028695
ENSG00000206149	1.4524880406387518e-05	8.676040662732488
ENSG00000140157	1.4524880406387518e-05	8.86433934696053
ENSG00000237484	1.46756641552524e-05	7.3048138535314395
ENSG00000235314	1.4736396427054819e-05	7.955918782176409
ENSG00000165646	1.4736396427054819e-05	8.087028409647072
ENSG00000011451	1.485858383765408e-05	8.852193597972677
ENSG00000166455	1.488928195024326e-05	5.769886938919984
ENSG00000199053	1.4920040794810263e-05	5.449979214265082
ENSG00000203705	1.4920040794810263e-05	8.696819331773968
ENSG00000106993	1.4920040794810343e-05	8.667943496740586
ENSG00000196169	1.4920040794810343e-05	8.761060905647467
ENSG00000261308	1.4950860485711331e-05	2.50913010162973
ENSG00000116903	1.5074750006897359e-05	8.715534134401166
ENSG00000144036	1.5105875651934563e-05	8.407226922814532
ENSG00000123684	1.5105875651934563e-05	8.419829276031502
ENSG00000196998	1.5262429247184516e-05	8.787416270037454
ENSG00000259129	1.5262429247184516e-05	4.197843126202119
ENSG00000152527	1.529392585363249e-05	4.6475529619946485
ENSG00000183617	1.529392585363249e-05	8.753499493717285
ENSG00000123595	1.545234474785887e-05	8.779319104045552
ENSG00000188636	1.545234474785887e-05	8.14573024954162
ENSG00000040341	1.545234474785887e-05	8.724623658683905
ENSG00000162836	1.545234474785887e-05	8.682073962310112
ENSG00000213399	1.5484216521188568e-05	4.719522076264097
ENSG00000116918	1.5484216521188568e-05	8.720575075687954
ENSG00000136717	1.5484216521188568e-05	8.7752705210496
ENSG00000248866	1.564452185396612e-05	7.741599781735427
ENSG00000270110	1.564452185396612e-05	5.471983806811224
ENSG00000156535	1.5676773044623052e-05	6.91870379965896
ENSG00000170832	1.5806415530130955e-05	8.486670470381002
ENSG00000140682	1.5871621085372542e-05	5.8406047399328775
ENSG00000089050	1.5871621085372542e-05	8.327502068593368
ENSG00000198937	1.5871621085372542e-05	8.663894913744633
ENSG00000185615	1.6035763620199772e-05	5.492243960572372
ENSG00000162607	1.6035763620199772e-05	8.789936740680849
ENSG00000144426	1.606878657899364e-05	8.50691338536076
ENSG00000172345	1.6068786578993782e-05	8.87549273765755
ENSG00000152767	1.6101874638971736e-05	7.753810692547533
ENSG00000145741	1.6234880336082092e-05	8.936221482596823
ENSG00000237039	1.6234880336082092e-05	7.559249692672117
ENSG00000131037	1.6268295737893444e-05	6.944359323168935
ENSG00000136631	1.6268295737893444e-05	8.737305161733481
ENSG00000226084	1.6436362774384287e-05	7.782385344169221
ENSG00000196683	1.6436362774384287e-05	8.915978567617064
ENSG00000225697	1.647017505408277e-05	8.777790991692996
ENSG00000173812	1.647017505408277e-05	8.944318648588725
ENSG00000258458	1.647017505408277e-05	6.1080753431434225
ENSG00000167136	1.647017505408277e-05	7.744472275438045
ENSG00000168038	1.667445130195581e-05	8.046665586677037
ENSG00000157045	1.6811980446852875e-05	8.779319104045552
ENSG00000184984	1.684653201151142e-05	5.939039124991053
ENSG00000103740	1.6881151541094543e-05	5.804708071694195
ENSG00000227507	1.6881151541094784e-05	6.6460105998649235
ENSG00000175336	1.6881151541094784e-05	4.824746939266262
ENSG00000090776	1.7055273121590924e-05	7.302929621158372
ENSG00000065320	1.7055273121590924e-05	4.3647611410665315
ENSG00000269397	1.7055273121590924e-05	3.5632738701091573
ENSG00000234648	1.7090303119099395e-05	7.546268457148263
ENSG00000166068	1.72664885822761e-05	8.599372033216442
ENSG00000244184	1.72664885822761e-05	4.201360034364953
ENSG00000244879	1.7266488582276257e-05	8.6496852983425
ENSG00000137106	1.7301933674443525e-05	8.819804934005067
ENSG00000101577	1.7301933674443616e-05	8.556032135373897
ENSG00000146350	1.7480206276635416e-05	7.897625803467643
ENSG00000141665	1.7696454383913472e-05	5.64263247380791
ENSG00000100206	1.7696454383913472e-05	6.27872270682069
ENSG00000179454	1.7696454383913472e-05	8.700332160708196
ENSG00000168778	1.7732743742727963e-05	8.047789385385423
ENSG00000108239	1.8099576011023273e-05	8.502329048303087
ENSG00000225806	1.8136656052690394e-05	6.10323494984536
ENSG00000140848	1.832314927934334e-05	7.6307135266558825
ENSG00000166780	1.832314927934334e-05	5.4381336014314945
ENSG00000144026	1.832314927934334e-05	8.658318218396126
ENSG00000157823	1.836066748005961e-05	8.531204883336466
ENSG00000270917	1.836066748005961e-05	4.22138758151555
ENSG00000237292	1.836066748005971e-05	4.162308837880765
ENSG00000104921	1.836066748005971e-05	8.072522158374857
ENSG00000204604	1.851147668815177e-05	8.527489897580153
ENSG00000272009	1.8587325058080906e-05	7.172608744219045
ENSG00000255224	1.8587325058080906e-05	6.492867098732342
ENSG00000183323	1.8587325058080906e-05	8.675048304441653
ENSG00000270012	1.877824915916192e-05	7.658172812997254
ENSG00000196372	1.877824915916192e-05	7.306400838430789
ENSG00000260990	1.8778249159162085e-05	5.481614791460966
ENSG00000133026	1.8816658491357115e-05	8.299214278206655
ENSG00000269148	1.904869779864711e-05	6.121432316204403
ENSG00000125430	1.9087636213018302e-05	5.191572006482326
ENSG00000180113	1.9244152751471076e-05	6.559992097356418
ENSG00000228748	1.9244152751471076e-05	4.968594552409211
ENSG00000141401	1.9283473315956586e-05	8.299873039257854
ENSG00000238961	1.9283473315956654e-05	4.481691002972776
ENSG00000117362	1.9481231848168704e-05	8.87549273765755
ENSG00000182827	1.9481231848168704e-05	8.882061791296895
ENSG00000100246	1.9481231848168704e-05	8.10897473455381
ENSG00000006704	1.9481231848168704e-05	5.852090954532837
ENSG00000156738	1.952101569965781e-05	7.830435682663116
ENSG00000240005	1.952101569965781e-05	7.010393219491106
ENSG00000175416	1.9801686840881667e-05	8.752963739655565
ENSG00000118217	1.9963799274558463e-05	8.911929984621112
