# Supplementary material for: Machine learning predicts treatment sensitivity in multiple myeloma based on molecular and clinical information coupled with drug response
Source: PLoS One. 2021 Jul 28;16(7):e0254596. doi: 10.1371/journal.pone.0254596 (PMC8318243; doi:10.1371/journal.pone.0254596)
Supplement: S1 File — (ZIP) [file pone.0254596.s004.zip › Supplementary Material 1/11p15/selected_genes_experiment_9.csv]

gene	pvalue	entropy
ENSG00000166441	1.093483507088637e-32	8.940270065592774
ENSG00000137478	6.521265106579863e-31	8.899784235633259
ENSG00000149273	8.396979465095924e-31	8.948367231584678
ENSG00000149823	9.612987010256864e-31	8.895735652637308
ENSG00000175390	3.036643335370948e-29	8.911929984621112
ENSG00000110700	1.1668835460816438e-28	8.936221482596823
ENSG00000168071	2.728650122427111e-28	8.903832818629208
ENSG00000132688	4.6568629182490425e-28	7.982265156679983
ENSG00000228205	8.713274778079267e-28	7.405607146585463
ENSG00000159556	1.6252612161249977e-27	8.099835398005105
ENSG00000167283	4.536510835837747e-27	8.899784235633259
ENSG00000177600	7.650937951236578e-27	8.936221482596823
ENSG00000118181	8.322148634775455e-27	8.940270065592774
ENSG00000272668	1.6548287653989743e-26	5.97547873996845
ENSG00000113272	2.039044238227551e-26	8.709957439052657
ENSG00000257698	2.039044238227551e-26	8.151067826698487
ENSG00000218426	2.3107609257188174e-26	8.366459786200325
ENSG00000188004	2.389092584229362e-26	6.001861015105024
ENSG00000130255	1.281392291380579e-25	8.944318648588725
ENSG00000173153	1.6525689001843813e-25	8.81323588036572
ENSG00000135404	2.3305126518423903e-25	8.936221482596823
ENSG00000162191	2.744013341467875e-25	8.845624544333333
ENSG00000184083	1.3651749387040372e-24	8.26860817399863
ENSG00000247746	2.6354990883399146e-24	7.273419005473659
ENSG00000063177	2.9712324790460332e-24	8.936221482596823
ENSG00000158555	3.485618905923464e-24	8.4021535676998
ENSG00000149806	6.907239765502852e-24	8.920027150613016
ENSG00000259514	1.1919666988803529e-23	6.708310919014418
ENSG00000038002	1.1919666988803698e-23	8.899784235633259
ENSG00000243284	1.3736682767225192e-23	5.110649031398037
ENSG00000168264	3.717948204020547e-23	8.899784235633259
ENSG00000149100	3.9883455150716244e-23	8.899784235633259
ENSG00000123144	4.4829411354631773e-23	8.8795413206535
ENSG00000149269	4.660943366082456e-23	8.860290763964581
ENSG00000177628	4.660943366082456e-23	8.855249822677791
ENSG00000165801	6.768556813328629e-23	8.743874215372825
ENSG00000049769	7.603414578906278e-23	7.980464727559146
ENSG00000129158	9.517112011791065e-23	8.43230862225899
ENSG00000105372	1.2762555591987446e-22	8.948367231584678
ENSG00000224032	1.326410405758025e-22	8.81323588036572
ENSG00000105373	1.6582383938281746e-22	8.93217289960087
ENSG00000233927	1.7770416659255164e-22	8.936221482596823
ENSG00000175395	1.9940523106351528e-22	8.267888688934413
ENSG00000149972	2.1531002974777315e-22	8.817284463361672
ENSG00000142534	8.169773593281566e-22	8.944318648588725
ENSG00000130159	8.169773593281566e-22	8.769693825701092
ENSG00000121797	9.503979823359957e-22	8.289053245800472
ENSG00000220472	1.1392176512234632e-21	7.234888574872075
ENSG00000167658	1.2192201782970135e-21	8.948367231584678
ENSG00000125841	1.7496004801240827e-21	8.201884432058327
ENSG00000119280	2.702076137905912e-21	8.09351831345381
ENSG00000205339	3.161052446044781e-21	8.907881401625161
ENSG00000166562	3.25684430986866e-21	8.924075733608968
ENSG00000115268	4.622069510485254e-21	8.944318648588725
ENSG00000148303	4.978669542348957e-21	8.948367231584678
ENSG00000164346	5.6066530574814684e-21	8.903832818629208
ENSG00000260990	7.00263261828939e-21	5.517133245658429
ENSG00000105640	7.213042965021129e-21	8.948367231584678
ENSG00000175602	7.65280675599849e-21	8.852193597972677
ENSG00000196954	1.020675251351396e-20	8.855249822677791
ENSG00000118971	1.2180379338581953e-20	8.090373280692942
ENSG00000163362	1.411001104948354e-20	7.790239192257554
ENSG00000131773	2.0810618976808663e-20	6.645100433128911
ENSG00000099624	2.3222969971262167e-20	8.867395571665647
ENSG00000165169	2.5911567417800176e-20	8.739825632376874
ENSG00000125827	3.086717887482092e-20	8.849673127329284
ENSG00000117308	3.177971521951701e-20	8.317876790248908
ENSG00000125459	4.069469911012528e-20	8.769693825701092
ENSG00000129757	4.2199328580616665e-20	7.880432100993724
ENSG00000166788	8.510385135802225e-20	8.566649772009194
ENSG00000120805	1.1185262917293466e-19	8.859298405673744
ENSG00000196154	1.1347058709011867e-19	8.766435444173892
ENSG00000086598	1.1594100608495415e-19	8.936221482596823
ENSG00000137054	1.3478753927531668e-19	8.767173355057698
ENSG00000235297	1.3870645489961063e-19	6.081557490591436
ENSG00000256733	1.7191738325899506e-19	4.437993867865273
ENSG00000254343	1.7690184547923396e-19	8.272577607161976
ENSG00000136848	2.1145568292773577e-19	8.664351517973747
ENSG00000116990	2.4038769723881815e-19	7.483135577205747
ENSG00000178741	2.508755518136352e-19	8.899784235633259
ENSG00000149761	2.6746098792054634e-19	8.734248937028365
ENSG00000154358	3.286289422378196e-19	8.77878334998383
ENSG00000204628	3.4049124630387497e-19	8.944318648588725
ENSG00000116147	3.453538005187301e-19	5.4199381466820835
ENSG00000174915	3.6291949019921684e-19	8.730200354032414
ENSG00000268798	4.0645449486557485e-19	6.25483371445058
ENSG00000230565	4.3317105908210784e-19	6.838774782018145
ENSG00000174744	4.455953434240263e-19	8.807659185017213
ENSG00000131188	4.816073790498046e-19	8.407396665808673
ENSG00000204262	4.816073790498115e-19	7.8553968330941775
ENSG00000151702	4.954036319480284e-19	8.903832818629208
ENSG00000203761	5.3162652001240815e-19	7.915146090981922
ENSG00000104852	6.75490140535759e-19	8.936221482596823
ENSG00000117461	6.996652783403485e-19	8.654269635400174
ENSG00000137309	7.1961933089944165e-19	8.857770293321186
ENSG00000140988	7.665953240664507e-19	8.940270065592774
ENSG00000227097	8.821096275379707e-19	8.8795413206535
ENSG00000254577	8.883165009285865e-19	6.440750710854978
ENSG00000102316	9.461562612542192e-19	8.89420754028475
ENSG00000145592	9.730427399799722e-19	8.948367231584678
ENSG00000162148	9.730427399799722e-19	7.9182078702673175
ENSG00000136942	1.0436066935182068e-18	8.940270065592774
ENSG00000130433	1.119222760892352e-18	5.856213456732849
ENSG00000162878	1.2002478853220083e-18	4.9744384267286295
ENSG00000255920	1.2781102716113125e-18	3.2743396633841915
ENSG00000143603	1.2870638837168608e-18	8.898256123280701
ENSG00000132692	1.5109889578226847e-18	8.064905359255533
ENSG00000256164	1.56454242302357e-18	3.538175120786919
ENSG00000178982	1.7981602870424444e-18	8.907881401625161
ENSG00000140474	2.2927521548635675e-18	8.93217289960087
ENSG00000186187	2.3735991533574515e-18	7.514024104837509
ENSG00000166337	2.3735991533574515e-18	8.840047848984822
ENSG00000251405	2.4402990215420227e-18	7.0680970301025745
ENSG00000137154	2.5088498553675464e-18	8.948367231584678
ENSG00000180720	2.5438351756362295e-18	6.406225534431244
ENSG00000140451	2.707327536928757e-18	8.777790991692996
ENSG00000118705	2.7832823728678523e-18	8.948367231584678
ENSG00000162244	2.8613415132155534e-18	8.940270065592774
ENSG00000149403	3.003182445383135e-18	8.726151771036463
ENSG00000270036	3.519930278369863e-18	4.334987575392553
ENSG00000269656	3.643392987904364e-18	4.421689090484329
ENSG00000164587	4.418066699846141e-18	8.944318648588725
ENSG00000162139	4.604132786970858e-18	8.819804934005067
ENSG00000112812	5.0689204600659066e-18	8.761060905647467
ENSG00000228929	5.8143027021735355e-18	7.175354461457688
ENSG00000196754	6.016963679976489e-18	4.023462762337619
ENSG00000174444	7.04276027692779e-18	8.948367231584678
ENSG00000234751	7.644671383743471e-18	4.1766883671397395
ENSG00000121680	7.856384126516964e-18	8.719046963335396
ENSG00000120913	7.856384126516964e-18	8.037812083981738
ENSG00000172955	8.643994622561844e-18	6.217160747432231
ENSG00000198937	8.703146456290244e-18	8.657325860105288
ENSG00000245008	9.574476133728404e-18	6.537491029686949
ENSG00000067445	9.772109097127594e-18	7.572010563310708
ENSG00000233016	1.119658147065412e-17	8.78436004533234
ENSG00000170889	1.119658147065412e-17	8.948367231584678
ENSG00000156384	1.1583610353762598e-17	8.24120816073286
ENSG00000143624	1.1583610353762598e-17	8.899784235633259
ENSG00000241741	1.2313834666106953e-17	6.74937512130341
ENSG00000122026	1.2825713533286947e-17	8.936221482596823
ENSG00000139644	1.410323285626027e-17	8.936221482596823
ENSG00000127920	1.4788314555950373e-17	7.48242881387083
ENSG00000225579	1.5611562909003214e-17	7.203597659990349
ENSG00000110031	1.727894616824467e-17	8.830422570640364
ENSG00000255031	1.7752514812411107e-17	7.896972596996724
ENSG00000204387	1.899322795869778e-17	8.895735652637308
ENSG00000230979	1.899322795869778e-17	7.065576254999432
ENSG00000105202	2.087520730261172e-17	8.891687069641355
ENSG00000148484	2.1737059281565915e-17	8.80361060202126
ENSG00000242071	2.2181064048887752e-17	8.342168288224617
ENSG00000197956	2.248202899132963e-17	8.920027150613016
ENSG00000130811	2.3726731158672537e-17	8.899784235633259
ENSG00000163519	2.554993614553312e-17	8.02365475916455
ENSG00000233762	2.6246647832929073e-17	7.934533642668676
ENSG00000116857	2.6423735826618e-17	8.802082489668702
ENSG00000168159	2.9030394663906443e-17	8.886110374292846
ENSG00000179520	3.002156591734104e-17	5.081381173003378
ENSG00000111859	3.1255142709977043e-17	8.895735652637308
ENSG00000074201	3.210518651094161e-17	8.821333046357623
ENSG00000231500	3.2757656762781194e-17	8.948367231584678
ENSG00000184232	3.3199890562911966e-17	8.7939853236768
ENSG00000180660	4.168569634422813e-17	6.789383861926775
ENSG00000008226	4.252997576767322e-17	8.605150885387035
ENSG00000102158	4.281513537958689e-17	8.920027150613016
ENSG00000155886	4.4566151727111894e-17	5.221817345619643
ENSG00000204390	4.577256929299314e-17	7.233672537335367
ENSG00000179299	4.8606109886340483e-17	7.346143967332014
ENSG00000139344	5.3718187327394504e-17	7.778520492175766
ENSG00000114391	5.896647784375116e-17	8.940270065592774
ENSG00000110092	6.055679811615118e-17	8.795513436029358
ENSG00000233426	6.962650648504305e-17	7.000669914914123
ENSG00000160584	7.44043220780956e-17	8.887638486645404
ENSG00000246090	7.440432207809719e-17	8.047920825802974
ENSG00000108107	8.383336736794426e-17	8.936221482596823
ENSG00000116406	9.569677498707198e-17	8.891687069641355
ENSG00000254615	9.633157683581552e-17	8.593005136399182
ENSG00000064787	9.89125985431127e-17	8.171037868451627
ENSG00000111752	9.89125985431141e-17	7.854059768403145
ENSG00000072858	9.95684428854548e-17	8.788408628328291
ENSG00000166816	1.022350009228013e-16	8.311562184016593
ENSG00000137876	1.2379224227797086e-16	8.911929984621112
ENSG00000185621	1.313523873607023e-16	8.558350449195206
ENSG00000146066	1.322200180411453e-16	8.821333046357623
ENSG00000197345	1.4497732028315492e-16	8.644644357055713
ENSG00000137720	1.5999460071183389e-16	8.80361060202126
ENSG00000163040	1.6533359749425353e-16	5.609014148769351
ENSG00000166387	2.120795154393804e-16	8.837527378341429
ENSG00000156042	2.1912917246278374e-16	8.135127942121713
ENSG00000175213	2.2056659357982786e-16	8.301936905672132
ENSG00000210196	2.249348940005893e-16	8.835999265988871
ENSG00000185641	2.2640987211041516e-16	7.5642850793786245
ENSG00000176371	2.3392907564868994e-16	8.446236931006434
ENSG00000147400	2.3546221003571714e-16	8.671992079736537
ENSG00000214612	2.4012132653732124e-16	5.979948117740105
ENSG00000186153	2.480894015750235e-16	8.465891801339524
ENSG00000213885	2.6309449219914224e-16	6.335270164580881
ENSG00000100678	2.735915953347019e-16	7.2991914495598325
ENSG00000083845	3.3914909938591735e-16	8.948367231584678
ENSG00000128284	4.147383309645857e-16	8.751971381364728
ENSG00000144713	4.256295615789911e-16	8.948367231584678
ENSG00000155792	4.844614183722386e-16	8.85120123968184
ENSG00000221983	5.134859507237832e-16	8.940270065592774
ENSG00000189343	5.620769837481884e-16	8.911929984621112
ENSG00000168028	6.034119347063825e-16	8.944318648588725
ENSG00000258118	6.435818974684353e-16	2.746469220998282
ENSG00000156427	6.603781818875808e-16	5.7601575939701455
ENSG00000134575	6.776065115935886e-16	8.811707768013164
ENSG00000197183	6.81982377951818e-16	8.55801685195557
ENSG00000213862	7.180070613466181e-16	6.710096727747639
ENSG00000149499	7.46250744462072e-16	8.843104073689938
ENSG00000162929	7.462507444620826e-16	7.918541467506954
ENSG00000124795	8.270335900953293e-16	8.222695514927747
ENSG00000102007	9.282479869037012e-16	8.887638486645404
ENSG00000160691	9.523472144323843e-16	8.928124316604919
ENSG00000164181	9.523472144323843e-16	8.77122193805365
ENSG00000204219	9.58467760360919e-16	6.845113272910199
ENSG00000229953	9.83340115701701e-16	7.884991036422732
ENSG00000110711	9.960138207238504e-16	8.827902099996969
ENSG00000196659	1.0618379622002753e-15	8.039875950396018
ENSG00000172361	1.0824084820344798e-15	6.732907181395807
ENSG00000144895	1.0824084820344798e-15	8.899784235633259
ENSG00000243517	1.0824084820344798e-15	7.066880541985539
ENSG00000231265	1.2299459058655135e-15	5.60532894307456
ENSG00000197557	1.2617486550265794e-15	8.200924487595431
ENSG00000105808	1.3883932700718795e-15	7.14692269358248
ENSG00000173039	1.442488783207158e-15	8.903832818629208
ENSG00000204852	1.489151163770201e-15	8.717062246753724
ENSG00000198755	1.5082299238472118e-15	8.940270065592774
ENSG00000166199	1.517859447476084e-15	8.596061361104297
ENSG00000138172	1.5275495637329257e-15	7.9807136203858935
ENSG00000186635	1.5669234998501071e-15	8.882061791296895
ENSG00000180881	1.6278670796608256e-15	8.022426379286273
ENSG00000165795	1.7680392148022663e-15	8.492299456314456
ENSG00000188342	1.7793016560075044e-15	8.732720824675809
ENSG00000230207	1.825062808985043e-15	7.221121241522334
ENSG00000186468	1.8719834527442115e-15	8.911929984621112
ENSG00000188846	1.994549404734385e-15	8.948367231584678
ENSG00000173933	2.0072325363082458e-15	8.240215802442025
ENSG00000235776	2.0587647392504428e-15	6.202183409655297
ENSG00000234771	2.207296741892739e-15	8.711485551405215
ENSG00000136636	2.207296741892739e-15	8.84715265668589
ENSG00000000460	2.2638862335770264e-15	7.981451531269701
ENSG00000240342	2.3366370581166453e-15	8.362411203204374
ENSG00000136149	2.3964923240801677e-15	7.931758724618253
ENSG00000240298	2.4116906868726243e-15	5.64744766633026
ENSG00000173465	2.426984024759948e-15	8.749450910721334
ENSG00000237991	2.4891188688829697e-15	6.5188872472403885
ENSG00000237214	2.4891188688829697e-15	6.980274341552777
ENSG00000184281	2.504895919648052e-15	8.734784691090086
ENSG00000213096	2.824090473166314e-15	7.94483752911272
ENSG00000154217	2.9329779114479094e-15	8.300338076915043
ENSG00000116885	3.0078570866541116e-15	7.296634557514693
ENSG00000128165	3.0078570866541116e-15	8.819804934005067
ENSG00000163584	3.0652496334164733e-15	8.87549273765755
ENSG00000143036	3.0846192256774727e-15	5.941455735096314
ENSG00000234719	3.183290928160414e-15	7.786688374572201
ENSG00000188419	3.183290928160414e-15	8.643116244703155
ENSG00000149489	3.183290928160414e-15	7.375907245317972
ENSG00000173898	3.3900564212949092e-15	8.895735652637308
ENSG00000198380	3.4764188084575592e-15	8.882061791296895
ENSG00000165821	3.587425268447827e-15	7.343571206103674
ENSG00000033327	3.701922472496095e-15	8.865867459313089
ENSG00000156976	3.701922472496095e-15	8.944318648588725
ENSG00000255547	3.796106056862658e-15	3.753781476981145
ENSG00000025796	4.0674553690289375e-15	8.924075733608968
ENSG00000058056	4.170793205159362e-15	8.490183299315232
ENSG00000149480	4.412854078569863e-15	8.8795413206535
ENSG00000165804	4.4405894919302e-15	8.258898191241283
ENSG00000181104	4.468496627097585e-15	8.204837526530966
ENSG00000233080	4.5818634127394205e-15	5.110191893503581
ENSG00000164932	4.668743495913253e-15	8.666415384388026
ENSG00000140563	4.877825004227233e-15	8.895735652637308
ENSG00000231769	4.877825004227233e-15	6.1493957881868955
ENSG00000111450	5.032789672754425e-15	8.598046077685968
ENSG00000223891	5.1280858700255244e-15	8.442926258894289
ENSG00000129562	5.160244578478629e-15	8.883589903649453
ENSG00000232533	5.192601936826395e-15	6.827501439451866
ENSG00000188015	5.290878026150488e-15	3.0982402892701737
ENSG00000112218	5.290878026150488e-15	8.138034300589688
ENSG00000186854	5.32404213527901e-15	8.529474614161824
ENSG00000136631	5.45875867258386e-15	8.72363130039307
ENSG00000171425	5.492959110199272e-15	8.72363130039307
ENSG00000260401	6.032024826830457e-15	7.274557460527137
ENSG00000272841	6.582004018578041e-15	6.351282258426815
ENSG00000149256	6.582004018578041e-15	7.939395066326211
ENSG00000104998	6.62312628329029e-15	8.78489579939406
ENSG00000157873	6.748017470106299e-15	8.857770293321186
ENSG00000114631	7.18130964324822e-15	7.9581479537735955
ENSG00000140280	7.883107872631786e-15	8.113294849569346
ENSG00000013725	7.932225214199355e-15	6.9709540661460245
ENSG00000146094	8.336168352237695e-15	8.911929984621112
ENSG00000141665	8.869681842578922e-15	5.628584923043955
ENSG00000072195	8.869681842578922e-15	6.571782397272838
ENSG00000173208	9.436791187071399e-15	8.706444610118426
ENSG00000179085	9.436791187071399e-15	8.750443269012171
ENSG00000138085	9.495428900665175e-15	8.887638486645404
ENSG00000172803	9.67350350583521e-15	7.259943197312467
ENSG00000182220	9.673503505835348e-15	8.867395571665647
ENSG00000139187	9.673503505835348e-15	6.3071126563586875
ENSG00000131386	1.0039576354627115e-14	6.224652636012055
ENSG00000135387	1.0101900855093747e-14	8.928124316604919
ENSG00000182899	1.0291169480954076e-14	8.944318648588725
ENSG00000181163	1.0291169480954076e-14	8.948367231584678
ENSG00000142676	1.054896938769634e-14	8.940270065592774
ENSG00000253982	1.0680243814637209e-14	7.6442883614066846
ENSG00000164620	1.1645303715728141e-14	8.457926075765172
ENSG00000169740	1.2084729737500977e-14	8.515089701185268
ENSG00000120784	1.2310525534887399e-14	6.336560931490738
ENSG00000076662	1.3093598205962178e-14	8.944318648588725
ENSG00000143198	1.3840175146151817e-14	8.84715265668589
ENSG00000165102	1.4272891143789308e-14	8.743874215372825
ENSG00000110060	1.5178670806547748e-14	8.63654719106381
ENSG00000260521	1.527230299300489e-14	6.049848942393922
ENSG00000110002	1.61409937396555e-14	8.751971381364728
ENSG00000176399	1.61409937396555e-14	6.589938729929284
ENSG00000166435	1.6240467710731645e-14	8.791464853033405
ENSG00000114942	1.6542525264029783e-14	8.948367231584678
ENSG00000173171	1.8137777681682784e-14	8.50744913942248
ENSG00000154928	1.8817462820345746e-14	8.314266385662483
ENSG00000124635	1.8817462820345746e-14	8.56698336924883
ENSG00000229638	1.9166647356915588e-14	8.525171583758842
ENSG00000042781	1.9284453789337422e-14	7.646410407154558
ENSG00000125691	1.9762850094843368e-14	8.944318648588725
ENSG00000144645	2.050243052509648e-14	8.911929984621112
ENSG00000197565	2.0754960864067452e-14	7.90170825122895
ENSG00000185386	2.1010552757651654e-14	8.625393800366792
ENSG00000206549	2.1269242711405743e-14	6.38491556926733
ENSG00000140443	2.192976504989949e-14	8.525021717521703
ENSG00000157578	2.233572831439955e-14	6.652829187346373
ENSG00000165689	2.3743104107595012e-14	8.825381629353576
ENSG00000173020	2.5084158636700786e-14	8.906353289272603
ENSG00000242444	2.5084158636700786e-14	3.762189038122231
ENSG00000156535	2.6019335367529597e-14	6.908258016290443
ENSG00000110660	2.649970983809897e-14	8.873964625304993
ENSG00000213755	2.833694580499153e-14	4.445359197321297
ENSG00000102265	2.833694580499153e-14	8.85624218096863
ENSG00000243926	2.851005546089719e-14	5.634624076957583
ENSG00000187479	2.921296418522979e-14	8.244480864436785
ENSG00000143870	3.0115626169897277e-14	8.920027150613016
ENSG00000078061	3.0857473695702656e-14	8.846616902624168
ENSG00000052850	3.200409079529802e-14	4.706947756883188
ENSG00000270681	3.2791694485393634e-14	7.179365076045416
ENSG00000117691	3.2791694485393634e-14	8.849673127329284
ENSG00000237316	3.2991557514667626e-14	2.466389751771813
ENSG00000219665	3.380306898888235e-14	8.288746507808497
ENSG00000213621	3.380306898888235e-14	5.234070741973936
ENSG00000234498	3.570148720603479e-14	6.306573701056171
ENSG00000180530	3.6137399877584576e-14	8.338909906697417
ENSG00000136141	3.680110823474694e-14	8.584907970407277
ENSG00000150054	3.7024999160178035e-14	6.722940368183326
ENSG00000116852	3.725023052791192e-14	8.821333046357623
ENSG00000185905	3.7934046427330717e-14	8.899784235633259
ENSG00000173653	3.816471893592784e-14	8.652741523047615
ENSG00000137818	3.8865051147280354e-14	8.948367231584678
ENSG00000102271	3.910129401040038e-14	4.206698550572167
ENSG00000090581	4.15428321816606e-14	8.841575961337382
ENSG00000162836	4.256092090978538e-14	8.675504908670767
ENSG00000173207	4.281925567151422e-14	8.577346558477096
ENSG00000259377	4.307913340647418e-14	3.020516537450519
ENSG00000165526	4.334056317600145e-14	8.722103188040512
ENSG00000248991	4.386811532578343e-14	6.89559554374194
ENSG00000233379	4.413425609127447e-14	5.09119662351152
ENSG00000144591	4.521480073571999e-14	8.882061791296895
ENSG00000197958	4.521480073572031e-14	8.936221482596823
ENSG00000262468	4.6884604681617e-14	8.02927673958031
ENSG00000086619	4.716874419576177e-14	8.883589903649453
ENSG00000121858	4.832234584549453e-14	8.811707768013164
ENSG00000170677	4.9205724234426514e-14	7.016475392108444
ENSG00000196666	5.258284905642335e-14	4.168546514461507
ENSG00000175886	5.258284905642335e-14	6.576848304084918
ENSG00000156603	5.5514741297386747e-14	8.228930971327456
ENSG00000266865	5.896126244213e-14	7.852288317804117
ENSG00000270041	5.931728021278112e-14	6.435650591466563
ENSG00000117407	6.112934189362999e-14	8.240470249849055
ENSG00000172977	6.261811150374237e-14	8.665958780158913
ENSG00000100316	6.414254227202894e-14	8.948367231584678
ENSG00000166682	6.452931996977676e-14	7.136679268618914
ENSG00000048649	6.609950992149223e-14	8.837527378341429
ENSG00000162129	6.609950992149223e-14	8.652284918818502
ENSG00000225573	6.609950992149223e-14	7.188146100257434
ENSG00000112531	6.609950992149316e-14	8.863346988669695
ENSG00000182827	6.689864160534112e-14	8.873964625304993
ENSG00000206561	6.811519348005765e-14	8.243192877314534
ENSG00000162814	6.85255275566162e-14	4.468119584586287
ENSG00000138036	7.019132395403863e-14	8.362156755797344
ENSG00000236935	7.103909853145908e-14	7.2759600460872536
ENSG00000165678	7.232968244608462e-14	8.911929984621112
ENSG00000241469	7.453210157691384e-14	2.7476979235302608
ENSG00000160613	8.05718830861152e-14	8.85624218096863
ENSG00000012174	8.105593759915021e-14	8.702396027122475
ENSG00000070081	8.351945351248486e-14	8.928124316604919
ENSG00000102871	8.402092301132746e-14	8.80361060202126
ENSG00000220583	8.866951196848996e-14	6.734497826599493
ENSG00000243829	8.920138471101748e-14	6.6809378903412675
ENSG00000250493	9.136043991420875e-14	5.81808403292407
ENSG00000132640	9.136043991420875e-14	8.8795413206535
ENSG00000128581	9.136043991420875e-14	7.754788728661647
ENSG00000167992	9.357088264789572e-14	7.250292821799091
ENSG00000162004	9.640803306133957e-14	8.391366188070362
ENSG00000243276	1.0543694611984477e-13	7.102888453063996
ENSG00000272016	1.0543694611984477e-13	6.678220611696616
ENSG00000143443	1.0606760696141659e-13	8.296360210323623
ENSG00000165171	1.1124827704762064e-13	6.273301639256357
ENSG00000242732	1.1191311192873901e-13	7.942568743440524
ENSG00000185238	1.1807520595229808e-13	8.597589473456853
ENSG00000171119	1.1878014857987522e-13	5.8066708163266965
ENSG00000143761	1.2164155064072917e-13	8.936221482596823
ENSG00000145425	1.2457072424206237e-13	8.944318648588725
ENSG00000145476	1.2531379094020657e-13	8.689714524072901
ENSG00000147100	1.3220059518766467e-13	5.307233716829861
ENSG00000104331	1.402896299837609e-13	8.855249822677791
ENSG00000166268	1.4451475012896634e-13	6.689016875294467
ENSG00000177888	1.4886495396279635e-13	8.686658299367785
ENSG00000250148	1.4886495396279635e-13	2.406359600408534
ENSG00000136928	1.4975032300841071e-13	4.1303177060035985
ENSG00000184925	1.533438783497107e-13	7.6434274435334
ENSG00000242083	1.5425543700914576e-13	5.315332391055035
ENSG00000165215	1.5795526390443452e-13	5.915505975891863
ENSG00000163931	1.5795526390443677e-13	8.903832818629208
ENSG00000227895	1.5795526390443677e-13	5.311580290420145
ENSG00000249734	1.636691999455259e-13	3.1216420737936947
ENSG00000272711	1.675909172111234e-13	6.406885457027623
ENSG00000177700	1.7571360497616157e-13	8.817284463361672
ENSG00000236914	1.7675577661466923e-13	5.36818078544797
ENSG00000251350	1.7675577661466923e-13	6.636192644001881
ENSG00000139352	1.8313766546231563e-13	6.691650385412288
ENSG00000231738	1.8313766546231563e-13	5.337981497440388
ENSG00000205763	1.8422311970287229e-13	7.1207631466856
ENSG00000126249	1.8751758155975517e-13	8.07620861618969
ENSG00000181444	1.8751758155975517e-13	7.948743258070809
ENSG00000181524	1.9200046072061036e-13	8.286480484572133
ENSG00000132275	1.9892304967438706e-13	8.565200809489243
ENSG00000133640	2.0367385415170927e-13	3.780928799678181
ENSG00000140105	2.0976948597628074e-13	8.928124316604919
ENSG00000081479	2.1604440859210309e-13	5.295428989276027
ENSG00000120280	2.1604440859210309e-13	8.681871805488028
ENSG00000172365	2.173213611158699e-13	3.5971468419031605
ENSG00000255086	2.2250379997447343e-13	3.5272945263874678
ENSG00000198242	2.2780770373161213e-13	8.924075733608968
ENSG00000205531	2.2915298478310574e-13	8.890158957288799
ENSG00000241352	2.3461265820448215e-13	5.527434339523488
ENSG00000105467	2.3461265820448215e-13	5.193454910897878
ENSG00000203778	2.4304279127840355e-13	7.77116679164795
ENSG00000213442	2.547477380954367e-13	8.527692054402236
ENSG00000240087	2.5775951654079034e-13	6.06648171685811
ENSG00000095303	2.8817469661181445e-13	8.160490948220863
ENSG00000076053	2.8986972060966544e-13	8.621880971432562
ENSG00000142227	3.146548495137204e-13	8.924075733608968
ENSG00000144040	3.2023096633761604e-13	8.633490966358695
ENSG00000250362	3.202309663376183e-13	6.327716621234498
ENSG00000196562	3.221111705887274e-13	8.899784235633259
ENSG00000137070	3.496018356762943e-13	8.606678997739591
ENSG00000157404	3.516514198673332e-13	8.732720824675807
ENSG00000015133	3.599685287279072e-13	8.911929984621112
ENSG00000158716	3.599685287279072e-13	8.434038891433634
ENSG00000145808	3.706372340751446e-13	4.367044997748601
ENSG00000058404	3.706372340751446e-13	7.07708130487869
ENSG00000179057	3.706372340751446e-13	6.120104724065123
ENSG00000184164	3.7063723407514727e-13	8.902304706276652
ENSG00000143401	3.7063723407514727e-13	8.85120123968184
ENSG00000109917	3.8161658784347644e-13	8.818276821652509
ENSG00000138629	3.8161658784347644e-13	8.865867459313089
ENSG00000149483	3.8385051335901103e-13	8.692032837894208
ENSG00000272071	3.8609729135326315e-13	3.3173459543128296
ENSG00000173401	3.9752652389656145e-13	6.287477537803105
ENSG00000139239	3.998519556798923e-13	8.167130718264742
ENSG00000213062	4.0219075672075665e-13	7.028696391815108
ENSG00000132286	4.1408795692018607e-13	8.725695166807347
ENSG00000177225	4.165085730869319e-13	8.814763992718278
ENSG00000073150	4.238541742226725e-13	6.175565175159079
ENSG00000073861	4.4407064789887493e-13	7.29333529902286
ENSG00000109971	4.5189366323634014e-13	8.944318648588725
ENSG00000149289	4.545313127603733e-13	8.284652639745296
ENSG00000101190	4.545313127603733e-13	8.185722513902462
ENSG00000230067	4.817541578948126e-13	4.764001847151774
ENSG00000140386	4.817541578948126e-13	8.839055490693989
ENSG00000255438	5.046806046922994e-13	6.370025248934966
ENSG00000215086	5.076207551792025e-13	4.710829524056367
ENSG00000261231	5.225758819469329e-13	6.053166693362692
ENSG00000228903	5.225758819469329e-13	8.548470723443716
ENSG00000124243	5.225758819469329e-13	8.393859799466096
ENSG00000160791	5.225758819469329e-13	7.253522627219246
ENSG00000254966	5.379637819857202e-13	5.009313159834571
ENSG00000251680	5.379637819857202e-13	4.15977954047858
ENSG00000188596	5.505939458487003e-13	8.80513871437382
ENSG00000068976	5.635153926653694e-13	7.464905354824371
ENSG00000155974	5.667920367059287e-13	8.600364391507277
ENSG00000123119	5.83458179543814e-13	7.573778583137164
ENSG00000182208	5.868487357619705e-13	8.589948911694067
ENSG00000116584	6.146793236292292e-13	8.928124316604919
ENSG00000213693	6.327277969895547e-13	7.678904746034069
ENSG00000174748	6.327277969895547e-13	8.948367231584678
ENSG00000110514	6.363994832967519e-13	8.883589903649453
ENSG00000204193	6.363994832967519e-13	3.602662281134111
ENSG00000224858	6.475406171829132e-13	5.6067272823608505
ENSG00000241556	6.475406171829132e-13	6.403855389971038
ENSG00000172932	6.512967461465038e-13	8.829430212349527
ENSG00000147475	6.665365307325583e-13	8.769693825701092
ENSG00000143365	6.704008977671415e-13	6.260083654585806
ENSG00000069275	7.353097414830313e-13	8.878013208300944
ENSG00000159399	7.48149809779818e-13	8.663692756922549
ENSG00000144712	7.481498097798233e-13	8.48468575379933
ENSG00000146904	7.52478590721115e-13	5.349654249252541
ENSG00000153789	7.656131195142014e-13	8.148936340483875
ENSG00000094916	7.744943425248865e-13	8.821333046357623
ENSG00000133872	7.880062812645547e-13	8.93217289960087
ENSG00000166224	7.92561521907973e-13	8.650221052404223
ENSG00000253619	8.017497540097074e-13	4.621878325021068
ENSG00000157870	8.063830346172363e-13	8.39148919505984
ENSG00000232070	8.15728653752642e-13	5.241578448659733
ENSG00000166896	8.15728653752642e-13	8.150329915814682
ENSG00000186184	8.15728653752642e-13	8.86433934696053
ENSG00000162607	8.347402554044275e-13	8.801090131377867
ENSG00000235065	8.395607683889473e-13	7.847952873573195
ENSG00000116871	8.892953615715174e-13	8.786880515975733
ENSG00000166200	9.365240402923701e-13	8.8795413206535
ENSG00000162840	9.365240402923701e-13	4.634810846189685
ENSG00000269533	9.419213831422957e-13	4.119560794859754
ENSG00000139641	9.693698271087863e-13	8.903832818629208
ENSG00000147234	9.693698271087863e-13	6.860318233598857
ENSG00000104611	9.862144716944734e-13	6.80321246654231
ENSG00000103253	9.918929960993448e-13	8.440072191011257
ENSG00000174485	1.014930041957995e-12	8.824845875291853
ENSG00000176393	1.014930041957995e-12	8.729207995741579
ENSG00000261089	1.014930041957995e-12	6.648301136490485
ENSG00000170469	1.014930041957995e-12	8.255874380364109
ENSG00000151117	1.0207709389775534e-12	7.814068511080968
ENSG00000183023	1.038492465869377e-12	8.457846925932566
ENSG00000269890	1.0444665339017715e-12	6.40732643097103
ENSG00000174628	1.106094990967228e-12	6.9400429590002926
ENSG00000134339	1.112450833735825e-12	4.388832165408679
ENSG00000122882	1.1317343845585942e-12	8.740361386438595
ENSG00000143575	1.1382349080869475e-12	8.907881401625161
ENSG00000143515	1.1712916853257304e-12	8.944318648588725
ENSG00000187243	1.1984144612191505e-12	4.208377562446568
ENSG00000169242	1.1984144612191505e-12	6.562742205646931
ENSG00000130363	1.205290974900678e-12	8.430526062499405
ENSG00000228031	1.233186702105947e-12	5.698938987653077
ENSG00000158710	1.2762232342283236e-12	8.903832818629208
ENSG00000188010	1.3057302648857057e-12	7.651401486123864
ENSG00000138780	1.3132110997702734e-12	8.439079832720422
ENSG00000172456	1.3132110997702734e-12	7.902470142512626
ENSG00000123595	1.3435576813304086e-12	8.755027606069843
ENSG00000203930	1.3435576813304086e-12	3.73734614405939
ENSG00000238153	1.3435576813304278e-12	4.627882722159975
ENSG00000132254	1.3512513084280617e-12	8.843104073689938
ENSG00000166411	1.390373221402767e-12	8.776798633402159
ENSG00000182054	1.4143781013079638e-12	8.911929984621112
ENSG00000169255	1.4143781013079638e-12	6.56472220999513
ENSG00000254703	1.4224698213398573e-12	7.16312545899436
ENSG00000234160	1.4224698213398573e-12	7.365629094670961
ENSG00000205710	1.4224698213398774e-12	7.820839721542398
ENSG00000154240	1.4224698213398774e-12	7.594876861409927
ENSG00000171033	1.4224698213398774e-12	8.218646931931794
ENSG00000122970	1.4636153673275118e-12	8.07697195841078
ENSG00000136021	1.5145349638604508e-12	8.918499038260457
ENSG00000177542	1.540643176764884e-12	8.764117130352583
ENSG00000261373	1.540643176764884e-12	8.308251511904448
ENSG00000181924	1.549443745846194e-12	8.799026264963588
ENSG00000167588	1.5851423938913655e-12	6.755856373925668
ENSG00000126733	1.6684436967767868e-12	3.815653554036044
ENSG00000258297	1.7165643496045295e-12	8.512490080709266
ENSG00000105341	1.7263507485307837e-12	8.734248937028365
ENSG00000163001	1.7361919313380782e-12	8.550586880442939
ENSG00000163995	1.7560398534860268e-12	5.309296120730179
ENSG00000162913	1.816930053685361e-12	6.32016816030207
ENSG00000204681	1.912171838507293e-12	7.733201766500197
ENSG00000236552	1.9121718385073204e-12	8.757548076713238
ENSG00000144061	1.9230521727711764e-12	6.885523449841187
ENSG00000140374	1.9783723011275383e-12	8.867395571665647
ENSG00000234741	2.023750833472787e-12	8.903832818629208
ENSG00000254964	2.0352542181576596e-12	4.632443114049937
ENSG00000088881	2.0352542181576596e-12	6.3528530558967615
ENSG00000158714	2.093741150118039e-12	6.42446194246223
ENSG00000162522	2.1296221362642778e-12	8.349724145574518
ENSG00000140577	2.1417161015696532e-12	8.76510948864342
ENSG00000166341	2.153877494753058e-12	8.22481167192697
ENSG00000179820	2.1907699383596458e-12	8.55735809090437
ENSG00000179899	2.2664257783209545e-12	5.166572042111824
ENSG00000154144	2.2664257783209788e-12	8.827902099996969
ENSG00000196169	2.2664257783209788e-12	8.757012322651516
ENSG00000259420	2.27928205753846e-12	3.5885410393887476
ENSG00000213593	2.27928205753846e-12	8.884582261940288
ENSG00000255521	2.27928205753846e-12	5.25283910445242
ENSG00000170899	2.27928205753846e-12	8.39029467994692
ENSG00000128872	2.3446452120613465e-12	7.918236514620761
ENSG00000260719	2.398257652955118e-12	8.416368737682216
ENSG00000100625	2.425513382598592e-12	7.485475834493217
ENSG00000213315	2.466968105926306e-12	6.4721743792417215
ENSG00000189143	2.5955504355815444e-12	5.601409453306094
ENSG00000202078	2.5955504355815444e-12	4.593265773781111
ENSG00000165917	2.610237231908795e-12	5.380606582940052
ENSG00000154589	2.6102372319088136e-12	8.826909741706134
ENSG00000108828	2.6102372319088136e-12	8.802618243730425
ENSG00000226833	2.6102372319088136e-12	4.822549902404896
ENSG00000180447	2.654788866370403e-12	7.366521085165154
ENSG00000198890	2.6698046486844517e-12	8.20650118294394
ENSG00000110011	2.6849038002082074e-12	8.780311462336389
ENSG00000234891	2.6849038002082074e-12	2.2945682713618205
ENSG00000149781	2.730706020967607e-12	8.886110374292846
ENSG00000101310	2.8087532811653733e-12	8.883589903649453
ENSG00000134779	2.82462347333176e-12	8.66488727203547
ENSG00000162620	2.82462347333176e-12	7.717651873390867
ENSG00000153250	2.8405816839578973e-12	8.895735652637308
ENSG00000175467	2.8405816839579175e-12	8.857770293321186
ENSG00000256299	2.988246236365483e-12	3.730392115684007
ENSG00000151348	3.0735113179915142e-12	8.844096431980775
ENSG00000215283	3.1434388622895907e-12	4.917547872662782
ENSG00000175634	3.306535524028523e-12	8.790929098971684
ENSG00000236287	3.3251622254611197e-12	8.891687069641355
ENSG00000126391	3.5970075284065548e-12	8.745402327725383
ENSG00000198353	3.6172389845300895e-12	5.191481958983116
ENSG00000152422	3.9344563240247024e-12	8.750443269012171
ENSG00000077235	4.001100066742378e-12	8.844096431980775
ENSG00000239559	4.001100066742378e-12	7.21275653912769
ENSG00000236204	4.023559883508983e-12	6.488071245995404
ENSG00000108932	4.207748999476559e-12	8.667943496740586
ENSG00000198286	4.231346670178485e-12	8.049972155146316
ENSG00000187098	4.255074205007519e-12	7.774029961295791
ENSG00000159840	4.255074205007519e-12	8.58635693292723
ENSG00000147251	4.278932304503983e-12	8.754491852008123
ENSG00000118217	4.351297052011585e-12	8.915978567617064
ENSG00000070047	4.351297052011585e-12	8.817284463361672
ENSG00000002586	4.449654438820061e-12	8.226900969678534
ENSG00000111445	4.474582723102894e-12	8.456064366172976
ENSG00000255815	4.6012945461319e-12	5.59820852905569
ENSG00000230216	4.6012945461319e-12	3.9616044012621945
ENSG00000105063	4.731525805936691e-12	8.886110374292846
ENSG00000171202	4.83830908060795e-12	8.676576416794209
ENSG00000174165	4.865372272601758e-12	8.589948911694067
ENSG00000166946	5.002932266149265e-12	8.907881401625161
ENSG00000254739	5.115721739896531e-12	4.968937950739959
ENSG00000133812	5.231005331648342e-12	8.581395141473049
ENSG00000262454	5.289599263350573e-12	7.496560211551042
ENSG00000166348	5.378699602980719e-12	8.399050606990022
ENSG00000114315	5.408725705422347e-12	6.458112016599481
ENSG00000249421	5.438916262193453e-12	2.618214112456673
ENSG00000141441	5.53048350904922e-12	8.234606693265574
ENSG00000125462	5.686467980396385e-12	7.774080350362992
ENSG00000168781	5.7500633344102e-12	8.605941086855788
ENSG00000099326	5.8467668913000075e-12	8.887638486645404
ENSG00000114423	5.879354638900388e-12	8.569705996714308
ENSG00000172273	5.9121205798162114e-12	8.71805460504456
ENSG00000185332	6.044985449026369e-12	4.131927713868405
ENSG00000247595	6.180778707346661e-12	6.017149716476899
ENSG00000136643	6.2151919629735975e-12	8.768165713348534
ENSG00000123131	6.354734776196643e-12	8.948367231584678
ENSG00000198856	6.533491774472088e-12	8.899784235633259
ENSG00000229414	6.533491774472088e-12	2.840000445172656
ENSG00000068912	6.6800411377606796e-12	8.920027150613016
ENSG00000172362	6.717179479065948e-12	3.4550587302544096
ENSG00000198873	6.867769149775935e-12	8.770229579762812
ENSG00000242814	6.867769149775935e-12	5.246581800779755
ENSG00000105173	7.021669478914785e-12	8.711485551405215
ENSG00000254685	7.099883360865358e-12	8.249050879317734
ENSG00000163382	7.2188092553290606e-12	8.857770293321186
ENSG00000216866	7.299176606028831e-12	5.83445121997093
ENSG00000162241	7.339688782554642e-12	8.841575961337382
ENSG00000134419	7.587434980281574e-12	8.89420754028475
ENSG00000254911	7.62951599459385e-12	7.489896795275664
ENSG00000179456	7.671825933829419e-12	8.557560247726453
ENSG00000121073	7.8868524328388e-12	8.907881401625161
ENSG00000124216	8.063120449784892e-12	7.503307441612604
ENSG00000107745	8.063120449784892e-12	8.688722165782064
ENSG00000198860	8.107787807758955e-12	8.79047249474257
ENSG00000110768	8.152697867800514e-12	8.807659185017213
ENSG00000123836	8.243251268682942e-12	8.804602960312097
ENSG00000052126	8.288897213678937e-12	7.242665399948549
ENSG00000226856	8.334791069121474e-12	5.350264600860501
ENSG00000143499	8.334791069121474e-12	8.710545483699324
ENSG00000026508	8.334791069121474e-12	8.862811234607975
ENSG00000247735	8.520872080356e-12	5.528349645899727
ENSG00000162755	8.56802541223419e-12	7.857408408923513
ENSG00000164236	8.759211670245101e-12	5.1360832561462955
ENSG00000133195	9.004086984060895e-12	8.719582717397117
ENSG00000136758	9.20481073404623e-12	8.895735652637308
ENSG00000157045	9.2556735152399e-12	8.783367687041503
ENSG00000169253	9.306811934062095e-12	4.515829685354298
ENSG00000145050	9.461895687001074e-12	8.920027150613016
ENSG00000198814	9.461895687001074e-12	8.129296799366172
ENSG00000232341	9.566690073720116e-12	5.407484587881575
ENSG00000143811	9.942513008708992e-12	8.825381629353576
ENSG00000240616	9.99737067910447e-12	7.122218114366161
ENSG00000149541	1.0219785425156757e-11	8.798033906672751
ENSG00000180573	1.0276143055330587e-11	8.891687069641355
ENSG00000213262	1.0276143055330734e-11	8.10559334603713
ENSG00000138674	1.0504637535160487e-11	8.920027150613016
ENSG00000185950	1.0562535280008054e-11	7.671946611896883
ENSG00000188672	1.0562535280008054e-11	6.455165455494766
ENSG00000053501	1.0620745958401331e-11	8.71301366375777
ENSG00000229766	1.0797272204664765e-11	6.059297816115253
ENSG00000232453	1.0797272204664765e-11	6.525097272302814
ENSG00000135185	1.0856751270121343e-11	8.911929984621112
ENSG00000213609	1.0856751270121343e-11	6.5422727396890705
ENSG00000071082	1.103712309461665e-11	8.936221482596823
ENSG00000006016	1.1159000278154321e-11	5.3464476257020195
ENSG00000148730	1.14067273647864e-11	8.859298405673744
ENSG00000198650	1.1723980676325753e-11	5.802164901040854
ENSG00000135549	1.1788461856473767e-11	6.364280724683803
ENSG00000139219	1.2049882470636666e-11	4.706199502127146
ENSG00000040199	1.2116120852766329e-11	8.811707768013164
ENSG00000165915	1.2384663547139155e-11	8.788408628328291
ENSG00000081721	1.2384663547139242e-11	8.739825632376874
ENSG00000179397	1.2659040428812202e-11	7.233568290333845
ENSG00000163235	1.272856072652327e-11	8.294931124560676
ENSG00000273002	1.3371327907691803e-11	6.959376150879466
ENSG00000074319	1.4200266324382047e-11	8.77473476698788
ENSG00000242829	1.4278076241758065e-11	4.6070504183033245
ENSG00000132824	1.4434952294566263e-11	8.882061791296895
ENSG00000231611	1.4514022839217144e-11	7.446941334320285
ENSG00000159788	1.4593518021088184e-11	8.233365442147987
ENSG00000171469	1.4997442048955014e-11	8.737305161733481
ENSG00000166405	1.507953235233384e-11	8.756555718422403
ENSG00000185483	1.524503680918908e-11	5.673958857645643
ENSG00000151366	1.524503680918908e-11	8.451761335769996
ENSG00000146350	1.5328455603883504e-11	7.901296932067086
ENSG00000106785	1.541232189011471e-11	8.755027606069843
ENSG00000177455	1.541232189011471e-11	7.394011357424092
ENSG00000099954	1.566662926365135e-11	8.34090339087553
ENSG00000139116	1.566662926365135e-11	8.750979023073892
ENSG00000173166	1.5838448386330368e-11	7.76904653100586
ENSG00000168876	1.6544391489776588e-11	8.811707768013164
ENSG00000226337	1.7001175129192476e-11	4.884617152399625
ENSG00000158062	1.7375483894114228e-11	8.648692940051664
ENSG00000231007	1.7375483894114228e-11	6.238646058121284
ENSG00000167770	1.756565610757074e-11	8.820797292295902
ENSG00000232995	1.8346961216696344e-11	7.083170137766036
ENSG00000169857	1.8547550339216912e-11	8.740361386438595
ENSG00000260359	1.8648649534634764e-11	8.827902099996969
ENSG00000158793	1.8750288896172876e-11	8.70896508076182
ENSG00000214026	1.9371627795345496e-11	8.757548076713238
ENSG00000180592	1.9477128246898194e-11	5.030891318032521
ENSG00000179222	1.9477128246898194e-11	8.911929984621112
ENSG00000218175	1.9797020459671906e-11	8.42945455437596
ENSG00000197136	1.9904791343796968e-11	8.8795413206535
ENSG00000272899	2.0452331688528404e-11	7.8841356731297285
ENSG00000179141	2.090096984286459e-11	6.943543360159984
ENSG00000140750	2.1014628162646036e-11	8.501872444073971
ENSG00000179051	2.1014628162646036e-11	8.807659185017213
ENSG00000196914	2.1128892260019562e-11	8.903832818629208
ENSG00000108298	2.1475350903777577e-11	8.944318648588725
ENSG00000137496	2.1475350903777577e-11	8.362156755797344
ENSG00000104529	2.1592069878518558e-11	8.928124316604919
ENSG00000107242	2.1592069878518558e-11	8.899784235633259
ENSG00000220842	2.1945970240754258e-11	6.611724654309415
ENSG00000182179	2.2065195702465027e-11	8.911929984621112
ENSG00000164122	2.2185055973695038e-11	5.985853800266423
ENSG00000164967	2.230555436297437e-11	8.69376310706885
ENSG00000108830	2.2793995862842122e-11	6.651324048355017
ENSG00000256633	2.29177350631611e-11	3.3603592434882468
ENSG00000187764	2.3419309495844045e-11	8.87549273765755
ENSG00000160685	2.380253580716127e-11	8.806131072664654
ENSG00000080947	2.406142762221443e-11	7.494956162382039
ENSG00000166068	2.4587517882564543e-11	8.600109944100247
ENSG00000163629	2.4587517882564543e-11	7.739860729349767
ENSG00000271430	2.512487699358498e-11	8.349931856976884
ENSG00000110536	2.5124876993585157e-11	7.223980646229239
ENSG00000255004	2.553543339952303e-11	1.6761033874185305
ENSG00000256116	2.7244425484880405e-11	4.592316634367959
ENSG00000110090	2.739179843685706e-11	8.903832818629208
ENSG00000143774	2.739179843685706e-11	8.887638486645404
ENSG00000069011	2.739179843685706e-11	5.5423530662596034
ENSG00000172568	2.798914250599221e-11	6.427674251923327
ENSG00000142408	2.8445510051265787e-11	3.7282522467523482
ENSG00000163682	2.8445510051265787e-11	8.940270065592774
ENSG00000152582	2.8599246932729933e-11	8.783367687041503
ENSG00000267166	2.8753797976780497e-11	7.040280621235592
ENSG00000163673	2.8753797976780497e-11	4.319657910384631
ENSG00000150938	2.8909167402891133e-11	7.747849560311859
ENSG00000227425	2.9065359451904468e-11	2.812025171524817
ENSG00000228510	2.9380228489486327e-11	5.092861839491755
ENSG00000153179	2.953891406753686e-11	8.620888613141727
ENSG00000186063	3.0182098003509865e-11	8.797041548381916
ENSG00000272024	3.050881637699528e-11	5.445162879516199
ENSG00000147852	3.100540192691641e-11	6.954424102502351
ENSG00000225135	3.100540192691641e-11	6.703851142201557
ENSG00000099800	3.117268390756657e-11	8.76564524270514
ENSG00000261645	3.202245012234995e-11	7.400953574803514
ENSG00000158042	3.289490257882623e-11	8.782375328750668
ENSG00000148985	3.307216728398466e-11	8.69880404835564
ENSG00000043039	3.307216728398466e-11	6.7307181664775815
ENSG00000240036	3.3790633644721466e-11	6.160960384618231
ENSG00000198732	3.452438680100565e-11	8.890158957288799
ENSG00000131725	3.5654376977628475e-11	8.637082945125531
ENSG00000110719	3.5654376977628727e-11	8.915978567617064
ENSG00000129595	3.6427753174798656e-11	8.779319104045552
ENSG00000232346	3.701854821527776e-11	7.366368122323815
ENSG00000167526	3.701854821527776e-11	8.948367231584678
ENSG00000116957	3.701854821527776e-11	8.645180111117435
ENSG00000096092	3.721755823650019e-11	8.571769863128589
ENSG00000249353	3.802413350336296e-11	7.791377292799764
ENSG00000221890	3.802413350336364e-11	4.124387922648652
ENSG00000183298	3.822843832298603e-11	6.761373489054684
ENSG00000213625	3.82284383229863e-11	8.883589903649453
ENSG00000181191	3.82284383229863e-11	8.650756806465944
ENSG00000177410	3.905646692062694e-11	8.838519736632266
ENSG00000074695	3.926620429864089e-11	8.936221482596823
ENSG00000143248	3.926620429864089e-11	7.7906662411636205
ENSG00000143882	3.926620429864089e-11	8.064571762015897
ENSG00000184258	4.0116244232153295e-11	4.189444216784828
ENSG00000198157	4.054799865315322e-11	8.314618408721708
ENSG00000109339	4.142520873415914e-11	4.946435110913974
ENSG00000196924	4.142520873415914e-11	8.878013208300944
ENSG00000236305	4.254789943588732e-11	6.0045966749625705
ENSG00000172638	4.3467464882419064e-11	7.944746965659801
ENSG00000249487	4.5123773945363256e-11	2.9039812944173704
ENSG00000167987	4.5608255030578094e-11	8.549463081734553
ENSG00000163346	4.684186085230574e-11	8.911929984621112
ENSG00000264920	4.7092475274265655e-11	7.449741349539625
ENSG00000053524	4.709247527426649e-11	7.871538874493041
ENSG00000144369	4.759765076282495e-11	8.3765416687739
ENSG00000169213	4.9407918703697166e-11	8.77473476698788
ENSG00000271420	4.9407918703697166e-11	2.558247303681026
ENSG00000166681	4.9407918703697166e-11	7.767118542820367
ENSG00000134317	4.967197318006358e-11	8.722103188040512
ENSG00000169884	4.9671973180063755e-11	7.9437438323767715
ENSG00000100097	5.0742083617513945e-11	8.920027150613016
ENSG00000253051	5.1013120007764206e-11	5.256236082476455
ENSG00000213930	5.1013120007764206e-11	8.764652884414303
ENSG00000272970	5.1834765613372565e-11	4.376826623728377
ENSG00000112031	5.2111517264518497e-11	8.51732886517397
ENSG00000089876	5.380267733335602e-11	8.677568775085046
ENSG00000269696	5.525294298707134e-11	4.231602471218968
ENSG00000116191	5.614140800089041e-11	8.936221482596823
ENSG00000139133	5.644066084989641e-11	8.001576993840262
ENSG00000177383	5.7043860867215e-11	8.826909741706134
ENSG00000177483	5.7347824024896946e-11	7.390187242956271
ENSG00000185834	5.765337334129146e-11	7.320731549495711
ENSG00000231028	5.79605169110488e-11	5.568991428658799
ENSG00000271734	5.952043470764456e-11	4.044476184253213
ENSG00000169241	5.983731605787354e-11	8.861818876317137
ENSG00000175985	6.112144646127661e-11	5.2898523007570875
ENSG00000149294	6.144667274254638e-11	8.754746299415153
ENSG00000108176	6.144667274254638e-11	8.394395553527815
ENSG00000167792	6.24325537203796e-11	8.907881401625161
ENSG00000116251	6.24325537203796e-11	8.924075733608968
ENSG00000198088	6.276461034964677e-11	8.309243870195283
ENSG00000171759	6.445101114236854e-11	6.757162786867506
ENSG00000213261	6.445101114236877e-11	6.8608357671896325
ENSG00000101439	6.58320086877533e-11	8.896728010928143
ENSG00000271959	6.618176085190056e-11	5.034300135020781
ENSG00000116209	6.618176085190056e-11	8.936221482596823
ENSG00000224614	6.759905691194858e-11	6.751031012625046
ENSG00000119979	6.759905691194906e-11	8.650221052404223
ENSG00000163219	6.795799939998506e-11	8.843104073689938
ENSG00000160752	6.941252646471484e-11	8.781839574688947
ENSG00000182575	6.978089529991458e-11	6.168811157585794
ENSG00000170522	7.089752541517559e-11	7.887717877261457
ENSG00000072518	7.089752541517559e-11	8.811172013951442
ENSG00000268362	7.127360923470203e-11	6.38827723780894
ENSG00000189157	7.241362022479916e-11	6.182054186745886
ENSG00000013375	7.279757696084542e-11	8.867395571665647
ENSG00000168216	7.318352697130504e-11	8.853721710325235
ENSG00000232472	7.474746286142246e-11	8.322917731535696
ENSG00000258879	7.514353201326168e-11	6.717025304721601
ENSG00000176871	7.514353201326168e-11	8.532276391459911
ENSG00000072778	7.514353201326168e-11	8.940270065592774
ENSG00000186298	7.554165590156488e-11	8.907881401625161
ENSG00000198918	7.634410962708773e-11	8.924075733608968
ENSG00000123989	7.674846046331996e-11	8.93217289960087
ENSG00000054967	7.674846046332023e-11	8.521123000762891
ENSG00000224081	7.838693772026405e-11	4.540372093162517
ENSG00000133138	7.880187905759273e-11	7.324550462179223
ENSG00000128928	7.880187905759273e-11	8.8714441546616
ENSG00000220749	7.880187905759273e-11	7.09136633034755
ENSG00000239719	7.880187905759273e-11	6.217560787842691
ENSG00000148291	8.005964918320178e-11	8.32477944112789
ENSG00000109475	8.219974666395132e-11	8.944318648588725
ENSG00000169567	8.307138079700487e-11	8.924075733608968
ENSG00000165916	8.484188291193096e-11	8.867395571665647
ENSG00000259768	8.484188291193096e-11	5.175114930899671
ENSG00000154370	8.484188291193096e-11	8.54342978215693
ENSG00000267623	8.52902493418012e-11	4.962014994264042
ENSG00000172922	8.756711132800659e-11	8.839055490693989
ENSG00000272468	8.896167996739806e-11	7.555450002502915
ENSG00000204104	8.94313502335942e-11	8.392612993768228
ENSG00000269988	9.133442737409644e-11	5.113468093492796
ENSG00000156482	9.133442737409644e-11	8.924075733608968
ENSG00000107614	9.376909609244322e-11	8.34183469098498
ENSG00000223552	9.476065390280711e-11	4.752197710175935
ENSG00000008441	9.476065390280711e-11	7.288072727004476
ENSG00000230629	9.576247409486683e-11	7.6527191246382245
ENSG00000185100	9.576247409486819e-11	6.828137152213885
ENSG00000120217	9.626726498430187e-11	8.538845445099255
ENSG00000213293	9.626726498430187e-11	3.8235183739296077
ENSG00000099849	9.677466047718934e-11	8.602630414743642
ENSG00000204131	9.677466047719105e-11	6.324799181166561
ENSG00000178464	9.831260626258652e-11	7.97555522668991
ENSG00000185507	9.935116903132994e-11	8.863346988669695
ENSG00000254873	9.935116903132994e-11	6.662372953951207
ENSG00000171161	1.009291801493935e-10	8.670999721445702
ENSG00000130810	1.0361388697931876e-10	7.666708157398685
ENSG00000143252	1.0415915607074122e-10	8.787416270037454
ENSG00000198056	1.0415915607074122e-10	8.394879017004591
ENSG00000151229	1.0415915607074122e-10	8.47506047545487
ENSG00000140367	1.0470723374086621e-10	8.8714441546616
ENSG00000235609	1.0470723374086621e-10	5.975467880008041
ENSG00000159267	1.0525813412894562e-10	8.77122193805365
ENSG00000030419	1.0692791403726296e-10	8.250043237608569
ENSG00000100246	1.0749024808379926e-10	8.063500253892453
ENSG00000223547	1.0919467531530709e-10	8.79956201902531
ENSG00000105523	1.0976867486505518e-10	4.170750037220811
ENSG00000197647	1.0976867486505518e-10	8.010863120364805
ENSG00000244165	1.1209435328800898e-10	8.221703156636911
ENSG00000179119	1.1268326774247995e-10	8.833478795345478
ENSG00000205078	1.1268326774248115e-10	7.60282416116469
ENSG00000149547	1.1327521031071914e-10	8.848145014976726
ENSG00000159403	1.1327521031071914e-10	8.667943496740586
ENSG00000187601	1.1506935923849496e-10	8.826909741706134
ENSG00000253741	1.1567356717672296e-10	6.0399988728650085
ENSG00000263326	1.1567356717672296e-10	3.8749425756567173
ENSG00000140464	1.1567356717672461e-10	8.861818876317137
ENSG00000140009	1.1567356717672461e-10	8.362797091028956
ENSG00000116903	1.162808800618935e-10	8.701860273060754
ENSG00000172053	1.1750488312274093e-10	8.906353289272603
ENSG00000095059	1.181216047146347e-10	8.855249822677791
ENSG00000147485	1.181216047146347e-10	7.2649645960106195
ENSG00000174437	1.2062032828429655e-10	8.924075733608968
ENSG00000146147	1.2446569809622997e-10	6.6336516324622705
ENSG00000257261	1.2446569809622997e-10	7.834645023300362
ENSG00000100439	1.257739545487336e-10	8.69608142089016
ENSG00000225674	1.2776161020289628e-10	4.292001487434758
ENSG00000257086	1.2843096870424734e-10	5.544292564881921
ENSG00000047346	1.2910375895962739e-10	8.940270065592774
ENSG00000237506	1.2977999816166674e-10	6.168865819134378
ENSG00000225855	1.3045970358702245e-10	8.27784756451851
ENSG00000168056	1.3114289259677826e-10	8.899784235633259
ENSG00000143578	1.3114289259677826e-10	8.531740637398189
ENSG00000187792	1.3114289259677826e-10	8.358898374270145
ENSG00000095002	1.3321353601807433e-10	8.59453324875174
ENSG00000146677	1.3321353601807433e-10	7.8865118321162635
ENSG00000103540	1.3391083467883374e-10	8.640595774059761
ENSG00000108679	1.339108346788342e-10	8.742143946198183
ENSG00000101444	1.3745126187137418e-10	8.88863084493624
ENSG00000164615	1.3817026044764455e-10	8.837527378341429
ENSG00000143537	1.4108324170801338e-10	8.779319104045552
ENSG00000103066	1.4108324170801338e-10	8.72767988338902
ENSG00000131089	1.418208264675287e-10	8.730736108094137
ENSG00000123444	1.4632623504396259e-10	8.060470888434999
ENSG00000110274	1.4785893473635524e-10	8.807659185017213
ENSG00000163754	1.4785893473635524e-10	8.863346988669695
ENSG00000177519	1.4863116480210663e-10	6.658752953216752
ENSG00000273489	1.4940734112547496e-10	4.7018143392124685
ENSG00000136895	1.5175974514834453e-10	8.439870034189173
ENSG00000110057	1.525519044907953e-10	8.928124316604919
ENSG00000224993	1.5334810956832305e-10	4.777955972329441
ENSG00000234465	1.5576120157292277e-10	7.890201386535294
ENSG00000181264	1.5576120157292277e-10	7.750749247430504
ENSG00000156587	1.5986583983828253e-10	8.844096431980775
ENSG00000184939	1.6407625805536944e-10	8.500344331721413
ENSG00000116668	1.6407625805536944e-10	8.751971381364728
ENSG00000219559	1.6493126839919752e-10	3.8645298758133606
ENSG00000148334	1.6752254079748914e-10	8.833478795345478
ENSG00000261355	1.692721419610642e-10	8.565200809489243
ENSG00000143195	1.7282514716580353e-10	6.050486907613521
ENSG00000269990	1.746289096918946e-10	8.364070755974483
ENSG00000150316	1.76451087399579e-10	8.761596659709188
ENSG00000160972	1.764510873995815e-10	8.317138879365103
ENSG00000157765	1.81088307564745e-10	5.971668640862398
ENSG00000128915	1.81088307564745e-10	8.833478795345478
ENSG00000196208	1.8202995686628197e-10	7.507493353774755
ENSG00000181418	1.8202995686628327e-10	7.4753211688059515
ENSG00000104979	1.8202995686628327e-10	8.863346988669695
ENSG00000230202	1.848837406487969e-10	8.593005136399182
ENSG00000255139	1.8584469359230613e-10	6.445672720675587
ENSG00000081087	1.8681053252877936e-10	8.861818876317137
ENSG00000259772	1.8681053252877936e-10	8.817284463361672
ENSG00000142937	1.897376085450216e-10	8.940270065592774
ENSG00000143947	1.897376085450216e-10	8.940270065592774
ENSG00000136383	1.9072323529217232e-10	7.8512904049330015
ENSG00000179604	1.917138705434311e-10	7.231077020502233
ENSG00000053371	1.9471607651617258e-10	8.493037367198262
ENSG00000102931	1.9572699558199338e-10	8.694298861130573
ENSG00000180998	1.9572699558199338e-10	6.5957395099745755
ENSG00000162910	1.9572699558199338e-10	8.746930440077941
ENSG00000163683	2.0085911222578166e-10	8.845624544333333
ENSG00000126768	2.0085911222578166e-10	8.731728466384972
ENSG00000145741	2.0085911222578236e-10	8.928124316604919
ENSG00000182287	2.029486160696405e-10	8.839055490693989
ENSG00000236756	2.029486160696405e-10	5.00653825708098
ENSG00000270110	2.0505937956429566e-10	5.455922778992724
ENSG00000117697	2.0612279961265282e-10	8.6709997214457
ENSG00000197016	2.071916139471322e-10	6.763507827092611
ENSG00000259436	2.104306905585277e-10	8.043590936152333
ENSG00000233108	2.104306905585277e-10	7.613154936565013
ENSG00000152558	2.1482661550087455e-10	8.940270065592774
ENSG00000197580	2.159395571269043e-10	7.027966797947416
ENSG00000173120	2.1705813825805794e-10	8.911929984621112
ENSG00000227939	2.2158941802431673e-10	7.416190918455403
ENSG00000196182	2.2158941802431673e-10	8.849673127329284
ENSG00000268358	2.2738379577185148e-10	7.057106855022935
ENSG00000166012	2.2856032933933912e-10	8.853721710325235
ENSG00000109911	2.2974281691438196e-10	8.451761335769996
ENSG00000237888	2.3453289791360245e-10	3.4059675318299143
ENSG00000228300	2.3574559974141805e-10	8.841575961337382
ENSG00000229914	2.381894317678321e-10	6.558912010270824
ENSG00000272369	2.3942062268266404e-10	6.738271592923874
ENSG00000261400	2.444079342172159e-10	3.374592655639724
ENSG00000235508	2.4693955248980645e-10	4.819888222371887
ENSG00000116918	2.494968131867707e-10	8.686122545306063
ENSG00000230188	2.520799698948647e-10	4.468900421901053
ENSG00000113328	2.533813391666402e-10	8.87549273765755
ENSG00000258422	2.5732499793495046e-10	4.542299912967098
ENSG00000216863	2.5732499793495046e-10	7.930988399906503
ENSG00000131187	2.5732499793495046e-10	8.060848342831509
ENSG00000110075	2.5865284299324736e-10	8.884582261940288
ENSG00000270170	2.5865284299324736e-10	8.545212341916516
ENSG00000109685	2.6267671460012493e-10	8.87549273765755
ENSG00000156140	2.6267671460012493e-10	4.082039806575083
ENSG00000163113	2.6267671460012493e-10	8.724623658683905
ENSG00000169239	2.6267671460012493e-10	8.266035412770291
ENSG00000245571	2.6539324151529765e-10	8.152877245705735
ENSG00000062282	2.723053325246321e-10	8.507703586829509
ENSG00000142279	2.723053325246321e-10	5.545758250159217
ENSG00000187824	2.765367707561827e-10	8.391410045227234
ENSG00000119636	2.7796148859067155e-10	5.788595903430357
ENSG00000227512	2.7939338405829637e-10	4.50692131020074
ENSG00000188959	2.8373249015601556e-10	5.353345463550142
ENSG00000146083	2.8373249015601556e-10	8.87549273765755
ENSG00000059378	2.8519345090157774e-10	8.844096431980775
ENSG00000261435	2.8519345090158074e-10	5.0200914146359805
ENSG00000261801	2.8519345090158074e-10	4.03209994423742
ENSG00000166171	2.8519345090158074e-10	8.116492289327118
ENSG00000178105	2.8962061309547643e-10	8.760068547356632
ENSG00000148187	2.9111121492083326e-10	8.820797292295902
ENSG00000158077	2.92609318282864e-10	8.073792726716187
ENSG00000139629	2.9411496003834163e-10	8.71247790969605
ENSG00000182197	2.9411496003834375e-10	8.758540435004074
ENSG00000232485	2.9867748688525133e-10	5.26725997364176
ENSG00000138686	2.9867748688525133e-10	8.351995723391163
ENSG00000143374	2.9867748688525133e-10	8.700332160708195
ENSG00000116977	3.002136543240776e-10	8.749450910721334
ENSG00000143514	3.0643595767652346e-10	8.764117130352583
ENSG00000245281	3.0643595767652346e-10	6.410374242590969
ENSG00000106211	3.0643595767652346e-10	8.882061791296895
ENSG00000167476	3.0643595767652346e-10	8.726608375265577
ENSG00000134375	3.0643595767652346e-10	8.8795413206535
ENSG00000245556	3.080111329186782e-10	8.328494426884204
ENSG00000241978	3.095942249647926e-10	6.240089647859887
ENSG00000112195	3.1278431502970025e-10	8.57528269206282
ENSG00000159433	3.1439139129404867e-10	8.849673127329284
ENSG00000118308	3.176298033049938e-10	8.898256123280701
ENSG00000080839	3.2090082618467086e-10	8.600109944100247
ENSG00000223269	3.2254866674770746e-10	2.5414701412685057
ENSG00000096996	3.2254866674770746e-10	8.731728466384972
ENSG00000105248	3.2922316700241433e-10	8.593005136399182
ENSG00000161970	3.3091278075614816e-10	8.855249822677791
ENSG00000228492	3.3091278075614816e-10	7.339254970293019
ENSG00000103740	3.3091278075614816e-10	5.782246736069376
ENSG00000071242	3.3775643035259344e-10	8.63654719106381
ENSG00000097046	3.465058318261913e-10	8.28149183387029
ENSG00000110713	3.4828211647672137e-10	8.867395571665647
ENSG00000252106	3.4828211647672633e-10	2.4424523540180423
ENSG00000150776	3.500673032290793e-10	8.71751885098284
ENSG00000271105	3.5366455743610803e-10	3.456813630188235
ENSG00000177917	3.572979453222017e-10	8.660838689039519
ENSG00000236133	3.5729794532220675e-10	4.174805931085371
ENSG00000258994	3.5729794532220675e-10	5.549919163087677
ENSG00000255299	3.6467454242058897e-10	5.419933385659315
ENSG00000235652	3.6654183282762375e-10	7.531719355757844
ENSG00000198483	3.7030450040125264e-10	4.471339266549406
ENSG00000183617	3.74104922519384e-10	8.7752705210496
ENSG00000118473	3.74104922519384e-10	5.5249781793558865
ENSG00000133884	3.760194069259185e-10	8.840047848984822
ENSG00000257279	3.760194069259239e-10	5.331105663021839
ENSG00000197915	3.760194069259239e-10	3.2226479774161736
ENSG00000164953	3.8182051270770287e-10	7.957441339948685
ENSG00000197471	3.8182051270770287e-10	8.887638486645404
ENSG00000255516	3.8182051270770695e-10	3.311266687900117
ENSG00000236801	3.837735887764813e-10	7.061444061332605
ENSG00000005801	3.837735887764813e-10	8.707436968409263
ENSG00000100266	3.8573643078558534e-10	8.583915612116442
ENSG00000143412	3.8573643078558534e-10	8.21171186722487
ENSG00000120709	3.916840301829721e-10	8.8714441546616
ENSG00000149609	3.9368641481857387e-10	5.803517220608801
ENSG00000243224	4.0384941524221527e-10	6.474948315129942
ENSG00000177951	4.0384941524221527e-10	8.829430212349527
ENSG00000160055	4.1216407495276427e-10	8.215924304466316
ENSG00000150779	4.1216407495276427e-10	8.696819331773968
ENSG00000198283	4.1216407495276427e-10	3.281784328605758
ENSG00000010072	4.1216407495276427e-10	8.318078947070992
ENSG00000248544	4.142687489006717e-10	6.3426296506727216
ENSG00000007968	4.2279300865774246e-10	8.713268111164803
ENSG00000173113	4.249507222650287e-10	8.891687069641355
ENSG00000188282	4.336897358374111e-10	7.427399362173198
ENSG00000227627	4.35901792861229e-10	3.909642627555119
ENSG00000175197	4.4260434598468983e-10	8.695291219421408
ENSG00000075945	4.448608373882374e-10	8.758540435004074
ENSG00000166557	4.4712857278452463e-10	8.895735652637308
ENSG00000158006	4.53999790953912e-10	8.500880085783136
ENSG00000242689	4.5631305164458663e-10	7.190981625908915
ENSG00000223387	4.586378322932652e-10	4.277692544007358
ENSG00000197779	4.656818551070788e-10	8.366661943022411
ENSG00000230897	4.776575694410862e-10	7.7061548930627
ENSG00000148175	4.776575694410862e-10	8.903832818629208
ENSG00000066185	4.800885808332028e-10	6.7301337209643775
ENSG00000125652	4.800885808332028e-10	8.845624544333333
ENSG00000187867	4.899341328427654e-10	3.02965020145036
ENSG00000272129	4.899341328427654e-10	6.155684072455223
ENSG00000178722	4.924261929622639e-10	5.327136926181893
ENSG00000262089	4.924261929622709e-10	5.728510581518926
ENSG00000003096	4.999769421100788e-10	4.646837076336319
ENSG00000110200	5.025189159823215e-10	7.889665632473573
ENSG00000174851	5.050735199260173e-10	8.827902099996969
ENSG00000143768	5.128137259000526e-10	6.772214548505843
ENSG00000121039	5.154194652942241e-10	8.090057775104526
ENSG00000165006	5.18038143797312e-10	8.7752705210496
ENSG00000068308	5.259724422923408e-10	8.855249822677791
ENSG00000272374	5.286435070474259e-10	6.263061890622607
ENSG00000269243	5.286435070474315e-10	7.256605665952661
ENSG00000184277	5.313278273083962e-10	8.787416270037454
ENSG00000137710	5.340254672527026e-10	8.8714441546616
ENSG00000101294	5.421989515068124e-10	8.93217289960087
ENSG00000183128	5.532873527894567e-10	4.629610230666069
ENSG00000174989	5.532873527894567e-10	8.80918729736977
ENSG00000115841	5.589143526495411e-10	8.376620818606508
ENSG00000171365	5.790527410848726e-10	8.07179957670644
ENSG00000244398	5.790527410848809e-10	8.349018648518653
ENSG00000141101	5.81986933416248e-10	8.663894913744633
ENSG00000138617	5.878989721924933e-10	8.676040662732488
ENSG00000103111	5.938696858983724e-10	8.802082489668702
ENSG00000094804	5.968772231347868e-10	8.607469199208344
ENSG00000188971	5.998996425126365e-10	8.618824746727446
ENSG00000233276	6.121395831909064e-10	8.87549273765755
ENSG00000101888	6.152374975602638e-10	8.549463081734551
ENSG00000245156	6.15237497560266e-10	6.447786429064448
ENSG00000117153	6.24623445984487e-10	8.776262879340436
ENSG00000139160	6.24623445984487e-10	7.809706207602381
ENSG00000130383	6.277830779980071e-10	3.2429330979174433
ENSG00000081760	6.37355970659873e-10	8.677033021023325
ENSG00000257742	6.405785191994974e-10	8.63043474165358
ENSG00000006756	6.405785191994974e-10	6.2948355484270175
ENSG00000214784	6.405785191995042e-10	6.113389580778697
ENSG00000147437	6.438169868426226e-10	6.2381034799080775
ENSG00000175505	6.569315879090102e-10	7.332765284242687
ENSG00000184933	6.602508088290155e-10	3.7629337495540747
ENSG00000135709	6.602508088290155e-10	8.87549273765755
ENSG00000221413	6.703070959945367e-10	2.124739589750888
ENSG00000143303	6.703070959945367e-10	8.798569660734474
ENSG00000137509	6.736923307054376e-10	8.895735652637308
ENSG00000102290	6.736923307054472e-10	2.7197091308743824
ENSG00000188825	6.736923307054472e-10	7.037115929474125
ENSG00000104626	6.77094267933835e-10	8.387238455241803
ENSG00000238279	6.77094267933835e-10	5.047919333058596
ENSG00000067167	6.77094267933835e-10	8.93217289960087
ENSG00000171530	6.770942679338422e-10	8.822861158710182
ENSG00000136379	6.8051298805464e-10	8.328239979477175
ENSG00000122787	6.874011003572775e-10	7.59180254505359
ENSG00000272452	6.908706551782321e-10	7.586602969933223
ENSG00000239415	6.943573181732969e-10	7.199661281967204
ENSG00000149054	6.943573181732969e-10	8.899784235633259
ENSG00000083123	7.013822981690055e-10	8.683145470433555
ENSG00000146263	7.084767031727517e-10	8.507246982600396
ENSG00000136997	7.084767031727593e-10	8.89420754028475
ENSG00000260591	7.084767031727593e-10	6.945324476097716
ENSG00000259475	7.120501488852452e-10	3.7634371459974285
ENSG00000260808	7.156412022310833e-10	5.305530925119872
ENSG00000207445	7.228764706653104e-10	6.041425896088159
ENSG00000122218	7.265208561661172e-10	8.911929984621112
ENSG00000258920	7.265208561661172e-10	7.937171565721266
ENSG00000157978	7.265208561661172e-10	8.873964625304993
ENSG00000157625	7.265208561661172e-10	8.717062246753724
ENSG00000245148	7.301831901287072e-10	6.770424351716002
ENSG00000107331	7.412787468588016e-10	8.797041548381916
ENSG00000167257	7.412787468588016e-10	8.685130187015227
ENSG00000259541	7.487671182032087e-10	2.5727190637750503
ENSG00000261644	7.601384362003191e-10	7.382848198773545
ENSG00000218052	7.601384362003191e-10	7.902191714705727
ENSG00000151704	7.601384362003191e-10	7.415133398340314
ENSG00000100422	7.639662343095196e-10	8.903832818629208
ENSG00000198108	7.833894706415458e-10	8.728672241679856
ENSG00000249348	7.952740986992049e-10	7.694954766361017
ENSG00000183690	7.952740986992049e-10	4.390076003097259
ENSG00000225093	7.992746437833184e-10	7.03963011084006
ENSG00000174606	7.992746437833184e-10	8.825381629353576
ENSG00000255224	7.992746437833184e-10	6.463798050745741
ENSG00000162222	8.073347993729297e-10	8.6496852983425
ENSG00000183955	8.073347993729297e-10	8.71805460504456
ENSG00000152022	8.154743389407539e-10	8.703388385413312
ENSG00000128228	8.19574115651866e-10	8.8795413206535
ENSG00000129084	8.195741156518748e-10	8.666748981627665
ENSG00000131943	8.195741156518748e-10	8.72767988338902
ENSG00000175348	8.195741156518748e-10	8.788408628328291
ENSG00000244038	8.403769200000705e-10	8.93217289960087
ENSG00000255760	8.445989461315739e-10	5.930848734008761
ENSG00000115355	8.445989461315739e-10	8.907881401625161
ENSG00000186976	8.616952199489598e-10	6.8031639339198176
ENSG00000234776	8.660218298174597e-10	4.746078309127025
ENSG00000170540	8.791293726887148e-10	8.814763992718278
ENSG00000272034	8.835414644850689e-10	7.2717822083083465
ENSG00000252361	8.835414644850689e-10	6.066843298385088
ENSG00000101577	9.014071324241506e-10	8.557560247726455
ENSG00000111666	9.059283949787619e-10	8.661831047330354
ENSG00000067182	9.059283949787619e-10	8.51356158883271
ENSG00000205744	9.196254947046385e-10	8.839055490693989
ENSG00000249786	9.242359862019722e-10	5.524598904789132
ENSG00000012061	9.429047737446655e-10	8.826909741706134
ENSG00000116984	9.429047737446823e-10	8.845624544333333
ENSG00000271133	1.0011484145915319e-09	7.6319732035930565
ENSG00000030066	1.001148414591539e-09	8.841575961337382
ENSG00000168014	1.001148414591539e-09	8.724623658683905
ENSG00000119508	1.001148414591539e-09	8.331217054349684
ENSG00000107263	1.0162497164897498e-09	8.920027150613016
ENSG00000198382	1.0162497164897498e-09	8.736312803442644
ENSG00000169100	1.0162497164897498e-09	8.940270065592774
ENSG00000187607	1.0213327465044266e-09	7.366708919810517
ENSG00000186193	1.0213327465044266e-09	8.26722992788321
ENSG00000149476	1.0471226740820512e-09	8.840047848984822
ENSG00000117151	1.0629007576348621e-09	8.755027606069843
ENSG00000123684	1.0682115324853367e-09	8.383392029067938
ENSG00000185499	1.07354821812606e-09	7.553963289331149
ENSG00000188613	1.089714974882559e-09	8.152478820810215
ENSG00000105426	1.089714974882559e-09	7.291420644603029
ENSG00000173621	1.0897149748825746e-09	7.274274368766665
ENSG00000254461	1.1006246410287534e-09	7.447554476135868
ENSG00000073060	1.1006246410287534e-09	8.755027606069843
ENSG00000094631	1.1227648957139069e-09	8.855249822677791
ENSG00000179387	1.1227648957139069e-09	8.797041548381916
ENSG00000198917	1.1227648957139267e-09	8.727679883389019
ENSG00000155846	1.128367561482898e-09	8.731728466384972
ENSG00000212607	1.128367561482898e-09	6.544090045475003
ENSG00000014123	1.128367561482898e-09	8.85471406861607
ENSG00000168569	1.128367561482898e-09	8.533268749750746
ENSG00000135677	1.128367561482898e-09	8.8795413206535
ENSG00000244953	1.1339975252840479e-09	4.597393745612657
ENSG00000167748	1.1396549167543731e-09	3.9080919272541603
ENSG00000197355	1.1453398661296194e-09	8.826909741706134
ENSG00000149089	1.151052504247095e-09	8.597510323624247
ENSG00000147044	1.151052504247095e-09	8.677033021023325
ENSG00000143156	1.151052504247095e-09	7.955730947531046
ENSG00000114023	1.1800356477166885e-09	8.766180996766861
ENSG00000141401	1.2037341300778531e-09	8.270136286351189
ENSG00000231327	1.2037341300778531e-09	6.037969615405226
ENSG00000188001	1.2097309859363877e-09	6.7509608895242215
ENSG00000227239	1.2097309859363877e-09	6.406165800966366
ENSG00000242247	1.2097309859363877e-09	8.902304706276652
ENSG00000137575	1.215757010224394e-09	8.814763992718278
ENSG00000090861	1.2278971178011193e-09	8.915978567617064
ENSG00000175581	1.24015556662413e-09	8.644644357055713
ENSG00000234377	1.24015556662413e-09	5.590382587302849
ENSG00000213365	1.246329519881882e-09	4.3983803037918525
ENSG00000144354	1.265031994819121e-09	5.449265051934788
ENSG00000213757	1.26503199481913e-09	6.6457388898698175
ENSG00000228981	1.271326834159624e-09	4.83405446554918
ENSG00000188153	1.271326834159624e-09	8.165753684189248
ENSG00000079156	1.271326834159624e-09	5.768185227793031
ENSG00000117593	1.2903954128177906e-09	8.740361386438595
ENSG00000197279	1.2968134440506574e-09	8.19985297947199
ENSG00000000457	1.2968134440506574e-09	8.596061361104296
ENSG00000130054	1.2968134440506574e-09	3.695168138663401
ENSG00000166321	1.3032626385328338e-09	7.888673274182737
ENSG00000170890	1.3227986794401655e-09	3.85679850977696
ENSG00000143815	1.3293740082892395e-09	8.806131072664654
ENSG00000076043	1.3426205389155902e-09	8.822861158710182
ENSG00000147168	1.355995909450765e-09	8.928124316604919
ENSG00000164751	1.355995909450765e-09	8.826909741706134
ENSG00000167196	1.362732290799154e-09	8.715534134401166
ENSG00000124783	1.362732290799154e-09	8.928124316604919
ENSG00000140688	1.383138065378922e-09	8.853721710325235
ENSG00000176014	1.390006050717623e-09	7.09535239754312
ENSG00000158828	1.390006050717623e-09	8.50691338536076
ENSG00000224668	1.3969073265622626e-09	3.7137015437837584
ENSG00000176896	1.3969073265622676e-09	8.326228403647841
ENSG00000129159	1.4248484905791344e-09	5.098314357980709
ENSG00000100129	1.4533350123569283e-09	8.940270065592774
ENSG00000153162	1.4605430657247489e-09	8.924075733608968
ENSG00000135372	1.4605430657247489e-09	8.855249822677791
ENSG00000213619	1.467786014846242e-09	8.81323588036572
ENSG00000153048	1.4897258865494532e-09	8.514018193061826
ENSG00000131323	1.4897258865494532e-09	8.861818876317137
ENSG00000141367	1.4971100722903447e-09	8.910401872268555
ENSG00000176732	1.5119857912516367e-09	6.085534432050651
ENSG00000110318	1.534570276172538e-09	8.178546989796862
ENSG00000163697	1.534570276172538e-09	7.906507616348016
ENSG00000144741	1.534570276172538e-09	8.576810804415375
ENSG00000186583	1.534570276172538e-09	6.487213960481728
ENSG00000119906	1.534570276172538e-09	8.741353744729432
ENSG00000243445	1.5421713617184618e-09	4.968406100159242
ENSG00000171428	1.5651958023780293e-09	7.8579625888048215
ENSG00000245330	1.5651958023780293e-09	5.805628418102582
ENSG00000273403	1.6043176314718673e-09	2.8604095887802603
ENSG00000180423	1.6043176314718787e-09	8.09543231363095
ENSG00000243181	1.6122557517354738e-09	4.581861539349275
ENSG00000241288	1.6443933920997973e-09	5.960046747120325
ENSG00000244313	1.6525250000044893e-09	8.541901669804371
ENSG00000263753	1.6525250000044893e-09	8.79956201902531
ENSG00000130520	1.660695853139184e-09	8.863346988669695
ENSG00000228057	1.660695853139184e-09	6.0350635106511294
ENSG00000177189	1.677156034012768e-09	8.821333046357623
ENSG00000229278	1.685445733320712e-09	3.794667442628213
ENSG00000162909	1.6937754210042384e-09	8.924075733608968
ENSG00000224976	1.6937754210042684e-09	5.121857539802038
ENSG00000213445	1.7021452849768943e-09	8.795513436029358
ENSG00000175279	1.719006297738643e-09	7.111575046393582
ENSG00000226084	1.719006297738643e-09	7.805722786430683
ENSG00000078246	1.7274978266616082e-09	8.314618408721708
ENSG00000040341	1.7274978266616082e-09	8.71247790969605
ENSG00000147003	1.7274978266616082e-09	5.444004796474945
ENSG00000228887	1.736030292149022e-09	6.430732701780602
ENSG00000116791	1.7705733777966628e-09	8.735777049380923
ENSG00000094975	1.7705733777966628e-09	8.891687069641355
ENSG00000089289	1.7705733777966754e-09	8.772750050406207
ENSG00000253897	1.788095580200421e-09	1.7496944071077465
ENSG00000182383	1.788095580200421e-09	5.0043047772645615
ENSG00000137764	1.788095580200421e-09	8.54487874467688
ENSG00000174996	1.8146966384779799e-09	8.750979023073892
ENSG00000237595	1.8146966384779991e-09	6.387818902538552
ENSG00000203780	1.8146966384779991e-09	3.698172537702548
ENSG00000157796	1.8416837928416848e-09	8.814228238656558
ENSG00000185339	1.8416837928416848e-09	8.732264220446693
ENSG00000231084	1.8507662511543995e-09	6.950643627434996
ENSG00000065923	1.8690625004387657e-09	8.089065416813689
ENSG00000178715	1.8690625004387657e-09	6.708655748075433
ENSG00000151414	1.906186099270647e-09	8.842568319628215
ENSG00000107262	1.906186099270681e-09	8.883589903649453
ENSG00000162236	1.9155788578493523e-09	8.863346988669695
ENSG00000196531	1.9345000761805823e-09	8.940270065592774
ENSG00000087510	1.9345000761805823e-09	4.401626584310282
ENSG00000110583	1.9440289599146005e-09	8.741353744729432
ENSG00000138814	1.9536036442905743e-09	8.82232540464846
ENSG00000164506	1.9632243437186588e-09	8.537853086808418
ENSG00000143498	1.9826046502532136e-09	8.282888505805296
ENSG00000269934	2.002171614386072e-09	4.867993215272719
ENSG00000150783	2.0120256395185616e-09	5.015398712493799
ENSG00000186310	2.0418725341307874e-09	5.783079653165776
ENSG00000122884	2.0519171798616523e-09	8.86991604230904
ENSG00000109920	2.0519171798616523e-09	8.890158957288799
ENSG00000223949	2.1028681342815083e-09	4.729537087744716
ENSG00000248478	2.1132054623665865e-09	2.03921158078315
ENSG00000197385	2.134029093861151e-09	8.459120590878092
ENSG00000197747	2.1340290938611585e-09	8.787416270037454
ENSG00000143457	2.14451586150269e-09	8.820797292295902
ENSG00000214872	2.144515861502713e-09	7.293699215991341
ENSG00000187446	2.144515861502713e-09	8.855249822677791
ENSG00000239553	2.165640469065304e-09	3.206106865714404
ENSG00000271147	2.1869680767150074e-09	8.002771508953183
ENSG00000198960	2.197708598476878e-09	8.509969610065873
ENSG00000086967	2.230239907328823e-09	5.392012404070469
ENSG00000188636	2.230239907328823e-09	8.118883797871941
ENSG00000136425	2.2632409086518617e-09	8.027800917812696
ENSG00000155755	2.2967182044365457e-09	8.315022722365878
ENSG00000203705	2.2967182044365457e-09	8.70491649776587
ENSG00000050393	2.2967182044365457e-09	8.829430212349527
ENSG00000122406	2.296718204436562e-09	8.940270065592774
ENSG00000105339	2.307984300289807e-09	8.93217289960087
ENSG00000090776	2.3079843002898233e-09	7.24229912020803
ENSG00000007372	2.3421070810835666e-09	8.002719218368236
ENSG00000177105	2.3535903470030238e-09	8.743874215372825
ENSG00000078081	2.3535903470030238e-09	8.8714441546616
ENSG00000264442	2.3535903470030238e-09	6.508235345310921
ENSG00000143553	2.3535903470030486e-09	8.676040662732488
ENSG00000119559	2.3651285392302085e-09	8.663894913744633
ENSG00000122507	2.3651285392302172e-09	8.567185526070915
ENSG00000269994	2.376721913578921e-09	5.536294646449537
ENSG00000262155	2.3883707270205027e-09	4.651759897861029
ENSG00000182050	2.4118357048854194e-09	7.152487990269738
ENSG00000205334	2.459442366140503e-09	2.51028046159311
ENSG00000139350	2.4714865467290415e-09	8.618288992665725
ENSG00000170242	2.4714865467290853e-09	8.865867459313089
ENSG00000154229	2.4714865467290853e-09	8.8714441546616
ENSG00000251194	2.483588264464156e-09	5.321514661725721
ENSG00000254965	2.4957477869653867e-09	6.25436611654844
ENSG00000117242	2.5079653830617545e-09	7.894890304762857
ENSG00000233411	2.520241322796573e-09	6.174231924232728
ENSG00000224781	2.5325758774330578e-09	5.120133901473332
ENSG00000242276	2.5325758774330578e-09	4.552778079995782
ENSG00000225200	2.5951374544161517e-09	7.160050248158948
ENSG00000261786	2.5951374544161517e-09	8.730200354032414
ENSG00000055118	2.59513745441617e-09	8.391875082884422
ENSG00000173930	2.59513745441617e-09	7.398580371947955
ENSG00000136521	2.633395409363649e-09	8.87549273765755
ENSG00000158428	2.6462699088916615e-09	4.019075648348098
ENSG00000254754	2.6592058042294107e-09	2.6832793686817826
ENSG00000163607	2.6592058042294107e-09	8.507782736662117
ENSG00000138326	2.698384721920098e-09	8.940270065592774
ENSG00000218227	2.698384721920098e-09	8.1142785566757
ENSG00000166295	2.7115690637649997e-09	8.883589903649453
ENSG00000160766	2.764937692067305e-09	8.115186210553649
ENSG00000104205	2.833090926408354e-09	8.4095128228079
ENSG00000257543	2.8469168847232452e-09	5.866546812148875
ENSG00000176171	2.8469168847232452e-09	8.422279030270362
ENSG00000273151	2.8608086519799347e-09	7.480150851505844
ENSG00000187013	2.8608086519799347e-09	3.0979629486379516
ENSG00000256347	2.8608086519799856e-09	4.0822606765997715
ENSG00000244582	2.8608086519799856e-09	4.247707363435692
ENSG00000173218	2.9028818634668246e-09	7.096038795475115
ENSG00000171735	2.9028818634668246e-09	8.461386614114456
ENSG00000181798	2.9170399294411415e-09	7.128644284259026
ENSG00000166123	2.9170399294411415e-09	8.745938081787106
ENSG00000254595	2.931265342738129e-09	7.592912021585256
ENSG00000155660	2.9599194600647686e-09	8.936221482596823
ENSG00000115539	2.988846727036181e-09	8.592548532170067
ENSG00000150667	2.9888467270361918e-09	6.915135909136421
ENSG00000267127	3.0475308696324176e-09	5.245899349237259
ENSG00000152409	3.0772928823914993e-09	8.906353289272603
ENSG00000197180	3.0772928823915213e-09	6.811653647139604
ENSG00000162885	3.122468142054652e-09	8.691242636425457
ENSG00000198756	3.122468142054652e-09	5.728698040945917
ENSG00000149124	3.137669807594824e-09	3.297661749583328
ENSG00000256746	3.137669807594824e-09	4.198306772252076
ENSG00000169432	3.183709189749571e-09	8.584424506930501
ENSG00000164258	3.199201562401705e-09	8.760068547356632
ENSG00000151498	3.2619096372301216e-09	8.825381629353576
ENSG00000136828	3.2777730112124196e-09	8.825381629353576
ENSG00000107816	3.2777730112124196e-09	8.605686639448757
ENSG00000227896	3.293711616364622e-09	6.471445594999188
ENSG00000177030	3.309725799921046e-09	8.693763107068852
ENSG00000237434	3.3582253167426473e-09	4.266924629473073
ENSG00000104219	3.3582253167426473e-09	8.810715409722327
ENSG00000078098	3.3745453174846793e-09	6.0219251190084995
ENSG00000172809	3.407417689804494e-09	8.928124316604919
ENSG00000149357	3.423970776325837e-09	8.83195068299292
ENSG00000085552	3.4909708740825474e-09	6.082928915553233
ENSG00000148450	3.50791965603277e-09	8.448046350013682
ENSG00000198435	3.524948674531882e-09	6.22657803074792
ENSG00000181744	3.593874531771555e-09	8.744866573663662
ENSG00000099622	3.593874531771555e-09	8.93217289960087
ENSG00000079616	3.61131031087289e-09	8.801090131377867
ENSG00000198855	3.6288285693400995e-09	8.87549273765755
ENSG00000171858	3.664114044762908e-09	8.940270065592774
ENSG00000162998	3.664114044762908e-09	8.89420754028475
ENSG00000224578	3.6818820261629013e-09	8.266237569592375
ENSG00000107551	3.6818820261629274e-09	8.430780509906434
ENSG00000264278	3.6997340158325807e-09	7.15432689958946
ENSG00000227815	3.6997340158325807e-09	4.082682185618458
ENSG00000138621	3.771989813236691e-09	8.855249822677791
ENSG00000178761	3.771989813236691e-09	8.85120123968184
ENSG00000151287	3.7902676764599854e-09	7.7234011905813125
ENSG00000234184	3.827082859903119e-09	8.727477726566935
ENSG00000214389	3.827082859903119e-09	8.226006187039891
ENSG00000272156	3.845620975844063e-09	5.670925605483506
ENSG00000217130	3.882960258799196e-09	5.458866550703777
ENSG00000168032	3.882960258799196e-09	5.197451869548531
ENSG00000256604	3.9017622322326024e-09	4.674713399788442
ENSG00000142039	3.958702356719692e-09	8.738833274086039
ENSG00000271522	3.958702356719692e-09	3.6764789785700835
ENSG00000267121	3.977861831409451e-09	8.694755465359687
ENSG00000228413	4.035884339868167e-09	4.742128347325656
ENSG00000165516	4.035884339868195e-09	8.883589903649453
ENSG00000135775	4.055407927117594e-09	8.785888157684896
ENSG00000213465	4.1344272604978415e-09	8.324981597949977
ENSG00000272922	4.134427260497871e-09	2.0311204503241527
ENSG00000213399	4.1544154665074285e-09	4.7240865374143635
ENSG00000188779	4.1744978788471e-09	6.790640261327521
ENSG00000143258	4.214947052333351e-09	8.780311462336389
ENSG00000120509	4.214947052333351e-09	8.59858183174769
ENSG00000120519	4.235314683202597e-09	8.625929554428513
ENSG00000198342	4.317749071521289e-09	7.468607469341379
ENSG00000160753	4.338600848084096e-09	8.546942611091158
ENSG00000267381	4.338600848084096e-09	4.091302877478767
ENSG00000182518	4.338600848084096e-09	7.992265770146802
ENSG00000134864	4.359550788647822e-09	8.16163317274884
ENSG00000135299	4.4229941001129514e-09	8.39148919505984
ENSG00000242615	4.4229941001129514e-09	5.4407731224019935
ENSG00000260625	4.4229941001129514e-09	6.279182939411169
ENSG00000143549	4.4229941001129514e-09	8.915978567617064
ENSG00000152822	4.4443412124744895e-09	4.558717869996963
ENSG00000134590	4.487337192713508e-09	8.699339802417361
ENSG00000117519	4.487337192713508e-09	7.998356914889649
ENSG00000089157	4.530738588220237e-09	8.944318648588725
ENSG00000132185	4.574549117220319e-09	8.928124316604919
ENSG00000142186	4.574549117220319e-09	8.882061791296895
ENSG00000166598	4.641040251137623e-09	8.948367231584678
ENSG00000103042	4.641040251137623e-09	8.399586361051743
ENSG00000135486	4.641040251137672e-09	8.940270065592774
ENSG00000185201	4.641040251137672e-09	8.849673127329284
ENSG00000179981	4.6634126143302425e-09	8.431518420790239
ENSG00000162704	4.731162356499589e-09	8.882061791296895
ENSG00000119242	4.753958096764155e-09	8.419372671802385
ENSG00000178096	4.869552453597879e-09	8.598046077685968
ENSG00000159261	4.869552453597879e-09	7.1591702742846435
ENSG00000178035	4.892997909872857e-09	8.895735652637308
ENSG00000175573	4.892997909872857e-09	8.821333046357623
ENSG00000144677	4.892997909872909e-09	6.969376457729369
ENSG00000176978	4.940219393995504e-09	8.93217289960087
ENSG00000144426	4.963996428458181e-09	8.503400556426529
ENSG00000144589	4.963996428458181e-09	8.679096887437602
ENSG00000100373	4.963996428458181e-09	3.952964986604503
ENSG00000135766	5.011885615462588e-09	8.883589903649453
ENSG00000186660	5.011885615462605e-09	8.845624544333333
ENSG00000227487	5.011885615462605e-09	5.0903683857475945
ENSG00000072849	5.035998788050296e-09	8.887638486645404
ENSG00000237840	5.084564858466068e-09	6.488060061906864
ENSG00000005700	5.084564858466068e-09	8.86991604230904
ENSG00000241923	5.084564858466103e-09	6.04927938894288
ENSG00000073734	5.109018789944321e-09	4.643328867005255
ENSG00000172500	5.109018789944357e-09	8.815756351009115
ENSG00000232176	5.109018789944357e-09	5.099329463555896
ENSG00000150457	5.109018789944357e-09	8.613248051378937
ENSG00000081913	5.1582710467399564e-09	7.570019673863536
ENSG00000171631	5.1582710467399564e-09	7.91688967529462
ENSG00000229852	5.207985990615932e-09	7.6924342957176215
ENSG00000159346	5.207985990615932e-09	8.89420754028475
ENSG00000057252	5.207985990615932e-09	8.806666826726374
ENSG00000118495	5.207985990615932e-09	8.306234381494834
ENSG00000143590	5.2330182896493745e-09	5.843170951782583
ENSG00000148908	5.233018289649412e-09	8.188883319777467
ENSG00000134809	5.233018289649412e-09	8.684137828724392
ENSG00000204306	5.283435201237588e-09	1.4824714639912648
ENSG00000114503	5.283435201237588e-09	8.887638486645404
ENSG00000101003	5.308820884584194e-09	7.96360607994386
ENSG00000137337	5.334325437438939e-09	8.807659185017213
ENSG00000236675	5.334325437438939e-09	7.195936746013768
ENSG00000077264	5.334325437438939e-09	5.0576966831760215
ENSG00000259560	5.334325437438939e-09	5.642485184581767
ENSG00000268584	5.334325437438939e-09	6.41258724054521
ENSG00000102780	5.359949401131046e-09	7.486378295349191
ENSG00000187049	5.3856933193815424e-09	8.477045192036542
ENSG00000107201	5.463650274779488e-09	8.7752705210496
ENSG00000269071	5.569305654293683e-09	5.178161527062549
ENSG00000144036	5.596029073345251e-09	8.367733451145853
ENSG00000226200	5.622877449765222e-09	8.230792680919649
ENSG00000121644	5.622877449765222e-09	8.860290763964581
ENSG00000271533	5.622877449765222e-09	8.222441067520716
ENSG00000111452	5.842231640161042e-09	7.0235385749203605
ENSG00000204186	5.870230505192058e-09	8.788944382390012
ENSG00000025423	5.870230505192058e-09	6.398739532567789
ENSG00000139112	5.898360123731527e-09	8.863346988669695
ENSG00000215016	5.898360123731527e-09	4.158424422657954
ENSG00000206559	5.898360123731527e-09	6.56831323711876
ENSG00000235670	6.012198047396797e-09	4.057225145784294
ENSG00000247982	6.012198047396797e-09	8.182999886436983
ENSG00000084092	6.069917092696085e-09	8.73325657873753
ENSG00000166401	6.128176001140306e-09	7.933084680148722
ENSG00000216937	6.128176001140306e-09	7.86219490280327
ENSG00000225938	6.128176001140306e-09	2.6929357447511006
ENSG00000087884	6.157509436477275e-09	7.487189380613612
ENSG00000069329	6.2463330875214515e-09	8.845624544333333
ENSG00000143862	6.276217496708643e-09	8.684137828724392
ENSG00000100360	6.276217496708643e-09	8.702396027122475
ENSG00000145901	6.276217496708665e-09	8.895735652637308
ENSG00000168807	6.39715454326107e-09	8.298757673977539
ENSG00000268058	6.4277418352248546e-09	2.1012204048656407
ENSG00000101868	6.4277418352248546e-09	8.580859387411328
ENSG00000187741	6.4277418352248546e-09	8.543886386386044
ENSG00000174938	6.4584716202574195e-09	5.867206820883796
ENSG00000175329	6.458471620257465e-09	2.410323406453431
ENSG00000203965	6.551522401925046e-09	8.363939315556932
ENSG00000170271	6.582828641612593e-09	7.677273503449037
ENSG00000160062	6.582828641612663e-09	7.663591208680552
ENSG00000170043	6.645879026252134e-09	8.72416705445479
ENSG00000218018	6.709517697018678e-09	7.046019930967005
ENSG00000114698	6.7737499895877355e-09	5.976962014706718
ENSG00000236296	6.80609042426651e-09	7.60318318974161
ENSG00000235565	6.871223256684112e-09	3.5330309995059292
ENSG00000129749	6.904017017849507e-09	6.266424355751621
ENSG00000118307	6.904017017849556e-09	5.581935970945002
ENSG00000197858	6.904017017849556e-09	8.891687069641355
ENSG00000124835	6.904017017849556e-09	2.1908690047765185
ENSG00000237292	6.936963256254405e-09	4.1878470405342
ENSG00000198171	7.070286811820067e-09	8.867395571665647
ENSG00000260296	7.070286811820067e-09	7.312546466074759
ENSG00000228323	7.2061056866956385e-09	5.939649735869569
ENSG00000233217	7.2061056866956385e-09	4.039306336979684
ENSG00000196236	7.2061056866956385e-09	8.540830161680928
ENSG00000237686	7.2061056866956385e-09	5.814690609845259
ENSG00000104131	7.206105686695741e-09	8.891687069641355
ENSG00000249637	7.240455599819739e-09	6.357554712586277
ENSG00000107771	7.274965019747893e-09	8.667741339918502
ENSG00000196172	7.414612214820369e-09	7.070644243581668
ENSG00000170915	7.414612214820369e-09	6.932212493369508
ENSG00000260618	7.485411723451935e-09	8.446974841890238
ENSG00000196177	7.521058028369918e-09	8.758540435004074
ENSG00000132915	7.556869689063535e-09	4.272960581836259
ENSG00000188404	7.59284745111713e-09	8.543684229563956
ENSG00000224165	7.59284745111713e-09	7.010455278029578
ENSG00000167775	7.701784850252896e-09	8.81323588036572
ENSG00000177283	7.701784850252922e-09	5.341416511503944
ENSG00000134884	7.738434538982654e-09	8.924075733608968
ENSG00000150093	7.77525410616026e-09	8.8795413206535
ENSG00000147231	7.77525410616026e-09	8.3572855575047
ENSG00000115286	7.775254106160371e-09	8.792992965385965
ENSG00000118058	7.775254106160371e-09	8.907881401625161
ENSG00000013392	7.886739748589381e-09	8.710949797343494
ENSG00000180879	7.886739748589381e-09	8.948367231584678
ENSG00000270028	7.924246516538091e-09	5.068856779816683
ENSG00000175220	7.924246516538091e-09	8.848145014976726
ENSG00000077147	7.924246516538091e-09	8.915978567617064
ENSG00000213864	8.076018815036018e-09	5.03057566774657
ENSG00000261126	8.114402133025305e-09	6.73978197267004
ENSG00000179532	8.114402133025305e-09	8.859298405673744
ENSG00000226102	8.152963135075927e-09	4.2072342735467565
ENSG00000085382	8.152963135075985e-09	8.25264285808457
ENSG00000101940	8.191702620606336e-09	8.781839574688947
ENSG00000166716	8.191702620606336e-09	8.848145014976726
ENSG00000075073	8.230621392521051e-09	6.99536968788026
ENSG00000185222	8.230621392521051e-09	8.485678112090165
ENSG00000135905	8.269720257226265e-09	8.87549273765755
ENSG00000243094	8.348461508227257e-09	4.958720970092139
ENSG00000135519	8.427932895444433e-09	6.36432578021928
ENSG00000273445	8.4679444437723e-09	7.6144167576528
ENSG00000250220	8.4679444437723e-09	5.77232095281058
ENSG00000237765	8.508140997683192e-09	7.8560360515567424
ENSG00000123612	8.508140997683252e-09	8.737305161733481
ENSG00000131876	8.508140997683252e-09	8.819804934005067
ENSG00000134287	8.629849024346255e-09	8.86991604230904
ENSG00000239494	8.670793950187022e-09	5.292325563966938
ENSG00000257221	8.670793950187022e-09	7.869992336320894
ENSG00000104408	8.670793950187083e-09	8.924075733608968
ENSG00000231169	8.711928074629005e-09	5.148988253295833
ENSG00000188266	8.711928074629005e-09	8.013134698181448
ENSG00000231292	8.753252247260916e-09	7.985781420920344
ENSG00000181847	8.753252247260916e-09	7.77276006582476
ENSG00000226360	8.836474153954972e-09	7.433875394383541
ENSG00000105792	8.83647415395513e-09	6.912780274900724
ENSG00000270060	8.920466541216522e-09	7.113163148061978
ENSG00000133135	9.005236339906711e-09	3.7941763732780993
ENSG00000213190	9.047914950938725e-09	8.390549127353948
ENSG00000107518	9.047914950938725e-09	4.892930706820905
ENSG00000204060	9.047914950938725e-09	4.638268678979272
ENSG00000104907	9.090790541305821e-09	8.8795413206535
ENSG00000243680	9.090790541305821e-09	6.238166066901058
ENSG00000101443	9.090790541305821e-09	5.7628508276142485
ENSG00000137563	9.1338639944421e-09	8.81674870929995
ENSG00000251478	9.1771361976215e-09	2.8272009800524183
ENSG00000163521	9.264280422502007e-09	7.921819725791157
ENSG00000138286	9.264280422502007e-09	8.654805389461895
ENSG00000113594	9.30815423809659e-09	7.155185604755679
ENSG00000091428	9.308154238096623e-09	8.791464853033405
ENSG00000137760	9.308154238096623e-09	8.487460671849753
ENSG00000175548	9.352230391553467e-09	8.165813196162341
ENSG00000235673	9.396509789590043e-09	4.976579762089547
ENSG00000254018	9.440993342860826e-09	1.8874034445368788
ENSG00000223802	9.485681965975108e-09	3.5618809771507935
ENSG00000213741	9.485681965975108e-09	8.928124316604919
ENSG00000260300	9.485681965975209e-09	4.122347748952857
ENSG00000247373	9.53057657751296e-09	7.525417620764835
ENSG00000186496	9.53057657751296e-09	7.5753449980663135
ENSG00000273107	9.53057657751296e-09	4.79627219613091
ENSG00000116761	9.53057657751296e-09	8.41371682662127
ENSG00000156170	9.712233419412258e-09	8.662366801392077
ENSG00000100997	9.712233419412258e-09	8.792992965385965
ENSG00000177054	9.712233419412258e-09	8.672984438027372
ENSG00000166965	9.712233419412258e-09	8.670463967383979
ENSG00000125743	9.804321948648047e-09	8.867395571665647
ENSG00000185475	9.94405111322034e-09	8.67451255037993
ENSG00000102763	9.94405111322034e-09	8.7752705210496
ENSG00000240489	9.94405111322034e-09	6.110950608647589
ENSG00000113048	9.94405111322034e-09	8.84715265668589
ENSG00000257027	9.944051113220375e-09	7.898482283529694
ENSG00000168778	1.0133376758748584e-08	8.032103948215678
ENSG00000102001	1.0181253922837927e-08	7.318947227657377
ENSG00000189196	1.0181253922837927e-08	4.330428664655373
ENSG00000068745	1.0229351342037381e-08	8.835999265988871
ENSG00000234742	1.0229351342037381e-08	5.971402606088498
ENSG00000118816	1.0374974995876504e-08	8.940270065592774
ENSG00000197756	1.0374974995876614e-08	8.940270065592774
ENSG00000001561	1.0423963322484611e-08	8.80918729736977
ENSG00000110455	1.0473176869137215e-08	8.728672241679856
ENSG00000197558	1.0672303440001561e-08	6.977039438552187
ENSG00000169371	1.0672303440001561e-08	8.273798981522559
ENSG00000225828	1.0672303440001561e-08	7.872648685193072
ENSG00000225156	1.0672303440001561e-08	3.734566220149182
ENSG00000187325	1.0722658263014212e-08	8.646708223469991
ENSG00000118197	1.0926401112804778e-08	8.752963739655565
ENSG00000008853	1.0977922909813364e-08	8.627914271010185
ENSG00000140854	1.1133911690352785e-08	8.612255693088102
ENSG00000159259	1.1133911690352785e-08	7.876038507137826
ENSG00000149182	1.1186385944972434e-08	8.841575961337382
ENSG00000135253	1.1186385944972434e-08	8.514018193061826
ENSG00000142409	1.1186385944972434e-08	8.672527833798258
ENSG00000255717	1.1186385944972434e-08	8.903832818629208
ENSG00000090013	1.1186385944972434e-08	8.77122193805365
ENSG00000125910	1.1398701461297894e-08	8.714462626277722
ENSG00000232940	1.1398701461297894e-08	6.254697160541118
ENSG00000127184	1.1398701461297894e-08	8.915978567617064
ENSG00000185686	1.1398701461297894e-08	7.499671539280461
ENSG00000230364	1.14523903654881e-08	5.172789103008179
ENSG00000105146	1.14523903654881e-08	6.818687622024176
ENSG00000072274	1.1614938588746704e-08	8.903832818629208
ENSG00000244926	1.1669618837600971e-08	5.640940654195454
ENSG00000054938	1.1724549687662693e-08	4.412497106467191
ENSG00000121851	1.1946801483624642e-08	8.750979023073892
ENSG00000157181	1.1946801483624642e-08	8.839055490693989
ENSG00000249184	1.1946801483624855e-08	6.59267265644766
ENSG00000212802	1.1946801483624855e-08	7.949317314709121
ENSG00000244998	1.2003002169757053e-08	4.6166162557825405
ENSG00000226245	1.2173153015075977e-08	4.256189772230416
ENSG00000102921	1.2230390058061286e-08	8.818276821652509
ENSG00000166016	1.2230390058061372e-08	7.4033538781764445
ENSG00000259331	1.2287889076830087e-08	2.0203105134611774
ENSG00000250519	1.2520528276775376e-08	4.997696462718853
ENSG00000234176	1.2520528276775376e-08	6.256363274930175
ENSG00000134986	1.2579354743833894e-08	7.9603009624119965
ENSG00000166311	1.2697815989716239e-08	8.821333046357623
ENSG00000271943	1.2697815989716239e-08	3.7687457991210405
ENSG00000129675	1.2757453163652832e-08	8.855249822677791
ENSG00000165923	1.2817362976916957e-08	6.61758399751965
ENSG00000174521	1.2877546639981693e-08	6.021321433725229
ENSG00000236882	1.2877546639981693e-08	6.3348471896090635
ENSG00000186787	1.2998740383448263e-08	7.593576337216736
ENSG00000118804	1.305975291090698e-08	7.801688191443085
ENSG00000103707	1.3059752910907165e-08	8.516082059476105
ENSG00000155849	1.312104418232337e-08	8.825381629353576
ENSG00000257488	1.3182615434411727e-08	4.966075872523508
ENSG00000136160	1.3182615434411727e-08	8.648947387458694
ENSG00000213058	1.3244467909201608e-08	6.731011819530342
ENSG00000175115	1.3369021521701956e-08	8.895735652637308
ENSG00000165810	1.3431725170239018e-08	4.52741959590534
ENSG00000143740	1.3431725170239018e-08	8.730736108094137
ENSG00000261143	1.3494715063174814e-08	4.946283756303428
ENSG00000177830	1.3685414924946675e-08	8.915978567617064
ENSG00000242258	1.3685414924946675e-08	8.686658299367785
ENSG00000204922	1.3685414924946675e-08	7.765002051652774
ENSG00000196096	1.3685414924946918e-08	4.298825777318553
ENSG00000163463	1.3685414924946918e-08	8.35584214956503
ENSG00000247081	1.3685414924946918e-08	7.686668314786336
ENSG00000120549	1.3749562539377968e-08	8.86991604230904
ENSG00000119446	1.3749562539377968e-08	8.78084721639811
ENSG00000135631	1.381400279756547e-08	8.787416270037454
ENSG00000120860	1.394376643635433e-08	8.660838689039519
ENSG00000252213	1.400909242645364e-08	2.3816312911340556
ENSG00000197696	1.400909242645364e-08	8.123799253850269
ENSG00000270012	1.400909242645374e-08	7.640136648178258
ENSG00000145354	1.4074716279352277e-08	8.762589018000027
ENSG00000139438	1.4140639313829656e-08	7.214135119411474
ENSG00000255183	1.4140639313829656e-08	4.976568347561169
ENSG00000198521	1.4340216779478313e-08	6.883446297997468
ENSG00000091527	1.4340216779478365e-08	8.948367231584678
ENSG00000188873	1.4340216779478365e-08	5.6117040289227
ENSG00000138759	1.4407349841496015e-08	4.7161698545298725
ENSG00000272143	1.4407349841496015e-08	5.153952179133838
ENSG00000261402	1.4474788764268598e-08	3.002560064502545
ENSG00000137877	1.4474788764268598e-08	8.298959830799625
ENSG00000130055	1.4610589610098379e-08	4.761688824272103
ENSG00000144485	1.4610589610098379e-08	7.7381197007975056
ENSG00000171792	1.4610589610098379e-08	8.570698355005145
ENSG00000143376	1.4610589610098379e-08	8.730200354032414
ENSG00000173457	1.4610589610098534e-08	8.772214296344485
ENSG00000120370	1.4678954256678997e-08	8.662366801392077
ENSG00000122335	1.4955539714812703e-08	8.076632806590863
ENSG00000108387	1.4955539714812703e-08	6.9255123131380785
ENSG00000120265	1.4955539714812703e-08	8.7939853236768
ENSG00000170365	1.495553971481286e-08	8.178063860488454
ENSG00000261251	1.5025474723515525e-08	4.917281948231267
ENSG00000175224	1.5025474723515525e-08	8.903832818629208
ENSG00000196411	1.5025474723515525e-08	7.70212063224347
ENSG00000131373	1.5025474723515525e-08	8.66137444310124
ENSG00000232490	1.5095727981148644e-08	5.5832855826520715
ENSG00000172183	1.5095727981148644e-08	8.924075733608968
ENSG00000151893	1.5237194873574065e-08	8.691242636425457
ENSG00000159352	1.5379951713120844e-08	8.878013208300944
ENSG00000262188	1.5379951713120844e-08	4.943357923501983
ENSG00000213860	1.53799517131209e-08	5.586209882386336
ENSG00000134324	1.559653062704302e-08	8.915978567617064
ENSG00000164924	1.559653062704302e-08	8.93217289960087
ENSG00000111667	1.559653062704302e-08	8.777790991692996
ENSG00000162552	1.56693810036784e-08	8.321187462361053
ENSG00000163817	1.56693810036784e-08	5.1947287474238
ENSG00000213881	1.56693810036784e-08	5.595760444791963
ENSG00000102098	1.566938100367851e-08	6.920796959170714
ENSG00000226029	1.574256250266874e-08	6.241230459545001
ENSG00000186814	1.6038629038429478e-08	8.670463967383979
ENSG00000196376	1.6038629038429478e-08	7.841403696690853
ENSG00000214212	1.6038629038429593e-08	8.49224716572951
ENSG00000174547	1.6038629038429593e-08	8.69376310706885
ENSG00000086475	1.6113488191268947e-08	8.715534134401166
ENSG00000162144	1.6113488191269003e-08	8.708429326700099
ENSG00000137802	1.6416339656653026e-08	8.746930440077941
ENSG00000187699	1.649291377941856e-08	8.887638486645404
ENSG00000128641	1.656983544447536e-08	8.477627682102927
ENSG00000168434	1.6724727532854317e-08	8.612255693088102
ENSG00000117410	1.6724727532854317e-08	8.87549273765755
ENSG00000166289	1.680270103822538e-08	7.845517107342689
ENSG00000078177	1.680270103822538e-08	8.859298405673744
ENSG00000259314	1.6881028250039027e-08	4.823926940199339
ENSG00000258056	1.7038750029628165e-08	8.07765757870964
ENSG00000177932	1.7197905411438223e-08	5.95938363536417
ENSG00000184530	1.7197905411438223e-08	2.9873710911246056
ENSG00000244041	1.7278024651128112e-08	6.876435881661272
ENSG00000242299	1.74393541829339e-08	8.511954326647546
ENSG00000105287	1.760214913696648e-08	8.924075733608968
ENSG00000178199	1.760214913696648e-08	8.316734565720934
ENSG00000158050	1.760214913696648e-08	8.887638486645404
ENSG00000130165	1.7684100180060074e-08	8.801090131377867
ENSG00000217716	1.784911752405877e-08	6.121546693150484
ENSG00000161328	1.784911752405877e-08	8.251820242787877
ENSG00000184575	1.801563279350652e-08	8.886110374292846
ENSG00000129353	1.801563279350652e-08	8.71247790969605
ENSG00000267193	1.8015632793506582e-08	3.689427933548383
ENSG00000135778	1.826824320432652e-08	8.625929554428513
ENSG00000136710	1.8353210004229513e-08	8.651213410695059
ENSG00000246225	1.8353210004229642e-08	5.135143881680886
ENSG00000242327	1.8438561265118754e-08	5.31045354698735
ENSG00000102878	1.869693873366085e-08	8.702852631351591
ENSG00000183486	1.878384479445058e-08	8.82385351700102
ENSG00000249167	1.878384479445058e-08	3.5422605285162314
ENSG00000233695	1.887114383030592e-08	6.723714362565131
ENSG00000069248	1.904692773285957e-08	8.835006907698036
ENSG00000140835	1.913541607072089e-08	2.3735278330935894
ENSG00000182742	1.9135416070721232e-08	7.1251942414448886
ENSG00000212664	1.9135416070721232e-08	6.365893236989496
ENSG00000179195	1.931359425285905e-08	8.895735652637308
ENSG00000186231	1.931359425285905e-08	7.761861122534771
ENSG00000103485	1.931359425285905e-08	8.867395571665647
ENSG00000122643	1.931359425285905e-08	8.806666826726374
ENSG00000175061	1.949338617452398e-08	8.911929984621112
ENSG00000125755	1.958389171482642e-08	8.911929984621112
ENSG00000146409	2.004258679970044e-08	8.500880085783136
ENSG00000273382	2.004258679970044e-08	6.200224658276189
ENSG00000196118	2.0135571941236214e-08	5.586933420850576
ENSG00000099994	2.0135571941236356e-08	6.972911032853331
ENSG00000246334	2.0135571941236356e-08	7.817647952776865
ENSG00000224596	2.0417052483973358e-08	4.04157274853254
ENSG00000234848	2.0511727189075807e-08	3.8701470549693138
ENSG00000106077	2.0606828918242397e-08	8.678561133375881
ENSG00000230291	2.0894714979594326e-08	6.102721176131697
ENSG00000259901	2.0894714979594696e-08	6.627760359141218
ENSG00000057294	2.0894714979594696e-08	7.678805282525451
ENSG00000165138	2.108880861724808e-08	8.840047848984822
ENSG00000174607	2.1383241566490127e-08	8.636599481648755
ENSG00000183386	2.148227157319955e-08	6.618663216752736
ENSG00000100228	2.148227157319955e-08	8.833478795345478
ENSG00000187123	2.148227157319955e-08	5.331780679818057
ENSG00000120333	2.148227157319955e-08	8.759076189065794
ENSG00000137492	2.148227157319955e-08	8.8714441546616
ENSG00000267768	2.158174765390333e-08	2.8568948499582807
ENSG00000261603	2.158174765390333e-08	4.34356408770741
ENSG00000196437	2.158174765390333e-08	7.61373731021944
ENSG00000185697	2.158174765390333e-08	8.289386843040111
ENSG00000196547	2.17820458439509e-08	8.87549273765755
ENSG00000136810	2.1882871877265816e-08	8.911929984621112
ENSG00000167393	2.1882871877265816e-08	8.61729663437489
ENSG00000169116	2.1984151832584374e-08	8.924075733608968
ENSG00000198794	2.1984151832584685e-08	8.93217289960087
ENSG00000114125	2.2085887692687514e-08	8.781839574688947
ENSG00000234981	2.2188081448733094e-08	3.8704720073010046
ENSG00000146555	2.2290735100294093e-08	4.368975469651029
ENSG00000273314	2.2393850655388944e-08	6.701591094417187
ENSG00000137692	2.2393850655388944e-08	8.651213410695059
ENSG00000106025	2.2393850655388944e-08	6.723215178606042
ENSG00000188095	2.2393850655388944e-08	5.302065235292764
ENSG00000105976	2.2497430130519182e-08	8.700332160708196
ENSG00000122591	2.2497430130519182e-08	8.800554377316146
ENSG00000176974	2.2497430130519182e-08	8.600109944100247
ENSG00000154153	2.2497430130519182e-08	5.45222351594545
ENSG00000122359	2.2916427860203594e-08	8.887638486645404
ENSG00000267709	2.2916427860203594e-08	3.759751107787242
ENSG00000155304	2.2916427860203594e-08	8.910401872268555
ENSG00000239183	2.3022357482305497e-08	5.9956920535954215
ENSG00000203812	2.3022357482305497e-08	6.015495084387278
ENSG00000200356	2.3128763303506545e-08	3.836771448158546
ENSG00000124103	2.3128763303506545e-08	6.306945403458892
ENSG00000240463	2.3343011859354146e-08	5.6033062849059165
ENSG00000228487	2.3450858774016176e-08	7.053371658341249
ENSG00000165175	2.3450858774016428e-08	8.567773570717582
ENSG00000089220	2.3450858774016428e-08	8.920027150613016
ENSG00000204682	2.355919024787831e-08	3.7814592845593733
ENSG00000227252	2.355919024787831e-08	5.705787308471629
ENSG00000166128	2.399740411128826e-08	8.822861158710182
ENSG00000035720	2.399740411128826e-08	8.859298405673744
ENSG00000143321	2.399740411128826e-08	8.895735652637308
ENSG00000105855	2.399740411128826e-08	7.696650856944835
ENSG00000180357	2.410819024142107e-08	8.857770293321186
ENSG00000111726	2.4556330129977058e-08	8.551447798316225
ENSG00000116161	2.4556330129977058e-08	8.826373987644413
ENSG00000135625	2.4669624843143492e-08	4.6977713916069295
ENSG00000132016	2.4669624843143492e-08	7.391960478661081
ENSG00000241431	2.4669624843143492e-08	5.529574841478735
ENSG00000232860	2.5012567569396933e-08	6.923822552517522
ENSG00000111540	2.512790874506642e-08	8.550455440025388
ENSG00000139988	2.512790874506642e-08	5.907687733822963
ENSG00000004478	2.512790874506642e-08	8.825381629353576
ENSG00000109184	2.512790874506642e-08	8.763124772061747
ENSG00000105464	2.5243767113252738e-08	6.858061572061023
ENSG00000112799	2.54770444348358e-08	8.533268749750746
ENSG00000108061	2.5594467915756837e-08	8.743874215372825
ENSG00000187210	2.5712417644321607e-08	8.104366417096267
ENSG00000148513	2.606944724031727e-08	2.8789728150556884
ENSG00000267052	2.6189524932137473e-08	3.068692562997621
ENSG00000233297	2.6189524932137658e-08	6.473836703813381
ENSG00000250582	2.6310140406321106e-08	4.133859813646576
ENSG00000135116	2.6431295998976128e-08	5.94480419386324
ENSG00000148225	2.667523693324328e-08	7.4123926792236166
ENSG00000266308	2.6798026996299692e-08	4.028027251976855
ENSG00000211450	2.69213666207951e-08	8.650756806465944
ENSG00000135842	2.6921366620795196e-08	8.75197138136473
ENSG00000145626	2.716970410641924e-08	3.7028871065635487
ENSG00000244436	2.7294706768779255e-08	2.7407025955090254
ENSG00000064490	2.8056550449227758e-08	8.72767988338902
ENSG00000215595	2.8056550449227758e-08	6.2114476965121925
ENSG00000105676	2.8056550449227758e-08	8.728672241679856
ENSG00000167371	2.8056550449227758e-08	6.963594234236692
ENSG00000149136	2.8056550449227758e-08	8.857770293321186
ENSG00000125864	2.8315063031915195e-08	4.593753526523706
ENSG00000110696	2.8315063031915195e-08	8.87549273765755
ENSG00000100206	2.857589105799777e-08	6.2663426455564935
ENSG00000273226	2.870717964001413e-08	6.021365879551696
ENSG00000259209	2.8707179640014433e-08	3.120837723852084
ENSG00000237633	2.883905463717638e-08	3.112687551049764
ENSG00000197603	2.9507315127068897e-08	8.650221052404223
ENSG00000219891	2.9507315127068897e-08	6.743921705412106
ENSG00000177666	3.0052740940893715e-08	8.85120123968184
ENSG00000255443	3.0052740940893715e-08	5.859781077561976
ENSG00000110107	3.0052740940893715e-08	8.882061791296895
ENSG00000198924	3.005274094089382e-08	8.689178770011178
ENSG00000172965	3.005274094089382e-08	8.589492307464951
ENSG00000164796	3.046823031758464e-08	3.2774554536638263
ENSG00000070886	3.060796377666394e-08	5.80172412904889
ENSG00000213585	3.060796377666394e-08	8.89420754028475
ENSG00000171490	3.074832019619233e-08	8.915978567617064
ENSG00000265626	3.088930226917163e-08	3.1660621088383367
ENSG00000253250	3.0889302269172065e-08	7.098636999689862
ENSG00000258449	3.131602950791399e-08	5.27029484546398
ENSG00000240776	3.145954135047351e-08	4.903283888446645
ENSG00000185345	3.145954135047351e-08	7.501249129778605
ENSG00000132704	3.189392366357827e-08	8.886110374292846
ENSG00000124785	3.189392366357827e-08	7.212130472939692
ENSG00000167046	3.204000927225736e-08	6.086556007692267
ENSG00000141429	3.204000927225793e-08	8.865867459313089
ENSG00000203711	3.218674528330449e-08	7.12668787786243
ENSG00000183695	3.218674528330449e-08	4.304758975637035
ENSG00000116497	3.218674528330449e-08	8.849673127329284
ENSG00000267169	3.2630883865279124e-08	7.485951342512187
ENSG00000185519	3.278024967918861e-08	2.7068069224472704
ENSG00000074855	3.278024967918861e-08	8.663894913744633
ENSG00000109680	3.278024967918861e-08	7.612709441496459
ENSG00000184517	3.278024967918861e-08	7.986401879394953
ENSG00000168961	3.293028005109101e-08	8.503198399604445
ENSG00000144792	3.3232345947416136e-08	7.666302392817101
ENSG00000075151	3.3384387241039045e-08	8.841575961337382
ENSG00000251192	3.35371046311506e-08	7.842022704228047
ENSG00000095464	3.35371046311506e-08	6.42520704691152
ENSG00000179335	3.369050103249568e-08	8.883589903649453
ENSG00000242858	3.369050103249568e-08	3.1249363255134215
ENSG00000118518	3.41547936338474e-08	8.785888157684896
ENSG00000149679	3.41547936338474e-08	8.385912499711331
ENSG00000226469	3.41547936338474e-08	4.331169465502861
ENSG00000118939	3.431093547120709e-08	6.706698422323297
ENSG00000196427	3.431093547120709e-08	7.790737291736521
ENSG00000167842	3.431093547120734e-08	8.857770293321186
ENSG00000198715	3.431093547120734e-08	8.69880404835564
ENSG00000229043	3.431093547120734e-08	8.04526891474203
ENSG00000078369	3.431093547120734e-08	8.903832818629208
ENSG00000250377	3.4625303438609815e-08	3.8122843262041584
ENSG00000107223	3.4783535557792626e-08	8.915978567617064
ENSG00000240376	3.4783535557792626e-08	8.343160646515452
ENSG00000103174	3.5747792799502756e-08	8.457338031118507
ENSG00000153446	3.591100829707348e-08	3.7070761912717507
ENSG00000164741	3.591100829707399e-08	8.126681849674783
ENSG00000138696	3.591100829707399e-08	5.3031971777550275
ENSG00000269425	3.591100829707399e-08	4.226902030969742
ENSG00000155428	3.591100829707399e-08	5.229655172902473
ENSG00000134504	3.60749480120922e-08	8.58776203829031
ENSG00000117528	3.6405012567495205e-08	8.583379858054721
ENSG00000185630	3.6405012567495205e-08	5.654075306366815
ENSG00000241494	3.6571143676813345e-08	5.628271918746009
ENSG00000165672	3.6571143676813345e-08	8.829430212349527
ENSG00000263327	3.6571143676813345e-08	7.4541183093633
ENSG00000076258	3.724306740531283e-08	7.991161514027049
ENSG00000003147	3.724306740531283e-08	8.564462898605436
ENSG00000109929	3.741291409475861e-08	8.716526492692003
ENSG00000140548	3.7583513507315827e-08	8.695291219421408
ENSG00000236772	3.7583513507315966e-08	4.384353598455962
ENSG00000114902	3.7583513507315966e-08	8.920027150613016
ENSG00000176894	3.7583513507315966e-08	6.188146173779216
ENSG00000113734	3.809986048511477e-08	8.256612291247915
ENSG00000140263	3.809986048511477e-08	8.29694825497029
ENSG00000222375	3.809986048511545e-08	5.165545678305593
ENSG00000272864	3.809986048511545e-08	3.57102204458345
ENSG00000250978	3.8447915057680387e-08	3.6880747325190724
ENSG00000008086	3.8447915057680387e-08	8.030119231634005
ENSG00000267701	3.8447915057680387e-08	7.099605711749199
ENSG00000127946	3.8447915057680387e-08	8.3978560918771
ENSG00000117475	3.897579768331982e-08	8.690706882363736
ENSG00000151151	3.897579768331982e-08	8.474524721393148
ENSG00000231193	3.9153318730048164e-08	4.839411001966824
ENSG00000230155	3.9153318730048164e-08	5.702291738970403
ENSG00000122863	3.933162544460692e-08	6.632862327273022
ENSG00000165802	3.933162544460692e-08	8.760068547356632
ENSG00000223797	3.933162544460692e-08	7.5844812583537164
ENSG00000225697	3.9871293365929566e-08	8.781839574688947
ENSG00000188878	3.9871293365929566e-08	8.047920825802974
ENSG00000125991	3.9871293365929566e-08	8.940270065592774
ENSG00000080823	4.0052776592529116e-08	7.504817128145574
ENSG00000271889	4.0052776592529116e-08	5.479397324488095
ENSG00000238251	4.023506247757057e-08	4.853859587261835
ENSG00000248319	4.023506247757057e-08	2.9362787938790116
ENSG00000251187	4.1158652695669556e-08	4.390165980977722
ENSG00000109046	4.1533828910960785e-08	8.859298405673744
ENSG00000162923	4.1533828910960785e-08	8.903832818629208
ENSG00000177731	4.1722661124375066e-08	8.906353289272603
ENSG00000266313	4.1722661124375066e-08	4.424687329119312
ENSG00000224699	4.1722661124375066e-08	6.469923133295974
ENSG00000213791	4.191232747815085e-08	3.8749876601971325
ENSG00000256667	4.267940593384002e-08	7.850956807693365
ENSG00000213178	4.267940593384047e-08	6.652566422923231
ENSG00000173110	4.2873296846973415e-08	7.66136636686857
ENSG00000139684	4.2873296846973415e-08	8.735777049380923
ENSG00000110717	4.2873296846973415e-08	8.7939853236768
ENSG00000123570	4.2873296846973415e-08	6.938407619453974
ENSG00000214046	4.306804354767599e-08	8.801090131377867
ENSG00000149809	4.346011896786533e-08	8.707436968409263
ENSG00000124198	4.365745505325532e-08	8.910401872268555
ENSG00000102409	4.365745505325532e-08	8.703844989642427
ENSG00000213523	4.3855661658141186e-08	8.764117130352583
ENSG00000073417	4.3855661658141186e-08	8.635554832772975
ENSG00000251535	4.385566165814165e-08	2.8867796343690073
ENSG00000237975	4.385566165814165e-08	3.1267871303362753
[truncated: 2,490 more rows]
