# Supplementary material for: Machine learning predicts treatment sensitivity in multiple myeloma based on molecular and clinical information coupled with drug response
Source: PLoS One. 2021 Jul 28;16(7):e0254596. doi: 10.1371/journal.pone.0254596 (PMC8318243; doi:10.1371/journal.pone.0254596)
Supplement: S1 File — (ZIP) [file pone.0254596.s004.zip › Supplementary Material 1/11p15/selected_genes_experiment_8.csv]

gene	pvalue	entropy
ENSG00000132688	1.2699951827215025e-31	7.976632309736532
ENSG00000137478	3.6861877426285444e-31	8.911929984621112
ENSG00000149823	3.1145637490973508e-30	8.891687069641355
ENSG00000168071	1.8224430619210667e-29	8.903832818629208
ENSG00000166441	2.0618410344846832e-29	8.940270065592774
ENSG00000149273	7.681511274550821e-29	8.948367231584678
ENSG00000175390	4.309780462212327e-28	8.915978567617064
ENSG00000257698	5.773322670183457e-28	8.161737753918729
ENSG00000228205	3.2616599148495934e-27	7.401257380177817
ENSG00000162191	3.402748094706898e-27	8.83195068299292
ENSG00000247746	3.402748094707043e-27	7.334495669829289
ENSG00000272668	5.993238204688878e-27	5.986155306539187
ENSG00000184083	6.256562052875781e-26	8.336591592876108
ENSG00000110700	7.949326295186702e-26	8.936221482596823
ENSG00000159556	1.3461200380235424e-25	8.081237020405537
ENSG00000188004	1.6937061322549316e-25	6.013565303851328
ENSG00000135404	2.3305126518423903e-25	8.940270065592774
ENSG00000173153	2.88168788432894e-25	8.821333046357623
ENSG00000118181	8.55263991320572e-25	8.944318648588725
ENSG00000218426	1.1252652605278661e-24	8.382856275006217
ENSG00000113272	1.1252652605278661e-24	8.708429326700099
ENSG00000177600	2.0073290828410994e-24	8.944318648588725
ENSG00000243284	2.532166846742952e-24	5.099043427567839
ENSG00000167283	3.218258307403333e-24	8.903832818629208
ENSG00000149269	5.108477409747921e-24	8.865867459313089
ENSG00000158555	5.7550716239006856e-24	8.418347899683607
ENSG00000168264	8.759477901388234e-24	8.906353289272603
ENSG00000121797	3.205306354830694e-23	8.330812740705515
ENSG00000038002	3.9883455150716244e-23	8.873964625304993
ENSG00000129158	5.840255756515297e-23	8.443918617185123
ENSG00000166562	6.071551889797612e-23	8.920027150613016
ENSG00000149806	6.768556813328629e-23	8.920027150613016
ENSG00000175395	7.842763093243889e-23	8.262724740658145
ENSG00000130255	1.2279793338624915e-22	8.940270065592774
ENSG00000063177	5.852268877905893e-22	8.940270065592774
ENSG00000165801	7.292427095058049e-22	8.730200354032414
ENSG00000131773	8.420874634029785e-22	6.6726840641232705
ENSG00000177628	1.017268290382317e-21	8.867395571665647
ENSG00000086598	2.0177494050984545e-21	8.93217289960087
ENSG00000123144	2.433396869465443e-21	8.8714441546616
ENSG00000259514	2.8260239700244396e-21	6.682382523076007
ENSG00000125841	3.1142074362908446e-21	8.231014714498736
ENSG00000049769	3.3806322874622168e-21	7.975423786272359
ENSG00000125827	4.042727992336765e-21	8.86991604230904
ENSG00000179520	4.832875429152264e-21	5.083291875956939
ENSG00000149972	6.950986046046656e-21	8.829430212349527
ENSG00000119280	1.0906730877743651e-20	8.133266232529518
ENSG00000105372	1.3600979686771637e-20	8.948367231584678
ENSG00000260990	1.4745775300162247e-20	5.45875653748987
ENSG00000149100	1.6705095233512765e-20	8.87549273765755
ENSG00000125459	1.6828051024470648e-20	8.749450910721334
ENSG00000120805	1.8783497927014878e-20	8.867395571665647
ENSG00000154358	2.8697667496087036e-20	8.78436004533234
ENSG00000117308	4.069469911012528e-20	8.326966314531647
ENSG00000118971	4.8435657789796095e-20	8.082027221874288
ENSG00000105373	5.2075525058238014e-20	8.936221482596823
ENSG00000163362	5.3995605047087965e-20	7.78510684818407
ENSG00000129757	6.659435982441915e-20	7.908613882300171
ENSG00000167658	7.158050407422807e-20	8.948367231584678
ENSG00000130159	7.69355025076464e-20	8.760604301418354
ENSG00000130433	8.209260443718363e-20	5.906057222468719
ENSG00000256733	8.8861797609391e-20	4.508449798815941
ENSG00000205339	9.211839888085915e-20	8.903832818629208
ENSG00000148484	9.828036969983703e-20	8.83195068299292
ENSG00000220472	1.2456609609704556e-19	7.166878296746937
ENSG00000165169	1.2546273291277786e-19	8.723095546331347
ENSG00000179299	2.025988057841642e-19	7.4124665108599554
ENSG00000142534	2.3363780414988535e-19	8.944318648588725
ENSG00000115268	2.9543877233289118e-19	8.944318648588725
ENSG00000246090	3.0829724102901603e-19	8.068163740782731
ENSG00000230565	3.5277660616592053e-19	6.8538254385365605
ENSG00000118705	3.786766139461737e-19	8.944318648588725
ENSG00000254343	4.3317105908210784e-19	8.320195104070217
ENSG00000155886	4.648950064605622e-19	5.26383046433452
ENSG00000102316	9.461562612542192e-19	8.890158957288799
ENSG00000186187	9.528082499471215e-19	7.54017764657378
ENSG00000235297	1.0509352530767392e-18	6.0795916117360775
ENSG00000140451	1.127075766183421e-18	8.768165713348534
ENSG00000233927	1.1918912860655781e-18	8.936221482596823
ENSG00000196954	1.3235022751045236e-18	8.863346988669695
ENSG00000174744	1.3235022751045236e-18	8.801090131377867
ENSG00000162148	1.5109889578226847e-18	7.943773033188554
ENSG00000196154	1.575476017028334e-18	8.74313630448902
ENSG00000228929	1.6312866086006402e-18	7.145231086029259
ENSG00000198937	1.9410106254006407e-18	8.66488727203547
ENSG00000203761	1.9956890926265045e-18	7.924118162855464
ENSG00000175602	2.67012166535217e-18	8.82232540464846
ENSG00000120913	2.707327536928757e-18	7.985500114265653
ENSG00000256164	3.0660771548408424e-18	3.533468979781
ENSG00000172955	3.087329823484934e-18	6.2283926974993
ENSG00000196754	3.1957955209793955e-18	4.00338812016485
ENSG00000160691	3.1957955209793955e-18	8.920027150613016
ENSG00000164346	3.90329149948951e-18	8.910401872268555
ENSG00000112812	4.1814864304420265e-18	8.789936740680849
ENSG00000268798	4.4485536075962694e-18	6.2471243933991145
ENSG00000234751	4.9655737546981074e-18	4.19082147913001
ENSG00000121680	5.103839214375222e-18	8.743874215372825
ENSG00000180660	5.103839214375222e-18	6.813299404779614
ENSG00000067445	5.210027222750575e-18	7.5716202376748925
ENSG00000166387	5.245905827045946e-18	8.848145014976726
ENSG00000148303	5.774587014184788e-18	8.948367231584678
ENSG00000233080	5.8143027021735355e-18	5.106750220515068
ENSG00000166788	6.806004079462525e-18	8.612255693088102
ENSG00000104852	6.8527178454482075e-18	8.936221482596823
ENSG00000105640	7.592629672815246e-18	8.944318648588725
ENSG00000269656	8.073884933688628e-18	4.443485418830505
ENSG00000116990	9.19097592310257e-18	7.458175209375365
ENSG00000162878	1.017953776875536e-17	4.995930687917003
ENSG00000064787	1.0179537768755578e-17	8.153183983697712
ENSG00000139644	1.1583610353762598e-17	8.936221482596823
ENSG00000143603	1.3268284336685065e-17	8.89420754028475
ENSG00000178982	1.3633168739584143e-17	8.907881401625161
ENSG00000255031	1.4103232856260473e-17	7.983397945274784
ENSG00000127920	1.419914819768902e-17	7.474268773033715
ENSG00000224032	1.4589292367787838e-17	8.811707768013164
ENSG00000140474	1.5194434890893187e-17	8.920027150613016
ENSG00000166337	1.625854028246928e-17	8.827902099996969
ENSG00000116147	1.63689138067131e-17	5.3700145136796635
ENSG00000116857	2.1737059281565915e-17	8.810179655660605
ENSG00000099624	2.3887025510965646e-17	8.863346988669695
ENSG00000149761	2.3887025510965646e-17	8.729207995741579
ENSG00000245008	2.554993614553312e-17	6.530517137551128
ENSG00000074201	2.554993614553312e-17	8.817284463361672
ENSG00000186635	2.7143959052803745e-17	8.873964625304993
ENSG00000172361	2.807153902175382e-17	6.702829425202995
ENSG00000102158	2.9030394663906443e-17	8.920027150613016
ENSG00000131386	3.002156591734104e-17	6.230783148953941
ENSG00000136942	3.297804197066515e-17	8.944318648588725
ENSG00000204262	3.319989056291149e-17	7.8639774625628585
ENSG00000168159	3.41021114157692e-17	8.887638486645404
ENSG00000172365	3.433142195579604e-17	3.5899951085819817
ENSG00000136848	3.550100238360759e-17	8.658318218396126
ENSG00000210196	3.646490847501444e-17	8.845624544333333
ENSG00000255920	3.745463749739966e-17	3.3306644924994324
ENSG00000197956	4.168569634422813e-17	8.920027150613016
ENSG00000110002	4.281513537958689e-17	8.757548076713238
ENSG00000117461	4.7011207379686173e-17	8.6709997214457
ENSG00000151702	5.0254390271356135e-17	8.907881401625161
ENSG00000237316	5.0590605695662186e-17	2.44937055426003
ENSG00000270036	5.3718187327394504e-17	4.314881440702959
ENSG00000225579	5.3718187327394504e-17	7.188609570565244
ENSG00000186854	5.3718187327394504e-17	8.51501055135266
ENSG00000132692	5.5168758721584435e-17	8.05706264067066
ENSG00000149256	5.553740033118449e-17	7.988105289321933
ENSG00000137309	5.896647784375116e-17	8.855249822677791
ENSG00000110092	6.055679811615118e-17	8.798033906672751
ENSG00000214612	6.096094656081063e-17	5.981439122832595
ENSG00000111752	6.302195927520125e-17	7.872722280445401
ENSG00000166816	6.962650648504305e-17	8.32246112730658
ENSG00000110711	7.24555690764185e-17	8.818276821652509
ENSG00000162244	7.391233881382662e-17	8.940270065592774
ENSG00000162139	7.391233881382662e-17	8.806131072664654
ENSG00000204852	9.076476160052032e-17	8.72767988338902
ENSG00000149499	9.569677498707198e-17	8.855249822677791
ENSG00000144645	1.022350009228013e-16	8.920027150613016
ENSG00000185621	1.084950887225366e-16	8.585698171876029
ENSG00000174915	1.128770613024759e-16	8.709957439052657
ENSG00000149403	1.2057154977482547e-16	8.75197138136473
ENSG00000128165	1.24610587768057e-16	8.822861158710182
ENSG00000249734	1.2878305713631997e-16	3.1769214049034566
ENSG00000178741	1.4593367535423547e-16	8.907881401625161
ENSG00000230979	1.4982172846315602e-16	7.064279586984085
ENSG00000162929	1.4982172846315602e-16	7.923629144798406
ENSG00000240298	1.8123569024555416e-16	5.662106240977791
ENSG00000137054	1.8242761882499047e-16	8.768165713348534
ENSG00000251405	1.8727315035559555e-16	7.082543674130817
ENSG00000105202	1.9994942081568504e-16	8.903832818629208
ENSG00000173208	2.1912917246278374e-16	8.692770748778015
ENSG00000156042	2.1912917246278374e-16	8.153640587926827
ENSG00000243517	2.1912917246278684e-16	7.024527782021918
ENSG00000204628	2.3392907564868994e-16	8.944318648588725
ENSG00000163040	2.497140332452561e-16	5.700292017241738
ENSG00000241469	2.513491577326866e-16	2.821178460402641
ENSG00000143624	2.563181581792061e-16	8.891687069641355
ENSG00000140988	2.6309449219914224e-16	8.940270065592774
ENSG00000145592	2.808180568126353e-16	8.948367231584678
ENSG00000179085	2.8265389064703353e-16	8.737305161733481
ENSG00000156535	3.016757863196605e-16	6.972629683125605
ENSG00000206561	3.219590797303255e-16	8.269750398526607
ENSG00000234719	3.219590797303255e-16	7.784826664980006
ENSG00000241741	3.283022192869134e-16	6.73061425100828
ENSG00000258118	3.4358614256890013e-16	2.7681262694823126
ENSG00000111859	3.5493076707765175e-16	8.903832818629208
ENSG00000072858	3.88698148667953e-16	8.802082489668702
ENSG00000147400	3.88698148667953e-16	8.66488727203547
ENSG00000213885	3.9633610374169784e-16	6.349108862772218
ENSG00000052850	4.0151010659343377e-16	4.750472679791393
ENSG00000155792	4.015101065934395e-16	8.859298405673744
ENSG00000008226	4.093962458155476e-16	8.57077750483775
ENSG00000137154	4.511766589927626e-16	8.948367231584678
ENSG00000058056	4.813380847449306e-16	8.49927282359797
ENSG00000100678	5.101781660826576e-16	7.350769369402108
ENSG00000116406	5.134859507237832e-16	8.899784235633259
ENSG00000234771	6.603781818875808e-16	8.719582717397117
ENSG00000110031	7.0428311119224415e-16	8.828894458287806
ENSG00000116871	7.0428311119224415e-16	8.820797292295902
ENSG00000227895	7.46250744462072e-16	5.329432033399846
ENSG00000184164	7.755891861486444e-16	8.911929984621112
ENSG00000143198	7.906819392491735e-16	8.85120123968184
ENSG00000156384	8.431127246411256e-16	8.264963904646848
ENSG00000154144	8.705988384300788e-16	8.835999265988871
ENSG00000105193	8.989679476674837e-16	8.944318648588725
ENSG00000238153	8.989679476674837e-16	4.674382898453949
ENSG00000173898	9.105690584889013e-16	8.891687069641355
ENSG00000164181	9.523472144323843e-16	8.77122193805365
ENSG00000117691	1.048338878405902e-15	8.84715265668589
ENSG00000236935	1.0550671380716926e-15	7.3244081162634735
ENSG00000140280	1.0824084820344798e-15	8.145355587289561
ENSG00000137720	1.0893522328611463e-15	8.78436004533234
ENSG00000133872	1.1104480235435392e-15	8.93217289960087
ENSG00000182220	1.1837177876876764e-15	8.857770293321186
ENSG00000174444	1.1837177876876764e-15	8.948367231584678
ENSG00000233762	1.222119489103547e-15	7.947215145718252
ENSG00000025796	1.2698251626755092e-15	8.924075733608968
ENSG00000013725	1.2779526250502078e-15	7.052629683458382
ENSG00000197557	1.3026439167076469e-15	8.22575173963286
ENSG00000272841	1.344845101658851e-15	6.401933363440395
ENSG00000186153	1.4703103246468561e-15	8.43503124972447
ENSG00000170889	1.4703103246468561e-15	8.944318648588725
ENSG00000227097	1.6175500011038113e-15	8.857770293321186
ENSG00000259377	1.6278670796608025e-15	3.0348927589258907
ENSG00000184281	1.6804333129271338e-15	8.737305161733481
ENSG00000130811	1.7680392148022663e-15	8.898256123280701
ENSG00000180720	1.7906347976020944e-15	6.366887671184547
ENSG00000184925	2.0072325363082458e-15	7.667074502634633
ENSG00000129562	2.0072325363082458e-15	8.887638486645404
ENSG00000242732	2.1385169307424822e-15	7.980276892913781
ENSG00000114391	2.1933685987092873e-15	8.940270065592774
ENSG00000203778	2.207296741892739e-15	7.7821364513424705
ENSG00000086619	2.3366370581166453e-15	8.87549273765755
ENSG00000266865	2.3366370581166453e-15	7.852156877386566
ENSG00000254615	2.426984024759948e-15	8.577267408644492
ENSG00000261231	2.7364016063255515e-15	6.0477139390580215
ENSG00000058404	2.806333994861468e-15	7.036131888199403
ENSG00000112218	2.970184997931874e-15	8.15185802816724
ENSG00000260521	3.0846192256774727e-15	6.043610932917916
ENSG00000185641	3.2850711987981662e-15	7.532000996580903
ENSG00000179057	3.3687982561835175e-15	6.13114081603231
ENSG00000196659	3.3687982561835175e-15	8.052830326672211
ENSG00000176371	3.3687982561835175e-15	8.439870034189173
ENSG00000138036	3.4764188084575592e-15	8.392279396528592
ENSG00000102007	3.4983459182850066e-15	8.899784235633259
ENSG00000137876	3.587425268447878e-15	8.911929984621112
ENSG00000168028	3.701922472496095e-15	8.944318648588725
ENSG00000197183	3.725250251845295e-15	8.557024493664732
ENSG00000138085	3.725250251845295e-15	8.883589903649453
ENSG00000149489	3.820018449000783e-15	7.3712904944323565
ENSG00000000460	4.04201759276915e-15	8.006697084959654
ENSG00000069275	4.0674553690289375e-15	8.867395571665647
ENSG00000233016	4.698062615912339e-15	8.766637600995978
ENSG00000184232	4.8474009616633705e-15	8.807659185017213
ENSG00000173171	4.8474009616633705e-15	8.495303390434625
ENSG00000165102	5.6318843081736856e-15	8.749450910721334
ENSG00000160584	5.667152937461174e-15	8.8795413206535
ENSG00000154217	5.738344155369904e-15	8.324831731712836
ENSG00000139344	6.582004018578041e-15	7.747914387967742
ENSG00000233426	6.582004018578041e-15	6.941920666144609
ENSG00000196169	6.582004018578041e-15	8.748915156659612
ENSG00000164932	6.706131471995133e-15	8.651213410695059
ENSG00000204390	6.7901611354012546e-15	7.2482947833977835
ENSG00000124243	7.0047993972377805e-15	8.423139948143644
ENSG00000136928	8.336168352237695e-15	4.161944808058472
ENSG00000090581	8.869681842578922e-15	8.833478795345478
ENSG00000111450	9.14890991428381e-15	8.614240409669774
ENSG00000108107	9.67350350583521e-15	8.940270065592774
ENSG00000181444	9.733589439870462e-15	7.959714368702744
ENSG00000136636	1.0355031748811199e-14	8.835006907698036
ENSG00000112531	1.061440674687408e-14	8.87549273765755
ENSG00000070081	1.061440674687408e-14	8.936221482596823
ENSG00000141665	1.0680243814637209e-14	5.648739715184979
ENSG00000242071	1.0880177364597674e-14	8.30374632467938
ENSG00000076662	1.0947637433175682e-14	8.940270065592774
ENSG00000104998	1.10837956348293e-14	8.80513871437382
ENSG00000164587	1.1573611901390668e-14	8.948367231584678
ENSG00000188846	1.1936470028077027e-14	8.940270065592774
ENSG00000042781	1.2010374607589255e-14	7.621495324391423
ENSG00000172362	1.2010374607589255e-14	3.4690602026908497
ENSG00000234498	1.3420382785916555e-14	6.323806412981195
ENSG00000165804	1.3503325765713447e-14	8.229519015974121
ENSG00000128872	1.4011689053967267e-14	7.9418409413601925
ENSG00000173039	1.4011689053967267e-14	8.907881401625161
ENSG00000116885	1.4272891143789308e-14	7.350290908580839
ENSG00000147475	1.4272891143789308e-14	8.759076189065794
ENSG00000180881	1.5178670806547534e-14	8.017516878417036
ENSG00000231500	1.5556625048389035e-14	8.948367231584678
ENSG00000138172	1.5749061890840152e-14	7.977788836098332
ENSG00000131188	1.5749061890840376e-14	8.402642585756858
ENSG00000105808	1.614099373965527e-14	7.14467442782897
ENSG00000081479	1.6240467710731875e-14	5.2699788308502695
ENSG00000237991	1.6644435073517235e-14	6.495324199338847
ENSG00000139187	1.705829201161501e-14	6.299399667291216
ENSG00000147234	1.7269003259488264e-14	6.899803462523399
ENSG00000134339	1.7698142755339132e-14	4.408662170235818
ENSG00000163519	1.82493557758407e-14	8.023985898428107
ENSG00000157578	1.8702465665357252e-14	6.672100505345434
ENSG00000128284	2.0006410598412144e-14	8.766637600995978
ENSG00000157873	2.0377302146371595e-14	8.849673127329284
ENSG00000173020	2.0377302146371595e-14	8.902304706276652
ENSG00000253619	2.0754960864067452e-14	4.5924401095388205
ENSG00000204387	2.1010552757651654e-14	8.903832818629208
ENSG00000166199	2.233572831439955e-14	8.596061361104297
ENSG00000231769	2.2472686481835045e-14	6.161508475352972
ENSG00000102271	2.2888540530514227e-14	4.217354697388334
ENSG00000173207	2.3743104107595347e-14	8.57933127505877
ENSG00000128581	2.4479171381911443e-14	7.724431517280373
ENSG00000158710	2.4479171381911443e-14	8.903832818629208
ENSG00000255086	2.4629057817425648e-14	3.5542059522815923
ENSG00000078061	2.666176645953856e-14	8.838519736632266
ENSG00000254577	2.6824798520630234e-14	6.429129270896817
ENSG00000144895	2.833694580499153e-14	8.899784235633259
ENSG00000272071	2.868420595434862e-14	3.341619653614805
ENSG00000235776	2.993292437987123e-14	6.191430901829882
ENSG00000164620	3.011562616989792e-14	8.510101050483426
ENSG00000122026	3.011562616989792e-14	8.936221482596823
ENSG00000104331	3.181011732931404e-14	8.855249822677791
ENSG00000114631	3.2593023268970887e-14	7.998365348317724
ENSG00000228031	3.2791694485393634e-14	5.687742284311818
ENSG00000197345	3.380306898888235e-14	8.681617358080997
ENSG00000171119	3.400899736288319e-14	5.835740605072189
ENSG00000255547	3.5057304646420864e-14	3.7204380907571464
ENSG00000177888	3.680110823474694e-14	8.690706882363736
ENSG00000237214	3.7024999160177777e-14	6.926102113181911
ENSG00000126249	3.7024999160177777e-14	8.126038417838972
ENSG00000143870	3.7024999160178035e-14	8.924075733608968
ENSG00000105341	3.816471893592784e-14	8.731728466384972
ENSG00000156427	3.816471893592784e-14	5.742945552890379
ENSG00000169740	3.8396771802818114e-14	8.513561588832712
ENSG00000072195	4.03038722294904e-14	6.583962911594455
ENSG00000145476	4.03038722294904e-14	8.699339802417361
ENSG00000173933	4.054871951122366e-14	8.239144294318582
ENSG00000143761	4.15428321816606e-14	8.944318648588725
ENSG00000110514	4.1795084628585685e-14	8.887638486645404
ENSG00000163346	4.256092090978538e-14	8.910401872268555
ENSG00000248991	4.2819255671513916e-14	6.857024660886641
ENSG00000260401	4.440198566240626e-14	7.268445011116907
ENSG00000213062	4.521480073571999e-14	7.07681722895713
ENSG00000048649	4.521480073572031e-14	8.82385351700102
ENSG00000188419	4.548897932557027e-14	8.663894913744633
ENSG00000136149	4.774211634767909e-14	7.9379941810179595
ENSG00000229953	4.803136891106575e-14	7.895877108473412
ENSG00000198380	4.8322345845493504e-14	8.882061791296895
ENSG00000012174	5.721247092926497e-14	8.699339802417361
ENSG00000142227	6.112934189363042e-14	8.911929984621112
ENSG00000139641	6.29958434988315e-14	8.915978567617064
ENSG00000242444	6.41425422720294e-14	3.816828160264751
ENSG00000165821	6.452931996977585e-14	7.356023693083505
ENSG00000033327	6.452931996977676e-14	8.857770293321186
ENSG00000140105	7.019132395403863e-14	8.920027150613016
ENSG00000166268	7.019132395403863e-14	6.701667699570367
ENSG00000213862	7.189694529396041e-14	6.708179296797933
ENSG00000243276	7.23296824460836e-14	7.060951157389087
ENSG00000166435	7.453210157691384e-14	8.773742408697043
ENSG00000068976	7.634142584649421e-14	7.454222890533192
ENSG00000224858	7.680046694658585e-14	5.603106098816783
ENSG00000124795	7.726222332021795e-14	8.253020312481079
ENSG00000189143	7.866394239912362e-14	5.680707162244289
ENSG00000153250	7.961228998628694e-14	8.895735652637308
ENSG00000165795	8.105593759915021e-14	8.54892732767283
ENSG00000182899	8.105593759915021e-14	8.944318648588725
ENSG00000165171	8.105593759915021e-14	6.334624934708849
ENSG00000130363	8.154285275221852e-14	8.417844559449826
ENSG00000204219	8.154285275221852e-14	6.819338036350645
ENSG00000198890	8.866951196848871e-14	8.219920596877323
ENSG00000160791	9.1908186542162e-14	7.285827736641062
ENSG00000230067	9.1908186542162e-14	4.7837077509914
ENSG00000136631	9.357088264789572e-14	8.738297520024316
ENSG00000100097	9.357088264789572e-14	8.915978567617064
ENSG00000143443	9.640803306133957e-14	8.322636424881004
ENSG00000153789	9.640803306133957e-14	8.120098473858716
ENSG00000154928	9.698553453919748e-14	8.308689690313976
ENSG00000144591	9.932976389656683e-14	8.878013208300944
ENSG00000169242	9.932976389656683e-14	6.583417819383913
ENSG00000114942	1.0543694611984477e-13	8.948367231584678
ENSG00000165678	1.0543694611984477e-13	8.907881401625161
ENSG00000160613	1.0606760696141659e-13	8.841575961337382
ENSG00000254966	1.1191311192873901e-13	5.0145073248392835
ENSG00000117407	1.2309756828422803e-13	8.241006003910776
ENSG00000102265	1.2531379094020657e-13	8.85066548562012
ENSG00000134575	1.2606121671887824e-13	8.80513871437382
ENSG00000185386	1.3220059518766653e-13	8.633490966358695
ENSG00000156603	1.361860575895941e-13	8.223354275978945
ENSG00000053524	1.369972146527594e-13	7.936518359250348
ENSG00000230207	1.3945930308973917e-13	7.1757371362661075
ENSG00000172456	1.4451475012896477e-13	7.967783224509571
ENSG00000226856	1.453746692919893e-13	5.379602523146281
ENSG00000213096	1.4975032300841392e-13	7.952814480259593
ENSG00000101190	1.5425543700914796e-13	8.197411658661201
ENSG00000175213	1.5795526390443677e-13	8.34117592993378
ENSG00000234776	1.5795526390443677e-13	4.734119890083925
ENSG00000095303	1.5889377300454658e-13	8.145792314761673
ENSG00000180530	1.6366919994552706e-13	8.3310148975276
ENSG00000110060	1.6660191042860632e-13	8.618824746727446
ENSG00000188342	1.675909172111234e-13	8.731728466384972
ENSG00000180447	1.7059270832826757e-13	7.457658997902278
ENSG00000251350	1.716050066013651e-13	6.607007628146229
ENSG00000146066	1.7262321144918892e-13	8.815756351009115
ENSG00000223891	1.726232114491926e-13	8.438877675898336
ENSG00000172977	1.820585008883718e-13	8.671535475507422
ENSG00000173465	1.8313766546231563e-13	8.774278162758765
ENSG00000147100	1.8641304143522707e-13	5.2741125063081835
ENSG00000272369	1.9200046072061036e-13	6.7653591972054254
ENSG00000165215	1.9313754587521195e-13	5.941926528554099
ENSG00000216863	1.9775247786391676e-13	7.952688710834284
ENSG00000167992	1.9775247786391676e-13	7.17340949839002
ENSG00000221983	2.110099636209131e-13	8.936221482596823
ENSG00000269533	2.173213611158699e-13	4.131151500112628
ENSG00000188010	2.2250379997447184e-13	7.627946925621571
ENSG00000187479	2.2915298478310574e-13	8.266186729944847
ENSG00000116852	2.305060760925175e-13	8.830958324702085
ENSG00000179222	2.488276061139922e-13	8.907881401625161
ENSG00000083845	2.7016064934051395e-13	8.944318648588725
ENSG00000171425	2.717514547002376e-13	8.69376310706885
ENSG00000163931	2.717514547002376e-13	8.895735652637308
ENSG00000143575	2.717514547002376e-13	8.899784235633259
ENSG00000162836	2.782072835622859e-13	8.663359159682912
ENSG00000261089	2.950138180080967e-13	6.670433178916452
ENSG00000166896	2.9674837881272717e-13	8.167393599099844
ENSG00000158716	3.055726988838072e-13	8.436559362077027
ENSG00000162241	3.0736826887140233e-13	8.859298405673744
ENSG00000179820	3.1099058090633105e-13	8.553309507908418
ENSG00000162910	3.128174409372851e-13	8.764652884414305
ENSG00000149480	3.1465484951372483e-13	8.8795413206535
ENSG00000205531	3.221111705887274e-13	8.902304706276652
ENSG00000107614	3.2974111397397946e-13	8.334071122232714
ENSG00000132275	3.3167619147650194e-13	8.605686639448757
ENSG00000225573	3.395287544590743e-13	7.1782719290862245
ENSG00000088881	3.415202772214511e-13	6.3408614713840095
ENSG00000149483	3.435232815417436e-13	8.725949614214377
ENSG00000133640	3.4960183567629924e-13	3.7994127168549676
ENSG00000145050	3.6207783589177315e-13	8.920027150613016
ENSG00000125691	3.906296956103386e-13	8.944318648588725
ENSG00000188596	3.9291546829743064e-13	8.802618243730425
ENSG00000143774	3.952143863161458e-13	8.899784235633259
ENSG00000165526	4.06908768873916e-13	8.740361386438595
ENSG00000177225	4.1408795692018607e-13	8.80918729736977
ENSG00000231265	4.1408795692018607e-13	5.571679460783997
ENSG00000166341	4.2882182538342455e-13	8.243676340791309
ENSG00000157870	4.363807772211073e-13	8.418836917740663
ENSG00000255815	4.3892941174917496e-13	5.639688861889378
ENSG00000223552	4.679482173138799e-13	4.726493159168081
ENSG00000134375	5.046806046922994e-13	8.867395571665647
ENSG00000120280	5.046806046922994e-13	8.701324518999034
ENSG00000262468	5.076207551792133e-13	8.012344496712698
ENSG00000232533	5.537967447246748e-13	6.858148390915906
ENSG00000181524	5.635153926653694e-13	8.269346084882438
ENSG00000146094	5.800868750617338e-13	8.920027150613016
ENSG00000099326	5.800868750617338e-13	8.883589903649453
ENSG00000067167	5.83458179543814e-13	8.936221482596823
ENSG00000236204	5.83458179543814e-13	6.515209064957688
ENSG00000189343	5.971369969887226e-13	8.920027150613016
ENSG00000250148	6.327277969895547e-13	2.407661543522538
ENSG00000172932	6.327277969895547e-13	8.833478795345478
ENSG00000250493	6.704008977671415e-13	5.876929385729964
ENSG00000243926	6.940536865271396e-13	5.654911388195317
ENSG00000270110	7.06185659496389e-13	5.500487568345981
ENSG00000187601	7.06185659496389e-13	8.84715265668589
ENSG00000122970	7.102757680998706e-13	8.093649753871361
ENSG00000182827	7.1438915038488e-13	8.883589903649453
ENSG00000136021	7.48149809779818e-13	8.911929984621112
ENSG00000213621	7.48149809779818e-13	5.22030179945004
ENSG00000232453	7.568319776811756e-13	6.55247648277446
ENSG00000202078	7.700411511966476e-13	4.636477888288002
ENSG00000197385	7.880062812645547e-13	8.463371330696129
ENSG00000177455	8.204412861946802e-13	7.342561367331276
ENSG00000140563	8.204412861946802e-13	8.882061791296895
ENSG00000173653	9.365240402923701e-13	8.66695113844975
ENSG00000123131	9.365240402923835e-13	8.948367231584678
ENSG00000179899	9.365240402923835e-13	5.198951384063053
ENSG00000099954	9.582974199797047e-13	8.365397045673323
ENSG00000122882	9.582974199797116e-13	8.734784691090086
ENSG00000205078	9.638180039121144e-13	7.597575842643904
ENSG00000124635	9.918929960993448e-13	8.581851745702163
ENSG00000162607	1.014930041957995e-12	8.795513436029358
ENSG00000273002	1.014930041957995e-12	6.986297866495294
ENSG00000269890	1.0444665339017715e-12	6.415209596283106
ENSG00000142408	1.0934901296380925e-12	3.8013603131616316
ENSG00000163382	1.099774821769782e-12	8.857770293321186
ENSG00000198650	1.106094990967228e-12	5.829601798291421
ENSG00000143252	1.106094990967228e-12	8.7939853236768
ENSG00000175467	1.1382349080869637e-12	8.865867459313089
ENSG00000259420	1.144772103829164e-12	3.5752519089616492
ENSG00000254703	1.1712916853257304e-12	7.170497251173396
ENSG00000151117	1.1712916853257304e-12	7.796854961558664
ENSG00000134317	1.2052909749006607e-12	8.727679883389019
ENSG00000157404	1.2052909749006607e-12	8.757012322651516
ENSG00000168781	1.2122062409778976e-12	8.607469199208344
ENSG00000101310	1.233186702105938e-12	8.899784235633259
ENSG00000219665	1.2689494137582136e-12	8.302139062494218
ENSG00000105467	1.2689494137582136e-12	5.239739273407591
ENSG00000240342	1.2689494137582136e-12	8.37707742283562
ENSG00000110057	1.2762232342283147e-12	8.924075733608968
ENSG00000062282	1.2762232342283147e-12	8.590739113162817
ENSG00000116209	1.2762232342283236e-12	8.936221482596823
ENSG00000008441	1.2835380028002855e-12	7.324902773320749
ENSG00000229638	1.2982912901263587e-12	8.533268749750746
ENSG00000081721	1.3057302648857057e-12	8.739825632376874
ENSG00000118217	1.3435576813304086e-12	8.924075733608968
ENSG00000172803	1.3745927394444735e-12	7.278286434291807
ENSG00000144061	1.3824608663347617e-12	6.893308135213044
ENSG00000172273	1.4306070023187149e-12	8.709957439052657
ENSG00000162814	1.4636153673275118e-12	4.445795081640925
ENSG00000043039	1.5145349638604508e-12	6.785188302928969
ENSG00000105063	1.5851423938913374e-12	8.895735652637308
ENSG00000262454	1.5941925180079133e-12	7.532156417398323
ENSG00000155974	1.6309031891852063e-12	8.599372033216442
ENSG00000245281	1.6684436967767868e-12	6.391378922591338
ENSG00000162620	1.6779606325172904e-12	7.757765803534155
ENSG00000233379	1.6779606325173142e-12	5.104932446003881
ENSG00000196666	1.6779606325173142e-12	4.192784374956605
ENSG00000272024	1.6875308720287625e-12	5.4410799899157
ENSG00000188672	1.7660471993264003e-12	6.4509393387950515
ENSG00000163629	1.8272780242350158e-12	7.76735425058234
ENSG00000116191	1.8272780242350158e-12	8.936221482596823
ENSG00000073861	1.8376838607033174e-12	7.2893891920166904
ENSG00000110011	1.87989223920256e-12	8.773742408697043
ENSG00000166405	1.890592200361819e-12	8.764652884414303
ENSG00000166682	1.923052172771204e-12	7.172036806854882
ENSG00000156976	1.9783723011275383e-12	8.944318648588725
ENSG00000129595	1.9783723011275383e-12	8.77122193805365
ENSG00000166224	2.0352542181576596e-12	8.665423026097193
ENSG00000154240	2.0352542181576596e-12	7.610163539515783
ENSG00000198755	2.0701509606858788e-12	8.940270065592774
ENSG00000167987	2.0701509606858788e-12	8.54136591574265
ENSG00000026508	2.0937411501180834e-12	8.852193597972677
ENSG00000236914	2.1417161015696532e-12	5.510157851956143
ENSG00000149289	2.153877494753058e-12	8.236807554677688
ENSG00000040199	2.215708852340091e-12	8.814228238656558
ENSG00000175886	2.318282024116273e-12	6.551221046235011
ENSG00000185905	2.318282024116306e-12	8.907881401625161
ENSG00000253741	2.398257652955118e-12	6.028441576168193
ENSG00000177105	2.453073160748289e-12	8.75601996436068
ENSG00000197565	2.5519751044402274e-12	7.904947090167515
ENSG00000267166	2.5519751044402274e-12	7.017176321713777
ENSG00000206549	2.5519751044402637e-12	6.401623370631288
ENSG00000162913	2.5955504355815444e-12	6.3152058184631175
ENSG00000272016	2.6698046486844517e-12	6.749096412891759
ENSG00000148730	2.6849038002082457e-12	8.8714441546616
ENSG00000116584	2.730706020967646e-12	8.928124316604919
ENSG00000270681	2.746143212411168e-12	7.159937793871693
ENSG00000181104	2.76166606680037e-12	8.227196598509947
ENSG00000126391	2.8889892259396547e-12	8.753499493717285
ENSG00000256299	2.988246236365483e-12	3.76738742218752
ENSG00000227815	2.988246236365483e-12	4.070268004658849
ENSG00000181163	3.056269411536319e-12	8.948367231584678
ENSG00000174748	3.056269411536319e-12	8.944318648588725
ENSG00000229766	3.056269411536341e-12	6.081475580699396
ENSG00000072778	3.0735113179914924e-12	8.948367231584678
ENSG00000234891	3.161163340330053e-12	2.3297838941454345
ENSG00000270041	3.161163340330053e-12	6.499874241393732
ENSG00000163584	3.306535524028523e-12	8.8714441546616
ENSG00000143515	3.325162225461179e-12	8.944318648588725
ENSG00000231028	3.325162225461179e-12	5.597852694533895
ENSG00000198814	3.400704475569124e-12	8.155854320578245
ENSG00000160752	3.4198517126475193e-12	8.795513436029358
ENSG00000115355	3.4391047553970195e-12	8.920027150613016
ENSG00000168876	3.4975044649177978e-12	8.819804934005067
ENSG00000176399	3.720083546428203e-12	6.6418133833018995
ENSG00000258297	3.740994190404596e-12	8.569705996714308
ENSG00000136758	3.7831621544756306e-12	8.903832818629208
ENSG00000144040	3.804420725456547e-12	8.625929554428513
ENSG00000143401	3.804420725456547e-12	8.859298405673744
ENSG00000271959	3.825796528513932e-12	5.018641954554942
ENSG00000243829	3.825796528513959e-12	6.654949088943633
ENSG00000198242	3.8906336844505285e-12	8.911929984621112
ENSG00000213693	3.8906336844505285e-12	7.707127374596532
ENSG00000121073	4.023559883508983e-12	8.903832818629208
ENSG00000101294	4.023559883508983e-12	8.928124316604919
ENSG00000108932	4.207748999476559e-12	8.687194053429506
ENSG00000186468	4.207748999476559e-12	8.907881401625161
ENSG00000147852	4.231346670178485e-12	7.033335999649966
ENSG00000232070	4.375684489861802e-12	5.28188141843705
ENSG00000132824	4.474582723102894e-12	8.87549273765755
ENSG00000213262	4.474582723102894e-12	8.131562822602536
ENSG00000100625	4.524851145058345e-12	7.509492058364783
ENSG00000136141	4.575673647081986e-12	8.59246938233746
ENSG00000250362	4.575673647081986e-12	6.2897791282047075
ENSG00000186184	4.6012945461319e-12	8.876485095948386
ENSG00000139116	4.705193438374057e-12	8.744409969434548
ENSG00000169241	4.758002773614595e-12	8.840047848984822
ENSG00000267623	5.002932266149265e-12	4.9730015087877035
ENSG00000257261	5.087292633817029e-12	7.830008395657743
ENSG00000162522	5.087292633817029e-12	8.369718167727525
ENSG00000172568	5.115721739896531e-12	6.409080850744398
ENSG00000111445	5.115721739896604e-12	8.439615586782143
ENSG00000198860	5.144306722872025e-12	8.806666826726374
ENSG00000223269	5.260222242802539e-12	2.5392566338574225
ENSG00000109971	5.260222242802539e-12	8.944318648588725
ENSG00000171469	5.289599263350535e-12	8.763124772061747
ENSG00000167770	5.3191372531922115e-12	8.81674870929995
ENSG00000188015	5.378699602980719e-12	3.0401029063770335
ENSG00000106785	5.438916262193453e-12	8.745402327725383
ENSG00000121858	5.5613407569871e-12	8.819804934005067
ENSG00000109339	5.561340756987159e-12	4.9122536055850565
ENSG00000182208	5.7500633344102e-12	8.604158527096198
ENSG00000268358	5.8467668913000075e-12	7.043201636048656
ENSG00000147251	5.879354638900388e-12	8.782831932979782
ENSG00000143365	5.978190866026492e-12	6.288031510871938
ENSG00000165917	6.044985449026304e-12	5.413096033703711
ENSG00000102871	6.044985449026369e-12	8.812700126303998
ENSG00000205763	6.425654272318329e-12	7.183104824802279
ENSG00000137070	6.717179479065948e-12	8.616304276084053
ENSG00000132286	6.90593109836424e-12	8.749986664783057
ENSG00000235065	6.90593109836424e-12	7.815277348370611
ENSG00000261645	6.90593109836424e-12	7.409762174174496
ENSG00000123119	6.905931098364338e-12	7.609805961876278
ENSG00000105173	7.021669478914785e-12	8.709957439052657
ENSG00000137818	7.021669478914785e-12	8.948367231584678
ENSG00000198286	7.060670173356908e-12	8.051836961342708
ENSG00000141441	7.060670173356908e-12	8.263482528298956
ENSG00000159433	7.258883818394387e-12	8.860290763964581
ENSG00000165915	7.258883818394387e-12	8.793449569615078
ENSG00000162755	7.299176606028831e-12	7.899238620233088
ENSG00000159267	7.545581677064089e-12	8.787416270037454
ENSG00000139239	7.587434980281574e-12	8.150936386280934
ENSG00000114315	7.671825933829529e-12	6.404302832392079
ENSG00000107745	7.843379438839611e-12	8.694755465359687
ENSG00000213442	7.8868524328388e-12	8.55656788943562
ENSG00000166068	7.8868524328388e-12	8.638075303416368
ENSG00000233411	8.063120449784892e-12	6.208319136760239
ENSG00000175985	8.107787807758839e-12	5.34146229161094
ENSG00000232995	8.152697867800572e-12	7.127554350315996
ENSG00000143514	8.288897213678937e-12	8.754491852008123
ENSG00000255299	8.288897213678937e-12	5.419530854014903
ENSG00000231007	8.288897213678937e-12	6.250449600465908
ENSG00000215086	8.334791069121474e-12	4.712905823915909
ENSG00000249487	8.380934154099915e-12	2.8826207074834156
ENSG00000013375	8.56802541223419e-12	8.87549273765755
ENSG00000137496	8.711026430350578e-12	8.385455895482215
ENSG00000144712	8.759211670245101e-12	8.494767636372904
ENSG00000053371	9.053861696757236e-12	8.533523197157777
ENSG00000170899	9.053861696757236e-12	8.38769505947092
ENSG00000132254	9.053861696757236e-12	8.835006907698036
ENSG00000229414	9.2556735152399e-12	2.854059207165837
ENSG00000134779	9.514151365189728e-12	8.67397679631821
ENSG00000159840	1.0052525178628108e-11	8.615768522022332
ENSG00000221890	1.0219785425156757e-11	4.185226119903614
ENSG00000136643	1.0332805462795863e-11	8.773742408697043
ENSG00000175634	1.0504637535160376e-11	8.799026264963588
ENSG00000203930	1.0504637535160487e-11	3.665523365087313
ENSG00000104611	1.0504637535160487e-11	6.831192799980684
ENSG00000185950	1.0562535280008054e-11	7.640698607244952
ENSG00000138674	1.0797272204664765e-11	8.924075733608968
ENSG00000072518	1.079727220466488e-11	8.80307484795954
ENSG00000162840	1.0856751270121343e-11	4.632776128763241
ENSG00000169213	1.1097897608259308e-11	8.796505794320195
ENSG00000070047	1.1723980676325711e-11	8.833478795345478
ENSG00000116668	1.1723980676325753e-11	8.715534134401166
ENSG00000179604	1.1723980676325753e-11	7.2252249939510245
ENSG00000137563	1.1723980676325753e-11	8.808651543308047
ENSG00000170522	1.2316985709801753e-11	7.905018923341095
ENSG00000268362	1.272856072652327e-11	6.430702555956245
ENSG00000204681	1.3010405145475632e-11	7.6824732963258135
ENSG00000173120	1.3081817004070569e-11	8.920027150613016
ENSG00000182197	1.3153613178896725e-11	8.770686183991927
ENSG00000135387	1.3153613178896819e-11	8.928124316604919
ENSG00000125462	1.3371327907691709e-11	7.79811740093167
ENSG00000171735	1.3371327907691803e-11	8.493239524020346
ENSG00000158714	1.3444681706779923e-11	6.5078219096852825
ENSG00000158793	1.3667118718482052e-11	8.70896508076182
ENSG00000255438	1.3742063223578494e-11	6.350989509666592
ENSG00000163001	1.3893163132250055e-11	8.523239157762118
ENSG00000112031	1.4122872225676398e-11	8.522115359053728
ENSG00000068912	1.4122872225676398e-11	8.911929984621112
ENSG00000253982	1.4200266324382047e-11	7.677631081088542
ENSG00000153179	1.4514022839217144e-11	8.627457666781071
ENSG00000186583	1.4514022839217144e-11	6.493816097100952
ENSG00000154589	1.4593518021088184e-11	8.794521077738523
ENSG00000254911	1.483457377809117e-11	7.485631733280905
ENSG00000100422	1.4915789954559125e-11	8.911929984621112
ENSG00000143412	1.4997442048955014e-11	8.210719508934034
ENSG00000182179	1.524503680918908e-11	8.911929984621112
ENSG00000179456	1.5328455603883504e-11	8.553511664730504
ENSG00000143036	1.5328455603883504e-11	5.9156376689741865
ENSG00000198283	1.566662926365135e-11	3.3176401098593558
ENSG00000187824	1.566662926365135e-11	8.372159488538314
ENSG00000171033	1.5752309142256857e-11	8.243807781208861
ENSG00000243224	1.5752309142256857e-11	6.485135795404033
ENSG00000272711	1.5752309142256967e-11	6.453569276851881
ENSG00000245571	1.618764743316639e-11	8.193565232487336
ENSG00000188282	1.6544391489776588e-11	7.46164595289409
ENSG00000238279	1.6634775038631905e-11	5.020646735707851
ENSG00000073150	1.6908840120016797e-11	6.133680647515222
ENSG00000120784	1.7001175129192476e-11	6.366031006209746
ENSG00000074695	1.7001175129192476e-11	8.936221482596823
ENSG00000228300	1.7187330564995097e-11	8.849673127329284
ENSG00000174437	1.7375483894114228e-11	8.928124316604919
ENSG00000179051	1.747031631996462e-11	8.821333046357623
ENSG00000069011	1.747031631996493e-11	5.574131530528711
ENSG00000224614	1.747031631996493e-11	6.773395389435879
ENSG00000196562	1.747031631996493e-11	8.89420754028475
ENSG00000259436	1.785474628485385e-11	8.110836444146003
ENSG00000119979	1.7952142231736855e-11	8.60820711009215
ENSG00000216866	1.795214223173692e-11	5.8266267657496105
ENSG00000236305	1.805005896506403e-11	5.9820703904394374
ENSG00000169255	1.8346961216696344e-11	6.604708468068283
ENSG00000179532	1.8446988498831273e-11	8.8714441546616
ENSG00000267193	1.8446988498831273e-11	3.74892306932294
ENSG00000140386	1.8547550339216912e-11	8.85120123968184
ENSG00000110660	1.8750288896172543e-11	8.857770293321186
ENSG00000196208	1.8955199433912883e-11	7.568281037621262
ENSG00000254685	1.8955199433912883e-11	8.289588999862193
ENSG00000247735	1.9904791343796613e-11	5.578920131724085
ENSG00000177542	1.9904791343796968e-11	8.767173355057698
ENSG00000175329	2.0122061239714187e-11	2.3841611148073216
ENSG00000251680	2.0563598183767095e-11	4.193263863871508
ENSG00000139629	2.1014628162645884e-11	8.71805460504456
ENSG00000166171	2.1014628162646036e-11	8.11674673673415
ENSG00000255521	2.1128892260019562e-11	5.218883846906602
ENSG00000100316	2.1475350903777577e-11	8.948367231584678
ENSG00000258422	2.2065195702465027e-11	4.522717892669807
ENSG00000184258	2.2065195702465027e-11	4.102885029508022
ENSG00000097046	2.2065195702465027e-11	8.295570008854872
ENSG00000126733	2.2065195702465027e-11	3.841950519719868
ENSG00000174165	2.2185055973695038e-11	8.613248051378937
ENSG00000242247	2.2185055973695197e-11	8.890158957288799
ENSG00000176393	2.267091157772093e-11	8.738297520024316
ENSG00000140577	2.2670911577721093e-11	8.785888157684896
ENSG00000076053	2.2793995862842122e-11	8.624937196137678
ENSG00000236021	2.3292916351438334e-11	5.676065301426844
ENSG00000119636	2.3292916351438334e-11	5.855321997708052
ENSG00000226833	2.3419309495843877e-11	4.8450744163780275
ENSG00000073060	2.3419309495843877e-11	8.759076189065794
ENSG00000170677	2.380253580716127e-11	7.071117395160859
ENSG00000220583	2.380253580716127e-11	6.704662552268627
ENSG00000213755	2.3931638591743226e-11	4.47280370085584
ENSG00000152558	2.406142762221477e-11	8.936221482596823
ENSG00000143195	2.4587517882564543e-11	6.113527321170553
ENSG00000166123	2.526100509977992e-11	8.76564524270514
ENSG00000240087	2.5397855983095037e-11	6.004929451901397
ENSG00000249786	2.6519137774783854e-11	5.531771129767441
ENSG00000121039	2.6519137774783854e-11	8.098638404573204
ENSG00000271734	2.6662664980861976e-11	4.10677367352704
ENSG00000108176	2.6806953393822503e-11	8.37820122154401
ENSG00000167476	2.7244425484880696e-11	8.743338461311104
ENSG00000228903	2.753995255241279e-11	8.537853086808418
ENSG00000146083	2.7838620503853976e-11	8.8795413206535
ENSG00000157181	2.798914250599221e-11	8.85120123968184
ENSG00000143248	2.798914250599221e-11	7.735552494149448
ENSG00000133884	2.8140462004419927e-11	8.839055490693989
ENSG00000172965	2.953891406753686e-11	8.597053719395133
ENSG00000198856	3.034502630541549e-11	8.891687069641355
ENSG00000254650	3.100540192691608e-11	5.665082381802815
ENSG00000242814	3.100540192691608e-11	5.227320283945561
ENSG00000187325	3.100540192691641e-11	8.641131528121484
ENSG00000165689	3.1850700674130766e-11	8.829430212349527
ENSG00000171161	3.3429509249651157e-11	8.680089245728439
ENSG00000126768	3.3609596204602524e-11	8.750979023073892
ENSG00000213261	3.3790633644721466e-11	6.835962229727867
ENSG00000240036	3.3790633644721466e-11	6.182686124506897
ENSG00000151366	3.433949808598984e-11	8.478827751796128
ENSG00000100246	3.471025079305163e-11	8.093851910693447
ENSG00000166348	3.5273744894948936e-11	8.4011144734043
ENSG00000198056	3.5273744894948936e-11	8.390092523124835
ENSG00000150054	3.546356058610178e-11	6.735525866319512
ENSG00000186063	3.6232882102826024e-11	8.791464853033405
ENSG00000174485	3.6232882102826024e-11	8.826373987644413
ENSG00000254964	3.6427753174798656e-11	4.630483796064658
ENSG00000227425	3.662365101764452e-11	2.807959977494299
ENSG00000160055	3.721755823650019e-11	8.234305509853879
ENSG00000272452	3.822843832298603e-11	7.571951072478695
ENSG00000123989	3.82284383229863e-11	8.940270065592774
ENSG00000228323	3.82284383229863e-11	5.928649029495659
ENSG00000174628	3.8433818522728746e-11	6.9412375905251755
ENSG00000138780	3.8433818522728746e-11	8.436559362077029
ENSG00000133812	3.905646692062694e-11	8.601102302391084
ENSG00000116957	3.926620429864089e-11	8.619360500789169
ENSG00000131089	3.947704502599239e-11	8.730736108094137
ENSG00000241556	3.947704502599239e-11	6.398578106589759
ENSG00000259772	4.0116244232153295e-11	8.827902099996969
ENSG00000096996	4.033155542824053e-11	8.705908856056706
ENSG00000014123	4.054799865315322e-11	8.887638486645404
ENSG00000114423	4.076557972956309e-11	8.580859387411326
ENSG00000198382	4.12041788739707e-11	8.73325657873753
ENSG00000074319	4.12041788739707e-11	8.776262879340436
ENSG00000140009	4.254789943588732e-11	8.368373786377465
ENSG00000006016	4.254789943588732e-11	5.3576831556857725
ENSG00000146350	4.2547899435887625e-11	7.891475051480822
ENSG00000205710	4.2547899435887625e-11	7.794720378739853
ENSG00000162004	4.3467464882419064e-11	8.371377720497636
ENSG00000142676	4.5608255030578094e-11	8.940270065592774
ENSG00000094916	4.585240274069745e-11	8.817284463361672
ENSG00000109917	4.5852402740697935e-11	8.82385351700102
ENSG00000135549	4.6097830595694185e-11	6.403840511335978
ENSG00000162222	4.6097830595694185e-11	8.647164827699108
ENSG00000089876	4.634454516134265e-11	8.647164827699108
ENSG00000140443	4.734440300049212e-11	8.540223691214672
ENSG00000236287	4.836538209138477e-11	8.891687069641355
ENSG00000167588	4.836538209138511e-11	6.743485398685466
ENSG00000157796	4.914523934532937e-11	8.825381629353576
ENSG00000236552	5.1013120007764206e-11	8.734784691090086
ENSG00000225855	5.101312000776475e-11	8.2716121081188
ENSG00000196914	5.238971605029323e-11	8.911929984621112
ENSG00000254461	5.238971605029323e-11	7.475019651225889
ENSG00000204060	5.323306941102864e-11	4.620019742240935
ENSG00000180573	5.351713111649801e-11	8.899784235633259
ENSG00000053501	6.112144646127661e-11	8.695291219421408
ENSG00000102931	6.243255372038072e-11	8.748458552430499
ENSG00000151348	6.276461034964767e-11	8.878013208300944
ENSG00000198157	6.445101114236854e-11	8.321389619183138
ENSG00000259666	6.445101114236877e-11	2.940134615723135
ENSG00000155846	6.445101114236877e-11	8.730200354032414
ENSG00000255516	6.548406677611955e-11	3.347182361529235
ENSG00000152582	6.548406677611955e-11	8.81323588036572
ENSG00000214026	6.583200868775377e-11	8.77122193805365
ENSG00000106025	6.618176085190056e-11	6.763971341269915
ENSG00000110090	6.653333247810354e-11	8.903832818629208
ENSG00000182575	6.795799939998506e-11	6.2380065483613
ENSG00000173401	6.831880808837467e-11	6.3117007426742
ENSG00000213625	6.941252646471484e-11	8.887638486645404
ENSG00000252361	6.941252646471484e-11	6.087540435470282
ENSG00000187792	6.941252646471484e-11	8.380669401602459
ENSG00000110768	6.978089529991458e-11	8.81674870929995
ENSG00000241352	7.089752541517559e-11	5.512538500199432
ENSG00000103253	7.241362022479916e-11	8.446641244650602
ENSG00000142279	7.279757696084542e-11	5.609827663457021
ENSG00000218175	7.435343807542184e-11	8.422349746674895
ENSG00000160685	7.435343807542184e-11	8.813692484594837
ENSG00000177700	7.435343807542184e-11	8.837527378341429
ENSG00000215283	7.474746286142246e-11	4.967350994115897
ENSG00000219559	7.51435320132606e-11	3.8356975902977077
ENSG00000188971	7.514353201326168e-11	8.641131528121484
ENSG00000146263	7.674846046331996e-11	8.523977068645921
ENSG00000235609	7.715490803454383e-11	6.027894662200039
ENSG00000231738	7.715490803454383e-11	5.320045770532252
ENSG00000150938	7.715490803454383e-11	7.784431002520319
ENSG00000254965	7.756346297064119e-11	6.292472291312834
ENSG00000002586	7.838693772026405e-11	8.209178525342171
ENSG00000132640	7.880187905759273e-11	8.873964625304993
ENSG00000173166	7.963822386666778e-11	7.769893126702422
ENSG00000164751	8.048325776099059e-11	8.835006907698036
ENSG00000267121	8.133706898653529e-11	8.704380743704148
ENSG00000143768	8.219974666395132e-11	6.843512689314909
ENSG00000188959	8.263443851355769e-11	5.352905043924141
ENSG00000197958	8.263443851355769e-11	8.940270065592774
ENSG00000148175	8.263443851355769e-11	8.907881401625161
ENSG00000151704	8.263443851355769e-11	7.490847972142115
ENSG00000231084	8.263443851355769e-11	6.982482215164165
ENSG00000174996	8.351058490414798e-11	8.753499493717285
ENSG00000182054	8.484188291193096e-11	8.915978567617064
ENSG00000197136	8.484188291193096e-11	8.891687069641355
ENSG00000225135	8.484188291193096e-11	6.722908643833203
ENSG00000111666	8.529024934180242e-11	8.660838689039519
ENSG00000136997	8.710702889036025e-11	8.907881401625161
ENSG00000261373	8.710702889036025e-11	8.285285969459212
ENSG00000187098	8.756711132800783e-11	7.851963488160924
ENSG00000177917	8.94313502335942e-11	8.677568775085046
ENSG00000168014	8.990344781425363e-11	8.720575075687954
ENSG00000213593	8.990344781425363e-11	8.868387929956484
ENSG00000204131	8.990344781425426e-11	6.284713347473775
ENSG00000260808	9.037798497222738e-11	5.306306194751938
ENSG00000213465	9.376909609244289e-11	8.32398923965914
ENSG00000205744	9.576247409486683e-11	8.829430212349527
ENSG00000103740	9.677466047718934e-11	5.794203780001822
ENSG00000148985	9.728467370977594e-11	8.727144129327298
ENSG00000255004	9.779731788295369e-11	1.5812098062288982
ENSG00000118804	9.883055217980423e-11	7.850180594232968
ENSG00000170469	9.883055217980423e-11	8.310438385308204
ENSG00000135709	9.9351169031331e-11	8.86991604230904
ENSG00000143499	1.0199479081967324e-10	8.723429143570984
ENSG00000108830	1.0199479081967324e-10	6.611350749347593
ENSG00000180998	1.0415915607074122e-10	6.641043894845816
ENSG00000116791	1.0415915607074122e-10	8.688722165782064
ENSG00000256116	1.0470723374086621e-10	4.593084388899041
ENSG00000116984	1.0636845996358375e-10	8.853721710325235
ENSG00000198088	1.0636845996358375e-10	8.329284628352957
ENSG00000077147	1.0692791403726296e-10	8.911929984621112
ENSG00000164236	1.0692791403726296e-10	5.216699501319695
ENSG00000242083	1.0749024808379926e-10	5.3040386390039185
ENSG00000158062	1.0919467531530709e-10	8.67451255037993
ENSG00000242689	1.0976867486505518e-10	7.18569746278762
ENSG00000146677	1.1150845180484872e-10	7.904849180346955
ENSG00000140750	1.1268326774248115e-10	8.524635829697122
ENSG00000185100	1.1446824072993052e-10	6.868980580155802
ENSG00000232341	1.1628088006189432e-10	5.378571514020884
ENSG00000015133	1.181216047146347e-10	8.899784235633259
ENSG00000110713	1.18741494086631e-10	8.8795413206535
ENSG00000174851	1.18741494086631e-10	8.861818876317137
ENSG00000143811	1.2062032828429655e-10	8.82385351700102
ENSG00000183023	1.2062032828429655e-10	8.443970907770069
ENSG00000174606	1.2125304856860713e-10	8.829430212349527
ENSG00000186310	1.2125304856860713e-10	5.786522058364402
ENSG00000175220	1.2125304856860798e-10	8.865867459313089
ENSG00000198483	1.2317076308742405e-10	4.446429992318066
ENSG00000204193	1.2511815280379332e-10	3.5786502689645285
ENSG00000139219	1.2776161020289628e-10	4.704617095996517
ENSG00000139133	1.2776161020289628e-10	8.049826392552042
ENSG00000143156	1.2776161020289628e-10	7.946641423248306
ENSG00000261355	1.339108346788342e-10	8.53632497445586
ENSG00000184933	1.346117050098923e-10	3.770003844020809
ENSG00000242866	1.3673592522297414e-10	6.629381891168181
ENSG00000123595	1.3889293926845777e-10	8.768701467410256
ENSG00000175197	1.4034941135769152e-10	8.691242636425457
ENSG00000123836	1.4034941135769351e-10	8.798033906672751
ENSG00000185332	1.418208264675287e-10	4.097110385318866
ENSG00000171365	1.4405629533711273e-10	8.109764936022561
ENSG00000158006	1.4785893473635472e-10	8.52265111311545
ENSG00000149781	1.4785893473635524e-10	8.906353289272603
ENSG00000133138	1.5255190449079422e-10	7.326792383864596
ENSG00000167792	1.5986583983828253e-10	8.907881401625161
ENSG00000136383	1.5986583983828253e-10	7.870546516202203
ENSG00000066185	1.606993768331884e-10	6.701440141119615
ENSG00000156140	1.6322558517596284e-10	4.072822111295758
ENSG00000163219	1.6322558517596284e-10	8.85120123968184
ENSG00000240616	1.6407625805536828e-10	7.136238110017148
ENSG00000259768	1.6407625805536944e-10	5.21019827014648
ENSG00000103066	1.6493126839919457e-10	8.721110829749675
ENSG00000130810	1.6839511810604985e-10	7.659569484932262
ENSG00000087884	1.692721419610642e-10	7.5198283883453865
ENSG00000247595	1.692721419610642e-10	6.011307323272374
ENSG00000138629	1.7282514716580536e-10	8.837527378341429
ENSG00000176171	1.773691392616722e-10	8.47403570333609
ENSG00000230216	1.773691392616722e-10	3.9480119589153837
ENSG00000260719	1.773691392616722e-10	8.393350904652035
ENSG00000122218	1.773691392616722e-10	8.907881401625161
ENSG00000030419	1.773691392616722e-10	8.279173520048982
ENSG00000185238	1.7829186391988187e-10	8.583379858054721
ENSG00000185507	1.7829186391988187e-10	8.867395571665647
ENSG00000162236	1.7829186391988187e-10	8.8714441546616
ENSG00000177383	1.7921928460719183e-10	8.806666826726374
ENSG00000267709	1.81088307564745e-10	3.7175916615178433
ENSG00000159346	1.8108830756474692e-10	8.899784235633259
ENSG00000239559	1.8584469359230613e-10	7.170421870815287
ENSG00000164850	1.8584469359230613e-10	5.784058297738738
ENSG00000147485	1.8584469359230613e-10	7.30342774098024
ENSG00000272468	1.9471607651617258e-10	7.554894371684192
ENSG00000272543	1.9674304865679041e-10	2.1778947516738882
ENSG00000227627	1.9674304865679184e-10	3.9792367851487302
ENSG00000149295	1.998222672159818e-10	5.694843448550354
ENSG00000237686	1.998222672159818e-10	5.791750195121095
ENSG00000163683	2.0085911222578166e-10	8.82232540464846
ENSG00000269988	2.0085911222578236e-10	5.143209627112377
ENSG00000139352	2.0190121981429674e-10	6.694900258583433
ENSG00000261644	2.104306905585277e-10	7.373936850913022
ENSG00000108298	2.104306905585277e-10	8.944318648588725
ENSG00000099849	2.1152135057657997e-10	8.620352859080006
ENSG00000107242	2.126175398002737e-10	8.899784235633259
ENSG00000081760	2.1482661550087835e-10	8.684594432953505
ENSG00000164122	2.1705813825805794e-10	6.001065216294489
ENSG00000187243	2.2158941802431673e-10	4.207192768476077
ENSG00000116977	2.2273661800865993e-10	8.783367687041503
ENSG00000143303	2.262131869283411e-10	8.792992965385965
ENSG00000216937	2.262131869283411e-10	7.8961116791234405
ENSG00000215595	2.2738379577185148e-10	6.215065143006509
ENSG00000255183	2.3574559974141805e-10	4.93465912088895
ENSG00000253897	2.3574559974141805e-10	1.7251507452542605
ENSG00000179397	2.381894317678321e-10	7.221070518286767
ENSG00000198732	2.3942062268266574e-10	8.890158957288799
ENSG00000233276	2.3942062268266574e-10	8.878013208300944
ENSG00000149054	2.406580375863937e-10	8.899784235633259
ENSG00000248478	2.419017072036512e-10	2.039807490465081
ENSG00000244165	2.444079342172159e-10	8.25992296336006
ENSG00000236296	2.444079342172159e-10	7.64220018042417
ENSG00000185201	2.5078513859504865e-10	8.857770293321186
ENSG00000181264	2.5078513859504865e-10	7.7924435805112955
ENSG00000179141	2.5078513859504865e-10	6.88363228956254
ENSG00000135185	2.520799698948647e-10	8.911929984621112
ENSG00000157045	2.5207996989486916e-10	8.776798633402159
ENSG00000231327	2.5732499793495046e-10	6.059025569096711
ENSG00000128228	2.5865284299324736e-10	8.8795413206535
ENSG00000183690	2.6267671460012493e-10	4.344873937669339
ENSG00000198873	2.640315611970713e-10	8.770229579762812
ENSG00000136895	2.6951962215730816e-10	8.46973822751339
ENSG00000149541	2.6951962215730816e-10	8.777790991692996
ENSG00000169239	2.6951962215730816e-10	8.263383501709345
ENSG00000249167	2.709089755310418e-10	3.5520521131107885
ENSG00000110274	2.765367707561847e-10	8.792457211324242
ENSG00000128928	2.7796148859067155e-10	8.867395571665647
ENSG00000164967	2.7939338405829637e-10	8.684673582786113
ENSG00000144369	2.808324924639577e-10	8.355104238681223
ENSG00000213609	2.8519345090157774e-10	6.531451181468806
ENSG00000260359	2.956281772205222e-10	8.82385351700102
ENSG00000196236	2.9867748688525133e-10	8.55735809090437
ENSG00000226337	2.9867748688525666e-10	4.927088751009258
ENSG00000143882	3.002136543240776e-10	8.103040461565794
ENSG00000169567	3.0021365432407974e-10	8.92254762125641
ENSG00000107771	3.0175754710379665e-10	8.662164644569991
ENSG00000143553	3.0643595767652346e-10	8.710493193114377
ENSG00000104626	3.0801113291868153e-10	8.40669116875281
ENSG00000200152	3.095942249647926e-10	7.4356959225513535
ENSG00000101977	3.1439139129404867e-10	6.3586072176549155
ENSG00000174903	3.1600654085520557e-10	8.725159412745626
ENSG00000267768	3.1600654085520557e-10	2.886510007884437
ENSG00000122787	3.1600654085520557e-10	7.558421522795144
ENSG00000080839	3.2090082618467086e-10	8.585443724469
ENSG00000198270	3.225486667477052e-10	8.210804213346922
ENSG00000197016	3.225486667477052e-10	6.83142798891593
ENSG00000236756	3.258692078905756e-10	5.034340456345217
ENSG00000228057	3.258692078905756e-10	6.068420493832938
ENSG00000197858	3.3091278075614816e-10	8.903832818629208
ENSG00000163673	3.3261087234504954e-10	4.292829264498921
ENSG00000068308	3.3775643035259344e-10	8.857770293321186
ENSG00000147044	3.394888505064868e-10	8.689178770011178
ENSG00000162129	3.4650583182618883e-10	8.648236335822551
ENSG00000175573	3.4828211647672137e-10	8.801090131377867
ENSG00000137575	3.5006730322907435e-10	8.835006907698036
ENSG00000264278	3.5006730322907435e-10	7.180321807492148
ENSG00000095059	3.5547671260902797e-10	8.861818876317137
ENSG00000138617	3.5912829995892847e-10	8.677568775085046
ENSG00000172638	3.6467454242058897e-10	7.985180505034371
ENSG00000181924	3.665418328276251e-10	8.799026264963588
ENSG00000145425	3.721999691183931e-10	8.940270065592774
ENSG00000157978	3.741049225193893e-10	8.865867459313089
ENSG00000184575	3.741049225193893e-10	8.895735652637308
ENSG00000117697	3.8182051270770287e-10	8.667943496740586
ENSG00000145808	3.837735887764813e-10	4.325686735196785
ENSG00000094804	3.837735887764813e-10	8.665958780158913
ENSG00000117410	3.837735887764813e-10	8.8795413206535
ENSG00000182050	3.837735887764813e-10	7.09654485667172
ENSG00000250519	3.837735887764813e-10	4.97841720747739
ENSG00000157765	3.916840301829721e-10	6.0087806571704245
ENSG00000147027	3.9168403018297907e-10	4.832729589889881
ENSG00000272970	3.9368641481857387e-10	4.381428149970526
ENSG00000143590	3.9368641481857387e-10	5.864533395364385
ENSG00000123444	3.9569880596784727e-10	8.072001733528525
ENSG00000119508	3.9569880596784727e-10	8.33556682075733
ENSG00000224993	3.9569880596784727e-10	4.80301651497499
ENSG00000234465	4.0179650768618497e-10	7.863304713503304
ENSG00000158077	4.0384941524221527e-10	8.067425829898927
ENSG00000115539	4.0384941524221527e-10	8.577346558477096
ENSG00000110583	4.1216407495276427e-10	8.739825632376874
ENSG00000077235	4.1216407495276427e-10	8.840047848984822
ENSG00000117151	4.1216407495276427e-10	8.750979023073892
ENSG00000185686	4.1216407495276427e-10	7.437398231572775
ENSG00000155755	4.1426874890066877e-10	8.356834507855865
ENSG00000154370	4.2279300865774246e-10	8.54368422956396
ENSG00000228981	4.249507222650287e-10	4.828129589537137
ENSG00000180592	4.249507222650287e-10	4.985242375968271
ENSG00000163113	4.314886532846751e-10	8.728672241679856
ENSG00000181191	4.336897358374111e-10	8.654805389461895
ENSG00000170890	4.4260434598468983e-10	3.8191187555424935
ENSG00000128641	4.448608373882374e-10	8.464325720578742
ENSG00000245556	4.44860837388239e-10	8.336337145469077
ENSG00000254739	4.5631305164458663e-10	5.017381558800968
ENSG00000105523	4.5631305164458663e-10	4.196290582151295
ENSG00000185339	4.6332217764711877e-10	8.736312803442644
ENSG00000197779	4.680532780370637e-10	8.337583951166945
ENSG00000196118	4.680532780370637e-10	5.586957828803736
ENSG00000198171	4.680532780370637e-10	8.8714441546616
ENSG00000213315	4.680532780370687e-10	6.478618336326056
ENSG00000171202	4.680532780370687e-10	8.696819331773968
ENSG00000143549	4.752385914620113e-10	8.911929984621112
ENSG00000052126	4.776575694410828e-10	7.244913509452889
ENSG00000175115	4.776575694410862e-10	8.906353289272603
ENSG00000230202	4.874544009503636e-10	8.551526948148831
ENSG00000087510	4.874544009503689e-10	4.434004655174747
ENSG00000110200	4.899341328427654e-10	7.874515949365548
ENSG00000010072	4.899341328427654e-10	8.334071122232714
ENSG00000116903	4.899341328427654e-10	8.721110829749675
ENSG00000158428	4.899341328427654e-10	4.0408641819818945
ENSG00000166946	4.924261929622639e-10	8.899784235633259
ENSG00000149609	4.924261929622709e-10	5.881972379496476
ENSG00000164924	4.999769421100788e-10	8.928124316604919
ENSG00000054967	5.050735199260173e-10	8.548470723443716
ENSG00000103111	5.128137259000526e-10	8.807659185017213
ENSG00000236675	5.128137259000526e-10	7.220878019687828
ENSG00000143621	5.154194652942241e-10	8.915978567617064
ENSG00000137877	5.206698240945321e-10	8.293128688044085
ENSG00000112799	5.233145691668708e-10	8.51356158883271
ENSG00000175279	5.286435070474259e-10	7.129024951671695
ENSG00000188636	5.286435070474259e-10	8.135292130535573
ENSG00000120519	5.286435070474259e-10	8.601638056452805
ENSG00000259475	5.286435070474259e-10	3.810896678581706
ENSG00000145354	5.394609644152916e-10	8.764117130352583
ENSG00000198918	5.394609644152916e-10	8.928124316604919
ENSG00000168056	5.421989515068066e-10	8.907881401625161
ENSG00000188613	5.421989515068124e-10	8.201362666004957
ENSG00000115841	5.421989515068124e-10	8.358643926863113
ENSG00000185483	5.504946525030591e-10	5.721730598798704
ENSG00000183298	5.532873527894567e-10	6.752622423378665
ENSG00000099800	5.560938971879915e-10	8.756810165829432
ENSG00000269994	5.560938971879974e-10	5.551701345126098
ENSG00000187867	5.674598596583555e-10	3.0409470250625064
ENSG00000234741	5.968772231347868e-10	8.903832818629208
ENSG00000079616	6.090569135240476e-10	8.81881257571423
ENSG00000167748	6.21479354900959e-10	3.9803101856417187
ENSG00000133195	6.277830779980004e-10	8.703642832820343
ENSG00000102098	6.405785191994974e-10	6.92713213537323
ENSG00000213930	6.438169868426204e-10	8.783367687041503
ENSG00000140464	6.438169868426204e-10	8.861818876317137
ENSG00000086967	6.569315879090102e-10	5.420105452780234
ENSG00000148450	6.569315879090102e-10	8.41710664856602
ENSG00000254754	6.602508088290155e-10	2.7110583867113593
ENSG00000110025	6.770942679338422e-10	7.6003744069258286
ENSG00000109685	6.874011003572775e-10	8.87549273765755
ENSG00000172922	6.908706551782321e-10	8.825381629353576
ENSG00000175505	6.908706551782395e-10	7.350143022178851
ENSG00000257279	6.94357318173292e-10	5.338010163254267
ENSG00000168216	6.94357318173292e-10	8.861818876317137
ENSG00000264920	7.084767031727517e-10	7.457062636239498
ENSG00000231611	7.084767031727593e-10	7.441618752210437
ENSG00000151287	7.120501488852452e-10	7.705651552828922
ENSG00000132749	7.120501488852502e-10	8.031059299339896
ENSG00000271430	7.228764706653027e-10	8.377815333719429
ENSG00000166681	7.601384362003191e-10	7.792984889153298
ENSG00000158828	7.601384362003191e-10	8.51653866370522
ENSG00000182518	7.601384362003191e-10	8.002517061546152
ENSG00000143498	7.601384362003191e-10	8.275783698104231
ENSG00000257742	7.601384362003191e-10	8.62638615865763
ENSG00000155660	7.639662343095196e-10	8.940270065592774
ENSG00000132915	7.794666207611917e-10	4.3240257660438175
ENSG00000100360	7.833894706415458e-10	8.697811690064801
ENSG00000267169	7.952740986992049e-10	7.503058882954222
ENSG00000163995	7.952740986992049e-10	5.326906829361746
ENSG00000135749	7.952740986992049e-10	8.150306269583181
ENSG00000235652	8.032948459469602e-10	7.5113254577719
ENSG00000241288	8.032948459469602e-10	5.989823632631823
ENSG00000177410	8.154743389407395e-10	8.843104073689938
ENSG00000105426	8.154743389407539e-10	7.321638002481578
ENSG00000074855	8.19574115651866e-10	8.679096887437602
ENSG00000100439	8.236940247678867e-10	8.69880404835564
ENSG00000233184	8.361755127778906e-10	8.235833622206437
ENSG00000223802	8.361755127778965e-10	3.573635929145529
ENSG00000151229	8.403769200000705e-10	8.472540004811474
ENSG00000166557	8.445989461315589e-10	8.903832818629208
ENSG00000164953	8.573897269283772e-10	7.976386609583044
ENSG00000168843	8.616952199489598e-10	6.366096645852468
ENSG00000122591	8.616952199489598e-10	8.812700126303998
ENSG00000224668	8.616952199489598e-10	3.7506684959925796
ENSG00000259541	8.660218298174597e-10	2.5793818501177785
ENSG00000047346	8.703696575165566e-10	8.940270065592774
ENSG00000186976	8.835414644850689e-10	6.822491544194232
ENSG00000124783	8.835414644850689e-10	8.915978567617064
ENSG00000070886	8.835414644850689e-10	5.789189495354575
ENSG00000234160	8.835414644850689e-10	7.3692447196692985
ENSG00000213445	9.104718056096483e-10	8.82385351700102
ENSG00000040341	9.242359862019624e-10	8.696283577712247
ENSG00000165916	9.242359862019722e-10	8.859298405673744
ENSG00000255139	9.476292185707827e-10	6.4599137522327155
ENSG00000183955	9.571475723943168e-10	8.71400602204861
ENSG00000143374	9.667592828922068e-10	8.731728466384972
ENSG00000160766	9.667592828922068e-10	8.12336808095844
ENSG00000166598	9.667592828922068e-10	8.944318648588725
ENSG00000204104	9.716004254893474e-10	8.43256306966602
ENSG00000272899	9.716004254893474e-10	7.835505941173645
ENSG00000154229	9.716004254893474e-10	8.8795413206535
ENSG00000139112	9.764652426042042e-10	8.863346988669695
ENSG00000197915	9.764652426042042e-10	3.3000350743175213
ENSG00000237840	9.912028723251828e-10	6.525272119296907
ENSG00000261435	9.912028723251828e-10	5.034245502960423
ENSG00000225828	9.961635214077447e-10	7.898044105120167
ENSG00000273151	1.0011484145915319e-09	7.4922913800817845
ENSG00000242829	1.0061576673825575e-09	4.625359029551236
ENSG00000176014	1.0162497164897498e-09	7.080936411945654
ENSG00000160972	1.0162497164897498e-09	8.336925190115744
ENSG00000106077	1.0213327465044266e-09	8.657325860105288
ENSG00000116918	1.0367312719787046e-09	8.709957439052657
ENSG00000166295	1.0419143214643682e-09	8.873964625304993
ENSG00000166411	1.0419143214643682e-09	8.78489579939406
ENSG00000180357	1.0471226740820512e-09	8.855249822677791
ENSG00000177951	1.0471226740820512e-09	8.82385351700102
ENSG00000260300	1.0629007576348621e-09	4.132109839434256
ENSG00000096092	1.0682115324853367e-09	8.59155617387923
ENSG00000196182	1.07354821812606e-09	8.849673127329284
ENSG00000233108	1.0897149748825746e-09	7.662964861457295
ENSG00000109920	1.1006246410287534e-09	8.903832818629208
ENSG00000263326	1.1171893989362316e-09	3.9126498719369884
ENSG00000139438	1.1227648957139069e-09	7.2108756211152265
ENSG00000166200	1.1227648957139267e-09	8.890158957288799
ENSG00000232472	1.1227648957139267e-09	8.292592933982363
ENSG00000250978	1.128367561482898e-09	3.6965318078635097
ENSG00000269990	1.1339975252840479e-09	8.36976490373219
ENSG00000249353	1.1453398661296194e-09	7.786453803922174
ENSG00000237595	1.151052504247095e-09	6.393861758994876
ENSG00000225674	1.151052504247095e-09	4.311763503375084
ENSG00000108828	1.1567929625482155e-09	8.802618243730425
ENSG00000137509	1.203734130077866e-09	8.907881401625161
ENSG00000254595	1.2097309859363877e-09	7.5800140395368745
ENSG00000110075	1.2097309859363877e-09	8.890158957288799
ENSG00000273445	1.234011479542443e-09	7.627879001361488
ENSG00000121644	1.265031994819121e-09	8.872436512952435
ENSG00000078098	1.26503199481913e-09	6.0541318229853545
ENSG00000181798	1.271326834159624e-09	7.1765825071675975
ENSG00000143740	1.271326834159624e-09	8.776798633402159
ENSG00000149124	1.271326834159624e-09	3.317941890957461
ENSG00000094975	1.2968134440506574e-09	8.899784235633259
ENSG00000007968	1.2968134440506574e-09	8.695545666828439
ENSG00000129749	1.2968134440506803e-09	6.3307117877582275
ENSG00000122884	1.3032626385328338e-09	8.8714441546616
ENSG00000181744	1.3227986794401655e-09	8.737305161733481
ENSG00000100266	1.3227986794401655e-09	8.610727580735544
ENSG00000177666	1.32937400828923e-09	8.843104073689938
ENSG00000033011	1.3293740082892395e-09	8.705908856056706
ENSG00000260625	1.3293740082892395e-09	6.286587746170846
ENSG00000245330	1.3293740082892395e-09	5.85087514226786
ENSG00000271522	1.33598124448774e-09	3.7321830353415932
ENSG00000149357	1.33598124448774e-09	8.841575961337382
ENSG00000182287	1.362732290799154e-09	8.853721710325235
ENSG00000092841	1.362732290799154e-09	8.915978567617064
ENSG00000147231	1.362732290799154e-09	8.381407312486264
ENSG00000249421	1.3695013408652033e-09	2.577281631549734
ENSG00000124103	1.3695013408652033e-09	6.292934310990971
ENSG00000267052	1.390006050717623e-09	3.1102510241326824
ENSG00000101003	1.390006050717623e-09	7.947926197354396
ENSG00000213293	1.390006050717633e-09	3.8022661856822606
ENSG00000138696	1.4319185919899115e-09	5.320767460732496
ENSG00000241978	1.4390229382211356e-09	6.2509082491875185
ENSG00000187323	1.4605430657247489e-09	7.907395386787381
ENSG00000184939	1.4605430657247489e-09	8.515546305414382
ENSG00000106211	1.4605430657247489e-09	8.865867459313089
ENSG00000198353	1.467786014846242e-09	5.175726219723428
ENSG00000118058	1.467786014846242e-09	8.907881401625161
ENSG00000188825	1.4971100722903447e-09	7.023085831701243
ENSG00000227512	1.5045299843870294e-09	4.5252378745857245
ENSG00000257543	1.5119857912516367e-09	5.969411183048614
ENSG00000171631	1.511985791251642e-09	7.930423328621036
ENSG00000095002	1.5270057667958181e-09	8.636345034241726
ENSG00000117593	1.5270057667958181e-09	8.712021305466937
ENSG00000159788	1.5421713617184453e-09	8.293303985618508
ENSG00000213399	1.5421713617184618e-09	4.71354869134354
ENSG00000177519	1.572944923567114e-09	6.709499051189243
ENSG00000219891	1.572944923567114e-09	6.749198736668555
ENSG00000256604	1.5885556791052815e-09	4.654058502505129
ENSG00000135905	1.6043176314718787e-09	8.86991604230904
ENSG00000229043	1.612255751735491e-09	8.097391598875339
ENSG00000124216	1.6443933920997915e-09	7.486605665752153
ENSG00000111602	1.6443933920997973e-09	8.796505794320195
ENSG00000256746	1.6937754210042684e-09	4.224988429276302
ENSG00000188779	1.6937754210042684e-09	6.836046934140755
ENSG00000120756	1.7021452849768823e-09	7.96204555376336
ENSG00000100206	1.7618752348230602e-09	6.303496194402971
ENSG00000144741	1.7705733777966754e-09	8.581851745702163
ENSG00000244998	1.7793134273657796e-09	4.69837400646193
ENSG00000152022	1.8057869868357925e-09	8.710493193114377
ENSG00000125084	1.8057869868357925e-09	6.419094388824763
ENSG00000197180	1.8057869868357925e-09	6.835403502304942
ENSG00000094631	1.8057869868357925e-09	8.85120123968184
ENSG00000229914	1.8057869868358053e-09	6.559683225621543
ENSG00000188153	1.859892418724018e-09	8.11283207247473
ENSG00000239719	1.859892418724018e-09	6.193234745115767
ENSG00000203705	1.8875352305279273e-09	8.684673582786113
ENSG00000006756	1.8968382933624345e-09	6.325103197518108
ENSG00000188001	1.906186099270647e-09	6.731528434534345
ENSG00000135842	1.906186099270647e-09	8.760068547356632
ENSG00000176732	1.9155788578493523e-09	6.087537784853439
ENSG00000172053	1.9345000761805823e-09	8.914450455264506
ENSG00000258920	1.9536036442905743e-09	7.9625401264006985
ENSG00000167257	1.9536036442905743e-09	8.676040662732488
ENSG00000255478	1.9536036442905743e-09	4.082022509467983
ENSG00000026025	1.9536036442905743e-09	8.940270065592774
ENSG00000120509	1.9826046502532136e-09	8.612255693088102
ENSG00000177189	1.9826046502532136e-09	8.830958324702085
ENSG00000144677	2.002171614386072e-09	7.0192205518467565
ENSG00000183386	2.0418725341307874e-09	6.637803518392733
ENSG00000245148	2.0519171798616523e-09	6.795071635543855
ENSG00000107816	2.092580156897277e-09	8.609735222444709
ENSG00000272129	2.1340290938611585e-09	6.144746710176683
ENSG00000144485	2.14451586150269e-09	7.77144843247101
ENSG00000263753	2.14451586150269e-09	8.795513436029358
ENSG00000148908	2.144515861502713e-09	8.201512532242099
ENSG00000175224	2.144515861502713e-09	8.895735652637308
ENSG00000159403	2.155052908318198e-09	8.660382084810404
ENSG00000254018	2.165640469065304e-09	1.9035382849811036
ENSG00000137699	2.2085005838984076e-09	2.270105696542555
ENSG00000174989	2.241187728868285e-09	8.797041548381916
ENSG00000248544	2.2521879811381765e-09	6.342223886091138
ENSG00000136828	2.2632409086518617e-09	8.829430212349527
ENSG00000170271	2.296718204436562e-09	7.671146731862085
ENSG00000054938	2.307984300289807e-09	4.378579545544199
ENSG00000258994	2.307984300289807e-09	5.455705848683613
ENSG00000151553	2.3079843002898233e-09	8.761596659709188
ENSG00000262089	2.3193043106697504e-09	5.749437042381831
ENSG00000143537	2.3535903470030486e-09	8.793449569615078
ENSG00000073417	2.3651285392302085e-09	8.643651998764877
ENSG00000104976	2.3651285392302085e-09	8.533804503812467
ENSG00000176894	2.3651285392302172e-09	6.262101285371261
ENSG00000143578	2.4000752376888203e-09	8.53021252504563
ENSG00000232485	2.4118357048853937e-09	5.287141104756355
ENSG00000141401	2.4118357048853937e-09	8.296105762916593
ENSG00000223797	2.423652389084574e-09	7.57072235843205
ENSG00000189157	2.435525551938564e-09	6.2339746606271005
ENSG00000139160	2.459442366140503e-09	7.824202684239488
ENSG00000143815	2.4714865467290415e-09	8.818276821652509
ENSG00000081087	2.4714865467290415e-09	8.873964625304993
ENSG00000151414	2.4714865467290415e-09	8.852193597972677
ENSG00000110719	2.483588264464156e-09	8.93217289960087
ENSG00000177483	2.5079653830617367e-09	7.39788076364074
ENSG00000101868	2.520241322796573e-09	8.585900328698115
ENSG00000000457	2.520241322796573e-09	8.624401442075957
ENSG00000109911	2.5325758774330578e-09	8.467955667753802
ENSG00000115266	2.5325758774330578e-09	7.978611451395025
ENSG00000255224	2.5325758774330847e-09	6.51015287606507
ENSG00000143314	2.5325758774330847e-09	8.819804934005067
ENSG00000071082	2.5699339617946973e-09	8.936221482596823
ENSG00000113594	2.5825057132540344e-09	7.100440272269271
ENSG00000164506	2.6078294639761374e-09	8.506992535193366
ENSG00000181847	2.607829463976156e-09	7.839981593418564
ENSG00000221413	2.633395409363649e-09	2.1218950579468405
ENSG00000140854	2.633395409363649e-09	8.623865688014234
ENSG00000137337	2.6462699088916615e-09	8.811707768013164
ENSG00000165810	2.659205804229392e-09	4.477124691931726
ENSG00000269071	2.6983847219200883e-09	5.215019358735489
ENSG00000181982	2.7115690637649997e-09	8.644644357055713
ENSG00000244038	2.7115690637649997e-09	8.93217289960087
ENSG00000264442	2.7115690637650382e-09	6.513395160235705
ENSG00000259362	2.7381265407155094e-09	4.286863909851486
ENSG00000135631	2.7381265407155487e-09	8.77878334998383
ENSG00000114023	2.764937692067315e-09	8.769693825701092
ENSG00000163697	2.7784391318617257e-09	7.8665774172072265
ENSG00000124198	2.7784391318617257e-09	8.911929984621112
ENSG00000146147	2.778439131861775e-09	6.620862889667116
ENSG00000245156	2.7920048763731547e-09	6.4670899898944105
ENSG00000133135	2.819330473481613e-09	3.9211388675895997
ENSG00000160753	2.8469168847232452e-09	8.576275050353653
ENSG00000179387	2.8469168847232452e-09	8.797041548381916
ENSG00000142186	2.8608086519799856e-09	8.873964625304993
ENSG00000228510	2.9028818634668246e-09	5.0645779713151065
ENSG00000163235	2.9170399294411415e-09	8.29289967197434
ENSG00000152422	2.931265342738129e-09	8.734248937028365
ENSG00000239553	2.9455584151983322e-09	3.2121222142477452
ENSG00000155304	2.9743487919887216e-09	8.912922342911948
ENSG00000255320	2.9888467270361918e-09	6.981969100295277
ENSG00000224596	3.03275533292556e-09	4.045631653694689
ENSG00000103540	3.0475308696324176e-09	8.639603415768926
ENSG00000078246	3.0475308696324176e-09	8.329688941997125
ENSG00000101444	3.04753086963245e-09	8.876485095948386
ENSG00000257086	3.062376611226615e-09	5.5647617107762954
ENSG00000223387	3.0772928823914993e-09	4.35556861182828
ENSG00000148291	3.1073383194640028e-09	8.320397260892301
ENSG00000247011	3.1073383194640028e-09	2.6941004188459012
ENSG00000106004	3.1224681420546296e-09	6.780875258993391
ENSG00000178761	3.1224681420546296e-09	8.863346988669695
ENSG00000150316	3.2619096372301216e-09	8.772750050406207
ENSG00000080947	3.293711616364622e-09	7.545857472154764
ENSG00000243445	3.293711616364622e-09	4.975911901201809
ENSG00000178105	3.325815910672267e-09	8.757548076713238
ENSG00000101400	3.341982298971696e-09	8.434626936080301
ENSG00000128915	3.423970776325837e-09	8.841575961337382
ENSG00000131469	3.423970776325837e-09	8.944318648588725
ENSG00000261786	3.4406022757192122e-09	8.738095363202232
ENSG00000261400	3.4406022757192122e-09	3.384839201382019
ENSG00000129159	3.5079196560327576e-09	5.10435953937355
ENSG00000139988	3.5079196560327576e-09	5.922459544812879
ENSG00000135775	3.524948674531882e-09	8.80513871437382
ENSG00000156587	3.576520854052024e-09	8.85066548562012
ENSG00000116761	3.61131031087289e-09	8.412267864101318
ENSG00000269696	3.61131031087289e-09	4.305083006977571
ENSG00000149294	3.6288285693400995e-09	8.711204244750522
ENSG00000231292	3.6288285693400995e-09	8.010327366303084
ENSG00000003147	3.664114044762908e-09	8.56698336924883
ENSG00000138814	3.6997340158325807e-09	8.833478795345478
ENSG00000072849	3.717670400276299e-09	8.887638486645404
ENSG00000166289	3.753797908143233e-09	7.875529612323765
ENSG00000273107	3.753797908143233e-09	4.8352975244636855
ENSG00000203965	3.753797908143233e-09	8.412522311508349
ENSG00000184517	3.771989813236691e-09	7.963743074941693
ENSG00000171428	3.845620975844063e-09	7.832646318710334
ENSG00000108061	3.845620975844063e-09	8.76564524270514
ENSG00000068697	3.864246641371934e-09	8.8795413206535
ENSG00000219133	3.864246641371988e-09	3.652391867635274
ENSG00000197580	3.939632872564597e-09	7.025046567883046
ENSG00000130055	3.939632872564624e-09	4.792887546842188
ENSG00000141232	3.958702356719706e-09	8.829430212349527
ENSG00000101940	3.997111709830466e-09	8.77878334998383
ENSG00000218052	4.035884339868167e-09	7.894753309765027
ENSG00000165948	4.035884339868195e-09	8.625727397606429
ENSG00000123612	4.055407927117623e-09	8.744409969434548
ENSG00000242327	4.1544154665074285e-09	5.291028789154259
ENSG00000261143	4.1744978788471e-09	4.998957805985505
ENSG00000242615	4.214947052333306e-09	5.448780599782447
ENSG00000197471	4.214947052333351e-09	8.886110374292846
ENSG00000165516	4.235314683202597e-09	8.8795413206535
ENSG00000267127	4.235314683202597e-09	5.264487027082832
ENSG00000169253	4.235314683202597e-09	4.512315824073809
ENSG00000110455	4.255778259864004e-09	8.751971381364728
ENSG00000114902	4.255778259864048e-09	8.924075733608968
ENSG00000121851	4.338600848084096e-09	8.746930440077941
ENSG00000143862	4.338600848084096e-09	8.681081604019274
ENSG00000118473	4.338600848084157e-09	5.5637494476487905
ENSG00000166012	4.338600848084157e-09	8.845624544333333
ENSG00000107263	4.338600848084157e-09	8.924075733608968
ENSG00000115137	4.359550788647868e-09	8.497823861078018
ENSG00000122507	4.359550788647868e-09	8.566193167780078
ENSG00000131323	4.4229941001129514e-09	8.865867459313089
ENSG00000110536	4.4229941001129514e-09	7.2233362073547625
ENSG00000270170	4.444341212474458e-09	8.544422140447764
ENSG00000149089	4.444341212474458e-09	8.635475682940367
ENSG00000104267	4.4443412124744895e-09	7.969978865509769
ENSG00000227896	4.465788756789771e-09	6.551209182034369
ENSG00000135898	4.465788756789803e-09	7.050960220773022
ENSG00000069248	4.508986981941494e-09	8.80918729736977
ENSG00000149182	4.552592477355369e-09	8.825381629353576
ENSG00000220749	4.552592477355369e-09	7.043577305339382
ENSG00000134809	4.552592477355369e-09	8.644644357055713
ENSG00000178715	4.574549117220319e-09	6.699919895202841
ENSG00000075073	4.6187725310277765e-09	6.981911753613879
ENSG00000183128	4.641040251137623e-09	4.625640785894746
ENSG00000148334	4.641040251137672e-09	8.82385351700102
ENSG00000104219	4.685890098953207e-09	8.806666826726374
ENSG00000167526	4.731162356499539e-09	8.948367231584678
ENSG00000187741	4.753958096764155e-09	8.566649772009194
ENSG00000178722	4.7768608931598755e-09	5.3005128727719075
ENSG00000125743	4.7768608931598755e-09	8.8714441546616
ENSG00000146904	4.77686089315996e-09	5.387674958259842
ENSG00000187049	4.799871234735392e-09	8.442671811487257
ENSG00000136425	4.799871234735392e-09	8.027677910823218
ENSG00000162923	4.84621652046778e-09	8.891687069641355
ENSG00000264148	4.869552453597879e-09	5.49936233633118
ENSG00000250220	4.869552453597879e-09	5.77977647673226
ENSG00000149743	4.892997909872857e-09	8.703388385413312
ENSG00000143258	4.963996428458181e-09	8.796505794320195
ENSG00000169857	4.987884999315072e-09	8.744409969434548
ENSG00000159399	4.987884999315072e-09	8.659108419864877
ENSG00000262155	5.060225030490111e-09	4.653741797677412
ENSG00000230629	5.084564858466103e-09	7.618280916433057
ENSG00000125755	5.084564858466103e-09	8.891687069641355
ENSG00000125910	5.084564858466103e-09	8.68996897147993
ENSG00000138621	5.109018789944357e-09	8.845624544333333
ENSG00000271943	5.183070419487151e-09	3.6882568006801675
ENSG00000129675	5.207985990615932e-09	8.845624544333333
ENSG00000226245	5.207985990615932e-09	4.316892021877076
ENSG00000140688	5.207985990615932e-09	8.8714441546616
ENSG00000152822	5.2330182896493745e-09	4.580605379139772
ENSG00000197647	5.233018289649412e-09	7.994414340973968
ENSG00000104529	5.233018289649412e-09	8.936221482596823
ENSG00000271133	5.258167848451503e-09	7.640257272119636
ENSG00000117153	5.334325437438939e-09	8.776262879340436
ENSG00000242276	5.359949401131046e-09	4.556165864566782
ENSG00000069329	5.437543206459789e-09	8.841575961337382
ENSG00000138686	5.463650274779488e-09	8.389556769063114
ENSG00000198715	5.463650274779488e-09	8.707436968409263
ENSG00000236810	5.463650274779488e-09	6.690807200145393
ENSG00000197747	5.596029073345251e-09	8.77122193805365
ENSG00000173113	5.622877449765222e-09	8.895735652637308
ENSG00000176871	5.649851351759795e-09	8.548470723443716
ENSG00000140263	5.704178017839332e-09	8.320195104070217
ENSG00000252213	5.731531930911181e-09	2.4213809458425484
ENSG00000143321	5.731531930911181e-09	8.903832818629208
ENSG00000158042	5.7590136675527005e-09	8.760068547356632
ENSG00000132016	5.75901366755272e-09	7.436193708204852
ENSG00000227939	5.842231640161042e-09	7.425953191797695
ENSG00000135473	5.870230505192058e-09	8.899784235633259
ENSG00000175073	5.898360123731527e-09	8.769693825701092
ENSG00000267701	5.898360123731527e-09	7.109223984575961
ENSG00000104388	5.898360123731527e-09	8.878013208300944
ENSG00000117479	5.898360123731527e-09	8.534796862103304
ENSG00000258879	5.898360123731527e-09	6.683088136543835
ENSG00000150776	5.898360123731527e-09	8.722559792269626
ENSG00000004478	5.898360123731527e-09	8.83195068299292
ENSG00000182383	5.926621089535764e-09	5.028993677507309
ENSG00000134419	5.955013998976404e-09	8.878013208300944
ENSG00000095485	5.983539451051591e-09	8.649228694113384
ENSG00000104205	5.983539451051591e-09	8.443514303540955
ENSG00000132781	6.098978758210902e-09	8.530748279107353
ENSG00000185834	6.128176001140306e-09	7.324301889426799
ENSG00000228492	6.157509436477297e-09	7.32003127285176
ENSG00000167196	6.186979681920999e-09	8.708429326700099
ENSG00000196081	6.186979681920999e-09	6.589651640621827
ENSG00000273314	6.276217496708643e-09	6.774413297759366
ENSG00000107014	6.306241214086154e-09	6.426774569117758
ENSG00000130520	6.336404871055139e-09	8.883589903649453
ENSG00000172578	6.4277418352248546e-09	8.93217289960087
ENSG00000244313	6.4277418352248546e-09	8.545950252800322
ENSG00000234848	6.4277418352248546e-09	3.866170637566155
ENSG00000162909	6.4584716202574195e-09	8.928124316604919
ENSG00000145741	6.458471620257465e-09	8.928124316604919
ENSG00000168961	6.458471620257465e-09	8.541163758920563
ENSG00000239415	6.458471620257465e-09	7.234246259805312
ENSG00000179292	6.458471620257465e-09	4.952363210631863
ENSG00000244926	6.458471620257465e-09	5.697880393705217
ENSG00000012061	6.551522401925046e-09	8.843104073689938
ENSG00000261098	6.582828641612593e-09	7.616812077156101
ENSG00000196924	6.582828641612663e-09	8.873964625304993
ENSG00000089220	6.582828641612663e-09	8.940270065592774
ENSG00000255443	6.614280629824143e-09	5.809822891992782
ENSG00000182985	6.645879026252063e-09	8.852193597972677
ENSG00000256633	6.645879026252063e-09	3.2818515957398886
ENSG00000251532	6.741559305269898e-09	5.8058482035961045
ENSG00000166321	6.7737499895877355e-09	7.878107928132385
ENSG00000140367	6.7737499895878075e-09	8.867395571665647
ENSG00000137710	6.80609042426651e-09	8.87549273765755
ENSG00000196092	6.871223256684112e-09	8.228640006449618
ENSG00000116497	6.871223256684112e-09	8.849673127329284
ENSG00000259331	6.936963256254503e-09	2.0167140584451047
ENSG00000083123	7.003315924635868e-09	8.686658299367785
ENSG00000008405	7.070286811820067e-09	8.63249860806786
ENSG00000258056	7.104005835152652e-09	8.04107046550894
ENSG00000259560	7.206105686695741e-09	5.707767627274445
ENSG00000147437	7.2404555998196865e-09	6.228760777789515
ENSG00000085552	7.344465263162001e-09	6.0936625940201905
ENSG00000113328	7.37945753611178e-09	8.863346988669695
ENSG00000162704	7.521058028369918e-09	8.903832818629208
ENSG00000204922	7.556869689063535e-09	7.772054568768896
ENSG00000159377	7.556869689063616e-09	8.907881401625161
ENSG00000137764	7.812244317133836e-09	8.519059134348613
ENSG00000078177	7.886739748589381e-09	8.841575961337382
ENSG00000077264	7.924246516538091e-09	5.042030858605882
ENSG00000163463	7.924246516538091e-09	8.320985305538969
ENSG00000135625	7.961927023244727e-09	4.700830060993987
ENSG00000122863	7.961927023244727e-09	6.681541566149594
ENSG00000030066	7.961927023244727e-09	8.85120123968184
ENSG00000135766	7.961927023244841e-09	8.8714441546616
ENSG00000261251	7.961927023244841e-09	4.976881561275615
ENSG00000117519	7.999782050913346e-09	8.062990017871359
ENSG00000272094	7.999782050913487e-09	5.941401002280208
ENSG00000180423	8.076018815036018e-09	8.157232566693663
ENSG00000132541	8.114402133025305e-09	8.386246096950966
ENSG00000102409	8.114402133025305e-09	8.711942155634329
ENSG00000234176	8.114402133025305e-09	6.249241236929956
ENSG00000197558	8.114402133025305e-09	6.981955228698884
ENSG00000120265	8.269720257226354e-09	8.806131072664654
ENSG00000134864	8.309000024644134e-09	8.137393965358076
ENSG00000118308	8.348461508227229e-09	8.911929984621112
ENSG00000248319	8.348461508227257e-09	2.896189086730668
ENSG00000232490	8.348461508227257e-09	5.5369030344990415
ENSG00000139537	8.427932895444433e-09	7.588995213175225
ENSG00000135372	8.46794444377221e-09	8.84715265668589
ENSG00000252612	8.508140997683192e-09	5.029333123303899
ENSG00000252106	8.508140997683192e-09	2.4768561481405373
ENSG00000186496	8.508140997683192e-09	7.634428178243829
ENSG00000203485	8.508140997683192e-09	8.715534134401166
ENSG00000243680	8.508140997683252e-09	6.2231743078058965
ENSG00000168067	8.508140997683252e-09	8.78084721639811
ENSG00000173641	8.629849024346255e-09	5.395724964979191
ENSG00000229278	8.670793950187022e-09	3.7728642028280257
ENSG00000264548	8.670793950187022e-09	6.722454456096186
ENSG00000247982	8.711928074629005e-09	8.174366966383358
ENSG00000025423	8.878373605746224e-09	6.394273971363756
ENSG00000101222	8.878373605746224e-09	4.5379346794403155
ENSG00000224699	8.878373605746224e-09	6.531954689407474
ENSG00000187764	8.920466541216522e-09	8.87549273765755
ENSG00000164615	8.920466541216522e-09	8.826909741706134
ENSG00000179774	9.090790541305821e-09	3.8588989887413385
ENSG00000187210	9.090790541305821e-09	8.175288608269662
ENSG00000095752	9.264280422502007e-09	6.1144600871266634
ENSG00000178922	9.30815423809659e-09	8.66162889050827
ENSG00000075945	9.30815423809659e-09	8.738297520024316
ENSG00000107863	9.30815423809659e-09	8.814763992718278
ENSG00000197603	9.352230391553467e-09	8.676040662732488
ENSG00000217130	9.352230391553534e-09	5.450303393736082
ENSG00000235257	9.485681965975209e-09	4.17406637929585
ENSG00000261801	9.485681965975209e-09	3.9571730845116084
ENSG00000120370	9.53057657751296e-09	8.648692940051664
ENSG00000255409	9.53057657751296e-09	4.714007454750578
ENSG00000179119	9.53057657751296e-09	8.818276821652509
ENSG00000172183	9.575678100041646e-09	8.914450455264506
ENSG00000187013	9.575678100041747e-09	3.1671904430146465
ENSG00000165891	9.666505588379695e-09	8.336898330868085
ENSG00000234785	9.712233419412258e-09	5.261206150525954
ENSG00000165195	9.712233419412258e-09	8.754491852008123
ENSG00000184530	9.758171891915971e-09	3.0667926782005974
ENSG00000256347	9.758171891916075e-09	4.061076437901469
ENSG00000088538	9.804321948648047e-09	8.470730585804224
ENSG00000114698	9.804321948648047e-09	5.950787822637065
ENSG00000115486	9.897260606286789e-09	8.815756351009115
ENSG00000110497	9.94405111322034e-09	8.666415384388028
ENSG00000163817	9.94405111322034e-09	5.263856019643065
ENSG00000213757	9.94405111322034e-09	6.65047080618559
ENSG00000232940	9.944051113220375e-09	6.281804168406287
ENSG00000185499	9.991057016470663e-09	7.549203320530685
ENSG00000232346	1.0133376758748547e-08	7.371878204910657
ENSG00000244436	1.0133376758748584e-08	2.8098917473103486
ENSG00000090861	1.0133376758748584e-08	8.915978567617064
ENSG00000144354	1.0133376758748584e-08	5.493423960141353
ENSG00000159261	1.0181253922837927e-08	7.182089752253551
ENSG00000269934	1.0423963322484611e-08	4.891594229581846
ENSG00000143158	1.0423963322484611e-08	8.757548076713238
ENSG00000272979	1.0423963322484611e-08	5.266049129130479
ENSG00000162885	1.0423963322484611e-08	8.681617358080997
ENSG00000168569	1.0473176869137215e-08	8.525707337820565
ENSG00000235508	1.0473176869137215e-08	4.793239808703559
ENSG00000272156	1.0622178910347378e-08	5.697969137307536
ENSG00000110318	1.0672303440001561e-08	8.168974002037348
ENSG00000206559	1.0722658263014212e-08	6.576032698965725
ENSG00000134590	1.0773244407254157e-08	8.719046963335396
ENSG00000225938	1.0875114793131605e-08	2.7231243319853755
ENSG00000260296	1.0926401112804778e-08	7.310797771080529
ENSG00000179195	1.0977922909813364e-08	8.883589903649453
ENSG00000134109	1.1133911690352785e-08	8.93217289960087
ENSG00000114270	1.1133911690352864e-08	8.340104421810338
ENSG00000198108	1.1186385944972434e-08	8.721365277156705
ENSG00000140374	1.1186385944972434e-08	8.86433934696053
ENSG00000126088	1.1398701461297894e-08	8.770686183991927
ENSG00000174791	1.1398701461297894e-08	6.552564140963116
ENSG00000253051	1.14523903654881e-08	5.2730166287988
ENSG00000131725	1.1506325456321573e-08	8.643116244703155
ENSG00000271105	1.1614938588746582e-08	3.4869973106058065
ENSG00000102290	1.1669618837600971e-08	2.682494074138202
ENSG00000123684	1.1669618837600971e-08	8.437015966306141
ENSG00000159352	1.1724549687662693e-08	8.868387929956484
ENSG00000198855	1.1779732254500063e-08	8.8714441546616
ENSG00000177340	1.1890857024846525e-08	6.3594414896387725
ENSG00000243181	1.1946801483624855e-08	4.553049879797593
ENSG00000104903	1.1946801483624855e-08	8.481799272088356
ENSG00000089289	1.1946801483624855e-08	8.78489579939406
ENSG00000186298	1.2059460223065357e-08	8.907881401625161
ENSG00000230897	1.2173153015075977e-08	7.714630941361489
ENSG00000165175	1.2173153015075977e-08	8.552905194264248
ENSG00000123600	1.2287889076830087e-08	8.767173355057698
ENSG00000086475	1.2287889076830218e-08	8.736769407671758
ENSG00000227992	1.2287889076830218e-08	4.906741838459854
ENSG00000251478	1.23456512359672e-08	2.8066529711466757
ENSG00000224081	1.2461969658777237e-08	4.480830515306331
ENSG00000107331	1.2461969658777237e-08	8.792992965385965
ENSG00000151893	1.2461969658777237e-08	8.697811690064801
ENSG00000237506	1.2461969658777237e-08	6.146656412857542
ENSG00000148225	1.2757453163652832e-08	7.4222514114490545
ENSG00000188095	1.2757453163652832e-08	5.334103958982671
ENSG00000071242	1.2757453163652832e-08	8.622873329723399
ENSG00000130383	1.2817362976916957e-08	3.2158387945933917
ENSG00000152332	1.2998740383448125e-08	8.89420754028475
ENSG00000220842	1.2998740383448263e-08	6.6334183032535865
ENSG00000131778	1.305975291090698e-08	8.757548076713238
ENSG00000177054	1.3059752910907165e-08	8.653277277109337
ENSG00000189196	1.3369021521701956e-08	4.396097875612267
ENSG00000254873	1.3431725170239018e-08	6.639878672080175
ENSG00000157625	1.3494715063174814e-08	8.760068547356632
ENSG00000247925	1.3494715063174814e-08	4.434991799784256
ENSG00000165672	1.3621558663414918e-08	8.825381629353576
ENSG00000198342	1.3621558663414918e-08	7.481301843630263
ENSG00000150667	1.3749562539377968e-08	6.875235695556109
ENSG00000168032	1.3749562539378115e-08	5.217111904183187
ENSG00000101194	1.394376643635433e-08	8.910401872268555
ENSG00000112195	1.394376643635433e-08	8.58974675487198
ENSG00000159348	1.394376643635433e-08	8.865867459313089
ENSG00000198963	1.400909242645364e-08	6.944802234153576
ENSG00000165972	1.400909242645374e-08	6.0998020925449925
ENSG00000177030	1.4140639313829656e-08	8.739825632376874
ENSG00000261402	1.4140639313829656e-08	3.1203877599851526
ENSG00000120333	1.4273388230931545e-08	8.755027606069843
ENSG00000176716	1.4340216779478365e-08	4.212409215151035
ENSG00000225156	1.4340216779478365e-08	3.772640356703126
ENSG00000084092	1.4340216779478365e-08	8.722103188040512
ENSG00000236801	1.4340216779478365e-08	7.084809479610776
ENSG00000163453	1.4407349841496015e-08	6.517102394926201
ENSG00000242858	1.4407349841496169e-08	3.1105008623225103
ENSG00000273226	1.4474788764268598e-08	6.03397920225091
ENSG00000057252	1.4610589610098379e-08	8.814763992718278
ENSG00000271420	1.4610589610098379e-08	2.5093250928437505
ENSG00000146409	1.4610589610098379e-08	8.506992535193366
ENSG00000162300	1.4610589610098534e-08	7.977891966330807
ENSG00000198924	1.4678954256678997e-08	8.651213410695059
ENSG00000226237	1.4955539714812703e-08	7.1292225542705845
ENSG00000183291	1.4955539714812703e-08	8.924075733608968
ENSG00000214046	1.5095727981148644e-08	8.798569660734474
ENSG00000234222	1.5237194873574065e-08	6.828343856577584
ENSG00000224781	1.53799517131209e-08	5.124631141142531
ENSG00000224976	1.53799517131209e-08	5.160869615096277
ENSG00000178464	1.559653062704302e-08	8.007891600072577
ENSG00000273058	1.559653062704302e-08	7.340169824418031
ENSG00000257241	1.56693810036784e-08	3.263207792078421
ENSG00000242258	1.56693810036784e-08	8.676040662732488
ENSG00000170540	1.566938100367851e-08	8.79047249474257
ENSG00000147003	1.566938100367851e-08	5.4831306982055965
ENSG00000171759	1.6113488191268947e-08	6.7475251594998955
ENSG00000212695	1.6188687327347198e-08	4.336501677781564
ENSG00000137492	1.6340111551467204e-08	8.8714441546616
ENSG00000153048	1.6340111551467376e-08	8.512490080709266
ENSG00000249348	1.6340111551467376e-08	7.695739747417854
ENSG00000122432	1.6340111551467376e-08	6.290582164522569
ENSG00000172500	1.6416339656653026e-08	8.815756351009115
ENSG00000177731	1.6416339656653202e-08	8.902304706276652
ENSG00000184489	1.649291377941856e-08	8.878013208300944
ENSG00000075336	1.6724727532854317e-08	8.654805389461895
ENSG00000223547	1.6724727532854555e-08	8.791464853033405
ENSG00000143633	1.680270103822538e-08	8.446974841890238
ENSG00000149532	1.6881028250039027e-08	8.8795413206535
ENSG00000120471	1.6881028250039027e-08	3.989417274053632
ENSG00000269425	1.6881028250039027e-08	4.2327663256918076
ENSG00000184207	1.6881028250039206e-08	8.488988784202311
ENSG00000065923	1.6881028250039206e-08	8.065230523067095
ENSG00000230091	1.6881028250039206e-08	7.583855245298827
ENSG00000188818	1.7118147732343864e-08	8.326966314531647
ENSG00000169100	1.7118147732343864e-08	8.944318648588725
ENSG00000266308	1.7118147732343864e-08	4.010898307631475
ENSG00000149476	1.7197905411438345e-08	8.827902099996969
ENSG00000125652	1.7197905411438345e-08	8.845624544333333
ENSG00000155428	1.7197905411438345e-08	5.2489138397509585
ENSG00000099622	1.7520567677336917e-08	8.936221482596823
ENSG00000103042	1.7520567677337043e-08	8.410994199155791
ENSG00000159259	1.7520567677337043e-08	7.881987102302561
ENSG00000230188	1.760214913696648e-08	4.407194438048644
ENSG00000227376	1.7684100180060074e-08	5.5245971353751155
ENSG00000235673	1.7684100180060074e-08	4.963962147003545
ENSG00000145626	1.776642243174326e-08	3.6456788819300727
ENSG00000185630	1.784911752405877e-08	5.618737451262898
ENSG00000077152	1.7932187095992945e-08	8.320599417714387
ENSG00000173110	1.7932187095992945e-08	7.638693240238589
ENSG00000176896	1.801563279350652e-08	8.341378086755865
ENSG00000119559	1.8015632793506582e-08	8.654805389461895
ENSG00000164258	1.8015632793506582e-08	8.745402327725383
ENSG00000196177	1.826824320432652e-08	8.773742408697043
ENSG00000198756	1.8353210004229513e-08	5.77727780670958
ENSG00000079332	1.8353210004229513e-08	8.8714441546616
ENSG00000233695	1.8438561265118754e-08	6.73003877314117
ENSG00000169432	1.869693873366085e-08	8.584960260992222
ENSG00000147655	1.869693873366085e-08	3.827690696470157
ENSG00000005801	1.878384479445058e-08	8.709957439052657
ENSG00000162398	1.887114383030612e-08	4.9201016025336575
ENSG00000117262	1.887114383030612e-08	8.391489195059838
ENSG00000196437	1.887114383030612e-08	7.653342061431815
ENSG00000203711	1.8958837565807463e-08	7.137715716890544
ENSG00000091483	1.913541607072089e-08	8.817284463361672
ENSG00000023287	1.922430432603509e-08	8.827902099996969
ENSG00000196411	1.922430432603509e-08	7.739647813150064
ENSG00000148513	1.949338617452398e-08	2.8963623661793836
ENSG00000117475	1.958389171482649e-08	8.685665941076948
ENSG00000244953	1.967480601762452e-08	4.64459195880683
ENSG00000183150	1.967480601762452e-08	7.067699394489314
ENSG00000173218	2.004258679970044e-08	7.135474330877049
ENSG00000272374	2.0135571941236214e-08	6.309434101152617
ENSG00000236060	2.0135571941236214e-08	5.362008391773531
ENSG00000173926	2.0228976709397367e-08	7.800982694387224
ENSG00000134291	2.0606828918242397e-08	8.779319104045552
ENSG00000248780	2.0894714979594696e-08	2.693466242256732
ENSG00000229808	2.0894714979594696e-08	6.7147419565232225
ENSG00000117528	2.0894714979594696e-08	8.607214751801314
ENSG00000133703	2.099154357418833e-08	8.878013208300944
ENSG00000111452	2.138324156648975e-08	6.995052417528958
ENSG00000105248	2.1383241566490127e-08	8.587226284228587
ENSG00000116161	2.148227157319955e-08	8.819804934005067
ENSG00000269243	2.148227157319955e-08	7.262482093775448
ENSG00000260591	2.148227157319955e-08	6.919858005597723
ENSG00000214212	2.148227157319955e-08	8.471011892458918
ENSG00000104112	2.1681671758205035e-08	2.997555271326405
ENSG00000269970	2.1882871877265816e-08	2.8199881263725777
ENSG00000142039	2.1984151832584685e-08	8.730736108094137
ENSG00000146555	2.2290735100294093e-08	4.374188325493226
ENSG00000217716	2.2393850655388944e-08	6.14190708233431
ENSG00000236841	2.2393850655388944e-08	3.6109581300939935
ENSG00000235670	2.2497430130519182e-08	4.032378891371571
ENSG00000165923	2.2497430130519182e-08	6.692188740278517
ENSG00000072401	2.2497430130519182e-08	8.502864802364808
ENSG00000226102	2.260147555070125e-08	4.169740371017155
ENSG00000148187	2.2916427860203594e-08	8.814763992718278
ENSG00000179526	2.3022357482305742e-08	8.763124772061747
ENSG00000007372	2.3343011859354146e-08	8.011535869424359
ENSG00000117242	2.334301185935456e-08	7.949049996062784
ENSG00000063245	2.3450858774016176e-08	8.845624544333333
ENSG00000272922	2.3450858774016428e-08	2.00836365134016
ENSG00000143457	2.3450858774016428e-08	8.81674870929995
ENSG00000204682	2.355919024787831e-08	3.776197634380205
ENSG00000259314	2.355919024787831e-08	4.843444606349969
ENSG00000213619	2.366800839304913e-08	8.825381629353576
ENSG00000143947	2.3887113190310334e-08	8.940270065592774
ENSG00000225093	2.3887113190310334e-08	7.032529189025452
ENSG00000111196	2.399740411128826e-08	8.54136591574265
ENSG00000236133	2.410819024142107e-08	4.159300449414261
ENSG00000168778	2.4443541502194588e-08	8.035277625329991
ENSG00000160062	2.4556330129977058e-08	7.675681256653794
ENSG00000253483	2.4556330129977058e-08	5.562938564611326
ENSG00000129084	2.455633012997732e-08	8.669269452271058
ENSG00000256248	2.4669624843143492e-08	4.2673467586123905
ENSG00000150093	2.4669624843143492e-08	8.8795413206535
ENSG00000196547	2.489774134612026e-08	8.8795413206535
ENSG00000234377	2.5012567569396933e-08	5.608133335144954
ENSG00000130054	2.512790874506642e-08	3.7216307866894573
ENSG00000229931	2.524376711325301e-08	8.399050606990022
ENSG00000188368	2.524376711325301e-08	5.189524538175531
ENSG00000132704	2.5594467915756837e-08	8.887638486645404
ENSG00000164556	2.5594467915756837e-08	7.431398446728652
ENSG00000085719	2.571241764432188e-08	8.903832818629208
ENSG00000138069	2.571241764432188e-08	8.920027150613016
ENSG00000101888	2.5830895908161698e-08	8.593005136399182
ENSG00000236206	2.606944724031727e-08	4.237056699545281
ENSG00000188878	2.6189524932137473e-08	8.066047583783508
ENSG00000131943	2.6189524932137658e-08	8.753499493717285
ENSG00000182742	2.6189524932137658e-08	7.142385321956196
ENSG00000095464	2.6310140406320825e-08	6.441743805432045
ENSG00000147654	2.667523693324328e-08	8.746394686016219
ENSG00000092978	2.67980269962995e-08	8.653733881338454
ENSG00000107551	2.67980269962995e-08	8.43177286819727
ENSG00000135424	2.67980269962995e-08	7.576685275773508
ENSG00000232648	2.67980269962995e-08	5.075872501301468
ENSG00000175581	2.69213666207951e-08	8.648692940051664
ENSG00000139350	2.7045258192305736e-08	8.616760880313167
ENSG00000238121	2.7294706768779255e-08	8.01276868711387
ENSG00000101577	2.7294706768779255e-08	8.561608830722406
ENSG00000168556	2.7420268595123886e-08	8.45102342488619
ENSG00000115286	2.7546392011326025e-08	8.792992965385965
ENSG00000078902	2.79281562107097e-08	8.734784691090086
ENSG00000227268	2.8056550449227758e-08	6.942894264447491
ENSG00000271147	2.818551856044515e-08	8.000400904546929
ENSG00000263361	2.8185518560445448e-08	3.5823241960998935
ENSG00000137709	2.8445186361617305e-08	5.993864748209559
ENSG00000244968	2.857589105799777e-08	3.382223547504169
ENSG00000118816	2.857589105799777e-08	8.93217289960087
ENSG00000144589	2.857589105799777e-08	8.68566594107695
ENSG00000179335	2.883905463717638e-08	8.883589903649453
ENSG00000113811	2.923822357381706e-08	8.89420754028475
ENSG00000143393	2.923822357381706e-08	8.883589903649453
ENSG00000228487	2.950731512706911e-08	7.085551821624236
ENSG00000205334	2.991547261710251e-08	2.5891488217437497
ENSG00000258521	2.991547261710251e-08	6.410944031616904
ENSG00000117385	2.991547261710251e-08	8.699339802417361
ENSG00000232860	2.991547261710251e-08	6.961530367822413
ENSG00000147168	2.991547261710251e-08	8.920027150613016
ENSG00000102780	3.0052740940893715e-08	7.505259744366334
ENSG00000080823	3.005274094089382e-08	7.523212655709858
ENSG00000147799	3.005274094089382e-08	7.588210232118386
ENSG00000101439	3.005274094089382e-08	8.904825176920047
ENSG00000144460	3.046823031758464e-08	6.373960679953459
ENSG00000237434	3.060796377666394e-08	4.292380010914993
ENSG00000183562	3.074832019619233e-08	6.713479400738255
ENSG00000186660	3.074832019619233e-08	8.855249822677791
ENSG00000213365	3.088930226917163e-08	4.42628614533775
ENSG00000166402	3.103091269985835e-08	8.249784570146712
ENSG00000154277	3.117315420380524e-08	7.894102581613084
ENSG00000228413	3.1173154203805464e-08	4.711963875017359
ENSG00000134986	3.131602950791399e-08	7.9386345162495715
ENSG00000255382	3.131602950791399e-08	3.5856119410892733
ENSG00000124721	3.1748485661333236e-08	6.669971859490646
ENSG00000003096	3.189392366357827e-08	4.617911049978323
ENSG00000218227	3.189392366357827e-08	8.123165924136355
ENSG00000247081	3.204000927225793e-08	7.700008578887112
ENSG00000185008	3.204000927225793e-08	3.184131184279438
ENSG00000271590	3.204000927225793e-08	4.919251049612323
ENSG00000155097	3.218674528330449e-08	8.768701467410256
ENSG00000178096	3.2630883865279124e-08	8.622671172901313
ENSG00000126778	3.278024967918861e-08	5.323849332664034
ENSG00000105617	3.278024967918861e-08	8.478371147567014
ENSG00000261603	3.293028005109089e-08	4.375055971950228
ENSG00000079156	3.293028005109089e-08	5.821123546946597
ENSG00000177283	3.338438724103964e-08	5.396307344373987
ENSG00000229388	3.35371046311506e-08	5.710973785760605
ENSG00000109680	3.35371046311506e-08	7.605090184401054
ENSG00000170242	3.3537104631150955e-08	8.853721710325235
ENSG00000188386	3.384457937196405e-08	2.860168579856918
ENSG00000100997	3.41547936338474e-08	8.772750050406207
ENSG00000238061	3.41547936338474e-08	6.0457714382716174
ENSG00000239494	3.431093547120734e-08	5.316655322836834
ENSG00000088826	3.431093547120734e-08	8.766637600995978
ENSG00000141854	3.4467771076678344e-08	8.558096001788178
ENSG00000197279	3.4625303438609815e-08	8.175359324674195
ENSG00000251194	3.49424704475072e-08	5.267745010480066
ENSG00000268584	3.494247044750757e-08	6.475156729237465
ENSG00000118495	3.494247044750757e-08	8.336846040283138
ENSG00000130165	3.526246065440482e-08	8.795513436029358
ENSG00000185519	3.558529841725427e-08	2.7177103673105707
ENSG00000270659	3.5747792799502756e-08	6.532719584518438
ENSG00000117362	3.591100829707348e-08	8.887638486645404
ENSG00000232874	3.591100829707399e-08	5.034915791755581
ENSG00000260618	3.623961505957656e-08	8.422683343914532
ENSG00000173621	3.6571143676813345e-08	7.2887029414865845
ENSG00000257027	3.6571143676813345e-08	7.908577037342577
ENSG00000224165	3.673801154154977e-08	6.980387690319108
ENSG00000101558	3.6905619328825536e-08	8.8795413206535
ENSG00000272143	3.724306740531283e-08	5.193208936357817
ENSG00000111667	3.724306740531283e-08	8.791464853033405
ENSG00000171792	3.741291409475821e-08	8.572226467357702
ENSG00000141429	3.741291409475821e-08	8.865867459313089
ENSG00000172339	3.741291409475821e-08	8.65200361216381
ENSG00000272994	3.741291409475821e-08	8.439158982553028
ENSG00000183617	3.741291409475861e-08	8.769693825701092
ENSG00000127946	3.7583513507315966e-08	8.42999030843768
ENSG00000170043	3.7583513507315966e-08	8.707436968409263
ENSG00000170209	3.809986048511477e-08	7.991565827671219
ENSG00000149809	3.809986048511477e-08	8.725159412745626
ENSG00000150457	3.827350325889439e-08	8.585900328698115
ENSG00000186814	3.827350325889453e-08	8.674055946150816
ENSG00000260269	3.8447915057680387e-08	4.680803891292917
ENSG00000237292	3.8447915057680387e-08	4.200042368837154
ENSG00000227892	3.862309918254672e-08	1.5899712468689922
ENSG00000144426	3.897579768331982e-08	8.487206224442723
ENSG00000068438	3.9153318730048164e-08	8.82385351700102
ENSG00000198670	3.9153318730048164e-08	2.7233280524697
ENSG00000163932	3.9153318730048164e-08	8.899784235633259
ENSG00000001561	3.9153318730048164e-08	8.7939853236768
ENSG00000226807	3.9153318730048164e-08	3.8120770106825788
ENSG00000214389	3.9153318730048164e-08	8.19738479941354
ENSG00000105464	3.933162544460692e-08	6.900350278036445
ENSG00000120860	3.9871293365929566e-08	8.69322735300713
ENSG00000229057	3.9871293365929566e-08	2.4417104493123696
ENSG00000270028	4.0052776592529116e-08	5.073053220789861
ENSG00000125651	4.0052776592529824e-08	8.887638486645404
ENSG00000244582	4.023506247757057e-08	4.191376025964784
ENSG00000213400	4.041815446152227e-08	2.2652907380228706
ENSG00000006704	4.078677055932838e-08	5.897488952698133
ENSG00000143436	4.097230162558481e-08	8.658853972457846
ENSG00000164032	4.097230162558481e-08	8.911929984621112
ENSG00000257488	4.1158652695669556e-08	4.943140827581546
ENSG00000253250	4.115865269566999e-08	7.107677213579894
ENSG00000142937	4.1533828910960785e-08	8.936221482596823
ENSG00000116251	4.1722661124375066e-08	8.911929984621112
ENSG00000173253	4.1722661124375066e-08	8.243747050514262
ENSG00000090520	4.1912327478151e-08	8.928124316604919
ENSG00000174938	4.1912327478151e-08	5.8635513671339305
ENSG00000158050	4.210283154304487e-08	8.87549273765755
ENSG00000175548	4.248636716310063e-08	8.17816110197228
ENSG00000143543	4.248636716310063e-08	8.920027150613016
ENSG00000259901	4.248636716310063e-08	6.660452234259176
ENSG00000157353	4.267940593384002e-08	8.686201695138669
ENSG00000092531	4.267940593384047e-08	8.757548076713238
ENSG00000075151	4.346011896786533e-08	8.841575961337382
ENSG00000227032	4.365745505325532e-08	5.345104719690577
ENSG00000241431	4.3855661658141186e-08	5.508436440400482
ENSG00000184992	4.425470132611833e-08	8.678104529146768
ENSG00000163682	4.4254701326118487e-08	8.944318648588725
ENSG00000138286	4.445554187753726e-08	8.667943496740586
ENSG00000207445	4.4455541877538045e-08	6.034128347155285
ENSG00000164142	4.4455541877538045e-08	7.809659471597719
ENSG00000271889	4.4657267925232164e-08	5.5243535267609465
ENSG00000162600	4.4657267925232164e-08	8.647164827699108
ENSG00000091428	4.465726792523248e-08	8.791464853033405
ENSG00000273489	4.4859883252112665e-08	4.6852166603953345
ENSG00000136521	4.4859883252112665e-08	8.87549273765755
ENSG00000122378	4.4859883252112665e-08	8.741353744729432
ENSG00000156170	4.4859883252112665e-08	8.64563671534655
ENSG00000171951	4.4859883252112665e-08	4.292988238579763
ENSG00000114503	4.5063391656697835e-08	8.899784235633259
ENSG00000255418	4.526779695317959e-08	5.19693928850488
ENSG00000233297	4.547310297148091e-08	6.466939096275707
ENSG00000228702	4.547310297148091e-08	3.718980297179724
ENSG00000186231	4.588643257228383e-08	7.797253720622553
ENSG00000229852	4.6303411415548894e-08	7.737706619556896
ENSG00000105204	4.651327904686985e-08	8.495303390434625
ENSG00000107201	4.651327904686985e-08	8.7752705210496
ENSG00000161970	4.672407071347263e-08	8.843104073689938
ENSG00000105287	4.672407071347263e-08	8.920027150613016
ENSG00000186815	4.75765568130769e-08	8.8714441546616
ENSG00000076685	4.75765568130769e-08	8.687194053429506
ENSG00000153162	4.75765568130774e-08	8.920027150613016
ENSG00000134571	4.779202810914515e-08	5.7853625424687
ENSG00000065135	4.8008447336299684e-08	8.785888157684896
ENSG00000169371	4.8008447336300193e-08	8.29503425479315
ENSG00000163607	4.866343308977392e-08	8.519138284181219
ENSG00000064490	4.866343308977392e-08	8.731728466384972
ENSG00000255760	4.8883684610177145e-08	5.944006665037491
ENSG00000101052	4.8883684610177145e-08	8.516082059476105
ENSG00000234478	4.955026547957043e-08	5.771785051286318
ENSG00000185522	4.9550265479571134e-08	8.409747393457925
ENSG00000180448	4.9550265479571134e-08	8.891687069641355
ENSG00000104907	4.9774415008821275e-08	8.883589903649453
ENSG00000100626	4.9774415008821275e-08	4.802509632646232
ENSG00000214872	4.9999549435430915e-08	7.2679413367147605
ENSG00000213190	5.068090410847742e-08	8.408755035167088
ENSG00000171241	5.0910020220013675e-08	8.498614062546771
ENSG00000169116	5.0910020220013675e-08	8.928124316604919
ENSG00000169895	5.1140142363322056e-08	8.792992965385965
ENSG00000005700	5.183658786304195e-08	8.878013208300944
ENSG00000144671	5.207077710075066e-08	4.605337466437957
ENSG00000187446	5.207077710075066e-08	8.85120123968184
ENSG00000139722	5.2542242755324014e-08	8.940270065592774
ENSG00000197208	5.3017853856392914e-08	7.325919144003476
ENSG00000128708	5.3017853856392914e-08	8.77122193805365
ENSG00000185475	5.3017853856392914e-08	8.670463967383979
ENSG00000272034	5.3257224969702095e-08	7.261992741550024
ENSG00000200356	5.349764570522996e-08	3.8497189186557965
ENSG00000148824	5.3981653893297396e-08	8.114428422912841
ENSG00000138759	5.422525031678799e-08	4.711832173717376
ENSG00000273382	5.422525031678799e-08	6.2143554508985215
ENSG00000132185	5.4469914304541984e-08	8.920027150613016
ENSG00000135677	5.4469914304541984e-08	8.8795413206535
ENSG00000168807	5.52103570620457e-08	8.311693624434144
ENSG00000178035	5.545933680865598e-08	8.903832818629208
ENSG00000272541	5.672068445784298e-08	5.117263823696619
ENSG00000163754	5.7749781928418365e-08	8.867395571665647
ENSG00000258178	5.8009876181135774e-08	4.241817056570743
ENSG00000204186	5.80098761811368e-08	8.80513871437382
ENSG00000250091	5.80098761811368e-08	6.665311705106042
ENSG00000185437	5.8271107955242e-08	7.7026280761201145
ENSG00000187699	5.8271107955242826e-08	8.891687069641355
ENSG00000237888	5.8271107955242826e-08	3.4308376463176447
ENSG00000237793	5.853348206867025e-08	5.294682995976977
ENSG00000163521	5.906167668378744e-08	7.968248262166759
ENSG00000102921	5.9327506920137716e-08	8.814228238656558
ENSG00000175104	5.9594498965289246e-08	8.676576416794209
ENSG00000232716	5.986265773643535e-08	3.5720075605669743
ENSG00000224687	6.013198817085922e-08	3.0222918342270204
ENSG00000131475	6.040249522600858e-08	8.730200354032414
ENSG00000151151	6.040249522600858e-08	8.486670470381002
ENSG00000168765	6.067418387957764e-08	8.629442383362743
ENSG00000204410	6.067418387957764e-08	7.987419669023073
ENSG00000249637	6.067418387957785e-08	6.385341498229767
ENSG00000155849	6.067418387957785e-08	8.841575961337382
ENSG00000238365	6.09470591295822e-08	5.933898061690602
ENSG00000164796	6.149638951306971e-08	3.2710102964611982
ENSG00000132716	6.177285474492906e-08	8.883589903649453
ENSG00000108679	6.177285474492927e-08	8.75276158283348
ENSG00000172349	6.177285474492927e-08	8.924075733608968
ENSG00000168269	6.205052677013706e-08	4.836581946697855
ENSG00000067182	6.205052677013773e-08	8.48468575379933
ENSG00000151135	6.205052677013773e-08	8.857770293321186
ENSG00000188092	6.205052677013773e-08	7.280190550103456
ENSG00000265626	6.232941068953677e-08	3.14894320452923
ENSG00000111897	6.232941068953743e-08	8.903832818629208
ENSG00000197254	6.260951162477717e-08	2.633478925899859
ENSG00000162552	6.317338513390482e-08	8.352250170798193
ENSG00000122406	6.317338513390482e-08	8.940270065592774
ENSG00000184381	6.317338513390527e-08	8.802082489668702
ENSG00000117013	6.345716805586563e-08	6.340441283395593
ENSG00000179981	6.345716805586563e-08	8.485142358028444
ENSG00000162073	6.345716805586563e-08	7.296972592565563
ENSG00000247373	6.374218868997515e-08	7.589410301811587
ENSG00000172890	6.431596402361323e-08	8.867395571665647
ENSG00000166130	6.460472924096293e-08	8.785888157684896
ENSG00000106804	6.489475320627348e-08	8.260308851184643
ENSG00000270060	6.489475320627439e-08	7.124647657679652
ENSG00000213363	6.489475320627439e-08	5.136208873465591
ENSG00000224856	6.489475320627439e-08	4.239305501978244
ENSG00000215845	6.518604123217007e-08	8.751971381364728
ENSG00000109046	6.577243082449037e-08	8.867395571665647
ENSG00000131697	6.577243082449037e-08	8.55463546343889
ENSG00000226763	6.577243082449037e-08	6.8059604103515
ENSG00000222375	6.577243082449037e-08	5.141681506060571
ENSG00000050393	6.606754312468885e-08	8.85120123968184
ENSG00000177613	6.606754312468885e-08	8.796505794320195
ENSG00000263327	6.606754312468885e-08	7.541913136160336
ENSG00000101443	6.606754312468885e-08	5.707518246180508
ENSG00000138472	6.636394095319258e-08	3.6157418874425993
[truncated: 2,327 more rows]
