# Supplementary material for: Machine learning predicts treatment sensitivity in multiple myeloma based on molecular and clinical information coupled with drug response
Source: PLoS One. 2021 Jul 28;16(7):e0254596. doi: 10.1371/journal.pone.0254596 (PMC8318243; doi:10.1371/journal.pone.0254596)
Supplement: S1 File — (ZIP) [file pone.0254596.s004.zip › Supplementary Material 1/11p15/selected_genes_experiment_7.csv]

gene	pvalue	entropy
ENSG00000132688	5.463634865092036e-32	8.002059333866407
ENSG00000166441	1.0673924730484896e-31	8.940270065592774
ENSG00000137478	6.521265106579863e-31	8.907881401625161
ENSG00000149823	1.0819797811127904e-29	8.886110374292846
ENSG00000175390	8.754940695637763e-29	8.899784235633259
ENSG00000272668	1.8486168295234322e-28	5.987672566025372
ENSG00000149273	2.4446210864403368e-27	8.948367231584678
ENSG00000168071	1.0706468972826202e-26	8.899784235633259
ENSG00000188004	1.1071773452245326e-26	6.035289445212813
ENSG00000159556	1.3092156946358646e-26	8.075936411299807
ENSG00000110700	2.917533770036278e-26	8.936221482596823
ENSG00000167283	3.197000940246019e-26	8.903832818629208
ENSG00000162191	1.573242919675872e-25	8.833478795345478
ENSG00000184083	2.3496360805355955e-25	8.295701449272423
ENSG00000113272	4.22546616810945e-25	8.707436968409263
ENSG00000257698	4.58321495454401e-25	8.135127942121713
ENSG00000118181	6.496111025665725e-25	8.940270065592774
ENSG00000149806	6.496111025665725e-25	8.928124316604919
ENSG00000177600	1.3113365986358863e-24	8.936221482596823
ENSG00000243284	1.9284353328254214e-24	5.102159897467607
ENSG00000218426	3.897266172485344e-24	8.362411203204374
ENSG00000168264	4.22044692872693e-24	8.902304706276652
ENSG00000173153	4.7556363854730994e-24	8.81323588036572
ENSG00000228205	5.108477409747921e-24	7.3738109650757515
ENSG00000247746	1.0178973063495956e-23	7.293380947967092
ENSG00000130255	1.1368592114315097e-23	8.940270065592774
ENSG00000049769	2.3622453447712633e-23	8.006029890480383
ENSG00000038002	3.18035621878633e-23	8.890158957288799
ENSG00000158555	9.89221282544698e-23	8.40240801510683
ENSG00000129158	1.190664046414684e-22	8.434170331851185
ENSG00000165801	1.378516213081992e-22	8.750443269012171
ENSG00000135404	2.2372712653053095e-22	8.93217289960087
ENSG00000149972	2.6888822011693397e-22	8.825381629353576
ENSG00000063177	4.694226013987455e-22	8.936221482596823
ENSG00000177628	4.876290216884589e-22	8.859298405673744
ENSG00000175395	5.221792607245736e-22	8.311764340838678
ENSG00000186187	5.6771267190933585e-22	7.551362000161325
ENSG00000131773	6.508446392454113e-22	6.677020153209975
ENSG00000123144	7.573984055125747e-22	8.8714441546616
ENSG00000125827	9.082543158316258e-22	8.849673127329284
ENSG00000259514	1.0970404000899406e-21	6.709989357117437
ENSG00000116990	1.3047794741541506e-21	7.454203013776188
ENSG00000129757	2.17482572291663e-21	7.911998149664642
ENSG00000130159	2.191183732003072e-21	8.767173355057698
ENSG00000205339	2.4516783370984857e-21	8.907881401625161
ENSG00000230565	3.1375434275962705e-21	6.825543536898493
ENSG00000149269	3.1375434275963375e-21	8.873964625304993
ENSG00000260990	3.535336222083989e-21	5.51372358227816
ENSG00000125841	4.322805824969393e-21	8.22261636509514
ENSG00000105372	4.79709196585565e-21	8.948367231584678
ENSG00000166562	5.205557795146183e-21	8.924075733608968
ENSG00000086598	7.941022549926147e-21	8.93217289960087
ENSG00000121797	9.273449916580147e-21	8.346014714398484
ENSG00000149100	1.098737919802232e-20	8.891687069641355
ENSG00000174744	2.5723124797830698e-20	8.80918729736977
ENSG00000120805	2.976287817617786e-20	8.87549273765755
ENSG00000167658	2.9762878176178494e-20	8.948367231584678
ENSG00000102316	3.544565348363305e-20	8.882061791296895
ENSG00000163362	3.544565348363305e-20	7.78378656364584
ENSG00000154358	3.675823800713358e-20	8.782831932979782
ENSG00000118971	3.784282041019748e-20	8.118125317017935
ENSG00000172955	3.811887439917471e-20	6.19886996561536
ENSG00000105373	4.2199328580617267e-20	8.936221482596823
ENSG00000125459	4.878801901853474e-20	8.773742408697043
ENSG00000140451	8.268630316663207e-20	8.785888157684896
ENSG00000256733	8.510385135802225e-20	4.472399461410599
ENSG00000127920	1.026129911754065e-19	7.471699989227334
ENSG00000233927	1.0790684973574005e-19	8.940270065592774
ENSG00000179299	1.2911353604211732e-19	7.41743649360841
ENSG00000148303	1.3382503985767324e-19	8.948367231584678
ENSG00000165169	1.544317708522388e-19	8.727679883389019
ENSG00000130433	1.6469990798801097e-19	5.896546822796926
ENSG00000254343	1.7690184547923396e-19	8.278971363226896
ENSG00000179520	2.6746098792054634e-19	5.119825047488349
ENSG00000121680	2.7713872587528923e-19	8.722103188040512
ENSG00000115268	2.9543877233289118e-19	8.948367231584678
ENSG00000268798	2.975444218896652e-19	6.278234569148668
ENSG00000224032	3.19434006112216e-19	8.79956201902531
ENSG00000148484	3.786766139461737e-19	8.811707768013164
ENSG00000204852	4.519389095426068e-19	8.715534134401166
ENSG00000166788	4.616219734532047e-19	8.566649772009194
ENSG00000203761	5.3162652001240815e-19	7.934481352083729
ENSG00000099624	6.295894657836355e-19	8.853721710325235
ENSG00000116147	6.613832599489137e-19	5.414834606303173
ENSG00000118705	6.75490140535759e-19	8.944318648588725
ENSG00000142534	8.577078138468291e-19	8.944318648588725
ENSG00000162878	9.798814752373034e-19	5.005638699203917
ENSG00000174915	1.3704864431996812e-18	8.701860273060754
ENSG00000234751	1.3897382032400782e-18	4.21224337012778
ENSG00000149761	1.5215527258601424e-18	8.75601996436068
ENSG00000067445	1.8488619639850745e-18	7.589720136407763
ENSG00000139644	2.1243412889876998e-18	8.940270065592774
ENSG00000178982	2.357207585639128e-18	8.924075733608968
ENSG00000111752	2.4234524774147497e-18	7.815511919020638
ENSG00000105640	2.6152579507355817e-18	8.944318648588725
ENSG00000119280	2.6886610266821966e-18	8.126240574661058
ENSG00000140988	2.8613415132155534e-18	8.940270065592774
ENSG00000117308	2.9619624277195752e-18	8.32192537324486
ENSG00000251405	2.9825020940415583e-18	7.056765245226935
ENSG00000117461	3.0660771548408424e-18	8.672984438027372
ENSG00000246090	4.15280805210212e-18	8.050309856028816
ENSG00000270036	4.298169132145628e-18	4.368865133506723
ENSG00000256164	4.572592959896417e-18	3.5303256888440586
ENSG00000116857	6.016963679976489e-18	8.802082489668702
ENSG00000255031	6.184102002791759e-18	7.940383211243802
ENSG00000196154	6.226597980166154e-18	8.74486657366366
ENSG00000210196	6.4434423540240674e-18	8.849673127329284
ENSG00000136848	6.667741479578245e-18	8.690706882363736
ENSG00000166816	7.09107842199292e-18	8.320397260892301
ENSG00000166337	7.139723909556294e-18	8.849673127329284
ENSG00000168159	9.509479657025467e-18	8.890158957288799
ENSG00000175602	1.0179537768755578e-17	8.838519736632266
ENSG00000132692	1.0460429252297311e-17	8.09205092511427
ENSG00000162148	1.2313834666106953e-17	7.961214170870225
ENSG00000102158	1.2397724632175394e-17	8.915978567617064
ENSG00000204628	1.2397724632175394e-17	8.944318648588725
ENSG00000164346	1.3268284336685065e-17	8.911929984621112
ENSG00000156384	1.410323285626027e-17	8.26628986017732
ENSG00000237316	1.4688470654898324e-17	2.457892139007371
ENSG00000110092	1.7632934919282e-17	8.80918729736977
ENSG00000120913	1.7872895254978858e-17	8.022440701462994
ENSG00000140474	1.8486992000908202e-17	8.93217289960087
ENSG00000255920	2.0182835909718926e-17	3.35936391613631
ENSG00000197183	2.0457020964444485e-17	8.567185526070915
ENSG00000143624	2.1591016494775892e-17	8.907881401625161
ENSG00000111450	2.233104599141839e-17	8.587428441050672
ENSG00000105193	2.453896284575497e-17	8.948367231584678
ENSG00000198937	2.572238322389422e-17	8.67451255037993
ENSG00000100678	2.7143959052803745e-17	7.3791488400107905
ENSG00000180720	3.104612680024176e-17	6.394474061476684
ENSG00000204262	3.1255142709977043e-17	7.882019516130504
ENSG00000137154	3.189056021020422e-17	8.948367231584678
ENSG00000178741	3.3199890562911966e-17	8.895735652637308
ENSG00000156042	3.526398240217631e-17	8.164153643392233
ENSG00000235297	3.770618414591799e-17	6.102845401842681
ENSG00000245008	3.8989146211584174e-17	6.523966199215349
ENSG00000156535	4.031517511407937e-17	6.984749670573257
ENSG00000220472	4.4566151727111894e-17	7.205698685187692
ENSG00000110711	4.6079175365783513e-17	8.82232540464846
ENSG00000136942	5.1612628366237465e-17	8.948367231584678
ENSG00000155792	5.2305269518393707e-17	8.859298405673744
ENSG00000143603	5.741738760389646e-17	8.89420754028475
ENSG00000185621	5.896647784375116e-17	8.588956553403229
ENSG00000254615	6.344233847907688e-17	8.593997494690017
ENSG00000234719	6.344233847907913e-17	7.79878183297511
ENSG00000162929	6.515170480111032e-17	7.887042031597704
ENSG00000137876	6.735244288818638e-17	8.911929984621112
ENSG00000149256	6.962650648504305e-17	7.950271370423365
ENSG00000149403	7.009032885575839e-17	8.745402327725383
ENSG00000160691	7.150016763054759e-17	8.920027150613016
ENSG00000197557	7.898011622350436e-17	8.228272210276256
ENSG00000162139	8.164107359894526e-17	8.808651543308047
ENSG00000165102	8.665556972258139e-17	8.749450910721334
ENSG00000186635	9.258415719515122e-17	8.865867459313089
ENSG00000227097	9.569677498707198e-17	8.873964625304993
ENSG00000147400	1.0291257529359051e-16	8.64212388641232
ENSG00000162244	1.121347941064621e-16	8.944318648588725
ENSG00000269656	1.4982172846315602e-16	4.45439552615947
ENSG00000242732	1.5482576078353392e-16	7.903438520403592
ENSG00000144645	1.5482576078353392e-16	8.915978567617064
ENSG00000116406	1.5894739378254497e-16	8.899784235633259
ENSG00000170889	1.642519231230265e-16	8.944318648588725
ENSG00000114391	1.642519231230265e-16	8.944318648588725
ENSG00000008226	1.7770580738129117e-16	8.611263334797266
ENSG00000164181	1.8604999537296977e-16	8.78489579939406
ENSG00000233080	1.9350892090870067e-16	5.095461907281839
ENSG00000204390	1.9350892090870067e-16	7.23045522082059
ENSG00000111859	1.9478043357564816e-16	8.899784235633259
ENSG00000228929	1.9994942081568504e-16	7.15276840114761
ENSG00000149489	1.9994942081568504e-16	7.356290677561472
ENSG00000058404	2.120795154393804e-16	7.099155300728482
ENSG00000130811	2.249348940005893e-16	8.89420754028475
ENSG00000033327	2.2640987211041516e-16	8.859298405673744
ENSG00000155886	2.3546221003571714e-16	5.20989961041353
ENSG00000196659	3.198716803177744e-16	8.029794067822442
ENSG00000180881	3.219590797303255e-16	8.011606585828892
ENSG00000145592	3.283022192869134e-16	8.948367231584678
ENSG00000165171	3.304438653648863e-16	6.237377454422321
ENSG00000166387	3.304438653648863e-16	8.815756351009115
ENSG00000104852	3.4136051118153426e-16	8.936221482596823
ENSG00000174444	3.6191403145892243e-16	8.948367231584678
ENSG00000137720	3.7628954103360567e-16	8.777790991692996
ENSG00000116871	3.88698148667953e-16	8.806131072664654
ENSG00000112218	4.093962458155476e-16	8.126240574661058
ENSG00000064787	4.12058751218873e-16	8.139556858361964
ENSG00000184164	4.2839614511208937e-16	8.906353289272603
ENSG00000137054	5.003803665874056e-16	8.767173355057698
ENSG00000180660	5.337814092464825e-16	6.856286048561972
ENSG00000214612	5.620769837481884e-16	5.996598711081733
ENSG00000131188	5.657163229646959e-16	8.427639580788432
ENSG00000072195	5.805074739856839e-16	6.5922099533154555
ENSG00000102007	6.19174264259557e-16	8.891687069641355
ENSG00000227895	6.191742642595745e-16	5.292228991586089
ENSG00000196954	6.56139028233764e-16	8.87549273765755
ENSG00000086619	6.646443370708644e-16	8.8714441546616
ENSG00000137309	6.776065115935886e-16	8.857770293321186
ENSG00000196754	6.81982377951818e-16	4.0342860953451085
ENSG00000138036	7.226400444487428e-16	8.391489195059838
ENSG00000234498	7.414685451123968e-16	6.355631054185992
ENSG00000186854	7.46250744462072e-16	8.542358274033484
ENSG00000173208	7.70621666721853e-16	8.711485551405216
ENSG00000154217	8.060641733998693e-16	8.32409382082903
ENSG00000058056	8.705988384300788e-16	8.473988967331426
ENSG00000197345	8.705988384300788e-16	8.637539549354646
ENSG00000112812	8.762011390486677e-16	8.768165713348534
ENSG00000128165	9.047501720693509e-16	8.811707768013164
ENSG00000116885	9.342158255189354e-16	7.353500096127294
ENSG00000184281	9.342158255189486e-16	8.749450910721334
ENSG00000074201	9.646270807234566e-16	8.829430212349527
ENSG00000173465	1.0893522328611463e-15	8.750979023073892
ENSG00000139344	1.1175690503957345e-15	7.777984738114045
ENSG00000117691	1.2221194891035644e-15	8.855249822677791
ENSG00000196666	1.344845101658851e-15	4.206675648341254
ENSG00000128284	1.3534456406244604e-15	8.76564524270514
ENSG00000249734	1.397268244056688e-15	3.1964230097083126
ENSG00000260401	1.397268244056688e-15	7.255757502906723
ENSG00000188419	1.433330752325651e-15	8.65579774775273
ENSG00000254577	1.4797011876149958e-15	6.439835359835186
ENSG00000172361	1.5669234998501071e-15	6.742140900923442
ENSG00000197956	1.5769222580407669e-15	8.936221482596823
ENSG00000165804	1.6175500011037884e-15	8.23741402514394
ENSG00000165821	1.6697879369911248e-15	7.3172751147892905
ENSG00000165215	1.6697879369911248e-15	5.893127204532062
ENSG00000136631	1.7127724004616037e-15	8.743874215372825
ENSG00000052850	1.7236878041692214e-15	4.745482489464861
ENSG00000198380	1.7236878041692214e-15	8.89420754028475
ENSG00000231500	1.8719834527442115e-15	8.948367231584678
ENSG00000105202	2.1250166109914772e-15	8.895735652637308
ENSG00000163519	2.1385169307424822e-15	8.045639473351224
ENSG00000173171	2.1933685987092873e-15	8.49431103214379
ENSG00000175213	2.351461294700032e-15	8.352785924859914
ENSG00000259420	2.426984024759948e-15	3.60198907680759
ENSG00000110031	2.651396949111029e-15	8.828894458287806
ENSG00000163040	2.6513969491110668e-15	5.651429639040521
ENSG00000151702	2.806333994861468e-15	8.903832818629208
ENSG00000241741	2.878026813576711e-15	6.750786449583505
ENSG00000213885	2.878026813576711e-15	6.340709936567385
ENSG00000173039	3.0078570866541116e-15	8.903832818629208
ENSG00000204387	3.16331093573663e-15	8.895735652637308
ENSG00000233762	3.2644618745716953e-15	7.93639535226087
ENSG00000242071	3.4546271250222183e-15	8.279911430932787
ENSG00000243517	3.4764188084575592e-15	7.068295756152095
ENSG00000140280	3.587425268447878e-15	8.124781837506
ENSG00000255547	3.610042039386552e-15	3.7771645077688025
ENSG00000272841	3.701922472496095e-15	6.381385925811874
ENSG00000254703	3.820018449000783e-15	7.151356496066279
ENSG00000233016	3.917161037734065e-15	8.758540435004074
ENSG00000166268	4.197029203186715e-15	6.707107672262529
ENSG00000072858	4.197029203186715e-15	8.792457211324242
ENSG00000164587	4.412854078569863e-15	8.944318648588725
ENSG00000147234	4.468496627097585e-15	6.866278063817412
ENSG00000173898	4.4965765306998656e-15	8.899784235633259
ENSG00000182220	4.553258861131791e-15	8.865867459313089
ENSG00000144713	4.5818634127394205e-15	8.948367231584678
ENSG00000186153	4.698062615912339e-15	8.462914726467016
ENSG00000160584	4.727563106396547e-15	8.883589903649453
ENSG00000149480	5.99452034339691e-15	8.887638486645404
ENSG00000123131	6.1843679676640215e-15	8.948367231584678
ENSG00000129562	6.1843679676640215e-15	8.891687069641355
ENSG00000078061	6.9613438088514735e-15	8.835999265988871
ENSG00000234771	7.0047993972377805e-15	8.70896508076182
ENSG00000149499	7.408118270896516e-15	8.85120123968184
ENSG00000136928	7.454319450568565e-15	4.153334931608031
ENSG00000156427	7.641979108476042e-15	5.787403499802728
ENSG00000147852	8.336168352237813e-15	7.003603487141025
ENSG00000140105	8.869681842578922e-15	8.924075733608968
ENSG00000076662	8.869681842579048e-15	8.940270065592774
ENSG00000144895	9.14890991428381e-15	8.895735652637308
ENSG00000114942	9.14890991428381e-15	8.948367231584678
ENSG00000236935	9.205785583791019e-15	7.299008142113185
ENSG00000134339	9.205785583791019e-15	4.399584172294005
ENSG00000230979	9.436791187071399e-15	7.088415998310741
ENSG00000108107	9.67350350583521e-15	8.940270065592774
ENSG00000232070	9.733589439870462e-15	5.229743505501435
ENSG00000124795	9.794042894353325e-15	8.200769066778012
ENSG00000126733	9.977630566540939e-15	3.859619570831693
ENSG00000169740	1.010190085509389e-14	8.493318673852954
ENSG00000261089	1.0291169480954076e-14	6.666327852456805
ENSG00000117407	1.0419284255950257e-14	8.277241094052254
ENSG00000213096	1.1015509365178817e-14	7.996910714805532
ENSG00000090581	1.129116543158813e-14	8.832943041283757
ENSG00000185641	1.1645303715728141e-14	7.533020214119401
ENSG00000000460	1.2696118267078418e-14	8.000570647541071
ENSG00000147475	1.2696118267078418e-14	8.769693825701092
ENSG00000219665	1.3093598205962178e-14	8.289993313506363
ENSG00000176371	1.3093598205962178e-14	8.441600303363815
ENSG00000072778	1.3174552187961167e-14	8.940270065592774
ENSG00000105808	1.3503325765713447e-14	7.135246085894681
ENSG00000225579	1.3503325765713447e-14	7.195125715334426
ENSG00000156603	1.3840175146151817e-14	8.239346451140667
ENSG00000250493	1.3925672098700312e-14	5.858599648726222
ENSG00000128581	1.3925672098700312e-14	7.735631643982054
ENSG00000233426	1.436101940958143e-14	6.943486433079923
ENSG00000165795	1.4718922057513953e-14	8.51407048364677
ENSG00000198890	1.61409937396555e-14	8.21559070722668
ENSG00000173933	1.6240467710731645e-14	8.267817972529878
ENSG00000188846	1.6542525264029783e-14	8.940270065592774
ENSG00000221983	1.6644435073517235e-14	8.936221482596823
ENSG00000204219	1.716332927198233e-14	6.805706490149366
ENSG00000138085	1.7269003259488264e-14	8.887638486645404
ENSG00000048649	1.7589883666161906e-14	8.841575961337382
ENSG00000203778	1.82493557758407e-14	7.790435774156459
ENSG00000259377	2.0006410598412144e-14	3.0236058294352337
ENSG00000143036	2.050243052509677e-14	5.94200733034791
ENSG00000179085	2.050243052509677e-14	8.730200354032414
ENSG00000146066	2.1796064965343486e-14	8.81323588036572
ENSG00000147100	2.3028834849709804e-14	5.3153570399284975
ENSG00000145050	2.316997561955286e-14	8.924075733608968
ENSG00000248991	2.3743104107595012e-14	6.920110904277531
ENSG00000238153	2.4479171381911443e-14	4.613393565372791
ENSG00000184232	2.5392147714850812e-14	8.827902099996969
ENSG00000188342	2.6824798520630234e-14	8.734248937028365
ENSG00000231769	2.765479370462207e-14	6.17488617003124
ENSG00000166341	2.8510055460896786e-14	8.228272210276254
ENSG00000181444	3.0115626169897277e-14	7.965727791523365
ENSG00000013725	3.0299425493745236e-14	7.047437296262656
ENSG00000168028	3.1045728371369464e-14	8.948367231584678
ENSG00000229953	3.181011732931404e-14	7.91887506474659
ENSG00000102271	3.2791694485393634e-14	4.238530737261198
ENSG00000143761	3.380306898888211e-14	8.936221482596823
ENSG00000140443	3.400899736288319e-14	8.52224679947128
ENSG00000081479	3.484512999367412e-14	5.255343390990175
ENSG00000180447	3.570148720603479e-14	7.441951225999449
ENSG00000083845	3.570148720603479e-14	8.944318648588725
ENSG00000172977	3.591879271130299e-14	8.671535475507422
ENSG00000242444	3.680110823474694e-14	3.813013748818819
ENSG00000250148	4.030387222949068e-14	2.43318092833352
ENSG00000160791	4.054871951122366e-14	7.231353793276628
ENSG00000189143	4.129207817517233e-14	5.633066544731325
ENSG00000171425	4.2819255671513916e-14	8.686658299367785
ENSG00000197565	4.334056317600145e-14	7.9819364456838935
ENSG00000182899	4.521480073572031e-14	8.944318648588725
ENSG00000173653	4.660214968663835e-14	8.651749164756781
ENSG00000205531	4.6884604681617e-14	8.898256123280701
ENSG00000154928	4.6884604681617e-14	8.315460900775404
ENSG00000138172	4.8322345845493504e-14	8.00145987559943
ENSG00000136149	4.9205724234426514e-14	7.90339178439893
ENSG00000165678	4.950370030468164e-14	8.903832818629208
ENSG00000266865	4.950370030468164e-14	7.795660446445743
ENSG00000068976	5.226664278186987e-14	7.445856954957535
ENSG00000233379	5.258284905642335e-14	5.145435517296734
ENSG00000116852	5.2900937566139965e-14	8.835999265988871
ENSG00000206549	5.452000139100355e-14	6.368202322688011
ENSG00000204681	5.551474129738714e-14	7.679920077686109
ENSG00000187479	5.585027327230826e-14	8.25547006671994
ENSG00000143443	6.0762624986744e-14	8.304738682970218
ENSG00000167992	6.609950992149223e-14	7.247491044501006
ENSG00000136636	6.85255275566162e-14	8.84715265668589
ENSG00000104611	7.189694529396092e-14	6.77703613194603
ENSG00000172365	7.276498185424166e-14	3.555282788488087
ENSG00000139187	7.40864031657336e-14	6.302269950050052
ENSG00000241469	7.453210157691384e-14	2.792886027516747
ENSG00000173401	7.543142676834962e-14	6.316620345665331
ENSG00000131386	7.680046694658585e-14	6.237247378790526
ENSG00000157404	7.913671863635127e-14	8.743338461311104
ENSG00000088881	7.91367186363524e-14	6.346339916399657
ENSG00000170522	8.105593759915021e-14	7.8724367537358795
ENSG00000141441	8.105593759915021e-14	8.213488872404179
ENSG00000223891	8.105593759915021e-14	8.442671811487259
ENSG00000182827	8.203264516146361e-14	8.882061791296895
ENSG00000132286	8.203264516146361e-14	8.745938081787106
ENSG00000166896	8.605659111690553e-14	8.14069908288994
ENSG00000272016	8.605659111690553e-14	6.687135019362601
ENSG00000125691	8.814075930478334e-14	8.948367231584678
ENSG00000179899	8.866951196848871e-14	5.169875497767419
ENSG00000232533	8.920138471101748e-14	6.872737529937182
ENSG00000173020	9.081590487520815e-14	8.902304706276652
ENSG00000188015	9.081590487520912e-14	3.104985739172344
ENSG00000144061	9.136043991420875e-14	6.865902949438862
ENSG00000157873	9.357088264789572e-14	8.865867459313089
ENSG00000042781	9.41316628519465e-14	7.646711256397886
ENSG00000134575	9.640803306133957e-14	8.807659185017213
ENSG00000185386	1.0172970865194708e-13	8.618288992665725
ENSG00000025796	1.0295097969402345e-13	8.924075733608968
ENSG00000172932	1.0543694611984477e-13	8.829430212349527
ENSG00000262468	1.152963545350558e-13	8.018456946122928
ENSG00000126249	1.1529635453505743e-13	8.11715105037832
ENSG00000141665	1.1598497648800396e-13	5.644726211654113
ENSG00000198755	1.1737437878170124e-13	8.940270065592774
ENSG00000110060	1.1807520595229808e-13	8.63654719106381
ENSG00000179057	1.1807520595229808e-13	6.13379456678412
ENSG00000162814	1.1878014857987522e-13	4.455039440886224
ENSG00000236204	1.2986461627029186e-13	6.488140880433292
ENSG00000122882	1.3220059518766467e-13	8.748458552430499
ENSG00000235776	1.3220059518766653e-13	6.2072382130465185
ENSG00000146094	1.361860575895941e-13	8.920027150613016
ENSG00000110002	1.3699721465276037e-13	8.715534134401166
ENSG00000230207	1.3945930308973917e-13	7.203150020771184
ENSG00000104998	1.4196489652761957e-13	8.79956201902531
ENSG00000145476	1.4886495396279635e-13	8.684137828724392
ENSG00000213862	1.524376177957384e-13	6.699107409052522
ENSG00000164620	1.6270295789266235e-13	8.506254624309559
ENSG00000189343	1.6660191042860632e-13	8.911929984621112
ENSG00000179456	1.675909172111222e-13	8.558096001788176
ENSG00000105341	1.675909172111234e-13	8.730736108094137
ENSG00000179222	1.726232114491926e-13	8.907881401625161
ENSG00000172568	1.7675577661466923e-13	6.43220392471367
ENSG00000162755	1.7780402603413678e-13	7.892186103116966
ENSG00000173207	1.8205850088836923e-13	8.582387499763884
ENSG00000101190	1.8313766546231563e-13	8.208029295296498
ENSG00000163629	1.8751758155975517e-13	7.721012064286409
ENSG00000185950	1.8751758155975517e-13	7.6900287030953836
ENSG00000128872	1.8751758155975517e-13	7.968054756529154
ENSG00000188596	1.8751758155975517e-13	8.817284463361672
ENSG00000258118	1.942812521862504e-13	2.7528182858508767
ENSG00000139641	1.942812521862504e-13	8.907881401625161
ENSG00000012174	2.0367385415170927e-13	8.66695113844975
ENSG00000185905	2.0976948597628074e-13	8.899784235633259
ENSG00000206561	2.173213611158699e-13	8.230054770035842
ENSG00000250362	2.2119691075776956e-13	6.321072990180624
ENSG00000133872	2.2119691075776956e-13	8.936221482596823
ENSG00000158710	2.2250379997447184e-13	8.903832818629208
ENSG00000130363	2.2915298478310574e-13	8.411275505810481
ENSG00000122026	2.2915298478310574e-13	8.93217289960087
ENSG00000176399	2.3461265820448215e-13	6.630652041650832
ENSG00000168781	2.3739025412065813e-13	8.60820711009215
ENSG00000231265	2.416173732018938e-13	5.614782023423314
ENSG00000162836	2.701606493405149e-13	8.677033021023325
ENSG00000155974	2.717514547002376e-13	8.612255693088102
ENSG00000143198	2.782072835622859e-13	8.84715265668589
ENSG00000235065	2.967483788127251e-13	7.809178886968735
ENSG00000157578	3.037874414708904e-13	6.679212772533953
ENSG00000124243	3.0557269888380935e-13	8.414384021100542
ENSG00000166682	3.0557269888380935e-13	7.183815876438422
ENSG00000247735	3.2211117058872965e-13	5.5567375193600315
ENSG00000184925	3.2211117058872965e-13	7.636369371836999
ENSG00000154240	3.415202772214511e-13	7.596457264347429
ENSG00000184933	3.415202772214535e-13	3.7606837335832273
ENSG00000053524	3.415202772214535e-13	7.903837279467482
ENSG00000169242	3.4960183567629924e-13	6.537988264744975
ENSG00000122970	3.516514198673332e-13	8.09988521027107
ENSG00000270681	3.599685287279072e-13	7.142736447251961
ENSG00000076053	3.62077835891777e-13	8.587964195112395
ENSG00000170677	3.6847892093329773e-13	7.0193375248827605
ENSG00000243276	3.706372340751446e-13	7.086489201822273
ENSG00000270041	3.728079723790649e-13	6.481417840306422
ENSG00000102265	3.8161658784347644e-13	8.86433934696053
ENSG00000052126	3.9291546829743064e-13	7.216571542897705
ENSG00000140750	3.9291546829743064e-13	8.50744913942248
ENSG00000254966	4.0454300248938554e-13	5.002797784617421
ENSG00000240298	4.0454300248938554e-13	5.683788543247887
ENSG00000149483	4.092881321826255e-13	8.679887088906353
ENSG00000120784	4.1408795692018607e-13	6.341663025680454
ENSG00000231007	4.1408795692018607e-13	6.243067275630641
ENSG00000237214	4.165085730869319e-13	6.960315859540528
ENSG00000069275	4.2882182538342455e-13	8.849673127329284
ENSG00000162241	4.4407064789887493e-13	8.849673127329284
ENSG00000120280	4.4927105868936943e-13	8.697073779180997
ENSG00000166405	4.571840919997811e-13	8.75250713542645
ENSG00000143870	4.78961319914488e-13	8.928124316604919
ENSG00000164122	4.789613199144932e-13	6.045494778283601
ENSG00000154589	4.817541578948195e-13	8.826909741706134
ENSG00000151117	4.930864452571122e-13	7.847449533339415
ENSG00000157045	4.930864452571156e-13	8.7752705210496
ENSG00000105467	5.046806046922994e-13	5.1862939001445865
ENSG00000133640	5.046806046922994e-13	3.7922806092810295
ENSG00000240342	5.195506220758454e-13	8.37806978112646
ENSG00000164932	5.195506220758454e-13	8.689714524072901
ENSG00000070081	5.195506220758454e-13	8.936221482596823
ENSG00000226856	5.225758819469329e-13	5.362420112271902
ENSG00000229638	5.474093514583582e-13	8.508441497713317
ENSG00000171119	5.474093514583582e-13	5.842675745967799
ENSG00000144712	5.505939458487003e-13	8.48468575379933
ENSG00000234891	5.537967447246689e-13	2.292468585265196
ENSG00000181104	5.537967447246689e-13	8.232106099379184
ENSG00000140563	5.667920367059287e-13	8.89420754028475
ENSG00000160613	5.700874016768955e-13	8.840047848984822
ENSG00000143514	5.971369969887226e-13	8.757012322651516
ENSG00000137818	6.111308182158446e-13	8.948367231584678
ENSG00000089876	6.218371817208885e-13	8.67451255037993
ENSG00000184939	6.363994832967475e-13	8.50691338536076
ENSG00000157870	6.821265647865215e-13	8.377815333719429
ENSG00000175886	6.860797215918774e-13	6.573674196733173
ENSG00000196169	6.900553869077793e-13	8.772214296344485
ENSG00000156976	6.900553869077793e-13	8.944318648588725
ENSG00000260521	6.900553869077793e-13	6.040101344389786
ENSG00000243926	6.940536865271396e-13	5.6118681320892305
ENSG00000163584	7.268702427368375e-13	8.8714441546616
ENSG00000166199	7.52478590721115e-13	8.578874670829654
ENSG00000110514	7.971426314294626e-13	8.895735652637308
ENSG00000272071	8.492839865511964e-13	3.372478027649004
ENSG00000183023	8.791222459353226e-13	8.461641061521487
ENSG00000177888	8.791222459353226e-13	8.69376310706885
ENSG00000269533	9.152368534717972e-13	4.168631436489814
ENSG00000138674	9.311570833534231e-13	8.924075733608968
ENSG00000188010	9.365240402923835e-13	7.668456852392916
ENSG00000163346	9.419213831423058e-13	8.915978567617064
ENSG00000213693	9.582974199797047e-13	7.708426470879345
ENSG00000106785	9.693698271087863e-13	8.769693825701092
ENSG00000169255	9.862144716944734e-13	6.533244573308304
ENSG00000134779	9.918929960993341e-13	8.684137828724392
ENSG00000175634	1.0266448530433943e-12	8.808651543308047
ENSG00000148730	1.0444665339017715e-12	8.886110374292846
ENSG00000236914	1.0444665339017715e-12	5.429149101260712
ENSG00000198650	1.0748469664669644e-12	5.842030641657434
ENSG00000109917	1.106094990967228e-12	8.840047848984822
ENSG00000172803	1.1317343845585942e-12	7.248131045564249
ENSG00000081760	1.1579573250234996e-12	8.667407742678863
ENSG00000213062	1.1984144612191505e-12	7.07144235626234
ENSG00000174628	1.205290974900678e-12	6.956350523338469
ENSG00000144591	1.205290974900678e-12	8.882061791296895
ENSG00000110057	1.2762232342283147e-12	8.920027150613016
ENSG00000116209	1.3132110997702734e-12	8.940270065592774
ENSG00000237991	1.3824608663347421e-12	6.5437490836728385
ENSG00000109339	1.4143781013079638e-12	4.8998042782231
ENSG00000159840	1.549443745846194e-12	8.596517965333412
ENSG00000184258	1.5761427299257914e-12	4.136588476719304
ENSG00000262454	1.5941925180079133e-12	7.50881897513686
ENSG00000205763	1.6032933798113478e-12	7.177430887969942
ENSG00000139116	1.6684436967767868e-12	8.744409969434548
ENSG00000198856	1.6779606325172904e-12	8.895735652637308
ENSG00000179051	1.8692517480579675e-12	8.817284463361672
ENSG00000213593	1.87989223920256e-12	8.8795413206535
ENSG00000232453	1.9230521727711764e-12	6.518646701138368
ENSG00000230067	1.933993291623569e-12	4.827798717170093
ENSG00000006016	1.9783723011275383e-12	5.356289731542645
ENSG00000146350	1.9783723011275525e-12	7.912136602281471
ENSG00000114423	2.0468217996912833e-12	8.546406857029437
ENSG00000268358	2.081913248557248e-12	7.051708670265009
ENSG00000106211	2.1417161015696532e-12	8.86991604230904
ENSG00000008441	2.166106684504832e-12	7.298640835490659
ENSG00000213262	2.2032047497589537e-12	8.075391555473278
ENSG00000108176	2.228282624771465e-12	8.411582243802458
ENSG00000121858	2.2664257783209788e-12	8.82385351700102
ENSG00000251350	2.27928205753846e-12	6.628813088441077
ENSG00000100625	2.292209930567494e-12	7.519221237893275
ENSG00000144040	2.331427032904103e-12	8.630970495715301
ENSG00000223552	2.3446452120613465e-12	4.685147820347097
ENSG00000171033	2.398257652955118e-12	8.233313151563042
ENSG00000101294	2.398257652955118e-12	8.936221482596823
ENSG00000172362	2.3982576529551352e-12	3.4240464134623063
ENSG00000273002	2.453073160748289e-12	6.972859719598436
ENSG00000112531	2.453073160748289e-12	8.8714441546616
ENSG00000124635	2.466968105926306e-12	8.583379858054721
ENSG00000256299	2.466968105926306e-12	3.7431098651160104
ENSG00000186468	2.509118201241914e-12	8.915978567617064
ENSG00000166435	2.5376102223649785e-12	8.792457211324242
ENSG00000163382	2.5809447749203677e-12	8.8714441546616
ENSG00000053501	2.610237231908795e-12	8.719582717397117
ENSG00000147251	2.6102372319088136e-12	8.77122193805365
ENSG00000180530	2.625005605870279e-12	8.331602942174264
ENSG00000268362	2.6698046486844517e-12	6.374552586812786
ENSG00000026508	2.9053043225492757e-12	8.858762651612023
ENSG00000073150	2.954794205417698e-12	6.197281136593726
ENSG00000168876	2.9714740112494765e-12	8.807659185017213
ENSG00000198286	2.9714740112494765e-12	8.046224755562058
ENSG00000119636	2.9714740112494765e-12	5.829640115656411
ENSG00000253982	2.988246236365483e-12	7.6400376215886485
ENSG00000108932	3.0391224616451616e-12	8.679096887437602
ENSG00000151366	3.125811946277696e-12	8.494767636372904
ENSG00000118217	3.1434388622895685e-12	8.911929984621112
ENSG00000136141	3.306535524028523e-12	8.603622773034477
ENSG00000132275	3.3251622254611197e-12	8.569249392485196
ENSG00000160752	3.325162225461179e-12	8.78436004533234
ENSG00000149054	3.517186492864008e-12	8.920027150613016
ENSG00000162607	3.678605832047037e-12	8.798033906672751
ENSG00000054967	3.69928763272136e-12	8.559088360079013
ENSG00000165915	3.69928763272136e-12	8.808651543308047
ENSG00000102871	3.7831621544756306e-12	8.814228238656558
ENSG00000255521	3.825796528513959e-12	5.251971175175264
ENSG00000153789	4.001100066742378e-12	8.129062228716146
ENSG00000125462	4.001100066742378e-12	7.861772381095919
ENSG00000142408	4.114643075558301e-12	3.7615666184939314
ENSG00000121073	4.1377282218259555e-12	8.903832818629208
ENSG00000156140	4.207748999476559e-12	4.171241860230962
ENSG00000181191	4.231346670178485e-12	8.619360500789169
ENSG00000111445	4.231346670178485e-12	8.455607761943863
ENSG00000139219	4.2313466701785006e-12	4.710468695492437
ENSG00000126391	4.2313466701785006e-12	8.75601996436068
ENSG00000073060	4.255074205007519e-12	8.729207995741579
ENSG00000142227	4.375684489861802e-12	8.920027150613016
ENSG00000253897	4.400206050959586e-12	1.7367212952396418
ENSG00000132640	4.47458272310283e-12	8.878013208300944
ENSG00000143412	4.499648045712987e-12	8.202171293293297
ENSG00000233276	4.731525805936691e-12	8.883589903649453
ENSG00000272711	4.865372272601758e-12	6.408971159691157
ENSG00000165526	4.8925839972995025e-12	8.728672241679856
ENSG00000255815	5.115721739896531e-12	5.647282233414227
ENSG00000183617	5.115721739896531e-12	8.77122193805365
ENSG00000146904	5.144306722872025e-12	5.385184385985018
ENSG00000166411	5.144306722872098e-12	8.792992965385965
ENSG00000198732	5.260222242802539e-12	8.886110374292846
ENSG00000074695	5.260222242802539e-12	8.936221482596823
ENSG00000171469	5.289599263350535e-12	8.76564524270514
ENSG00000181163	5.378699602980834e-12	8.948367231584678
ENSG00000140386	5.438916262193453e-12	8.863346988669695
ENSG00000158077	5.5613407569871e-12	8.067373539313982
ENSG00000197958	5.686467980396385e-12	8.940270065592774
ENSG00000101310	5.8467668912999865e-12	8.899784235633259
ENSG00000142676	5.978190866026449e-12	8.940270065592774
ENSG00000169239	5.978190866026492e-12	8.2315828823884
ENSG00000074319	6.044985449026304e-12	8.788408628328291
ENSG00000143774	6.044985449026369e-12	8.895735652637308
ENSG00000174437	6.1465524211896245e-12	8.915978567617064
ENSG00000138780	6.180778707346661e-12	8.433503137371911
ENSG00000162913	6.180778707346661e-12	6.321812120881024
ENSG00000174748	6.180778707346661e-12	8.944318648588725
ENSG00000164236	6.180778707346661e-12	5.1206461690193406
ENSG00000186583	6.180778707346661e-12	6.528723385821286
ENSG00000163697	6.354734776196643e-12	7.908825930169325
ENSG00000109971	6.354734776196688e-12	8.948367231584678
ENSG00000197385	6.497350120031554e-12	8.455274164704226
ENSG00000118495	6.4973501200316e-12	8.33299405952899
ENSG00000173166	6.606367789689797e-12	7.815192643957724
ENSG00000245571	6.90593109836424e-12	8.164689397453953
ENSG00000163995	7.021669478914785e-12	5.350321737900739
ENSG00000162522	7.099883360865358e-12	8.342873785280482
ENSG00000177700	7.218809255329215e-12	8.843104073689938
ENSG00000162910	7.258883818394336e-12	8.756555718422403
ENSG00000245281	7.258883818394336e-12	6.391956878777431
ENSG00000136758	7.421375989991318e-12	8.903832818629208
ENSG00000179820	7.421375989991318e-12	8.583379858054721
ENSG00000116191	7.62951599459385e-12	8.93217289960087
ENSG00000100316	7.8433794388395e-12	8.948367231584678
ENSG00000234465	7.8433794388395e-12	7.862031048557777
ENSG00000175467	7.8868524328388e-12	8.873964625304993
ENSG00000129595	7.8868524328388e-12	8.768701467410256
ENSG00000166068	7.8868524328388e-12	8.629240226540658
ENSG00000154144	7.8868524328388e-12	8.853721710325235
ENSG00000182208	7.93056176882013e-12	8.587964195112393
ENSG00000182054	8.063120449784892e-12	8.915978567617064
ENSG00000166946	8.107787807758839e-12	8.903832818629208
ENSG00000234160	8.107787807758839e-12	7.382411471301433
ENSG00000150054	8.107787807758955e-12	6.759088104595894
ENSG00000153250	8.152697867800572e-12	8.911929984621112
ENSG00000114631	8.243251268682795e-12	7.969719980291505
ENSG00000112031	8.288897213678937e-12	8.50365500383356
ENSG00000116584	8.520872080356e-12	8.920027150613016
ENSG00000149541	8.711026430350578e-12	8.785888157684896
ENSG00000218052	8.759211670245226e-12	7.9034440749838755
ENSG00000150938	8.807658324721228e-12	7.75035880538273
ENSG00000167770	8.807658324721228e-12	8.815220596947393
ENSG00000105063	9.004086984060895e-12	8.886110374292846
ENSG00000107242	9.004086984060895e-12	8.903832818629208
ENSG00000114315	9.004086984060895e-12	6.4415297764741855
ENSG00000087884	9.053861696757236e-12	7.51676105447971
ENSG00000236305	9.053861696757236e-12	6.003614885009727
ENSG00000143515	9.514151365189728e-12	8.944318648588725
ENSG00000272024	9.566690073720048e-12	5.458431630496524
ENSG00000131725	9.566690073720048e-12	8.610727580735544
ENSG00000077235	9.726019436877925e-12	8.833478795345478
ENSG00000100097	9.726019436877925e-12	8.915978567617064
ENSG00000179604	9.997370679104327e-12	7.215022466294991
ENSG00000179397	9.997370679104327e-12	7.193448805610277
ENSG00000135549	1.0052525178628108e-11	6.376612239094387
ENSG00000133812	1.0219785425156757e-11	8.586971836821558
ENSG00000169213	1.0797272204664765e-11	8.772214296344485
ENSG00000166224	1.0856751270121343e-11	8.64212388641232
ENSG00000262089	1.091655163878646e-11	5.740035294343036
ENSG00000175985	1.1159000278154321e-11	5.35095305982217
ENSG00000219559	1.1220432839781393e-11	3.877795123564846
ENSG00000134375	1.14067273647864e-11	8.873964625304993
ENSG00000177225	1.1469497028369127e-11	8.80513871437382
ENSG00000123595	1.1532605396654144e-11	8.755027606069843
ENSG00000272970	1.1659845416700807e-11	4.405534199450064
ENSG00000180592	1.1788461856473851e-11	4.988770499764846
ENSG00000166321	1.2116120852766329e-11	7.897607377648055
ENSG00000188672	1.2384663547139242e-11	6.423374706877991
ENSG00000202078	1.2384663547139242e-11	4.6467626854452675
ENSG00000143195	1.2384663547139242e-11	6.032778423661359
ENSG00000187243	1.2384663547139242e-11	4.235713772841608
ENSG00000133884	1.2452706008834678e-11	8.83195068299292
ENSG00000259541	1.2798455367900918e-11	2.5929204044066805
ENSG00000110536	1.3010405145475493e-11	7.247534233321142
ENSG00000152558	1.3081817004070569e-11	8.93217289960087
ENSG00000177455	1.3153613178896819e-11	7.3499110975526945
ENSG00000225573	1.3371327907691709e-11	7.174717918727611
ENSG00000258297	1.3371327907691709e-11	8.551447798316225
ENSG00000185507	1.3444681706779923e-11	8.863346988669695
ENSG00000205710	1.3444681706779923e-11	7.813716488021743
ENSG00000267623	1.3444681706779923e-11	4.999223566097088
ENSG00000158716	1.3444681706779923e-11	8.442926258894289
ENSG00000225855	1.3444681706779923e-11	8.255619932957078
ENSG00000104331	1.3742063223578494e-11	8.8714441546616
ENSG00000173113	1.3817410654388798e-11	8.891687069641355
ENSG00000015133	1.4122872225676298e-11	8.907881401625161
ENSG00000172922	1.4200266324382047e-11	8.825381629353576
ENSG00000136021	1.4278076241758065e-11	8.918499038260457
ENSG00000170899	1.4593518021088184e-11	8.349527543332714
ENSG00000133195	1.4915789954559125e-11	8.684928030193143
ENSG00000185238	1.4997442048955014e-11	8.583915612116442
ENSG00000187098	1.507953235233368e-11	7.778078544291741
ENSG00000230216	1.5328455603883504e-11	3.9613189443530015
ENSG00000070886	1.5328455603883504e-11	5.826115138165423
ENSG00000162620	1.5328455603883504e-11	7.734390392864469
ENSG00000110200	1.5752309142256967e-11	7.900230978523924
ENSG00000094916	1.618764743316639e-11	8.795513436029358
ENSG00000198860	1.618764743316639e-11	8.794521077738523
ENSG00000223269	1.6276119925438114e-11	2.511186219380098
ENSG00000269890	1.6544391489776588e-11	6.406886629614016
ENSG00000137496	1.6908840120017098e-11	8.36314911408818
ENSG00000166200	1.7001175129192476e-11	8.882061791296895
ENSG00000139352	1.7001175129192476e-11	6.701624899503678
ENSG00000227512	1.7094004414004663e-11	4.526648835271499
ENSG00000220583	1.7375483894113983e-11	6.71746441628381
ENSG00000158006	1.7375483894114228e-11	8.488532179973197
ENSG00000030419	1.747031631996462e-11	8.253020312481079
ENSG00000110011	1.747031631996493e-11	8.796505794320195
ENSG00000043039	1.8148499211150614e-11	6.717149010387628
ENSG00000068912	1.8346961216696344e-11	8.924075733608968
ENSG00000230188	1.8446988498831273e-11	4.463428496616303
ENSG00000213625	1.8446988498831337e-11	8.883589903649453
ENSG00000229414	1.8446988498831337e-11	2.8819101463305388
ENSG00000196182	1.8852471249294494e-11	8.849673127329284
ENSG00000214026	1.9371627795345496e-11	8.768165713348534
ENSG00000187601	1.9371627795345496e-11	8.843104073689938
ENSG00000116668	1.9371627795345496e-11	8.721110829749675
ENSG00000157978	2.0013137269249773e-11	8.86991604230904
ENSG00000259666	2.0013137269249773e-11	2.9650532420979543
ENSG00000204193	2.0122061239714187e-11	3.6037614131570708
ENSG00000236756	2.0122061239714258e-11	4.98993744996155
ENSG00000262155	2.0452331688528404e-11	4.691900418974521
ENSG00000143401	2.0452331688528404e-11	8.859298405673744
ENSG00000247595	2.0563598183767095e-11	6.01421386199928
ENSG00000066185	2.056359818376724e-11	6.713579667190454
ENSG00000255086	2.1014628162645884e-11	3.501961438131013
ENSG00000122218	2.1014628162646036e-11	8.911929984621112
ENSG00000203930	2.1014628162646036e-11	3.7324796759224954
ENSG00000181524	2.1475350903777577e-11	8.262645590825539
ENSG00000107745	2.147535090377773e-11	8.692234994716294
ENSG00000135387	2.1709410595547898e-11	8.920027150613016
ENSG00000177189	2.1945970240754025e-11	8.81881257571423
ENSG00000198283	2.2065195702465027e-11	3.304805439762135
ENSG00000166681	2.2065195702465027e-11	7.806029524422659
ENSG00000040199	2.2065195702465027e-11	8.792457211324242
ENSG00000095303	2.2185055973695038e-11	8.189536526248386
ENSG00000138629	2.2185055973695038e-11	8.861818876317137
ENSG00000130520	2.230555436297437e-11	8.863346988669695
ENSG00000116903	2.230555436297437e-11	8.739825632376874
ENSG00000143499	2.2793995862842122e-11	8.715534134401166
ENSG00000241556	2.2793995862842122e-11	6.420546459085693
ENSG00000134317	2.2793995862842122e-11	8.759076189065794
ENSG00000163001	2.291773506316126e-11	8.57487837841865
ENSG00000158042	2.3419309495844045e-11	8.746930440077941
ENSG00000163219	2.406142762221477e-11	8.8795413206535
ENSG00000224614	2.4587517882564717e-11	6.7801956352876065
ENSG00000271959	2.4720792061966382e-11	5.028174745335684
ENSG00000135185	2.5261005099779828e-11	8.915978567617064
ENSG00000110768	2.553543339952303e-11	8.806131072664654
ENSG00000253619	2.553543339952303e-11	4.5329871647473166
ENSG00000260359	2.553543339952303e-11	8.835006907698036
ENSG00000169241	2.6093084185831156e-11	8.840047848984822
ENSG00000158793	2.637636784447489e-11	8.703388385413312
ENSG00000095059	2.6519137774783854e-11	8.849673127329284
ENSG00000172273	2.6806953393822503e-11	8.735777049380923
ENSG00000163113	2.709782966466266e-11	8.726151771036463
ENSG00000185332	2.739179843685706e-11	4.1246188937027215
ENSG00000198483	2.768889188381e-11	4.500353000029699
ENSG00000081721	2.8753797976780293e-11	8.757548076713238
ENSG00000105523	2.8753797976780497e-11	4.2030639247846775
ENSG00000144369	2.9065359451904468e-11	8.348535185041877
ENSG00000166171	2.953891406753686e-11	8.131694263020089
ENSG00000171202	3.018209800350965e-11	8.695291219421408
ENSG00000186063	3.0182098003509865e-11	8.807659185017213
ENSG00000139988	3.034502630541549e-11	5.924352950728623
ENSG00000072518	3.050881637699528e-11	8.81674870929995
ENSG00000198814	3.100540192691641e-11	8.13520709195432
ENSG00000123119	3.117268390756657e-11	7.588439248188132
ENSG00000154370	3.1850700674130766e-11	8.528763562525679
ENSG00000140577	3.1850700674130766e-11	8.791464853033405
ENSG00000159267	3.219510697307636e-11	8.785888157684896
ENSG00000261373	3.271856896971226e-11	8.300408793319576
ENSG00000213755	3.271856896971226e-11	4.488051859924107
ENSG00000151348	3.289490257882623e-11	8.860290763964581
ENSG00000165689	3.3609596204602046e-11	8.833478795345478
ENSG00000172456	3.379063364472207e-11	7.93593031460368
ENSG00000228300	3.397262647860416e-11	8.861818876317137
ENSG00000167588	3.452438680100565e-11	6.731946768157701
ENSG00000053371	3.5654376977628475e-11	8.512490080709266
ENSG00000099326	3.6232882102826024e-11	8.87549273765755
ENSG00000136425	3.662365101764452e-11	8.036381547281376
ENSG00000263326	3.741761636172921e-11	3.906254188947079
ENSG00000162222	3.761872799154999e-11	8.692234994716294
ENSG00000188282	3.822843832298603e-11	7.476426091114422
ENSG00000215283	3.926620429864089e-11	4.937929251496097
ENSG00000224858	4.0116244232153295e-11	5.61971342999766
ENSG00000139133	4.033155542823982e-11	8.053418371318877
ENSG00000100246	4.054799865315322e-11	8.11780981142952
ENSG00000119979	4.054799865315322e-11	8.629978137424466
ENSG00000139239	4.09843045093942e-11	8.127637246596064
ENSG00000179141	4.12041788739707e-11	6.960176461151694
ENSG00000163931	4.142520873415914e-11	8.899784235633259
ENSG00000134809	4.142520873415914e-11	8.666415384388028
ENSG00000080947	4.164740003051299e-11	7.499709908265487
ENSG00000198242	4.232100239047963e-11	8.924075733608968
ENSG00000165175	4.232100239047963e-11	8.557893844966092
ENSG00000172638	4.232100239047963e-11	7.984108996910927
ENSG00000260591	4.254789943588732e-11	6.992704189339771
ENSG00000197016	4.2547899435887625e-11	6.746770852578122
ENSG00000242247	4.2547899435887625e-11	8.89420754028475
ENSG00000228031	4.464433546560458e-11	5.725320870662772
ENSG00000261231	4.4883427601735346e-11	6.053153117192542
ENSG00000249487	4.5123773945363256e-11	2.905919814275403
ENSG00000221890	4.560825503057761e-11	4.119989002907419
ENSG00000102931	4.585240274069745e-11	8.69582697348313
ENSG00000073861	4.634454516134216e-11	7.245656682232591
ENSG00000145425	4.684186085230541e-11	8.940270065592774
ENSG00000143374	4.7092475274265655e-11	8.700867914769917
ENSG00000251680	4.7344403000492454e-11	4.18886327981374
ENSG00000157625	4.836538209138511e-11	8.738833274086039
ENSG00000143575	4.836538209138511e-11	8.907881401625161
ENSG00000259436	4.9407918703697166e-11	8.096960425983507
ENSG00000252361	4.967197318006358e-11	6.079910341555799
ENSG00000196208	4.9671973180063755e-11	7.520344599818473
ENSG00000187792	4.9671973180063755e-11	8.390346970531866
ENSG00000105173	5.0472457904785254e-11	8.708429326700099
ENSG00000137070	5.0742083617513945e-11	8.583379858054721
ENSG00000136383	5.0742083617513945e-11	7.875784059730795
ENSG00000138686	5.0742083617513945e-11	8.367987898552883
ENSG00000174485	5.0742083617513945e-11	8.858762651612023
ENSG00000070047	5.1013120007764206e-11	8.845624544333333
ENSG00000267166	5.266936937176006e-11	7.062882296763861
ENSG00000256633	5.266936937176006e-11	3.3371480371179882
ENSG00000143811	5.323306941102864e-11	8.835999265988871
ENSG00000213442	5.466829911872453e-11	8.545414498738602
ENSG00000138621	5.4959859637691796e-11	8.857770293321186
ENSG00000108828	5.525294298707134e-11	8.810715409722327
ENSG00000177383	5.554755694576207e-11	8.826909741706134
ENSG00000227425	5.7043860867215e-11	2.787467710279229
ENSG00000198088	5.826926286915863e-11	8.300154345912546
ENSG00000231084	5.920519703264313e-11	6.965095846386418
ENSG00000096996	5.952043470764435e-11	8.701860273060754
ENSG00000271734	5.952043470764456e-11	4.075545059946785
ENSG00000260719	5.952043470764456e-11	8.374636102024835
ENSG00000255438	6.079790618030756e-11	6.379306961735753
ENSG00000175505	6.079790618030798e-11	7.360757896378317
ENSG00000270110	6.079790618030798e-11	5.506545839120545
ENSG00000158714	6.112144646127661e-11	6.467742926273999
ENSG00000215086	6.276461034964767e-11	4.703227838742076
ENSG00000165917	6.276461034964767e-11	5.439672172529229
ENSG00000153179	6.411021905250254e-11	8.639603415768926
ENSG00000260808	6.479357709960307e-11	5.339564001258247
ENSG00000236552	6.513792595297534e-11	8.72363130039307
ENSG00000132824	6.548406677611816e-11	8.8795413206535
ENSG00000243829	6.618176085189986e-11	6.662393352924367
ENSG00000130383	6.759905691194858e-11	3.255944424448061
ENSG00000236287	6.759905691194858e-11	8.891687069641355
ENSG00000151704	6.904606206265571e-11	7.472373294745224
ENSG00000102098	7.279757696084542e-11	6.881870007088767
ENSG00000181924	7.318352697130504e-11	8.804602960312097
ENSG00000257279	7.514353201326168e-11	5.314872055404351
ENSG00000197558	7.756346297064119e-11	7.007027846721434
ENSG00000171365	7.838693772026405e-11	8.065484970474126
ENSG00000228903	7.921897080790924e-11	8.519594888410335
ENSG00000243224	8.090906065791837e-11	6.442044771530561
ENSG00000255004	8.176729391432108e-11	1.6801983468316688
ENSG00000188636	8.219974666395132e-11	8.122613105804978
ENSG00000225135	8.484188291193096e-11	6.712197535188578
ENSG00000241352	8.484188291193096e-11	5.505548564530413
ENSG00000137563	8.484188291193096e-11	8.827902099996969
ENSG00000176393	8.484188291193096e-11	8.743874215372825
ENSG00000242083	8.574093539406407e-11	5.323522998904202
ENSG00000218175	8.896167996739806e-11	8.43503124972447
ENSG00000149289	8.990344781425363e-11	8.232425374442098
ENSG00000254965	9.037798497222738e-11	6.306896531871147
ENSG00000255516	9.133442737409644e-11	3.32500293483932
ENSG00000245556	9.181635744716338e-11	8.362946957266095
ENSG00000169884	9.426359864819062e-11	7.899999620890057
ENSG00000254964	9.677466047718934e-11	4.64686203153305
ENSG00000164967	9.728467370977594e-11	8.697811690064801
ENSG00000272452	1.0146061602814581e-10	7.5844812583537164
ENSG00000143252	1.0415915607074122e-10	8.777790991692996
ENSG00000102409	1.0692791403726296e-10	8.702316877289869
ENSG00000257086	1.0749024808379926e-10	5.580645262688824
ENSG00000047346	1.0805547659306784e-10	8.93217289960087
ENSG00000166348	1.0919467531530709e-10	8.385174588827525
ENSG00000272369	1.1209435328800898e-10	6.761809523313599
ENSG00000143578	1.1268326774248115e-10	8.528684412693073
ENSG00000170469	1.1506935923849659e-10	8.289000955215526
ENSG00000138617	1.1628088006189432e-10	8.678561133375881
ENSG00000162004	1.181216047146347e-10	8.414586177922628
ENSG00000174851	1.18741494086631e-10	8.835999265988871
ENSG00000179532	1.18741494086631e-10	8.85120123968184
ENSG00000109685	1.2062032828429655e-10	8.859298405673744
ENSG00000160685	1.2062032828429655e-10	8.805595318602933
ENSG00000240087	1.2188901692112404e-10	6.086425335849873
ENSG00000177519	1.2446569809622997e-10	6.6568576998536475
ENSG00000166012	1.2446569809622997e-10	8.859298405673744
ENSG00000002586	1.2709566634657138e-10	8.208251328875587
ENSG00000149781	1.2709566634657138e-10	8.89420754028475
ENSG00000229914	1.2709566634657138e-10	6.569499851279511
ENSG00000149089	1.2776161020289628e-10	8.616225126251447
ENSG00000110719	1.2843096870424734e-10	8.915978567617064
ENSG00000162840	1.3114289259677826e-10	4.652799764979145
ENSG00000245330	1.3182958263684207e-10	5.773537535607306
ENSG00000267121	1.3182958263684207e-10	8.708429326700099
ENSG00000068308	1.3391083467883374e-10	8.835999265988871
ENSG00000187824	1.3391083467883374e-10	8.374759109014311
ENSG00000258422	1.339108346788342e-10	4.561767848036918
ENSG00000174165	1.346117050098923e-10	8.593005136399182
ENSG00000116957	1.3461170500989324e-10	8.631506249777022
ENSG00000182197	1.3531616488738177e-10	8.798033906672751
ENSG00000256116	1.3745126187137418e-10	4.597169869213669
ENSG00000143365	1.4034941135769152e-10	6.227830223321175
ENSG00000198756	1.4108324170801338e-10	5.761157921651318
ENSG00000067167	1.418208264675287e-10	8.940270065592774
ENSG00000123612	1.4480908632856394e-10	8.734784691090086
ENSG00000176716	1.4863116480210663e-10	4.213114501574969
ENSG00000238279	1.4863116480210663e-10	5.060407447032702
ENSG00000223802	1.5175974514834453e-10	3.5956186020636545
ENSG00000122591	1.5255190449079422e-10	8.811172013951442
ENSG00000107863	1.5255190449079422e-10	8.826909741706134
ENSG00000269994	1.5255190449079422e-10	5.464562012694773
ENSG00000234776	1.5334810956832305e-10	4.778069045527244
ENSG00000187049	1.5334810956832305e-10	8.46948378010636
ENSG00000174989	1.5576120157292497e-10	8.792992965385965
ENSG00000099849	1.5657379244538333e-10	8.639067661707204
ENSG00000133138	1.5657379244538444e-10	7.316697190892127
ENSG00000241978	1.5739053097493608e-10	6.287604680724374
ENSG00000182575	1.5739053097493608e-10	6.16085342207563
ENSG00000150316	1.5986583983828253e-10	8.757548076713238
ENSG00000188779	1.6069937683318954e-10	6.834378947942569
ENSG00000139438	1.6153716591020486e-10	7.201720935008235
ENSG00000272468	1.6752254079748914e-10	7.584129235294492
ENSG00000171161	1.6752254079748974e-10	8.684137828724392
ENSG00000226337	1.6839511810604985e-10	4.8906713466949725
ENSG00000213621	1.6839511810604985e-10	5.221621596123712
ENSG00000169567	1.692721419610642e-10	8.92254762125641
ENSG00000216866	1.692721419610642e-10	5.814686479624001
ENSG00000151229	1.7282514716580353e-10	8.499887727492299
ENSG00000175573	1.7372473793880366e-10	8.80361060202126
ENSG00000205078	1.7372473793880428e-10	7.620326357027747
ENSG00000231738	1.7372473793880428e-10	5.365569621243267
ENSG00000249353	1.76451087399579e-10	7.786336351512977
ENSG00000095002	1.801514246692151e-10	8.631506249777022
ENSG00000140464	1.8202995686628327e-10	8.861818876317137
ENSG00000139629	1.8297639626056682e-10	8.735777049380923
ENSG00000110660	1.848837406487969e-10	8.853721710325235
ENSG00000233411	1.8584469359230481e-10	6.166831323730739
ENSG00000177951	1.8681053252878267e-10	8.82385351700102
ENSG00000175197	1.8973760854502297e-10	8.703388385413312
ENSG00000247011	1.8973760854502297e-10	2.6459253748054397
ENSG00000197136	1.9072323529217232e-10	8.895735652637308
ENSG00000188959	1.9072323529217232e-10	5.3789885926403604
ENSG00000132254	1.9171387054342768e-10	8.843104073689938
ENSG00000135709	1.917138705434311e-10	8.882061791296895
ENSG00000159399	1.9572699558199338e-10	8.672782281205288
ENSG00000244038	1.9572699558199338e-10	8.93217289960087
ENSG00000100266	1.998222672159818e-10	8.600109944100248
ENSG00000105617	2.0085911222578236e-10	8.46948378010636
ENSG00000151287	2.0190121981429674e-10	7.6999901530675245
ENSG00000166401	2.0505937956429566e-10	7.963377063874113
ENSG00000167196	2.0612279961265427e-10	8.742346103020267
ENSG00000107614	2.104306905585277e-10	8.3423704450467
ENSG00000213609	2.1152135057657997e-10	6.522666134615468
ENSG00000104979	2.1152135057657997e-10	8.85120123968184
ENSG00000143815	2.1482661550087835e-10	8.81674870929995
ENSG00000216863	2.159395571269043e-10	7.9723491357476535
ENSG00000103540	2.159395571269043e-10	8.63654719106381
ENSG00000253741	2.170581382580618e-10	5.9896997745332055
ENSG00000254911	2.2158941802431673e-10	7.494109566685477
ENSG00000196924	2.2158941802431673e-10	8.882061791296895
ENSG00000176171	2.2738379577185068e-10	8.465153890455717
ENSG00000165916	2.2738379577185148e-10	8.85120123968184
ENSG00000103066	2.2856032933933912e-10	8.728215637450742
ENSG00000110713	2.2856032933933912e-10	8.865867459313089
ENSG00000249786	2.333262986408636e-10	5.536410688126802
ENSG00000174903	2.3453289791360245e-10	8.721110829749675
ENSG00000269696	2.345328979136058e-10	4.219916382676591
ENSG00000131089	2.345328979136058e-10	8.736312803442644
ENSG00000255183	2.3574559974141805e-10	4.945119903441528
ENSG00000183690	2.381894317678321e-10	4.409491583260715
ENSG00000163673	2.3942062268266574e-10	4.3401272329326
ENSG00000103740	2.3942062268266574e-10	5.805824922888361
ENSG00000269990	2.419017072036512e-10	8.367498880495825
ENSG00000229766	2.444079342172177e-10	6.043382955231387
ENSG00000186976	2.456705538047836e-10	6.822148160373461
ENSG00000196914	2.4693955248980645e-10	8.907881401625161
ENSG00000254685	2.5207996989486916e-10	8.283222103044933
ENSG00000264920	2.5732499793495046e-10	7.441324908484807
ENSG00000121039	2.5732499793495046e-10	8.135663696183434
ENSG00000253051	2.5865284299324736e-10	5.275951143396142
ENSG00000177105	2.640315611970713e-10	8.76564524270514
ENSG00000126768	2.653932415152958e-10	8.77122193805365
ENSG00000122787	2.6539324151529765e-10	7.588143953525085
ENSG00000175279	2.6951962215730816e-10	7.14533640189633
ENSG00000159433	2.709089755310418e-10	8.852193597972677
ENSG00000118308	2.737087276084918e-10	8.895735652637308
ENSG00000269071	2.765367707561827e-10	5.176466499643449
ENSG00000152582	2.765367707561847e-10	8.781839574688947
ENSG00000143768	2.7796148859067155e-10	6.735830253101312
ENSG00000185483	2.8373249015601556e-10	5.695531182263842
ENSG00000153048	2.8373249015601556e-10	8.508239340891231
ENSG00000147044	2.8519345090158074e-10	8.685130187015227
ENSG00000258879	2.8666176750511625e-10	6.7389624468619855
ENSG00000099800	2.92609318282864e-10	8.759866390534546
ENSG00000270028	2.92609318282864e-10	5.074013052733588
ENSG00000204131	2.92609318282864e-10	6.280996237606278
ENSG00000232341	2.9411496003834163e-10	5.428364208296625
ENSG00000171735	2.9867748688525133e-10	8.499351973430578
ENSG00000158828	2.9867748688525133e-10	8.515546305414382
ENSG00000162129	2.9867748688525666e-10	8.646708223469991
ENSG00000181264	2.9867748688525666e-10	7.733614513572441
ENSG00000116977	3.002136543240776e-10	8.779319104045552
ENSG00000085552	3.0486866057940655e-10	6.135643139991669
ENSG00000170271	3.064359576765213e-10	7.698743347369657
ENSG00000162552	3.1278431502970025e-10	8.321389619183138
ENSG00000105426	3.1278431502970025e-10	7.298892186293489
ENSG00000167987	3.1278431502970025e-10	8.558096001788176
ENSG00000123570	3.160065408552022e-10	6.922128466645319
ENSG00000188971	3.160065408552022e-10	8.619360500789169
ENSG00000169857	3.176298033049938e-10	8.744409969434548
ENSG00000170890	3.2090082618467086e-10	3.79177029552341
ENSG00000177542	3.2254866674770746e-10	8.768165713348534
ENSG00000160766	3.2420478046746595e-10	8.060654619437496
ENSG00000124783	3.2420478046746595e-10	8.920027150613016
ENSG00000240036	3.2420478046747055e-10	6.191795093423255
ENSG00000158062	3.2922316700241196e-10	8.68566594107695
ENSG00000147799	3.3091278075614816e-10	7.515195864345635
ENSG00000197647	3.3091278075614816e-10	8.001153137607457
ENSG00000198056	3.3775643035259344e-10	8.408017124283283
ENSG00000244165	3.3775643035259825e-10	8.242200519023697
ENSG00000151553	3.394888505064868e-10	8.743874215372825
ENSG00000171631	3.412299581054311e-10	7.932604313276145
ENSG00000162236	3.412299581054311e-10	8.863346988669695
ENSG00000198873	3.4650583182618883e-10	8.764652884414305
ENSG00000010072	3.465058318261913e-10	8.329030180945926
ENSG00000177483	3.5366455743610803e-10	7.388745954290751
ENSG00000161970	3.5547671260902797e-10	8.855249822677791
ENSG00000254873	3.5729794532220675e-10	6.649213063864206
ENSG00000071082	3.628165535943152e-10	8.936221482596823
ENSG00000143537	3.646745424205864e-10	8.764117130352583
ENSG00000226833	3.6654183282762375e-10	4.807513435984466
ENSG00000014123	3.6654183282762375e-10	8.872436512952435
ENSG00000119559	3.665418328276251e-10	8.665423026097193
ENSG00000168569	3.665418328276251e-10	8.548470723443716
ENSG00000147027	3.721999691183984e-10	4.928160156340823
ENSG00000179774	3.741049225193893e-10	3.84333547038185
ENSG00000261355	3.760194069259185e-10	8.554047418792225
ENSG00000123989	3.837735887764813e-10	8.93217289960087
ENSG00000242689	3.837735887764813e-10	7.1773304104429165
ENSG00000254739	3.9368641481857527e-10	5.001607758733658
ENSG00000196118	4.0384941524221527e-10	5.56471619291414
ENSG00000261645	4.059125756552928e-10	7.37316197197808
ENSG00000128228	4.1426874890066877e-10	8.891687069641355
ENSG00000223387	4.1638392795346536e-10	4.353547466794766
ENSG00000228510	4.249507222650287e-10	5.103785519907478
ENSG00000030066	4.336897358374111e-10	8.837527378341429
ENSG00000184575	4.336897358374111e-10	8.906353289272603
ENSG00000116984	4.336897358374111e-10	8.833478795345478
ENSG00000233184	4.4260434598468983e-10	8.238556249671914
ENSG00000164953	4.4260434598468983e-10	7.962280124413388
ENSG00000110274	4.426043459846977e-10	8.791464853033405
ENSG00000105248	4.426043459846977e-10	8.56698336924883
ENSG00000183955	4.494076068463881e-10	8.734248937028365
ENSG00000167257	4.539997909539104e-10	8.69880404835564
ENSG00000171428	4.53999790953912e-10	7.805482327032008
ENSG00000224081	4.5631305164458663e-10	4.482016367879714
ENSG00000163683	4.5863783229326036e-10	8.81674870929995
ENSG00000152422	4.586378322932652e-10	8.741353744729432
ENSG00000160972	4.656818551070788e-10	8.328292270062121
ENSG00000159403	4.656818551070788e-10	8.691242636425457
ENSG00000129159	4.656818551070788e-10	5.141925232985014
ENSG00000180573	4.656818551070788e-10	8.895735652637308
ENSG00000166123	4.680532780370637e-10	8.755027606069843
ENSG00000252106	4.680532780370637e-10	2.4704573202843507
ENSG00000196562	4.680532780370687e-10	8.89420754028475
ENSG00000143862	4.776575694410828e-10	8.689178770011178
ENSG00000257742	4.776575694410828e-10	8.646629073637385
ENSG00000124216	4.776575694410862e-10	7.5468693730342356
ENSG00000148985	4.82531684046443e-10	8.734248937028365
ENSG00000140854	4.874544009503689e-10	8.628985779133629
ENSG00000086967	4.899341328427654e-10	5.450109923651848
ENSG00000123444	4.899341328427654e-10	8.067980009780236
ENSG00000167476	4.899341328427654e-10	8.722559792269626
ENSG00000160055	4.899341328427654e-10	8.197666106068231
ENSG00000138814	4.924261929622709e-10	8.82232540464846
ENSG00000003096	4.999769421100788e-10	4.635897431147563
ENSG00000166598	5.128137259000526e-10	8.944318648588725
ENSG00000123836	5.128137259000526e-10	8.80361060202126
ENSG00000225674	5.154194652942295e-10	4.295484020809529
ENSG00000249184	5.154194652942295e-10	6.573618698225853
ENSG00000136895	5.18038143797312e-10	8.465153890455717
ENSG00000137877	5.206698240945321e-10	8.329565935007647
ENSG00000271430	5.259724422923408e-10	8.394545419764956
ENSG00000235673	5.340254672527026e-10	4.9962199698121434
ENSG00000107263	5.394609644152916e-10	8.920027150613016
ENSG00000197747	5.394609644152916e-10	8.779319104045552
ENSG00000128928	5.421989515068066e-10	8.887638486645404
ENSG00000261251	5.421989515068124e-10	4.927029229514394
ENSG00000197779	5.50494652503065e-10	8.362411203204374
ENSG00000185201	5.532873527894567e-10	8.82385351700102
ENSG00000150667	5.560938971879915e-10	6.890904164525261
ENSG00000184530	5.560938971879974e-10	3.0427287654022037
ENSG00000232490	5.58914352649551e-10	5.559995276231557
ENSG00000174996	5.732276613312775e-10	8.755027606069843
ENSG00000174606	5.819869334162397e-10	8.837527378341429
ENSG00000255382	5.81986933416248e-10	3.5901241991025197
ENSG00000187764	5.849356537290994e-10	8.883589903649453
ENSG00000117593	5.938696858983724e-10	8.713549417819493
ENSG00000094804	5.968772231347868e-10	8.627712114188101
ENSG00000130810	5.968772231347868e-10	7.654293638827078
ENSG00000129749	5.968772231347868e-10	6.332698239394166
ENSG00000186310	5.968772231347868e-10	5.838578605679754
ENSG00000185345	6.121395831909152e-10	7.512370106647681
ENSG00000136643	6.152374975602638e-10	8.769693825701092
ENSG00000143947	6.246234459844803e-10	8.944318648588725
ENSG00000069011	6.277830779980071e-10	5.56038938070307
ENSG00000115355	6.309583258696619e-10	8.915978567617064
ENSG00000271133	6.309583258696619e-10	7.634543247604927
ENSG00000235609	6.503419866096421e-10	6.017316221530426
ENSG00000143248	6.569315879090102e-10	7.737551198739475
ENSG00000156587	6.569315879090149e-10	8.848145014976726
ENSG00000108298	6.569315879090149e-10	8.944318648588725
ENSG00000094631	6.602508088290155e-10	8.85120123968184
ENSG00000171759	6.602508088290155e-10	6.747139776840721
ENSG00000248544	6.602508088290155e-10	6.32305571484404
ENSG00000236675	6.703070959945367e-10	7.198784925148149
ENSG00000197471	6.703070959945367e-10	8.882061791296895
ENSG00000143303	6.703070959945367e-10	8.78489579939406
ENSG00000259768	6.736923307054472e-10	5.192788386137936
ENSG00000175329	6.770942679338422e-10	2.3748365475778703
ENSG00000188825	6.908706551782395e-10	7.034004317579867
ENSG00000198353	6.943573181732969e-10	5.218386327804779
ENSG00000242615	7.049207808758692e-10	5.464729327881505
ENSG00000197915	7.120501488852452e-10	3.2869462347877185
ENSG00000013375	7.120501488852452e-10	8.867395571665647
ENSG00000245156	7.120501488852502e-10	6.454667891688009
ENSG00000197355	7.228764706653104e-10	8.802618243730425
ENSG00000144485	7.265208561661172e-10	7.748084130961884
ENSG00000256604	7.338635587585806e-10	4.674693301195659
ENSG00000117519	7.338635587585806e-10	8.04535816669653
ENSG00000135775	7.450137407623364e-10	8.7939853236768
ENSG00000142186	7.487671182032087e-10	8.898256123280701
ENSG00000117013	7.639662343095278e-10	6.3865403835698835
ENSG00000176871	7.678128612906305e-10	8.592012778108344
ENSG00000087510	7.75562963564496e-10	4.375226814168628
ENSG00000239559	7.794666207611917e-10	7.1996371918369535
ENSG00000148175	7.794666207611917e-10	8.891687069641355
ENSG00000181798	7.833894706415458e-10	7.137226030496753
ENSG00000213930	7.833894706415458e-10	8.736312803442644
ENSG00000170043	7.873316052221546e-10	8.695291219421408
ENSG00000240616	7.992746437833184e-10	7.130283960272132
ENSG00000079156	8.032948459469602e-10	5.782494479434049
ENSG00000164615	8.032948459469659e-10	8.829430212349527
ENSG00000186184	8.195741156518748e-10	8.8795413206535
ENSG00000231611	8.195741156518748e-10	7.452909806242024
ENSG00000261400	8.361755127778965e-10	3.413202519805122
ENSG00000143156	8.403769200000705e-10	7.990809490967823
ENSG00000147231	8.616952199489598e-10	8.371782034141805
ENSG00000175581	9.059283949787651e-10	8.663894913744633
ENSG00000213619	9.059283949787651e-10	8.845624544333333
ENSG00000273151	9.10471805609658e-10	7.501027430367884
ENSG00000129084	9.242359862019722e-10	8.65786161416701
ENSG00000227815	9.523767813597862e-10	4.070305380917519
ENSG00000236296	9.571475723943236e-10	7.611965976032373
ENSG00000179119	9.66759282892224e-10	8.844096431980775
ENSG00000172500	9.716004254893474e-10	8.825381629353576
ENSG00000130054	9.716004254893474e-10	3.741415945839822
ENSG00000257261	9.716004254893474e-10	7.857812722567682
ENSG00000197858	9.716004254893474e-10	8.887638486645404
ENSG00000261126	9.716004254893474e-10	6.738505849748431
ENSG00000113594	9.716004254893474e-10	7.142592291650868
ENSG00000273489	9.764652426042042e-10	4.727480020439051
ENSG00000128641	9.813538471018246e-10	8.500391067726078
ENSG00000128915	9.912028723251722e-10	8.867395571665647
ENSG00000185686	9.912028723251722e-10	7.5530544711095855
ENSG00000254650	9.912028723251722e-10	5.669463157236104
ENSG00000173218	9.912028723251828e-10	7.0554658510301325
ENSG00000119508	1.001148414591539e-09	8.314566118136764
ENSG00000182287	1.0061576673825645e-09	8.855249822677791
ENSG00000125991	1.0162497164897498e-09	8.944318648588725
ENSG00000198382	1.0162497164897498e-09	8.71301366375777
ENSG00000120519	1.0162497164897498e-09	8.608997311560902
ENSG00000140374	1.0213327465044266e-09	8.869380288247319
ENSG00000187607	1.0213327465044266e-09	7.395885938255591
ENSG00000261786	1.0213327465044266e-09	8.743136304489019
ENSG00000104529	1.0213327465044266e-09	8.936221482596823
ENSG00000213315	1.0213327465044266e-09	6.4834324675205925
ENSG00000155660	1.0367312719787046e-09	8.936221482596823
ENSG00000078246	1.0419143214643682e-09	8.327873968409596
ENSG00000228413	1.0419143214643682e-09	4.721679691665709
ENSG00000107771	1.052356450243569e-09	8.65174916475678
ENSG00000271105	1.0629007576348621e-09	3.481797588343451
ENSG00000260300	1.0629007576348621e-09	4.144978860363093
ENSG00000261098	1.068211532485329e-09	7.647490014537707
ENSG00000168216	1.07354821812606e-09	8.857770293321186
ENSG00000236133	1.07354821812606e-09	4.1333151439806155
ENSG00000155755	1.0951565416375247e-09	8.386702701180083
ENSG00000232472	1.0951565416375247e-09	8.303008413795576
ENSG00000118473	1.1006246410287534e-09	5.549743614689529
ENSG00000264278	1.1006246410287534e-09	7.159203652462384
ENSG00000105339	1.1006246410287534e-09	8.93217289960087
ENSG00000137764	1.1061193991561404e-09	8.578795520997048
ENSG00000177283	1.1171893989362316e-09	5.345856447244177
ENSG00000101940	1.1227648957139069e-09	8.769693825701092
ENSG00000196236	1.1227648957139069e-09	8.546406857029437
ENSG00000255760	1.128367561482898e-09	5.881416414815711
ENSG00000239494	1.151052504247095e-09	5.313301562815016
ENSG00000106025	1.1567929625482155e-09	6.7969297408529625
ENSG00000213293	1.1567929625482197e-09	3.795282550643575
ENSG00000174791	1.174182582087768e-09	6.559837998445128
ENSG00000147437	1.1800356477166927e-09	6.237520085553666
ENSG00000142279	1.1859171998944103e-09	5.5909783280968215
ENSG00000154277	1.2278971178011193e-09	7.969146550505944
ENSG00000142937	1.2278971178011323e-09	8.936221482596823
ENSG00000230202	1.2278971178011323e-09	8.54747836515288
ENSG00000135473	1.234011479542443e-09	8.891687069641355
ENSG00000137575	1.2401555666241433e-09	8.830958324702085
ENSG00000162923	1.2587675915155851e-09	8.903832818629208
ENSG00000110075	1.2587675915156075e-09	8.884582261940288
ENSG00000232346	1.2587675915156075e-09	7.3400834743383605
ENSG00000144354	1.265031994819121e-09	5.427457715251736
ENSG00000180998	1.265031994819121e-09	6.605904452575566
ENSG00000140367	1.26503199481913e-09	8.87549273765755
ENSG00000109920	1.271326834159624e-09	8.896728010928143
ENSG00000197180	1.2776522536465024e-09	6.832464279428697
ENSG00000159733	1.284008398052738e-09	8.51096196835671
ENSG00000269988	1.2903954128177815e-09	5.149478534928478
ENSG00000244998	1.3032626385328338e-09	4.671264797882749
ENSG00000257488	1.3032626385328385e-09	4.985443689260586
ENSG00000174898	1.309743143721235e-09	3.9392298671648414
ENSG00000110090	1.309743143721235e-09	8.911929984621112
ENSG00000179195	1.309743143721235e-09	8.8795413206535
ENSG00000077147	1.3293740082892395e-09	8.907881401625161
ENSG00000187013	1.33598124448774e-09	3.0783021070442262
ENSG00000176732	1.3426205389155712e-09	6.0789653714328225
ENSG00000076043	1.3426205389155902e-09	8.821333046357623
ENSG00000259772	1.355995909450765e-09	8.827902099996969
ENSG00000198171	1.362732290799154e-09	8.859298405673744
ENSG00000172965	1.362732290799154e-09	8.57256006459734
ENSG00000097046	1.390006050717623e-09	8.280956079808568
ENSG00000164796	1.4178124731095702e-09	3.3486591503052914
ENSG00000137509	1.4248484905791344e-09	8.903832818629208
ENSG00000166289	1.4319185919899115e-09	7.850760205451561
ENSG00000164506	1.4461616908904159e-09	8.533602346990383
ENSG00000228057	1.467786014846242e-09	6.065048662868261
ENSG00000054938	1.467786014846242e-09	4.385866269383761
ENSG00000235652	1.467786014846242e-09	7.527566191592004
ENSG00000062282	1.5045299843870294e-09	8.536175108218723
ENSG00000212607	1.5045299843870294e-09	6.528343448779426
ENSG00000072849	1.5119857912516367e-09	8.887638486645404
ENSG00000223547	1.5270057667958181e-09	8.785888157684896
ENSG00000118816	1.5270057667958181e-09	8.936221482596823
ENSG00000204104	1.534570276172538e-09	8.445982483599403
ENSG00000198157	1.5421713617184453e-09	8.305985488668084
ENSG00000213261	1.5421713617184618e-09	6.8368782006219275
ENSG00000149357	1.580731490380657e-09	8.835006907698036
ENSG00000185339	1.596417666834398e-09	8.72011847145884
ENSG00000117410	1.6043176314718673e-09	8.891687069641355
ENSG00000125652	1.6122557517354738e-09	8.87549273765755
ENSG00000224668	1.6122557517354738e-09	3.746844626543935
ENSG00000105146	1.6122557517354738e-09	6.852742202967337
ENSG00000203666	1.612255751735491e-09	8.391287038237756
ENSG00000139537	1.6363008457470346e-09	7.610517347680789
ENSG00000117242	1.6363008457470346e-09	7.952379093994517
ENSG00000173621	1.6443933920997915e-09	7.275603420901336
ENSG00000129675	1.6443933920997915e-09	8.849673127329284
ENSG00000235508	1.6443933920997915e-09	4.7844440938027155
ENSG00000110583	1.6443933920997915e-09	8.759076189065794
ENSG00000149547	1.660695853139184e-09	8.849673127329284
ENSG00000096092	1.685445733320712e-09	8.594533248751738
ENSG00000214046	1.7021452849768943e-09	8.776798633402159
ENSG00000214960	1.7274978266616082e-09	5.388371675244379
ENSG00000143882	1.7360302921490035e-09	8.063749146719202
ENSG00000112195	1.7618752348230602e-09	8.564919502834552
ENSG00000100206	1.7618752348230602e-09	6.254157591555466
ENSG00000177410	1.7618752348230602e-09	8.840047848984822
ENSG00000203705	1.7705733777966628e-09	8.696819331773968
ENSG00000250091	1.7705733777966628e-09	6.648140603287177
ENSG00000145808	1.7705733777966754e-09	4.390020972725269
ENSG00000150779	1.7705733777966754e-09	8.69582697348313
ENSG00000188153	1.7705733777966754e-09	8.201432450298805
ENSG00000227892	1.788095580200421e-09	1.5896070034120882
ENSG00000169432	1.8057869868357925e-09	8.587964195112393
ENSG00000237840	1.8057869868357925e-09	6.508197087953692
ENSG00000183298	1.823649189076566e-09	6.719244381312456
ENSG00000261801	1.8507662511543995e-09	3.9778976669294317
ENSG00000117153	1.8507662511543995e-09	8.76564524270514
ENSG00000159346	1.8507662511543995e-09	8.89420754028475
ENSG00000077264	1.8507662511543995e-09	5.061408672267204
ENSG00000116918	1.8875352305279273e-09	8.69322735300713
ENSG00000232485	1.8968382933624345e-09	5.249643547681273
ENSG00000273445	1.8968382933624345e-09	7.599855119191443
ENSG00000231028	1.906186099270647e-09	5.585546461646126
ENSG00000272129	1.9440289599146005e-09	6.145107698245856
ENSG00000025423	1.9440289599146005e-09	6.372610726271466
ENSG00000204682	1.9536036442905743e-09	3.726437849132356
ENSG00000236060	1.992364691074498e-09	5.396416957487554
ENSG00000234741	1.992364691074498e-09	8.899784235633259
ENSG00000264442	1.992364691074498e-09	6.5329032202500565
ENSG00000241288	2.002171614386072e-09	5.984723089967442
ENSG00000101443	2.0418725341307874e-09	5.7163314767319475
ENSG00000181982	2.0418725341307874e-09	8.653733881338454
ENSG00000261603	2.0519171798616523e-09	4.3509587877217815
ENSG00000101439	2.0519171798616523e-09	8.906353289272603
ENSG00000251535	2.0519171798616523e-09	2.8632779665933294
ENSG00000137710	2.062010039111673e-09	8.863346988669695
ENSG00000186298	2.062010039111673e-09	8.903832818629208
ENSG00000198918	2.082341300711819e-09	8.920027150613016
ENSG00000184517	2.092580156897277e-09	8.00975330966477
ENSG00000130055	2.1340290938611585e-09	4.784505923899004
ENSG00000169253	2.155052908318198e-09	4.55545722781786
ENSG00000143457	2.1869680767150074e-09	8.829430212349527
ENSG00000135842	2.197708598476878e-09	8.769158071639371
ENSG00000173120	2.197708598476878e-09	8.915978567617064
ENSG00000142039	2.197708598476878e-09	8.774278162758765
ENSG00000065923	2.208500583898392e-09	8.096960425983507
ENSG00000220842	2.230239907328823e-09	6.61765027611295
ENSG00000101577	2.241187728868285e-09	8.53983780339009
ENSG00000213445	2.241187728868285e-09	8.79956201902531
ENSG00000256347	2.2521879811381765e-09	4.029779728082797
ENSG00000111666	2.252187981138192e-09	8.665879630326305
ENSG00000189157	2.2855057730081902e-09	6.17177457847988
ENSG00000116251	2.296718204436562e-09	8.920027150613016
ENSG00000134419	2.3421070810835666e-09	8.891687069641355
ENSG00000255299	2.3535903470030238e-09	5.420696290818589
ENSG00000245148	2.3651285392302085e-09	6.792203361896062
ENSG00000152022	2.4000752376888203e-09	8.728470084857772
ENSG00000132541	2.4118357048853937e-09	8.36220904638229
ENSG00000146263	2.4118357048853937e-09	8.518400373297414
ENSG00000033011	2.4118357048853937e-09	8.751971381364728
ENSG00000122507	2.423652389084574e-09	8.564665055427522
ENSG00000083123	2.447455456282678e-09	8.703388385413312
ENSG00000204922	2.4714865467290853e-09	7.772054568768896
ENSG00000139112	2.483588264464138e-09	8.863346988669695
ENSG00000251194	2.483588264464156e-09	5.328148174781064
ENSG00000157796	2.5079653830617545e-09	8.819804934005067
ENSG00000272143	2.520241322796573e-09	5.152055639348472
ENSG00000178199	2.5325758774330578e-09	8.332876607119793
ENSG00000228492	2.5325758774330847e-09	7.363959215340971
ENSG00000185222	2.5699339617946973e-09	8.496831502787185
ENSG00000143549	2.5699339617946973e-09	8.920027150613016
ENSG00000146677	2.5699339617946973e-09	7.911953988048021
ENSG00000165195	2.5825057132540344e-09	8.727679883389019
ENSG00000167792	2.5825057132540344e-09	8.907881401625161
ENSG00000255139	2.5825057132540344e-09	6.4363500563373375
ENSG00000268058	2.5825057132540344e-09	2.0640769775144014
ENSG00000007372	2.5951374544161517e-09	8.014898832121448
ENSG00000221413	2.633395409363649e-09	2.1175828798885368
ENSG00000113328	2.646269908891633e-09	8.8795413206535
ENSG00000164850	2.646269908891633e-09	5.76513430536043
ENSG00000177731	2.6462699088916615e-09	8.910401872268555
ENSG00000261435	2.6462699088916615e-09	5.016501380874135
ENSG00000187867	2.6462699088916615e-09	3.0498124813375327
ENSG00000073734	2.6462699088916615e-09	4.603038446432793
ENSG00000185499	2.659205804229392e-09	7.533857055523756
ENSG00000103253	2.698384721920098e-09	8.447176998712322
ENSG00000137709	2.7515002601786886e-09	6.035572562436708
ENSG00000182179	2.764937692067315e-09	8.907881401625161
ENSG00000157181	2.7784391318617257e-09	8.839055490693989
ENSG00000180879	2.7920048763731547e-09	8.948367231584678
ENSG00000250519	2.846916884723215e-09	5.023913435928424
ENSG00000179387	2.8469168847232452e-09	8.810715409722327
ENSG00000135898	2.8608086519799856e-09	7.011402642348498
ENSG00000214872	2.8608086519799856e-09	7.322768556662326
ENSG00000254595	2.8608086519799856e-09	7.5811437269939095
ENSG00000255320	2.8608086519799856e-09	6.969045043747929
ENSG00000146555	2.8887908343706516e-09	4.407403712223272
ENSG00000101003	2.8887908343706516e-09	7.907232655992516
ENSG00000162300	2.9028818634668246e-09	8.019449304413765
ENSG00000164751	2.9028818634668246e-09	8.843104073689938
ENSG00000225828	2.9170399294411415e-09	7.894583566770882
ENSG00000188001	2.988846727036181e-09	6.733631315503097
ENSG00000115539	2.988846727036181e-09	8.59453324875174
ENSG00000196172	2.988846727036181e-09	7.119014933014539
ENSG00000117215	3.0475308696324176e-09	7.463110446041633
ENSG00000255443	3.062376611226615e-09	5.860590820971057
ENSG00000104626	3.062376611226637e-09	8.358898374270145
ENSG00000109680	3.122468142054652e-09	7.62355053962122
ENSG00000143498	3.122468142054652e-09	8.274334735584278
ENSG00000162909	3.137669807594824e-09	8.93217289960087
ENSG00000242327	3.137669807594824e-09	5.332313274230827
ENSG00000109911	3.1529436481224605e-09	8.451761335769996
ENSG00000143258	3.183709189749571e-09	8.789936740680849
ENSG00000188613	3.183709189749571e-09	8.169208906855744
ENSG00000214212	3.199201562401705e-09	8.508977251775038
ENSG00000273107	3.199201562401705e-09	4.858319255355388
ENSG00000182518	3.199201562401705e-09	8.032634147697118
ENSG00000135631	3.2304072015779923e-09	8.798033906672751
ENSG00000075945	3.2777730112124196e-09	8.757548076713238
ENSG00000154229	3.2777730112124196e-09	8.887638486645404
ENSG00000114698	3.293711616364622e-09	6.026522336371148
ENSG00000163682	3.325815910672267e-09	8.940270065592774
ENSG00000147168	3.341982298971696e-09	8.928124316604919
ENSG00000107331	3.3419822989717318e-09	8.78084721639811
ENSG00000172183	3.3745453174846793e-09	8.914450455264506
ENSG00000267052	3.4239707763258005e-09	3.090637687341707
ENSG00000271522	3.4406022757192122e-09	3.728710825047828
ENSG00000173930	3.524948674531882e-09	7.445584415899285
ENSG00000140009	3.524948674531882e-09	8.33267445029771
ENSG00000100422	3.524948674531882e-09	8.899784235633259
ENSG00000272034	3.524948674531882e-09	7.266864274011038
ENSG00000103111	3.5765208540519987e-09	8.817284463361672
ENSG00000244436	3.5765208540519987e-09	2.727011004428915
ENSG00000205744	3.576520854052024e-09	8.845624544333333
ENSG00000215595	3.593874531771555e-09	6.222997418005635
ENSG00000226245	3.593874531771555e-09	4.26894974266588
ENSG00000148334	3.664114044762908e-09	8.829430212349527
ENSG00000079332	3.6818820261629274e-09	8.867395571665647
ENSG00000257543	3.6997340158325807e-09	5.91962093003382
ENSG00000114902	3.6997340158325807e-09	8.924075733608968
ENSG00000242829	3.7176704002763124e-09	4.640521653385821
ENSG00000140876	3.735691567724978e-09	5.945915797193043
ENSG00000133135	3.735691567724978e-09	3.846286691804247
ENSG00000196092	3.753797908143233e-09	8.221769769398579
ENSG00000117697	3.753797908143233e-09	8.671456325674816
ENSG00000101868	3.753797908143233e-09	8.578338916767933
ENSG00000146147	3.771989813236691e-09	6.5567444883134165
ENSG00000107816	3.771989813236691e-09	8.602630414743642
ENSG00000249167	3.771989813236691e-09	3.5374464880154757
ENSG00000155846	3.790267676459945e-09	8.751971381364728
ENSG00000004478	3.7902676764599854e-09	8.821333046357623
ENSG00000075073	3.827082859903119e-09	6.986014586687029
ENSG00000167748	3.8270828599031734e-09	3.90561639578977
ENSG00000108784	3.864246641371934e-09	8.807659185017213
ENSG00000185250	3.864246641371934e-09	6.139978758528475
ENSG00000163235	3.864246641371934e-09	8.2838101476916
ENSG00000271943	3.920652967581315e-09	3.705877246579706
ENSG00000221164	3.977861831409451e-09	5.298919899928373
ENSG00000266313	3.977861831409451e-09	4.479258172799468
ENSG00000145354	4.0164524070208225e-09	8.7939853236768
ENSG00000242814	4.035884339868167e-09	5.27611365561503
ENSG00000100360	4.035884339868195e-09	8.725159412745626
ENSG00000108387	4.035884339868195e-09	6.964926721677495
ENSG00000257027	4.035884339868195e-09	7.903438520403594
ENSG00000168056	4.055407927117623e-09	8.907881401625161
ENSG00000149476	4.055407927117623e-09	8.833478795345478
ENSG00000242276	4.055407927117623e-09	4.5388389697915414
ENSG00000167526	4.114532830759241e-09	8.948367231584678
ENSG00000176978	4.1344272604978415e-09	8.936221482596823
ENSG00000063245	4.1344272604978415e-09	8.835999265988871
ENSG00000269243	4.1344272604978415e-09	7.269803380475323
ENSG00000272599	4.134427260497871e-09	5.587927422090809
ENSG00000261143	4.1744978788471e-09	4.984423939853066
ENSG00000157353	4.235314683202597e-09	8.689512367250815
ENSG00000239415	4.255778259864004e-09	7.169764444289541
ENSG00000164924	4.317749071521289e-09	8.936221482596823
ENSG00000169992	4.338600848084096e-09	7.485153824384409
ENSG00000000457	4.338600848084096e-09	8.614240409669774
ENSG00000227627	4.359550788647868e-09	3.9286087467006023
ENSG00000175073	4.359550788647868e-09	8.760068547356632
ENSG00000207445	4.4229941001129514e-09	6.035620906002668
ENSG00000232995	4.4229941001129514e-09	7.085788966662305
ENSG00000012061	4.4229941001129514e-09	8.839055490693989
ENSG00000196998	4.4443412124744895e-09	8.781839574688947
ENSG00000159788	4.465788756789771e-09	8.2502976850156
ENSG00000168014	4.465788756789803e-09	8.715534134401166
ENSG00000220749	4.552592477355369e-09	7.05776039566222
ENSG00000196081	4.574549117220319e-09	6.592347525251604
ENSG00000273403	4.641040251137623e-09	2.880472789412179
ENSG00000141232	4.6634126143302425e-09	8.810715409722327
ENSG00000158813	4.6634126143302425e-09	7.328558822453233
ENSG00000089289	4.663412614330309e-09	8.78489579939406
ENSG00000187741	4.753958096764155e-09	8.521123000762891
ENSG00000136828	4.7768608931598755e-09	8.80918729736977
ENSG00000102290	4.869552453597879e-09	2.731610029356808
ENSG00000132915	4.869552453597879e-09	4.28668028222329
ENSG00000163607	4.869552453597879e-09	8.524231516052952
ENSG00000228323	4.869552453597879e-09	5.9259195785438115
ENSG00000118058	4.892997909872857e-09	8.915978567617064
ENSG00000233108	4.963996428458181e-09	7.634004322011026
ENSG00000249348	4.963996428458181e-09	7.699905448654636
ENSG00000132704	4.963996428458181e-09	8.882061791296895
ENSG00000110025	5.011885615462605e-09	7.56449834536127
ENSG00000260625	5.109018789944321e-09	6.273435513330757
ENSG00000182050	5.109018789944357e-09	7.140032173861787
ENSG00000150776	5.133587345182515e-09	8.71751885098284
ENSG00000120217	5.207985990615932e-09	8.550991194087109
ENSG00000163521	5.207985990615932e-09	7.9651920374616445
ENSG00000104267	5.2330182896493745e-09	8.01330444117559
ENSG00000148700	5.258167848451503e-09	8.891687069641355
ENSG00000177054	5.334325437438939e-09	8.6629025554538
ENSG00000090487	5.359949401131046e-09	8.839055490693989
ENSG00000116761	5.3599494011311415e-09	8.436559362077027
ENSG00000140688	5.437543206459789e-09	8.839055490693989
ENSG00000137337	5.463650274779488e-09	8.830422570640364
ENSG00000213190	5.463650274779488e-09	8.422147589852807
ENSG00000006704	5.463650274779488e-09	5.885114494168965
ENSG00000102001	5.463650274779488e-09	7.320083563436704
ENSG00000168067	5.489879496661858e-09	8.787416270037454
ENSG00000198108	5.489879496661858e-09	8.73351102614456
ENSG00000134590	5.516231427940009e-09	8.70491649776587
ENSG00000168807	5.569305654293683e-09	8.27797900493606
ENSG00000040341	5.596029073345251e-09	8.700332160708196
ENSG00000163817	5.59602907334531e-09	5.2460163033471945
ENSG00000271147	5.622877449765222e-09	8.010209913893885
ENSG00000169371	5.649851351759815e-09	8.29073122439017
ENSG00000204060	5.704178017839332e-09	4.629799079840505
ENSG00000105855	5.731531930911181e-09	7.7074074413886375
ENSG00000162885	5.731531930911181e-09	8.693763107068852
ENSG00000178761	5.731531930911181e-09	8.883589903649453
ENSG00000101194	5.842231640161042e-09	8.914450455264506
ENSG00000148291	5.842231640161042e-09	8.347999430980154
ENSG00000203965	5.842231640161042e-09	8.428997950146845
ENSG00000256250	5.870230505192058e-09	3.9051491674656864
ENSG00000237633	5.898360123731527e-09	3.113487732114144
ENSG00000171951	5.898360123731527e-09	4.279311791725527
ENSG00000182383	5.926621089535764e-09	5.030444372511947
ENSG00000146083	5.983539451051549e-09	8.87549273765755
ENSG00000101400	5.983539451051591e-09	8.418178156689464
ENSG00000148908	6.012198047396797e-09	8.20296149476205
ENSG00000233483	6.012198047396797e-09	5.484026101412863
ENSG00000005801	6.012198047396797e-09	8.703388385413312
ENSG00000237686	6.128176001140306e-09	5.729871458635143
ENSG00000168269	6.157509436477275e-09	4.844469100855757
ENSG00000118997	6.186979681920999e-09	7.205080989148915
ENSG00000108679	6.276217496708665e-09	8.735039138497116
ENSG00000237765	6.306241214086154e-09	7.8411209390987455
ENSG00000270060	6.306241214086154e-09	7.139872270565457
ENSG00000131127	6.4893445437558676e-09	8.200318017129177
ENSG00000078177	6.582828641612663e-09	8.829430212349527
ENSG00000236882	6.645879026252063e-09	6.306176135837325
ENSG00000156482	6.709517697018678e-09	8.911929984621112
ENSG00000175841	6.741559305269898e-09	7.831354227945221
ENSG00000267373	6.741559305269898e-09	4.223944328638866
ENSG00000237292	6.7737499895877355e-09	4.1617609850138555
ENSG00000165006	6.7737499895878075e-09	8.788408628328291
ENSG00000080839	6.871223256684112e-09	8.59858183174769
ENSG00000156709	6.936963256254405e-09	8.80918729736977
ENSG00000101888	6.936963256254405e-09	8.582844103992999
ENSG00000178105	7.003315924635992e-09	8.738297520024316
ENSG00000138107	7.036723742103948e-09	8.819804934005067
ENSG00000149182	7.070286811820067e-09	8.833478795345478
ENSG00000120370	7.070286811820067e-09	8.657325860105288
ENSG00000166963	7.070286811820067e-09	6.549254553627995
ENSG00000200152	7.1040058351526015e-09	7.43399951814207
ENSG00000240652	7.1040058351526015e-09	4.407236133923218
ENSG00000213465	7.206105686695741e-09	8.36926156349841
ENSG00000110497	7.206105686695741e-09	8.65174916475678
ENSG00000186496	7.2404555998196865e-09	7.593015151817732
ENSG00000272426	7.2404555998196865e-09	5.300250777476928
ENSG00000239719	7.240455599819739e-09	6.198622730401422
ENSG00000247982	7.37945753611178e-09	8.178617706201397
ENSG00000138759	7.379457536111859e-09	4.755167116023185
ENSG00000177917	7.379457536111859e-09	8.67451255037993
ENSG00000134571	7.4146122148203165e-09	5.793089444337429
ENSG00000254754	7.4146122148203165e-09	2.7157215304080773
ENSG00000055118	7.414612214820369e-09	8.411986557446628
ENSG00000227376	7.4499300319709126e-09	5.544008139662376
ENSG00000234377	7.485411723451935e-09	5.591973084289075
ENSG00000141429	7.556869689063616e-09	8.878013208300944
ENSG00000173641	7.556869689063616e-09	5.396768853357224
ENSG00000134986	7.59284745111713e-09	7.938582225664628
ENSG00000089692	7.592847451117158e-09	7.959598277843478
ENSG00000081913	7.62899206337424e-09	7.611108488931657
ENSG00000224993	7.62899206337424e-09	4.802724783104957
ENSG00000162998	7.701784850252896e-09	8.890158957288799
ENSG00000213757	7.738434538982654e-09	6.6404756308870905
ENSG00000246225	7.738434538982654e-09	5.1503515852962725
ENSG00000106004	7.738434538982654e-09	6.809287725626066
ENSG00000088826	7.77525410616026e-09	8.740817990667711
ENSG00000149743	7.775254106160371e-09	8.735777049380923
ENSG00000185100	7.849405940594193e-09	6.8492556117033985
ENSG00000144589	7.886739748589381e-09	8.707436968409263
ENSG00000198917	7.924246516538091e-09	8.742881857081988
ENSG00000119906	7.924246516538091e-09	8.777790991692996
ENSG00000270170	7.924246516538091e-09	8.537853086808418
ENSG00000166557	7.961927023244727e-09	8.895735652637308
ENSG00000139160	8.07601881503596e-09	7.830282719821777
ENSG00000118197	8.114402133025305e-09	8.740817990667711
ENSG00000263753	8.114402133025305e-09	8.789936740680849
ENSG00000143314	8.114402133025305e-09	8.818276821652509
ENSG00000237434	8.114402133025305e-09	4.288060233333714
ENSG00000249421	8.152963135075927e-09	2.61337696379063
ENSG00000259560	8.269720257226265e-09	5.689176825458619
ENSG00000120265	8.269720257226354e-09	8.808651543308047
ENSG00000071242	8.269720257226354e-09	8.652741523047615
ENSG00000232874	8.309000024644134e-09	5.018221571566694
ENSG00000118518	8.309000024644164e-09	8.779319104045552
ENSG00000170558	8.348461508227257e-09	7.190194196006192
ENSG00000244926	8.46794444377221e-09	5.679451925561583
ENSG00000135424	8.4679444437723e-09	7.576980454024593
ENSG00000095464	8.4679444437723e-09	6.446503273600663
ENSG00000120860	8.508140997683192e-09	8.681617358080997
ENSG00000110318	8.508140997683192e-09	8.189366783254245
ENSG00000092841	8.508140997683192e-09	8.924075733608968
ENSG00000175189	8.548523388508448e-09	5.709025189746509
ENSG00000151893	8.629849024346255e-09	8.696819331773968
ENSG00000143740	8.711928074628912e-09	8.734784691090086
ENSG00000178722	8.711928074629005e-09	5.385338064375608
ENSG00000196177	8.83647415395513e-09	8.766637600995978
ENSG00000196437	8.920466541216679e-09	7.610067325413522
ENSG00000099954	8.962753828600132e-09	8.332557332056878
ENSG00000090861	9.047914950938725e-09	8.915978567617064
ENSG00000230897	9.047914950938725e-09	7.702739639780665
ENSG00000175220	9.090790541305821e-09	8.858762651612023
ENSG00000234981	9.1771361976215e-09	3.8963622151100017
ENSG00000069248	9.220608041973964e-09	8.814763992718278
ENSG00000104205	9.264280422502007e-09	8.438877675898336
ENSG00000092978	9.264280422502007e-09	8.648692940051664
ENSG00000230629	9.264280422502007e-09	7.637013810711475
ENSG00000068438	9.30815423809659e-09	8.817284463361672
ENSG00000152822	9.30815423809659e-09	4.577185045335999
ENSG00000145741	9.308154238096623e-09	8.924075733608968
ENSG00000259475	9.352230391553467e-09	3.756159635081954
ENSG00000197603	9.352230391553467e-09	8.65579774775273
ENSG00000188878	9.485681965975209e-09	8.087414297471653
ENSG00000131778	9.485681965975209e-09	8.798569660734474
ENSG00000214595	9.485681965975209e-09	8.849673127329284
ENSG00000072401	9.53057657751296e-09	8.51042621429499
ENSG00000149532	9.575678100041646e-09	8.87549273765755
ENSG00000200356	9.575678100041747e-09	3.8255585670851677
ENSG00000104131	9.712233419412258e-09	8.891687069641355
ENSG00000261644	9.712233419412258e-09	7.363911362567259
ENSG00000253986	9.712233419412258e-09	5.018458621317797
ENSG00000170540	9.712233419412258e-09	8.806666826726374
ENSG00000115841	9.758171891915971e-09	8.40669116875281
ENSG00000249637	9.758171891916075e-09	6.362635639777013
ENSG00000006756	9.850684536454255e-09	6.29938434092917
ENSG00000101444	9.94405111322034e-09	8.890158957288799
ENSG00000117151	9.944051113220375e-09	8.757548076713238
ENSG00000267127	9.944051113220375e-09	5.209325330337988
ENSG00000264148	9.991057016470663e-09	5.475987271478985
ENSG00000144677	9.991057016470663e-09	6.934063259222623
ENSG00000175224	9.991057016470663e-09	8.883589903649453
ENSG00000260618	1.0085718869589998e-08	8.452753694060833
ENSG00000008853	1.0229351342037454e-08	8.618288992665725
ENSG00000182985	1.0277670000771521e-08	8.865331705251368
ENSG00000185361	1.0326210887728296e-08	8.640595774059761
ENSG00000250978	1.0473176869137215e-08	3.768810108558536
ENSG00000100439	1.0522616641754613e-08	8.72363130039307
ENSG00000224596	1.0672303440001561e-08	4.03251815941325
ENSG00000198794	1.0672303440001561e-08	8.928124316604919
ENSG00000163463	1.0672303440001561e-08	8.367785741730797
ENSG00000132749	1.072265826301425e-08	8.031694079991228
ENSG00000122863	1.072265826301425e-08	6.680824697630698
ENSG00000234985	1.072265826301425e-08	3.913236680496888
ENSG00000148225	1.0875114793131605e-08	7.4168172656786595
ENSG00000094975	1.0926401112804778e-08	8.8795413206535
ENSG00000072506	1.0977922909813364e-08	8.772214296344485
ENSG00000232716	1.1029681234436278e-08	3.5515015104998082
ENSG00000229852	1.1081677141491313e-08	7.72321014291979
ENSG00000272677	1.1186385944972434e-08	6.091422003539501
ENSG00000173926	1.1186385944972434e-08	7.815564209605584
ENSG00000258994	1.123910097389666e-08	5.566171750249388
ENSG00000109475	1.1345257651937668e-08	8.944318648588725
ENSG00000122335	1.1398701461297894e-08	8.11666203232126
ENSG00000103042	1.1398701461297894e-08	8.403099189985973
ENSG00000229278	1.1398701461297894e-08	3.7597605942082666
ENSG00000131187	1.1398701461297894e-08	8.063161102072536
ENSG00000176896	1.1452390365488262e-08	8.361418844913539
ENSG00000149294	1.1506325456321573e-08	8.741810348958547
ENSG00000122406	1.1669618837600971e-08	8.940270065592774
ENSG00000188266	1.1724549687662693e-08	8.004294066725459
ENSG00000140548	1.1724549687662693e-08	8.695291219421408
ENSG00000269934	1.1779732254500063e-08	4.867007275981469
ENSG00000181744	1.1946801483624642e-08	8.753499493717285
ENSG00000120333	1.1946801483624642e-08	8.737305161733481
ENSG00000244968	1.2173153015075977e-08	3.3939358870028613
ENSG00000271889	1.2230390058061286e-08	5.500985101915547
ENSG00000137522	1.2230390058061372e-08	8.621880971432562
ENSG00000211699	1.2287889076830087e-08	7.206521416896348
ENSG00000184277	1.2287889076830087e-08	8.791464853033405
ENSG00000108830	1.2287889076830218e-08	6.619960586743612
ENSG00000235670	1.2520528276775376e-08	4.075957231146515
ENSG00000272374	1.2520528276775465e-08	6.279828228786775
ENSG00000175548	1.2579354743833894e-08	8.198992061598705
ENSG00000120471	1.2579354743833983e-08	4.011031563693641
ENSG00000106077	1.281736297691714e-08	8.659846330748682
ENSG00000260296	1.281736297691714e-08	7.301764975193969
ENSG00000130165	1.2877546639981693e-08	8.80918729736977
ENSG00000231327	1.312104418232337e-08	6.050653004608125
ENSG00000099994	1.312104418232337e-08	6.981480416406588
ENSG00000139350	1.3182615434411868e-08	8.61378380544066
ENSG00000145626	1.3244467909201608e-08	3.691437139673617
ENSG00000172053	1.330660285405711e-08	8.924075733608968
ENSG00000272922	1.3369021521701718e-08	2.025332988650019
ENSG00000256746	1.3431725170239018e-08	4.225117206710106
ENSG00000197951	1.3494715063174814e-08	8.241208160732862
ENSG00000178464	1.3621558663414918e-08	7.95930860412116
ENSG00000169100	1.3685414924946675e-08	8.944318648588725
ENSG00000064490	1.3685414924946675e-08	8.72363130039307
ENSG00000174547	1.3685414924946675e-08	8.699339802417361
ENSG00000078081	1.3685414924946675e-08	8.87549273765755
ENSG00000121851	1.3685414924946918e-08	8.717062246753724
ENSG00000074855	1.3685414924946918e-08	8.679096887437602
ENSG00000147036	1.3749562539378115e-08	5.358570136184228
ENSG00000233836	1.3749562539378115e-08	6.2289101769557975
ENSG00000090776	1.3749562539378115e-08	7.3168436077290915
ENSG00000171208	1.381400279756547e-08	8.370287786554604
ENSG00000244953	1.3814002797565617e-08	4.694459263144489
ENSG00000181847	1.3814002797565617e-08	7.8040389190923385
ENSG00000114023	1.394376643635433e-08	8.759076189065794
ENSG00000141367	1.400909242645374e-08	8.902304706276652
ENSG00000156170	1.4074716279352277e-08	8.64617246940827
ENSG00000069329	1.4206862854319009e-08	8.835006907698036
ENSG00000117475	1.4610589610098379e-08	8.677568775085046
ENSG00000258521	1.4610589610098379e-08	6.379181667767235
ENSG00000131323	1.4610589610098534e-08	8.8795413206535
ENSG00000267709	1.495553971481286e-08	3.797977203999603
ENSG00000180357	1.5025474723515525e-08	8.861818876317137
ENSG00000149609	1.5025474723515525e-08	5.846508921259983
ENSG00000081087	1.5379951713120844e-08	8.87549273765755
ENSG00000212663	1.5379951713120844e-08	4.19068151385156
ENSG00000116667	1.5379951713120844e-08	8.529103048513965
ENSG00000178096	1.5379951713120844e-08	8.561406673900322
ENSG00000084674	1.54518174273982e-08	3.972662915585991
ENSG00000232634	1.5524009917855156e-08	3.815202051479801
ENSG00000188368	1.559653062704302e-08	5.186865010339202
ENSG00000165672	1.559653062704302e-08	8.841575961337382
ENSG00000172164	1.566938100367851e-08	8.398848450167936
ENSG00000079616	1.574256250266874e-08	8.787416270037456
ENSG00000115286	1.574256250266891e-08	8.791464853033405
ENSG00000254461	1.574256250266891e-08	7.44409427195495
ENSG00000138696	1.58160765851374e-08	5.302307722976767
ENSG00000135778	1.5964108376238265e-08	8.601638056452805
ENSG00000107551	1.5964108376238265e-08	8.42746983779429
ENSG00000170209	1.596410837623838e-08	8.000171888477183
ENSG00000237888	1.6113488191269003e-08	3.471099118240427
ENSG00000177042	1.6188687327347198e-08	8.72767988338902
ENSG00000269970	1.6340111551467204e-08	2.872629342335486
ENSG00000137760	1.6416339656653026e-08	8.493775278082067
ENSG00000204186	1.6416339656653202e-08	8.801090131377867
ENSG00000229931	1.649291377941856e-08	8.383646476474967
ENSG00000188386	1.656983544447536e-08	2.87844115839077
ENSG00000095485	1.6724727532854317e-08	8.65174916475678
ENSG00000180423	1.6724727532854555e-08	8.16527744210062
ENSG00000223949	1.6881028250039027e-08	4.776833498859721
ENSG00000187325	1.6881028250039206e-08	8.60820711009215
ENSG00000216109	1.7038750029628165e-08	4.4299407783993825
ENSG00000258056	1.7038750029628165e-08	8.04511904850489
ENSG00000233217	1.7118147732343864e-08	4.044681008577532
ENSG00000150967	1.7197905411438223e-08	8.857770293321186
ENSG00000162704	1.74393541829339e-08	8.882061791296895
ENSG00000122359	1.7520567677337043e-08	8.8795413206535
ENSG00000168556	1.7520567677337043e-08	8.45076897747916
ENSG00000118804	1.7520567677337043e-08	7.775900994942762
ENSG00000121644	1.760214913696648e-08	8.8795413206535
ENSG00000125910	1.760214913696648e-08	8.726608375265577
ENSG00000185630	1.784911752405877e-08	5.6400869301579
ENSG00000242866	1.784911752405877e-08	6.644990629492084
ENSG00000109046	1.784911752405877e-08	8.85120123968184
ENSG00000111331	1.7932187095992945e-08	8.788944382390012
ENSG00000123684	1.7932187095992945e-08	8.405163056400252
ENSG00000166311	1.8015632793506582e-08	8.84715265668589
ENSG00000164258	1.8015632793506582e-08	8.743874215372825
ENSG00000110717	1.8015632793506582e-08	8.806131072664654
ENSG00000226029	1.8438561265118754e-08	6.3001130184041125
ENSG00000150093	1.8438561265118754e-08	8.887638486645404
ENSG00000149295	1.869693873366065e-08	5.718771067495615
ENSG00000163932	1.878384479445058e-08	8.899784235633259
ENSG00000183486	1.878384479445058e-08	8.833478795345478
ENSG00000115137	1.887114383030612e-08	8.471468496688033
ENSG00000227896	1.887114383030612e-08	6.5046220985285315
ENSG00000120509	1.904692773285957e-08	8.602630414743642
ENSG00000138286	1.913541607072089e-08	8.684673582786113
ENSG00000223945	1.913541607072089e-08	4.440465182657094
ENSG00000170871	1.913541607072089e-08	8.788944382390012
ENSG00000135372	1.9135416070721232e-08	8.867395571665647
ENSG00000234222	1.922430432603509e-08	6.808157452237599
ENSG00000208028	1.931359425285905e-08	7.547188982265519
ENSG00000182742	1.958389171482642e-08	7.168045921182833
ENSG00000180098	1.958389171482649e-08	8.572762221419424
ENSG00000143543	1.958389171482649e-08	8.920027150613016
ENSG00000168843	1.967480601762452e-08	6.36853087777466
ENSG00000143590	1.967480601762452e-08	5.802058383494437
ENSG00000155428	1.9766130874506366e-08	5.264934343458191
ENSG00000172349	2.004258679970044e-08	8.911929984621112
ENSG00000119242	2.004258679970044e-08	8.463907084757851
ENSG00000176014	2.004258679970044e-08	7.10319511612799
ENSG00000065135	2.0135571941236214e-08	8.78436004533234
ENSG00000267169	2.0417052483973358e-08	7.540854499276199
ENSG00000258449	2.051172718907566e-08	5.29115918774515
ENSG00000257221	2.051172718907566e-08	7.869371877846286
ENSG00000106868	2.051172718907566e-08	7.84242291422935
ENSG00000198855	2.051172718907566e-08	8.867395571665647
ENSG00000147485	2.0511727189075807e-08	7.289575369049243
ENSG00000186660	2.0606828918242175e-08	8.861818876317137
ENSG00000083067	2.0606828918242175e-08	6.7099240832076
ENSG00000125743	2.0606828918242175e-08	8.891687069641355
ENSG00000188404	2.0606828918242397e-08	8.555829978551811
ENSG00000172216	2.0702359540459312e-08	8.783367687041503
ENSG00000101558	2.0702359540459312e-08	8.887638486645404
ENSG00000171858	2.0894714979594326e-08	8.940270065592774
ENSG00000259901	2.0894714979594696e-08	6.628808418446668
ENSG00000260660	2.108880861724808e-08	6.418328641545257
ENSG00000005448	2.1088808617248304e-08	8.573297975481147
ENSG00000226084	2.1383241566490127e-08	7.767051930058699
ENSG00000167371	2.148227157319955e-08	6.995913406594841
ENSG00000131943	2.148227157319955e-08	8.707436968409263
ENSG00000160062	2.148227157319955e-08	7.703426594604978
ENSG00000255224	2.148227157319955e-08	6.477794475093208
ENSG00000272094	2.158174765390333e-08	5.98359941259057
ENSG00000124835	2.1984151832584374e-08	2.2076385755290215
ENSG00000231193	2.1984151832584685e-08	4.860223602205902
ENSG00000134574	2.2085887692687514e-08	8.748458552430499
ENSG00000174521	2.2085887692687514e-08	6.05240421645912
ENSG00000220660	2.260147555070125e-08	3.7544783221375386
ENSG00000124103	2.260147555070125e-08	6.309178660504062
ENSG00000168032	2.260147555070133e-08	5.228088052545766
ENSG00000159259	2.2916427860203594e-08	7.865519897092137
ENSG00000157765	2.2916427860203594e-08	5.981174810279936
ENSG00000135905	2.2916427860203594e-08	8.878013208300944
ENSG00000185834	2.2916427860203594e-08	7.330362382420451
ENSG00000216937	2.2916427860203594e-08	7.898298552527197
ENSG00000105287	2.3022357482305497e-08	8.924075733608968
ENSG00000166295	2.3022357482305742e-08	8.865867459313089
ENSG00000258581	2.3022357482305742e-08	6.056113121453547
ENSG00000234848	2.3450858774016176e-08	3.889287360567089
ENSG00000134709	2.3450858774016428e-08	8.825381629353576
ENSG00000242265	2.3450858774016428e-08	6.078566959319472
ENSG00000224976	2.355919024787831e-08	5.168652128043279
ENSG00000110696	2.355919024787831e-08	8.887638486645404
ENSG00000135074	2.355919024787831e-08	8.907881401625161
ENSG00000134864	2.366800839304913e-08	8.171846495739965
ENSG00000224578	2.366800839304913e-08	8.203980712300547
ENSG00000234476	2.3887113190310162e-08	4.416855231751779
ENSG00000227239	2.399740411128826e-08	6.396468355279956
ENSG00000237424	2.410819024142107e-08	6.7153539815697565
ENSG00000116497	2.410819024142107e-08	8.85624218096863
ENSG00000068394	2.4443541502194588e-08	8.586769679999472
ENSG00000167775	2.4443541502194935e-08	8.80361060202126
ENSG00000132716	2.4556330129977058e-08	8.8795413206535
ENSG00000196096	2.4556330129977058e-08	4.336267217702715
ENSG00000143621	2.4556330129977058e-08	8.911929984621112
ENSG00000269578	2.455633012997732e-08	5.772703203723282
ENSG00000214562	2.4669624843143492e-08	5.932982976022976
ENSG00000228329	2.4669624843143492e-08	4.74305848637276
ENSG00000122884	2.4669624843143492e-08	8.861818876317137
ENSG00000225156	2.5012567569396933e-08	3.7725082375487067
ENSG00000272156	2.5012567569396933e-08	5.683058116113654
ENSG00000215301	2.512790874506642e-08	8.944318648588725
ENSG00000141401	2.512790874506642e-08	8.308303802489394
ENSG00000259424	2.5243767113252738e-08	3.4782038149164416
ENSG00000232860	2.5594467915756837e-08	6.976004393314472
ENSG00000187323	2.571241764432188e-08	7.923868956203243
ENSG00000203780	2.571241764432188e-08	3.710558519334642
ENSG00000104219	2.571241764432188e-08	8.81881257571423
ENSG00000103485	2.5830895908161698e-08	8.87549273765755
ENSG00000135625	2.583089590816188e-08	4.735286860954634
ENSG00000183291	2.6189524932137473e-08	8.920027150613016
ENSG00000271420	2.6189524932137473e-08	2.515174033148809
ENSG00000198924	2.6310140406320825e-08	8.669471609093144
ENSG00000099203	2.6310140406321106e-08	8.35989073256098
ENSG00000226102	2.643129599897622e-08	4.149066945322542
ENSG00000229057	2.67980269962995e-08	2.480904151626559
ENSG00000137502	2.69213666207951e-08	8.907881401625161
ENSG00000169231	2.6921366620795196e-08	8.414840625329658
ENSG00000137802	2.7045258192305256e-08	8.718590359106281
ENSG00000186767	2.7294706768779255e-08	8.308453668726532
ENSG00000264548	2.7420268595123886e-08	6.678119339571958
ENSG00000185278	2.7420268595123886e-08	8.624401442075957
ENSG00000244313	2.7420268595123985e-08	8.536860728517583
ENSG00000263327	2.8056550449227758e-08	7.525379652356613
ENSG00000121753	2.8056550449227758e-08	7.98909764761277
ENSG00000089220	2.8056550449227758e-08	8.928124316604919
ENSG00000164741	2.8315063031915195e-08	8.146869063639928
ENSG00000104907	2.870717964001413e-08	8.899784235633259
ENSG00000100228	2.8707179640014433e-08	8.819804934005067
ENSG00000109184	2.8707179640014433e-08	8.77122193805365
ENSG00000104976	2.883905463717638e-08	8.549998835796274
ENSG00000261402	2.8971518589588964e-08	3.1034916585336183
ENSG00000125755	2.923822357381706e-08	8.903832818629208
ENSG00000100129	2.923822357381706e-08	8.944318648588725
ENSG00000227939	2.923822357381706e-08	7.383953571662346
ENSG00000170242	2.9372469739203427e-08	8.853721710325235
ENSG00000237595	2.9372469739203427e-08	6.395444383387369
ENSG00000185261	2.9372469739203427e-08	6.945538192660693
ENSG00000102921	2.9372469739203427e-08	8.814228238656558
ENSG00000213399	2.950731512706911e-08	4.729955541275588
ENSG00000105676	2.9778813955990112e-08	8.746394686016219
ENSG00000269358	2.991547261710251e-08	3.66841914119588
ENSG00000101489	2.991547261710251e-08	5.203685204285629
ENSG00000165923	3.0052740940893715e-08	6.654230765867823
ENSG00000130734	3.0052740940893715e-08	8.552519306439667
ENSG00000243181	3.0052740940893715e-08	4.579388306280105
ENSG00000159377	3.060796377666372e-08	8.93217289960087
ENSG00000268584	3.060796377666372e-08	6.459253151490653
ENSG00000007968	3.074832019619233e-08	8.719046963335396
ENSG00000204310	3.0889302269172065e-08	8.670463967383979
ENSG00000153162	3.131602950791399e-08	8.920027150613016
ENSG00000136521	3.131602950791399e-08	8.87549273765755
ENSG00000243452	3.131602950791399e-08	8.687194053429506
ENSG00000227268	3.131602950791399e-08	6.879000944158717
ENSG00000225485	3.145954135047351e-08	8.766637600995978
ENSG00000239553	3.1603692481210274e-08	3.1798199753725997
ENSG00000099622	3.189392366357827e-08	8.940270065592774
ENSG00000218018	3.204000927225736e-08	7.134181553580316
ENSG00000187231	3.204000927225793e-08	8.355508552325391
ENSG00000198960	3.204000927225793e-08	8.515546305414384
ENSG00000135486	3.218674528330449e-08	8.936221482596823
ENSG00000078098	3.218674528330449e-08	6.067022821837749
ENSG00000184489	3.2334134504319115e-08	8.86991604230904
ENSG00000132406	3.2630883865279124e-08	8.621880971432562
ENSG00000116791	3.278024967918861e-08	8.71301366375777
ENSG00000101222	3.278024967918861e-08	4.5251294085377705
ENSG00000185475	3.293028005109101e-08	8.693763107068852
ENSG00000166716	3.308097784763353e-08	8.84715265668589
ENSG00000082458	3.35371046311506e-08	8.551526948148831
ENSG00000162600	3.35371046311506e-08	8.63043474165358
ENSG00000175348	3.3537104631150955e-08	8.789936740680849
ENSG00000198963	3.3537104631150955e-08	6.91626662397502
ENSG00000223797	3.369050103249568e-08	7.55446319879236
ENSG00000177030	3.384457937196405e-08	8.703388385413312
ENSG00000171124	3.39993425886389e-08	6.096173704225048
ENSG00000235257	3.41547936338474e-08	4.129082514903359
ENSG00000151322	3.41547936338474e-08	6.548747081553281
ENSG00000143569	3.41547936338474e-08	8.895735652637308
ENSG00000262583	3.4467771076678344e-08	3.3089607197716457
ENSG00000237506	3.4783535557792626e-08	6.144071703846706
ENSG00000151414	3.4783535557792626e-08	8.85624218096863
ENSG00000110756	3.5102111133574506e-08	8.811707768013164
ENSG00000078369	3.5102111133574506e-08	8.899784235633259
ENSG00000026025	3.5102111133574506e-08	8.940270065592774
ENSG00000273160	3.526246065440482e-08	5.3958608558309455
ENSG00000248319	3.526246065440482e-08	2.932790973294784
ENSG00000213400	3.5423522061050535e-08	2.237271005106768
ENSG00000187239	3.574779279950212e-08	8.857770293321186
ENSG00000197580	3.60749480120922e-08	7.027086337485496
ENSG00000213365	3.60749480120922e-08	4.4197722132956265
ENSG00000168778	3.6405012567495205e-08	8.00987631665425
ENSG00000143321	3.6571143676813345e-08	8.907881401625161
ENSG00000051108	3.6571143676813345e-08	8.948367231584678
ENSG00000185008	3.6571143676813345e-08	3.168481702856268
ENSG00000025434	3.6571143676813345e-08	8.137525405775627
ENSG00000272899	3.673801154155003e-08	7.883228019251778
ENSG00000076258	3.724306740531283e-08	8.000988949193594
ENSG00000171189	3.741291409475821e-08	5.6771756056431615
ENSG00000147003	3.741291409475821e-08	5.445685487997124
ENSG00000114270	3.741291409475861e-08	8.373485444068786
ENSG00000273388	3.7583513507315827e-08	3.9291522917235935
ENSG00000263361	3.7583513507315827e-08	3.5852208135957717
ENSG00000120756	3.7583513507315966e-08	7.987282674025241
ENSG00000143393	3.809986048511545e-08	8.8795413206535
ENSG00000177946	3.809986048511545e-08	6.869487229474806
ENSG00000229043	3.809986048511545e-08	8.071878726539047
ENSG00000270012	3.827350325889453e-08	7.658055360588059
ENSG00000259331	3.8447915057680387e-08	2.000968552241319
ENSG00000106078	3.8447915057680387e-08	5.4040026723127905
ENSG00000112799	3.8799058948256337e-08	8.538309691037535
ENSG00000232940	3.897579768331982e-08	6.2768129495547536
ENSG00000124785	3.897579768332023e-08	7.259293741551362
ENSG00000091428	3.9153318730048164e-08	8.810179655660605
ENSG00000102780	3.9153318730048164e-08	7.537126642280579
ENSG00000164989	3.9153318730048164e-08	7.27122617696081
ENSG00000142409	3.9153318730048164e-08	8.681617358080997
ENSG00000230091	3.933162544460692e-08	7.55007546397649
ENSG00000125864	3.933162544460692e-08	4.562688927761125
ENSG00000228286	3.951072119707418e-08	3.3775333093227395
ENSG00000152332	3.969060937149281e-08	8.890158957288799
ENSG00000225938	3.9871293365929566e-08	2.7163115411423355
ENSG00000008086	4.023506247757057e-08	8.031770350976043
ENSG00000138709	4.023506247757057e-08	8.887638486645404
ENSG00000198625	4.078677055932838e-08	8.907881401625161
ENSG00000269290	4.078677055932838e-08	6.541878191314291
ENSG00000155304	4.078677055932838e-08	8.912922342911948
ENSG00000175115	4.078677055932838e-08	8.89420754028475
ENSG00000008405	4.097230162558481e-08	8.652539366225533
ENSG00000179981	4.097230162558481e-08	8.470019534168081
ENSG00000125651	4.097230162558481e-08	8.8795413206535
ENSG00000158050	4.1158652695669556e-08	8.887638486645404
ENSG00000214797	4.1158652695669556e-08	3.1445261576385586
ENSG00000166025	4.1533828910960785e-08	6.801603781583519
ENSG00000174446	4.191232747815085e-08	8.696819331773968
ENSG00000134698	4.210283154304487e-08	8.722103188040512
ENSG00000150783	4.210283154304487e-08	5.065490352195801
ENSG00000226237	4.267940593384002e-08	7.1220043978031855
ENSG00000272750	4.267940593384002e-08	7.382938791935081
ENSG00000057294	4.267940593384002e-08	7.652327613851142
ENSG00000104903	4.267940593384047e-08	8.479565662679935
ENSG00000211450	4.267940593384047e-08	8.650221052404223
ENSG00000140104	4.2873296846973415e-08	7.939706024373016
ENSG00000228981	4.2873296846973415e-08	4.803918225306115
ENSG00000269425	4.306804354767599e-08	4.217075917897572
ENSG00000173156	4.306804354767599e-08	8.020696110111631
ENSG00000124721	4.326364969618618e-08	6.634996195650014
ENSG00000113734	4.346011896786533e-08	8.249761930953879
ENSG00000183386	4.365745505325532e-08	6.593734282099474
ENSG00000186231	4.365745505325532e-08	7.780641086986223
ENSG00000137177	4.425470132611833e-08	7.5860999341591935
ENSG00000140470	4.445554187753726e-08	6.3279838169443074
ENSG00000241923	4.4455541877538045e-08	6.080190858376545
ENSG00000188086	4.4657267925232164e-08	5.746322809193625
ENSG00000180263	4.465726792523248e-08	8.436813809484056
ENSG00000187446	4.465726792523248e-08	8.87549273765755
ENSG00000144741	4.465726792523248e-08	8.588420799341508
ENSG00000175376	4.465726792523248e-08	8.745402327725383
ENSG00000114503	4.5063391656697835e-08	8.891687069641355
ENSG00000111602	4.526779695317959e-08	8.80513871437382
ENSG00000184992	4.526779695317959e-08	8.669471609093144
ENSG00000143376	4.547310297148091e-08	8.745402327725383
ENSG00000119912	4.547310297148091e-08	8.863346988669695
ENSG00000107201	4.547310297148091e-08	8.755027606069843
ENSG00000164690	4.547310297148091e-08	5.586422889971489
ENSG00000213741	4.547310297148091e-08	8.920027150613016
ENSG00000127946	4.5679313557323246e-08	8.44491097547596
ENSG00000226397	4.609446389386466e-08	7.555953342736695
ENSG00000165891	4.6303411415548894e-08	8.331602942174264
ENSG00000134109	4.6303411415548894e-08	8.936221482596823
ENSG00000149124	4.651327904686985e-08	3.3152224759589815
ENSG00000235213	4.651327904686985e-08	3.2719463451393143
ENSG00000126088	4.651327904686985e-08	8.78436004533234
ENSG00000166402	4.714844193604188e-08	8.246295838024313
ENSG00000185519	4.7362029424430995e-08	2.753133403668661
ENSG00000127483	4.75765568130769e-08	8.920027150613016
ENSG00000228487	4.779202810914515e-08	7.074198732081213
ENSG00000252612	4.779202810914532e-08	5.055234981114243
ENSG00000238365	4.779202810914532e-08	5.950450515247174
ENSG00000163453	4.779202810914532e-08	6.553871097591126
ENSG00000172375	4.8444145761408964e-08	8.835006907698036
ENSG00000111667	4.8444145761408964e-08	8.82385351700102
ENSG00000177830	4.866343308977392e-08	8.911929984621112
ENSG00000159261	4.866343308977409e-08	7.125673560661521
ENSG00000111196	4.866343308977409e-08	8.550991194087109
ENSG00000186026	4.866343308977409e-08	6.999538854258028
ENSG00000136878	4.888368461017663e-08	8.835006907698036
ENSG00000137492	4.888368461017663e-08	8.891687069641355
ENSG00000181192	4.8883684610177145e-08	8.807659185017213
[truncated: 2,362 more rows]
