# Supplementary material for: Machine learning predicts treatment sensitivity in multiple myeloma based on molecular and clinical information coupled with drug response
Source: PLoS One. 2021 Jul 28;16(7):e0254596. doi: 10.1371/journal.pone.0254596 (PMC8318243; doi:10.1371/journal.pone.0254596)
Supplement: S1 File — (ZIP) [file pone.0254596.s004.zip › Supplementary Material 1/21q22/selected_genes_experiment_7.csv]

gene	pvalue	entropy
ENSG00000159140	9.537950622830558e-23	8.93733024611422
ENSG00000241837	2.0009241506462086e-21	8.724845687286301
ENSG00000186866	3.670546080575238e-21	8.812563968214976
ENSG00000160216	8.667290325981361e-20	8.833842315062183
ENSG00000156253	5.493933628352884e-19	8.62127844585433
ENSG00000184787	2.225536866688875e-16	8.904875885059452
ENSG00000160194	3.7347738426176393e-16	8.79381120452768
ENSG00000253982	1.4245889385294423e-15	7.683364104472958
ENSG00000247746	2.3590864302327074e-15	7.352414103627324
ENSG00000160214	7.91236018208062e-15	8.787228826235923
ENSG00000159131	1.1425935978709324e-14	8.872421524004686
ENSG00000142207	1.3346629930746839e-14	8.800393582819439
ENSG00000130340	1.3910385944323183e-14	8.492507769474283
ENSG00000160256	1.6636690804777353e-14	8.378785798751624
ENSG00000241945	2.4088951030018828e-14	8.729896853606125
ENSG00000119280	4.95087648152056e-14	8.154895745110762
ENSG00000159556	6.660484023113091e-14	8.077000402911306
ENSG00000255815	7.293036739836428e-14	5.617206162590679
ENSG00000160208	1.0092298002981093e-13	8.832847943874205
ENSG00000160226	1.5402093298380837e-13	8.539685012813393
ENSG00000063177	1.770164517359424e-13	8.93733024611422
ENSG00000170677	1.9742378636110639e-13	7.088616698462611
ENSG00000259514	2.1653997170643942e-13	6.680355811570605
ENSG00000174444	2.63839895802393e-13	8.945443836377912
ENSG00000160299	3.418843137545844e-13	8.842492746109832
ENSG00000099624	3.9220111335860976e-13	8.85466313150537
ENSG00000156256	7.655205530809997e-13	8.900819089927607
ENSG00000160209	1.1297814554314512e-12	8.900819089927607
ENSG00000165169	1.1854105995786325e-12	8.715658415454698
ENSG00000148303	1.3174366481870105e-12	8.945443836377912
ENSG00000235776	1.794874982777974e-12	6.198720439234959
ENSG00000129757	1.846960894559659e-12	7.945176372661156
ENSG00000156384	2.5355098884642914e-12	8.263179878955091
ENSG00000156261	2.6334498307227785e-12	8.921103065586836
ENSG00000115268	3.0063837285583986e-12	8.941387041246065
ENSG00000241741	3.3775406903616654e-12	6.7434120617961275
ENSG00000213862	3.781694247888226e-12	6.705681637661285
ENSG00000154645	5.676583198330697e-12	7.909721778775514
ENSG00000076662	5.676583198330697e-12	8.93733024611422
ENSG00000204628	5.676583198330697e-12	8.941387041246065
ENSG00000104611	6.003524808490738e-12	6.803269438437288
ENSG00000154723	8.261781192873658e-12	8.804450377951285
ENSG00000169857	8.57382302531886e-12	8.747655246105444
ENSG00000160221	1.1452582994530756e-11	8.879003902296445
ENSG00000157538	1.1558582054786108e-11	8.840961534137898
ENSG00000243926	1.1665543057844728e-11	5.672019508733886
ENSG00000214612	1.3027294220210276e-11	5.983675089116322
ENSG00000257698	1.3391385550844731e-11	8.194724288768775
ENSG00000167658	1.3765449484248182e-11	8.945443836377912
ENSG00000160193	1.5133999453063903e-11	8.522718424625563
ENSG00000197016	1.7046366266331495e-11	6.792953479771131
ENSG00000178982	1.7681070570748378e-11	8.900819089927607
ENSG00000218426	1.9370934073865186e-11	8.379780169939602
ENSG00000160284	2.1674260734458013e-11	8.419688023977548
ENSG00000146066	2.5524800297714337e-11	8.82067755847867
ENSG00000183255	2.646749319550214e-11	8.876478319136533
ENSG00000166682	2.7196823047924035e-11	7.162884827031118
ENSG00000176399	2.7945837663308148e-11	6.666176179972819
ENSG00000215424	2.819997303826517e-11	8.283745731870743
ENSG00000130255	2.819997303826517e-11	8.93733024611422
ENSG00000165548	3.6750027468248855e-11	8.357814812082987
ENSG00000122787	3.7082382379195815e-11	7.560355076876737
ENSG00000233927	4.359384046188827e-11	8.933273450982373
ENSG00000269696	5.046353094781337e-11	4.290222905977636
ENSG00000162913	5.420459178231591e-11	6.3754058037813675
ENSG00000184441	5.469091368054079e-11	7.693370429191138
ENSG00000117308	5.469091368054079e-11	8.319720047273401
ENSG00000233762	5.567641253265322e-11	7.957291258520309
ENSG00000137177	6.141559804626605e-11	7.54734314190973
ENSG00000111666	6.497872031519233e-11	8.63551688400576
ENSG00000128641	6.976991288356622e-11	8.473415166032344
ENSG00000131188	7.490652167538128e-11	8.39095618414716
ENSG00000047346	7.557407800063864e-11	8.929216655850528
ENSG00000002586	7.62474584670097e-11	8.266242302898958
ENSG00000131773	8.480080994188032e-11	6.705187816351411
ENSG00000175886	1.0699616895755953e-10	6.541759900300636
ENSG00000105426	1.3445405034553824e-10	7.317081107848672
ENSG00000178741	1.3965656749974538e-10	8.896762294795762
ENSG00000113272	1.5242575141680002e-10	8.704024870843115
ENSG00000137309	1.5376380805359559e-10	8.849075124401589
ENSG00000154642	1.578473144377153e-10	8.880535114268378
ENSG00000239415	1.6633517997493806e-10	7.200248969560872
ENSG00000105640	1.8307127482411122e-10	8.941387041246065
ENSG00000105372	2.0145132637112905e-10	8.945443836377912
ENSG00000121797	2.055761242949933e-10	8.308878306973307
ENSG00000162704	2.0917733469547055e-10	8.887117492560137
ENSG00000168264	2.2035524208096763e-10	8.903344673087517
ENSG00000196867	2.3011473956295472e-10	5.751904930470675
ENSG00000140961	2.423852557701121e-10	7.2143885151035905
ENSG00000228205	2.444916318816526e-10	7.361230175162511
ENSG00000144589	2.6199968586268886e-10	8.715200885050676
ENSG00000187098	2.6199968586268886e-10	7.8211935651870705
ENSG00000175197	2.6656482579520553e-10	8.699968075711269
ENSG00000140474	2.864381183796662e-10	8.921103065586836
ENSG00000177628	3.176231942176531e-10	8.844023958081767
ENSG00000142534	3.4023279244361694e-10	8.941387041246065
ENSG00000162244	3.5212029642766006e-10	8.93733024611422
ENSG00000108107	3.582153818190522e-10	8.93733024611422
ENSG00000117461	3.771261563167497e-10	8.6629200787407
ENSG00000101888	3.814592551392779e-10	8.584767289667719
ENSG00000205670	4.299990419666097e-10	8.454413004664694
ENSG00000240087	4.4494314210722575e-10	6.061742625547872
ENSG00000160201	4.564832139711335e-10	8.912989475323146
ENSG00000137818	4.804477610621898e-10	8.945443836377912
ENSG00000165171	4.845596441326174e-10	6.379119546121443
ENSG00000160218	4.887059171519926e-10	8.885586280588202
ENSG00000242071	4.887059171519926e-10	8.320996295717803
ENSG00000177283	4.92886860731919e-10	5.365928751396485
ENSG00000105202	5.056405544987124e-10	8.88864870453207
ENSG00000124795	5.18716601344346e-10	8.23783917112886
ENSG00000008226	5.427836594628055e-10	8.60053693979108
ENSG00000121858	5.809432499465094e-10	8.823739982422536
ENSG00000086598	6.112713053011482e-10	8.929216655850528
ENSG00000173153	6.541256748369792e-10	8.835910367818073
ENSG00000223891	7.301013774369435e-10	8.43798325726082
ENSG00000230207	7.551663662199472e-10	7.196891346598291
ENSG00000213096	7.8989774945732e-10	8.004239021254033
ENSG00000143499	8.449387974206999e-10	8.71678449367365
ENSG00000213609	8.81223546023541e-10	6.533662727554581
ENSG00000269890	8.812235460235474e-10	6.4347915070744595
ENSG00000166441	8.88661007249102e-10	8.93733024611422
ENSG00000126249	8.961597706206097e-10	8.117672094992598
ENSG00000218175	9.504094406447797e-10	8.431603445845553
ENSG00000264920	9.664897990121974e-10	7.487403289502834
ENSG00000075073	1.0597960299690811e-09	7.015527940268727
ENSG00000180881	1.068702076234654e-09	7.990608283732078
ENSG00000187824	1.0776811977600794e-09	8.378248957967667
ENSG00000154358	1.155428433929767e-09	8.775515971244408
ENSG00000149273	1.2559752062119415e-09	8.945443836377912
ENSG00000235297	1.2664876262452543e-09	6.081326749527562
ENSG00000173166	1.2664876262452589e-09	7.798455985247745
ENSG00000177932	1.2664876262452589e-09	6.035660137224677
ENSG00000188004	1.277085940364602e-09	6.050529881672177
ENSG00000152422	1.277085940364602e-09	8.721783263342433
ENSG00000159788	1.3425182711806121e-09	8.276423945918541
ENSG00000232533	1.3650478283028663e-09	6.882412331033921
ENSG00000120784	1.4468458336850928e-09	6.411367982181738
ENSG00000241324	1.4710827503104672e-09	6.876905693241081
ENSG00000185950	1.495715862564562e-09	7.6612949827797685
ENSG00000221983	1.5334222240514e-09	8.941387041246065
ENSG00000159128	1.5590736386287208e-09	8.816620763346823
ENSG00000132688	1.629542541001513e-09	8.05068174854473
ENSG00000272899	1.74111049659892e-09	7.884929043427595
ENSG00000125827	1.74111049659892e-09	8.856194343477304
ENSG00000120256	1.74111049659892e-09	8.316200092925511
ENSG00000105193	1.7996562463345996e-09	8.941387041246065
ENSG00000162929	1.8910936255001724e-09	7.930345594189386
ENSG00000164620	1.8910936255001724e-09	8.51440226748538
ENSG00000162373	1.922568509358114e-09	6.585809623578449
ENSG00000233791	1.987059476464337e-09	6.8565291203126275
ENSG00000220472	2.00350922636304e-09	7.180734331297114
ENSG00000083845	2.0706473749808124e-09	8.941387041246065
ENSG00000159086	2.2359548737340226e-09	8.85466313150537
ENSG00000178922	2.2730179644093695e-09	8.63324626437338
ENSG00000104219	2.3297390425556545e-09	8.801924794791372
ENSG00000140464	2.4273573560889916e-09	8.858719926637214
ENSG00000228903	2.4675122028809346e-09	8.52950336979381
ENSG00000232070	2.591904474280811e-09	5.275581460332754
ENSG00000182362	2.6347122363097938e-09	8.559432147688666
ENSG00000272129	2.634712236309813e-09	6.153988628683655
ENSG00000080839	2.859311333565114e-09	8.610181742026706
ENSG00000150995	2.9302591875742317e-09	8.693385697419513
ENSG00000103253	3.052339086387771e-09	8.478216934671813
ENSG00000151287	3.21411264377402e-09	7.736628150276554
ENSG00000130159	3.5438759702388927e-09	8.732422436766036
ENSG00000205758	3.5727997068573267e-09	8.66391444992868
ENSG00000181418	3.5727997068573267e-09	7.465474523188977
ENSG00000150967	3.660959006400714e-09	8.866833516900904
ENSG00000159200	3.751238288130366e-09	8.517332984398273
ENSG00000268798	3.751238288130366e-09	6.232080877903217
ENSG00000229638	3.812626682401672e-09	8.54879297426506
ENSG00000227097	3.874994271513841e-09	8.864307933740994
ENSG00000248991	4.002728035053564e-09	6.876169368081817
ENSG00000099994	4.0352974896167045e-09	6.970701748128605
ENSG00000114631	4.236209675200204e-09	7.991526229227363
ENSG00000234719	4.680293039318227e-09	7.8032238204306505
ENSG00000232912	4.79499356080121e-09	6.08328644790661
ENSG00000160062	4.912432565449608e-09	7.703278528840622
ENSG00000198890	5.073387833857627e-09	8.219039576637702
ENSG00000164587	5.197466296444412e-09	8.941387041246065
ENSG00000213885	5.8167066050413945e-09	6.339369145545807
ENSG00000157601	6.071045432563029e-09	8.912989475323146
ENSG00000160294	6.472990791084414e-09	8.870890312032751
ENSG00000172687	6.90082348758411e-09	6.422243992422402
ENSG00000107679	6.956202331206973e-09	8.228836002979271
ENSG00000171425	7.182079875255239e-09	8.705019242031094
ENSG00000143624	7.182079875255239e-09	8.892705499663915
ENSG00000213523	7.239656434429508e-09	8.758294419529046
ENSG00000105173	7.239656434429508e-09	8.695374439795467
ENSG00000172053	7.297682601098642e-09	8.895231082823827
ENSG00000088881	7.534351971779062e-09	6.294587079423062
ENSG00000118473	7.534351971779143e-09	5.609493346912787
ENSG00000145592	7.778492630814236e-09	8.945443836377912
ENSG00000197180	8.312124837457467e-09	6.815835458920492
ENSG00000142166	8.857873610871661e-09	8.908932680191299
ENSG00000070882	9.216525388344365e-09	8.772990388084494
ENSG00000168028	9.289934164501246e-09	8.941387041246065
ENSG00000105373	9.36391228036838e-09	8.933273450982373
ENSG00000160305	9.819979567221994e-09	8.759288790717024
ENSG00000182050	9.89806495714935e-09	7.091825465358398
ENSG00000089692	9.89806495714935e-09	7.947865857734961
ENSG00000270036	1.0056053937508038e-08	4.330061729937109
ENSG00000213516	1.0135966655302893e-08	8.570405595019734
ENSG00000156304	1.0297651614467245e-08	8.767939221764673
ENSG00000233016	1.0544898079624123e-08	8.76334558584887
ENSG00000139352	1.1808237008646167e-08	6.716410918312984
ENSG00000243646	1.2576213865012e-08	8.742067239001663
ENSG00000232176	1.287656379206762e-08	5.079462968235153
ENSG00000171827	1.3183892225092133e-08	5.85806825828649
ENSG00000244968	1.3287912918205282e-08	3.469576035054302
ENSG00000147408	1.3498356542874567e-08	8.876478319136533
ENSG00000104765	1.3712043072648025e-08	8.822208770450603
ENSG00000149823	1.403875962553581e-08	8.88864870453207
ENSG00000173171	1.4260767196184985e-08	8.498043379927022
ENSG00000139112	1.448619055793071e-08	8.868364728872839
ENSG00000198862	1.5913371314821848e-08	8.853131919533435
ENSG00000225573	1.821906350202947e-08	7.1870321511725095
ENSG00000224858	1.8361567096391053e-08	5.640686292446015
ENSG00000170899	1.8361567096391053e-08	8.368278332358996
ENSG00000188959	1.8505154963815764e-08	5.378328520262596
ENSG00000177888	1.864983511060857e-08	8.679147259268085
ENSG00000234771	1.8795615600281944e-08	8.721783263342433
ENSG00000141959	1.894250455395169e-08	8.912989475323146
ENSG00000159079	1.9090510150733217e-08	8.273309125323632
ENSG00000153048	1.9693864603714277e-08	8.47648315582339
ENSG00000118705	1.984757816088123e-08	8.941387041246065
ENSG00000072195	1.984757816088123e-08	6.638812779596294
ENSG00000173401	1.984757816088123e-08	6.335031257779243
ENSG00000162004	1.9847578160881373e-08	8.362435361727684
ENSG00000253619	2.0315755029534963e-08	4.597730241001864
ENSG00000180447	2.0474188244276787e-08	7.437741393114302
ENSG00000164181	2.0956733608354463e-08	8.767939221764673
ENSG00000241556	2.1284557847968283e-08	6.378143346304795
ENSG00000205664	2.21833337505502e-08	7.949459545513042
ENSG00000114423	2.235591589041852e-08	8.555375352556819
ENSG00000243284	2.252980374354085e-08	5.14601676204627
ENSG00000196437	2.2705006893481656e-08	7.671300278032443
ENSG00000272668	2.3059397758735386e-08	6.051438445099352
ENSG00000268041	2.341916652387514e-08	7.650771461458698
ENSG00000185658	2.3969076679535245e-08	8.876478319136533
ENSG00000177600	2.415515547556273e-08	8.93733024611422
ENSG00000237765	2.4531537354400318e-08	7.845420757295452
ENSG00000143156	2.549761883029493e-08	7.957546222047839
ENSG00000123144	2.589432431674513e-08	8.860251138609149
ENSG00000047365	2.589432431674513e-08	8.624340869798198
ENSG00000123119	2.6705822289061842e-08	7.590589091377283
ENSG00000165801	2.6705822289061842e-08	8.736479231897881
ENSG00000168807	2.6912529401438377e-08	8.311228236985622
ENSG00000236552	2.7120791986999234e-08	8.742067239001663
ENSG00000182742	2.7330621397135666e-08	7.142562039992325
ENSG00000130811	2.9067051214710472e-08	8.899287877955674
ENSG00000165102	3.146933045539166e-08	8.762351214660892
ENSG00000168556	3.195608235001189e-08	8.45574164976014
ENSG00000134986	3.195608235001189e-08	7.94842981006175
ENSG00000057468	3.245015023948712e-08	6.448030476643852
ENSG00000175390	3.245015023948712e-08	8.900819089927607
ENSG00000180773	3.2951640704006266e-08	8.598011356631169
ENSG00000138814	3.3205203117896174e-08	8.819146346506736
ENSG00000169230	3.346066182404116e-08	8.781103978348188
ENSG00000198353	3.346066182404116e-08	5.240173042646068
ENSG00000158555	3.450173597619077e-08	8.392736793799449
ENSG00000229278	3.450173597619102e-08	3.8390097180033953
ENSG00000110002	3.4766884297045315e-08	8.741072867813685
ENSG00000204219	3.503401285493836e-08	6.873346859458397
ENSG00000147799	3.557426812445615e-08	7.587250356024167
ENSG00000236914	3.557426812445615e-08	5.5063641548203615
ENSG00000268362	3.6399864469555975e-08	6.47164439905983
ENSG00000064787	3.6679179030612937e-08	8.160157928841496
ENSG00000226751	3.75296793218685e-08	8.637048095977692
ENSG00000169253	3.75296793218685e-08	4.5257595254535214
ENSG00000105676	3.810729519328465e-08	8.740536027029728
ENSG00000133872	3.9288560775528035e-08	8.925159860718681
ENSG00000159147	3.9892462462066226e-08	8.601531310979057
ENSG00000138629	4.0815262285842375e-08	8.834379155846138
ENSG00000166411	4.1232023055078475e-08	8.810038385055064
ENSG00000222808	4.144195124568197e-08	5.982033321338603
ENSG00000204387	4.25072691603166e-08	8.900819089927607
ENSG00000157625	4.517375006056255e-08	8.732422436766036
ENSG00000155846	4.6215004198836976e-08	8.740536027029728
ENSG00000108405	4.6567242665292665e-08	8.91145826335121
ENSG00000214717	4.727956148393723e-08	8.661388866768768
ENSG00000230565	4.800246148509212e-08	6.866317192383706
ENSG00000237214	4.910698478415836e-08	6.938142755121687
ENSG00000182670	4.910698478415836e-08	8.933273450982373
ENSG00000143653	4.948061606855789e-08	8.411908707621322
ENSG00000125459	5.1390585221212326e-08	8.784166402292056
ENSG00000264176	5.257074078513213e-08	5.557869954204814
ENSG00000131127	5.310366542521627e-08	8.206516454140223
ENSG00000160285	5.3777204316865316e-08	8.834379155846138
ENSG00000137054	5.459640875366205e-08	8.753243253209222
ENSG00000182054	5.459640875366205e-08	8.921103065586836
ENSG00000132846	5.501054354918715e-08	8.60053693979108
ENSG00000270673	5.641314666221061e-08	6.931681991016768
ENSG00000158062	5.9472580893577836e-08	8.677616047296151
ENSG00000206549	6.037590464093969e-08	6.424212781876289
ENSG00000107745	6.175592172500829e-08	8.690323273475645
ENSG00000151414	6.175592172500829e-08	8.866833516900904
ENSG00000247982	6.269289892182558e-08	8.18610077145002
ENSG00000136942	6.269289892182558e-08	8.93733024611422
ENSG00000138172	6.316654977487534e-08	7.990942557639544
ENSG00000272711	6.316654977487556e-08	6.44262577920514
ENSG00000185905	6.509614192376066e-08	8.900819089927607
ENSG00000249353	6.758873906104397e-08	7.7995068650534485
ENSG00000104671	6.758873906104397e-08	8.371543323179353
ENSG00000224032	6.861151312597709e-08	8.800393582819439
ENSG00000140367	6.861151312597709e-08	8.868364728872839
ENSG00000107816	6.861151312597734e-08	8.628934505714
ENSG00000165646	6.861151312597734e-08	8.120118367772575
ENSG00000070081	6.912851942553238e-08	8.925159860718681
ENSG00000230979	6.912851942553238e-08	7.044255503483671
ENSG00000260521	6.964930730018266e-08	6.057969099429645
ENSG00000000460	7.123462903624796e-08	8.001679504637558
ENSG00000128165	7.123462903624796e-08	8.804450377951285
ENSG00000140563	7.17708127920454e-08	8.879003902296445
ENSG00000186976	7.451104776839152e-08	6.824641626040769
ENSG00000147400	7.639401172423681e-08	8.646156057429364
ENSG00000173207	7.754587609131011e-08	8.616764120318463
ENSG00000205763	7.812811273784376e-08	7.179894017408037
ENSG00000198860	8.110353527488055e-08	8.79128562136777
ENSG00000110700	8.294127569544921e-08	8.933273450982373
ENSG00000135116	8.418882220582872e-08	5.979551630485341
ENSG00000188419	8.545457296973548e-08	8.653275276505076
ENSG00000213442	8.545457296973548e-08	8.507485615286157
ENSG00000139239	8.545457296973548e-08	8.18091789809922
ENSG00000180998	8.609435511259547e-08	6.625693705755429
ENSG00000164346	8.738789515900643e-08	8.899287877955674
ENSG00000232472	8.804171861882747e-08	8.34181711216099
ENSG00000230131	8.870028844432185e-08	6.116382500762359
ENSG00000086619	8.870028844432248e-08	8.876478319136533
ENSG00000271133	8.93636379714113e-08	7.693440639728429
ENSG00000081721	8.93636379714113e-08	8.777047183216341
ENSG00000179151	9.070481060420974e-08	8.732422436766038
ENSG00000102158	9.20655077457257e-08	8.921103065586836
ENSG00000164754	9.48465789301264e-08	8.842492746109832
ENSG00000160202	9.555448362233204e-08	6.383967879537016
ENSG00000111752	9.698570607152834e-08	7.875199364964858
ENSG00000196668	9.770909587327422e-08	7.423441772931221
ENSG00000182220	9.991081697865637e-08	8.870890312032751
ENSG00000273058	1.0015840367309553e-07	7.349589945669453
ENSG00000173621	1.0140529356146163e-07	7.25983496583153
ENSG00000140521	1.0394441448797142e-07	8.836904739006052
ENSG00000163346	1.070728467289051e-07	8.899287877955674
ENSG00000080947	1.0867112739395527e-07	7.494403364048678
ENSG00000254615	1.1029254224983638e-07	8.609108060458793
ENSG00000169239	1.1111202599912108e-07	8.26105942954816
ENSG00000246090	1.1111202599912108e-07	8.050290186374193
ENSG00000134955	1.1276875052052008e-07	7.87405482355143
ENSG00000169567	1.1529885126760637e-07	8.931742239010438
ENSG00000224738	1.1701608423965772e-07	4.895873993060533
ENSG00000118508	1.2141841248880294e-07	8.045951513985923
ENSG00000140451	1.2141841248880294e-07	8.770464804924584
ENSG00000163040	1.2231795503914668e-07	5.7131314357505465
ENSG00000140876	1.2322395990005054e-07	5.970467306258333
ENSG00000226029	1.2598119868826035e-07	6.274045778235702
ENSG00000094916	1.2691350464269257e-07	8.800393582819439
ENSG00000213262	1.278525003492656e-07	8.134893646707958
ENSG00000146263	1.278525003492656e-07	8.532363226861188
ENSG00000012174	1.278525003492656e-07	8.701499287683204
ENSG00000137876	1.2785250034926605e-07	8.921103065586836
ENSG00000144713	1.2975074694764764e-07	8.945443836377912
ENSG00000072778	1.3071009158094218e-07	8.93733024611422
ENSG00000176978	1.3167631345333292e-07	8.929216655850528
ENSG00000114942	1.326494602216277e-07	8.945443836377912
ENSG00000149972	1.3362957986068248e-07	8.81409518018691
ENSG00000174748	1.3461672066544863e-07	8.941387041246065
ENSG00000141441	1.356109312530084e-07	8.198822348857306
ENSG00000241352	1.356109312530084e-07	5.549291804757599
ENSG00000159110	1.3762075786788796e-07	8.835910367818073
ENSG00000137154	1.3762075786788796e-07	8.945443836377912
ENSG00000204060	1.470280865720181e-07	4.710502163660716
ENSG00000131725	1.4956703063327678e-07	8.624877710582155
ENSG00000119979	1.517770572876406e-07	8.619826544262331
ENSG00000213293	1.5401872944502282e-07	3.8439720619804887
ENSG00000099385	1.5629248487065843e-07	8.045362276550923
ENSG00000214401	1.5629248487065843e-07	7.721433386360399
ENSG00000185112	1.5744153220231865e-07	7.727967924766953
ENSG00000266208	1.5744153220231865e-07	6.297640312757465
ENSG00000177917	1.621201633591456e-07	8.66950245703246
ENSG00000165197	1.645097424420132e-07	4.875927816603346
ENSG00000173276	1.6571730011306866e-07	8.83996716294992
ENSG00000136149	1.6571730011306866e-07	7.918122812142809
ENSG00000145194	1.669334479413056e-07	8.46405780690032
ENSG00000140263	1.6815824496424502e-07	8.312935102105154
ENSG00000149806	1.693917506099196e-07	8.917046270454989
ENSG00000236305	1.7063402469933602e-07	5.969554069877782
ENSG00000165168	1.7314511947328394e-07	8.89117428769198
ENSG00000132824	1.7314511947328394e-07	8.884591909400223
ENSG00000235065	1.744140617872047e-07	7.814989072073207
ENSG00000223799	1.7827520667675448e-07	6.758313816761502
ENSG00000225643	1.8221913969305562e-07	6.948164829690991
ENSG00000144677	1.8489526670096918e-07	6.987719299699991
ENSG00000114391	1.8624757464141237e-07	8.93733024611422
ENSG00000232346	1.9175329478736672e-07	7.34535573173707
ENSG00000124098	1.9503745813182956e-07	8.698436863739335
ENSG00000134698	1.9503745813182956e-07	8.709612877946897
ENSG00000255086	1.964615827569679e-07	3.553440168603578
ENSG00000020129	1.9934012335552215e-07	8.792279992555747
ENSG00000242083	2.0079467742597206e-07	5.3080234246683595
ENSG00000146147	2.0522031286192508e-07	6.619546094029473
ENSG00000106785	2.067164179137749e-07	8.751712041237289
ENSG00000255760	2.067164179137749e-07	5.996657577213008
ENSG00000130810	2.067164179137749e-07	7.67709051716652
ENSG00000187764	2.112684149163811e-07	8.868364728872839
ENSG00000157045	2.112684149163811e-07	8.777584024000298
ENSG00000176871	2.1280721627332117e-07	8.569076949924291
ENSG00000180573	2.1280721627332194e-07	8.892705499663915
ENSG00000238150	2.1280721627332194e-07	4.666020162540373
ENSG00000186056	2.143568742021248e-07	8.438722664921269
ENSG00000170540	2.1748905608687852e-07	8.79939921163146
ENSG00000159399	2.2066555805723196e-07	8.654067080816564
ENSG00000159082	2.2388698544981608e-07	8.617221650722483
ENSG00000160055	2.2715395154995028e-07	8.231667492437262
ENSG00000241852	2.3214114717019834e-07	7.675198117558227
ENSG00000203705	2.3382699335779283e-07	8.71366967307874
ENSG00000136758	2.3382699335779283e-07	8.904875885059452
ENSG00000187123	2.3552469622982634e-07	5.406724245896742
ENSG00000243517	2.3723433628405514e-07	7.03665740612222
ENSG00000188846	2.3723433628405514e-07	8.93733024611422
ENSG00000249184	2.389559945436821e-07	6.601049494647255
ENSG00000142937	2.4774743193185814e-07	8.93733024611422
ENSG00000166946	2.483445367444306e-07	8.88864870453207
ENSG00000153779	2.55005371308024e-07	4.487595993909338
ENSG00000143198	2.6121058001140036e-07	8.856194343477304
ENSG00000058056	2.6246905103954997e-07	8.480742517831727
ENSG00000197183	2.6310048649576683e-07	8.556369723744798
ENSG00000181163	2.7079340319052965e-07	8.945443836377912
ENSG00000213967	2.727504069456702e-07	6.117958419098503
ENSG00000251136	2.727504069456702e-07	8.223888176081035
ENSG00000203761	2.727504069456702e-07	7.9502373334429315
ENSG00000136636	2.7472110334849407e-07	8.852137548345457
ENSG00000188153	2.8071627591500456e-07	8.114861552075078
ENSG00000163931	2.909908304216172e-07	8.900819089927607
ENSG00000169016	2.9732935204127963e-07	8.659857654796832
ENSG00000104626	2.9732935204127963e-07	8.40420025111061
ENSG00000189343	2.994717453126795e-07	8.912989475323146
ENSG00000137575	3.0162908090749896e-07	8.835910367818073
ENSG00000130433	3.0380145936686967e-07	6.03402094762216
ENSG00000237991	3.0380145936686967e-07	6.555897650421534
ENSG00000010626	3.0380145936686967e-07	8.13654811517645
ENSG00000244313	3.0380145936686967e-07	8.540679384001372
ENSG00000135778	3.081917502974167e-07	8.603599363734949
ENSG00000111445	3.081917502974167e-07	8.477759404267792
ENSG00000272979	3.1040986711658083e-07	5.302626704293924
ENSG00000198937	3.1264343550436216e-07	8.666976873872548
ENSG00000144036	3.171573429806561e-07	8.398691554386765
ENSG00000257221	3.171573429806561e-07	7.886055121646548
ENSG00000242247	3.171573429806561e-07	8.887117492560137
ENSG00000095110	3.194378917463388e-07	8.187344540318351
ENSG00000269148	3.2173431144328186e-07	6.119343513675459
ENSG00000153250	3.2637519046593007e-07	8.900819089927607
ENSG00000220867	3.2637519046593007e-07	2.432295188092986
ENSG00000196208	3.2871986493067393e-07	7.552467412838801
ENSG00000073712	3.31080840613231e-07	8.180559595150104
ENSG00000260618	3.318714738731403e-07	8.41889621966606
ENSG00000263164	3.38262671593965e-07	3.779569648562289
ENSG00000207146	3.382626715939704e-07	3.8546433920715573
ENSG00000165516	3.4068995231130224e-07	8.874947107164598
ENSG00000104131	3.489032529270554e-07	8.88864870453207
ENSG00000121851	3.4890325292705665e-07	8.753243253209222
ENSG00000140374	3.564588297821615e-07	8.858183085853259
ENSG00000006756	3.6072454614854225e-07	6.3190704478386275
ENSG00000132704	3.615835980445984e-07	8.887117492560137
ENSG00000268592	3.615835980445984e-07	4.406849383356316
ENSG00000178715	3.7738937237422526e-07	6.718404693875984
ENSG00000213315	3.8554095963946295e-07	6.488460146002816
ENSG00000102316	3.85540959639465e-07	8.88864870453207
ENSG00000143768	3.85540959639465e-07	6.835254136011735
ENSG00000197565	3.882958233480444e-07	7.909788526654346
ENSG00000163754	3.882958233480444e-07	8.860251138609149
ENSG00000226329	3.882958233480444e-07	6.549148427001676
ENSG00000257543	3.910697305431004e-07	5.933038113229352
ENSG00000228929	3.910697305431004e-07	7.176908135804954
ENSG00000100284	3.910697305431004e-07	8.644167315053407
ENSG00000157873	3.910697305431004e-07	8.880535114268378
ENSG00000260719	3.910697305431004e-07	8.378459975378577
ENSG00000238197	3.938628081379825e-07	7.771698536565523
ENSG00000183486	3.938628081379825e-07	8.834379155846138
ENSG00000169255	3.9667518385794885e-07	6.610409217477049
ENSG00000239191	3.9667518385794885e-07	3.201688887991369
ENSG00000165215	3.995069862450965e-07	5.983589776092452
ENSG00000233379	4.023583446633736e-07	5.172363625481699
ENSG00000094631	4.052293893035904e-07	8.83996716294992
ENSG00000141665	4.052293893035904e-07	5.6741298351994605
ENSG00000069011	4.1103106217767166e-07	5.597121856280918
ENSG00000240342	4.139619549729781e-07	8.385905017827339
ENSG00000102780	4.139619549729781e-07	7.532723380848872
ENSG00000182586	4.1691306312337303e-07	3.7554877250357093
ENSG00000131398	4.198845210301989e-07	5.32922495688167
ENSG00000230202	4.2287646395237946e-07	8.553386610180862
ENSG00000170889	4.289223501976509e-07	8.945443836377912
ENSG00000109685	4.381482485457557e-07	8.884591909400223
ENSG00000125462	4.381482485457557e-07	7.841536197963829
ENSG00000213058	4.4230999911535767e-07	6.663431960382506
ENSG00000120913	4.475659861129281e-07	7.9929641144377666
ENSG00000165689	4.5074852493171605e-07	8.852137548345457
ENSG00000136059	4.615158692213537e-07	8.825728724798493
ENSG00000114013	4.647942998168605e-07	8.648224110185254
ENSG00000100266	4.6699242277992663e-07	8.570608161896224
ENSG00000105855	4.78134729227533e-07	7.7396621999159025
ENSG00000157796	4.803938416598844e-07	8.815626392158844
ENSG00000227939	4.883823212419109e-07	7.393650602760713
ENSG00000166224	4.918451486984989e-07	8.6568745412329
ENSG00000143258	4.918451486984989e-07	8.800393582819439
ENSG00000166816	4.9533171677919e-07	8.312143297793666
ENSG00000265692	4.988421823006907e-07	5.897964879721281
ENSG00000240376	5.131261900289153e-07	8.34559203003641
ENSG00000127920	5.204157293666994e-07	7.428340326447922
ENSG00000008300	5.315381281719025e-07	8.816620763346823
ENSG00000198625	5.315381281719025e-07	8.904875885059452
ENSG00000141401	5.35296414596134e-07	8.289588702502057
ENSG00000104381	5.35296414596134e-07	7.770076882519299
ENSG00000196659	5.35296414596134e-07	8.079145282701134
ENSG00000100206	5.35296414596134e-07	6.322065242517459
ENSG00000147454	5.428902245936856e-07	8.70555608281505
ENSG00000164924	5.467260875206686e-07	8.925159860718681
ENSG00000140988	5.467260875206744e-07	8.93733024611422
ENSG00000124198	5.505881504217692e-07	8.921103065586836
ENSG00000233956	5.544765856628037e-07	4.4423928513077175
ENSG00000101052	5.544765856628037e-07	8.505699439786692
ENSG00000136710	5.623332680707457e-07	8.632454460061892
ENSG00000235962	5.663018654317523e-07	4.2399757776343145
ENSG00000052126	5.702975355340739e-07	7.253616141874035
ENSG00000225579	5.743204562455505e-07	7.230155975159021
ENSG00000073150	5.743204562455505e-07	6.176096936859488
ENSG00000243660	5.743204562455505e-07	7.5488824993387675
ENSG00000196154	5.783708065543451e-07	8.74864961729342
ENSG00000198056	5.783708065543451e-07	8.396878465158407
ENSG00000243829	5.824487665756353e-07	6.677166019163497
ENSG00000168071	5.824487665756353e-07	8.896762294795762
ENSG00000084234	6.132148394590648e-07	8.873415895192664
ENSG00000175602	6.17530038453523e-07	8.827259936770426
ENSG00000166348	6.247873458078002e-07	8.397872836346384
ENSG00000187446	6.350862259387019e-07	8.860251138609149
ENSG00000232995	6.350862259387076e-07	7.114132760449647
ENSG00000203832	6.395500905857717e-07	8.137084955960404
ENSG00000273382	6.577107314240615e-07	6.232420981167048
ENSG00000135677	6.577107314240615e-07	8.880535114268378
ENSG00000078177	6.669769675067097e-07	8.846549541241677
ENSG00000261441	7.004128183207485e-07	6.4806288641056735
ENSG00000136044	7.004128183207559e-07	8.742604079785618
ENSG00000116957	7.004128183207559e-07	8.63100255846989
ENSG00000155313	7.102597039427155e-07	8.771001645708541
ENSG00000120805	7.102597039427256e-07	8.84808075321361
ENSG00000038002	7.202402998074018e-07	8.900819089927607
ENSG00000174791	7.303563529717036e-07	6.53153984869765
ENSG00000205143	7.406096323522812e-07	5.179393233007678
ENSG00000225342	7.457882907014323e-07	6.584478959818493
ENSG00000251249	7.510019289859404e-07	4.609457340643453
ENSG00000185100	7.668550043283241e-07	6.8355947251867475
ENSG00000160691	7.722108503424231e-07	8.917046270454989
ENSG00000104979	7.830311701230987e-07	8.856194343477304
ENSG00000004838	7.939978978138951e-07	6.939073744381237
ENSG00000054983	7.939978978139036e-07	8.678152888080106
ENSG00000204410	8.10726679265276e-07	7.978353022109427
ENSG00000077157	8.182705143759708e-07	8.67157050978835
ENSG00000105429	8.335621347940926e-07	8.842492746109832
ENSG00000154479	8.452116257963486e-07	6.305464086958118
ENSG00000164938	8.590015082469891e-07	8.945443836377912
ENSG00000213621	8.770509559253089e-07	5.227294981904575
ENSG00000162836	8.831484314733026e-07	8.64615605742936
ENSG00000166455	8.831484314733026e-07	5.807819701684095
ENSG00000071054	8.892868399779617e-07	8.721783263342433
ENSG00000146828	8.954664457469749e-07	8.816620763346823
ENSG00000237292	9.016875147215306e-07	4.199846247182077
ENSG00000157216	9.016875147215306e-07	8.838435950977985
ENSG00000271430	9.079503144859611e-07	8.3737346324318
ENSG00000079616	9.079503144859611e-07	8.796336787687592
ENSG00000117697	9.079503144859611e-07	8.682209683211953
ENSG00000186468	9.142551142773499e-07	8.912989475323146
ENSG00000272016	9.142551142773531e-07	6.687025288837148
ENSG00000177943	9.206021849952658e-07	8.696905651767402
ENSG00000108828	9.206021849952658e-07	8.787228826235923
ENSG00000234380	9.334242311799271e-07	5.294154953833705
ENSG00000105808	9.398997568463287e-07	7.165967837742342
ENSG00000138279	9.529812015753673e-07	8.84808075321361
ENSG00000260625	9.662383751818179e-07	6.300575639677077
ENSG00000154553	9.729335684398676e-07	8.533560164925657
ENSG00000222020	9.86458599414142e-07	7.360740165182419
ENSG00000188266	1.0001650856754614e-06	7.994607116365706
ENSG00000089220	1.0070871047295195e-06	8.917046270454989
ENSG00000226360	1.0140553674299664e-06	7.415375013471393
ENSG00000094841	1.0140553674299717e-06	8.393279200430582
ENSG00000228612	1.0447928269791908e-06	2.127667510118861
ENSG00000101868	1.0496007960971716e-06	8.605588106110904
ENSG00000236423	1.0789003145300752e-06	7.385283502849983
ENSG00000205683	1.0789003145300752e-06	7.5021781373280945
ENSG00000110092	1.0863476555494866e-06	8.790748780583813
ENSG00000087842	1.0888411120715026e-06	7.441050330051283
ENSG00000272143	1.096354674589008e-06	5.205126305866674
ENSG00000238105	1.1013914950312876e-06	8.78010960716021
ENSG00000145685	1.1115322318121352e-06	7.754732283223887
ENSG00000203666	1.1346794822512361e-06	8.402466472262185
ENSG00000101444	1.139886142277536e-06	8.873415895192664
ENSG00000160856	1.1424981125665033e-06	8.641104891109538
ENSG00000164077	1.1823777715744699e-06	8.607119318082837
ENSG00000076258	1.2069469179012681e-06	7.996680734968774
ENSG00000123595	1.2404732923471358e-06	8.776052812028363
ENSG00000198380	1.2404732923471358e-06	8.89117428769198
ENSG00000179862	1.2489942815368695e-06	6.583393795503688
ENSG00000137806	1.2489942815368695e-06	8.761356843472914
ENSG00000204390	1.2489942815368695e-06	7.253902032236717
ENSG00000184083	1.2575717405274572e-06	8.332224706576403
ENSG00000262089	1.2575717405274572e-06	5.754385644357497
ENSG00000113594	1.2575717405274572e-06	7.179621426087353
ENSG00000108061	1.274897508418559e-06	8.760820002688957
ENSG00000173320	1.2836465430569154e-06	6.733638088979048
ENSG00000107643	1.2836465430569154e-06	8.73954165584175
ENSG00000003393	1.2836465430569154e-06	8.71466404426672
ENSG00000120093	1.2836465430569268e-06	7.303116066650374
ENSG00000216866	1.2924534989971596e-06	5.816047082473871
ENSG00000185615	1.301318744649486e-06	5.5326930137237165
ENSG00000140009	1.3102426506637673e-06	8.32722593690762
ENSG00000260591	1.3192255899423216e-06	6.989961285832578
ENSG00000252743	1.337370071242288e-06	5.277021937529523
ENSG00000171119	1.337370071242288e-06	5.872865251505172
ENSG00000258839	1.3373700712423023e-06	8.323908549436222
ENSG00000173376	1.3650389962006135e-06	8.856194343477302
ENSG00000165195	1.3743840938010144e-06	8.717189627426633
ENSG00000141101	1.3743840938010144e-06	8.692848856635557
ENSG00000101670	1.3932598036523285e-06	6.694606871656854
ENSG00000255438	1.412385487552543e-06	6.3468906929923525
ENSG00000100221	1.4350189679283084e-06	8.828791148742358
ENSG00000148343	1.441549679036946e-06	8.835910367818073
ENSG00000260805	1.441549679036946e-06	6.834741495718582
ENSG00000165804	1.451399531533513e-06	8.257134341447289
ENSG00000176171	1.471294365603693e-06	8.463620193571268
ENSG00000069712	1.4847034515092723e-06	7.1204576253728264
ENSG00000230629	1.494837544363218e-06	7.6698923225570645
ENSG00000224677	1.5050383412907697e-06	3.568356846798042
ENSG00000249910	1.515306263914115e-06	2.206146152219143
ENSG00000115286	1.515306263914115e-06	8.773527228868451
ENSG00000185808	1.515306263914115e-06	8.687797690315731
ENSG00000122882	1.525641736400946e-06	8.761356843472914
ENSG00000092978	1.5360451854790387e-06	8.680141630456061
ENSG00000108239	1.5783473726836228e-06	8.475691351511902
ENSG00000251535	1.5783473726836228e-06	2.915556241898892
ENSG00000221890	1.5783473726836228e-06	4.178995717330384
ENSG00000083457	1.589097196266214e-06	8.682209683211953
ENSG00000236801	1.589097196266214e-06	7.116544090691718
ENSG00000150281	1.589097196266214e-06	5.763236232752929
ENSG00000215086	1.6108090631290644e-06	4.712837304243558
ENSG00000256733	1.6108090631290644e-06	4.522266526232153
ENSG00000256633	1.621771999214496e-06	3.3217586349807524
ENSG00000154719	1.632806870087141e-06	8.54626739110515
ENSG00000196562	1.632806870087141e-06	8.896762294795762
ENSG00000232855	1.632806870087141e-06	7.547151488529493
ENSG00000213261	1.632806870087141e-06	6.855101795520493
ENSG00000188001	1.6328068700871557e-06	6.7656299476273345
ENSG00000228797	1.6439141288943267e-06	3.134666007887169
ENSG00000107669	1.6439141288943442e-06	8.750180829265354
ENSG00000268061	1.6550942315089653e-06	7.589005482754309
ENSG00000119326	1.6663476365451903e-06	8.568540109140335
ENSG00000170727	1.677674805373838e-06	8.230136280465326
ENSG00000244184	1.677674805373838e-06	4.251018840061259
ENSG00000089157	1.6890762021383244e-06	8.945443836377912
ENSG00000227885	1.7005522937703599e-06	4.984395789019956
ENSG00000121413	1.712103550005774e-06	8.278459519098357
ENSG00000143621	1.723730443400579e-06	8.917046270454989
ENSG00000232645	1.723730443400579e-06	6.874415312385308
ENSG00000165661	1.7237304434005883e-06	8.88864870453207
ENSG00000223704	1.7354334493469373e-06	7.585622801284572
ENSG00000255224	1.7354334493469373e-06	6.492242060532164
ENSG00000131943	1.7354334493469466e-06	8.73954165584175
ENSG00000258072	1.7472130460893271e-06	6.385319198463512
ENSG00000026103	1.7472130460893457e-06	7.7916513412026305
ENSG00000237595	1.7590697147407685e-06	6.418725015749164
ENSG00000187243	1.771003939299067e-06	4.241872778587852
ENSG00000143195	1.7830162066632978e-06	6.153973798408596
ENSG00000153789	1.7830162066632978e-06	8.137844280695818
ENSG00000237484	1.787037723205791e-06	7.360262169945216
ENSG00000198755	1.7951070066502276e-06	8.933273450982373
ENSG00000175806	1.8072768320108597e-06	8.409788258214391
ENSG00000169241	1.8072768320108597e-06	8.846549541241677
ENSG00000125841	1.819526178447184e-06	8.218188379021248
ENSG00000071205	1.8819832850138765e-06	7.120166277397154
ENSG00000188613	1.8819832850138765e-06	8.157468159074536
ENSG00000220583	1.8947203350177934e-06	6.7326758713697155
ENSG00000162409	1.8947203350177934e-06	3.3589040807831867
ENSG00000185697	1.9118323859586335e-06	8.299030937861192
ENSG00000103740	1.920444180043879e-06	5.837632308149971
ENSG00000008282	1.9247640870059504e-06	8.864307933740994
ENSG00000254343	1.964067060129275e-06	8.296171080793814
ENSG00000213399	2.004143008721203e-06	4.68946970725054
ENSG00000188818	2.0131552083528606e-06	8.357507451904418
ENSG00000155792	2.0176759426064937e-06	8.856194343477304
ENSG00000158714	2.031296926535768e-06	6.508698785871943
ENSG00000119900	2.0450065100991473e-06	8.804450377951285
ENSG00000252499	2.0450065100991473e-06	1.8459100558352746
ENSG00000116161	2.058805246159146e-06	8.832847943874205
ENSG00000183921	2.0726936908692136e-06	7.494686695185594
ENSG00000187210	2.0726936908692246e-06	8.14538264990611
ENSG00000204396	2.1007419474189593e-06	8.705019242031094
ENSG00000267352	2.1291557955003624e-06	7.892585103287266
ENSG00000144591	2.1291557955003624e-06	8.896762294795762
ENSG00000103496	2.1724720626251256e-06	8.659857654796832
ENSG00000156313	2.1724720626251256e-06	8.272622114314226
ENSG00000269996	2.1724720626251256e-06	7.962210717809158
ENSG00000186792	2.1870985991287358e-06	7.33894344074573
ENSG00000126945	2.1870985991287552e-06	8.827796777554383
ENSG00000085719	2.2018200008448903e-06	8.900819089927607
ENSG00000160293	2.2018200008448903e-06	8.169213493642124
ENSG00000146350	2.2018200008448903e-06	7.932563817170728
ENSG00000198521	2.2018200008448903e-06	6.974050926680942
ENSG00000197992	2.216636857871953e-06	4.524923965752591
ENSG00000135253	2.216636857871953e-06	8.514270560454404
ENSG00000225159	2.216636857871953e-06	5.2480865282820295
ENSG00000136631	2.2315497638086763e-06	8.706550454003029
ENSG00000260296	2.2465593157738346e-06	7.313720423568877
ENSG00000181524	2.261666114425862e-06	8.241901532107882
ENSG00000269988	2.2768707639827934e-06	5.129987726158837
ENSG00000240463	2.323077914077115e-06	5.584905164536168
ENSG00000239559	2.323077914077115e-06	7.183013401463914
ENSG00000214597	2.3543831746672917e-06	4.165247731792586
ENSG00000017621	2.37018782009755e-06	7.207326923679901
ENSG00000196411	2.4182173845569377e-06	7.728599436239975
ENSG00000139719	2.4182173845569377e-06	8.30229592868155
ENSG00000266957	2.434434572671141e-06	3.9692539154363917
ENSG00000187837	2.450756498805421e-06	8.933273450982373
ENSG00000233836	2.4726831142435986e-06	6.269484957320969
ENSG00000183023	2.483717163042713e-06	8.47327056165407
ENSG00000140612	2.483717163042722e-06	8.900819089927607
ENSG00000269934	2.5003572096897244e-06	4.8760978167993505
ENSG00000230897	2.50035720968976e-06	7.705056035607567
ENSG00000196169	2.50035720968976e-06	8.727828800850236
ENSG00000013392	2.517104611487734e-06	8.71160162032285
ENSG00000253738	2.517104611487734e-06	8.842492746109832
ENSG00000231500	2.517104611487734e-06	8.945443836377912
ENSG00000143401	2.522711050099677e-06	8.84808075321361
ENSG00000232671	2.5509241402837572e-06	5.003959859260533
ENSG00000140848	2.5737131811572803e-06	7.65419185350549
ENSG00000239183	2.585181108190893e-06	6.001779861118703
ENSG00000183386	2.590933511428625e-06	6.635407064545875
ENSG00000116918	2.696609389639574e-06	8.688255220719755
ENSG00000131263	2.696609389639574e-06	8.771996016896516
ENSG00000219665	2.7146208409115693e-06	8.289536305851016
ENSG00000165912	2.7146208409115693e-06	7.9975249359313025
ENSG00000223722	2.750991925620737e-06	5.002444113037269
ENSG00000072422	2.7693529908022444e-06	7.323033100396841
ENSG00000168237	2.7878320327054895e-06	8.544736179133215
ENSG00000109184	2.7878320327054895e-06	8.765413638604759
ENSG00000235508	2.7878320327054895e-06	4.817500420806061
ENSG00000008294	2.8064297777489637e-06	8.856194343477304
ENSG00000160781	2.8064297777489637e-06	8.61316485559064
ENSG00000143553	2.8064297777489637e-06	8.679684100052041
ENSG00000099800	2.8439843042575717e-06	8.760617435812467
ENSG00000204262	2.8439843042575717e-06	7.869493667211699
ENSG00000135404	2.8439843042575717e-06	8.929216655850528
ENSG00000204923	2.882022467315741e-06	8.404200251110609
ENSG00000095002	2.901224774290953e-06	8.613499129498104
ENSG00000118162	2.9205502332225895e-06	8.336229105057209
ENSG00000186310	2.939999600854313e-06	5.870911992943427
ENSG00000161714	2.939999600854313e-06	7.423645793688206
ENSG00000143793	2.939999600854313e-06	8.468906406343654
ENSG00000236532	2.9399996008543285e-06	5.112048804487985
ENSG00000124191	2.959573638358188e-06	5.576081623351481
ENSG00000219481	2.959573638358188e-06	8.769470433736606
ENSG00000240038	2.9792731113594155e-06	8.72584005847428
ENSG00000120798	2.9792731113594155e-06	8.717726468210587
ENSG00000139722	2.9792731113594155e-06	8.941387041246065
ENSG00000101439	2.9990987899608873e-06	8.889643075720047
ENSG00000004975	2.9990987899608873e-06	8.738010443869817
ENSG00000244398	2.999098789960898e-06	8.353987497556528
ENSG00000040199	3.059340828080828e-06	8.794805575715658
ENSG00000067182	3.059340828080828e-06	8.481358668995615
ENSG00000170989	3.079679120533897e-06	6.6927576526605845
ENSG00000273044	3.100147537136944e-06	2.0980549786395404
ENSG00000199053	3.100147537136944e-06	5.479551746353015
ENSG00000011451	3.1069993968535293e-06	8.85466313150537
ENSG00000138780	3.12074687538282e-06	8.425478597957818
ENSG00000156535	3.12074687538282e-06	7.011734715571142
ENSG00000228649	3.1414779374179894e-06	7.76629351410946
ENSG00000101489	3.162341530068004e-06	5.2350390970012475
ENSG00000165716	3.183338464863378e-06	6.078410574526407
ENSG00000054277	3.183338464863378e-06	8.195156336250648
ENSG00000182372	3.1903672156618162e-06	8.423489855581863
ENSG00000101282	3.20446955806556e-06	5.970916288221816
ENSG00000129460	3.20446955806556e-06	8.738010443869817
ENSG00000176731	3.2257356306927452e-06	8.706550454003029
ENSG00000120280	3.2686760222370534e-06	8.705019242031094
ENSG00000101049	3.2686760222370534e-06	6.422633218631769
ENSG00000120709	3.290352007211419e-06	8.876478319136533
ENSG00000129355	3.3194686178191322e-06	8.288057490530122
ENSG00000180660	3.3194686178191322e-06	6.790471899476517
ENSG00000166562	3.3858904315247193e-06	8.917046270454989
ENSG00000246705	3.400823583834896e-06	8.729896853606125
ENSG00000186153	3.400823583834896e-06	8.47875377545577
ENSG00000072858	3.43088026170566e-06	8.803913537167329
ENSG00000236204	3.4308802617056783e-06	6.490076938332385
ENSG00000258118	3.4535903632310267e-06	2.718344204171961
ENSG00000124635	3.514860087027812e-06	8.59267831305492
ENSG00000067704	3.5225919503979015e-06	8.900819089927607
ENSG00000271396	3.5225919503979015e-06	4.459483295983294
ENSG00000118217	3.5458858636720235e-06	8.908932680191299
ENSG00000188825	3.5458858636720235e-06	7.038421013155656
ENSG00000232623	3.545885863672055e-06	2.952011556819932
ENSG00000167614	3.592919142729427e-06	7.09770857889295
ENSG00000213280	3.616660318778958e-06	5.05421467092537
ENSG00000139133	3.616660318778958e-06	8.044622868890478
ENSG00000226926	3.616660318778958e-06	4.467923462298891
ENSG00000162814	3.6405524014318893e-06	4.534608894016293
ENSG00000153179	3.6405524014318893e-06	8.633528141629803
ENSG00000228614	3.6645963089824106e-06	4.936184038104212
ENSG00000178035	3.713143298563398e-06	8.896762294795762
ENSG00000144893	3.713143298563398e-06	7.984486655377777
ENSG00000234648	3.713143298563398e-06	7.53862999647367
ENSG00000225200	3.7376482438799323e-06	7.168133664072643
ENSG00000115841	3.7623087407245925e-06	8.376594489499178
ENSG00000261786	3.7871257342647762e-06	8.756560640680622
ENSG00000127184	3.7871257342647762e-06	8.917046270454989
ENSG00000143578	3.787125734264796e-06	8.523378521906073
ENSG00000261114	3.812100175130826e-06	8.393816041214539
ENSG00000237922	3.812100175130826e-06	3.0418984534388467
ENSG00000214870	3.812100175130826e-06	7.122049684530221
ENSG00000181982	3.812100175130826e-06	8.651744064533142
ENSG00000102871	3.812100175130826e-06	8.793274363743723
ENSG00000196372	3.837233019445708e-06	7.335622833740897
ENSG00000255992	3.837233019445708e-06	5.458612685564666
ENSG00000065320	3.862525228854993e-06	4.3378610382808125
ENSG00000154727	3.88797777055713e-06	8.818151975318758
ENSG00000123374	3.88797777055713e-06	8.4650521780883
ENSG00000253051	3.913591617333392e-06	5.290467062959799
ENSG00000118181	3.913591617333392e-06	8.93733024611422
ENSG00000146677	3.913591617333392e-06	7.912666846916197
ENSG00000143498	3.939367747578364e-06	8.289791269378547
ENSG00000119969	3.939367747578364e-06	8.30788393578533
ENSG00000215283	3.93936774757842e-06	4.955748794373325
ENSG00000173221	4.017679707914718e-06	8.929216655850528
ENSG00000158793	4.044114869320046e-06	8.681215312023975
ENSG00000223949	4.044114869320046e-06	4.749497129200503
ENSG00000179820	4.0707172914417565e-06	8.58357035160325
ENSG00000157540	4.097487987001355e-06	8.868364728872839
ENSG00000143514	4.124427974550774e-06	8.767939221764673
ENSG00000148187	4.151538278503839e-06	8.790748780583813
ENSG00000197119	4.151538278503898e-06	7.925059381417
ENSG00000100439	4.151538278503898e-06	8.695911280579425
ENSG00000243927	4.187952068701126e-06	8.582778547291763
ENSG00000171469	4.20627396277823e-06	8.74864961729342
ENSG00000232706	4.261703353589442e-06	4.002590235676093
ENSG00000226833	4.261703353589442e-06	4.843040968377538
ENSG00000102081	4.271009618160298e-06	8.79939921163146
ENSG00000106868	4.317834860547203e-06	7.855877280917533
ENSG00000273139	4.317834860547203e-06	4.564704756533468
ENSG00000118197	4.327258968864384e-06	8.74864961729342
ENSG00000065923	4.3746769901469005e-06	8.081002318046115
ENSG00000075826	4.4322383468211405e-06	8.815626392158844
ENSG00000137877	4.441902440783798e-06	8.308623343445776
ENSG00000069329	4.461291451237179e-06	8.842492746109832
ENSG00000101443	4.461291451237179e-06	5.7799407065373964
ENSG00000172348	4.490527634001598e-06	5.354679148510629
ENSG00000198853	4.500313902893155e-06	7.509116786717261
ENSG00000235257	4.589318025824705e-06	4.166936349099986
ENSG00000102241	4.649591775612038e-06	8.850606336373524
ENSG00000129353	4.649591775612038e-06	8.692312015851602
ENSG00000029993	4.680013344547831e-06	8.712675301890766
ENSG00000004799	4.710626232935275e-06	8.538866294773012
ENSG00000176293	4.710626232935275e-06	3.9002014176529025
ENSG00000166321	4.741431591509672e-06	7.897269516123552
ENSG00000171365	4.741431591509672e-06	8.103406743112274
ENSG00000214706	4.772430577582686e-06	8.830322360714293
ENSG00000103174	4.772430577582729e-06	8.497049008739044
ENSG00000163249	4.772430577582729e-06	8.636053724789715
ENSG00000167554	4.835014094565362e-06	6.163038444531665
ENSG00000125755	4.835014094565379e-06	8.892705499663915
ENSG00000177519	4.866600973299356e-06	6.686550592037685
ENSG00000136828	4.866600973299356e-06	8.81409518018691
ENSG00000172594	4.898386175252378e-06	7.556395720473106
ENSG00000253270	4.898386175252378e-06	4.58311935158807
ENSG00000236519	4.930370891152148e-06	6.292026189938023
ENSG00000112531	4.930370891152192e-06	8.860251138609149
ENSG00000184984	4.962556318517811e-06	5.971475717016179
ENSG00000140750	4.994943661696264e-06	8.492992213607199
ENSG00000102054	4.994943661696264e-06	8.870890312032751
ENSG00000225218	5.027534131898753e-06	5.481564145886774
ENSG00000108774	5.027534131898798e-06	8.54978734545304
ENSG00000169242	5.060328947238109e-06	6.5513289298947495
ENSG00000119950	5.093329332765203e-06	8.838435950977985
ENSG00000147437	5.126536520506535e-06	6.263887309967325
ENSG00000226084	5.1265365205065624e-06	7.82257871890024
ENSG00000148484	5.159951749501464e-06	8.81508955137489
ENSG00000040341	5.159951749501464e-06	8.71466404426672
ENSG00000160752	5.159951749501464e-06	8.78921756861188
ENSG00000272009	5.159951749501464e-06	7.186844493110865
ENSG00000067533	5.159951749501464e-06	8.676621676108173
ENSG00000105649	5.193576265839804e-06	7.648044320503637
ENSG00000173578	5.193576265839804e-06	8.63758493676165
ENSG00000133026	5.227411322699599e-06	8.33747843977272
ENSG00000272288	5.227411322699599e-06	7.510042761021556
ENSG00000159346	5.295718106364491e-06	8.899287877955674
ENSG00000198963	5.33019237530915e-06	6.912511609866017
ENSG00000115947	5.36488226913111e-06	8.647687269401295
ENSG00000111276	5.4349140954939585e-06	8.874947107164598
ENSG00000212663	5.4349140954939585e-06	4.223139771282051
ENSG00000131778	5.4349140954939585e-06	8.74864961729342
ENSG00000148798	5.470258628414134e-06	3.643586793257113
ENSG00000230366	5.505823987048549e-06	4.913090541951903
ENSG00000174013	5.505823987048549e-06	8.716195256238654
ENSG00000104687	5.541611490099512e-06	8.763882426632826
ENSG00000226828	5.5776224637453615e-06	2.816363281030822
ENSG00000188026	5.589676012057371e-06	6.386710673908264
ENSG00000236133	5.589676012057371e-06	4.191812992347386
ENSG00000008853	5.662524627127093e-06	8.632991300845847
ENSG00000198947	5.662524627127093e-06	7.119156646137466
ENSG00000170667	5.687009583019195e-06	3.346571330382039
ENSG00000116885	5.736285032639844e-06	7.384249297512069
ENSG00000181026	5.7735105592313795e-06	8.887117492560137
ENSG00000250321	5.886584951333293e-06	4.91519596317598
ENSG00000198960	5.886584951333324e-06	8.502637015842824
ENSG00000115539	5.96314664329064e-06	8.60306252295099
ENSG00000106211	6.040664485896439e-06	8.872421524004686
ENSG00000006704	6.040664485896439e-06	5.969883454062997
ENSG00000187231	6.040664485896439e-06	8.372792657894863
ENSG00000053501	6.040664485896471e-06	8.736479231897881
ENSG00000164932	6.066718212386932e-06	8.680141630456063
ENSG00000228318	6.079785523037253e-06	6.535406690841813
ENSG00000235701	6.079785523037253e-06	3.7699501633957633
ENSG00000159403	6.079785523037253e-06	8.672564880976328
ENSG00000124785	6.10600130590945e-06	7.256927112369283
ENSG00000185834	6.158759018120335e-06	7.345369748118667
ENSG00000245571	6.158759018120335e-06	8.217965895069788
ENSG00000115677	6.158759018120335e-06	8.941387041246065
ENSG00000118816	6.198614376068005e-06	8.929216655850528
ENSG00000148291	6.198614376068027e-06	8.35903866387635
ENSG00000141447	6.238717421254236e-06	8.191001767544394
ENSG00000182759	6.238717421254236e-06	4.452627077875166
ENSG00000065135	6.238717421254236e-06	8.793274363743723
ENSG00000140497	6.2790696241931875e-06	8.904875885059452
ENSG00000107104	6.2790696241931875e-06	8.917046270454989
ENSG00000023909	6.319672463681854e-06	8.290328110162504
ENSG00000100600	6.360527426844042e-06	8.840961534137898
ENSG00000182749	6.360527426844042e-06	8.029337662900032
ENSG00000124357	6.401636009174419e-06	8.846549541241677
ENSG00000188906	6.401636009174419e-06	8.806975961111196
ENSG00000073605	6.401636009174419e-06	8.856194343477304
ENSG00000179195	6.401636009174419e-06	8.88864870453207
ENSG00000150054	6.401636009174419e-06	6.721165227224532
ENSG00000176974	6.442999714582595e-06	8.633528141629803
ENSG00000166068	6.484620055437931e-06	8.597271948970722
ENSG00000115875	6.526498552613928e-06	8.921103065586836
ENSG00000111530	6.526498552613928e-06	8.856194343477304
ENSG00000143630	6.526498552613928e-06	7.871802667113523
ENSG00000244436	6.526498552613928e-06	2.7490143836664123
ENSG00000241061	6.568636735533377e-06	6.378042863827445
ENSG00000165678	6.5686367355334114e-06	8.900819089927607
ENSG00000162607	6.5686367355334114e-06	8.792279992555747
ENSG00000147324	6.611036142213467e-06	7.44874787306574
ENSG00000222375	6.653698319311127e-06	5.163391029131081
ENSG00000134321	6.667977707009973e-06	8.567263860695933
ENSG00000213943	6.696624822168562e-06	3.159575599201504
ENSG00000167578	6.696624822168562e-06	8.033271201535321
ENSG00000148730	6.7832770702332415e-06	8.85466313150537
ENSG00000100997	6.7832770702332415e-06	8.777584024000298
ENSG00000137824	6.871005504598352e-06	8.86277672176906
ENSG00000157823	6.871005504598352e-06	8.553844140584886
ENSG00000082293	6.871005504598352e-06	4.812243007396639
ENSG00000103540	6.915277273593741e-06	8.624877710582155
ENSG00000095303	6.915277273593741e-06	8.150833384131738
ENSG00000242814	6.915277273593741e-06	5.230543902106024
ENSG00000198917	6.915277273593741e-06	8.750717670049312
ENSG00000107187	6.915277273593741e-06	4.807766769257462
ENSG00000250220	7.004643957377925e-06	5.766152985704067
ENSG00000198612	7.004643957377925e-06	8.78010960716021
ENSG00000171792	7.004643957377925e-06	8.591886508743432
ENSG00000129595	7.004643957377925e-06	8.78569761426399
ENSG00000208028	7.004643957377925e-06	7.572223667940882
ENSG00000110060	7.049742116094644e-06	8.608650530054772
ENSG00000144824	7.049742116094744e-06	7.751861294462153
ENSG00000170832	7.064836692925155e-06	8.55231292861295
ENSG00000176371	7.095118997124375e-06	8.430582160928683
ENSG00000240616	7.326242126381748e-06	7.132753817105967
ENSG00000069493	7.373326204848957e-06	8.468651442816121
ENSG00000173744	7.43655705225613e-06	8.816083922562868
ENSG00000154545	7.4683673635218195e-06	2.9799464109406735
ENSG00000102882	7.5323803112955615e-06	8.755768836369135
ENSG00000137634	7.564583973540601e-06	8.756763207557112
ENSG00000151229	7.58073532707039e-06	8.459006640580498
ENSG00000169019	7.58073532707039e-06	8.544788575784256
ENSG00000163519	7.629388253393953e-06	8.064885551490287
ENSG00000162819	7.62938825339398e-06	8.763882426632826
ENSG00000165795	7.62938825339398e-06	8.535883181209078
ENSG00000104763	7.678340842178517e-06	8.88306069742829
ENSG00000116747	7.678340842178517e-06	8.822208770450603
ENSG00000136643	7.727594855099651e-06	8.74864961729342
ENSG00000079974	7.727594855099651e-06	8.541471188312856
ENSG00000135823	7.77715206364722e-06	8.562494571632534
ENSG00000182827	7.77715206364722e-06	8.874947107164598
ENSG00000164904	7.810359523968178e-06	8.454007870911713
ENSG00000260990	7.82701424917737e-06	5.507400902002541
ENSG00000110011	7.877183202963285e-06	8.772990388084494
ENSG00000104899	7.877183202963285e-06	7.466545430022607
ENSG00000236935	7.877183202963285e-06	7.292036491474406
ENSG00000186635	7.927660726247214e-06	8.872421524004686
ENSG00000104852	7.927660726247214e-06	8.93733024611422
ENSG00000171159	7.978448630292584e-06	8.776052812028363
ENSG00000105339	8.029548736436656e-06	8.929216655850528
ENSG00000143603	8.029548736436656e-06	8.89117428769198
ENSG00000090581	8.184740633037779e-06	8.835373527034116
ENSG00000162191	8.184740633037851e-06	8.838435950977985
ENSG00000180592	8.237107964260412e-06	5.0247803322352285
ENSG00000116791	8.23710796426044e-06	8.717726468210587
ENSG00000151208	8.23710796426044e-06	8.528227121349408
ENSG00000105146	8.289796757217003e-06	6.883320706960485
ENSG00000090013	8.289796757217003e-06	8.763882426632826
ENSG00000164684	8.289796757217003e-06	6.688678687230597
ENSG00000090776	8.289796757217003e-06	7.325712271129579
ENSG00000105976	8.342808894797865e-06	8.677616047296151
ENSG00000198108	8.449810787681895e-06	8.709867841474427
ENSG00000244219	8.449810787681895e-06	5.7061230097253715
ENSG00000235670	8.503804361216784e-06	4.059450042747484
ENSG00000147251	8.50380436121689e-06	8.75676320755711
ENSG00000175395	8.50380436121689e-06	8.343603287660454
ENSG00000164258	8.558128915949205e-06	8.747655246105444
ENSG00000266258	8.667778722406977e-06	2.630736066646139
ENSG00000271869	8.667778722406977e-06	7.131598362196286
ENSG00000100678	8.667778722407053e-06	7.3385574581114
ENSG00000187667	8.723107877691068e-06	5.828201962791832
ENSG00000156170	8.723107877691068e-06	8.637048095977692
ENSG00000224614	8.723107877691146e-06	6.780246263931921
ENSG00000259715	8.77877582140148e-06	7.823724379347966
ENSG00000130733	8.77877582140148e-06	8.830322360714293
ENSG00000168615	8.891136000603171e-06	8.83996716294992
ENSG00000173218	8.891136000603171e-06	7.169194233021257
ENSG00000143633	8.947832226765479e-06	8.423489855581863
ENSG00000142676	9.00487522280992e-06	8.93733024611422
ENSG00000149761	9.00487522280992e-06	8.730891224794103
ENSG00000248787	9.062267011748306e-06	4.173888124203336
ENSG00000168038	9.062267011748306e-06	8.03099213136852
ENSG00000179094	9.120009627766663e-06	8.900819089927607
ENSG00000162878	9.120009627766663e-06	5.001270828229385
ENSG00000213625	9.120009627766663e-06	8.880535114268378
ENSG00000242615	9.178105116282321e-06	5.443446875971141
ENSG00000144426	9.178105116282402e-06	8.516259302830361
ENSG00000176896	9.178105116282402e-06	8.338807084868161
ENSG00000239552	9.236555534002893e-06	3.2127849226270055
ENSG00000155886	9.295362948983866e-06	5.239580087238458
ENSG00000188971	9.295362948983932e-06	8.608650530054772
ENSG00000260063	9.295362948983932e-06	6.232871734959156
ENSG00000212664	9.414057100043183e-06	6.368506855316614
ENSG00000147475	9.414057100043216e-06	8.77452160005643
ENSG00000008735	9.473948029503208e-06	6.539825871120585
ENSG00000111602	9.655821637173029e-06	8.806975961111196
ENSG00000213064	9.676235308995969e-06	8.782635190320123
ENSG00000272468	9.778926128518666e-06	7.57163966150687
ENSG00000100373	9.778926128518666e-06	4.017326312221818
ENSG00000205559	9.841041483064963e-06	6.126493200859697
ENSG00000163001	9.861830563013113e-06	8.568134975387354
ENSG00000178722	9.924450825165993e-06	5.374832298900762
ENSG00000261131	9.924450825166046e-06	4.633291061837722
ENSG00000197566	9.987452334106042e-06	7.747423059772786
ENSG00000230364	1.0114607956214377e-05	5.166143720923896
ENSG00000182179	1.0114607956214377e-05	8.912989475323146
ENSG00000167173	1.0308256459800454e-05	8.880535114268378
ENSG00000270110	1.0373592348533371e-05	5.51378478001077
ENSG00000254003	1.0373592348533371e-05	6.061004639413497
ENSG00000105717	1.0373592348533371e-05	6.403973549002015
ENSG00000171759	1.0439325231978746e-05	6.757916397355503
ENSG00000232573	1.0439325231978838e-05	8.491461001635264
ENSG00000123130	1.0505457409464064e-05	8.63758493676165
ENSG00000272659	1.0706272888784209e-05	5.173283060975897
ENSG00000068308	1.0706272888784209e-05	8.861245509797127
ENSG00000254369	1.0706272888784209e-05	4.954767936171558
ENSG00000169895	1.0774025488624478e-05	8.797867999659527
ENSG00000121089	1.0774025488624536e-05	5.951981459263254
ENSG00000152270	1.0910766007001157e-05	7.454368359745591
ENSG00000231663	1.0979758690301985e-05	7.754608691881137
ENSG00000111817	1.0979758690301985e-05	8.288594331314078
ENSG00000128915	1.1189255299421747e-05	8.842492746109832
ENSG00000130303	1.125993511642127e-05	8.917046270454989
ENSG00000219274	1.133104282068791e-05	2.9649889007453547
ENSG00000147027	1.133104282068791e-05	4.9200576017410835
ENSG00000258178	1.1331042820688012e-05	4.281170558140992
ENSG00000180815	1.1402580880443013e-05	5.275327119302978
ENSG00000131187	1.1402580880443074e-05	8.032857617247922
ENSG00000198732	1.1402580880443074e-05	8.879003902296445
ENSG00000198300	1.1474551777369144e-05	4.281961861095045
ENSG00000097046	1.154695800667878e-05	8.304029707529972
ENSG00000235314	1.161980207718344e-05	7.9439947949058185
ENSG00000167114	1.161980207718344e-05	8.755768836369135
ENSG00000010072	1.161980207718344e-05	8.297447329238215
ENSG00000118898	1.161980207718344e-05	6.75288465517473
ENSG00000173638	1.1644181167650772e-05	8.631996929657868
ENSG00000242797	1.1644181167650772e-05	5.000536659816673
ENSG00000143537	1.1693086511362999e-05	8.782635190320123
ENSG00000183617	1.1693086511363041e-05	8.763882426632826
ENSG00000121848	1.1840986629425727e-05	8.829785519930336
ENSG00000094804	1.1840986629425727e-05	8.649218481373229
ENSG00000108379	1.191560742723823e-05	5.090224686929082
ENSG00000171530	1.1990678816725478e-05	8.819683187290691
ENSG00000262703	1.1990678816725478e-05	3.754732967498509
ENSG00000088833	1.1990678816725478e-05	8.828791148742358
ENSG00000125691	1.1990678816725478e-05	8.941387041246065
ENSG00000247735	1.2066203389759684e-05	5.583310795151935
ENSG00000126467	1.2091479404898605e-05	6.343897701830209
ENSG00000259594	1.221862252448429e-05	6.609216296071774
ENSG00000242294	1.2244204438929068e-05	8.671033669004395
ENSG00000150938	1.2295522340660842e-05	7.81347075744857
ENSG00000144040	1.2476763099197891e-05	8.624877710582155
ENSG00000196081	1.2476763099197891e-05	6.6167272520582205
ENSG00000198088	1.2476763099197891e-05	8.308623343445776
ENSG00000185686	1.2529014611812175e-05	7.526860094442845
ENSG00000168778	1.2607785234806343e-05	8.000299916771567
ENSG00000137106	1.2687030289658657e-05	8.80291916597935
ENSG00000111450	1.271355120716804e-05	8.610181742026706
ENSG00000145349	1.2793433073506999e-05	8.866833516900904
ENSG00000143549	1.2793433073506999e-05	8.904875885059452
ENSG00000235663	1.2793433073506999e-05	5.049741201239202
ENSG00000232698	1.2846954594874119e-05	7.574060116518505
ENSG00000241288	1.2846954594874187e-05	6.042854765658831
ENSG00000261586	1.2846954594874187e-05	2.8926366375054355
ENSG00000253986	1.2846954594874187e-05	5.042964009067123
ENSG00000116191	1.2873795744351453e-05	8.925159860718681
ENSG00000138756	1.2873795744351453e-05	8.533560164925657
ENSG00000260919	1.2954641975525824e-05	4.080057674697781
ENSG00000178538	1.295464197552594e-05	7.132129010463723
ENSG00000225093	1.3035974537777443e-05	7.015552420804665
ENSG00000229901	1.3090467804933854e-05	1.7337204540404754
ENSG00000175505	1.3117796216850905e-05	7.367811434419971
ENSG00000248866	1.3117796216850905e-05	7.756079056667612
ENSG00000186193	1.3200109813564984e-05	8.282751360682765
ENSG00000223797	1.3282918143888055e-05	7.6064550842683065
ENSG00000128284	1.3282918143888103e-05	8.75676320755711
ENSG00000139350	1.336622403901488e-05	8.58683534242361
ENSG00000137478	1.3450030345443667e-05	8.904875885059452
ENSG00000185278	1.3450030345443667e-05	8.623883339394178
ENSG00000134590	1.3450030345443667e-05	8.721783263342434
ENSG00000212802	1.3506180635313293e-05	7.929416516999747
ENSG00000073584	1.3534339925053181e-05	8.741072867813685
ENSG00000160282	1.3534339925053228e-05	5.880143233489241
ENSG00000181444	1.3619155655180253e-05	7.9808402249998975
ENSG00000245148	1.3704480428697984e-05	6.78730062011942
ENSG00000224905	1.3790317154093639e-05	5.7922202337388216
ENSG00000186187	1.3790317154093688e-05	7.546416644330015
ENSG00000131153	1.3790317154093688e-05	8.015160071934064
ENSG00000145919	1.387666875554811e-05	8.765413638604759
ENSG00000089876	1.387666875554811e-05	8.673101721760284
ENSG00000188343	1.3963538173013901e-05	8.118332192273108
ENSG00000142279	1.4050928362295542e-05	5.601330187742821
ENSG00000196998	1.4050928362295542e-05	8.79939921163146
ENSG00000269397	1.4050928362295542e-05	3.621827026601508
ENSG00000143575	1.4138842295128892e-05	8.900819089927607
ENSG00000175283	1.4227282959261058e-05	8.65480648847701
ENSG00000168159	1.4316253358531954e-05	8.879003902296445
ENSG00000246089	1.4405756512953554e-05	7.928507022038881
ENSG00000265683	1.4405756512953554e-05	6.308212779870367
ENSG00000211460	1.4405756512953554e-05	8.808507173083129
ENSG00000100982	1.4405756512953554e-05	8.762888055444847
ENSG00000234741	1.4405756512953554e-05	8.908932680191299
ENSG00000215301	1.4495795458792527e-05	8.941387041246065
ENSG00000131966	1.4586373248651725e-05	8.735942391113927
ENSG00000187741	1.4586373248651725e-05	8.532028952953722
ENSG00000166200	1.4586373248651854e-05	8.88306069742829
ENSG00000143341	1.4769157653012056e-05	4.014616820342369
ENSG00000251192	1.4861370455137685e-05	7.848012753488002
ENSG00000232411	1.4861370455137685e-05	5.017333825070602
ENSG00000231205	1.4954134476698284e-05	3.8618949455001683
ENSG00000232093	1.4954134476698284e-05	5.838563528952495
ENSG00000183527	1.4954134476698284e-05	8.665445661900613
ENSG00000143815	1.4954134476698284e-05	8.798862370847504
ENSG00000049769	1.5141328737037008e-05	7.979916713657435
ENSG00000166557	1.514132873703709e-05	8.908932680191299
ENSG00000242299	1.523576529744013e-05	8.497506539143066
ENSG00000273107	1.523576529744013e-05	4.862056255523438
ENSG00000124209	1.523576529744013e-05	8.74864961729342
ENSG00000169379	1.5267369295925903e-05	8.090321296908694
ENSG00000100060	1.5330765720696892e-05	8.86530230492897
ENSG00000269928	1.5330765720697028e-05	7.955778509742849
ENSG00000089050	1.5330765720697028e-05	8.300967283586107
ENSG00000260352	1.5362558384479137e-05	5.048382819285864
ENSG00000115266	1.5426333210169263e-05	7.97611488205312
ENSG00000271948	1.5426333210169317e-05	6.97791449177979
ENSG00000225806	1.5426333210169317e-05	6.115977857496775
ENSG00000134508	1.5716470367613088e-05	8.478806172106811
ENSG00000172456	1.5716470367613088e-05	7.945983537281773
ENSG00000107771	1.5749028466153013e-05	8.67715851689213
ENSG00000147852	1.5749028466153013e-05	7.011754304929908
ENSG00000117691	1.5912789975377122e-05	8.842492746109832
ENSG00000169740	1.5945737336553556e-05	8.516875453994249
ENSG00000231711	1.6111456201011296e-05	7.4192501882672195
ENSG00000063245	1.6111456201011438e-05	8.849075124401589
ENSG00000115808	1.6144797250827306e-05	8.698234296862847
ENSG00000259658	1.6144797250827306e-05	7.427249505228908
ENSG00000233056	1.6245217188855362e-05	5.1796259716038575
ENSG00000221413	1.631249571895505e-05	2.108018898684051
ENSG00000198814	1.641391387641469e-05	8.181991579667134
ENSG00000068912	1.6515935489590405e-05	8.917046270454989
ENSG00000156976	1.675635191082786e-05	8.945443836377912
ENSG00000144026	1.6756351910828067e-05	8.6629200787407
ENSG00000087077	1.6825655306603478e-05	8.71160162032285
ENSG00000233297	1.6860409810926674e-05	6.482774153821657
ENSG00000104205	1.686040981092673e-05	8.42308472182888
ENSG00000254685	1.696508609809034e-05	8.275887105134585
ENSG00000248996	1.696508609809034e-05	7.894488969436109
ENSG00000260359	1.7140930270784716e-05	8.83996716294992
ENSG00000213881	1.717630783163358e-05	5.600116623644832
ENSG00000104936	1.717630783163358e-05	8.508682553350626
ENSG00000257542	1.7282860323680235e-05	4.489078192501848
ENSG00000228492	1.7282860323680235e-05	7.342868194000407
ENSG00000100228	1.7282860323680235e-05	8.842492746109832
ENSG00000143882	1.7282860323680235e-05	8.119863404245043
ENSG00000168781	1.749786631343812e-05	8.618295332290398
ENSG00000236772	1.760632696996536e-05	4.402267210579853
ENSG00000096092	1.760632696996536e-05	8.624877710582155
ENSG00000149269	1.760632696996536e-05	8.85466313150537
ENSG00000144485	1.771543087189349e-05	7.764450829992269
ENSG00000143252	1.771543087189349e-05	8.805444749139262
ENSG00000130312	1.7715430871893586e-05	8.822208770450603
ENSG00000152767	1.77885259554791e-05	7.766430786987613
ENSG00000263400	1.7825181646409394e-05	5.533207150454252
ENSG00000229841	1.7935582939982076e-05	7.450818053937271
ENSG00000167748	1.8158351767158402e-05	4.008908216824447
ENSG00000205929	1.8158351767158402e-05	7.230556347637092
ENSG00000162378	1.827072669097256e-05	8.691854485447578
ENSG00000235280	1.827072669097256e-05	5.59830026779796
ENSG00000122026	1.827072669097256e-05	8.929216655850528
ENSG00000228487	1.827072669097256e-05	7.092129240521693
ENSG00000077147	1.8383766914457795e-05	8.917046270454989
ENSG00000153207	1.8497476181934493e-05	8.835910367818073
ENSG00000258847	1.861185825758481e-05	3.927424374304322
ENSG00000126217	1.8611858257585042e-05	7.644805117682741
ENSG00000198756	1.8611858257585042e-05	5.749884428204562
ENSG00000096093	1.8611858257585042e-05	8.668508085844481
ENSG00000228451	1.872691692555109e-05	7.663526527523396
ENSG00000273384	1.884265599003287e-05	4.343863722062685
ENSG00000150471	1.884265599003287e-05	5.743306146800638
ENSG00000106113	1.8842655990033036e-05	6.234965929226095
ENSG00000163013	1.8842655990033036e-05	8.817615134534801
ENSG00000237506	1.8842655990033036e-05	6.166245880589889
ENSG00000259673	1.895907927538738e-05	8.687797690315731
ENSG00000125650	1.895907927538738e-05	7.510957486983405
ENSG00000138449	1.895907927538738e-05	8.845018329269742
ENSG00000162755	1.895907927538738e-05	7.902837606152364
ENSG00000213533	1.9193993907524514e-05	6.577728533208022
ENSG00000262333	1.931249300470386e-05	6.497553852490625
ENSG00000184381	1.9352148004029632e-05	8.810038385055064
ENSG00000134138	1.9431691823749964e-05	6.960832950878397
ENSG00000167699	1.9672204354773125e-05	8.670039297816416
ENSG00000171735	1.9672204354773125e-05	8.52138977953012
ENSG00000223393	1.9672204354773125e-05	3.306032923059688
ENSG00000118307	1.9672204354773125e-05	5.583144930502265
ENSG00000213553	1.9672204354773125e-05	8.590892137555453
ENSG00000101400	1.991556316347313e-05	8.404789488545608
ENSG00000143862	1.991556316347313e-05	8.71160162032285
