# Supplementary material for: Machine learning predicts treatment sensitivity in multiple myeloma based on molecular and clinical information coupled with drug response
Source: PLoS One. 2021 Jul 28;16(7):e0254596. doi: 10.1371/journal.pone.0254596 (PMC8318243; doi:10.1371/journal.pone.0254596)
Supplement: S1 File — (ZIP) [file pone.0254596.s004.zip › Supplementary Material 1/21q22/selected_genes_experiment_6.csv]

gene	pvalue	entropy
ENSG00000241837	1.5500412137020298e-20	8.751712041237289
ENSG00000186866	1.668944428468751e-20	8.800393582819439
ENSG00000159140	4.269080803223891e-20	8.929216655850528
ENSG00000160216	2.2593981895191703e-19	8.841955905325873
ENSG00000156253	1.4368297596698447e-18	8.650212852561207
ENSG00000184787	8.678422928681606e-18	8.908932680191299
ENSG00000160194	9.29533170445123e-18	8.79381120452768
ENSG00000160256	4.0747976281230664e-16	8.365084201384152
ENSG00000241945	4.279272260543412e-15	8.747655246105444
ENSG00000099624	6.008849090015255e-15	8.846549541241677
ENSG00000159131	7.510197442721272e-15	8.864307933740994
ENSG00000160214	1.1786926385079138e-14	8.779115235972231
ENSG00000130340	4.95087648152056e-14	8.51506236476589
ENSG00000119280	5.001311408547475e-14	8.087461439841316
ENSG00000160226	6.593623763350323e-14	8.561957730848576
ENSG00000247746	1.1044034719144266e-13	7.25805727063536
ENSG00000160221	1.480087155765469e-13	8.88306069742829
ENSG00000160299	1.480087155765469e-13	8.838435950977985
ENSG00000160208	2.2527932808006811e-13	8.816620763346823
ENSG00000156256	3.3854357309444485e-13	8.892705499663915
ENSG00000130255	4.325297372892428e-13	8.941387041246065
ENSG00000156261	5.326720134551456e-13	8.929216655850528
ENSG00000142207	5.431532463107929e-13	8.790748780583813
ENSG00000063177	5.986764180339943e-13	8.933273450982373
ENSG00000115268	6.284928373578847e-13	8.941387041246065
ENSG00000235776	8.191756589811002e-13	6.2011524978194
ENSG00000170677	1.003294020498899e-12	7.022227774590232
ENSG00000159556	1.1406981546396772e-12	8.135940749393171
ENSG00000183255	1.2200703675370651e-12	8.880535114268378
ENSG00000214612	1.3174366481870105e-12	5.9805910846038035
ENSG00000169857	1.5113276774794747e-12	8.73954165584175
ENSG00000160209	1.6629283910336121e-12	8.884591909400223
ENSG00000182362	1.794874982777974e-12	8.538611331245479
ENSG00000160284	2.1372507311081173e-12	8.407315071705519
ENSG00000174444	2.7873614921929947e-12	8.945443836377912
ENSG00000148303	2.8948399078920258e-12	8.945443836377912
ENSG00000167658	3.1816532008881146e-12	8.945443836377912
ENSG00000165169	3.283319235811719e-12	8.732422436766038
ENSG00000241741	3.409533734658048e-12	6.765425704337098
ENSG00000156384	3.781694247888226e-12	8.232538607128683
ENSG00000213862	3.926680500860946e-12	6.717123412244539
ENSG00000157538	4.001205613562338e-12	8.836904739006052
ENSG00000176399	4.233208789095999e-12	6.633650095956934
ENSG00000105640	4.5205982247804624e-12	8.945443836377912
ENSG00000259514	5.41753017112882e-12	6.738177452330807
ENSG00000233927	6.7765739619104585e-12	8.933273450982373
ENSG00000105372	7.368137938752742e-12	8.945443836377912
ENSG00000121797	7.390993937241395e-12	8.342529606092542
ENSG00000240087	8.109965430854754e-12	6.086700198094973
ENSG00000108107	9.40538831567406e-12	8.93733024611422
ENSG00000137309	1.1452582994530756e-11	8.858719926637214
ENSG00000154723	1.1773474552949688e-11	8.798862370847504
ENSG00000253982	1.1882385163653092e-11	7.620635559921515
ENSG00000184441	1.2103178601404377e-11	7.705318330635216
ENSG00000215424	1.2441932057086424e-11	8.281422715587322
ENSG00000255815	1.2556902697466748e-11	5.621054356220023
ENSG00000218426	1.6585049874212505e-11	8.364547360600195
ENSG00000269696	1.6891213443531005e-11	4.180083332619123
ENSG00000076662	1.8007053534442175e-11	8.941387041246065
ENSG00000154645	1.867679304477175e-11	7.857088235363599
ENSG00000142541	1.9020759704629648e-11	8.945443836377912
ENSG00000228205	2.4172151257421295e-11	7.404087209307827
ENSG00000175886	2.5065873958818477e-11	6.575681092146412
ENSG00000164620	2.67084474901489e-11	8.518661629493716
ENSG00000232533	2.6951551186541424e-11	6.82319977572478
ENSG00000233762	2.769394712025368e-11	7.964683904318028
ENSG00000160193	3.152676390980856e-11	8.521187212653627
ENSG00000113272	3.7417681640906826e-11	8.695374439795467
ENSG00000239415	3.8097215505730864e-11	7.1797539764907325
ENSG00000204628	3.9139243949237596e-11	8.941387041246065
ENSG00000205758	5.2301308400288275e-11	8.65480648847701
ENSG00000146066	5.372250625870656e-11	8.792279992555747
ENSG00000117461	6.307887536657126e-11	8.681215312023975
ENSG00000159128	6.421215105416912e-11	8.808507173083129
ENSG00000137177	6.47862420046515e-11	7.580901012717423
ENSG00000105202	7.293830691892763e-11	8.900819089927607
ENSG00000197016	7.62474584670097e-11	6.73428025973203
ENSG00000117308	8.112842300918496e-11	8.30834146618935
ENSG00000178741	8.631490597718213e-11	8.892705499663915
ENSG00000205670	1.0605789709310064e-10	8.47622819229586
ENSG00000165548	1.0699616895755953e-10	8.4064439570141
ENSG00000126249	1.1083118358603775e-10	8.129842480388133
ENSG00000178982	1.1480064294713977e-10	8.904875885059452
ENSG00000104611	1.1683722195005178e-10	6.832574886066949
ENSG00000131188	1.5376380805359559e-10	8.400653383033827
ENSG00000105173	1.6633517997493806e-10	8.704024870843115
ENSG00000140474	2.0379833447459228e-10	8.921103065586836
ENSG00000159086	2.110010090723237e-10	8.85466313150537
ENSG00000213609	2.203552420809645e-10	6.544625616493256
ENSG00000187098	2.575110386583875e-10	7.77485495696331
ENSG00000173153	2.964849629911724e-10	8.818151975318758
ENSG00000272899	3.0424544804911645e-10	7.878804195539859
ENSG00000173166	3.176231942176531e-10	7.808072419873984
ENSG00000177932	3.259241452216663e-10	5.888418524005837
ENSG00000166441	3.3157557037487383e-10	8.941387041246065
ENSG00000235297	3.3157557037487383e-10	6.1021388418449725
ENSG00000242071	3.4316734928008796e-10	8.336563378964675
ENSG00000129757	3.431673492800928e-10	7.902153698028301
ENSG00000162004	3.5515505523674766e-10	8.402008941858165
ENSG00000233016	3.5515505523674766e-10	8.781103978348188
ENSG00000162244	3.5515505523674766e-10	8.93733024611422
ENSG00000137818	3.836440194577206e-10	8.945443836377912
ENSG00000157601	4.12007553537818e-10	8.907401468219364
ENSG00000185658	4.263403626645194e-10	8.84808075321361
ENSG00000213096	4.336884074253243e-10	7.964920404651085
ENSG00000168028	4.4494314210722575e-10	8.941387041246065
ENSG00000154642	4.487577836289229e-10	8.872421524004686
ENSG00000168264	4.564832139711335e-10	8.899287877955674
ENSG00000172053	4.804477610621898e-10	8.903344673087517
ENSG00000099994	4.92886860731919e-10	6.941794423195685
ENSG00000198862	5.013538931851358e-10	8.85718871466528
ENSG00000103253	5.552230368174863e-10	8.453339323096783
ENSG00000160201	5.744061098584543e-10	8.907401468219364
ENSG00000083845	6.323438507707532e-10	8.941387041246065
ENSG00000130159	6.431446657854071e-10	8.767939221764673
ENSG00000177628	6.596846663669796e-10	8.83996716294992
ENSG00000243646	6.999109786544438e-10	8.719257680182523
ENSG00000136942	7.425305518709319e-10	8.93733024611422
ENSG00000088881	8.961597706206224e-10	6.314441951524127
ENSG00000105193	9.11343178005808e-10	8.941387041246065
ENSG00000268041	9.504094406447797e-10	7.6182883979483496
ENSG00000160218	9.994516627658943e-10	8.885586280588202
ENSG00000230207	1.0867339789453073e-09	7.247954486501428
ENSG00000243926	1.2352053391093664e-09	5.621339258080234
ENSG00000123119	1.2455480016371423e-09	7.628631459535828
ENSG00000122787	1.309403112579004e-09	7.59249329237232
ENSG00000196867	1.3425182711806121e-09	5.650301076285311
ENSG00000105676	1.3995358331701547e-09	8.75676320755711
ENSG00000111752	1.4468458336850928e-09	7.832020954259374
ENSG00000131773	1.458915158045894e-09	6.596420533192767
ENSG00000159147	1.4833493899793935e-09	8.561755163972085
ENSG00000221983	1.495715862564562e-09	8.933273450982373
ENSG00000180881	1.5461960052255072e-09	8.006914774639396
ENSG00000234771	1.5764067869879776e-09	8.693385697419513
ENSG00000143499	1.5895299519580206e-09	8.693438094070554
ENSG00000110700	1.7125389141133953e-09	8.933273450982373
ENSG00000228903	1.74111049659892e-09	8.525446574661965
ENSG00000149273	1.7996562463345996e-09	8.945443836377912
ENSG00000002586	1.8448221272115173e-09	8.19837038430046
ENSG00000047346	1.8601218248581581e-09	8.933273450982373
ENSG00000159200	1.8755453323547192e-09	8.490924160851307
ENSG00000268798	1.906767687567307e-09	6.271605444291898
ENSG00000165801	1.9707415552085556e-09	8.721246422558476
ENSG00000149823	1.9707415552085556e-09	8.89117428769198
ENSG00000177600	1.9707415552085556e-09	8.933273450982373
ENSG00000130811	2.1399791965078954e-09	8.881529485456355
ENSG00000181418	2.5289622977348964e-09	7.469917988879329
ENSG00000156304	2.6563739873840767e-09	8.758294419529046
ENSG00000177283	2.767315581257981e-09	5.284103499751236
ENSG00000229638	2.767315581257981e-09	8.52743531703792
ENSG00000227097	2.7900401042602627e-09	8.858719926637214
ENSG00000176978	2.8593113335650736e-09	8.93733024611422
ENSG00000120784	2.8827723952285256e-09	6.337412114289581
ENSG00000164587	3.0773435998741225e-09	8.941387041246065
ENSG00000178922	3.21411264377402e-09	8.617019083845994
ENSG00000159399	3.6019536014716075e-09	8.668508085844481
ENSG00000140961	3.781811026628542e-09	7.236876362516369
ENSG00000218175	3.812626682401672e-09	8.428259144645262
ENSG00000257698	4.03529748961669e-09	8.173190978394036
ENSG00000124795	4.03529748961669e-09	8.251088803939487
ENSG00000150995	4.068125285092174e-09	8.662383237956744
ENSG00000185950	4.10121341502858e-09	7.685670758061039
ENSG00000173621	4.10121341502858e-09	7.246834090777745
ENSG00000160305	4.213413275545519e-09	8.772990388084494
ENSG00000121858	4.387344713327881e-09	8.82067755847867
ENSG00000132688	4.568268838956707e-09	7.934472240085409
ENSG00000188004	4.952198397299136e-09	5.986406711686816
ENSG00000171425	4.992277944984675e-09	8.702493658871182
ENSG00000105808	4.992277944984675e-09	7.108838431989036
ENSG00000175197	5.032673615525331e-09	8.691854485447578
ENSG00000150967	5.073387833857627e-09	8.858719926637214
ENSG00000141959	5.0733878338576635e-09	8.896762294795762
ENSG00000166682	5.23947931818863e-09	7.168491632175567
ENSG00000159788	5.281823285713688e-09	8.220878148788207
ENSG00000169255	5.770188057909107e-09	6.515244827379895
ENSG00000182220	6.006462926520147e-09	8.846549541241677
ENSG00000188959	6.7913515074465725e-09	5.364533956622407
ENSG00000099800	6.90082348758406e-09	8.767939221764673
ENSG00000272129	7.068262053625029e-09	6.162087637722204
ENSG00000182742	7.47449299746619e-09	7.023240174789627
ENSG00000220472	7.655474230016102e-09	7.1949569576451236
ENSG00000170889	7.71674461980012e-09	8.941387041246065
ENSG00000180447	7.840721881586086e-09	7.402770000984054
ENSG00000138629	8.094524586902948e-09	8.846549541241677
ENSG00000105426	8.356323599867072e-09	7.310894107897496
ENSG00000233791	8.512829426398387e-09	6.7453477879816965
ENSG00000180773	9.289934164501213e-09	8.598011356631169
ENSG00000178715	9.289934164501246e-09	6.671919952313496
ENSG00000272711	9.36391228036838e-09	6.409552363298053
ENSG00000224858	9.665604416606304e-09	5.662225652596291
ENSG00000171827	9.742494214217828e-09	5.773743690270043
ENSG00000123144	9.89806495714935e-09	8.860251138609149
ENSG00000198521	9.97675489820705e-09	6.9124066985863974
ENSG00000182670	9.97675489820705e-09	8.933273450982373
ENSG00000237214	1.0056053937508038e-08	6.978755778286199
ENSG00000162373	1.0135966655302893e-08	6.578258482882657
ENSG00000162913	1.0216497665213594e-08	6.276243393541793
ENSG00000125827	1.0379433184133783e-08	8.858719926637214
ENSG00000145592	1.079792157517094e-08	8.945443836377912
ENSG00000241556	1.132182678247638e-08	6.413986899550806
ENSG00000169253	1.2477621286421388e-08	4.534970664538796
ENSG00000138814	1.2876563792067756e-08	8.816620763346823
ENSG00000229278	1.3498356542874567e-08	3.762753725754362
ENSG00000244968	1.360479142899389e-08	3.345648990338268
ENSG00000264920	1.4260767196184985e-08	7.469146101642809
ENSG00000236552	1.4373048731974766e-08	8.728365641634191
ENSG00000230202	1.4600199073581462e-08	8.582778547291763
ENSG00000242247	1.4715080724545575e-08	8.892705499663915
ENSG00000105373	1.4715080724545627e-08	8.933273450982373
ENSG00000187824	1.566635574325369e-08	8.389424972175227
ENSG00000111666	1.5954907413289623e-08	8.664451290712634
ENSG00000213885	1.6291016150221725e-08	6.339160974206187
ENSG00000069011	1.6590755773746155e-08	5.49161336080256
ENSG00000142166	1.6720852285980757e-08	8.917046270454989
ENSG00000104219	1.6984030219159036e-08	8.818151975318758
ENSG00000086598	1.7797979144209965e-08	8.941387041246065
ENSG00000139112	2.0158514746710996e-08	8.872421524004686
ENSG00000213442	2.0794668658138825e-08	8.525446574661965
ENSG00000163346	2.288153499184391e-08	8.904875885059452
ENSG00000204387	2.3969076679535245e-08	8.900819089927607
ENSG00000162704	2.4342638938759024e-08	8.887117492560137
ENSG00000169230	2.434263893875911e-08	8.755231995585177
ENSG00000152422	2.4913620548792887e-08	8.732422436766038
ENSG00000165689	2.589432431674513e-08	8.822208770450603
ENSG00000104765	2.6500659378033538e-08	8.815626392158844
ENSG00000189343	2.6705822289061842e-08	8.904875885059452
ENSG00000104671	2.6912529401438377e-08	8.371006482395398
ENSG00000070081	2.733062139713557e-08	8.929216655850528
ENSG00000006756	2.8185837126073985e-08	6.295003717017562
ENSG00000223891	2.8623147012926184e-08	8.440711407297224
ENSG00000225573	3.122866510513348e-08	7.182245291347886
ENSG00000120256	3.1711798506552366e-08	8.325891725965
ENSG00000242083	3.220219516905702e-08	5.313318229211892
ENSG00000175390	3.2699960930236705e-08	8.904875885059452
ENSG00000154719	3.450173597619077e-08	8.535628217681547
ENSG00000238197	3.530313598545358e-08	7.753063463527606
ENSG00000269988	3.530313598545358e-08	5.147864919006133
ENSG00000174791	3.6122617676878135e-08	6.525287892112905
ENSG00000094631	3.6399864469555975e-08	8.860251138609149
ENSG00000236305	3.6679179030612937e-08	6.001178942068239
ENSG00000260521	3.75296793218685e-08	6.050714343761387
ENSG00000143624	3.7817415479078775e-08	8.896762294795762
ENSG00000187243	3.810729519328452e-08	4.184813057516592
ENSG00000075073	3.958939259357339e-08	6.992313582542799
ENSG00000101888	4.123202305507892e-08	8.579716123347895
ENSG00000140988	4.175879221774199e-08	8.941387041246065
ENSG00000114391	4.239955125166716e-08	8.93733024611422
ENSG00000139352	4.2832020818898386e-08	6.680474060977643
ENSG00000163519	4.3159182780450236e-08	8.037578731579922
ENSG00000224032	4.4831758035749796e-08	8.811032756243042
ENSG00000106785	4.517375006056255e-08	8.762351214660892
ENSG00000232912	4.551827627943379e-08	6.087551755919404
ENSG00000139239	4.5865354885700724e-08	8.149000377828411
ENSG00000107679	4.692208885934273e-08	8.225236738251446
ENSG00000110002	4.800246148509212e-08	8.733953648737971
ENSG00000260591	4.8367926918677366e-08	6.9515027537767065
ENSG00000159079	4.8367926918677366e-08	8.25381695397589
ENSG00000198890	4.8367926918677366e-08	8.236595402260528
ENSG00000204219	4.873609489859898e-08	6.773352576891949
ENSG00000232070	4.9106984784157836e-08	5.191422921147585
ENSG00000186310	4.985700837979618e-08	5.7620997253492785
ENSG00000149806	5.023618148155982e-08	8.917046270454989
ENSG00000118473	5.061815527412937e-08	5.5529925440962336
ENSG00000230979	5.1781081867443465e-08	7.047399700769307
ENSG00000137154	5.501054354918715e-08	8.945443836377912
ENSG00000166411	5.641314666221041e-08	8.797867999659527
ENSG00000151287	5.8582388127070234e-08	7.687127890654023
ENSG00000130810	6.037590464093969e-08	7.638610535678921
ENSG00000164346	6.412429850622347e-08	8.899287877955674
ENSG00000168556	6.412429850622392e-08	8.436988886072843
ENSG00000118705	6.658077452116033e-08	8.941387041246065
ENSG00000118162	6.658077452116104e-08	8.350845763232725
ENSG00000237991	6.758873906104397e-08	6.512047998941933
ENSG00000269890	6.809826180861394e-08	6.388538949949492
ENSG00000173401	6.809826180861394e-08	6.291531438023076
ENSG00000226751	6.912851942553238e-08	8.620284074666351
ENSG00000174748	6.912851942553238e-08	8.941387041246065
ENSG00000188846	6.964930730018266e-08	8.93733024611422
ENSG00000144713	7.070233505602298e-08	8.945443836377912
ENSG00000241324	7.123462903624771e-08	6.839521055665143
ENSG00000169239	7.123462903624796e-08	8.233990508720682
ENSG00000213516	7.231091383676923e-08	8.571197399331222
ENSG00000168071	7.231091383676923e-08	8.896762294795762
ENSG00000160294	7.563534772982287e-08	8.846549541241677
ENSG00000143198	7.639401172423681e-08	8.83996716294992
ENSG00000104131	7.754587609130955e-08	8.88864870453207
ENSG00000135116	7.812811273784376e-08	5.8903552552086
ENSG00000254615	8.049978478385884e-08	8.605051265326948
ENSG00000140374	8.110353527488113e-08	8.87188468322073
ENSG00000181163	8.110353527488113e-08	8.945443836377912
ENSG00000107745	8.609435511259547e-08	8.71466404426672
ENSG00000228929	8.870028844432185e-08	7.150441927730988
ENSG00000162409	9.070481060420942e-08	3.3167378689646783
ENSG00000136149	9.138270151630218e-08	7.937799087172565
ENSG00000155846	9.20655077457257e-08	8.740536027029728
ENSG00000213523	9.20655077457257e-08	8.763882426632826
ENSG00000249353	9.20655077457257e-08	7.790366424025706
ENSG00000102316	9.344600430710899e-08	8.892705499663915
ENSG00000169567	9.414376429875216e-08	8.915515058483056
ENSG00000232472	9.555448362233204e-08	8.329444159888961
ENSG00000131127	9.941742380390285e-08	8.1795707898093
ENSG00000182054	1.0140529356146163e-07	8.904875885059452
ENSG00000008226	1.0241363674978078e-07	8.569076949924291
ENSG00000114631	1.0368775232783028e-07	7.9735058765465885
ENSG00000121413	1.0867112739395527e-07	8.28302067543809
ENSG00000128641	1.1029254224983482e-07	8.466093380080139
ENSG00000224738	1.1193741503928444e-07	4.835399327207675
ENSG00000146828	1.1276875052051968e-07	8.801924794791372
ENSG00000134986	1.1276875052052008e-07	7.928154284936941
ENSG00000213293	1.1444942679020486e-07	3.8039162497703276
ENSG00000226329	1.1615438956758019e-07	6.512695688550525
ENSG00000228797	1.1788397811866266e-07	3.114812596625538
ENSG00000236914	1.1875811432655295e-07	5.429054796095063
ENSG00000230131	1.1963853627425065e-07	6.1037546090229515
ENSG00000147408	1.1963853627425192e-07	8.872421524004686
ENSG00000118508	1.2322395990005054e-07	8.008700950138863
ENSG00000244313	1.2413647195539285e-07	8.551855398208929
ENSG00000235065	1.2691350464269257e-07	7.841953199598603
ENSG00000130433	1.2879823221267344e-07	5.765470611893979
ENSG00000131398	1.2879823221267344e-07	5.2738741600672085
ENSG00000173171	1.2975074694764764e-07	8.49452342557913
ENSG00000244398	1.2975074694764764e-07	8.378328268347602
ENSG00000214597	1.3071009158094125e-07	4.123651043597937
ENSG00000216866	1.326494602216277e-07	5.851216024066311
ENSG00000196208	1.3461672066544958e-07	7.553077998155514
ENSG00000004838	1.356109312530084e-07	6.927342316242287
ENSG00000144589	1.36612260564639e-07	8.692848856635557
ENSG00000232346	1.4277251172490695e-07	7.392637768378259
ENSG00000133872	1.4488515071482252e-07	8.929216655850528
ENSG00000113594	1.4524019147379667e-07	7.107025305861805
ENSG00000196437	1.4847374914364024e-07	7.58580155731751
ENSG00000172687	1.4956703063327678e-07	6.346219644478625
ENSG00000187764	1.5066811540726025e-07	8.876478319136533
ENSG00000246090	1.5289391045386086e-07	8.03477549977836
ENSG00000160781	1.5629248487065843e-07	8.557364094932776
ENSG00000114942	1.6212016335914447e-07	8.945443836377912
ENSG00000089692	1.669334479413056e-07	7.950620921500259
ENSG00000179151	1.669334479413056e-07	8.721246422558476
ENSG00000270036	1.6815824496424502e-07	4.3420756251339165
ENSG00000137575	1.693917506099196e-07	8.827796777554383
ENSG00000131943	1.7063402469933602e-07	8.71466404426672
ENSG00000196411	1.744140617872047e-07	7.6681002463642285
ENSG00000173376	1.7958056839738502e-07	8.870890312032751
ENSG00000253619	1.7958056839738566e-07	4.705169071516787
ENSG00000136059	1.813354683669216e-07	8.817615134534801
ENSG00000132846	1.848952667009705e-07	8.631460088873913
ENSG00000183023	1.8760946561303762e-07	8.426322798920346
ENSG00000187123	1.8760946561303762e-07	5.328721920179344
ENSG00000197180	1.8760946561303762e-07	6.801558305653427
ENSG00000148343	1.889810052068471e-07	8.844023958081767
ENSG00000134698	1.9503745813182956e-07	8.71466404426672
ENSG00000204060	2.0472394668836003e-07	4.541977670460027
ENSG00000104852	2.0822308849559493e-07	8.93733024611422
ENSG00000070882	2.1280721627332194e-07	8.77452160005643
ENSG00000177943	2.1591746265954985e-07	8.691317644663624
ENSG00000137876	2.1591746265954985e-07	8.912989475323146
ENSG00000137806	2.1907172941295007e-07	8.769470433736606
ENSG00000204390	2.222706179328718e-07	7.246451642138882
ENSG00000247982	2.2388698544981608e-07	8.164874821253854
ENSG00000140451	2.2388698544981608e-07	8.77452160005643
ENSG00000157625	2.2715395154995028e-07	8.716195256238654
ENSG00000124198	2.3382699335779283e-07	8.903344673087517
ENSG00000241852	2.3552469622982634e-07	7.599899619705441
ENSG00000114698	2.3723433628405387e-07	6.003539621807036
ENSG00000235962	2.4068975256065436e-07	4.311378316545778
ENSG00000160285	2.424356924189429e-07	8.81409518018691
ENSG00000243829	2.4419389673788186e-07	6.672817893854599
ENSG00000153250	2.4419389673788403e-07	8.892705499663915
ENSG00000125650	2.4596444867549507e-07	7.511521241496256
ENSG00000137054	2.513510299317077e-07	8.770464804924583
ENSG00000213621	2.5317181481612625e-07	5.229843699544953
ENSG00000103740	2.568517858688305e-07	5.793624654121426
ENSG00000205664	2.5747012976267104e-07	7.966583658500189
ENSG00000114423	2.6310048649576683e-07	8.57213937386816
ENSG00000154479	2.6436777379559756e-07	6.261717360566852
ENSG00000020129	2.688500002322792e-07	8.781640819132145
ENSG00000213967	2.7472110334849407e-07	6.057584740873244
ENSG00000271396	2.787039444846574e-07	4.48459567007842
ENSG00000147234	2.807162759150031e-07	6.830652377399831
ENSG00000129353	2.807162759150031e-07	8.721246422558476
ENSG00000140464	2.8274267339450735e-07	8.86277672176906
ENSG00000232176	2.847832317917789e-07	5.109806470381848
ENSG00000072422	2.847832317917789e-07	7.320462759852906
ENSG00000157216	2.847832317917789e-07	8.836904739006052
ENSG00000213261	2.9308899352995123e-07	6.8796167588835395
ENSG00000008300	2.9308899352995123e-07	8.800393582819439
ENSG00000145194	2.97329352041277e-07	8.446299414401004
ENSG00000162929	3.0162908090749896e-07	7.905462416767179
ENSG00000147324	3.0598898188184067e-07	7.429974572764129
ENSG00000177888	3.0598898188184067e-07	8.684735266371863
ENSG00000140367	3.0598898188184225e-07	8.864307933740994
ENSG00000064787	3.1040986711658083e-07	8.193776748384659
ENSG00000165171	3.1040986711658083e-07	6.254104808419437
ENSG00000131187	3.148925592919201e-07	8.035553287708254
ENSG00000107816	3.148925592919218e-07	8.576196169000006
ENSG00000165168	3.148925592919218e-07	8.887117492560137
ENSG00000094916	3.148925592919218e-07	8.812563968214976
ENSG00000198917	3.194378917463388e-07	8.757300048341069
ENSG00000143195	3.240467086084979e-07	6.1160011913376335
ENSG00000223799	3.2637519046593007e-07	6.765795677354068
ENSG00000159082	3.2637519046593007e-07	8.622809657826265
ENSG00000128165	3.2637519046593007e-07	8.834379155846138
ENSG00000160691	3.31080840613231e-07	8.912989475323146
ENSG00000166946	3.318714738731403e-07	8.904875885059452
ENSG00000164181	3.3345822682378183e-07	8.766408009792737
ENSG00000105429	3.382626715939704e-07	8.835910367818073
ENSG00000154358	3.590123640957924e-07	8.76893359295265
ENSG00000108830	3.615835980445984e-07	6.61666470117211
ENSG00000140521	3.667796388135242e-07	8.827259936770426
ENSG00000057468	3.7470942954406566e-07	6.4621814216152424
ENSG00000236935	3.7470942954406566e-07	7.295914865419504
ENSG00000198353	3.7470942954406566e-07	5.200317070930235
ENSG00000175602	3.882958233480444e-07	8.847543912429655
ENSG00000176871	3.910697305431004e-07	8.540679384001372
ENSG00000099385	3.9386280813798667e-07	8.014157250211664
ENSG00000198625	4.0235834466337147e-07	8.88864870453207
ENSG00000154727	4.023583446633736e-07	8.844023958081767
ENSG00000165102	4.052293893035904e-07	8.742067239001663
ENSG00000228649	4.0522938930359476e-07	7.739400246429579
ENSG00000160055	4.139619549729803e-07	8.215826982468384
ENSG00000102158	4.2287646395237946e-07	8.917046270454989
ENSG00000264176	4.2287646395237946e-07	5.530437700193349
ENSG00000203705	4.289223501976532e-07	8.701499287683204
ENSG00000072195	4.289223501976532e-07	6.536650675548265
ENSG00000183617	4.319765683735585e-07	8.755768836369135
ENSG00000165716	4.381482485457557e-07	6.056333431691406
ENSG00000104979	4.381482485457557e-07	8.84808075321361
ENSG00000197183	4.7476531576269955e-07	8.550781716641017
ENSG00000272668	4.849430785802781e-07	5.994240205409314
ENSG00000210196	4.849430785802781e-07	8.840961534137898
ENSG00000146576	4.849430785802798e-07	8.750180829265354
ENSG00000185100	4.872332941555288e-07	6.8059463639726925
ENSG00000235257	4.9533171677919e-07	4.123491295706863
ENSG00000235701	4.953317167791926e-07	3.7626987382970496
ENSG00000258839	5.023767030732463e-07	8.307092131473844
ENSG00000158321	5.095185466161868e-07	6.14303668932801
ENSG00000224596	5.167585299895371e-07	3.907566164872312
ENSG00000158555	5.278053630016471e-07	8.415880626526054
ENSG00000160062	5.278053630016499e-07	7.681892620652184
ENSG00000170727	5.315381281719025e-07	8.209447171053116
ENSG00000173276	5.315381281719025e-07	8.808507173083129
ENSG00000186792	5.315381281719025e-07	7.364598840250651
ENSG00000205143	5.352964145961311e-07	5.1433741662550485
ENSG00000140876	5.390803903557609e-07	5.9525935027573205
ENSG00000135404	5.390803903557609e-07	8.933273450982373
ENSG00000135253	5.390803903557638e-07	8.517332984398273
ENSG00000182050	5.428902245936856e-07	7.1845882437757
ENSG00000143156	5.467260875206686e-07	7.967086230981384
ENSG00000081721	5.505881504217692e-07	8.73954165584175
ENSG00000238150	5.544765856628037e-07	4.691178115044187
ENSG00000215283	5.583915666968416e-07	4.945990977947791
ENSG00000234118	5.623332680707427e-07	5.351120292922119
ENSG00000219274	5.623332680707457e-07	2.8925252089135793
ENSG00000213262	5.702975355340739e-07	8.069984924598424
ENSG00000147400	5.756675164107925e-07	8.65480648847701
ENSG00000148187	5.824487665756353e-07	8.806975961111196
ENSG00000080839	5.865545175584416e-07	8.5949489326873
ENSG00000080947	5.906882418923508e-07	7.510283373321297
ENSG00000240342	5.94850123114401e-07	8.382894990534508
ENSG00000149972	5.990403459159778e-07	8.826265565582448
ENSG00000171469	5.990403459159778e-07	8.750180829265354
ENSG00000241352	5.990403459159778e-07	5.53639379024515
ENSG00000054983	6.117829281718312e-07	8.678152888080106
ENSG00000226828	6.160883875345063e-07	2.765298529615331
ENSG00000185808	6.350862259387019e-07	8.708081665974962
ENSG00000255086	6.350862259387019e-07	3.51176408451317
ENSG00000141985	6.350862259387019e-07	8.831853572686226
ENSG00000087077	6.470573391589963e-07	8.697900022955379
ENSG00000134955	6.485689761556698e-07	7.85170279513631
ENSG00000258118	6.531243948543106e-07	2.7444239859950925
ENSG00000148291	6.763693157565009e-07	8.35444502796055
ENSG00000188906	6.811132973349443e-07	8.794805575715658
ENSG00000137478	6.811132973349443e-07	8.904875885059452
ENSG00000186468	6.906979174870299e-07	8.925159860718681
ENSG00000236519	6.955389768094046e-07	6.286825486186265
ENSG00000188419	7.004128183207559e-07	8.647687269401295
ENSG00000268362	7.004128183207559e-07	6.442393263416791
ENSG00000163931	7.053196556956099e-07	8.896762294795762
ENSG00000185905	7.053196556956137e-07	8.892705499663915
ENSG00000150054	7.152331794129822e-07	6.690142088012257
ENSG00000233956	7.252812841851864e-07	4.42940516724404
ENSG00000052126	7.510019289859444e-07	7.233876045391825
ENSG00000040199	7.562507745848591e-07	8.81508955137489
ENSG00000198732	7.668550043283241e-07	8.884591909400223
ENSG00000249184	7.668550043283241e-07	6.564035506213214
ENSG00000136758	7.722108503424231e-07	8.908932680191299
ENSG00000196154	7.722108503424231e-07	8.741327831341216
ENSG00000207146	7.722108503424272e-07	3.843941526663657
ENSG00000255438	7.884961144301398e-07	6.338863421252104
ENSG00000120913	7.939978978138951e-07	7.997393228900327
ENSG00000198755	7.939978978138951e-07	8.93733024611422
ENSG00000012174	7.939978978139036e-07	8.679684100052041
ENSG00000173638	7.995367592154713e-07	8.585304130451673
ENSG00000233379	8.069800004319241e-07	5.186279707813473
ENSG00000225643	8.10726679265276e-07	6.979546362013376
ENSG00000165804	8.393673584384734e-07	8.253247633615862
ENSG00000181026	8.413110969245592e-07	8.88306069742829
ENSG00000243284	8.471684349136105e-07	5.033849037649797
ENSG00000270673	8.709941506502413e-07	6.879058576913001
ENSG00000053501	8.954664457469749e-07	8.70555608281505
ENSG00000125755	9.142551142773499e-07	8.900819089927607
ENSG00000180573	9.142551142773499e-07	8.896762294795762
ENSG00000272870	9.142551142773531e-07	7.200026820455605
ENSG00000204262	9.206021849952658e-07	7.839564889316844
ENSG00000268061	9.334242311799271e-07	7.558709951375916
ENSG00000144677	9.334242311799354e-07	6.945462165595881
ENSG00000230565	9.464186538583241e-07	6.828956152739297
ENSG00000147799	9.464186538583241e-07	7.554821782968861
ENSG00000214870	9.595876810787696e-07	7.117922293062047
ENSG00000185641	9.595876810787798e-07	7.539853848267033
ENSG00000196562	9.595876810787798e-07	8.895231082823827
ENSG00000154553	9.729335684398676e-07	8.520447804993182
ENSG00000183486	9.72933568439878e-07	8.827259936770426
ENSG00000130303	9.79673547160569e-07	8.921103065586836
ENSG00000226029	9.79673547160569e-07	6.267929134332033
ENSG00000038002	9.79673547160569e-07	8.88306069742829
ENSG00000099821	9.93289015043673e-07	8.838435950977985
ENSG00000244879	1.0001650856754614e-06	8.678152888080106
ENSG00000140009	1.0001650856754614e-06	8.353889723982117
ENSG00000156239	1.0234188325881332e-06	8.305226645594441
ENSG00000125462	1.0281318137507258e-06	7.824077116449908
ENSG00000072778	1.0352405969352338e-06	8.93733024611422
ENSG00000243927	1.0447928269791908e-06	8.567343171075866
ENSG00000172348	1.0496007960971716e-06	5.261526335710865
ENSG00000197191	1.0568528227513103e-06	6.432323386917814
ENSG00000065268	1.0568528227513103e-06	8.766408009792737
ENSG00000105146	1.0641532110300944e-06	6.826105415898724
ENSG00000227939	1.0789003145300752e-06	7.438707396692894
ENSG00000008853	1.1039182743991869e-06	8.649218481373229
ENSG00000222808	1.108988630865815e-06	5.9564305347501305
ENSG00000163754	1.1115322318121254e-06	8.852137548345457
ENSG00000250321	1.1191968690988966e-06	4.918942334245351
ENSG00000223768	1.1191968690988966e-06	7.9443475320077575
ENSG00000131725	1.1582916718342107e-06	8.630465717685935
ENSG00000162650	1.1742958544349748e-06	8.20332232316538
ENSG00000166224	1.190513359171688e-06	8.642636103081472
ENSG00000235508	1.223599295919027e-06	4.828267731731168
ENSG00000186056	1.232008415554576e-06	8.408054479365967
ENSG00000100284	1.232008415554576e-06	8.630465717685935
ENSG00000155313	1.2404732923471293e-06	8.775058440840384
ENSG00000118181	1.2404732923471293e-06	8.93733024611422
ENSG00000089157	1.2404732923471293e-06	8.941387041246065
ENSG00000273056	1.2575717405274504e-06	5.470311501183063
ENSG00000120093	1.2575717405274504e-06	7.2260732183238385
ENSG00000123595	1.2575717405274572e-06	8.761356843472914
ENSG00000164258	1.274897508418559e-06	8.742067239001663
ENSG00000235670	1.2924534989971596e-06	4.053446606715123
ENSG00000136044	1.301318744649486e-06	8.737016072681838
ENSG00000103707	1.3192255899423216e-06	8.566551366764378
ENSG00000272979	1.328267937653026e-06	5.264252011254726
ENSG00000168807	1.328267937653026e-06	8.30229592868155
ENSG00000109046	1.328267937653026e-06	8.84808075321361
ENSG00000261786	1.346532370448246e-06	8.725100650813832
ENSG00000164754	1.3557552173139569e-06	8.842492746109832
ENSG00000185834	1.383790899152856e-06	7.3171496009962835
ENSG00000073712	1.4027912010676196e-06	8.176300233141767
ENSG00000205683	1.412385487552543e-06	7.457935589261635
ENSG00000236532	1.4448257766665807e-06	5.076966675933103
ENSG00000188026	1.4448257766665857e-06	6.3476213941833155
ENSG00000137106	1.4613142901363126e-06	8.812563968214976
ENSG00000087842	1.4646337041736079e-06	7.415988279948042
ENSG00000164938	1.5153062639141015e-06	8.945443836377912
ENSG00000115286	1.525641736400946e-06	8.767939221764673
ENSG00000188818	1.5325697897180795e-06	8.344597658848432
ENSG00000151414	1.567667698247424e-06	8.845018329269742
ENSG00000167614	1.567667698247438e-06	7.05645395141128
ENSG00000104899	1.567667698247438e-06	7.401107198629237
ENSG00000213315	1.567667698247438e-06	6.479366590474738
ENSG00000167196	1.578347372683617e-06	8.716195256238654
ENSG00000078177	1.589097196266214e-06	8.838435950977985
ENSG00000244165	1.589097196266214e-06	8.24516652292824
ENSG00000105339	1.589097196266214e-06	8.929216655850528
ENSG00000245571	1.589097196266214e-06	8.17926342963073
ENSG00000261373	1.589097196266214e-06	8.284282572654702
ENSG00000172382	1.5999176113937436e-06	6.750058506806779
ENSG00000228614	1.5999176113937436e-06	4.913330848943071
ENSG00000071054	1.5999176113937523e-06	8.710607249134876
ENSG00000164967	1.632806870087141e-06	8.68300148752344
ENSG00000234380	1.6439141288943267e-06	5.2775640281086185
ENSG00000165661	1.6439141288943267e-06	8.884591909400223
ENSG00000164684	1.6439141288943442e-06	6.648867743855099
ENSG00000271133	1.6663476365451903e-06	7.617444196985823
ENSG00000269148	1.677674805373838e-06	6.105446610029475
ENSG00000172594	1.677674805373838e-06	7.5026357843802085
ENSG00000208028	1.6890762021383244e-06	7.520145093661204
ENSG00000177917	1.6890762021383244e-06	8.66598250268457
ENSG00000181524	1.7005522937703599e-06	8.296250391173748
ENSG00000100221	1.723730443400579e-06	8.824734353610515
ENSG00000143653	1.723730443400579e-06	8.40073269341376
ENSG00000149761	1.7237304434005883e-06	8.72936001282217
ENSG00000175395	1.7590697147407685e-06	8.240775453888931
ENSG00000005007	1.771003939299061e-06	8.912989475323146
ENSG00000132824	1.795107006650218e-06	8.879003902296445
ENSG00000239815	1.8072768320108597e-06	6.205811774252488
ENSG00000273044	1.8072768320108597e-06	2.052628896670713
ENSG00000196668	1.819526178447184e-06	7.359692278309101
ENSG00000166025	1.8693287932105895e-06	6.76269662369562
ENSG00000071205	1.8819832850138765e-06	7.104518675156297
ENSG00000110092	1.9334320180101884e-06	8.81508955137489
ENSG00000162878	1.959662155601441e-06	4.9162467905341565
ENSG00000157796	2.0267467813630025e-06	8.82067755847867
ENSG00000135677	2.058805246159146e-06	8.872421524004686
ENSG00000141101	2.0726936908692246e-06	8.684735266371863
ENSG00000164932	2.082002768289378e-06	8.650749693345164
ENSG00000124635	2.086672403692183e-06	8.599005727819147
ENSG00000118816	2.1007419474189593e-06	8.929216655850528
ENSG00000176293	2.1291557955003624e-06	3.849008339307913
ENSG00000168237	2.1291557955003624e-06	8.578721752159916
ENSG00000136828	2.1291557955003624e-06	8.818151975318758
ENSG00000120805	2.1579398047163867e-06	8.856194343477304
ENSG00000108828	2.1724720626251256e-06	8.79128562136777
ENSG00000143603	2.1724720626251256e-06	8.89117428769198
ENSG00000225200	2.1870985991287358e-06	7.190812634895108
ENSG00000225218	2.1870985991287358e-06	5.46505387392066
ENSG00000147437	2.1870985991287552e-06	6.170425788753499
ENSG00000119979	2.216636857871953e-06	8.644167315053407
ENSG00000184343	2.216636857871953e-06	7.233578892119939
ENSG00000140263	2.2315497638086843e-06	8.293645497633902
ENSG00000173578	2.2768707639827934e-06	8.59474636581081
ENSG00000146677	2.29217387224221e-06	7.917242019637524
ENSG00000240376	2.3075760506013145e-06	8.333755918548338
ENSG00000213943	2.3075760506013145e-06	3.05690531630611
ENSG00000239559	2.3543831746672917e-06	7.204389521885529
ENSG00000220867	2.402104289748728e-06	2.3873118864143135
ENSG00000165195	2.4182173845569377e-06	8.747118405321485
ENSG00000115266	2.434434572671132e-06	7.960547798806248
ENSG00000109685	2.434434572671141e-06	8.872421524004686
ENSG00000042980	2.434434572671141e-06	8.793274363743725
ENSG00000110060	2.450756498805421e-06	8.639573679137603
ENSG00000142937	2.450756498805421e-06	8.93733024611422
ENSG00000000460	2.4507564988054426e-06	7.945728573754244
ENSG00000140612	2.467183811480068e-06	8.900819089927607
ENSG00000100266	2.5003572096897244e-06	8.590892137555453
ENSG00000240616	2.50035720968976e-06	7.140677402994272
ENSG00000220583	2.517104611487734e-06	6.702916414818962
ENSG00000183250	2.522711050099677e-06	7.0211847753663115
ENSG00000151702	2.608264783465891e-06	8.896762294795762
ENSG00000164077	2.7146208409115693e-06	8.605588106110904
ENSG00000217130	2.7146208409115693e-06	5.4625275610785575
ENSG00000107104	2.750991925620737e-06	8.912989475323146
ENSG00000221890	2.7693529908022444e-06	4.065117571328555
ENSG00000127184	2.8251469566118123e-06	8.93733024611422
ENSG00000225159	2.901224774290943e-06	5.210298909244024
ENSG00000103496	2.920550233222631e-06	8.652280905317099
ENSG00000165197	2.920550233222631e-06	4.870092441482846
ENSG00000214274	2.959573638358188e-06	7.70374028785942
ENSG00000173320	2.959573638358188e-06	6.7183038692680395
ENSG00000186153	2.9792731113594155e-06	8.4417057784852
ENSG00000127920	2.9792731113594316e-06	7.453092227949279
ENSG00000260660	2.999098789960898e-06	6.364727146364088
ENSG00000105364	3.0190514487678384e-06	8.668508085844481
ENSG00000263361	3.0190514487678384e-06	3.5379224992081393
ENSG00000223704	3.0190514487678545e-06	7.581095913247601
ENSG00000124191	3.0190514487678545e-06	5.408752509738761
ENSG00000214016	3.0391318669128885e-06	4.3524914377298805
ENSG00000153789	3.0391318669128885e-06	8.113115495418702
ENSG00000153048	3.0391318669128885e-06	8.518124788709759
ENSG00000101439	3.059340828080828e-06	8.89117428769198
ENSG00000219747	3.059340828080855e-06	6.105729736358554
ENSG00000160202	3.079679120533897e-06	6.373572094866208
ENSG00000101444	3.079679120533897e-06	8.885586280588202
ENSG00000106868	3.12074687538282e-06	7.819295264885405
ENSG00000213625	3.12074687538282e-06	8.884591909400223
ENSG00000263164	3.290352007211419e-06	3.739064176887339
ENSG00000231500	3.33411975713606e-06	8.945443836377912
ENSG00000153779	3.3562132173983487e-06	4.279198785061697
ENSG00000077157	3.3636089644426706e-06	8.657868912420879
ENSG00000100373	3.378447539622296e-06	4.005794365340452
ENSG00000159110	3.43088026170566e-06	8.85466313150537
ENSG00000230629	3.4764450897480265e-06	7.678674460635689
ENSG00000232698	3.514860087027812e-06	7.558756782179778
ENSG00000165724	3.5225919503979015e-06	8.720252051370501
ENSG00000106211	3.5693279602765068e-06	8.874947107164598
ENSG00000168781	3.592919142729427e-06	8.606124946894859
ENSG00000234719	3.5929191427294395e-06	7.7656998298615845
ENSG00000219665	3.616660318778958e-06	8.314413917426046
ENSG00000234284	3.616660318778958e-06	6.103064502842702
ENSG00000266208	3.6645963089824106e-06	6.270961199811973
ENSG00000215086	3.6887929650410247e-06	4.708773937013353
ENSG00000178035	3.713143298563398e-06	8.892705499663915
ENSG00000228300	3.762308740724546e-06	8.85466313150537
ENSG00000226084	3.762308740724546e-06	7.80477349559706
ENSG00000100600	3.7623087407245925e-06	8.849075124401589
ENSG00000223722	3.7623087407245925e-06	4.970406228682171
ENSG00000107201	3.7871257342647762e-06	8.773527228868451
ENSG00000071082	3.7871257342647762e-06	8.933273450982373
ENSG00000112531	3.787125734264796e-06	8.868364728872839
ENSG00000047365	3.812100175130826e-06	8.668965616248503
ENSG00000170540	3.812100175130826e-06	8.811569597026997
ENSG00000160791	3.837233019445674e-06	7.263264824921581
ENSG00000186583	3.837233019445674e-06	6.433375034831774
ENSG00000107669	3.837233019445708e-06	8.737016072681838
ENSG00000181982	3.862525228854993e-06	8.64011051992156
ENSG00000184083	3.862525228854993e-06	8.30793633243637
ENSG00000138279	3.862525228854993e-06	8.860251138609149
ENSG00000167700	3.88797777055713e-06	8.687797690315731
ENSG00000163013	3.88797777055713e-06	8.845018329269742
ENSG00000010626	3.913591617333378e-06	8.07694552291427
ENSG00000253270	3.913591617333378e-06	4.543932047245373
ENSG00000176371	3.913591617333392e-06	8.454667968192226
ENSG00000134321	3.922165580773793e-06	8.563207065564086
ENSG00000225579	4.017679707914718e-06	7.2007602107745905
ENSG00000133026	4.017679707914733e-06	8.307549661877864
ENSG00000199053	4.0707172914417565e-06	5.461307908976764
ENSG00000104886	4.0707172914417785e-06	8.767939221764673
ENSG00000248991	4.097487987001355e-06	6.896304548205277
ENSG00000158793	4.097487987001355e-06	8.707087294786984
ENSG00000140563	4.124427974550774e-06	8.895231082823827
ENSG00000232124	4.124427974550774e-06	6.202780802308967
ENSG00000213553	4.124427974550774e-06	8.574664957028071
ENSG00000248787	4.151538278503898e-06	4.084612571101301
ENSG00000260618	4.215463794595574e-06	8.42221360713746
ENSG00000236423	4.233901421524655e-06	7.4065024333184795
ENSG00000186976	4.261703353589442e-06	6.805223082577693
ENSG00000269243	4.317834860547203e-06	7.270156461339188
ENSG00000205763	4.327258968864384e-06	7.11439362467055
ENSG00000185686	4.346166562047593e-06	7.455634508650725
ENSG00000137877	4.41297077861023e-06	8.326381735945093
ENSG00000065923	4.432238346821156e-06	8.042097285730566
ENSG00000233426	4.441902440783798e-06	6.968651129101686
ENSG00000183386	4.441902440783798e-06	6.607359951465792
ENSG00000233297	4.471016449085502e-06	6.462511049622938
ENSG00000214717	4.4710164490855655e-06	8.651286534129122
ENSG00000072858	4.5003139028931155e-06	8.79733115887557
ENSG00000222018	4.5003139028931155e-06	6.16580785235706
ENSG00000235663	4.500313902893155e-06	5.018700438824015
ENSG00000260919	4.529795907883819e-06	4.0650895339738735
ENSG00000218227	4.55946357606821e-06	8.108589616463073
ENSG00000224420	4.55946357606821e-06	6.946005640241502
ENSG00000158062	4.619360381933707e-06	8.681672842427995
ENSG00000187231	4.619360381933707e-06	8.378040825243998
ENSG00000198860	4.649591775612038e-06	8.803456006763307
ENSG00000166788	4.710626232935275e-06	8.561957730848578
ENSG00000138311	4.710626232935275e-06	4.2663294008574635
ENSG00000213881	4.710626232935275e-06	5.6259524700409616
ENSG00000224905	4.772430577582686e-06	5.704599508755859
ENSG00000214706	4.772430577582686e-06	8.827796777554383
ENSG00000131386	4.772430577582686e-06	6.2329869924155785
ENSG00000204396	4.772430577582729e-06	8.713132832294786
ENSG00000234648	4.866600973299356e-06	7.5534576720600946
ENSG00000232855	4.866600973299356e-06	7.5551222400678535
ENSG00000145919	4.866600973299356e-06	8.735484860709903
ENSG00000174886	4.898386175252404e-06	8.34885702085677
ENSG00000205929	4.930370891152148e-06	7.213435292224205
ENSG00000175283	4.962556318517811e-06	8.672028040192371
ENSG00000236801	4.962556318517811e-06	7.102675203831856
ENSG00000188001	4.962556318517828e-06	6.6829880678150575
ENSG00000237765	4.962556318517828e-06	7.82365796631533
ENSG00000145431	4.962556318517828e-06	6.8545661846015244
ENSG00000058056	4.994943661696264e-06	8.472628927568033
ENSG00000260296	5.027534131898798e-06	7.288795981189984
ENSG00000147454	5.027534131898798e-06	8.6862664783438
ENSG00000128915	5.060328947238135e-06	8.858719926637214
ENSG00000108239	5.093329332765203e-06	8.50003212230298
ENSG00000225342	5.193576265839804e-06	6.572374011886087
ENSG00000183527	5.227411322699599e-06	8.660394495580789
ENSG00000169021	5.4349140954939585e-06	8.830322360714293
ENSG00000220201	5.4349140954939585e-06	6.429267720680665
ENSG00000144824	5.4349140954939585e-06	7.722959367331349
ENSG00000226155	5.470258628414134e-06	3.9936645181808794
ENSG00000174917	5.505823987048549e-06	8.831853572686226
ENSG00000104774	5.541611490099483e-06	8.900819089927607
ENSG00000111276	5.541611490099512e-06	8.88306069742829
ENSG00000188971	5.541611490099512e-06	8.603599363734947
ENSG00000236133	5.589676012057371e-06	4.228822103674214
ENSG00000172456	5.613858241680681e-06	7.941997601995443
ENSG00000188153	5.687009583019195e-06	8.100032847023149
ENSG00000239183	5.761076335520768e-06	5.977514322252714
ENSG00000212802	5.7735105592313795e-06	7.934382807092459
ENSG00000136631	5.798456406201065e-06	8.733953648737971
ENSG00000008282	5.810968131751568e-06	8.856194343477304
ENSG00000242299	5.886584951333293e-06	8.515264931642383
ENSG00000268592	5.886584951333324e-06	4.376684605847494
ENSG00000261131	5.886584951333324e-06	4.628211305917008
ENSG00000130165	5.911999975160832e-06	8.800393582819439
ENSG00000186193	5.924746986350386e-06	8.306757857566376
ENSG00000165795	5.924746986350439e-06	8.525701538189494
ENSG00000197566	5.96314664329064e-06	7.752154303412935
ENSG00000198853	5.96314664329064e-06	7.463980799053237
ENSG00000122643	5.9631466432906615e-06	8.811569597026997
ENSG00000205339	5.9631466432906615e-06	8.908932680191299
ENSG00000187446	6.001785335897559e-06	8.856194343477304
ENSG00000156140	6.066718212386932e-06	4.073309980624554
ENSG00000166455	6.079785523037199e-06	5.804067468922794
ENSG00000198918	6.079785523037253e-06	8.925159860718681
ENSG00000171159	6.119149885136351e-06	8.78569761426399
ENSG00000136636	6.119149885136405e-06	8.83996716294992
ENSG00000074964	6.145528687437705e-06	6.034780565132696
ENSG00000183921	6.158759018120335e-06	7.484420175938899
ENSG00000131263	6.198614376068005e-06	8.7542376243972
ENSG00000156535	6.198614376068005e-06	6.85955528712507
ENSG00000237292	6.238717421254236e-06	4.1168429806673155
ENSG00000272468	6.238717421254236e-06	7.603504450280444
ENSG00000170899	6.319672463681854e-06	8.377386293810664
ENSG00000167554	6.319672463681854e-06	6.167670922823378
ENSG00000108405	6.319672463681854e-06	8.91145826335121
ENSG00000197599	6.360527426844042e-06	7.033929372733908
ENSG00000168772	6.401636009174419e-06	8.701499287683204
ENSG00000142279	6.442999714582538e-06	5.58124710522506
ENSG00000239191	6.442999714582538e-06	3.2446850593908994
ENSG00000180998	6.442999714582595e-06	6.57651394321648
ENSG00000090263	6.484620055437896e-06	8.730891224794103
ENSG00000095110	6.484620055437896e-06	8.208056334844677
ENSG00000064601	6.484620055437931e-06	8.858719926637214
ENSG00000116791	6.526498552613928e-06	8.717726468210587
ENSG00000120709	6.611036142213526e-06	8.884591909400223
ENSG00000136810	6.653698319311162e-06	8.904875885059452
ENSG00000240463	6.6966248221685985e-06	5.541527643520672
ENSG00000204604	6.710992665593395e-06	8.503683783681842
ENSG00000166816	6.739817214859085e-06	8.309080873849798
ENSG00000164924	6.739817214859085e-06	8.925159860718681
ENSG00000184984	6.739817214859085e-06	5.953134959948439
ENSG00000240038	6.7832770702332415e-06	8.72584005847428
ENSG00000165646	6.871005504598352e-06	8.064651881022176
ENSG00000106993	6.9598228853753e-06	8.666976873872548
ENSG00000242615	7.004643957377925e-06	5.448322214567949
ENSG00000229502	7.095118997124375e-06	2.429102920930284
ENSG00000171530	7.095118997124375e-06	8.844023958081767
ENSG00000003096	7.140776245219563e-06	4.5817750609462164
ENSG00000173218	7.140776245219563e-06	7.111147429530878
ENSG00000144426	7.1867155143343225e-06	8.509676924538605
ENSG00000178718	7.1867155143343225e-06	8.801924794791372
ENSG00000251192	7.232938467673105e-06	7.858520219880629
ENSG00000233836	7.295013250786615e-06	6.218076012417534
ENSG00000147604	7.373326204848957e-06	8.941387041246065
ENSG00000138326	7.373326204848957e-06	8.933273450982373
ENSG00000147100	7.4683673635218195e-06	5.252846692823621
ENSG00000205808	7.516327873648402e-06	8.577190540187981
ENSG00000228413	7.5323803112955615e-06	4.723571565210497
ENSG00000136379	7.580735327070323e-06	8.260144368740118
ENSG00000173898	7.580735327070323e-06	8.88864870453207
ENSG00000145685	7.58073532707039e-06	7.744864997036803
ENSG00000124098	7.58073532707039e-06	8.663456919524657
ENSG00000040487	7.613137402171719e-06	8.360164742095304
ENSG00000184992	7.678340842178517e-06	8.679684100052041
ENSG00000173207	7.678340842178517e-06	8.5609633596606
ENSG00000236204	7.727594855099651e-06	6.483951557658018
ENSG00000151229	7.727594855099651e-06	8.492455372823242
ENSG00000109184	7.77715206364722e-06	8.751712041237289
ENSG00000141965	7.777152063647288e-06	4.740857807564982
ENSG00000178562	7.927660726247144e-06	8.480991915512076
ENSG00000158714	7.927660726247144e-06	6.4654460133823966
ENSG00000255760	7.978448630292626e-06	5.95058299233822
ENSG00000262484	8.029548736436656e-06	5.67099143838979
ENSG00000146350	8.080962876142285e-06	7.888593602153759
ENSG00000146147	8.132692891051414e-06	6.619659191065279
ENSG00000135185	8.132692891051414e-06	8.900819089927607
ENSG00000213280	8.132692891051414e-06	5.080120083409434
ENSG00000076258	8.184740633037779e-06	8.000869237131596
ENSG00000152767	8.219616561898081e-06	7.716532725112219
ENSG00000181444	8.23710796426044e-06	7.9074511591431325
ENSG00000256733	8.23710796426044e-06	4.413205088590406
ENSG00000171365	8.23710796426044e-06	8.07654038916129
ENSG00000256633	8.289796757217003e-06	3.3557019518051003
ENSG00000177519	8.342808894797895e-06	6.634148623664755
ENSG00000260719	8.396146270340162e-06	8.37792313459462
ENSG00000110318	8.396146270340162e-06	8.170057694604651
ENSG00000149547	8.449810787681895e-06	8.845018329269742
ENSG00000090581	8.449810787681895e-06	8.833842315062183
ENSG00000204923	8.449810787681895e-06	8.394018608091029
ENSG00000272659	8.449810787681895e-06	5.1486490812574495
ENSG00000125691	8.558128915949205e-06	8.945443836377912
ENSG00000104763	8.667778722406977e-06	8.88306069742829
ENSG00000100678	8.667778722407053e-06	7.353097266179232
ENSG00000238243	8.723107877691068e-06	3.560637664603926
ENSG00000150938	8.723107877691068e-06	7.758364027527784
ENSG00000079616	8.723107877691068e-06	8.801924794791372
ENSG00000072274	8.723107877691146e-06	8.896762294795762
ENSG00000182287	8.77877582140148e-06	8.846549541241677
ENSG00000162267	8.834784532427343e-06	6.635718999424568
ENSG00000180815	8.891136000603171e-06	5.2128316124261325
ENSG00000146083	8.947832226765479e-06	8.872421524004686
ENSG00000171863	8.947832226765479e-06	8.933273450982373
ENSG00000157540	8.947832226765479e-06	8.880535114268378
ENSG00000144036	9.062267011748306e-06	8.392566706499029
ENSG00000076043	9.062267011748385e-06	8.801924794791372
ENSG00000253986	9.120009627766663e-06	5.032599231730102
ENSG00000242779	9.120009627766663e-06	4.118886035171041
ENSG00000017621	9.178105116282402e-06	7.182062976392557
ENSG00000100206	9.178105116282402e-06	6.255271623643642
ENSG00000234361	9.236555534002893e-06	2.2199169765592055
ENSG00000082293	9.236555534002893e-06	4.8257397166980995
ENSG00000008735	9.295362948983866e-06	6.495802421715126
ENSG00000101282	9.354529440687886e-06	5.949981467853134
ENSG00000150873	9.414057100043216e-06	3.252500161848255
ENSG00000238961	9.473948029503208e-06	4.4714535795680765
ENSG00000179528	9.473948029503208e-06	5.788510988629847
ENSG00000141441	9.493992764400952e-06	8.239677743279364
ENSG00000180979	9.53420434310592e-06	8.568540109140335
ENSG00000143514	9.594828166533679e-06	8.766408009792737
ENSG00000174915	9.594828166533679e-06	8.707087294786984
ENSG00000179820	9.655821637173029e-06	8.576451132527536
ENSG00000196081	9.676235308995969e-06	6.575656276764279
ENSG00000102081	9.73772498775108e-06	8.797867999659527
ENSG00000175556	9.841041483064963e-06	4.625712250192478
ENSG00000079974	9.861830563013113e-06	8.507485615286157
ENSG00000206549	9.861830563013113e-06	6.404311632631983
ENSG00000159403	1.0178766531763142e-05	8.686266478343798
ENSG00000180660	1.0243315278985328e-05	6.852510206284873
ENSG00000203761	1.0308256459800326e-05	7.880637201843186
ENSG00000101400	1.0373592348533371e-05	8.395884093970428
ENSG00000197958	1.0373592348533371e-05	8.93733024611422
ENSG00000118217	1.0439325231978746e-05	8.908932680191299
ENSG00000162607	1.0638928906916173e-05	8.808507173083129
ENSG00000160200	1.063892890691621e-05	8.868364728872839
ENSG00000133640	1.0774025488624478e-05	3.762443442582325
ENSG00000125743	1.1119000914861348e-05	8.88864870453207
ENSG00000188825	1.1119000914861387e-05	6.9932534085799345
ENSG00000258072	1.1189255299421747e-05	6.245915976797183
ENSG00000104626	1.1189255299421747e-05	8.382182496602958
ENSG00000259660	1.1189255299421747e-05	5.4311788544612405
ENSG00000224614	1.1189255299421747e-05	6.764503288955189
ENSG00000182586	1.1189255299421747e-05	3.7022238457778056
ENSG00000273382	1.125993511642121e-05	6.16934009856687
ENSG00000141665	1.125993511642121e-05	5.5934262936407775
ENSG00000122026	1.1331042820688012e-05	8.933273450982373
ENSG00000184500	1.1402580880443013e-05	5.642287108103868
ENSG00000111445	1.1402580880443013e-05	8.435123400193444
ENSG00000231125	1.1402580880443074e-05	6.536442904957695
ENSG00000134716	1.1498638693262765e-05	8.52578084856943
ENSG00000147036	1.161980207718344e-05	5.398667389134743
ENSG00000058866	1.161980207718344e-05	7.471076881520546
ENSG00000107187	1.161980207718344e-05	4.7895313793892615
ENSG00000235314	1.161980207718344e-05	7.941442298017011
ENSG00000081913	1.1791488486003693e-05	7.6231873206228835
ENSG00000172365	1.1840986629425727e-05	3.581292807371424
ENSG00000272143	1.1840986629425727e-05	5.0974987738866515
ENSG00000152527	1.1840986629425727e-05	4.598937140092873
ENSG00000215447	1.1940581030287866e-05	8.013189792752582
ENSG00000223864	1.2066203389759534e-05	3.265121443288751
ENSG00000205726	1.2295522340660996e-05	8.83996716294992
ENSG00000165138	1.2295522340660996e-05	8.842492746109832
ENSG00000147955	1.2372885849501429e-05	8.874947107164598
ENSG00000269934	1.2450715714052153e-05	4.835287875518755
ENSG00000011451	1.2766752497666144e-05	8.858719926637214
ENSG00000232671	1.2766752497666144e-05	4.9403025426332405
ENSG00000224677	1.2873795744351407e-05	3.5921047444101153
ENSG00000101443	1.292763933214959e-05	5.676589959376413
ENSG00000156976	1.2954641975525824e-05	8.941387041246065
ENSG00000130312	1.3172617116965448e-05	8.801924794791372
ENSG00000231769	1.3172617116965448e-05	6.196490735659097
ENSG00000254685	1.3200109813564938e-05	8.30688956459735
ENSG00000086619	1.3200109813564938e-05	8.864307933740994
ENSG00000255237	1.3282918143888103e-05	4.540136570099357
ENSG00000182827	1.336622403901488e-05	8.880535114268378
ENSG00000228318	1.336622403901488e-05	6.520954765187649
ENSG00000092978	1.336622403901488e-05	8.657332071636922
ENSG00000129158	1.336622403901488e-05	8.429130259336683
ENSG00000130332	1.3450030345443667e-05	8.786691985451967
ENSG00000157873	1.3450030345443667e-05	8.874947107164598
ENSG00000214401	1.3534339925053181e-05	7.729362872942076
ENSG00000105717	1.3534339925053181e-05	6.322490085861468
ENSG00000228510	1.3619155655180253e-05	5.051440444428814
ENSG00000103174	1.3619155655180253e-05	8.500111432682912
ENSG00000152270	1.3704480428697984e-05	7.409725150100812
ENSG00000149269	1.3790317154093639e-05	8.85466313150537
ENSG00000138172	1.3790317154093688e-05	7.975997526249936
ENSG00000008294	1.387666875554811e-05	8.84808075321361
ENSG00000205730	1.387666875554811e-05	6.475040286890083
ENSG00000237039	1.387666875554811e-05	7.565816273104332
ENSG00000234741	1.387666875554811e-05	8.904875885059452
ENSG00000153291	1.3963538173013901e-05	6.98291043158363
ENSG00000261147	1.3963538173013952e-05	4.388822064154303
ENSG00000122705	1.4050928362295542e-05	8.834379155846138
ENSG00000143553	1.4050928362295542e-05	8.683740895183888
ENSG00000174607	1.4050928362295542e-05	8.659118247136387
ENSG00000068308	1.4138842295128892e-05	8.838435950977985
ENSG00000105185	1.4227282959261058e-05	8.86277672176906
ENSG00000241061	1.4405756512953554e-05	6.338877862540325
ENSG00000244436	1.4405756512953554e-05	2.700571721516909
ENSG00000232623	1.4435709812111303e-05	2.9319323903055428
ENSG00000261114	1.4495795458792527e-05	8.437191452949333
ENSG00000111817	1.4495795458792527e-05	8.317731304897444
ENSG00000109466	1.4495795458792527e-05	8.535883181209078
ENSG00000063245	1.4586373248651854e-05	8.849075124401589
ENSG00000273160	1.4677492951551285e-05	5.372021678112051
ENSG00000136908	1.4677492951551285e-05	8.818151975318758
ENSG00000156170	1.4677492951551285e-05	8.627940134526023
ENSG00000139722	1.4677492951551285e-05	8.925159860718681
ENSG00000143401	1.4677492951551285e-05	8.864307933740994
ENSG00000228451	1.4769157653012056e-05	7.6037213683847265
ENSG00000178078	1.4769157653012109e-05	8.076285425633758
ENSG00000244219	1.4769157653012109e-05	5.693807347800129
ENSG00000226360	1.4861370455137765e-05	7.41101821273484
ENSG00000231205	1.5047452853213647e-05	3.8198290606727827
ENSG00000171119	1.5047452853213647e-05	5.800647386486223
ENSG00000262454	1.5172745136110832e-05	7.493990898795577
ENSG00000006704	1.5330765720697028e-05	5.853411386962799
ENSG00000260805	1.5330765720697028e-05	6.735103673825224
ENSG00000142676	1.5426333210169263e-05	8.93733024611422
ENSG00000173221	1.5426333210169263e-05	8.925159860718681
ENSG00000170989	1.5426333210169317e-05	6.714232807044741
ENSG00000169241	1.5426333210169317e-05	8.85718871466528
ENSG00000241288	1.5522470986392473e-05	5.986359553388791
ENSG00000271948	1.5522470986392473e-05	6.907373699801763
ENSG00000197565	1.555464420130901e-05	7.912314109814258
ENSG00000105220	1.555464420130901e-05	8.904875885059452
ENSG00000188015	1.561918228716044e-05	3.0056371637373123
ENSG00000261400	1.561918228716044e-05	3.3871772743933803
ENSG00000170832	1.565154739943079e-05	8.522384150718098
ENSG00000221968	1.5716470367613088e-05	8.668508085844481
ENSG00000159346	1.581433850032186e-05	8.903344673087517
ENSG00000129460	1.581433850032186e-05	8.744592822161575
ENSG00000198108	1.591278997537718e-05	8.717981431738119
ENSG00000231711	1.6111456201011296e-05	7.4104352357663315
ENSG00000165516	1.6111456201011296e-05	8.870890312032751
ENSG00000148730	1.6144797250827306e-05	8.866833516900904
ENSG00000101577	1.621167762015572e-05	8.551318557424972
ENSG00000157045	1.6245217188855423e-05	8.763882426632826
ENSG00000267381	1.6346234930873535e-05	4.074650996711816
ENSG00000135387	1.6346234930873535e-05	8.917046270454989
ENSG00000167526	1.641391387641475e-05	8.945443836377912
ENSG00000011243	1.641391387641475e-05	8.831853572686226
ENSG00000127946	1.6550077385008828e-05	8.405194622298588
ENSG00000166562	1.6652908921479635e-05	8.921103065586836
ENSG00000260990	1.696508609809034e-05	5.500805545542128
ENSG00000272016	1.7070384267167796e-05	6.658525653124218
ENSG00000104936	1.7070384267167857e-05	8.513733719670448
ENSG00000261441	1.7070384267167857e-05	6.45984052723856
ENSG00000105472	1.7140930270784716e-05	5.389610661977853
ENSG00000189157	1.7176307831633427e-05	6.184859334443201
ENSG00000198088	1.7176307831633427e-05	8.292316852538457
ENSG00000065183	1.717630783163358e-05	8.78010960716021
ENSG00000128928	1.717630783163358e-05	8.864307933740994
ENSG00000182087	1.7247272726679286e-05	8.925159860718681
ENSG00000232995	1.7282860323680235e-05	7.057102465503151
ENSG00000205269	1.7282860323680235e-05	8.473957572663476
ENSG00000079156	1.7282860323680235e-05	5.778321586701751
ENSG00000196998	1.7390045294312193e-05	8.766408009792737
ENSG00000112306	1.7390045294312193e-05	8.945443836377912
ENSG00000204791	1.749786631343812e-05	6.060903124826736
ENSG00000272744	1.7497866313438184e-05	4.540050689641105
ENSG00000184905	1.7570102124645135e-05	5.02973997608227
ENSG00000200959	1.760632696996536e-05	3.7791534986843742
ENSG00000160282	1.760632696996536e-05	5.88958400201122
ENSG00000185112	1.760632696996536e-05	7.6832767652840115
ENSG00000177971	1.7715430871893586e-05	8.79128562136777
ENSG00000126768	1.7935582939982076e-05	8.733953648737971
ENSG00000262001	1.8046638418458303e-05	4.172555271769791
ENSG00000107518	1.8158351767158402e-05	4.9327703101636695
ENSG00000221923	1.827072669097256e-05	7.319948610878201
ENSG00000119242	1.827072669097256e-05	8.4356602409774
ENSG00000232874	1.8383766914457565e-05	5.062988460036794
ENSG00000251249	1.8383766914457565e-05	4.5854597118032245
ENSG00000197451	1.849747618193443e-05	8.892705499663915
ENSG00000146094	1.849747618193443e-05	8.917046270454989
ENSG00000261418	1.861185825758481e-05	8.511208136510536
ENSG00000197992	1.872691692555109e-05	4.388010737262809
ENSG00000198756	1.872691692555109e-05	5.702103899967391
ENSG00000108061	1.872691692555109e-05	8.732422436766036
ENSG00000237506	1.8842655990033036e-05	6.174018649896695
ENSG00000188266	1.8842655990033036e-05	7.977848660901543
ENSG00000130733	1.8842655990033036e-05	8.834379155846138
ENSG00000150471	1.895907927538738e-05	5.568738161931305
ENSG00000125459	1.895907927538738e-05	8.739004815057795
ENSG00000165678	1.895907927538738e-05	8.904875885059452
ENSG00000196172	1.907619062622795e-05	7.094464220151032
ENSG00000232956	1.9076190626228017e-05	8.810038385055064
ENSG00000164466	1.9076190626228017e-05	8.806975961111196
ENSG00000257221	1.931249300470386e-05	7.84974798621692
ENSG00000196263	1.931249300470386e-05	4.440051748879517
ENSG00000125869	1.931249300470386e-05	8.841955905325873
ENSG00000247595	1.931249300470386e-05	6.002057989304744
ENSG00000102271	1.931249300470386e-05	4.122517566609796
ENSG00000235174	1.9431691823749964e-05	8.012626038239732
ENSG00000100997	1.9551594291305257e-05	8.775058440840384
ENSG00000254343	1.9551594291305257e-05	8.255858093002885
ENSG00000175806	1.9672204354773125e-05	8.428541021901687
ENSG00000073150	1.9672204354773125e-05	6.126081440646941
ENSG00000267253	1.9793525982418924e-05	3.646590557218528
ENSG00000138780	1.9793525982418924e-05	8.443236990457136
ENSG00000228612	1.9834125339231222e-05	2.0988818528980393
ENSG00000104695	1.991556316347313e-05	8.74864961729342
