# Supplementary material for: Machine learning predicts treatment sensitivity in multiple myeloma based on molecular and clinical information coupled with drug response
Source: PLoS One. 2021 Jul 28;16(7):e0254596. doi: 10.1371/journal.pone.0254596 (PMC8318243; doi:10.1371/journal.pone.0254596)
Supplement: S1 File — (ZIP) [file pone.0254596.s004.zip › Supplementary Material 1/t_4_14_whsc1/selected_genes_experiment_0.csv]

gene	pvalue	entropy
ENSG00000109685	9.457498082988302e-47	8.87336028838256
ENSG00000235034	8.435144220705182e-45	2.325020757646039
ENSG00000213023	1.3810369171056736e-44	2.803977954387217
ENSG00000249784	4.492851988003927e-43	3.5832593545633173
ENSG00000183504	2.643504387365877e-40	3.7118858156853265
ENSG00000267890	2.5413226002334705e-39	1.5390221222195377
ENSG00000162409	2.3750656288332284e-38	3.405234696645738
ENSG00000166446	3.317947914980405e-38	6.465989857964056
ENSG00000185630	5.228926632921983e-38	5.628933156748777
ENSG00000234215	8.230718079402051e-38	2.0415042617441834
ENSG00000105472	3.187178776261536e-37	5.381048201621605
ENSG00000204241	4.049918699680244e-37	2.147488957808073
ENSG00000165868	1.0522839729538292e-36	4.563009940828796
ENSG00000120440	1.6432592817188336e-36	1.8156444546049813
ENSG00000103253	1.7437198949204375e-36	8.485402680734092
ENSG00000143502	3.344614580138352e-36	4.187871377085612
ENSG00000154914	5.5228601204587426e-36	2.789043929921135
ENSG00000259867	1.4990105696595887e-35	2.6564017069110473
ENSG00000182240	4.4125020535734233e-35	6.654452296959666
ENSG00000182310	4.6767057370229363e-35	5.119228429535531
ENSG00000166173	7.660143914523175e-35	4.276451074047515
ENSG00000134769	9.940745646324512e-35	6.2102839413723565
ENSG00000161243	1.6244211860809685e-34	4.406241471480749
ENSG00000151276	2.502270607363434e-34	5.9157506907444155
ENSG00000143776	2.9733329296216488e-34	5.583107114475404
ENSG00000225302	4.317802094821164e-34	2.755919400734539
ENSG00000115526	5.5873005190275385e-34	5.611356942863946
ENSG00000166257	1.1406868849448708e-33	3.9355230699094252
ENSG00000131831	6.984271017868077e-33	3.3922013303763134
ENSG00000269978	7.816147800606243e-33	1.6176550659969426
ENSG00000204860	9.515455889155507e-33	3.6093908201798763
ENSG00000145555	1.971419921177616e-32	6.409110666826771
ENSG00000171016	2.204500589285091e-32	2.354357489650847
ENSG00000080709	2.4649293497588454e-32	1.9130156561734162
ENSG00000162004	2.6063803704975104e-32	8.419419625528723
ENSG00000101349	3.9581684633756245e-32	3.7757649011990786
ENSG00000255020	5.082994200870859e-32	3.7149780853500833
ENSG00000171435	7.704555761846829e-32	3.3477836572647575
ENSG00000186310	8.143145812418735e-32	5.81817951099569
ENSG00000130147	9.096070389293054e-32	3.739264474948499
ENSG00000265778	1.3025659330463388e-31	2.6031223286430443
ENSG00000253764	2.080377397591621e-31	2.1335115249871413
ENSG00000157985	2.1383694084467646e-31	6.600363526680212
ENSG00000039560	2.2592122842541203e-31	5.580371080020585
ENSG00000168589	2.5216107111585797e-31	3.8131941983405206
ENSG00000104369	2.972969812765839e-31	3.6543329367817727
ENSG00000166086	4.018662153636452e-31	7.336439677465997
ENSG00000075340	6.055087947114539e-31	6.148233198266872
ENSG00000270035	1.1326815617417383e-30	1.20091292433808
ENSG00000176595	1.2974015907208346e-30	5.247731280665293
ENSG00000231738	1.6560342387228322e-30	5.3630249277429325
ENSG00000259424	1.748229384672839e-30	3.4817882205019504
ENSG00000225554	2.2914260938880216e-30	1.379808347114558
ENSG00000256124	2.69463441588304e-30	1.0254760506248988
ENSG00000154153	3.930341831989151e-30	5.435674923961384
ENSG00000165626	5.5750348573584416e-30	5.281595332243959
ENSG00000146555	6.207008569661641e-30	4.387828382800489
ENSG00000184640	6.910035540776262e-30	8.885655370349774
ENSG00000249267	7.692037546768876e-30	1.4305344439277021
ENSG00000197355	1.0325107874547969e-29	8.80368815723502
ENSG00000130477	1.2120354956472795e-29	2.946534645391377
ENSG00000158321	1.385062386554614e-29	6.1424573007030485
ENSG00000175344	1.54095908784523e-29	2.8633803582109922
ENSG00000127955	1.6253174074015816e-29	4.811778868223995
ENSG00000111110	1.6253174074015816e-29	7.210436000578517
ENSG00000204681	1.7605223546561328e-29	7.697456733295834
ENSG00000161647	2.840708890709316e-29	3.54375450620812
ENSG00000156140	5.361838890878792e-29	4.181552798757702
ENSG00000127585	7.166695800858023e-29	7.873379302336261
ENSG00000235597	8.393280089013516e-29	2.4037099928096866
ENSG00000148468	1.419196441558913e-28	7.402531108465425
ENSG00000036448	1.575992722775733e-28	6.125007410357793
ENSG00000135919	2.457922105734502e-28	7.03531447647548
ENSG00000198795	2.5895953598811838e-28	5.065394760389647
ENSG00000183580	3.827515253979502e-28	4.4506102296631465
ENSG00000174595	4.711984828575647e-28	1.6949355213104582
ENSG00000075891	4.835923215035448e-28	3.952037807805116
ENSG00000184785	5.650464440645036e-28	5.553074195660276
ENSG00000173581	6.26769640743022e-28	8.49138564085406
ENSG00000227051	6.26769640743022e-28	3.1868358418081555
ENSG00000188130	7.512958849470863e-28	8.012066481030814
ENSG00000055732	1.0786457240431948e-27	3.333891598570782
ENSG00000165802	1.1654067539939491e-27	8.72782842361073
ENSG00000187098	1.2270581948212356e-27	7.839679226407884
ENSG00000099139	1.547018743979436e-27	6.185772057047643
ENSG00000107518	1.547018743979436e-27	5.013463529606849
ENSG00000152767	1.7145903278108538e-27	7.710593737760976
ENSG00000172081	2.3331025064931946e-27	8.881557009694037
ENSG00000113657	2.652008735466125e-27	4.3673935364537755
ENSG00000172348	2.791356413227321e-27	5.247680203343216
ENSG00000261754	3.1723118621517194e-27	4.595413911993399
ENSG00000165810	3.338750750178371e-27	4.565312406650272
ENSG00000064309	3.891823501547124e-27	5.780392386398881
ENSG00000162722	4.095665105399108e-27	5.7253082615217075
ENSG00000136826	5.421282641514293e-27	8.810337977927308
ENSG00000254648	6.31551589794668e-27	1.3182411892128634
ENSG00000259744	6.644964769521101e-27	2.0850281026856727
ENSG00000046604	7.171354601192428e-27	6.934334530627475
ENSG00000180071	7.545048468127122e-27	3.264299791195387
ENSG00000176978	1.2845323254990967e-26	8.904600273009276
ENSG00000103260	1.3857154099059822e-26	8.321930472720123
ENSG00000162669	1.5330177118121656e-26	3.893574567131613
ENSG00000189013	1.7835603975956003e-26	2.2375271591857087
ENSG00000087258	1.9727356466715593e-26	4.176298851384073
ENSG00000151718	2.2373990587558075e-26	7.4611293069048115
ENSG00000253696	3.02501584303565e-26	1.3509221499639525
ENSG00000197077	3.985707132277344e-26	4.401618830626894
ENSG00000143995	6.408233131953485e-26	6.466974896232863
ENSG00000143845	6.408233131953485e-26	2.5950129127774573
ENSG00000140988	8.428622138108405e-26	8.926638976907151
ENSG00000250305	1.0031144931775207e-25	6.11314432853864
ENSG00000006453	1.0031144931775207e-25	6.377091421685663
ENSG00000072195	1.1642749175321152e-25	6.550197324446468
ENSG00000211802	1.2857194236515216e-25	2.6084212509807383
ENSG00000044524	2.3276459896504806e-25	4.664410531956017
ENSG00000135111	2.506369314761419e-25	2.268474229473567
ENSG00000146950	2.568915627253843e-25	2.7943787929792854
ENSG00000196876	3.2061900456725626e-25	6.873133240327098
ENSG00000070601	3.7157399691494045e-25	3.8418758088400606
ENSG00000269887	4.099239774141851e-25	2.134953200835234
ENSG00000131398	4.3054496797687475e-25	5.303196708147797
ENSG00000177283	5.368129467116473e-25	5.350350194536505
ENSG00000105426	5.50118708960816e-25	7.347014520889943
ENSG00000101443	6.066904182272395e-25	5.647181990628975
ENSG00000092096	6.371015889610019e-25	8.480814912378504
ENSG00000152463	6.371015889610019e-25	3.3407609820361888
ENSG00000121904	6.855730806006793e-25	3.627479344824071
ENSG00000068078	7.199002014833727e-25	6.747243938175613
ENSG00000238243	8.133516798885e-25	3.6210751129764316
ENSG00000166532	9.646954116504619e-25	7.614812069821131
ENSG00000246379	1.29174483846014e-24	1.3867001841353181
ENSG00000140470	1.3235102818792927e-24	6.241961452818064
ENSG00000156475	1.3893817333438288e-24	4.7250738917999815
ENSG00000170011	1.728350664722989e-24	7.266998875455962
ENSG00000229536	1.9508491515896378e-24	3.063332829278072
ENSG00000225173	1.9508491515896378e-24	2.035263350876937
ENSG00000107331	2.0475961807219774e-24	8.799589796579282
ENSG00000132970	2.097737633957316e-24	6.296345028035858
ENSG00000104970	2.097737633957316e-24	5.598347104040741
ENSG00000183783	2.149095560837207e-24	1.281589116550762
ENSG00000212864	2.8716460593128842e-24	7.224561708494682
ENSG00000157657	3.0135464413850927e-24	6.960570785726978
ENSG00000079101	3.318518390817071e-24	3.568383851951716
ENSG00000003096	3.482279215249767e-24	4.659423687895482
ENSG00000144935	4.875749349739621e-24	6.641088711025586
ENSG00000264859	4.994193687359935e-24	2.4707096949996235
ENSG00000118276	5.90702776670107e-24	4.666281774460096
ENSG00000101493	6.5009615900047284e-24	6.669928063589938
ENSG00000011105	8.456903096193267e-24	5.1491855585686634
ENSG00000185008	8.661287064181939e-24	3.2231992930990576
ENSG00000137693	9.758954773475233e-24	4.9144854244740275
ENSG00000105290	1.023565277405546e-23	6.451802273400244
ENSG00000130433	1.1530705222373755e-23	5.7551474050986755
ENSG00000160862	1.7271999633711702e-23	7.49097615803147
ENSG00000138829	1.7271999633711702e-23	5.808600238709526
ENSG00000137962	1.991224954971152e-23	3.9351925048025693
ENSG00000187079	2.038959296246367e-23	7.14376610354634
ENSG00000129116	2.4639480339554974e-23	7.210199171750209
ENSG00000127252	2.5228943342947015e-23	2.834649075076377
ENSG00000244459	2.5832371485871623e-23	4.574742944377676
ENSG00000161082	3.120348897145592e-23	3.4513995905149244
ENSG00000105357	3.120348897145592e-23	2.8795196171903092
ENSG00000213853	4.880397501147607e-23	5.704675287690984
ENSG00000096696	5.2366147641045444e-23	5.110927092359047
ENSG00000214049	6.620423983533784e-23	3.9350343760353708
ENSG00000161681	7.618622316493568e-23	1.8674811805244678
ENSG00000153132	8.563251345125144e-23	7.868948865709782
ENSG00000221887	8.972789526861428e-23	3.046965452984831
ENSG00000080854	1.0083450717557292e-22	4.407366508770023
ENSG00000026559	1.081410503145261e-22	1.8258146001803501
ENSG00000105373	1.1069120494109743e-22	8.914343894939938
ENSG00000259985	1.2150110516541418e-22	2.320523408995278
ENSG00000272143	1.302885944378707e-22	5.134418905474308
ENSG00000171425	1.4299112204522123e-22	8.6755542945035
ENSG00000203727	1.4979475378887129e-22	2.0910291528980576
ENSG00000206190	2.2218714775376865e-22	4.525661026012741
ENSG00000141837	2.437305025340342e-22	5.474995673674171
ENSG00000164050	2.552651640321268e-22	8.39219787857146
ENSG00000272610	3.142281831458378e-22	2.000263975930371
ENSG00000196368	3.142281831458378e-22	6.27036905253888
ENSG00000251359	3.7784532180161413e-22	3.1960916287139822
ENSG00000198157	3.8664491933121537e-22	8.291747981012744
ENSG00000176058	4.541880229347705e-22	8.426531664436549
ENSG00000214575	4.8659575475519995e-22	3.3873010430832853
ENSG00000255794	5.333917335436203e-22	3.6865006860948406
ENSG00000154134	6.555971736910553e-22	8.006846133238327
ENSG00000235688	7.1844804445247745e-22	3.012703839125799
ENSG00000270059	7.872575596033715e-22	1.4411221016986386
ENSG00000196071	8.625841832859802e-22	1.9357656006061454
ENSG00000106070	9.237209942295986e-22	5.007584242129161
ENSG00000167759	9.450381038274986e-22	1.1418469384530994
ENSG00000122026	1.0119545958309224e-21	8.914343894939938
ENSG00000137831	1.0352859660081564e-21	7.771592769389439
ENSG00000114698	1.0835576494335405e-21	6.0429047650936445
ENSG00000142408	1.1868826931417482e-21	3.706127871228699
ENSG00000142609	1.4898280221217917e-21	3.210924696536048
ENSG00000185274	1.5240398233438291e-21	2.7787767285489657
ENSG00000164292	1.5590289889366535e-21	8.756516948200893
ENSG00000162543	1.668837339802715e-21	5.3640333807780864
ENSG00000105193	1.746260565662381e-21	8.926638976907151
ENSG00000271109	1.9557186126749075e-21	5.89813825355865
ENSG00000236154	2.190010298747545e-21	2.841155858125824
ENSG00000240342	2.4520448601643366e-21	8.37420460182735
ENSG00000132122	2.452044860164389e-21	5.947735771627194
ENSG00000251468	2.683816324561469e-21	4.009571558689839
ENSG00000122691	3.679155509630182e-21	3.142547305273233
ENSG00000169894	3.935914064555433e-21	3.712934402525663
ENSG00000158528	4.403811132684879e-21	5.33881631543832
ENSG00000174123	4.503792738907582e-21	8.80005201479482
ENSG00000233016	4.606019862546942e-21	8.751414028127792
ENSG00000270624	5.5108962862209045e-21	2.2728010153502933
ENSG00000105372	6.1635754003973245e-21	8.93073733756289
ENSG00000101282	6.591304602918687e-21	5.925760198452859
ENSG00000197124	6.7403068643096184e-21	5.958377677892702
ENSG00000182674	7.536792926651807e-21	1.2780437057937528
ENSG00000167037	7.7069237451759e-21	3.0337998608396637
ENSG00000164742	8.058665240059048e-21	5.655563796676177
ENSG00000267253	8.4262814944943e-21	3.687275677151671
ENSG00000122859	1.0070135191281764e-20	3.0699156317741476
ENSG00000196890	1.1254730311163887e-20	4.0913031157689925
ENSG00000224189	1.17662724405712e-20	5.142542663481611
ENSG00000104213	1.2300804090619676e-20	5.066799314727014
ENSG00000154277	1.2577008388554916e-20	7.9527378499717445
ENSG00000106665	1.28593464808185e-20	6.899753377002825
ENSG00000095066	1.3147953037572408e-20	8.767807470750743
ENSG00000136943	1.5699624464020124e-20	4.532527375584384
ENSG00000137177	1.605121078917968e-20	7.523972737704816
ENSG00000165929	1.6777913914199474e-20	6.2108295718993265
ENSG00000166401	2.3370648628599273e-20	8.00238995259419
ENSG00000148303	2.3370648628599273e-20	8.93073733756289
ENSG00000183690	2.6674660579524086e-20	4.435916827582797
ENSG00000180530	2.6674660579524086e-20	8.3233256644845
ENSG00000186204	2.726855993215811e-20	4.474755078041802
ENSG00000226644	2.787553447248179e-20	1.757453090180452
ENSG00000206538	2.912985338614428e-20	3.9529393188747153
ENSG00000230992	3.628905806488009e-20	1.4852370100908932
ENSG00000110002	4.0495623775222596e-20	8.748862568091242
ENSG00000130508	4.1393072907471047e-20	6.553479117524827
ENSG00000217447	4.51838211969914e-20	0.9332486076568847
ENSG00000105767	4.51838211969914e-20	7.755833036703202
ENSG00000102265	4.51838211969914e-20	8.833381241242547
ENSG00000130222	4.6183944759990645e-20	6.388725628951649
ENSG00000167034	4.720595545964149e-20	4.1597201406992985
ENSG00000128645	5.04080950886446e-20	3.7207257555373965
ENSG00000189419	5.501393688985057e-20	5.920443361240485
ENSG00000147650	5.501393688985057e-20	7.743825516479264
ENSG00000228412	5.622896392462012e-20	2.0601410049604665
ENSG00000105388	6.99370114536477e-20	1.370436833541327
ENSG00000088881	7.147746005858561e-20	6.376593714327073
ENSG00000105088	7.798198100471287e-20	3.9210587225349367
ENSG00000204628	8.145036435273857e-20	8.926638976907151
ENSG00000002726	8.145036435273857e-20	5.499575941253019
ENSG00000084628	8.885112903255008e-20	2.681146489410644
ENSG00000171451	9.080289127487497e-20	7.441710864431944
ENSG00000114790	1.0343599757901653e-19	5.951774705026529
ENSG00000144749	1.080216084845438e-19	7.974905006903869
ENSG00000116141	1.1038921729205083e-19	5.703987409378238
ENSG00000261801	1.2038370276603963e-19	4.001372491998255
ENSG00000255240	1.3127194459407036e-19	4.313873066074353
ENSG00000170677	1.3707562075082491e-19	7.0651847318209455
ENSG00000179820	1.4007186802447175e-19	8.568712152111253
ENSG00000164120	1.431328498539737e-19	3.6026272473460925
ENSG00000267308	1.5605220024844648e-19	2.2848880931481257
ENSG00000159212	1.7762198634896483e-19	4.948923342741274
ENSG00000269086	2.2030481566693223e-19	5.0844335140016375
ENSG00000162426	2.2030481566693223e-19	3.7051778676282208
ENSG00000103723	2.730996368364386e-19	5.092153008627358
ENSG00000118181	2.850709301090332e-19	8.922540616251414
ENSG00000198626	3.1731615570849465e-19	5.357855907205848
ENSG00000154310	3.1731615570849465e-19	6.158020663809516
ENSG00000253978	3.2418515984999607e-19	1.5593841217850937
ENSG00000232046	3.2418515984999607e-19	1.421272592299774
ENSG00000180340	3.5316194631767734e-19	7.400572414342558
ENSG00000235609	3.607973516238484e-19	5.965711546956177
ENSG00000198286	3.8469615985395824e-19	8.02218208294194
ENSG00000163453	4.101584364760774e-19	6.451617484730428
ENSG00000196092	4.372851553723391e-19	8.20182297007872
ENSG00000235570	4.563470892149011e-19	0.7969269207947987
ENSG00000063177	4.563470892149011e-19	8.922540616251414
ENSG00000106123	5.411596801101288e-19	5.81921957679341
ENSG00000136159	5.411596801101288e-19	8.396705523940765
ENSG00000186468	6.280308654946333e-19	8.893852091661248
ENSG00000054392	6.280308654946333e-19	6.441657829154599
ENSG00000142541	6.983843329383973e-19	8.93073733756289
ENSG00000225946	7.133625138089667e-19	2.304604204688274
ENSG00000115268	7.133625138089667e-19	8.926638976907151
ENSG00000265929	8.632744468263339e-19	4.88015687521343
ENSG00000174444	9.00600428126254e-19	8.93073733756289
ENSG00000118971	9.595989933677078e-19	8.095417640161344
ENSG00000254101	1.0665301756327795e-18	5.800759989616762
ENSG00000129514	1.1362543256575593e-18	2.22267276780175
ENSG00000124785	1.1852200165332647e-18	7.239184101093038
ENSG00000167468	1.2362696279760395e-18	8.87336028838256
ENSG00000163618	1.2894907075775633e-18	3.9625096782899605
ENSG00000171119	1.3735943068040386e-18	5.874730324230283
ENSG00000212657	1.3735943068040386e-18	3.4476225847339954
ENSG00000121900	1.4028157540276239e-18	6.403490016748856
ENSG00000130287	1.4631135594075439e-18	5.1411754078624154
ENSG00000159556	1.5259708248160617e-18	8.083327200550913
ENSG00000267365	1.625291496038545e-18	2.925720320640738
ENSG00000181218	1.6950263138423734e-18	5.962100694895166
ENSG00000226435	1.730994083293264e-18	3.222520250108844
ENSG00000026652	1.8434832315015526e-18	7.40157697375992
ENSG00000109158	1.922457541183936e-18	6.247728005538586
ENSG00000107295	1.922457541183936e-18	3.3461999514057057
ENSG00000245008	1.922457541183936e-18	6.533208930033865
ENSG00000167658	2.273185953123247e-18	8.93073733756289
ENSG00000261447	2.273185953123247e-18	1.6066365257066404
ENSG00000063046	2.523751260024232e-18	8.906147173628463
ENSG00000095777	2.5237512600242677e-18	3.056506265594807
ENSG00000170153	2.74368590605315e-18	4.837605411645585
ENSG00000228323	2.920963369809003e-18	5.9113895996734795
ENSG00000179314	3.0453864861411422e-18	6.757811682178699
ENSG00000242071	3.1750423046443412e-18	8.308550708349259
ENSG00000110092	3.1750423046443412e-18	8.803145816033195
ENSG00000231764	3.5235220410792805e-18	2.0424870432301248
ENSG00000272668	3.829283752672111e-18	6.014561575423536
ENSG00000116014	4.337698308462622e-18	6.3056633791177665
ENSG00000216866	4.337698308462622e-18	5.82213917337024
ENSG00000224945	4.6163547112764125e-18	5.396246046940198
ENSG00000237773	4.7131129223575485e-18	3.0966828429943
ENSG00000197958	4.9126778729940545e-18	8.922540616251414
ENSG00000137154	5.44884083021874e-18	8.93073733756289
ENSG00000198435	5.797863752460756e-18	6.19799883693898
ENSG00000104447	6.168948958268591e-18	6.854929050513338
ENSG00000076356	6.168948958268591e-18	6.833421298017408
ENSG00000122033	6.168948958268591e-18	8.731926784266467
ENSG00000242474	6.42927177557516e-18	4.826753727420933
ENSG00000226856	6.42927177557516e-18	5.353158280496414
ENSG00000203778	6.840225757779962e-18	7.795501574482488
ENSG00000170889	7.902722653900163e-18	8.926638976907151
ENSG00000205106	8.067251171343204e-18	4.855733955994678
ENSG00000249574	8.581402747723495e-18	2.5708824184875514
ENSG00000108932	8.581402747723495e-18	8.6653484543573
ENSG00000130005	8.759875176015037e-18	8.649417229949888
ENSG00000153291	8.942012014752299e-18	6.969446950591435
ENSG00000125744	9.127887504613724e-18	7.7280375816521545
ENSG00000237686	9.910313324352906e-18	5.815742302295699
ENSG00000139146	1.0116048632471803e-17	8.865163567071086
ENSG00000189343	1.0982013864060333e-17	8.897950452316989
ENSG00000143195	1.0982013864060333e-17	6.170354786415075
ENSG00000185222	1.0982013864060333e-17	8.438773812901792
ENSG00000153404	1.1921097637390338e-17	6.751511479325308
ENSG00000213885	1.216799593426914e-17	6.314871419274827
ENSG00000140451	1.2419941936559648e-17	8.750871686925969
ENSG00000113272	1.348026997940725e-17	8.677101195122688
ENSG00000136854	1.4043465588582437e-17	7.669067790001776
ENSG00000177374	1.4932089712552398e-17	5.985900161440162
ENSG00000260521	1.4932089712552398e-17	6.064748573308325
ENSG00000237149	1.493208971255261e-17	4.0769286496040555
ENSG00000189319	1.5240460388358226e-17	8.76471366951237
ENSG00000147100	1.5555116966102346e-17	5.322843090804206
ENSG00000231162	1.587618585615958e-17	2.434236402933175
ENSG00000138823	1.6879168397062135e-17	4.444757717236354
ENSG00000074590	1.7582317582222614e-17	5.381342014556791
ENSG00000214313	1.7582317582222614e-17	2.083928086956325
ENSG00000151623	1.7944658812657238e-17	8.14223812085818
ENSG00000147324	1.9469219083044296e-17	7.418115728559151
ENSG00000186184	2.06959021793829e-17	8.855419945140422
ENSG00000177181	2.0695902179383195e-17	5.855573441035811
ENSG00000196547	2.1998824829850344e-17	8.881557009694037
ENSG00000256612	2.3382658554165258e-17	3.374650492441703
ENSG00000184905	2.3382658554165258e-17	5.121494312285574
ENSG00000141040	2.3862764430182157e-17	6.723441821362074
ENSG00000269959	2.4352599063007938e-17	1.1342844659867328
ENSG00000131773	2.4352599063008283e-17	6.633130280254946
ENSG00000039139	2.5362236267184483e-17	3.4224543010274053
ENSG00000241741	2.5362236267184483e-17	6.76354676082264
ENSG00000073792	2.86456701847077e-17	5.444465535227357
ENSG00000187678	2.86456701847077e-17	5.024144898984805
ENSG00000169436	2.983076500245734e-17	3.892272445489708
ENSG00000189014	3.234801096725595e-17	4.392185304399866
ENSG00000133026	3.300939966522374e-17	8.311644509587634
ENSG00000249430	3.3684132647099936e-17	4.395054846261433
ENSG00000099840	3.43724754544882e-17	8.662254653118927
ENSG00000137203	3.6521896979790634e-17	5.867018137315613
ENSG00000204832	3.880387808463453e-17	5.809877987500584
ENSG00000259514	4.2066720069948454e-17	6.7660421585898405
ENSG00000272692	4.2066720069948454e-17	2.9134239042222405
ENSG00000186193	4.292386083363514e-17	8.246613080297656
ENSG00000003989	4.3798234388167335e-17	4.696717187197121
ENSG00000152558	4.5600053253370035e-17	8.918442255595675
ENSG00000136942	4.5600053253370035e-17	8.926638976907151
ENSG00000145592	4.8440789114975155e-17	8.93073733756289
ENSG00000117707	4.8440789114975155e-17	6.359400444371978
ENSG00000158553	4.942597286623254e-17	2.344708540017406
ENSG00000230832	4.942597286623254e-17	5.611522984967894
ENSG00000122406	5.0430925944500346e-17	8.922540616251414
ENSG00000244558	5.1456039550516677e-17	4.633855209229762
ENSG00000102271	5.1456039550516677e-17	4.239886795328783
ENSG00000162878	5.250171251429458e-17	4.973268545542147
ENSG00000188004	5.250171251429458e-17	6.036204885806375
ENSG00000239467	5.465637086358042e-17	5.440183707473382
ENSG00000100129	5.68982498561895e-17	8.918442255595675
ENSG00000148655	5.68982498561895e-17	5.667600125638861
ENSG00000154639	5.68982498561895e-17	7.74046605838462
ENSG00000145919	6.165772902775106e-17	8.70478516029549
ENSG00000196139	6.548318928167862e-17	6.371420764250055
ENSG00000163624	6.548318928167862e-17	7.515516656790936
ENSG00000163531	7.238595241308896e-17	6.13199640622974
ENSG00000248015	7.238595241308896e-17	5.763175202189483
ENSG00000215764	7.686725257710455e-17	2.7256357185028515
ENSG00000238142	7.842101235842868e-17	4.7750875892065165
ENSG00000164647	8.162209017887124e-17	6.0580662812685855
ENSG00000178171	9.201916372560887e-17	0.9343195826896092
ENSG00000144648	9.387472021573482e-17	5.051531539734854
ENSG00000107282	9.576718632286453e-17	6.664551630016867
ENSG00000130202	9.576718632286453e-17	6.401255892845106
ENSG00000095203	1.0372083470966696e-16	4.872570810662428
ENSG00000128833	1.0372083470966843e-16	8.807786517890758
ENSG00000179008	1.192377116216981e-16	2.7718427284545535
ENSG00000149273	1.1923771162170064e-16	8.926638976907151
ENSG00000008256	1.3978894966742134e-16	7.857519325520377
ENSG00000142149	1.4545030304298686e-16	1.80516551692916
ENSG00000100316	1.4545030304298686e-16	8.93073733756289
ENSG00000102935	1.5133772938217166e-16	6.03997104316145
ENSG00000172554	1.606123099964325e-16	4.247163813327288
ENSG00000145358	1.7385563125369594e-16	3.5063294542023136
ENSG00000161973	1.9967217291082986e-16	2.2407151949268598
ENSG00000272323	2.16085794940944e-16	5.465860312448016
ENSG00000189143	2.16085794940944e-16	5.639127380484012
ENSG00000137434	2.247846996944663e-16	6.588385949299825
ENSG00000236908	2.4807202702633304e-16	1.3755811965618283
ENSG00000258702	2.4807202702633304e-16	3.182300767200344
ENSG00000154734	2.58039448578368e-16	5.3935113949989075
ENSG00000164587	2.684016674236087e-16	8.926638976907151
ENSG00000164346	2.7373561733585263e-16	8.880010109074849
ENSG00000122203	2.7373561733585263e-16	8.87336028838256
ENSG00000117020	2.7917408953682e-16	8.059865777127353
ENSG00000125850	2.9037271278080503e-16	2.474609813288007
ENSG00000165655	2.9613701649207583e-16	6.183362415882341
ENSG00000174915	2.9613701649207583e-16	8.69604609778219
ENSG00000271943	3.0201414927851846e-16	3.7071467806593574
ENSG00000101746	3.0201414927851846e-16	7.886236508371662
ENSG00000105655	3.08006287440379e-16	8.568454576252497
ENSG00000113494	3.26695121909538e-16	5.048565941450684
ENSG00000196972	3.3977116675933316e-16	5.720038079255127
ENSG00000130511	3.533630931374036e-16	8.66070775249974
ENSG00000069869	3.89733358286557e-16	8.06351641783661
ENSG00000107438	4.0529386240977844e-16	8.807786517890758
ENSG00000226363	4.214667019894227e-16	3.134522847251769
ENSG00000141665	4.214667019894227e-16	5.649081065572527
ENSG00000176769	4.382756123685611e-16	1.3825991709561594
ENSG00000131711	4.469262581122432e-16	7.591081419336864
ENSG00000150054	4.647357687619576e-16	6.7297323314394575
ENSG00000177340	4.739011489845799e-16	6.327237834291458
ENSG00000235565	4.739011489845799e-16	3.5463604833603015
ENSG00000166681	4.83244725344509e-16	7.797963134560958
ENSG00000188846	4.927699112093207e-16	8.922540616251414
ENSG00000187957	5.024801843208109e-16	2.785368258194773
ENSG00000163995	5.123790879894421e-16	5.38467706842593
ENSG00000139865	5.224702323104856e-16	1.3015152185700207
ENSG00000180279	5.224702323104931e-16	5.935130408465136
ENSG00000130255	5.432440246684277e-16	8.926638976907151
ENSG00000218336	5.432440246684277e-16	7.25339381523446
ENSG00000145864	5.432440246684277e-16	5.878384316675622
ENSG00000126947	5.648318254809676e-16	7.47852138978786
ENSG00000268785	5.872650490329587e-16	4.5954136823941125
ENSG00000224032	6.599695658735725e-16	8.807244176688933
ENSG00000187243	6.599695658735819e-16	4.277973762400926
ENSG00000166503	6.861231654475444e-16	4.472509727123158
ENSG00000099624	7.132980733229933e-16	8.855419945140422
ENSG00000071205	7.272807340723141e-16	7.157445919577727
ENSG00000104313	7.272807340723141e-16	6.7137671191313535
ENSG00000186827	7.41533565086947e-16	7.725443076164947
ENSG00000227906	7.41533565086947e-16	2.3334240738089322
ENSG00000214290	7.708704026851054e-16	8.216297532102018
ENSG00000256049	8.013508897340805e-16	4.071424750663705
ENSG00000002586	8.330189288560939e-16	8.218287998570194
ENSG00000146242	8.659200811083352e-16	7.689633352067723
ENSG00000256164	9.001016275823646e-16	3.5109790205083167
ENSG00000101439	9.001016275823646e-16	8.882561569111399
ENSG00000166840	9.176878099805734e-16	3.864453412541054
ENSG00000078295	9.356126332513231e-16	2.635973720234257
ENSG00000187554	9.725040131452782e-16	6.718787491481923
ENSG00000180447	9.725040131452782e-16	7.394067086246983
ENSG00000105640	1.0108286009382317e-15	8.93073733756289
ENSG00000198242	1.0305454003899675e-15	8.902048812972726
ENSG00000220161	1.1132752301907981e-15	1.320289662345865
ENSG00000086289	1.1132752301907981e-15	7.8012858533969665
ENSG00000202515	1.1349602390904806e-15	4.650726571631116
ENSG00000205838	1.1349602390904806e-15	4.475331834230757
ENSG00000114391	1.1349602390904806e-15	8.926638976907151
ENSG00000167283	1.179586911041608e-15	8.8774586490383
ENSG00000241794	1.2025444593433968e-15	1.928385295843573
ENSG00000213213	1.2259423193969345e-15	7.078231979332135
ENSG00000052126	1.2497888079446927e-15	7.210206145558062
ENSG00000147813	1.2740923963239016e-15	8.643771968674962
ENSG00000104969	1.2740923963239016e-15	8.865163567071086
ENSG00000078328	1.298861713292437e-15	2.661424060752916
ENSG00000158966	1.298861713292437e-15	6.52019092642802
ENSG00000248309	1.3241055479051972e-15	8.519736466599182
ENSG00000150967	1.3498328524425346e-15	8.834928141861734
ENSG00000187239	1.3498328524425346e-15	8.839026502517472
ENSG00000105784	1.5148722046573487e-15	5.414648605406142
ENSG00000243284	1.5148722046573487e-15	5.083278220270108
ENSG00000272463	1.6674751830593212e-15	6.539464351813661
ENSG00000177614	1.6674751830593212e-15	6.170724308182422
ENSG00000060709	1.766207773690783e-15	3.771010420566069
ENSG00000057294	1.8003819912199993e-15	7.743799146574517
ENSG00000123144	1.8352077181065115e-15	8.869261927726823
ENSG00000095059	1.9437173866958364e-15	8.82518451993107
ENSG00000109475	1.9437173866958364e-15	8.93073733756289
ENSG00000166682	2.019545029362332e-15	7.196830432694208
ENSG00000083845	2.0982863578798486e-15	8.926638976907151
ENSG00000179399	2.1800515727136856e-15	2.441798958980231
ENSG00000230707	2.2649549737620557e-15	1.7787805526130678
ENSG00000233762	2.2649549737620557e-15	7.953876485297656
ENSG00000108669	2.7408515707253147e-15	8.906147173628463
ENSG00000237732	2.793543601240987e-15	2.8921152195825286
ENSG00000186153	2.793543601240987e-15	8.41472599016919
ENSG00000184307	2.793543601240987e-15	8.790850734065982
ENSG00000163069	2.9019399678406388e-15	7.78666966769376
ENSG00000172594	3.1913951063145462e-15	7.511169257394207
ENSG00000235529	3.2526108084625946e-15	1.6843148581034817
ENSG00000243069	3.2526108084625946e-15	1.5519917060361994
ENSG00000142192	3.5092571345261796e-15	8.620443940016655
ENSG00000175886	3.858266963469392e-15	6.590563714963039
ENSG00000109472	4.00725517011035e-15	3.206136472221549
ENSG00000162627	4.161908385735744e-15	5.140231505885966
ENSG00000116183	4.161908385735744e-15	6.635068735391198
ENSG00000125691	4.161908385735744e-15	8.93073733756289
ENSG00000154447	4.322438559162305e-15	7.366739154601794
ENSG00000151322	4.404975863291595e-15	6.51235849724455
ENSG00000225573	4.404975863291657e-15	7.169531697427862
ENSG00000149823	4.489065435765782e-15	8.869261927726823
ENSG00000099821	4.489065435765782e-15	8.822633059894521
ENSG00000213846	4.574736009189954e-15	6.86391354908369
ENSG00000255920	4.662016839214793e-15	3.366468783178051
ENSG00000156466	4.750937713892017e-15	6.092534364234637
ENSG00000106546	5.02784667347236e-15	8.083814824507117
ENSG00000102543	5.123636592038956e-15	8.255067377467888
ENSG00000088280	5.525104274139202e-15	7.276806235769722
ENSG00000225506	5.525104274139202e-15	2.3702812989245974
ENSG00000122145	5.525104274139202e-15	2.91953112443498
ENSG00000185437	5.630218706774234e-15	7.682604886101747
ENSG00000118046	6.186067836922586e-15	8.843124863173209
ENSG00000114923	6.42324272668744e-15	3.405968526028062
ENSG00000173838	6.42324272668744e-15	1.3795505005458566
ENSG00000165863	6.42324272668744e-15	1.2853252420311871
ENSG00000155495	6.423242726687531e-15	8.551770745412176
ENSG00000130054	6.54516666084171e-15	3.774112045539955
ENSG00000140443	6.795893385190889e-15	8.528733104971236
ENSG00000077264	7.056075173106684e-15	5.117856219363627
ENSG00000145431	7.056075173106684e-15	6.851971818430013
ENSG00000137843	7.464846844385289e-15	7.216608403049898
ENSG00000235241	7.464846844385289e-15	2.9255215854740393
ENSG00000214018	7.896922798790473e-15	3.9177590372424014
ENSG00000260838	8.04635062138854e-15	0.9310163818877321
ENSG00000233319	8.672417611493433e-15	1.576440032736977
ENSG00000175497	8.672417611493433e-15	1.4462173143080463
ENSG00000164626	8.672417611493433e-15	3.876692908695991
ENSG00000087510	8.672417611493433e-15	4.444354211825277
ENSG00000268070	9.346404882109336e-15	2.4630573861235163
ENSG00000126882	9.702485140757685e-15	8.730922224849104
ENSG00000251348	9.702485140757685e-15	6.042899898987545
ENSG00000145757	9.702485140757685e-15	5.656957528023968
ENSG00000142173	9.702485140757961e-15	6.167128549416871
ENSG00000056661	9.885502087086713e-15	7.124387316023945
ENSG00000212664	1.0261794650997195e-14	6.307534955143856
ENSG00000133612	1.045519558320786e-14	8.73401602608748
ENSG00000172809	1.045519558320786e-14	8.914343894939938
ENSG00000110660	1.085282851813256e-14	8.84057340313666
ENSG00000197766	1.085282851813256e-14	7.838527112233204
ENSG00000260001	1.1057192706277076e-14	6.157834731937651
ENSG00000237991	1.1057192706277076e-14	6.503559420162425
ENSG00000042813	1.14773559275444e-14	3.5929652059004313
ENSG00000106366	1.1913232448144303e-14	4.947855646978829
ENSG00000135318	1.2137242987372614e-14	6.83889370129091
ENSG00000104529	1.2365400184763204e-14	8.914343894939938
ENSG00000105750	1.2597779548876031e-14	6.943790652593599
ENSG00000079156	1.2597779548876031e-14	5.855661220905412
ENSG00000125375	1.2834457939733095e-14	8.39168272685395
ENSG00000139239	1.332102614201383e-14	8.164565744196617
ENSG00000116285	1.357107664663004e-14	7.598006089964158
ENSG00000245468	1.382574761395849e-14	5.827214199077229
ENSG00000197444	1.4085123025929573e-14	6.275565212067281
ENSG00000167748	1.434928836473866e-14	3.8764772273435057
ENSG00000137054	1.4618330639163665e-14	8.737572045541391
ENSG00000225345	1.517140182395952e-14	2.246808308480463
ENSG00000230461	1.517140182395952e-14	3.571708888090701
ENSG00000172987	1.517140182395952e-14	2.9933014141243115
ENSG00000129028	1.517140182395952e-14	4.789669040316843
ENSG00000181577	1.5745064210986315e-14	3.7791336605383106
ENSG00000232448	1.603985162538443e-14	1.3613596845954576
ENSG00000130811	1.6957204975108727e-14	8.880010109074849
ENSG00000125430	1.727432057387732e-14	5.133776106433345
ENSG00000110700	1.8949597061607447e-14	8.918442255595675
ENSG00000176933	1.930335850687623e-14	6.423026100254037
ENSG00000253982	1.930335850687623e-14	7.645514997843326
ENSG00000205339	1.9663619965033756e-14	8.889753731005511
ENSG00000233121	1.9663619965033756e-14	2.507814498244432
ENSG00000213862	2.0030498893064852e-14	6.715570600638253
ENSG00000272784	2.0404114833573142e-14	1.2529379035208756
ENSG00000126733	2.078458945113851e-14	3.8048302402747747
ENSG00000148399	2.078458945113851e-14	8.848770124448134
ENSG00000089289	2.078458945113851e-14	8.743217306816318
ENSG00000236552	2.1566612208126732e-14	8.731926784266467
ENSG00000155875	2.1968414622546072e-14	3.412473638309146
ENSG00000229638	2.1968414622546385e-14	8.506436825214607
ENSG00000067445	2.2377584341172157e-14	7.546831141529638
ENSG00000228714	2.3218559412195905e-14	5.222830626050693
ENSG00000166025	2.365063754992507e-14	6.88797010244909
ENSG00000204764	2.365063754992507e-14	5.492378133857297
ENSG00000184384	2.4538675202067346e-14	8.771905831406482
ENSG00000162191	2.4994922246781323e-14	8.834928141861734
ENSG00000270171	2.5459517370392953e-14	0.8023919585292095
ENSG00000185834	2.5459517370392953e-14	7.2997735721901975
ENSG00000238098	2.5459517370392953e-14	5.359971685838229
ENSG00000189184	2.593261077389049e-14	6.372210393496584
ENSG00000180815	2.6414355313374196e-14	5.195798898842586
ENSG00000204624	2.6904906546127677e-14	4.717104733884321
ENSG00000213860	2.7404422777465678e-14	5.5896690879320605
ENSG00000272729	2.7913065108384772e-14	1.332079623884551
ENSG00000224596	2.89583867429291e-14	4.007546965830625
ENSG00000166441	2.949540266720559e-14	8.926638976907151
ENSG00000215374	3.004221803345489e-14	5.4494787316983295
ENSG00000124159	3.0599008664626785e-14	2.470870732708092
ENSG00000112186	3.233103718563422e-14	0.9283020521194245
ENSG00000133138	3.3538964559425613e-14	7.336982892678368
ENSG00000259560	3.3538964559425613e-14	5.652335026245372
ENSG00000128652	3.3538964559425613e-14	2.3776844995969
ENSG00000117394	3.415947641338916e-14	8.677101195122688
ENSG00000163577	3.415947641338916e-14	5.448527627942382
ENSG00000114942	3.415947641338916e-14	8.93073733756289
ENSG00000177239	3.608959939842706e-14	8.863616666451898
ENSG00000041515	3.608959939842706e-14	4.986434516804393
ENSG00000133640	3.6756522004855787e-14	3.7652311418875963
ENSG00000270036	3.6756522004855787e-14	4.421256533577551
ENSG00000220749	3.7435570722795576e-14	7.096566863402718
ENSG00000220032	3.7435570722795576e-14	1.9560445467078575
ENSG00000181690	3.9547660215773833e-14	8.023047962996744
ENSG00000142396	4.333132736604344e-14	8.733473684885654
ENSG00000212747	4.333132736604406e-14	5.137472345369537
ENSG00000171530	4.412973592783176e-14	8.830829781205997
ENSG00000108813	4.412973592783176e-14	7.124532725450465
ENSG00000214530	4.412973592783176e-14	8.6755542945035
ENSG00000260578	4.661283606596364e-14	3.6544098034898647
ENSG00000063245	4.7470702396448294e-14	8.843124863173209
ENSG00000102109	4.7470702396448294e-14	5.250221287519206
ENSG00000182087	4.7470702396448294e-14	8.914343894939938
ENSG00000145777	4.7470702396448294e-14	4.29027205062925
ENSG00000181350	4.7470702396448294e-14	6.380004706671263
ENSG00000246350	4.834410078709619e-14	2.9540099502524693
ENSG00000185641	4.9233307665815094e-14	7.537025710702244
ENSG00000125398	5.013860429205381e-14	3.3861995626268424
ENSG00000187720	5.013860429205381e-14	3.4451350299761385
ENSG00000164796	5.1060276839654845e-14	3.2150465695794885
ENSG00000185634	5.2953919473157016e-14	6.279105924106461
ENSG00000273066	5.2953919473157016e-14	7.326648744907661
ENSG00000233927	5.392648724400237e-14	8.918442255595675
ENSG00000148300	5.79956206785198e-14	8.683546373458196
ENSG00000250240	5.79956206785198e-14	3.955105700691051
ENSG00000177600	5.905922104766271e-14	8.922540616251414
ENSG00000143469	6.350892428306907e-14	1.38879538160443
ENSG00000231185	6.585586668573202e-14	1.2103690053300429
ENSG00000111331	6.706113105747613e-14	8.781649453337144
ENSG00000215021	6.706113105747613e-14	8.87336028838256
ENSG00000102001	6.706113105747613e-14	7.3530437235970245
ENSG00000249896	6.953713265852414e-14	2.934942487397316
ENSG00000220842	7.080864422954422e-14	6.612014661854592
ENSG00000140545	7.751741117161154e-14	8.422175727922058
ENSG00000269904	7.751741117161154e-14	4.6999011800487684
ENSG00000229117	7.893233536475246e-14	8.926638976907151
ENSG00000126583	8.037266024682535e-14	3.6885816948148515
ENSG00000185950	8.33313122279239e-14	7.645838536696303
ENSG00000091436	8.797125281018453e-14	8.501333905141504
ENSG00000204977	9.120478854584428e-14	8.673002834466951
ENSG00000147003	9.286511924122762e-14	5.495069576993178
ENSG00000196642	9.45551742450645e-14	8.87336028838256
ENSG00000102316	9.627547643650499e-14	8.867715027107636
ENSG00000137821	9.802655772396846e-14	4.653860704449139
ENSG00000126952	9.802655772396846e-14	5.895034728943582
ENSG00000224081	9.980895919802706e-14	4.532638850403257
ENSG00000231500	1.0162323128685448e-13	8.93073733756289
ENSG00000163697	1.0162323128685592e-13	7.879128961838323
ENSG00000116251	1.053496366601539e-13	8.902048812972726
ENSG00000254854	1.072629189241785e-13	2.7251851839619876
ENSG00000148334	1.1119258970102095e-13	8.804692716652383
ENSG00000139351	1.1735401051433312e-13	5.8912735938261624
ENSG00000213399	1.1735401051433312e-13	4.728101501172408
ENSG00000271389	1.2164693091520192e-13	1.1227926300172115
ENSG00000259219	1.354738849051663e-13	2.867396315078086
ENSG00000196632	1.354738849051663e-13	6.425831981006919
ENSG00000163625	1.379240289482406e-13	8.44112063058156
ENSG00000165661	1.4041774154742008e-13	8.87336028838256
ENSG00000230207	1.4041774154742008e-13	7.207786052799224
ENSG00000067057	1.4295578376917946e-13	6.564393182089839
ENSG00000109944	1.4553892972718765e-13	7.80808338990356
ENSG00000095739	1.5356693149342194e-13	6.19429061753074
ENSG00000136149	1.5356693149342194e-13	7.897531185019004
ENSG00000109956	1.5633850222778115e-13	2.9732244262736938
ENSG00000135549	1.5915925077671108e-13	6.414130162131882
ENSG00000085552	1.6495172449774287e-13	6.109050471192092
ENSG00000113645	1.679252081551604e-13	6.820855799679123
ENSG00000226337	1.679252081551604e-13	4.838959091942835
ENSG00000136859	1.679252081551604e-13	5.8995467746306485
ENSG00000171124	1.7095138709338364e-13	6.026364319029166
ENSG00000188342	1.7716551552157322e-13	8.726281522991544
ENSG00000178947	1.8035534679727167e-13	6.973597611797778
ENSG00000239559	1.836016374541534e-13	7.162787373323483
ENSG00000099875	1.8690536901380093e-13	8.918442255595675
ENSG00000124766	1.9026753974059077e-13	8.116255561559582
ENSG00000188993	1.9026753974059077e-13	4.634397668171736
ENSG00000232324	1.9026753974059077e-13	3.455301504140366
ENSG00000233276	1.9026753974059077e-13	8.867715027107636
ENSG00000226562	1.9717127715124309e-13	1.9385745467516071
ENSG00000249738	1.9717127715124309e-13	3.703646376556187
ENSG00000105376	2.0432118140928561e-13	6.96732776159696
ENSG00000204334	2.0432118140928708e-13	3.736833432569413
ENSG00000133112	2.079911277886169e-13	8.922540616251414
ENSG00000180769	2.1552653316867866e-13	5.48659108221458
ENSG00000011523	2.1939425841103257e-13	8.674549735086138
ENSG00000112902	2.2333020835907475e-13	6.263704938064578
ENSG00000175390	2.3141152993309534e-13	8.889753731005511
ENSG00000073711	2.3555932588994503e-13	7.321417371800312
ENSG00000123349	2.3555932588994503e-13	8.897950452316989
ENSG00000154114	2.397801958887574e-13	8.9102455342842
ENSG00000108107	2.397801958887574e-13	8.926638976907151
ENSG00000235026	2.3978019588875996e-13	0.7976320016155348
ENSG00000234928	2.3978019588875996e-13	1.8615446000117646
ENSG00000233797	2.3978019588875996e-13	3.7203963293127877
ENSG00000176753	2.5289400021376846e-13	5.2610968066364885
ENSG00000101187	2.5289400021376846e-13	8.709888080368591
ENSG00000260401	2.5742002517842e-13	7.214916829531489
ENSG00000141384	2.667122905610613e-13	8.784200913373693
ENSG00000182667	2.7148130459683236e-13	4.603332248680498
ENSG00000073008	2.7633412782923427e-13	6.933018454273865
ENSG00000197872	2.7633412782923624e-13	8.861065206415349
ENSG00000170890	2.8127220648645964e-13	3.882326813155447
ENSG00000145741	2.9141003779664203e-13	8.906147173628463
ENSG00000090971	3.019068653173921e-13	7.785534657828491
ENSG00000105509	3.0729378568867925e-13	1.947507823480068
ENSG00000186187	3.0729378568867925e-13	7.532698770725868
ENSG00000122705	3.0729378568867925e-13	8.814436338583045
ENSG00000203930	3.0729378568867925e-13	3.722837105842963
ENSG00000256176	3.127751673877591e-13	4.47168292681214
ENSG00000243024	3.127751673877591e-13	4.519462708215768
ENSG00000204616	3.1835263676692755e-13	5.295158615271419
ENSG00000198216	3.240278476431564e-13	5.806369388810564
ENSG00000256276	3.240278476431564e-13	0.5919648959103649
ENSG00000267767	3.29802481752511e-13	5.480605944927902
ENSG00000147255	3.356782492118433e-13	6.781554874112806
ENSG00000161249	3.5392988847737243e-13	5.2325817267455985
ENSG00000213741	3.73156116695049e-13	8.918442255595675
ENSG00000113594	3.731561166950516e-13	7.080030925457947
ENSG00000176402	3.8654014790555806e-13	4.624618020515408
ENSG00000196935	3.9340799199281427e-13	5.811821560829269
ENSG00000226051	3.9340799199281427e-13	2.8042893623060707
ENSG00000169302	3.9340799199281427e-13	5.31683939857436
ENSG00000272841	4.0750544280491524e-13	6.360434191179674
ENSG00000139517	4.0750544280491524e-13	8.314195969624185
ENSG00000184258	4.1473919407859416e-13	4.154242626709513
ENSG00000123179	4.2209911709791214e-13	8.571006036289047
ENSG00000148187	4.2209911709791214e-13	8.770358930787292
ENSG00000120784	4.2958737220139483e-13	6.280347732950171
ENSG00000170776	4.372061560006799e-13	8.897950452316989
ENSG00000116830	4.372061560006799e-13	8.737572045541391
ENSG00000125652	4.372061560006799e-13	8.832376681825183
ENSG00000150510	4.449577019770914e-13	4.521889934962398
ENSG00000182103	4.528442810877034e-13	2.7286000149221676
ENSG00000171316	4.528442810877034e-13	8.865163567071086
ENSG00000164850	4.608682023812541e-13	5.847867626180747
ENSG00000224687	4.608682023812541e-13	3.090548814250929
ENSG00000178467	4.690318136239225e-13	8.869261927726823
ENSG00000168938	4.690318136239291e-13	7.306947154234356
ENSG00000246095	4.773375019351313e-13	6.31562534153878
ENSG00000148362	4.773375019351313e-13	8.791393075267806
ENSG00000146147	4.773375019351313e-13	6.616271694552075
ENSG00000161999	4.857876944335895e-13	8.480095118304208
ENSG00000111674	4.857876944335895e-13	8.893852091661248
ENSG00000142303	4.857876944335895e-13	4.269416921568886
ENSG00000153885	4.943848588937369e-13	5.345727631079611
ENSG00000136574	5.031315044126431e-13	3.3346102517925895
ENSG00000110841	5.031315044126466e-13	8.025123044825692
ENSG00000082397	5.302940524394724e-13	7.515790058542149
ENSG00000214842	5.396645635644781e-13	1.3605243724232812
ENSG00000197321	5.396645635644781e-13	8.241820669585286
ENSG00000165757	5.687632527540915e-13	3.36801454675959
ENSG00000120675	5.890133085386293e-13	8.818534699238784
ENSG00000227110	5.890133085386293e-13	3.416387020816391
ENSG00000141068	5.994023547712431e-13	8.565360775014122
ENSG00000228205	5.994023547712431e-13	7.401247812032642
ENSG00000100644	6.207235389662267e-13	8.703238259676302
ENSG00000226084	6.316618500767599e-13	7.765041385772995
ENSG00000148341	6.316618500767599e-13	8.906147173628463
ENSG00000141404	6.427895085117272e-13	7.768255552284374
ENSG00000186806	6.541097309334189e-13	6.423541624357951
ENSG00000203805	6.656257875734911e-13	2.432351837837288
ENSG00000099308	6.892587575375093e-13	8.67380275152753
ENSG00000181982	7.013824871031406e-13	8.637122147982675
ENSG00000204657	7.013824871031406e-13	1.279261427365802
ENSG00000182899	7.137156851880121e-13	8.93073733756289
ENSG00000171858	7.520079012650946e-13	8.918442255595675
ENSG00000122824	7.520079012650946e-13	4.177620119028572
ENSG00000102678	7.652150831087401e-13	3.586264522303892
ENSG00000242539	7.78650090702281e-13	6.650268493929351
ENSG00000235508	7.78650090702281e-13	4.817518865414917
ENSG00000235776	7.923167803841782e-13	6.193834720371471
ENSG00000158164	8.062190724734448e-13	5.17074818285601
ENSG00000176371	8.062190724734562e-13	8.42142874436345
ENSG00000096063	8.062190724734562e-13	8.828278321169446
ENSG00000156535	8.2036095230883e-13	6.993101631748862
ENSG00000270504	8.2036095230883e-13	4.5956828105597065
ENSG00000149806	8.347464713043936e-13	8.906147173628463
ENSG00000230629	8.347464713043936e-13	7.609324140275317
ENSG00000253619	8.493797480219804e-13	4.62615747687364
ENSG00000145425	8.642649692605829e-13	8.926638976907151
ENSG00000242444	8.794063911630301e-13	3.8263630724807527
ENSG00000101444	8.948083403402608e-13	8.87336028838256
ENSG00000224227	9.104752150133455e-13	1.3767461422158265
ENSG00000102024	9.104752150133455e-13	4.695481277528463
ENSG00000185522	9.264114861736265e-13	8.377298403065724
ENSG00000151208	9.426216987612183e-13	8.532031548566394
ENSG00000089009	9.591104728621812e-13	8.93073733756289
ENSG00000127554	9.591104728621812e-13	8.225631869319116
ENSG00000146066	9.591104728621812e-13	8.799589796579282
ENSG00000178982	9.758825049246851e-13	8.906147173628463
ENSG00000237604	9.92942568994219e-13	7.651412212102706
ENSG00000074211	1.010295517968613e-12	2.884295660635014
ENSG00000086717	1.027946284872679e-12	5.04385453271819
ENSG00000167920	1.0458998841530166e-12	8.06685329666468
ENSG00000231007	1.0458998841530166e-12	6.244278560509679
ENSG00000250850	1.0641614129933924e-12	4.024666392413709
ENSG00000133962	1.0641614129933924e-12	2.1951221148593345
ENSG00000101134	1.0641614129933924e-12	4.203788600113928
ENSG00000229203	1.1016290698123147e-12	2.280471437559999
ENSG00000197147	1.1208458179743286e-12	8.66789991439385
ENSG00000116574	1.1208458179743364e-12	7.777728568864032
ENSG00000154654	1.1403917388420989e-12	5.204480068535672
ENSG00000143036	1.1403917388420989e-12	5.948327009319857
ENSG00000120688	1.1602723637525328e-12	8.231686415307607
ENSG00000175906	1.1804933151188438e-12	5.399549237820306
ENSG00000198918	1.201060307898102e-12	8.914343894939938
ENSG00000256576	1.201060307898102e-12	5.913710457754602
ENSG00000231196	1.201060307898102e-12	3.8748970415372166
ENSG00000177707	1.2219791510819142e-12	8.445218991237295
ENSG00000196754	1.2219791510819142e-12	4.018068911634402
ENSG00000184156	1.2219791510819142e-12	5.501172829566758
ENSG00000197756	1.2869063154573239e-12	8.926638976907151
ENSG00000197768	1.3320612129811026e-12	6.429768899876722
ENSG00000109927	1.3320612129811026e-12	8.581291999421532
ENSG00000272327	1.3552186071570512e-12	2.0352418202524563
ENSG00000232472	1.3552186071570512e-12	8.318632029124965
ENSG00000112530	1.4027258429652769e-12	4.515806340583427
ENSG00000188242	1.4270890287941452e-12	8.423722628541244
ENSG00000149564	1.5552775124719136e-12	7.657329547505444
ENSG00000006756	1.5552775124719136e-12	6.285658718235783
ENSG00000167815	1.582239978398108e-12	8.87336028838256
ENSG00000204387	1.6096613389247203e-12	8.889753731005511
ENSG00000120907	1.6375492538930543e-12	1.1750231471790267
ENSG00000188825	1.6375492538930716e-12	7.00124133468386
ENSG00000130177	1.665911508393093e-12	8.865163567071086
ENSG00000196104	1.6659115083931108e-12	2.942651049834059
ENSG00000165621	1.6947560147671373e-12	1.6659538705816554
ENSG00000233871	1.7240908146446514e-12	1.5766574983199082
ENSG00000100941	1.7240908146446514e-12	8.8774586490383
ENSG00000050426	1.7240908146446514e-12	8.818534699238784
ENSG00000136877	1.7240908146446514e-12	8.820081599857971
ENSG00000164418	1.7240908146446514e-12	4.811813110855132
ENSG00000155970	1.7240908146446514e-12	5.395917395300178
ENSG00000129595	1.7539240810088407e-12	8.767807470750743
ENSG00000244754	1.8151193745250847e-12	8.847223223828946
ENSG00000165959	1.8151193745250847e-12	8.861065206415349
ENSG00000227888	1.8784099868377364e-12	3.8622190953893623
ENSG00000259683	1.9108629265361857e-12	5.439006015488564
ENSG00000229912	1.9108629265361857e-12	2.0118810673762906
ENSG00000253569	1.9108629265361857e-12	3.263818208141804
ENSG00000132950	1.9108629265361857e-12	8.497235544485768
ENSG00000178187	1.9108629265361857e-12	2.9985130192729588
ENSG00000148143	1.9108629265361857e-12	3.399148123600864
ENSG00000167964	1.943866248908626e-12	8.47169375463595
ENSG00000102098	1.9438662489086537e-12	6.910146882520521
ENSG00000218426	2.0115608031589127e-12	8.345773653095941
ENSG00000157404	2.0462707908800365e-12	8.737029704339568
ENSG00000142676	2.081568677749413e-12	8.918442255595675
ENSG00000263105	2.081568677749413e-12	3.3775158349633347
ENSG00000071282	2.1174642276276775e-12	5.22808056366407
ENSG00000056586	2.1174642276276775e-12	8.852868485103873
ENSG00000225667	2.1174642276276775e-12	2.2944050957537745
ENSG00000142937	2.1539673631913288e-12	8.922540616251414
ENSG00000112238	2.1910881684593252e-12	2.606292723563763
ENSG00000261115	2.2288368913586807e-12	3.972561439353366
ENSG00000181524	2.2288368913587045e-12	8.277905998426345
ENSG00000164114	2.267223946330491e-12	8.506655965840446
ENSG00000173153	2.306259916975646e-12	8.780102552717956
ENSG00000253477	2.306259916975646e-12	1.7943476530533935
ENSG00000102796	2.306259916975646e-12	8.105747661401047
ENSG00000197584	2.306259916975646e-12	7.5200561709477896
ENSG00000102572	2.345955558742185e-12	8.802141256615833
ENSG00000144713	2.3863218016542535e-12	8.93073733756289
ENSG00000102290	2.4691107005606097e-12	2.681950040334907
ENSG00000181090	2.4691107005606097e-12	8.789846174648618
ENSG00000124140	2.5547176517895056e-12	5.319286452143872
ENSG00000147649	2.598607157352943e-12	8.93073733756289
ENSG00000134884	2.59860715735298e-12	8.914343894939938
ENSG00000136932	2.6432366685294464e-12	8.638126707400037
ENSG00000198755	2.688618417418322e-12	8.926638976907151
ENSG00000145087	2.7347648341039275e-12	5.656920299383924
ENSG00000113269	2.7347648341039275e-12	8.670913592645938
ENSG00000236801	2.7816885497887054e-12	7.0789645572826165
ENSG00000229766	2.7816885497887054e-12	6.050612222658572
ENSG00000165689	2.7816885497887054e-12	8.802141256615833
ENSG00000229950	2.7816885497887054e-12	5.72954398740228
ENSG00000184731	2.8294023999754724e-12	2.666171668210026
ENSG00000164588	2.8779194276982203e-12	1.9614408081230157
ENSG00000177462	2.8779194276982203e-12	1.8809242757369269
ENSG00000169760	2.8779194276982203e-12	3.891705194719194
ENSG00000104408	2.9272528868030896e-12	8.9102455342842
ENSG00000165502	2.9272528868030896e-12	8.893852091661248
ENSG00000234009	2.9272528868030896e-12	8.319716711528615
ENSG00000135486	3.028423188645158e-12	8.922540616251414
ENSG00000230897	3.0802876233771066e-12	7.659780763412349
ENSG00000130741	3.18664571864492e-12	8.889753731005511
ENSG00000166292	3.2411683286082655e-12	4.417927586046601
ENSG00000172794	3.2411683286082655e-12	7.9388397992061694
ENSG00000107242	3.3529748056392335e-12	8.881557009694037
ENSG00000130559	3.3529748056392335e-12	8.777551092681406
ENSG00000198839	3.4102890448099403e-12	8.6063443815715
ENSG00000125848	3.5278172980609803e-12	2.0561776551396167
ENSG00000262468	3.5278172980610053e-12	8.022894785365125
ENSG00000234771	3.5278172980610303e-12	8.698135339603201
ENSG00000167526	3.588063175221421e-12	8.93073733756289
ENSG00000147604	3.588063175221421e-12	8.93073733756289
ENSG00000180660	3.5880631752214463e-12	6.836540830676273
ENSG00000251927	3.90477072967609e-12	7.309241186329293
ENSG00000157168	3.904770729676146e-12	3.5540528013344908
ENSG00000186395	4.177750320122999e-12	8.713986441024328
ENSG00000138738	4.3211778771488876e-12	8.867715027107636
ENSG00000231672	4.394692811850642e-12	3.9017641432812655
ENSG00000130734	4.394692811850642e-12	8.54896733239117
ENSG00000197258	4.394692811850642e-12	7.446849085060759
ENSG00000054967	4.469434750681447e-12	8.524377168456743
ENSG00000242299	4.469434750681447e-12	8.50589448401278
ENSG00000109705	4.5454237628305305e-12	6.5134339709868305
ENSG00000144895	4.5454237628305305e-12	8.885655370349774
ENSG00000156482	4.622680238762441e-12	8.906147173628463
ENSG00000159433	4.622680238762441e-12	8.85696684575961
ENSG00000170786	4.701224895243849e-12	1.866716917767648
ENSG00000033867	4.7810787804463245e-12	7.993684040716497
ENSG00000131019	4.7810787804463245e-12	5.1151555782801745
ENSG00000243517	4.7810787804463585e-12	7.027703406867261
ENSG00000197860	4.862263279127913e-12	8.41982891024229
ENSG00000242276	4.9448001178924584e-12	4.532754476165139
ENSG00000175768	4.9448001178924584e-12	8.041344657450475
ENSG00000141639	4.9448001178924584e-12	1.6800071050976255
ENSG00000113262	5.028711370530366e-12	2.148278507886135
ENSG00000135905	5.028711370530402e-12	8.847223223828946
ENSG00000105202	5.114019463440232e-12	8.881557009694037
ENSG00000198034	5.288917671818596e-12	8.93073733756289
ENSG00000178695	5.288917671818633e-12	8.552861050690126
ENSG00000264659	5.288917671818633e-12	2.6358031382792886
ENSG00000181143	5.288917671818633e-12	3.8099186102286797
ENSG00000166012	5.3785544530827326e-12	8.839026502517472
ENSG00000138430	5.3785544530827326e-12	8.836475042480922
ENSG00000244020	5.378554453082771e-12	1.9460513004308244
ENSG00000215296	5.378554453082771e-12	4.054744765308921
ENSG00000261308	5.378554453082771e-12	2.5456298796147228
ENSG00000100095	5.469681417642328e-12	2.6919821047791146
ENSG00000115604	5.469681417642328e-12	6.955041893301499
ENSG00000261586	5.469681417642328e-12	2.925788825432022
ENSG00000099625	5.656503378352821e-12	4.281380915620611
ENSG00000149131	5.948532238522844e-12	7.718608734259237
ENSG00000197121	6.0491238054002e-12	7.785624896063567
ENSG00000125743	6.151383810835107e-12	8.861065206415349
ENSG00000174099	6.255339366737112e-12	7.830913676146581
ENSG00000174748	6.2553393667371345e-12	8.926638976907151
ENSG00000143947	6.2553393667371345e-12	8.922540616251414
ENSG00000113108	6.361018016085535e-12	8.812889437963857
ENSG00000118762	6.361018016085535e-12	8.786752373410243
ENSG00000113048	6.577656962664675e-12	8.848770124448134
ENSG00000223705	6.577656962664675e-12	8.871813387763373
ENSG00000136104	6.801529872799531e-12	8.812889437963857
ENSG00000204271	6.916252695956776e-12	8.39314950448685
ENSG00000164932	7.0328733050667745e-12	8.66836213260939
ENSG00000235065	7.151422453874667e-12	7.800485598059394
ENSG00000187742	7.2719313836901476e-12	8.885655370349774
ENSG00000271553	7.394431830938289e-12	7.0635996110408845
ENSG00000256116	7.645536745114755e-12	4.589247827769984
ENSG00000151240	7.905001284281531e-12	7.6625220498526465
ENSG00000171490	7.905001284281588e-12	8.902048812972726
ENSG00000105341	7.905001284281588e-12	8.718084801680066
ENSG00000064787	8.037953237172896e-12	8.196904909496038
ENSG00000234692	8.037953237172896e-12	3.3445187371315725
ENSG00000136891	8.173097960896285e-12	8.791393075267806
ENSG00000101489	8.310470878899804e-12	5.151071246737807
ENSG00000104866	8.450107974402408e-12	8.685297916434164
ENSG00000220583	8.450107974402408e-12	6.719710674229685
ENSG00000188243	8.592045799033282e-12	8.731926784266467
ENSG00000232739	8.592045799033344e-12	2.137838454894968
ENSG00000184613	8.736321481601443e-12	6.393587285919327
ENSG00000230202	8.736321481601443e-12	8.543322071116245
ENSG00000126226	8.736321481601443e-12	8.721178602918442
ENSG00000228549	8.736321481601443e-12	2.692075004656921
ENSG00000188672	8.882972736996966e-12	6.46155972082899
ENSG00000152128	8.882972736996966e-12	5.30319747610642
ENSG00000110711	8.882972736996966e-12	8.803145816033195
ENSG00000205056	8.882972736996966e-12	7.553450946263519
ENSG00000139438	8.882972736996966e-12	7.1916749173961305
ENSG00000154529	9.032037875226421e-12	2.2375002268258606
ENSG00000213445	9.183555810583695e-12	8.798042895960094
ENSG00000224858	9.183555810583695e-12	5.625441227352151
ENSG00000135333	9.183555810583695e-12	3.938115691626396
ENSG00000225986	9.337566070958851e-12	2.691093545331571
ENSG00000231409	9.494108807286595e-12	5.141677880605787
ENSG00000196531	9.494108807286595e-12	8.918442255595675
ENSG00000100380	9.494108807286595e-12	8.889753731005511
ENSG00000163631	9.494108807286663e-12	6.629162539813949
ENSG00000187800	9.653224803137067e-12	7.3627509328907506
ENSG00000171843	9.81495548444952e-12	8.885655370349774
ENSG00000213015	1.0146429878496321e-11	8.711434980987779
ENSG00000135454	1.0316259744622611e-11	6.568456297446073
ENSG00000173621	1.0316259744622611e-11	7.274256057581232
ENSG00000143061	1.0488876623505111e-11	2.8661491550765468
ENSG00000138640	1.0664325304131125e-11	8.84057340313666
ENSG00000239827	1.0664325304131125e-11	4.973479623931295
ENSG00000170271	1.0842651279404964e-11	7.656776862132054
ENSG00000171448	1.0842651279404964e-11	8.72117860291844
ENSG00000213442	1.1023900756949824e-11	8.54386441231807
ENSG00000168028	1.1208120670072396e-11	8.926638976907151
ENSG00000238251	1.1395358688889982e-11	4.817868656404403
ENSG00000108298	1.1395358688889982e-11	8.926638976907151
ENSG00000100503	1.1395358688889982e-11	8.832376681825183
ENSG00000183850	1.1585663231624678e-11	2.075618579859172
ENSG00000232977	1.1585663231624678e-11	3.9085121088020305
ENSG00000267742	1.1779083476065383e-11	3.742322309170953
ENSG00000186198	1.1779083476065383e-11	4.2373836466884836
ENSG00000188803	1.1779083476065383e-11	0.8043329568006162
ENSG00000076604	1.1975669371202377e-11	8.686302475851527
ENSG00000176463	1.1975669371202377e-11	8.411785366562434
ENSG00000134419	1.2175471649034617e-11	8.863616666451898
ENSG00000133114	1.2175471649034617e-11	8.645861210495974
ENSG00000176887	1.2378541836553433e-11	3.4095504888945816
ENSG00000148444	1.237854183655352e-11	8.8774586490383
ENSG00000266865	1.2794696096731262e-11	7.838250884007899
ENSG00000165671	1.3007887308704295e-11	8.896403551697802
ENSG00000006740	1.3444772061373397e-11	7.772027768046777
ENSG00000263982	1.3444772061373397e-11	1.727284425200759
ENSG00000142102	1.366857784891691e-11	8.914343894939938
ENSG00000153902	1.4127203474026608e-11	7.633972860586015
ENSG00000240875	1.4362140903482275e-11	8.305794605955926
ENSG00000269559	1.4362140903482376e-11	3.65900373938822
ENSG00000012983	1.4600908004701253e-11	8.772910390823844
ENSG00000233426	1.4600908004701253e-11	6.959868902833271
ENSG00000130958	1.4600908004701253e-11	8.553660967750707
ENSG00000240616	1.5090176639309737e-11	7.115207217852787
ENSG00000149716	1.5090176639309737e-11	8.639673608019224
ENSG00000089199	1.5340803279421763e-11	2.6225882239665275
ENSG00000267016	1.5340803279421763e-11	3.1775395064724696
ENSG00000181904	1.5340803279421763e-11	8.79239763468517
ENSG00000172009	1.5340803279421763e-11	8.75296092874698
ENSG00000214612	1.5595509833997714e-11	5.977991384018335
ENSG00000165895	1.5595509833997714e-11	8.766260570131555
ENSG00000119547	1.5854361320886294e-11	4.300717367439192
ENSG00000232124	1.5854361320886352e-11	6.167223136587643
ENSG00000164749	1.5854361320886352e-11	7.182333038204264
ENSG00000106610	1.6656450839897955e-11	8.296850901085843
ENSG00000147162	1.6656450839897955e-11	8.93073733756289
ENSG00000177225	1.6656450839897955e-11	8.793944535304357
ENSG00000244187	1.6656450839897955e-11	8.211247545530892
ENSG00000124466	1.7213140135875904e-11	3.447639771652826
ENSG00000163288	1.7213140135875904e-11	2.489940045113182
ENSG00000169925	1.7213140135875904e-11	8.61353654346561
ENSG00000213609	1.7213140135875904e-11	6.5354524784373735
ENSG00000168994	1.749828440421513e-11	7.0663049140457925
ENSG00000183230	1.749828440421513e-11	7.550743076667907
ENSG00000253642	1.749828440421513e-11	6.0023619172747065
ENSG00000154548	1.749828440421513e-11	6.761990192585876
ENSG00000182459	1.838178839323393e-11	6.170094938536497
ENSG00000199709	1.8994933745363417e-11	3.2341054170321626
ENSG00000169750	1.8994933745363553e-11	6.536979794911297
ENSG00000136147	1.8994933745363553e-11	8.743217306816316
ENSG00000005421	1.9308980386852286e-11	2.2220774128974896
ENSG00000083520	1.9308980386852354e-11	8.779097993300594
ENSG00000170892	1.9308980386852354e-11	8.713986441024328
ENSG00000228397	1.9628115206537362e-11	5.4983002878386955
ENSG00000170469	1.9952418890590055e-11	8.266820118233277
ENSG00000187796	1.9952418890590055e-11	7.426066893564702
ENSG00000146828	1.9952418890590055e-11	8.786752373410243
ENSG00000253690	1.9952418890590197e-11	6.382245155451499
ENSG00000065054	2.0281973375680294e-11	7.862074281517353
ENSG00000171914	2.0281973375680368e-11	7.989651304777988
ENSG00000181903	2.0616861867884474e-11	5.165427255180886
ENSG00000175048	2.0957168861876385e-11	8.814436338583045
ENSG00000180354	2.1654382894014577e-11	8.701486716700332
ENSG00000174684	2.1654382894014577e-11	8.6755542945035
ENSG00000157107	2.201146554116662e-11	8.649417229949888
ENSG00000166349	2.2374317948509856e-11	5.907326508918575
ENSG00000139684	2.2374317948509856e-11	8.737572045541391
ENSG00000145050	2.2374317948509856e-11	8.902048812972726
ENSG00000203663	2.2374317948510014e-11	1.0023706260006302
ENSG00000148175	2.311769839563076e-11	8.885655370349774
ENSG00000101298	2.3117698395630925e-11	7.9305227126216895
ENSG00000198108	2.3498413157099054e-11	8.736825061982785
ENSG00000012061	2.388527116495782e-11	8.815983239202232
ENSG00000167693	2.388527116495782e-11	6.4947699028633785
ENSG00000182768	2.4278369422702917e-11	8.44684601484277
ENSG00000011422	2.467780643053314e-11	7.576372516682354
ENSG00000104907	2.467780643053314e-11	8.87336028838256
ENSG00000216990	2.6340965622131868e-11	4.85460210814147
ENSG00000185905	2.6340965622131868e-11	8.881557009694037
ENSG00000213943	2.6340965622131868e-11	3.119244513540115
ENSG00000130159	2.6773627863536834e-11	8.745768766852866
ENSG00000104852	2.6773627863536834e-11	8.9102455342842
ENSG00000254173	2.677362786353702e-11	1.4044419176716174
ENSG00000163536	2.7213252571903294e-11	8.740123505577941
ENSG00000196199	2.7659949373940678e-11	8.810337977927308
ENSG00000242866	2.7659949373940678e-11	6.606882370566807
ENSG00000169432	2.8575006223335142e-11	8.570973223930432
ENSG00000132975	2.8575006223335346e-11	0.9835547638576241
ENSG00000254100	2.8575006223335346e-11	1.1974540277754613
ENSG00000125657	2.904359405786138e-11	4.938859627580981
ENSG00000137818	2.9043594057861585e-11	8.93073733756289
ENSG00000186635	2.9043594057861585e-11	8.885655370349774
ENSG00000225706	2.951970961211703e-11	2.343310628555339
ENSG00000105248	3.0003471201735335e-11	8.543117428759462
ENSG00000171703	3.049499895904722e-11	8.456714156143928
ENSG00000198576	3.099441486028899e-11	6.054279137241698
ENSG00000118322	3.150184275319903e-11	8.577365468763965
ENSG00000266709	3.254123943093209e-11	3.0030855691321654
ENSG00000071082	3.307346552282715e-11	8.922540616251414
ENSG00000226530	3.307346552282715e-11	4.262337312461381
ENSG00000150938	3.4163631331811506e-11	7.778414081802902
ENSG00000185842	3.4721840361754354e-11	6.610093086169603
ENSG00000197724	3.47218403617546e-11	8.814436338583045
ENSG00000070159	3.528898312403071e-11	3.256850809703924
ENSG00000133789	3.5865199481512086e-11	7.336003541545111
ENSG00000254944	3.6450631435777504e-11	5.361913250689775
ENSG00000260805	3.6450631435777504e-11	6.768474501126876
ENSG00000196747	3.6450631435777504e-11	6.4193349839192235
ENSG00000099817	3.645063143577776e-11	8.818534699238784
ENSG00000081791	3.70454231590006e-11	8.824179960513709
ENSG00000099994	3.826367364853878e-11	6.937188069724176
ENSG00000196914	3.826367364853878e-11	8.893852091661248
ENSG00000149100	3.888743190566834e-11	8.8774586490383
ENSG00000147854	4.0164980392766525e-11	8.849774683865498
ENSG00000160447	4.0819084034341426e-11	7.733622502807157
ENSG00000155093	4.0819084034341426e-11	8.011200939253007
ENSG00000169604	4.148362020404292e-11	6.919663829201691
ENSG00000154545	4.148362020404292e-11	3.0315975143285656
ENSG00000249752	4.21587516436409e-11	1.2392416799466532
ENSG00000131323	4.2158751643641205e-11	8.841577962554021
ENSG00000271874	4.284464357410308e-11	0.5787899420859576
ENSG00000269761	4.284464357410308e-11	4.15300723415193
ENSG00000204709	4.284464357410308e-11	2.509148751847828
ENSG00000159958	4.284464357410308e-11	8.270918478889014
ENSG00000130669	4.354146373241246e-11	8.414183648967365
ENSG00000103381	4.354146373241277e-11	8.10389025142113
ENSG00000260588	4.354146373241277e-11	5.647433301799308
ENSG00000161914	4.4249382408918016e-11	8.14317524850451
ENSG00000129351	4.4249382408918016e-11	8.93073733756289
ENSG00000115183	4.496857248522113e-11	8.585310237090987
ENSG00000254650	4.496857248522113e-11	5.655530992332467
ENSG00000137106	4.644147155106712e-11	8.774457291443031
ENSG00000236235	4.719553960878571e-11	1.76653080823321
ENSG00000198648	4.873983099730464e-11	8.005226516250803
ENSG00000106868	5.0333586447629006e-11	7.807625164728527
ENSG00000229151	5.0333586447629006e-11	5.001361434348771
ENSG00000031003	5.033358644762937e-11	8.766260570131555
ENSG00000187080	5.11494953540482e-11	0.7750540219636156
ENSG00000107105	5.11494953540482e-11	3.5439493753749858
ENSG00000107263	5.1149495354048565e-11	8.914343894939938
ENSG00000131242	5.1149495354048565e-11	8.63866904860186
ENSG00000075391	5.197835472963245e-11	8.016813049892322
ENSG00000077044	5.282036557659641e-11	8.897950452316989
ENSG00000213071	5.282036557659678e-11	6.206042598668417
ENSG00000237248	5.282036557659678e-11	4.198797530855859
ENSG00000056487	5.367573194302089e-11	2.0673302556793547
ENSG00000265352	5.367573194302089e-11	1.4407984914341836
ENSG00000224546	5.367573194302089e-11	7.363152233857042
ENSG00000250831	5.45446609678268e-11	6.944970439984094
ENSG00000173757	5.45446609678268e-11	8.534583008602944
ENSG00000171863	5.45446609678268e-11	8.918442255595675
ENSG00000116667	5.542736292640929e-11	8.530875280294222
ENSG00000119280	5.542736292640929e-11	8.116700485105856
ENSG00000221890	5.632405127691548e-11	4.137427609709532
ENSG00000132952	5.81602571823874e-11	8.731926784266467
ENSG00000246922	5.81602571823874e-11	8.341132951238379
ENSG00000183298	5.81602571823874e-11	6.748275356003343
ENSG00000166664	5.81602571823874e-11	2.369033611731255
ENSG00000099622	5.81602571823874e-11	8.918442255595675
ENSG00000163629	6.005505180530237e-11	7.71830632016335
ENSG00000177106	6.00550518053028e-11	8.41619276780209
ENSG00000268798	6.00550518053028e-11	6.210325272446868
ENSG00000136999	6.10249887081121e-11	3.1252500991599748
ENSG00000196605	6.201026226613897e-11	7.653332758602751
ENSG00000138162	6.402777128659768e-11	3.763561710044321
ENSG00000188404	6.402777128659768e-11	8.591960057783274
ENSG00000221983	6.506049171526824e-11	8.918442255595675
ENSG00000164615	6.506049171526824e-11	8.814436338583045
ENSG00000166848	6.506049171526824e-11	8.834928141861734
ENSG00000227097	6.610951883759048e-11	8.87336028838256
ENSG00000234498	6.717510437327322e-11	6.311024309867236
ENSG00000112208	6.717510437327322e-11	8.464706235098621
ENSG00000149328	6.717510437327347e-11	5.60869980567917
ENSG00000186081	6.717510437327347e-11	2.3964444659877926
ENSG00000163682	6.825750383469277e-11	8.922540616251414
ENSG00000163898	6.825750383469277e-11	5.298017187485553
ENSG00000078403	6.825750383469277e-11	8.771905831406482
ENSG00000136141	6.825750383469302e-11	8.559173172537372
ENSG00000156052	6.935697658256084e-11	7.368208973802283
ENSG00000233358	7.047378588239406e-11	3.474438295433092
ENSG00000147676	7.047378588239457e-11	3.9406195555294197
ENSG00000143341	7.160819896178763e-11	3.9798003931532784
ENSG00000104964	7.160819896178865e-11	8.885655370349774
ENSG00000148180	7.160819896178865e-11	8.492932541473246
ENSG00000206549	7.27604870685035e-11	6.353856791010803
ENSG00000112195	7.393092552938218e-11	8.583096475899477
ENSG00000116852	7.393092552938218e-11	8.814436338583045
ENSG00000172638	7.393092552938218e-11	7.964909431988751
ENSG00000155542	7.511979381010667e-11	8.305589963599143
ENSG00000187601	7.511979381010722e-11	8.824179960513709
ENSG00000174567	7.511979381010747e-11	1.2418615167063303
ENSG00000165025	7.632737557580452e-11	8.486507484281102
ENSG00000140320	7.755395875251714e-11	8.705789719712852
ENSG00000178053	7.8799835589546e-11	7.9337841897607415
ENSG00000177943	8.006530272268153e-11	8.691947737126453
ENSG00000225449	8.00653027226821e-11	2.6793043630944493
ENSG00000198914	8.00653027226821e-11	1.045498841890517
ENSG00000160113	8.135066123833478e-11	8.447975093630628
ENSG00000163931	8.135066123833478e-11	8.871813387763373
ENSG00000220472	8.265621673857303e-11	7.184411051790237
ENSG00000039600	8.265621673857303e-11	7.5971402099093535
ENSG00000240509	8.265621673857303e-11	6.44960339912114
ENSG00000129038	8.53291640761018e-11	3.250400667331051
ENSG00000179846	8.669719029419993e-11	6.918018285721278
ENSG00000074964	8.808668239516173e-11	6.095085757925723
ENSG00000143162	8.808668239516204e-11	8.851321584484685
ENSG00000131370	8.94979695677417e-11	8.56945913566986
ENSG00000160602	8.94979695677417e-11	8.547420431771982
ENSG00000224631	8.94979695677417e-11	8.176113842605222
ENSG00000213465	9.093138592644331e-11	8.288734302760655
ENSG00000127946	9.386596772067899e-11	8.402893126417514
ENSG00000152822	9.386596772067899e-11	4.564678483268893
ENSG00000151693	9.386596772067899e-11	4.806865580724576
ENSG00000158813	9.386596772067899e-11	7.366446405511453
ENSG00000176170	9.386596772067899e-11	6.939878572582603
ENSG00000234377	9.53678266650934e-11	5.5676029902005535
ENSG00000267785	9.689320196208576e-11	2.8074666379314284
ENSG00000160223	9.689320196208645e-11	8.811884878546495
ENSG00000165006	9.689320196208645e-11	8.756516948200893
ENSG00000205277	9.844245345214872e-11	3.469860452848368
ENSG00000255516	1.0161405131133771e-10	3.3283609401936434
ENSG00000105063	1.0161405131133771e-10	8.8774586490383
ENSG00000115041	1.0161405131133843e-10	3.3032669756492377
ENSG00000137876	1.0323714453470105e-10	8.902048812972726
ENSG00000240463	1.0488560781911161e-10	5.5715064250856505
ENSG00000102763	1.0655982865685726e-10	8.776004192062219
ENSG00000166816	1.0655982865685726e-10	8.29679796758387
ENSG00000149742	1.0655982865685726e-10	2.923898174141629
ENSG00000268231	1.082602003138136e-10	0.6935731042075007
ENSG00000146540	1.0998712191320835e-10	8.85696684575961
ENSG00000172239	1.0998712191320835e-10	8.807786517890758
ENSG00000075673	1.1174099852054771e-10	2.8753332172762183
ENSG00000122641	1.135222412297662e-10	4.27111149073878
ENSG00000077063	1.135222412297662e-10	6.566775876284098
ENSG00000267251	1.1533126725055931e-10	3.1788585983319604
ENSG00000081913	1.1533126725055931e-10	7.64097200992428
ENSG00000268996	1.1533126725056012e-10	5.868215263347366
ENSG00000064607	1.1533126725056012e-10	8.889753731005511
ENSG00000267522	1.1716849999697294e-10	3.543385648332589
ENSG00000233760	1.1716849999697294e-10	1.107697552484133
ENSG00000175066	1.1716849999697294e-10	8.568916794468034
ENSG00000105576	1.171684999969738e-10	8.800594355996646
ENSG00000104979	1.1903436917721596e-10	8.824179960513709
ENSG00000178162	1.1903436917721596e-10	6.221986564912075
ENSG00000141447	1.1903436917721596e-10	8.223841891110231
ENSG00000135063	1.248081887373059e-10	6.76617064700725
ENSG00000232803	1.248081887373059e-10	5.470820072533812
ENSG00000149308	1.248081887373059e-10	8.681199555778427
ENSG00000134982	1.248081887373059e-10	8.766260570131555
ENSG00000198113	1.248081887373059e-10	8.694036978947464
ENSG00000091409	1.2679302983331154e-10	8.897950452316989
ENSG00000079482	1.2679302983331154e-10	3.986081123405074
ENSG00000269793	1.2679302983331154e-10	2.247848118814118
ENSG00000130311	1.2880875354987567e-10	8.70478516029549
ENSG00000128872	1.3085582931843185e-10	7.928009006674758
ENSG00000183695	1.3085582931843185e-10	4.4298144281718885
ENSG00000177030	1.3085582931843278e-10	8.707336620332041
ENSG00000141526	1.3085582931843278e-10	8.684755575232339
ENSG00000272970	1.329347335296832e-10	4.393566850004545
ENSG00000228544	1.3293473352968413e-10	7.690312199713372
ENSG00000225205	1.3293473352968413e-10	8.670451374430401
ENSG00000064490	1.3293473352968413e-10	8.691947737126453
ENSG00000244398	1.3718996824336437e-10	8.363456420479325
ENSG00000196154	1.3718996824336486e-10	8.755512388783531
ENSG00000253051	1.3936728723439527e-10	5.265358934730146
ENSG00000184682	1.3936728723439527e-10	7.8064272087029805
ENSG00000161091	1.3936728723439527e-10	8.816987798619596
ENSG00000235172	1.3936728723439628e-10	4.355491700282008
ENSG00000244716	1.4157841185327546e-10	7.2653067298368486
ENSG00000227954	1.4157841185327546e-10	2.80449196742026
ENSG00000146083	1.4382385482180517e-10	8.869261927726823
ENSG00000137871	1.4610413644507934e-10	8.84057340313666
ENSG00000099800	1.4610413644507934e-10	8.761157650058456
ENSG00000269728	1.484197847206298e-10	7.3302379149971815
ENSG00000198739	1.484197847206298e-10	3.0472265861662784
ENSG00000138326	1.5077133544911998e-10	8.918442255595675
ENSG00000230317	1.5315933234656926e-10	4.279825734168503
ENSG00000169902	1.5558432715814023e-10	7.827488542667808
ENSG00000168477	1.5558432715814023e-10	7.329812774317274
ENSG00000133275	1.5558432715814134e-10	8.861065206415349
ENSG00000133315	1.5804687977353012e-10	8.555074811881633
ENSG00000005206	1.5804687977353012e-10	8.849774683865498
ENSG00000172260	1.5804687977353126e-10	4.95452096674468
ENSG00000175161	1.5804687977353126e-10	6.02767110733452
ENSG00000175556	1.6054755834395313e-10	4.65003885377776
ENSG00000065150	1.6054755834395313e-10	8.865163567071086
ENSG00000100342	1.6828415772313758e-10	8.885655370349774
ENSG00000229196	1.7094319104302672e-10	5.390862565078524
ENSG00000213261	1.7094319104302672e-10	6.849352521044902
ENSG00000232346	1.7094319104302672e-10	7.344742265781417
ENSG00000144476	1.7094319104302734e-10	6.569284954211459
ENSG00000212658	1.7094319104302734e-10	1.2953137645392678
ENSG00000225697	1.7364331920703942e-10	8.75806384882008
ENSG00000112293	1.7364331920703942e-10	8.12108361110466
ENSG00000110536	1.7364331920703942e-10	7.217734655363664
ENSG00000101445	1.7364331920703942e-10	8.869261927726823
ENSG00000196951	1.7638516248527942e-10	6.800465039516633
ENSG00000136856	1.7916935027524824e-10	8.627920867253836
ENSG00000233137	1.7916935027524824e-10	8.8774586490383
ENSG00000253222	1.791693502752495e-10	2.0168392586957546
ENSG00000129625	1.8486732340326302e-10	8.897950452316989
ENSG00000133106	1.8486732340326302e-10	8.742674965614492
ENSG00000271576	1.8486732340326302e-10	7.701239279400521
ENSG00000238421	1.8778241435850595e-10	6.026066634501079
ENSG00000225032	1.8778241435850595e-10	7.658900385088489
ENSG00000125726	1.8778241435850595e-10	5.379097517596636
ENSG00000233695	1.8778241435850595e-10	6.720068884418659
ENSG00000141574	1.9074246133040233e-10	8.212438094938486
ENSG00000104976	1.9074246133040233e-10	8.573557496325597
ENSG00000234476	1.9074246133040233e-10	4.385946854344696
ENSG00000048140	1.937481413502864e-10	8.722725503537628
ENSG00000232527	1.9680014138867915e-10	5.660560538052937
ENSG00000223843	1.9680014138867915e-10	2.8425186190214657
ENSG00000183722	1.998991584972328e-10	5.120009877842595
ENSG00000186891	2.0624108340255428e-10	7.46411650932904
ENSG00000176641	2.0624108340255576e-10	3.897401493640214
ENSG00000150873	2.0624108340255576e-10	3.3491379182673877
ENSG00000235209	2.0948543701348065e-10	2.17676418709659
ENSG00000234741	2.0948543701348065e-10	8.897950452316989
ENSG00000129675	2.127796996207785e-10	8.830829781205997
ENSG00000119771	2.127796996207785e-10	5.069034625975902
ENSG00000162390	2.127796996207785e-10	5.203938941485471
ENSG00000267904	2.127796996207785e-10	7.852316161317632
ENSG00000245849	2.1612462088069825e-10	8.781649453337144
ENSG00000250056	2.1612462088069825e-10	5.327899595780305
ENSG00000184863	2.1612462088069902e-10	8.897950452316989
ENSG00000104047	2.1612462088069902e-10	8.820081599857971
ENSG00000250366	2.2296949301487893e-10	1.372188404442176
ENSG00000237576	2.229694930148797e-10	5.172344681608863
ENSG00000168056	2.229694930148797e-10	8.893852091661248
ENSG00000157693	2.2647099870411306e-10	8.865163567071086
ENSG00000125651	2.2647099870411306e-10	8.843124863173209
ENSG00000161970	2.3002627299498084e-10	8.832376681825183
ENSG00000213514	2.3002627299498084e-10	3.755957306117232
ENSG00000197408	2.3002627299498164e-10	1.3373626901331117
ENSG00000106571	2.3363612200345984e-10	7.326494590655541
ENSG00000136867	2.336361220034615e-10	6.546863930615074
ENSG00000267943	2.373013636238507e-10	1.9643086361903768
ENSG00000151917	2.4480135617564896e-10	6.094181126067988
ENSG00000064270	2.4480135617564896e-10	5.5792240425895425
ENSG00000225031	2.448013561756507e-10	6.362539079167439
ENSG00000186994	2.4863780330512577e-10	5.53374435005246
ENSG00000139946	2.525330357890233e-10	7.121430429088358
ENSG00000130175	2.525330357890233e-10	8.918442255595675
ENSG00000165684	2.564879329703506e-10	8.75296092874698
ENSG00000251408	2.564879329703524e-10	1.7271935027937853
ENSG00000136144	2.6050338700986677e-10	8.748320226889417
ENSG00000228288	2.6050338700986863e-10	7.887469985386659
ENSG00000252793	2.6050338700986863e-10	1.0331451756250631
ENSG00000197191	2.645803030677574e-10	6.442626689805179
ENSG00000125246	2.645803030677574e-10	8.258365821063045
ENSG00000008988	2.645803030677574e-10	8.926638976907151
ENSG00000175283	2.687195994878112e-10	8.665810672572839
ENSG00000242540	2.729222079841321e-10	1.9204976400056417
ENSG00000148343	2.7718907383041564e-10	8.828278321169446
ENSG00000167046	2.815211560518089e-10	6.089838898453929
ENSG00000185386	2.815211560518089e-10	8.6427674092576
ENSG00000237506	2.815211560518089e-10	6.171532309081221
ENSG00000168386	2.859194276194111e-10	6.061804603932734
ENSG00000224578	2.859194276194111e-10	8.24236301078711
ENSG00000136938	2.903848756474668e-10	8.87336028838256
ENSG00000145063	2.9038487564746786e-10	3.0657196390286243
ENSG00000116785	2.903848756474699e-10	4.506503988058905
ENSG00000160953	2.9491850159322574e-10	8.784200913373693
ENSG00000136383	2.9491850159322574e-10	7.844438486484648
ENSG00000262877	2.9491850159322574e-10	5.926941761901087
ENSG00000223343	2.995213214595437e-10	4.237642655146912
ENSG00000054793	2.995213214595437e-10	6.7273057947909205
ENSG00000172292	3.041943660003057e-10	7.965107314207686
ENSG00000253327	3.041943660003068e-10	4.710074948456549
ENSG00000204262	3.041943660003068e-10	7.842883048747698
ENSG00000133243	3.089386809285952e-10	8.798042895960094
ENSG00000129911	3.089386809285952e-10	8.615083444084798
ENSG00000106991	3.089386809285952e-10	7.975776509832972
ENSG00000166743	3.137553271277722e-10	5.0499460283435615
ENSG00000100575	3.137553271277722e-10	8.567450016835133
ENSG00000169862	3.137553271277722e-10	2.771675878237649
ENSG00000121207	3.186453808653832e-10	1.7395045887711373
ENSG00000100647	3.186453808653832e-10	8.793944535304357
ENSG00000105298	3.236099340100475e-10	8.705789719712852
ENSG00000175602	3.2865009425128234e-10	8.816987798619596
ENSG00000168843	3.2865009425128234e-10	6.375101221659462
ENSG00000234350	3.2865009425128347e-10	3.266267861432056
ENSG00000136378	3.2865009425128347e-10	3.89571941103376
ENSG00000104413	3.3376698532232167e-10	7.309797245670262
ENSG00000109917	3.3376698532232404e-10	8.833381241242547
ENSG00000074201	3.389617472260026e-10	8.818534699238784
ENSG00000185246	3.4423553646370623e-10	8.777551092681406
ENSG00000179456	3.4423553646370623e-10	8.573557496325597
ENSG00000147677	3.4958952626745404e-10	8.906147173628463
ENSG00000160606	3.550249068351496e-10	7.173643205419104
ENSG00000121101	3.550249068351521e-10	7.903490090331861
ENSG00000117971	3.605428855690156e-10	4.3358854221768
ENSG00000156413	3.605428855690156e-10	4.68729090769696
ENSG00000257551	3.661446873173088e-10	2.5753085515508896
ENSG00000170558	3.661446873173088e-10	7.119145716588285
ENSG00000143028	3.661446873173114e-10	2.6747357935040172
ENSG00000212359	3.71831554619314e-10	4.51238690669092
ENSG00000163071	3.776047479536425e-10	4.54710640554742
ENSG00000273226	3.776047479536425e-10	6.0328850155384846
ENSG00000203523	3.834655459899721e-10	5.127054189241285
ENSG00000265806	3.8346554598997485e-10	7.051789782676032
ENSG00000237214	3.8346554598997485e-10	6.92285901971788
ENSG00000171621	3.8346554598997485e-10	6.863630095662567
ENSG00000145217	3.8346554598997485e-10	8.354717357966024
ENSG00000230091	3.894152458441633e-10	7.516533907423555
ENSG00000139746	3.894152458441633e-10	8.863616666451898
ENSG00000175198	3.894152458441633e-10	8.412432105991394
ENSG00000132259	3.9545516333683283e-10	5.6280025243132545
ENSG00000131459	3.9545516333683283e-10	2.3414504814529113
ENSG00000269243	3.954551633368357e-10	7.247035779400778
ENSG00000100116	4.0158663325549424e-10	7.830410852185009
ENSG00000118939	4.0158663325549424e-10	6.723823923355055
ENSG00000165125	4.015866332554957e-10	2.2071907127159944
ENSG00000214389	4.078110096202059e-10	8.228521028200708
ENSG00000263812	4.1412966595286027e-10	0.9918486707448393
ENSG00000167118	4.1412966595286027e-10	8.80879107730812
ENSG00000168676	4.205439955501e-10	4.7638853639458
ENSG00000171224	4.27055411759949e-10	7.136597036990903
ENSG00000149809	4.403752593526261e-10	8.711434980987779
ENSG00000083828	4.403752593526261e-10	8.563813874394935
ENSG00000177042	4.403752593526261e-10	8.677101195122688
ENSG00000082175	4.4718662023090873e-10	4.079192428352992
ENSG00000273079	4.4718662023091033e-10	5.577387745225779
ENSG00000152969	4.541009272926789e-10	4.25721648198551
ENSG00000161570	4.541009272926789e-10	8.379235936031927
ENSG00000165283	4.541009272926789e-10	8.867715027107636
ENSG00000130313	4.541009272926789e-10	8.526466410277756
ENSG00000115363	4.611196984253258e-10	3.7243899432504457
ENSG00000260719	4.682444733079046e-10	8.355854973871645
ENSG00000118491	4.682444733079046e-10	6.146342153073167
ENSG00000263681	4.68244473307908e-10	0.587824752392114
ENSG00000216915	4.754768137150719e-10	4.077171797881429
ENSG00000231079	4.754768137150719e-10	3.785551639175724
ENSG00000260704	4.754768137150719e-10	1.3406724125575131
ENSG00000152484	4.828183038250857e-10	8.776004192062219
ENSG00000153208	4.828183038250857e-10	8.8774586490383
ENSG00000101842	4.902705505320665e-10	5.422417552825766
ENSG00000204335	4.9027055053207e-10	1.087894559862027
ENSG00000130560	4.978351837623714e-10	8.744764207435505
ENSG00000137941	5.055138567952813e-10	8.852868485103873
ENSG00000171877	5.055138567952813e-10	5.075507583114521
ENSG00000224992	5.133082465880409e-10	4.740878377391186
ENSG00000163251	5.133082465880409e-10	7.863374852026384
ENSG00000172733	5.29251004652539e-10	1.5103670564919827
ENSG00000257556	5.29251004652539e-10	3.390088505885679
ENSG00000099804	5.29251004652539e-10	8.6478703293307
ENSG00000153714	5.374028482152494e-10	7.8494150129570945
ENSG00000149269	5.374028482152494e-10	8.855419945140422
ENSG00000203993	5.456773598009522e-10	8.599489918522428
ENSG00000088448	5.456773598009522e-10	8.8774586490383
ENSG00000214022	5.456773598009541e-10	8.861065206415349
ENSG00000119414	5.540763397871351e-10	8.852868485103873
ENSG00000244134	5.540763397871351e-10	5.207436295472863
ENSG00000182397	5.540763397871391e-10	5.768171733353096
ENSG00000186479	5.626016142733271e-10	1.6683480301439397
ENSG00000120278	5.62601614273331e-10	7.008787953427162
ENSG00000023171	5.712550354380067e-10	6.793656058640416
ENSG00000198561	5.800384819003046e-10	8.625831625432825
ENSG00000137727	5.889538590865591e-10	4.6626383682740355
ENSG00000099954	5.889538590865591e-10	8.31480011972274
ENSG00000165688	5.980030996018074e-10	8.816987798619596
ENSG00000136908	5.980030996018074e-10	8.794949094721721
ENSG00000079691	5.980030996018074e-10	8.885655370349774
ENSG00000218227	6.071881636062468e-10	8.137067769014047
ENSG00000229619	6.071881636062468e-10	6.976371464980626
ENSG00000143507	6.165110391967417e-10	8.65042178936725
ENSG00000196683	6.165110391967461e-10	8.902048812972726
ENSG00000157259	6.355783195317584e-10	8.755512388783531
ENSG00000256331	6.453268436590524e-10	1.789207875839493
ENSG00000099984	6.552214189373876e-10	5.683169797737052
ENSG00000248787	6.552214189373923e-10	4.107429199755529
ENSG00000101871	6.652641790511349e-10	7.605455827717026
ENSG00000225953	6.754572880201777e-10	4.214183869222143
ENSG00000181191	6.754572880201825e-10	8.618719586524998
ENSG00000128581	6.858029406186844e-10	7.757407126806702
ENSG00000112232	6.858029406186844e-10	6.891032686449029
ENSG00000129968	6.963033627994283e-10	8.84057340313666
ENSG00000235297	6.963033627994283e-10	6.087048971045423
ENSG00000112290	6.963033627994283e-10	6.923137536299562
ENSG00000019549	7.069608121238197e-10	5.085655919126023
ENSG00000049323	7.069608121238197e-10	8.833381241242547
ENSG00000168264	7.177775781975865e-10	8.885655370349774
ENSG00000197647	7.287559831124381e-10	7.925677368407342
ENSG00000177410	7.398983818934283e-10	8.834928141861734
ENSG00000138386	7.398983818934283e-10	8.694499197163003
ENSG00000174808	7.51207162952386e-10	6.190186852284435
ENSG00000090372	7.51207162952386e-10	8.812889437963857
ENSG00000154237	7.51207162952386e-10	8.9102455342842
ENSG00000120686	7.512071629523887e-10	8.902048812972726
ENSG00000223685	7.626847485474211e-10	7.06122277740271
ENSG00000197070	7.626847485474211e-10	8.785205472791056
ENSG00000272992	7.743335952484621e-10	1.1956086511147486
ENSG00000173320	7.861561944090282e-10	6.694811769459887
ENSG00000235984	7.861561944090337e-10	3.1673528118257543
ENSG00000103472	7.861561944090393e-10	7.325070500706669
ENSG00000185101	7.861561944090393e-10	8.786752373410243
ENSG00000161016	7.981550726443394e-10	8.922540616251414
ENSG00000270372	8.103327923156408e-10	5.982881009575692
ENSG00000241061	8.103327923156408e-10	6.330097060266914
ENSG00000023516	8.103327923156408e-10	8.836475042480922
ENSG00000268583	8.226919520211495e-10	4.169429751048946
ENSG00000150893	8.226919520211582e-10	2.962968218275143
ENSG00000174482	8.47965170103171e-10	4.233337791648131
ENSG00000226964	8.47965170103171e-10	2.6741379830433054
ENSG00000125650	8.47965170103177e-10	7.54571330849038
ENSG00000168852	8.739962594809225e-10	5.400861995131694
ENSG00000241556	8.739962594809225e-10	6.419442576614258
ENSG00000271828	8.873029018120776e-10	7.257177440296405
ENSG00000167615	8.873029018120776e-10	8.922540616251414
ENSG00000138592	8.873029018120776e-10	8.811884878546495
ENSG00000196363	9.008073650626913e-10	8.77090127198912
ENSG00000240964	9.145125157920508e-10	3.1223781591224378
ENSG00000238078	9.145125157920508e-10	4.060517512888753
ENSG00000170231	9.145125157920573e-10	4.817483262734818
ENSG00000133818	9.284212609652152e-10	7.9709099072117215
ENSG00000241352	9.284212609652217e-10	5.526966974779915
ENSG00000250786	9.425365485056489e-10	7.858866880940408
ENSG00000083807	9.425365485056489e-10	7.79488764741214
ENSG00000176884	9.425365485056489e-10	4.2060417947398046
ENSG00000197472	9.425365485056489e-10	2.823280632053627
ENSG00000106236	9.568613678551948e-10	1.233103576313447
ENSG00000249425	9.713987505414935e-10	5.023586866001886
ENSG00000168944	9.713987505414935e-10	8.843124863173209
ENSG00000198963	9.713987505414935e-10	6.99390598926035
ENSG00000237222	9.861517707528187e-10	2.9291623657362
ENSG00000188986	9.861517707528187e-10	8.834928141861734
ENSG00000198363	9.861517707528187e-10	8.801598915414008
ENSG00000268087	9.861517707528187e-10	7.789103706774655
ENSG00000145863	9.861517707528187e-10	2.0200401899935385
ENSG00000183617	1.0011235459205808e-09	8.735020585504842
ENSG00000240376	1.0011235459205808e-09	8.304585404181783
ENSG00000230404	1.0011235459205843e-09	4.5477597277186765
ENSG00000173627	1.0163172373094912e-09	2.485371796599749
ENSG00000206120	1.0163172373094912e-09	6.155266871193977
ENSG00000179222	1.0163172373094912e-09	8.897950452316989
ENSG00000066629	1.0163172373094912e-09	7.315859214083256
ENSG00000140455	1.0317360506155303e-09	8.766802911333382
ENSG00000218052	1.0317360506155303e-09	7.936002105049741
ENSG00000251666	1.0317360506155303e-09	5.601828454979662
ENSG00000156508	1.0473832365717912e-09	8.93073733756289
ENSG00000178761	1.0632620915623176e-09	8.848770124448134
ENSG00000239719	1.0632620915623176e-09	6.195641278123341
ENSG00000171757	1.0632620915623176e-09	7.713592917744007
ENSG00000116117	1.0793759582440805e-09	7.595650417482647
ENSG00000230979	1.0957282261770385e-09	7.061389322803574
ENSG00000139722	1.0957282261770463e-09	8.914343894939938
ENSG00000152932	1.1123223324626527e-09	2.852889201598238
ENSG00000255086	1.1123223324626606e-09	3.5411446524968557
ENSG00000107249	1.1291617623906573e-09	8.184748506891385
ENSG00000233878	1.1291617623906653e-09	2.5416877582662236
ENSG00000112394	1.1462500500944285e-09	6.538184322062327
ENSG00000164116	1.1462500500944285e-09	7.110281087488135
ENSG00000155463	1.1635907792149674e-09	8.859518305796161
ENSG00000198894	1.181187583573545e-09	8.573557496325597
ENSG00000152601	1.1990441478532842e-09	8.881557009694037
ENSG00000142910	1.1990441478532842e-09	5.2137729440061396
ENSG00000259684	1.2171642082896574e-09	5.777543480788361
ENSG00000119608	1.2171642082896574e-09	6.498856709567407
ENSG00000152582	1.2171642082896574e-09	8.763709110095006
ENSG00000178464	1.2171642082896574e-09	7.966323276119679
ENSG00000214274	1.217164208289666e-09	7.746078169023939
ENSG00000184486	1.2171642082896704e-09	2.767005154075067
ENSG00000181195	1.2171642082896704e-09	1.2906349314508514
ENSG00000134627	1.2542100245421354e-09	6.613127310712601
ENSG00000261373	1.2542100245421354e-09	8.297597884644452
ENSG00000179083	1.2731435169326652e-09	8.492514719641918
ENSG00000136878	1.2731435169326652e-09	8.802141256615833
ENSG00000264693	1.2923559800741426e-09	1.0359364423539141
ENSG00000188385	1.3118514186421587e-09	7.679715727220156
ENSG00000264773	1.3118514186421587e-09	4.149801950703865
ENSG00000261452	1.3316338932019082e-09	4.211124731584392
ENSG00000167487	1.3316338932019082e-09	8.179678399176897
ENSG00000243181	1.3316338932019082e-09	4.5743548553903635
ENSG00000187123	1.3316338932019082e-09	5.387458596902102
ENSG00000088053	1.3316338932019082e-09	5.7761628601073465
ENSG00000188157	1.3316338932019082e-09	8.544121988176824
ENSG00000132953	1.3316338932019082e-09	8.780102552717956
ENSG00000222033	1.3316338932019082e-09	0.984995763312657
ENSG00000259330	1.3316338932019082e-09	8.330927111092178
ENSG00000264365	1.3517075209646258e-09	1.9567302212204014
ENSG00000099889	1.3720764765538453e-09	8.070747014963636
ENSG00000187033	1.3720764765538453e-09	5.396415381640077
ENSG00000177989	1.3720764765538453e-09	8.716537901060878
ENSG00000229789	1.3720764765538453e-09	7.076999496555107
ENSG00000253974	1.3720764765538648e-09	1.2432625931151893
ENSG00000168615	1.3927449927817315e-09	8.833176598885764
ENSG00000181036	1.413717361435422e-09	5.3318574801556915
ENSG00000070814	1.4137173614354321e-09	8.818534699238784
ENSG00000242268	1.4349979340739363e-09	4.492907331591156
ENSG00000130590	1.4565911228351329e-09	8.265406274102348
ENSG00000149782	1.4785014012534938e-09	8.60843362339251
ENSG00000127415	1.4785014012534938e-09	8.836475042480922
ENSG00000212802	1.4785014012534938e-09	7.900882562116135
ENSG00000242516	1.4785014012534992e-09	3.2719742531333917
ENSG00000112218	1.4785014012534992e-09	8.172406114296498
ENSG00000257718	1.5007333050883923e-09	5.401541703036562
ENSG00000240754	1.5232914331632391e-09	7.94946761528119
ENSG00000186847	1.5232914331632391e-09	5.075251250129103
ENSG00000171492	1.52329143316325e-09	8.78829927402943
ENSG00000175061	1.52329143316325e-09	8.885655370349774
ENSG00000102710	1.5461804482156081e-09	8.72117860291844
ENSG00000198879	1.5694050777582552e-09	8.885655370349774
ENSG00000113734	1.5929701149515985e-09	8.227178769938304
ENSG00000213315	1.5929701149515985e-09	6.458532747324257
ENSG00000180592	1.5929701149515985e-09	5.041738045219056
ENSG00000197496	1.616880419487387e-09	7.92375331428991
ENSG00000155545	1.6411409184838532e-09	8.784200913373693
ENSG00000108557	1.6657566073926314e-09	8.609438182809873
ENSG00000203697	1.6657566073926432e-09	5.384372631134873
ENSG00000250942	1.6907325509173904e-09	1.907134285360541
ENSG00000118898	1.6907325509173904e-09	6.724081101810189
ENSG00000054179	1.6907325509173904e-09	4.35587101458666
ENSG00000198521	1.6907325509173904e-09	6.850950609165058
ENSG00000257621	1.7160738839443177e-09	8.84057340313666
ENSG00000251414	1.7160738839443177e-09	7.235571958075949
ENSG00000234899	1.741785812484835e-09	1.531779087194627
ENSG00000182179	1.7417858124848412e-09	8.889753731005511
ENSG00000197555	1.7417858124848412e-09	8.810337977927308
ENSG00000100320	1.767873614630433e-09	8.822633059894521
ENSG00000169083	1.767873614630433e-09	5.632164255032413
ENSG00000113119	1.7943426415199762e-09	8.31779929970577
ENSG00000100154	1.7943426415199762e-09	8.748320226889417
ENSG00000272655	1.7943426415199762e-09	7.533007811309787
ENSG00000170962	1.7943426415199888e-09	7.607704178247063
ENSG00000233061	1.8211983183194745e-09	7.298825762095304
ENSG00000115112	1.8211983183194745e-09	5.022109691417354
ENSG00000134905	1.8211983183194875e-09	8.752418587545156
ENSG00000078900	1.8211983183194875e-09	6.09706606962773
ENSG00000095564	1.876091698415895e-09	8.922540616251414
ENSG00000234648	1.876091698415895e-09	7.540391586068433
ENSG00000254607	1.8760916984159016e-09	3.2630872191438627
ENSG00000116299	1.8760916984159016e-09	5.852855525853714
ENSG00000139910	1.8760916984159016e-09	1.9481606558042102
ENSG00000136153	1.9041406311775132e-09	8.179855852049368
ENSG00000166763	1.9041406311775132e-09	4.993592303370397
ENSG00000269696	1.932598674828361e-09	4.238640081250975
ENSG00000144681	1.9614716398171986e-09	1.8088953769730673
ENSG00000228486	1.9907654167709127e-09	8.511335102930923
ENSG00000140612	2.020485977566757e-09	8.885655370349774
ENSG00000133169	2.020485977566786e-09	4.824663276125501
ENSG00000261559	2.020485977566786e-09	1.6210264159061158
ENSG00000175691	2.0506393764181227e-09	6.431851661458114
ENSG00000188316	2.0506393764181227e-09	3.152266528481232
ENSG00000178149	2.0506393764181375e-09	8.515638105943445
ENSG00000006015	2.0506393764181375e-09	8.843124863173209
ENSG00000092439	2.0506393764181375e-09	8.859518305796161
ENSG00000261807	2.0812317509744713e-09	1.1119892384264214
ENSG00000204060	2.0812317509744713e-09	4.604056136310067
ENSG00000103995	2.1122693234355285e-09	8.697592998401378
ENSG00000198876	2.1437584016797134e-09	8.815983239202234
ENSG00000260183	2.1437584016797287e-09	0.7788859310074421
ENSG00000198917	2.175705380407273e-09	8.731926784266467
ENSG00000219133	2.175705380407273e-09	3.675631756196533
ENSG00000204219	2.175705380407281e-09	6.829943783808888
ENSG00000260907	2.208116742297832e-09	0.735196283667671
ENSG00000268460	2.208116742297832e-09	1.8055053325363866
ENSG00000162873	2.274358993235433e-09	6.75069932245092
ENSG00000186088	2.274358993235433e-09	8.796495995340909
ENSG00000176399	2.3082032981690686e-09	6.5605925201601565
ENSG00000240395	2.3082032981690686e-09	5.045609868692396
ENSG00000104859	2.3082032981690686e-09	8.802141256615833
ENSG00000166313	2.3082032981690686e-09	7.334536763912212
ENSG00000144642	2.3425388204604366e-09	5.673466049390245
ENSG00000105321	2.342538820460445e-09	8.652511031188263
ENSG00000204899	2.377372500581481e-09	8.625831625432825
ENSG00000267212	2.377372500581481e-09	4.753391820505375
ENSG00000169064	2.377372500581481e-09	2.592149480975041
ENSG00000009830	2.377372500581481e-09	8.677563413338227
ENSG00000204540	2.4127113742497328e-09	3.4329091550647495
ENSG00000255517	2.4485625736945697e-09	7.251146831271771
ENSG00000181027	2.4485625736945697e-09	8.677101195122688
ENSG00000170445	2.4485625736945697e-09	8.832376681825183
ENSG00000189403	2.4485625736945697e-09	8.914343894939938
ENSG00000125827	2.448562573694587e-09	8.828278321169446
ENSG00000185736	2.448562573694587e-09	2.3786609150492035
ENSG00000149926	2.448562573694587e-09	5.139061870554513
ENSG00000273174	2.4849333289393226e-09	5.995282067820831
ENSG00000260591	2.4849333289393226e-09	6.975127217747699
ENSG00000267834	2.4849333289393226e-09	6.269573221090029
ENSG00000273403	2.521830969100191e-09	2.8919884073731854
ENSG00000225234	2.521830969100191e-09	6.186708604523852
ENSG00000204444	2.559262923701607e-09	7.859694313201978
ENSG00000165416	2.5972367240084663e-09	8.712981881606966
ENSG00000237286	2.5972367240084663e-09	2.4096404952527037
ENSG00000170608	2.5972367240084663e-09	4.072238394399748
ENSG00000213621	2.6357600043755625e-09	5.233763492227714
ENSG00000272016	2.635760004375581e-09	6.712287197462955
ENSG00000254035	2.635760004375581e-09	1.4038750696965052
ENSG00000163746	2.635760004375581e-09	4.136432705700207
ENSG00000127184	2.674840503614081e-09	8.900501912353539
ENSG00000148308	2.674840503614081e-09	8.78574781399288
ENSG00000198718	2.674840503614081e-09	8.682204115195788
ENSG00000171433	2.714486066375718e-09	2.4629919628356554
ENSG00000222375	2.714486066375728e-09	5.104535232640012
ENSG00000242083	2.714486066375728e-09	5.31320609340136
ENSG00000124145	2.714486066375728e-09	5.526911302474797
ENSG00000165526	2.754704644554566e-09	8.70733662033204
ENSG00000157379	2.7955042987066616e-09	8.628383085469375
ENSG00000215196	2.7955042987066616e-09	4.093911462796035
ENSG00000105982	2.7955042987066616e-09	7.783544191360318
ENSG00000119559	2.8368931994880078e-09	8.666353013774664
ENSG00000245060	2.8368931994880078e-09	8.800594355996646
ENSG00000089692	2.878879629110555e-09	7.867410840485352
ENSG00000185272	2.921471982817287e-09	7.397953712894829
ENSG00000070610	2.921471982817287e-09	8.881557009694037
ENSG00000185615	2.96467877037566e-09	5.481449692502843
ENSG00000164056	3.0085086175901313e-09	7.996872124933222
ENSG00000255815	3.0085086175901524e-09	5.6500195377579585
ENSG00000117519	3.0085086175901524e-09	8.04843242111745
ENSG00000123570	3.0529702678344236e-09	6.953392578039545
ENSG00000068985	3.0529702678344236e-09	4.831014688610378
ENSG00000198010	3.0529702678344236e-09	3.6001618592272067
ENSG00000139998	3.0529702678344236e-09	7.731290183396448
ENSG00000151131	3.098072583602647e-09	8.6478703293307
ENSG00000142002	3.1438245480807344e-09	8.839026502517472
ENSG00000147403	3.1438245480807344e-09	8.926638976907151
ENSG00000269012	3.1438245480807456e-09	1.0960990298735445
ENSG00000130309	3.1902352667375043e-09	8.781649453337144
ENSG00000229152	3.1902352667375043e-09	8.141522480881376
ENSG00000224717	3.1902352667375043e-09	5.71990485095972
ENSG00000234797	3.1902352667375043e-09	8.091443460599107
ENSG00000110768	3.2373139689360588e-09	8.79239763468517
ENSG00000176248	3.2373139689360588e-09	8.848770124448134
ENSG00000259071	3.2373139689360588e-09	6.320085272689866
ENSG00000269640	3.285070009565814e-09	8.57409983752742
ENSG00000227034	3.285070009565814e-09	6.260143025041381
ENSG00000256338	3.2850700095658257e-09	6.346500777975938
ENSG00000127074	3.3335128706951954e-09	7.6206609120385185
ENSG00000115266	3.3335128706951954e-09	7.960962780187822
ENSG00000130589	3.3335128706951954e-09	8.839026502517472
ENSG00000254876	3.3335128706951954e-09	6.187199604992012
ENSG00000173638	3.3335128706951954e-09	8.573352853968814
ENSG00000234493	3.333512870695231e-09	2.269660938539095
ENSG00000107262	3.3826521632451435e-09	8.852868485103873
ENSG00000253753	3.3826521632451435e-09	4.758403511152765
ENSG00000196312	3.3826521632451435e-09	8.029088010716176
ENSG00000104728	3.3826521632451435e-09	6.21983612959952
ENSG00000244968	3.432497628683942e-09	3.3748770355670086
ENSG00000066382	3.432497628683942e-09	6.637372122127062
ENSG00000267896	3.4324976286839663e-09	7.064203761139442
ENSG00000139842	3.483059140743935e-09	8.807786517890758
ENSG00000047365	3.5343467071593426e-09	8.616088003502162
ENSG00000214514	3.5343467071593426e-09	3.558142010508138
ENSG00000168026	3.534346707159368e-09	8.505894484012781
ENSG00000147874	3.534346707159368e-09	8.679652655159238
ENSG00000239556	3.534346707159368e-09	5.4704144837521484
ENSG00000236780	3.69266785703162e-09	3.3927649400200712
ENSG00000102409	3.69266785703162e-09	8.676354211564082
ENSG00000164142	3.69266785703162e-09	7.7533231465767685
ENSG00000236992	3.746962460328843e-09	5.052855492847076
ENSG00000175467	3.746962460328843e-09	8.848770124448134
ENSG00000136874	3.746962460328843e-09	8.78829927402943
ENSG00000166603	3.746962460328843e-09	8.50589448401278
ENSG00000272922	3.802035229076129e-09	2.0115321386549954
ENSG00000176171	3.914558807724197e-09	8.414084873614527
ENSG00000173825	3.914558807724197e-09	6.838864373678845
ENSG00000125629	3.972031758951929e-09	8.748862568091242
ENSG00000185238	3.972031758951958e-09	8.606886722773323
ENSG00000106004	3.972031758951972e-09	6.764250859521288
ENSG00000136152	4.030327162152154e-09	8.830829781205997
ENSG00000170647	4.030327162152154e-09	8.467000119276417
ENSG00000179630	4.030327162152154e-09	8.405444586454065
ENSG00000260802	4.030327162152168e-09	6.348958857758403
ENSG00000126790	4.089456465660363e-09	8.681199555778425
ENSG00000233961	4.089456465660363e-09	7.138192717014572
ENSG00000087206	4.149431272448622e-09	8.730922224849104
ENSG00000134363	4.210263342146391e-09	5.541256336458859
ENSG00000134028	4.210263342146391e-09	3.8056383441518857
ENSG00000196159	4.210263342146391e-09	7.954665833163625
ENSG00000173402	4.2719645930868476e-09	8.828278321169446
ENSG00000149547	4.3345471043792505e-09	8.861065206415349
ENSG00000144645	4.3345471043792505e-09	8.897950452316989
ENSG00000164093	4.398023118007089e-09	1.8999388214292245
ENSG00000259407	4.398023118007089e-09	5.960212617578373
ENSG00000121741	4.398023118007089e-09	8.852868485103873
ENSG00000268030	4.398023118007089e-09	7.539173847176524
ENSG00000137501	4.462405040952601e-09	8.385957342592738
ENSG00000160401	4.527705447348513e-09	6.678336310718306
ENSG00000213903	4.527705447348513e-09	8.620728705359726
ENSG00000272872	4.593937080656071e-09	4.588948991681589
ENSG00000119335	4.593937080656071e-09	8.9102455342842
ENSG00000166126	4.798349363107174e-09	7.9706262791321985
ENSG00000227939	4.798349363107174e-09	7.386768866989071
ENSG00000267715	4.798349363107174e-09	5.1321554666135265
ENSG00000260101	4.868436803033871e-09	8.694836896008045
ENSG00000075223	4.868436803033871e-09	5.072948164250332
ENSG00000158859	4.939521805287192e-09	6.186381323174975
ENSG00000170921	4.939521805287192e-09	8.376518607148503
ENSG00000136122	4.939521805287227e-09	8.155079698124709
ENSG00000130717	4.939521805287227e-09	8.736025144922204
ENSG00000168071	4.939521805287227e-09	8.869261927726823
ENSG00000215375	4.939521805287227e-09	8.43338612748562
ENSG00000130165	4.939521805287227e-09	8.781649453337144
ENSG00000243859	4.939521805287227e-09	4.567343535569125
ENSG00000164683	5.011618176602909e-09	7.62314780877216
ENSG00000134056	5.011618176602909e-09	8.66070775249974
ENSG00000100353	5.011618176602909e-09	8.914343894939938
ENSG00000225127	5.011618176602909e-09	1.0996901973897713
ENSG00000101751	5.011618176602909e-09	8.744221866233678
ENSG00000267370	5.084739909079137e-09	5.17630855800636
ENSG00000263829	5.084739909079137e-09	3.443494772440715
ENSG00000151292	5.084739909079137e-09	8.848770124448134
ENSG00000236846	5.1589011825833036e-09	2.0991954466190634
ENSG00000144821	5.1589011825833036e-09	8.626373966634649
ENSG00000121361	5.1589011825833036e-09	2.446067598103808
ENSG00000100490	5.234116367188961e-09	7.449323336354485
ENSG00000232956	5.234116367188961e-09	8.812889437963857
ENSG00000229656	5.234116367188998e-09	2.4998787848987534
ENSG00000139117	5.234116367188998e-09	8.16205169997269
ENSG00000134594	5.310400025643105e-09	6.285990359950633
ENSG00000196497	5.387766915864517e-09	5.598672529544739
ENSG00000172053	5.387766915864556e-09	8.888206830386324
ENSG00000225579	5.387766915864556e-09	7.201451351685407
ENSG00000136371	5.387766915864556e-09	6.45711666016361
ENSG00000196183	5.387766915864556e-09	3.3969832324481666
ENSG00000152409	5.387766915864556e-09	8.89230519104206
ENSG00000240449	5.4662319934731416e-09	6.8723281321553715
ENSG00000266258	5.4662319934731416e-09	2.6205165002345967
ENSG00000264775	5.4662319934731805e-09	0.8207484536510442
ENSG00000254186	5.6265175372343265e-09	2.227023363685944
ENSG00000214046	5.6265175372343265e-09	8.806239617271569
ENSG00000070388	5.708368926341194e-09	4.795643938409569
ENSG00000188566	5.7913803540269344e-09	8.739118946160579
ENSG00000176490	5.8755678034765015e-09	8.226789606368097
ENSG00000105875	5.8755678034765015e-09	8.76061530885663
ENSG00000189221	5.875567803476543e-09	4.01161054771287
ENSG00000170214	5.875567803476543e-09	1.3135884906587496
ENSG00000173302	5.960947471429095e-09	0.44711680599976417
ENSG00000126821	6.047535770936479e-09	7.996534426088179
ENSG00000150076	6.047535770936479e-09	6.9929316780274835
ENSG00000226954	6.135349334156093e-09	3.5468171017857872
ENSG00000198000	6.135349334156136e-09	8.861065206415349
ENSG00000105865	6.224405015178369e-09	8.248212914418817
ENSG00000142453	6.314719892889763e-09	8.812889437963857
ENSG00000165716	6.314719892889763e-09	6.083879288988174
ENSG00000196172	6.314719892889808e-09	7.024252864665398
ENSG00000135040	6.406311273870925e-09	8.731926784266467
ENSG00000147257	6.499196695331132e-09	1.4723197788491742
ENSG00000139767	6.499196695331132e-09	2.6978102220371243
ENSG00000113212	6.499196695331132e-09	6.219811838576883
ENSG00000229939	6.593393928078854e-09	7.764009636871319
ENSG00000005812	6.593393928078854e-09	8.798042895960094
ENSG00000169660	6.593393928078854e-09	8.786752373410243
ENSG00000204175	6.593393928078901e-09	0.8350375095102189
ENSG00000149292	6.688920979529306e-09	8.6427674092576
ENSG00000228929	6.688920979529306e-09	7.154656615006232
ENSG00000166200	6.7857960967494845e-09	8.859518305796161
ENSG00000103254	6.7857960967494845e-09	8.63147688670775
ENSG00000241081	6.7857960967494845e-09	5.404779087199533
ENSG00000172725	6.7857960967494845e-09	8.784200913373693
ENSG00000159674	6.7857960967494845e-09	8.376293843648362
ENSG00000125869	6.983664733558655e-09	8.815440898000409
ENSG00000186567	6.983664733558655e-09	5.613754957497932
ENSG00000109736	6.983664733558655e-09	8.66836213260939
ENSG00000196533	7.084695973474424e-09	8.544121988176824
ENSG00000103269	7.084695973474424e-09	7.325678466625721
ENSG00000240455	7.084695973474499e-09	3.048888312924653
ENSG00000152642	7.187150726171243e-09	8.781649453337144
ENSG00000136002	7.187150726171243e-09	3.352934636550927
ENSG00000236097	7.291048483983206e-09	1.3939901734616262
ENSG00000162817	7.291048483983206e-09	7.7012011824446
ENSG00000270160	7.291048483983232e-09	2.5586602653573003
ENSG00000120705	7.291048483983232e-09	8.87336028838256
ENSG00000169100	7.3964089979735376e-09	8.922540616251414
ENSG00000126756	7.3964089979735376e-09	8.798042895960094
ENSG00000068615	7.396408997973564e-09	6.185824407567976
ENSG00000183662	7.503252281252733e-09	4.121768871155347
ENSG00000165973	7.503252281252733e-09	2.536183645627663
ENSG00000214145	7.503252281252733e-09	5.611029720611717
ENSG00000196684	7.611598612338123e-09	8.880010109074849
ENSG00000149972	7.721468538554844e-09	8.799589796579282
ENSG00000227063	7.832882879478956e-09	6.5052188926671946
ENSG00000162595	7.832882879478956e-09	5.997379224397755
ENSG00000242028	7.832882879478956e-09	7.520699699850326
ENSG00000167685	7.945862730422502e-09	8.607891282190687
ENSG00000138629	7.945862730422502e-09	8.830829781205997
ENSG00000112541	7.945862730422586e-09	5.20268137974346
ENSG00000170390	7.945862730422586e-09	4.7025113622395205
ENSG00000150201	8.060429465961808e-09	1.2409624119446023
ENSG00000219928	8.060429465961864e-09	6.419470198643381
ENSG00000104897	8.060429465961864e-09	8.78829927402943
ENSG00000236914	8.060429465961864e-09	5.474745949169954
ENSG00000238961	8.176604743509261e-09	4.459944274771481
ENSG00000164543	8.294410506929022e-09	8.851321584484685
ENSG00000169855	8.294410506929022e-09	7.368616547904287
ENSG00000186854	8.294410506929022e-09	8.511335102930923
ENSG00000157423	8.294410506929022e-09	7.092503993662547
ENSG00000176973	8.413868990197158e-09	7.882915029389684
ENSG00000241316	8.413868990197158e-09	7.2724914851130125
ENSG00000131446	8.413868990197188e-09	8.897950452316989
ENSG00000246430	8.413868990197188e-09	2.460905415701143
ENSG00000166529	8.535002721106862e-09	8.05682490939095
ENSG00000107223	8.535002721106862e-09	8.889753731005511
ENSG00000011454	8.535002721106862e-09	8.803145816033195
ENSG00000215386	8.535002721106892e-09	6.979882577854255
ENSG00000184515	8.535002721106892e-09	8.586243210639825
ENSG00000148384	8.657834525018889e-09	8.798042895960094
ENSG00000171443	8.657834525018889e-09	8.476201400005253
ENSG00000228798	8.657834525018889e-09	4.689910839449959
ENSG00000234745	8.657834525018889e-09	8.93073733756289
ENSG00000125755	8.782387528658819e-09	8.889753731005511
ENSG00000060138	8.908685163959927e-09	8.632534379627087
ENSG00000119508	8.90868516395999e-09	8.285759398018476
ENSG00000167701	8.90868516395999e-09	8.118736793424892
ENSG00000245148	8.90868516395999e-09	6.811308979383548
ENSG00000240298	8.908685163960021e-09	5.636541015011043
ENSG00000255337	9.036751171954074e-09	4.587088316120824
ENSG00000242732	9.036751171954074e-09	7.935017666775736
ENSG00000132300	9.16660960670954e-09	8.869261927726823
ENSG00000258539	9.16660960670954e-09	4.999960530255851
ENSG00000122034	9.16660960670954e-09	8.835932701279097
ENSG00000213096	9.16660960670954e-09	7.946455596165762
ENSG00000128917	9.298284839317975e-09	5.663369386255675
ENSG00000235501	9.431801561929701e-09	5.804049372973035
ENSG00000188816	9.431801561929701e-09	3.1354651872945283
ENSG00000157617	9.56718479183793e-09	8.789846174648618
ENSG00000111729	9.56718479183793e-09	7.088251583872043
ENSG00000172366	9.56718479183793e-09	8.72373006295499
ENSG00000243680	9.56718479183793e-09	6.210812785762863
ENSG00000117834	9.567184791837997e-09	2.981443753406457
ENSG00000146963	9.704459875614272e-09	8.806239617271569
ENSG00000099326	9.843652493293536e-09	8.861065206415349
ENSG00000272620	9.843652493293536e-09	7.697918698692264
ENSG00000187446	9.843652493293536e-09	8.847223223828946
ENSG00000264098	9.843652493293536e-09	7.413588397573723
ENSG00000251381	9.843652493293536e-09	5.152214237549113
ENSG00000188848	9.984788662610472e-09	3.950929716270901
ENSG00000254787	9.984788662610543e-09	3.9852663181337205
ENSG00000110237	1.012789474328779e-08	7.877734900573761
ENSG00000269896	1.012789474328779e-08	7.001234722463156
ENSG00000269975	1.012789474328779e-08	5.343709819438718
ENSG00000225475	1.0272997441376978e-08	2.2982466856658452
ENSG00000136925	1.0272997441376978e-08	8.596138541425297
ENSG00000100097	1.0272997441377015e-08	8.885655370349774
ENSG00000237926	1.0272997441377015e-08	4.507518052938187
ENSG00000153707	1.0420123813651848e-08	8.280119759617852
ENSG00000233850	1.0420123813651848e-08	3.824484432072239
ENSG00000101695	1.0569301272055725e-08	7.314044842790265
ENSG00000120709	1.05693012720558e-08	8.865163567071086
ENSG00000177455	1.05693012720558e-08	7.321227558786534
ENSG00000165487	1.072055758820292e-08	8.711434980987779
ENSG00000183405	1.072055758820292e-08	7.9782362628576395
ENSG00000233380	1.072055758820292e-08	3.758303519446969
ENSG00000120332	1.0720557588202997e-08	6.093354157918978
ENSG00000106100	1.08739208979349e-08	8.20439308248182
ENSG00000263345	1.08739208979349e-08	6.87744260618018
ENSG00000268747	1.08739208979349e-08	3.839200543477216
ENSG00000135773	1.1029419705932227e-08	1.7198411975614363
ENSG00000135643	1.1029419705932227e-08	5.630052993084218
ENSG00000146677	1.1029419705932265e-08	7.8861750377519275
ENSG00000011132	1.1029419705932265e-08	8.692490078328277
ENSG00000204794	1.1029419705932265e-08	6.364934731507895
ENSG00000251603	1.1029419705932265e-08	5.607675387047789
ENSG00000173141	1.1029419705932265e-08	8.679652655159238
ENSG00000149177	1.1187082890382359e-08	8.544921905237405
ENSG00000179073	1.1187082890382359e-08	3.745073273921132
ENSG00000248383	1.1346939707704305e-08	0.9642055297670703
ENSG00000146833	1.1346939707704305e-08	8.763709110095006
ENSG00000188015	1.1346939707704305e-08	3.090936016351099
ENSG00000198933	1.1509019797331162e-08	8.359615635682342
ENSG00000269044	1.1509019797331162e-08	8.311439867230852
ENSG00000183779	1.1509019797331284e-08	5.680266245599251
ENSG00000224805	1.1509019797331284e-08	2.1356055595158003
ENSG00000104611	1.1509019797331284e-08	6.839872571946821
ENSG00000090470	1.1673353186550149e-08	8.694036978947464
ENSG00000272360	1.1839970295401385e-08	4.175004574265215
ENSG00000225093	1.2008901941637483e-08	7.030586081300954
ENSG00000248099	1.2008901941637483e-08	5.268245157921192
ENSG00000162373	1.2008901941637483e-08	6.482848343687658
ENSG00000106993	1.2008901941637483e-08	8.64531886929415
ENSG00000156976	1.2180179345741119e-08	8.93073733756289
ENSG00000140474	1.2180179345741119e-08	8.906147173628463
ENSG00000143603	1.2180179345741162e-08	8.875911748419112
ENSG00000215142	1.2180179345741162e-08	0.9729512990092094
ENSG00000177875	1.2180179345741162e-08	2.8703418539915955
ENSG00000135390	1.2353834136005765e-08	8.875911748419112
[truncated: 2,786 more rows]
