# Supplementary material for: Machine learning predicts treatment sensitivity in multiple myeloma based on molecular and clinical information coupled with drug response
Source: PLoS One. 2021 Jul 28;16(7):e0254596. doi: 10.1371/journal.pone.0254596 (PMC8318243; doi:10.1371/journal.pone.0254596)
Supplement: S1 File — (ZIP) [file pone.0254596.s004.zip › Supplementary Material 1/21q22/selected_genes_experiment_5.csv]

gene	pvalue	entropy
ENSG00000186866	2.1579005137724357e-21	8.827796777554383
ENSG00000160216	2.4470477001733855e-21	8.840961534137898
ENSG00000241837	1.1478962862157427e-20	8.741072867813685
ENSG00000156253	7.587064696935387e-20	8.642099262297517
ENSG00000159140	2.2325318119584333e-19	8.933273450982373
ENSG00000184787	4.93833150650006e-19	8.912989475323146
ENSG00000160194	3.6942891705085964e-16	8.792279992555747
ENSG00000159131	8.388444386382109e-16	8.88864870453207
ENSG00000119280	1.0402479393022991e-15	8.154103940799274
ENSG00000160256	1.8869252718795228e-15	8.35697061112046
ENSG00000156256	2.2134244976899995e-15	8.88864870453207
ENSG00000160214	3.3224797262129773e-15	8.803456006763307
ENSG00000247746	8.511237528955835e-15	7.324863623354172
ENSG00000160299	1.2285768126097928e-14	8.853131919533435
ENSG00000115268	1.542439835301488e-14	8.945443836377912
ENSG00000130255	2.3843227744845653e-14	8.941387041246065
ENSG00000160226	2.847389177134483e-14	8.541216224785325
ENSG00000160209	2.847389177134483e-14	8.892705499663915
ENSG00000099624	3.3528130877715174e-14	8.858719926637214
ENSG00000241945	3.6376610927461296e-14	8.751712041237289
ENSG00000160284	5.782267616552272e-14	8.411371866837365
ENSG00000169857	6.020845181144825e-14	8.755768836369135
ENSG00000063177	7.075882411072029e-14	8.933273450982373
ENSG00000157538	7.293036739836428e-14	8.838435950977985
ENSG00000233762	7.516744466115449e-14	7.945780970405282
ENSG00000160221	9.892019554966248e-14	8.884591909400223
ENSG00000154723	1.0504895083918901e-13	8.80291916597935
ENSG00000182362	1.0717371209103225e-13	8.538611331245482
ENSG00000156261	1.1044034719144266e-13	8.925159860718681
ENSG00000235776	1.6349221429135272e-13	6.20704976766045
ENSG00000130340	2.3206054858867845e-13	8.493836414569726
ENSG00000183255	2.4623060484771565e-13	8.868364728872839
ENSG00000148303	2.66454530530701e-13	8.945443836377912
ENSG00000142207	3.418843137545844e-13	8.80291916597935
ENSG00000253982	3.45257454636979e-13	7.644236923052146
ENSG00000076662	3.555743785988178e-13	8.93733024611422
ENSG00000213862	3.6619418688771103e-13	6.69357062518655
ENSG00000174444	3.96061603750756e-13	8.945443836377912
ENSG00000170677	4.410713569339047e-13	7.098862785115491
ENSG00000228205	5.02406545042838e-13	7.409002221783797
ENSG00000215424	5.702511466300153e-13	8.288339367786547
ENSG00000108107	6.104323770896017e-13	8.93733024611422
ENSG00000105640	6.346288811639026e-13	8.941387041246065
ENSG00000160208	6.948122873633559e-13	8.845018329269742
ENSG00000159556	1.0871316305445698e-12	8.096263829841103
ENSG00000142541	1.2678357885791506e-12	8.945443836377912
ENSG00000205670	1.6788856711937771e-12	8.498500910331042
ENSG00000160193	2.2412611413750422e-12	8.533560164925657
ENSG00000218426	2.41810196546703e-12	8.3537056203001
ENSG00000156384	2.4878899491475627e-12	8.247692106088154
ENSG00000204628	2.5840243578396012e-12	8.941387041246065
ENSG00000176399	2.867594940884909e-12	6.627117060155891
ENSG00000233927	3.092799957235059e-12	8.941387041246065
ENSG00000259514	3.676415351996581e-12	6.681044178428789
ENSG00000165548	3.676415351996581e-12	8.410350581920493
ENSG00000113272	5.367129429329069e-12	8.675090464136238
ENSG00000240087	5.468395241012514e-12	6.072150082245108
ENSG00000105372	8.734150178930319e-12	8.945443836377912
ENSG00000214612	9.063676367661453e-12	5.995294554070568
ENSG00000178741	9.147944969159821e-12	8.908932680191299
ENSG00000137177	9.759727173349042e-12	7.60967956670358
ENSG00000228903	1.1452582994530756e-11	8.52950336979381
ENSG00000137309	1.1452582994530756e-11	8.849075124401589
ENSG00000131188	1.1773474552949688e-11	8.368650986535904
ENSG00000167658	1.4149753392129626e-11	8.945443836377912
ENSG00000121858	1.5273312063233113e-11	8.816620763346823
ENSG00000121797	1.5843245414194073e-11	8.294103028037922
ENSG00000165169	1.7681070570748378e-11	8.724308846502344
ENSG00000196867	1.7843332266771758e-11	5.738974484520676
ENSG00000178982	1.8172247226655858e-11	8.912989475323146
ENSG00000255815	1.833892630695332e-11	5.597211442688286
ENSG00000241741	1.867679304477175e-11	6.734219224117346
ENSG00000162244	1.9195064116518037e-11	8.941387041246065
ENSG00000197016	2.4392609231987484e-11	6.820214862858714
ENSG00000083845	2.461503749343805e-11	8.941387041246065
ENSG00000173153	3.2982426524740236e-11	8.823739982422536
ENSG00000166682	3.8788835812056044e-11	7.179293866476787
ENSG00000242071	3.9492752823272517e-11	8.30828906953831
ENSG00000159128	4.4782907054815466e-11	8.82067755847867
ENSG00000166441	5.046353094781337e-11	8.941387041246065
ENSG00000149273	5.1835810332905155e-11	8.945443836377912
ENSG00000105426	6.47862420046515e-11	7.305468099851407
ENSG00000162004	7.229355855232712e-11	8.431145915441533
ENSG00000177932	7.62474584670097e-11	5.962814169476293
ENSG00000126249	7.692671275060349e-11	8.09060317416512
ENSG00000269696	1.0512768074892817e-10	4.249591070442123
ENSG00000154642	1.0605789709310064e-10	8.872421524004686
ENSG00000175886	1.0794256451713243e-10	6.5477028945561715
ENSG00000235297	1.1181076700114222e-10	6.073370841581951
ENSG00000117461	1.1995855726407892e-10	8.660394495580789
ENSG00000154645	1.1995855726407892e-10	7.859763988748961
ENSG00000105193	1.2756249448161053e-10	8.941387041246065
ENSG00000221983	1.3096391552907738e-10	8.933273450982373
ENSG00000213609	1.5109909081943213e-10	6.533554496520963
ENSG00000160218	1.5376380805359559e-10	8.889643075720047
ENSG00000268041	1.634574260861805e-10	7.633875398270189
ENSG00000159200	1.6489016031548457e-10	8.511208136510536
ENSG00000218175	1.6779258796857173e-10	8.444565635552578
ENSG00000233016	1.7374819092408006e-10	8.772990388084494
ENSG00000105202	1.7374819092408006e-10	8.884591909400223
ENSG00000185950	1.8467199138958872e-10	7.6850217306490896
ENSG00000137818	1.8628639864551672e-10	8.945443836377912
ENSG00000146066	2.203552420809645e-10	8.834379155846138
ENSG00000205758	2.2227418215371668e-10	8.672564880976328
ENSG00000181418	2.261612279353286e-10	7.498353935071694
ENSG00000224858	2.261612279353286e-10	5.614380292849876
ENSG00000184441	2.2812960658999085e-10	7.739054505981563
ENSG00000129757	2.36172062579464e-10	7.966604889733814
ENSG00000103253	2.735587486067429e-10	8.429992923493685
ENSG00000177600	3.068761503662605e-10	8.933273450982373
ENSG00000130159	3.1490242806969994e-10	8.752706412425267
ENSG00000104611	3.203669425440986e-10	6.848835691646072
ENSG00000239415	3.3443710259395717e-10	7.183460802559788
ENSG00000229638	3.491108968280554e-10	8.523915362690031
ENSG00000230207	3.803714391144191e-10	7.216615071971258
ENSG00000164620	4.763699895416332e-10	8.479088049363236
ENSG00000213096	6.16474192055939e-10	7.9721163544968086
ENSG00000160201	6.37721915438987e-10	8.908932680191299
ENSG00000177628	6.431446657854002e-10	8.860251138609149
ENSG00000164587	6.766400468298768e-10	8.945443836377912
ENSG00000162373	6.823858976948312e-10	6.570078488489354
ENSG00000149823	6.881794123881827e-10	8.88306069742829
ENSG00000131773	7.178755456650314e-10	6.691348984857834
ENSG00000136942	7.301013774369538e-10	8.941387041246065
ENSG00000140474	8.169655837216316e-10	8.921103065586836
ENSG00000110700	8.5207700397793e-10	8.933273450982373
ENSG00000142166	8.665305787377326e-10	8.908932680191299
ENSG00000160305	9.11343178005808e-10	8.765871169008783
ENSG00000188959	9.190288187781747e-10	5.338829693145904
ENSG00000159079	9.584166815505573e-10	8.298186736898662
ENSG00000198862	1.04220084814197e-09	8.853131919533435
ENSG00000159086	1.1362840282863722e-09	8.832847943874205
ENSG00000243646	1.2147709723958065e-09	8.740536027029728
ENSG00000168028	1.224946550394227e-09	8.941387041246065
ENSG00000002586	1.28777083245267e-09	8.233147761638646
ENSG00000047346	1.2985429916868676e-09	8.933273450982373
ENSG00000160294	1.2985429916868676e-09	8.850606336373524
ENSG00000145194	1.3425182711805979e-09	8.447293785588982
ENSG00000182670	1.3537372919190475e-09	8.929216655850528
ENSG00000171425	1.3537372919190475e-09	8.706550454003029
ENSG00000230979	1.3995358331701547e-09	7.065135408154507
ENSG00000187098	1.4229989004609507e-09	7.8057494035905615
ENSG00000176978	1.458915158045894e-09	8.933273450982373
ENSG00000182054	1.5207514788574869e-09	8.912989475323146
ENSG00000160285	1.7555702313376277e-09	8.830322360714293
ENSG00000104219	1.7848421776542926e-09	8.81409518018691
ENSG00000138629	1.8755453323547192e-09	8.85466313150537
ENSG00000149806	1.922568509358107e-09	8.917046270454989
ENSG00000169253	1.987059476464337e-09	4.520035107674709
ENSG00000213442	2.0706473749808124e-09	8.548792974265062
ENSG00000213293	2.4273573560889916e-09	3.803731502317264
ENSG00000173166	2.487831924456547e-09	7.8059279414253995
ENSG00000141959	2.6347122363097938e-09	8.904875885059452
ENSG00000159788	2.6563739873840767e-09	8.24516652292824
ENSG00000243926	2.6563739873840767e-09	5.650591039767156
ENSG00000172053	2.6563739873840767e-09	8.899287877955674
ENSG00000232533	2.6782094427813026e-09	6.8583628008511015
ENSG00000227097	2.767315581257981e-09	8.85466313150537
ENSG00000120784	2.859311333565114e-09	6.392967179096717
ENSG00000130811	2.9785086754122576e-09	8.885586280588202
ENSG00000169230	3.4867119090639457e-09	8.783629561508098
ENSG00000177283	3.781811026628542e-09	5.374157878755862
ENSG00000236552	3.874994271513841e-09	8.740536027029728
ENSG00000170889	3.9383562484768764e-09	8.941387041246065
ENSG00000180447	4.002728035053607e-09	7.435521401790438
ENSG00000136149	4.168178727239797e-09	7.953437030264953
ENSG00000114631	4.236209675200204e-09	7.997128587558933
ENSG00000088881	4.352007575914207e-09	6.34027694675454
ENSG00000114391	4.41105804767438e-09	8.93733024611422
ENSG00000162704	4.718226136215793e-09	8.904875885059452
ENSG00000105173	5.032673615525331e-09	8.686266478343798
ENSG00000122787	5.032673615525331e-09	7.58861491842722
ENSG00000145592	5.032673615525331e-09	8.945443836377912
ENSG00000117308	5.114423042964371e-09	8.315003154861042
ENSG00000143624	5.155781704004579e-09	8.904875885059452
ENSG00000162913	5.281823285713688e-09	6.32028305462511
ENSG00000156304	5.324500734200627e-09	8.758294419529046
ENSG00000233791	5.454559600649688e-09	6.8570517061327205
ENSG00000241556	5.8167066050413945e-09	6.393625393653415
ENSG00000272711	6.73725191129066e-09	6.454117056367476
ENSG00000164346	6.73725191129066e-09	8.908932680191299
ENSG00000168264	6.7913515074466205e-09	8.899287877955674
ENSG00000170727	7.0120140900060275e-09	8.21097838302505
ENSG00000159399	7.124949535944766e-09	8.684735266371863
ENSG00000234771	7.124949535944766e-09	8.693385697419513
ENSG00000220472	7.534351971779143e-09	7.185870038997857
ENSG00000105676	7.594677869321842e-09	8.76334558584887
ENSG00000124795	7.778492630814291e-09	8.24569779786502
ENSG00000159147	7.903436017218658e-09	8.582575980415271
ENSG00000075073	7.96663870957815e-09	6.966019966299214
ENSG00000213885	7.96663870957815e-09	6.319204655957776
ENSG00000180881	8.094524586902948e-09	7.992774110062378
ENSG00000166411	8.312124837457437e-09	8.79128562136777
ENSG00000139352	8.512829426398387e-09	6.674395287322169
ENSG00000157601	8.58077403059394e-09	8.907401468219364
ENSG00000130810	9.0713988495994e-09	7.6412538094882105
ENSG00000232176	9.216525388344365e-09	5.069562444986036
ENSG00000107679	9.665604416606134e-09	8.232761091080143
ENSG00000154719	9.665604416606304e-09	8.57466495702807
ENSG00000163931	9.665604416606304e-09	8.88864870453207
ENSG00000237214	9.97675489820705e-09	6.93940188429915
ENSG00000257698	1.062859093894821e-08	8.217023920532851
ENSG00000137154	1.114449966715888e-08	8.945443836377912
ENSG00000181163	1.1715511382521786e-08	8.945443836377912
ENSG00000204387	1.2477621286421388e-08	8.904875885059452
ENSG00000185658	1.2477621286421388e-08	8.856194343477304
ENSG00000272899	1.267556469332972e-08	7.876146905348972
ENSG00000105373	1.287656379206762e-08	8.93733024611422
ENSG00000132688	1.3080664379790603e-08	8.04695354482508
ENSG00000123144	1.3498356542874615e-08	8.864307933740994
ENSG00000114942	1.4149339596805495e-08	8.945443836377912
ENSG00000139112	1.4600199073581462e-08	8.860251138609149
ENSG00000237991	1.4947489447264358e-08	6.544924203090467
ENSG00000101888	1.5707264267527612e-08	8.582778547291763
ENSG00000143198	1.6461644483902995e-08	8.844023958081767
ENSG00000178922	1.6461644483902995e-08	8.64135985463707
ENSG00000165801	1.6677376863370054e-08	8.751175200453332
ENSG00000141101	1.738637042731401e-08	8.66950245703246
ENSG00000180773	1.7522533361013053e-08	8.573133745056138
ENSG00000188004	1.793727739097729e-08	6.090170335177084
ENSG00000214706	1.807763623124451e-08	8.81409518018691
ENSG00000189343	1.894250455395169e-08	8.912989475323146
ENSG00000269890	1.9541309469303387e-08	6.407882746493605
ENSG00000099994	1.9693864603714277e-08	6.951110014479767
ENSG00000235065	2.0002458676398193e-08	7.830961289073058
ENSG00000111752	2.0315755029535036e-08	7.845572381401396
ENSG00000243829	2.047418824427664e-08	6.641902069576752
ENSG00000140988	2.1450335270190048e-08	8.93733024611422
ENSG00000242083	2.3238604983237013e-08	5.3020911088398615
ENSG00000224032	2.3601092309095167e-08	8.797867999659527
ENSG00000136059	2.3969076679535245e-08	8.805444749139262
ENSG00000152422	2.4531537354400318e-08	8.730891224794103
ENSG00000230202	2.5301488806611396e-08	8.539685012813393
ENSG00000137806	2.5301488806611396e-08	8.775058440840384
ENSG00000232912	2.589432431674513e-08	6.055646461015465
ENSG00000140961	2.6912529401438377e-08	7.214453809101928
ENSG00000182742	2.7330621397135666e-08	7.130785110050948
ENSG00000232472	2.7330621397135666e-08	8.31693950058596
ENSG00000173621	2.92915062557671e-08	7.283810108868498
ENSG00000187824	2.951764613159901e-08	8.351382604016681
ENSG00000168556	3.2951640704006266e-08	8.45474727857216
ENSG00000238150	3.3977323200674256e-08	4.666832233986313
ENSG00000228929	3.423855365640732e-08	7.150532821299563
ENSG00000225573	3.423855365640732e-08	7.165029640325898
ENSG00000099800	3.450173597619077e-08	8.760617435812467
ENSG00000238197	3.503401285493848e-08	7.774911130734843
ENSG00000196411	3.503401285493848e-08	7.711298908990874
ENSG00000205143	3.530313598545358e-08	5.139681127652932
ENSG00000249353	3.6122617676878135e-08	7.7873364796579105
ENSG00000187123	3.898995098426208e-08	5.313594616977702
ENSG00000104979	3.898995098426208e-08	8.84808075321361
ENSG00000104131	4.186492801528286e-08	8.88864870453207
ENSG00000140374	4.3159182780450236e-08	8.859714297825192
ENSG00000175390	4.382080706682697e-08	8.900819089927607
ENSG00000139239	4.5865354885700724e-08	8.155582756120168
ENSG00000178035	4.727956148393723e-08	8.892705499663915
ENSG00000144713	4.873609489859915e-08	8.945443836377912
ENSG00000089157	4.910698478415836e-08	8.941387041246065
ENSG00000165689	4.985700837979618e-08	8.844023958081767
ENSG00000174748	5.023618148155982e-08	8.941387041246065
ENSG00000187243	5.1781081867443465e-08	4.239076892184225
ENSG00000232346	5.2174460189759126e-08	7.3746624577746624
ENSG00000150995	5.296994439265959e-08	8.665445661900613
ENSG00000223799	5.3777204316865316e-08	6.7890921432679585
ENSG00000175197	5.459640875366205e-08	8.694380068607492
ENSG00000169567	6.175592172500829e-08	8.925159860718681
ENSG00000071054	6.558741177267761e-08	8.721783263342433
ENSG00000105808	6.608228079601433e-08	7.090066086072966
ENSG00000123119	6.708291865019697e-08	7.629960104631272
ENSG00000104765	6.708291865019697e-08	8.81409518018691
ENSG00000173401	6.708291865019697e-08	6.313191625769049
ENSG00000185834	6.708291865019816e-08	7.346626749180487
ENSG00000244313	6.758873906104397e-08	8.539148172029437
ENSG00000168807	6.809826180861394e-08	8.318320542332442
ENSG00000188846	6.912851942553238e-08	8.93733024611422
ENSG00000226029	6.912851942553238e-08	6.285018657424394
ENSG00000268798	7.231091383676923e-08	6.250827410892902
ENSG00000142937	7.340297878628524e-08	8.93733024611422
ENSG00000175602	7.395499866135547e-08	8.838435950977985
ENSG00000111666	7.639401172423681e-08	8.665445661900613
ENSG00000163346	7.812811273784376e-08	8.91145826335121
ENSG00000160202	7.930534353022934e-08	6.307739969648399
ENSG00000165102	8.049978478385826e-08	8.723314475314366
ENSG00000254615	8.049978478385884e-08	8.591886508743432
ENSG00000233297	8.110353527488113e-08	6.441273211160816
ENSG00000146828	8.35627893439773e-08	8.786691985451967
ENSG00000233379	8.418882220582872e-08	5.054603668697987
ENSG00000160062	8.545457296973548e-08	7.667146403945497
ENSG00000247982	8.545457296973548e-08	8.180644471377216
ENSG00000177917	8.738789515900736e-08	8.65480648847701
ENSG00000186792	8.936363797141257e-08	7.367981186874195
ENSG00000125827	9.138270151630218e-08	8.85466313150537
ENSG00000118181	9.20655077457257e-08	8.941387041246065
ENSG00000270036	9.20655077457257e-08	4.3506652815397
ENSG00000236305	9.20655077457257e-08	5.962617872346967
ENSG00000213315	9.344600430710899e-08	6.497547017795874
ENSG00000094916	9.414376429875216e-08	8.824734353610515
ENSG00000118473	9.484657893012538e-08	5.600726967636403
ENSG00000241324	9.484657893012538e-08	6.822858942968643
ENSG00000260521	9.626751403573724e-08	6.049375630817389
ENSG00000173638	9.722625668401237e-08	8.619289703478376
ENSG00000080839	9.770909587327422e-08	8.61423853715855
ENSG00000196668	9.770909587327422e-08	7.392497412998928
ENSG00000004838	9.843771982849109e-08	6.894277035024615
ENSG00000243927	1.0090474076970996e-07	8.588366554395542
ENSG00000220583	1.0445958926146449e-07	6.705220163335641
ENSG00000197180	1.0549738082048022e-07	6.8054513656725115
ENSG00000128641	1.070728467289051e-07	8.503514031227615
ENSG00000270673	1.0947892291575132e-07	6.922567149559263
ENSG00000020129	1.1029254224983638e-07	8.792279992555747
ENSG00000140521	1.1193741503928444e-07	8.817615134534801
ENSG00000086598	1.1276875052052008e-07	8.925159860718681
ENSG00000164077	1.1360607386931086e-07	8.573133745056138
ENSG00000070882	1.1444942679020486e-07	8.77452160005643
ENSG00000140464	1.1529885126760637e-07	8.84808075321361
ENSG00000213261	1.1788397811866266e-07	6.837143822381939
ENSG00000226329	1.1788397811866266e-07	6.5458754691981005
ENSG00000228797	1.1875811432655295e-07	3.1220762769662005
ENSG00000230131	1.1963853627425065e-07	6.0805158005299615
ENSG00000163754	1.2052528766351655e-07	8.860251138609149
ENSG00000047365	1.2231795503914668e-07	8.628934505714
ENSG00000243517	1.223179550391471e-07	7.0460060965217215
ENSG00000130303	1.25981198688259e-07	8.925159860718681
ENSG00000169255	1.2598119868826035e-07	6.648428265634987
ENSG00000131398	1.2879823221267344e-07	5.276236998209875
ENSG00000168071	1.2975074694764764e-07	8.904875885059452
ENSG00000223891	1.3461672066544958e-07	8.45826723292005
ENSG00000162409	1.4068975534066245e-07	3.3550217299076426
ENSG00000008282	1.4417759197003164e-07	8.868364728872839
ENSG00000151287	1.4631038250260931e-07	7.700325126813611
ENSG00000185808	1.463103825026114e-07	8.702493658871182
ENSG00000120256	1.4738821747143042e-07	8.28966801288199
ENSG00000198860	1.4956703063327678e-07	8.811569597026997
ENSG00000182827	1.517770572876406e-07	8.88306069742829
ENSG00000134986	1.5289391045386086e-07	7.924220746301652
ENSG00000147408	1.5629248487065843e-07	8.880535114268378
ENSG00000150967	1.633107162786644e-07	8.868364728872839
ENSG00000120093	1.669334479413056e-07	7.273232464293001
ENSG00000137876	1.7063402469933602e-07	8.904875885059452
ENSG00000052126	1.744140617872047e-07	7.294260615149115
ENSG00000235962	1.756920158087075e-07	4.3139636310888205
ENSG00000140263	1.756920158087075e-07	8.305613316152948
ENSG00000240342	1.7958056839738566e-07	8.394607845526027
ENSG00000137054	1.7958056839738566e-07	8.776052812028363
ENSG00000140612	1.8089519157893536e-07	8.904875885059452
ENSG00000164181	1.8089519157893536e-07	8.777584024000298
ENSG00000149972	1.8221913969305366e-07	8.827796777554383
ENSG00000166946	1.8399901978398465e-07	8.896762294795762
ENSG00000240616	1.9036225944576544e-07	7.117746594603363
ENSG00000006756	1.9885754482286665e-07	6.342165496085439
ENSG00000151414	2.0373470176097307e-07	8.835373527034116
ENSG00000069011	2.1280721627332194e-07	5.625555002511054
ENSG00000244968	2.1748905608687852e-07	3.424911230775861
ENSG00000225200	2.1907172941295007e-07	7.1671972553828835
ENSG00000155846	2.1907172941295007e-07	8.751175200453332
ENSG00000272129	2.1907172941295086e-07	6.169164062880778
ENSG00000213516	2.1907172941295086e-07	8.55517278568033
ENSG00000204219	2.1907172941295086e-07	6.86923483314131
ENSG00000198890	2.2066555805723196e-07	8.211920357561988
ENSG00000140451	2.222706179328734e-07	8.770464804924584
ENSG00000118508	2.2388698544981528e-07	8.022402547506333
ENSG00000228649	2.2551473751788904e-07	7.751080286998828
ENSG00000121413	2.2715395154995028e-07	8.285056248617906
ENSG00000130433	2.288047054650256e-07	5.919317893635703
ENSG00000131943	2.2880470546502803e-07	8.734948019925948
ENSG00000198521	2.3723433628405387e-07	6.8837022606475236
ENSG00000255438	2.4596444867549507e-07	6.329798828767071
ENSG00000213967	2.5747012976267104e-07	6.111282156687004
ENSG00000113594	2.6121058001140036e-07	7.170832854703312
ENSG00000272668	2.650036322618758e-07	6.093303701202282
ENSG00000230565	2.688500002322763e-07	6.844775431474548
ENSG00000143499	2.707934031905253e-07	8.72915744594568
ENSG00000188266	2.7079340319052965e-07	7.99333643376848
ENSG00000187764	2.727504069456702e-07	8.868364728872839
ENSG00000159082	2.787039444846574e-07	8.644624845457429
ENSG00000107745	2.807162759150031e-07	8.694380068607492
ENSG00000244165	2.8274267339450735e-07	8.266524180155384
ENSG00000186468	2.8274267339450735e-07	8.908932680191299
ENSG00000138814	2.9520180119811033e-07	8.828791148742358
ENSG00000165197	2.9732935204127963e-07	4.848037642480561
ENSG00000214870	2.994717453126779e-07	7.129414432444626
ENSG00000119979	2.994717453126779e-07	8.62334649861022
ENSG00000177888	2.994717453126779e-07	8.667971245060526
ENSG00000177943	2.994717453126795e-07	8.721783263342434
ENSG00000143653	3.0380145936686967e-07	8.38802546723427
ENSG00000137575	3.0380145936686967e-07	8.827796777554383
ENSG00000213523	3.081917502974151e-07	8.74864961729342
ENSG00000272979	3.1264343550436216e-07	5.290240864255192
ENSG00000017621	3.1264343550436216e-07	7.21410630300097
ENSG00000241852	3.1264343550436216e-07	7.662734723211908
ENSG00000226751	3.148925592919201e-07	8.628934505714
ENSG00000244398	3.148925592919201e-07	8.340285900189055
ENSG00000253619	3.171573429806561e-07	4.50380269254974
ENSG00000171119	3.194378917463422e-07	5.839141017351124
ENSG00000154479	3.4068995231130224e-07	6.315787231470628
ENSG00000008226	3.415027858473252e-07	8.618295332290398
ENSG00000157045	3.439525647481583e-07	8.773527228868451
ENSG00000223768	3.539228775566383e-07	7.939800726895819
ENSG00000134698	3.5392287755664204e-07	8.707087294786984
ENSG00000198917	3.564588297821615e-07	8.724308846502344
ENSG00000163519	3.564588297821615e-07	8.029968165291713
ENSG00000104852	3.7204790764055684e-07	8.933273450982373
ENSG00000237765	3.828050133109775e-07	7.875401931841348
ENSG00000106785	3.938628081379825e-07	8.765413638604759
ENSG00000236914	3.9386280813798667e-07	5.534626615838681
ENSG00000172687	3.9667518385794885e-07	6.348689372664187
ENSG00000273382	4.1103106217766943e-07	6.21602128014629
ENSG00000204060	4.1103106217766943e-07	4.642798767762426
ENSG00000157625	4.139619549729803e-07	8.757300048341069
ENSG00000240376	4.1988452103020336e-07	8.32278247121727
ENSG00000239559	4.2588902801161645e-07	7.176062480961932
ENSG00000183527	4.2588902801161645e-07	8.656337700448944
ENSG00000187446	4.5825981163481147e-07	8.864307933740994
ENSG00000231500	4.604280380911507e-07	8.945443836377912
ENSG00000188026	4.6151586922135207e-07	6.332486981256496
ENSG00000133872	4.703084713869993e-07	8.929216655850528
ENSG00000131725	4.815272658660784e-07	8.61523290834653
ENSG00000198353	4.953317167791926e-07	5.204658346304623
ENSG00000181524	5.023767030732463e-07	8.290125543286013
ENSG00000178715	5.023767030732463e-07	6.696499991476776
ENSG00000135116	5.023767030732463e-07	6.030306194720393
ENSG00000186310	5.131261900289098e-07	5.889577820307496
ENSG00000105976	5.204157293666994e-07	8.696905651767402
ENSG00000205339	5.204157293666994e-07	8.921103065586836
ENSG00000132846	5.278053630016471e-07	8.626408922554088
ENSG00000143156	5.35296414596134e-07	7.991074264670519
ENSG00000198625	5.35296414596134e-07	8.896762294795762
ENSG00000216866	5.390803903557638e-07	5.816412177363519
ENSG00000118162	5.428902245936856e-07	8.358501823092395
ENSG00000094631	5.428902245936856e-07	8.844023958081767
ENSG00000140367	5.505881504217771e-07	8.872421524004686
ENSG00000174791	5.544765856628037e-07	6.541888401052345
ENSG00000268061	5.544765856628037e-07	7.531273942218706
ENSG00000120709	5.663018654317523e-07	8.864307933740994
ENSG00000072195	5.663018654317523e-07	6.599148958708617
ENSG00000183617	5.783708065543451e-07	8.770464804924583
ENSG00000248991	5.783708065543451e-07	6.844717657405555
ENSG00000165716	5.783708065543451e-07	6.101435677626919
ENSG00000101444	5.783708065543451e-07	8.881529485456355
ENSG00000237484	5.79727049888431e-07	7.340338074458822
ENSG00000107104	5.865545175584416e-07	8.904875885059452
ENSG00000080947	5.906882418923508e-07	7.534019546368244
ENSG00000198755	5.94850123114401e-07	8.93733024611422
ENSG00000196437	6.089287958817536e-07	7.643547524160865
ENSG00000179820	6.160883875345063e-07	8.56680633029191
ENSG00000260805	6.160883875345063e-07	6.819310341422329
ENSG00000205664	6.175300384535252e-07	8.005940320526387
ENSG00000214717	6.350862259387076e-07	8.61523290834653
ENSG00000116191	6.395500905857717e-07	8.929216655850528
ENSG00000159110	6.531243948543106e-07	8.834379155846138
ENSG00000134955	6.531243948543106e-07	7.839277446213241
ENSG00000235701	6.623281878811744e-07	3.736850570594753
ENSG00000057468	6.669769675067097e-07	6.4308770715571555
ENSG00000165171	6.906979174870299e-07	6.337959003322565
ENSG00000167554	6.955389768094008e-07	6.1581615831111245
ENSG00000171827	7.004128183207559e-07	5.821309924018223
ENSG00000186056	7.004128183207559e-07	8.407060108177989
ENSG00000268362	7.004128183207559e-07	6.437203911401402
ENSG00000236519	7.053196556956099e-07	6.317827175949761
ENSG00000176871	7.053196556956137e-07	8.559968988472622
ENSG00000225159	7.102597039427155e-07	5.207009031552845
ENSG00000104381	7.152331794129822e-07	7.802936377327048
ENSG00000162929	7.202402998074018e-07	7.961465744301532
ENSG00000173171	7.202402998074018e-07	8.50921939413458
ENSG00000175283	7.202402998074133e-07	8.678152888080106
ENSG00000233956	7.354657279666649e-07	4.467698307889846
ENSG00000264920	7.354657279666649e-07	7.468269086258017
ENSG00000104671	7.354657279666649e-07	8.373989595959332
ENSG00000118705	7.457882907014323e-07	8.941387041246065
ENSG00000226360	7.562507745848591e-07	7.410003924471893
ENSG00000185100	7.722108503424231e-07	6.852144742849925
ENSG00000149761	7.722108503424272e-07	8.736479231897881
ENSG00000180998	7.995367592154713e-07	6.635154167445546
ENSG00000185641	8.220678159465778e-07	7.5224950236735175
ENSG00000232698	8.750275148398365e-07	7.562381864675943
ENSG00000125755	8.770509559253089e-07	8.896762294795762
ENSG00000213621	8.770509559253089e-07	5.225479446576021
ENSG00000169239	8.831484314733026e-07	8.249680848464111
ENSG00000092978	8.892868399779617e-07	8.64615605742936
ENSG00000258839	8.892868399779617e-07	8.312935102105154
ENSG00000266208	9.016875147215306e-07	6.345687979894592
ENSG00000167196	9.016875147215306e-07	8.71466404426672
ENSG00000143768	9.206021849952658e-07	6.8613666692486905
ENSG00000107833	9.269917992115149e-07	8.538206197492498
ENSG00000008300	9.398997568463287e-07	8.811032756243042
ENSG00000102316	9.398997568463287e-07	8.89117428769198
ENSG00000269988	9.398997568463287e-07	5.115420224088452
ENSG00000150054	9.398997568463287e-07	6.750404435684021
ENSG00000232070	9.662383751818179e-07	5.2477970698719165
ENSG00000183486	9.66238375181823e-07	8.830322360714293
ENSG00000241685	9.66238375181823e-07	8.884591909400223
ENSG00000179151	9.66238375181823e-07	8.719257680182523
ENSG00000154727	9.66238375181823e-07	8.81409518018691
ENSG00000131187	1.0001650856754614e-06	8.071894356594445
ENSG00000164754	1.0140553674299717e-06	8.850606336373524
ENSG00000273044	1.0210701708156583e-06	2.1035894989867545
ENSG00000242247	1.0210701708156583e-06	8.887117492560137
ENSG00000173376	1.0281318137507148e-06	8.858719926637214
ENSG00000264176	1.0281318137507148e-06	5.547752311340417
ENSG00000213553	1.0496007960971716e-06	8.573133745056138
ENSG00000241352	1.0568528227513103e-06	5.505705307227063
ENSG00000144589	1.056852822751316e-06	8.681215312023975
ENSG00000172348	1.0641532110300944e-06	5.2733834006576705
ENSG00000186976	1.071502270975348e-06	6.804193245576392
ENSG00000182220	1.0789003145300752e-06	8.846549541241677
ENSG00000137106	1.0938446098121637e-06	8.812563968214976
ENSG00000196081	1.1115322318121352e-06	6.600028736248188
ENSG00000225218	1.1191968690988966e-06	5.4678274008804335
ENSG00000180573	1.1269125105028701e-06	8.88864870453207
ENSG00000181026	1.1269125105028701e-06	8.892705499663915
ENSG00000196074	1.150368731678157e-06	7.855457795936762
ENSG00000086619	1.1662672673130087e-06	8.884591909400223
ENSG00000072858	1.1823777715744699e-06	8.811032756243042
ENSG00000236935	1.1905133591716817e-06	7.321234027550078
ENSG00000166557	1.1905133591716817e-06	8.904875885059452
ENSG00000148291	1.198702959744656e-06	8.357049921500394
ENSG00000242299	1.206946917901279e-06	8.498043379927022
ENSG00000168237	1.206946917901279e-06	8.561957730848576
ENSG00000228300	1.2320084155545694e-06	8.846549541241677
ENSG00000153291	1.232008415554576e-06	6.982328277031546
ENSG00000229278	1.2404732923471358e-06	3.8145178862291
ENSG00000214597	1.2489942815368695e-06	4.149148979815994
ENSG00000173276	1.2662060288985905e-06	8.834379155846138
ENSG00000271133	1.2662060288986017e-06	7.601196003422915
ENSG00000164258	1.274897508418559e-06	8.76334558584887
ENSG00000089692	1.274897508418559e-06	7.938069431393393
ENSG00000160055	1.2836465430569154e-06	8.202327951977402
ENSG00000128915	1.2924534989971596e-06	8.844023958081767
ENSG00000154553	1.301318744649486e-06	8.496512167955087
ENSG00000136810	1.301318744649493e-06	8.908932680191299
ENSG00000146677	1.301318744649493e-06	7.87675049401176
ENSG00000000460	1.3102426506637673e-06	7.970658581980315
ENSG00000070081	1.3192255899423286e-06	8.929216655850528
ENSG00000269148	1.346532370448246e-06	6.098695488364831
ENSG00000140563	1.3557552173139569e-06	8.895231082823827
ENSG00000011451	1.358843021003788e-06	8.85466313150537
ENSG00000114423	1.3869402813509847e-06	8.564483314008488
ENSG00000148187	1.3932598036523285e-06	8.800393582819439
ENSG00000236423	1.4027912010676147e-06	7.408035099170906
ENSG00000054983	1.4220430616603222e-06	8.66950245703246
ENSG00000148343	1.4317643243573447e-06	8.835910367818073
ENSG00000183250	1.484703451509267e-06	7.050388161982316
ENSG00000197183	1.4948375443632394e-06	8.566014525980423
ENSG00000187231	1.5360451854790387e-06	8.381645655819
ENSG00000198918	1.5465170404508484e-06	8.925159860718681
ENSG00000234719	1.5465170404508484e-06	7.7984929116366954
ENSG00000147324	1.5465170404508484e-06	7.430209619216692
ENSG00000197566	1.5570577332082627e-06	7.756883758326396
ENSG00000271396	1.5570577332082627e-06	4.453535515985234
ENSG00000053501	1.567667698247438e-06	8.724308846502344
ENSG00000245571	1.567667698247438e-06	8.162244444791858
ENSG00000217130	1.6108090631290644e-06	5.466086527933814
ENSG00000237039	1.621771999214496e-06	7.545716401127119
ENSG00000179862	1.6439141288943442e-06	6.5902687819971755
ENSG00000227885	1.677674805373838e-06	4.983497005252195
ENSG00000145425	1.677674805373838e-06	8.93733024611422
ENSG00000164924	1.677674805373838e-06	8.929216655850528
ENSG00000241061	1.6890762021383244e-06	6.346510111556443
ENSG00000110002	1.7005522937703537e-06	8.740536027029728
ENSG00000141665	1.7005522937703537e-06	5.637548040664264
ENSG00000176371	1.712103550005774e-06	8.43943515885282
ENSG00000163040	1.712103550005774e-06	5.69937817060872
ENSG00000231205	1.8072768320108597e-06	3.7470833465961557
ENSG00000253476	1.819526178447184e-06	4.50164851923352
ENSG00000228612	1.8359832021409631e-06	2.122894566306463
ENSG00000271948	1.8567563458457663e-06	6.930993977621154
ENSG00000226828	1.8947203350177934e-06	2.817517007225872
ENSG00000103740	1.8947203350177934e-06	5.794112439824299
ENSG00000261373	1.950880895326639e-06	8.27874696220196
ENSG00000255086	1.964067060129275e-06	3.5513563132482053
ENSG00000109184	1.9906975785437674e-06	8.784166402292056
ENSG00000222018	2.004143008721203e-06	6.179097091608309
ENSG00000188818	2.0404267704477796e-06	8.364881634507661
ENSG00000146147	2.0450065100991473e-06	6.600734523181007
ENSG00000129353	2.058805246159146e-06	8.720252051370501
ENSG00000109685	2.0726936908692136e-06	8.872421524004686
ENSG00000185112	2.1007419474189593e-06	7.7043707902511
ENSG00000236801	2.1007419474189665e-06	7.080528510332377
ENSG00000197157	2.1007419474189665e-06	8.917046270454989
ENSG00000213280	2.1007419474189665e-06	5.0675425772872105
ENSG00000103707	2.114902888187232e-06	8.541673755189347
ENSG00000128928	2.1291557955003624e-06	8.868364728872839
ENSG00000215086	2.1291557955003624e-06	4.710845878409172
ENSG00000130733	2.1291557955003624e-06	8.864307933740994
ENSG00000127184	2.1435012422462405e-06	8.912989475323146
ENSG00000154358	2.1870985991287552e-06	8.787686356639945
ENSG00000058056	2.1870985991287552e-06	8.516796143614316
ENSG00000182050	2.2018200008448785e-06	7.0736378198577246
ENSG00000196562	2.216636857871953e-06	8.907401468219364
ENSG00000118307	2.2315497638086763e-06	5.596761979631402
ENSG00000188419	2.2315497638086763e-06	8.658863283608856
ENSG00000232956	2.2465593157738583e-06	8.834379155846138
ENSG00000222375	2.261666114425862e-06	5.161771435354391
ENSG00000260591	2.2768707639827934e-06	6.940983850612405
ENSG00000140009	2.2768707639827934e-06	8.324700353747708
ENSG00000240038	2.292173872242202e-06	8.737016072681838
ENSG00000105364	2.323077914077115e-06	8.682209683211953
ENSG00000153789	2.3386800813266127e-06	8.145872994732398
ENSG00000196154	2.3386800813266127e-06	8.74844705041693
ENSG00000156535	2.37018782009755e-06	7.034283346055547
ENSG00000180817	2.3860946473173147e-06	8.892705499663915
ENSG00000131127	2.391419739494314e-06	8.186637612233975
ENSG00000008853	2.522711050099677e-06	8.630465717685935
ENSG00000137877	2.556603111576847e-06	8.292061889010927
ENSG00000243284	2.5566031115768605e-06	5.187086392839807
ENSG00000162878	2.567997606960878e-06	4.9441724902388
ENSG00000114698	2.5737131811572803e-06	6.011050116636006
ENSG00000075826	2.585181108190893e-06	8.811569597026997
ENSG00000115286	2.6609311211905794e-06	8.797867999659527
ENSG00000146576	2.6609311211905794e-06	8.73142806557806
ENSG00000078177	2.678713051554242e-06	8.822208770450603
ENSG00000162650	2.6787130515542703e-06	8.227865660832945
ENSG00000186635	2.6966093896395834e-06	8.879003902296445
ENSG00000255760	2.7146208409115693e-06	5.942049187979487
ENSG00000228614	2.7693529908022593e-06	4.942441230683553
ENSG00000235508	2.7878320327054895e-06	4.813482452380814
ENSG00000145808	2.7878320327054895e-06	4.347533745558661
ENSG00000157873	2.7878320327054895e-06	8.860251138609149
ENSG00000158555	2.8251469566118123e-06	8.405986426610076
ENSG00000123595	2.8439843042575717e-06	8.765413638604759
ENSG00000174607	2.8439843042575717e-06	8.607374281610367
ENSG00000110011	2.8820224673157302e-06	8.781103978348188
ENSG00000243056	2.8820224673157302e-06	5.59870418269757
ENSG00000107669	2.882022467315741e-06	8.733953648737971
ENSG00000130653	2.901224774290943e-06	8.810038385055064
ENSG00000122026	2.901224774290943e-06	8.933273450982373
ENSG00000081721	2.901224774290953e-06	8.74864961729342
ENSG00000167526	2.9205502332225895e-06	8.945443836377912
ENSG00000158793	2.939999600854313e-06	8.691854485447578
ENSG00000143401	2.959573638358188e-06	8.860251138609149
ENSG00000124191	2.9792731113594155e-06	5.5446205638994375
ENSG00000163013	2.9792731113594316e-06	8.839430322165963
ENSG00000173578	2.9792731113594316e-06	8.626408922554088
ENSG00000197565	2.999098789960898e-06	7.90034629129521
ENSG00000213262	3.0190514487678545e-06	8.143719730903202
ENSG00000178078	3.0391318669128885e-06	8.071436826190423
ENSG00000244879	3.0391318669128885e-06	8.653275276505076
ENSG00000203705	3.059340828080828e-06	8.72584005847428
ENSG00000012174	3.059340828080828e-06	8.692848856635557
ENSG00000185905	3.079679120533897e-06	8.896762294795762
ENSG00000240463	3.079679120533897e-06	5.584600483295006
ENSG00000173218	3.079679120533897e-06	7.12571185537451
ENSG00000257221	3.079679120533897e-06	7.843368174801651
ENSG00000072778	3.100147537136944e-06	8.93733024611422
ENSG00000225342	3.12074687538282e-06	6.524986792400821
ENSG00000153250	3.1414779374179894e-06	8.892705499663915
ENSG00000160691	3.1414779374179894e-06	8.917046270454989
ENSG00000158714	3.1693256523275605e-06	6.464792582751571
ENSG00000225643	3.183338464863378e-06	6.959030021061519
ENSG00000220867	3.183338464863378e-06	2.360097733351015
ENSG00000073712	3.183338464863378e-06	8.180357028273612
ENSG00000149547	3.204469558065526e-06	8.836904739006052
ENSG00000144677	3.20446955806556e-06	7.003703781253624
ENSG00000178718	3.2257356306927452e-06	8.805981589923219
ENSG00000170262	3.2328544595890768e-06	3.3019142304230398
ENSG00000236133	3.2328544595890768e-06	4.116231544466098
ENSG00000121851	3.2543017901933525e-06	8.750180829265354
ENSG00000105429	3.2686760222370534e-06	8.842492746109832
ENSG00000005187	3.2976080298083614e-06	8.169671024046147
ENSG00000110092	3.3121663037784157e-06	8.796336787687592
ENSG00000165795	3.3194686178191322e-06	8.53162381920074
ENSG00000164684	3.3341197571360305e-06	6.561433574431242
ENSG00000173898	3.3636089644426588e-06	8.880535114268378
ENSG00000230629	3.378447539622278e-06	7.623938931011317
ENSG00000114023	3.385890431524701e-06	8.74612403413351
ENSG00000136379	3.4083139083802675e-06	8.29566115373875
ENSG00000164938	3.408313908380298e-06	8.945443836377912
ENSG00000100316	3.4233422150606148e-06	8.945443836377912
ENSG00000156239	3.43088026170566e-06	8.282874617179324
ENSG00000121406	3.4764450897480265e-06	8.256263226755868
ENSG00000160791	3.5225919503979015e-06	7.2454393310318475
ENSG00000171159	3.5225919503979015e-06	8.769470433736606
ENSG00000123684	3.5458858636720235e-06	8.41330821256228
ENSG00000166224	3.5458858636720235e-06	8.638579307949625
ENSG00000110318	3.5458858636720235e-06	8.170999669141588
ENSG00000115677	3.569327960276526e-06	8.945443836377912
ENSG00000048162	3.592919142729427e-06	8.595485773471257
ENSG00000160200	3.592919142729427e-06	8.864307933740994
ENSG00000137478	3.592919142729427e-06	8.917046270454989
ENSG00000157216	3.616660318778958e-06	8.834379155846138
ENSG00000204396	3.616660318778958e-06	8.720252051370501
ENSG00000145912	3.64055240143187e-06	8.752706412425267
ENSG00000162144	3.64055240143187e-06	8.733416807954013
ENSG00000079616	3.6645963089824106e-06	8.78010960716021
ENSG00000137720	3.6645963089824106e-06	8.76893359295265
ENSG00000160781	3.6887929650410247e-06	8.584767289667717
ENSG00000152767	3.7050093878850346e-06	7.723874428139392
ENSG00000213860	3.713143298563398e-06	5.597275768820093
ENSG00000108405	3.7131432985634304e-06	8.917046270454989
ENSG00000120370	3.7623087407245925e-06	8.630465717685935
ENSG00000165661	3.7871257342647762e-06	8.876478319136533
ENSG00000184083	3.812100175130826e-06	8.308473173220325
ENSG00000138279	3.837233019445708e-06	8.856194343477304
ENSG00000140876	3.862525228854993e-06	5.9484387767781985
ENSG00000135185	3.88797777055713e-06	8.904875885059452
ENSG00000073150	3.913591617333378e-06	6.148837607888429
ENSG00000257543	3.939367747578364e-06	5.938984588946095
ENSG00000198732	3.93936774757842e-06	8.880535114268378
ENSG00000146263	3.965307145330654e-06	8.52138977953012
ENSG00000111445	3.965307145330654e-06	8.439717036109245
ENSG00000100060	4.044114869320046e-06	8.86530230492897
ENSG00000196683	4.0707172914417785e-06	8.912989475323146
ENSG00000230897	4.151538278503839e-06	7.69282768771381
ENSG00000141441	4.151538278503898e-06	8.24018210448725
ENSG00000242814	4.20627396277823e-06	5.25867756103579
ENSG00000142408	4.233901421524655e-06	3.817958603615935
ENSG00000207146	4.261703353589464e-06	3.862679952443898
ENSG00000196169	4.261703353589464e-06	8.757757578745089
ENSG00000215447	4.271009618160298e-06	8.075880291880775
ENSG00000147100	4.346166562047593e-06	5.308458242155994
ENSG00000106868	4.346166562047593e-06	7.866765517175296
ENSG00000102882	4.441902440783798e-06	8.753243253209222
ENSG00000157796	4.5199479986879385e-06	8.804450377951285
ENSG00000171365	4.529795907883819e-06	8.138131723799422
ENSG00000239191	4.529795907883819e-06	3.2075054302041686
ENSG00000105717	4.619360381933707e-06	6.3614367403256535
ENSG00000219665	4.619360381933707e-06	8.29152504822697
ENSG00000237292	4.710626232935275e-06	4.223855495780942
ENSG00000076258	4.772430577582729e-06	7.9890246751091025
ENSG00000171530	4.803624355077725e-06	8.823739982422536
ENSG00000188906	4.803624355077725e-06	8.793811204527682
ENSG00000099385	4.803624355077725e-06	8.037248686287231
ENSG00000224738	4.803624355077725e-06	4.917428132156796
ENSG00000136758	4.835014094565362e-06	8.896762294795762
ENSG00000071082	4.835014094565379e-06	8.941387041246065
ENSG00000145919	4.835014094565379e-06	8.741072867813685
ENSG00000143553	4.866600973299356e-06	8.681215312023975
ENSG00000147799	4.898386175252378e-06	7.556702745805484
ENSG00000164967	4.930370891152148e-06	8.695911280579425
ENSG00000157617	4.930370891152148e-06	8.786691985451967
ENSG00000172594	4.962556318517828e-06	7.516742064006376
ENSG00000272016	4.994943661696264e-06	6.7636716094055895
ENSG00000235670	5.027534131898753e-06	3.9755398243409745
ENSG00000040199	5.027534131898798e-06	8.798862370847504
ENSG00000143630	5.060328947238109e-06	7.847664463198939
ENSG00000064787	5.060328947238135e-06	8.13374910529453
ENSG00000125691	5.093329332765203e-06	8.945443836377912
ENSG00000224614	5.093329332765203e-06	6.771179262359622
ENSG00000165646	5.126536520506535e-06	8.099834392113344
ENSG00000153048	5.159951749501464e-06	8.530832014889253
ENSG00000213339	5.193576265839804e-06	8.884591909400223
ENSG00000234741	5.193576265839804e-06	8.908932680191299
ENSG00000135372	5.204831162644878e-06	8.864307933740994
ENSG00000144036	5.227411322699599e-06	8.41078262940237
ENSG00000170469	5.227411322699599e-06	8.254274484379913
ENSG00000142676	5.261458180384965e-06	8.933273450982373
ENSG00000225579	5.261458180384965e-06	7.1897926641368946
ENSG00000058866	5.261458180384993e-06	7.475068382654055
ENSG00000065268	5.295718106364491e-06	8.758294419529046
ENSG00000104774	5.33019237530915e-06	8.884591909400223
ENSG00000104886	5.36488226913111e-06	8.784166402292056
ENSG00000120913	5.3997890770225044e-06	7.984727267677518
ENSG00000196208	5.4349140954939585e-06	7.56873585832287
ENSG00000171469	5.4349140954939585e-06	8.762351214660892
ENSG00000188971	5.470258628414134e-06	8.617758491506441
ENSG00000167114	5.470258628414134e-06	8.747655246105444
ENSG00000101282	5.505823987048618e-06	5.951370358590059
ENSG00000233836	5.553590252208942e-06	6.213849902140591
ENSG00000147955	5.650320165156285e-06	8.86277672176906
ENSG00000087842	5.699290177515051e-06	7.415984167981359
ENSG00000023909	5.7735105592313795e-06	8.290785640566524
ENSG00000170832	5.7735105592313795e-06	8.517332984398273
ENSG00000184992	5.810968131751568e-06	8.679684100052041
ENSG00000162819	5.848659132435631e-06	8.771996016896518
ENSG00000147234	5.886584951333324e-06	7.040655197443005
ENSG00000273058	5.924746986350439e-06	7.306850602173518
ENSG00000143603	5.96314664329064e-06	8.900819089927607
ENSG00000163597	5.9631466432906615e-06	8.696905651767402
ENSG00000104899	6.001785335897559e-06	7.465714126407377
ENSG00000205763	6.040664485896439e-06	7.187428499544877
ENSG00000186193	6.040664485896471e-06	8.285479510719169
ENSG00000206549	6.079785523037199e-06	6.394554376285682
ENSG00000167614	6.079785523037253e-06	7.03857753341639
ENSG00000187210	6.079785523037253e-06	8.094424922844404
ENSG00000213881	6.119149885136351e-06	5.600225823365552
ENSG00000221890	6.119149885136405e-06	4.2253418398449645
ENSG00000160282	6.158759018120335e-06	5.854763887065201
ENSG00000118816	6.198614376068005e-06	8.93733024611422
ENSG00000166455	6.238717421254236e-06	5.798084492587596
ENSG00000143258	6.238717421254236e-06	8.764876797820804
ENSG00000155313	6.360527426844042e-06	8.773527228868451
ENSG00000204390	6.401636009174419e-06	7.255413661979877
ENSG00000226084	6.401636009174442e-06	7.804015624742137
ENSG00000162148	6.442999714582538e-06	7.93886431820606
ENSG00000261441	6.442999714582538e-06	6.439677345114052
ENSG00000273056	6.442999714582538e-06	5.458389196827247
ENSG00000228451	6.442999714582595e-06	7.616179196883867
ENSG00000104626	6.484620055437931e-06	8.383916275451382
ENSG00000055118	6.484620055437931e-06	8.40110534759067
ENSG00000214274	6.526498552613928e-06	7.809066791061962
ENSG00000038002	6.5686367355334114e-06	8.874947107164598
ENSG00000143498	6.5686367355334114e-06	8.283208891086788
ENSG00000132824	6.5686367355334114e-06	8.86277672176906
ENSG00000100577	6.611036142213526e-06	8.498043379927022
ENSG00000215283	6.611036142213526e-06	4.947408075778095
ENSG00000182586	6.611036142213526e-06	3.7207424475095987
ENSG00000162607	6.653698319311127e-06	8.796336787687592
ENSG00000102158	6.653698319311127e-06	8.908932680191299
ENSG00000200959	6.6966248221685985e-06	3.8421005854757597
ENSG00000241923	6.6966248221685985e-06	6.089291518333605
ENSG00000205269	6.739817214859085e-06	8.462526594928388
ENSG00000136908	6.739817214859085e-06	8.832847943874205
ENSG00000147437	6.739817214859085e-06	6.235799654064022
ENSG00000107816	6.739817214859085e-06	8.598548197415123
ENSG00000170540	6.739817214859085e-06	8.811569597026997
ENSG00000119326	6.7832770702332415e-06	8.598468887035189
ENSG00000165168	6.827005969965053e-06	8.879003902296445
ENSG00000147400	6.841642332163115e-06	8.642099262297517
ENSG00000235314	6.871005504598352e-06	7.9298880637853655
ENSG00000157540	6.9598228853753e-06	8.884591909400223
ENSG00000105146	6.9598228853753e-06	6.8358983149399615
ENSG00000087077	6.9598228853753e-06	8.695374439795467
ENSG00000213399	7.049742116094644e-06	4.715562761429993
ENSG00000101489	7.140776245219563e-06	5.209442228026823
ENSG00000069849	7.1867155143343225e-06	8.819146346506736
ENSG00000263164	7.279446777738758e-06	3.787814963720729
ENSG00000188613	7.279446777738758e-06	8.171169756442008
ENSG00000186583	7.341904654322553e-06	6.521818353961316
ENSG00000185697	7.43655705225613e-06	8.304416378088481
ENSG00000141985	7.484321463869937e-06	8.83996716294992
ENSG00000233426	7.484321463869937e-06	6.986964490733242
ENSG00000065923	7.516327873648402e-06	8.0463566477389
ENSG00000232671	7.516327873648402e-06	5.0045928822632835
ENSG00000212802	7.5323803112955615e-06	7.94005569042335
ENSG00000135387	7.5323803112955615e-06	8.925159860718681
ENSG00000186153	7.564583973540561e-06	8.472171397164013
ENSG00000173207	7.58073532707039e-06	8.595485773471257
ENSG00000222808	7.58073532707039e-06	5.945968410842736
ENSG00000165724	7.629388253393953e-06	8.695911280579425
ENSG00000122643	7.678340842178517e-06	8.807512801895154
ENSG00000105855	7.77715206364722e-06	7.6692699562377715
ENSG00000175505	7.77715206364722e-06	7.373478751903685
ENSG00000254685	7.77715206364722e-06	8.296373647670304
ENSG00000173465	7.777152063647288e-06	8.742067239001663
ENSG00000136636	7.82701424917737e-06	8.84808075321361
ENSG00000203761	7.82701424917737e-06	7.922866618284061
ENSG00000188153	7.978448630292584e-06	8.142709379866744
ENSG00000118217	7.978448630292626e-06	8.917046270454989
ENSG00000116918	7.978448630292626e-06	8.721246422558476
ENSG00000105339	8.029548736436656e-06	8.93733024611422
ENSG00000218227	8.029548736436656e-06	8.146324624443048
ENSG00000149269	8.080962876142256e-06	8.85718871466528
ENSG00000176293	8.080962876142285e-06	3.9097073347136098
ENSG00000100266	8.080962876142285e-06	8.587829713611585
ENSG00000107223	8.132692891051414e-06	8.921103065586836
ENSG00000223877	8.184740633037851e-06	5.704478858977202
ENSG00000130511	8.289796757217003e-06	8.6629200787407
ENSG00000108828	8.289796757217003e-06	8.803456006763307
ENSG00000234648	8.289796757217003e-06	7.560209802806077
ENSG00000142279	8.342808894797865e-06	5.576384800806276
ENSG00000090263	8.396146270340133e-06	8.740536027029728
ENSG00000072274	8.449810787681895e-06	8.908932680191299
ENSG00000115841	8.449810787681895e-06	8.388509911367183
ENSG00000214784	8.503804361216784e-06	6.114833102292338
ENSG00000150938	8.612786387548898e-06	7.798421260907942
ENSG00000100678	8.612786387548898e-06	7.279162609030897
ENSG00000198756	8.612786387548898e-06	5.768430501444627
ENSG00000124198	8.723107877691068e-06	8.912989475323146
ENSG00000143621	8.723107877691068e-06	8.900819089927607
ENSG00000137824	8.723107877691146e-06	8.846549541241677
ENSG00000238961	8.891136000603123e-06	4.473023294775588
ENSG00000243660	8.947832226765479e-06	7.543426199265962
ENSG00000223529	9.062267011748385e-06	5.509075710455249
ENSG00000111276	9.120009627766663e-06	8.876478319136533
ENSG00000125841	9.120009627766663e-06	8.239244241916996
ENSG00000171792	9.120009627766663e-06	8.56348894282051
ENSG00000110060	9.178105116282321e-06	8.616764120318463
ENSG00000229502	9.178105116282402e-06	2.4612705438558775
ENSG00000196659	9.178105116282402e-06	8.056943424511466
ENSG00000239552	9.236555534002893e-06	3.2145727582402723
ENSG00000166025	9.295362948983932e-06	6.854098265353662
ENSG00000136710	9.315045112452338e-06	8.635516884005757
ENSG00000260625	9.354529440687886e-06	6.2603489056791295
ENSG00000105220	9.433980275693517e-06	8.900819089927607
ENSG00000228323	9.534204343105886e-06	5.967474415772546
ENSG00000183023	9.534204343105886e-06	8.45392856053178
ENSG00000243035	9.55437134451495e-06	2.2065351555522086
ENSG00000165804	9.594828166533679e-06	8.21487099154985
ENSG00000138326	9.594828166533679e-06	8.933273450982373
ENSG00000174851	9.615118145612787e-06	8.830322360714293
ENSG00000269996	9.615118145612787e-06	7.930416454034902
ENSG00000153779	9.655821637173029e-06	4.390322751207368
ENSG00000251680	9.676235308996003e-06	4.147849655606231
ENSG00000239183	9.717186904175773e-06	5.9621952823193105
ENSG00000145685	9.799589346810439e-06	7.757266651764411
ENSG00000235663	9.861830563013113e-06	5.03825340687007
ENSG00000130165	9.903535152625698e-06	8.808507173083129
ENSG00000156976	9.924450825165993e-06	8.941387041246065
ENSG00000069712	9.987452334106042e-06	7.121985085151191
ENSG00000197557	1.0114607956214287e-05	8.232793570656213
ENSG00000124098	1.0178766531763142e-05	8.649755322157187
ENSG00000117697	1.0178766531763142e-05	8.679684100052041
ENSG00000117362	1.0178766531763142e-05	8.88864870453207
ENSG00000235257	1.0178766531763142e-05	4.152623575627549
ENSG00000228318	1.0243315278985328e-05	6.487939534307272
ENSG00000227939	1.0243315278985328e-05	7.404577219287921
ENSG00000104936	1.0243315278985328e-05	8.508682553350626
ENSG00000131831	1.028656565566165e-05	3.435510008777871
ENSG00000116161	1.0308256459800326e-05	8.819146346506736
ENSG00000158321	1.0373592348533371e-05	6.231948168949133
ENSG00000136261	1.050545740946397e-05	8.775058440840384
ENSG00000145741	1.0571991192914146e-05	8.921103065586836
ENSG00000234080	1.063892890691621e-05	1.8346364621321425
ENSG00000100911	1.063892890691621e-05	8.917046270454989
ENSG00000063245	1.0706272888784209e-05	8.845018329269742
ENSG00000069275	1.0774025488624478e-05	8.876478319136533
ENSG00000184007	1.0842189069400998e-05	8.908932680191299
ENSG00000135404	1.0842189069400998e-05	8.929216655850528
ENSG00000204923	1.0842189069400998e-05	8.377254586779689
ENSG00000147454	1.0979758690301985e-05	8.687797690315735
ENSG00000145431	1.0979758690301985e-05	6.835233469447072
ENSG00000182179	1.1049169521236653e-05	8.908932680191299
ENSG00000203832	1.1049169521236713e-05	8.153514703364278
ENSG00000054277	1.1049169521236713e-05	8.211101639521607
ENSG00000244184	1.1119000914861387e-05	4.214075420963078
ENSG00000140553	1.1189255299421747e-05	8.819146346506736
ENSG00000205808	1.1189255299421747e-05	8.568082578736313
ENSG00000003393	1.125993511642121e-05	8.682209683211953
ENSG00000186687	1.125993511642127e-05	8.698973704523292
ENSG00000255224	1.133104282068791e-05	6.482277725158857
ENSG00000223704	1.133104282068791e-05	7.578373329058377
ENSG00000164932	1.1402580880443013e-05	8.684198425587908
ENSG00000182287	1.1402580880443013e-05	8.860251138609149
ENSG00000214389	1.1402580880443074e-05	8.21988377760023
ENSG00000213943	1.1474551777369144e-05	3.0985390109390436
ENSG00000135502	1.1474551777369144e-05	6.00072333528174
ENSG00000242797	1.1571190590207057e-05	5.001253467594955
ENSG00000249184	1.161980207718344e-05	6.583771630467487
ENSG00000259479	1.161980207718344e-05	5.317099985065919
ENSG00000267253	1.1693086511362999e-05	3.7202624708581866
ENSG00000125462	1.1693086511363041e-05	7.7835178338639714
ENSG00000248787	1.1840986629425727e-05	4.1449367216203425
ENSG00000223393	1.1840986629425727e-05	3.2818141092377546
ENSG00000197191	1.1990678816725478e-05	6.436023227205893
ENSG00000198108	1.1990678816725478e-05	8.709867841474427
ENSG00000166068	1.2066203389759684e-05	8.60079190331861
ENSG00000102081	1.2321258524322104e-05	8.805981589923219
ENSG00000165516	1.2372885849501363e-05	8.872421524004686
ENSG00000179528	1.2372885849501429e-05	5.8393781556244875
ENSG00000114013	1.2398777188459709e-05	8.650547126468673
ENSG00000147604	1.2450715714052153e-05	8.941387041246065
ENSG00000144895	1.2476763099197891e-05	8.892705499663915
ENSG00000273489	1.2555218938869307e-05	4.68242834332279
ENSG00000184281	1.2555218938869307e-05	8.722777634530411
ENSG00000238105	1.2607785234806343e-05	8.767939221764673
ENSG00000106113	1.2634147404357151e-05	6.190816121113397
ENSG00000116885	1.2634147404357151e-05	7.305932321832039
ENSG00000101052	1.271355120716804e-05	8.46153222374041
ENSG00000273081	1.2793433073506953e-05	7.702012074858174
ENSG00000198853	1.295464197552594e-05	7.487538099419152
ENSG00000268592	1.295464197552594e-05	4.432821997634314
ENSG00000214160	1.3035974537777443e-05	8.85466313150537
ENSG00000158062	1.303597453777749e-05	8.682209683211953
ENSG00000251136	1.3117796216850905e-05	8.179184119250797
ENSG00000106211	1.3117796216850905e-05	8.86277672176906
ENSG00000077348	1.3117796216851067e-05	8.741530398217707
ENSG00000220201	1.3117796216851067e-05	6.456380587624763
ENSG00000065183	1.3117796216851067e-05	8.796336787687592
ENSG00000246090	1.3200109813564938e-05	8.04574894710943
ENSG00000156140	1.3255260222261871e-05	4.157166531359648
ENSG00000116957	1.3282918143888055e-05	8.641641731893493
ENSG00000102241	1.3450030345443667e-05	8.846549541241677
ENSG00000112306	1.3450030345443667e-05	8.945443836377912
ENSG00000124635	1.3450030345443667e-05	8.608650530054772
ENSG00000184905	1.3506180635313293e-05	5.039633516323778
ENSG00000251535	1.3534339925053181e-05	2.895460210701624
ENSG00000130332	1.3534339925053228e-05	8.784166402292056
ENSG00000166788	1.3534339925053228e-05	8.608650530054772
ENSG00000113328	1.3619155655180253e-05	8.872421524004686
ENSG00000170266	1.3704480428697984e-05	8.892705499663915
ENSG00000188001	1.3963538173013901e-05	6.748697648025672
ENSG00000272744	1.4050928362295542e-05	4.593420210671629
ENSG00000100600	1.4050928362295542e-05	8.828791148742358
ENSG00000184984	1.4050928362295542e-05	5.943723932753498
ENSG00000188342	1.4138842295128817e-05	8.752706412425267
ENSG00000135253	1.4138842295128817e-05	8.515801772426338
ENSG00000213312	1.4138842295128817e-05	2.7891627892110455
ENSG00000168016	1.4138842295128817e-05	8.884591909400223
ENSG00000204262	1.4138842295128892e-05	7.8525270790238695
ENSG00000214223	1.4316253358531877e-05	5.719128666804431
ENSG00000161714	1.4316253358531954e-05	7.403846597008086
ENSG00000154153	1.4316253358531954e-05	5.453392595737004
ENSG00000171033	1.4405756512953554e-05	8.228481811996836
ENSG00000216895	1.4405756512953554e-05	8.364758378011105
ENSG00000108061	1.4495795458792527e-05	8.771996016896516
ENSG00000159197	1.4861370455137765e-05	4.121469630463591
ENSG00000125743	1.4954134476698284e-05	8.868364728872839
ENSG00000005007	1.4954134476698284e-05	8.904875885059452
ENSG00000254343	1.4954134476698284e-05	8.279204492605983
ENSG00000106993	1.5047452853213647e-05	8.682667213615973
ENSG00000143195	1.5047452853213647e-05	6.119600490750619
ENSG00000125459	1.5141328737037008e-05	8.752706412425267
ENSG00000138780	1.523576529744013e-05	8.426472969145795
ENSG00000152527	1.523576529744013e-05	4.652842799992294
ENSG00000165195	1.523576529744013e-05	8.7542376243972
ENSG00000143514	1.523576529744013e-05	8.734948019925948
ENSG00000113532	1.5330765720696892e-05	8.870890312032751
ENSG00000115266	1.5426333210169263e-05	7.96508903807101
ENSG00000163071	1.5426333210169317e-05	4.600776016595204
ENSG00000272143	1.5426333210169317e-05	5.170880107430182
ENSG00000271855	1.5716470367613088e-05	6.05447575403084
ENSG00000226833	1.581433850032186e-05	4.819057893720702
ENSG00000269934	1.5912789975377122e-05	4.870569025289396
ENSG00000232706	1.5912789975377122e-05	3.956002381708385
ENSG00000170445	1.591278997537718e-05	8.864307933740994
ENSG00000169740	1.604497174976714e-05	8.533102634521633
ENSG00000084234	1.604497174976714e-05	8.881529485456355
ENSG00000175556	1.621167762015572e-05	4.703427461587825
ENSG00000109762	1.631249571895505e-05	8.800393582819439
ENSG00000151702	1.655007738500877e-05	8.921103065586836
ENSG00000224677	1.655007738500877e-05	3.55707295727716
ENSG00000250321	1.655007738500877e-05	4.883616712812371
ENSG00000228413	1.6652908921479635e-05	4.736131934272903
ENSG00000230364	1.675635191082786e-05	5.160485328829031
ENSG00000134321	1.675635191082786e-05	8.54777168934819
ENSG00000224578	1.675635191082786e-05	8.225674351580501
ENSG00000081913	1.6756351910828067e-05	7.659628571349522
ENSG00000170989	1.6825655306603627e-05	6.715687256986267
ENSG00000134864	1.6860409810926674e-05	8.107947982377036
ENSG00000130312	1.6930125077346313e-05	8.804450377951285
ENSG00000149100	1.7070384267167857e-05	8.868364728872839
ENSG00000213585	1.7140930270784716e-05	8.89117428769198
ENSG00000260793	1.7176307831633427e-05	7.168519999784955
ENSG00000271452	1.7282860323680235e-05	4.456454782425732
ENSG00000180660	1.749786631343812e-05	6.826721093555294
ENSG00000174886	1.760632696996536e-05	8.366615413356085
ENSG00000197599	1.7715430871893586e-05	7.01135209232818
ENSG00000177971	1.782518164640933e-05	8.81409518018691
ENSG00000128731	1.782518164640933e-05	8.887117492560137
ENSG00000205730	1.7825181646409394e-05	6.540159217120915
ENSG00000170899	1.7825181646409394e-05	8.36541847529162
ENSG00000228748	1.7935582939982076e-05	4.937908814284312
ENSG00000213625	1.7935582939982076e-05	8.876478319136533
ENSG00000156313	1.8158351767158402e-05	8.276960786702496
ENSG00000120158	1.8158351767158402e-05	8.687260849531777
ENSG00000261786	1.8158351767158402e-05	8.752961375952795
ENSG00000234380	1.8158351767158402e-05	5.278627718082633
ENSG00000167700	1.827072669097256e-05	8.696905651767402
ENSG00000170667	1.827072669097256e-05	3.3250921405068774
ENSG00000101974	1.827072669097256e-05	8.782635190320123
ENSG00000103496	1.8383766914457795e-05	8.646692898213319
ENSG00000173757	1.8383766914457795e-05	8.561957730848578
ENSG00000188825	1.8383766914457795e-05	7.028120225606203
ENSG00000148334	1.849747618193443e-05	8.816620763346823
ENSG00000136521	1.849747618193443e-05	8.876478319136533
ENSG00000104763	1.8497476181934493e-05	8.874947107164598
ENSG00000254635	1.8497476181934493e-05	8.590892137555453
ENSG00000135778	1.8497476181934493e-05	8.618295332290398
ENSG00000254876	1.861185825758481e-05	6.194360491790214
ENSG00000136631	1.8611858257585042e-05	8.743598450973597
ENSG00000185615	1.872691692555109e-05	5.521702024506988
ENSG00000175395	1.884265599003287e-05	8.290328110162504
ENSG00000269928	1.895907927538738e-05	7.901508961056919
ENSG00000119900	1.895907927538738e-05	8.815626392158844
ENSG00000147533	1.895907927538738e-05	8.717726468210587
ENSG00000125650	1.895907927538738e-05	7.5325177110870385
ENSG00000082293	1.907619062622795e-05	4.9116471832966075
ENSG00000163584	1.9076190626228017e-05	8.872421524004686
ENSG00000197958	1.9193993907524514e-05	8.93733024611422
ENSG00000237506	1.9193993907524514e-05	6.158731172063222
ENSG00000133026	1.919399390752458e-05	8.323116745124734
ENSG00000235174	1.931249300470386e-05	8.015891029060091
ENSG00000099821	1.9551594291305325e-05	8.834379155846138
ENSG00000166780	1.9591718828492985e-05	5.460243796549966
ENSG00000144852	1.9793525982418785e-05	7.254891172423709
ENSG00000229414	1.991556316347313e-05	2.957548199721437
ENSG00000128165	1.991556316347313e-05	8.831853572686226
ENSG00000144040	1.995640192822228e-05	8.618295332290398
