# Supplementary material for: Machine learning predicts treatment sensitivity in multiple myeloma based on molecular and clinical information coupled with drug response
Source: PLoS One. 2021 Jul 28;16(7):e0254596. doi: 10.1371/journal.pone.0254596 (PMC8318243; doi:10.1371/journal.pone.0254596)
Supplement: S1 File — (ZIP) [file pone.0254596.s004.zip › Supplementary Material 1/11p15/selected_genes_experiment_5.csv]

gene	pvalue	entropy
ENSG00000132688	7.353575054244999e-29	7.974483738909364
ENSG00000149823	5.075108728877282e-28	8.890158957288799
ENSG00000137478	6.854535891382607e-28	8.895735652637308
ENSG00000166441	1.1165997489952507e-27	8.948367231584678
ENSG00000272668	3.712653685698845e-26	6.026264485780852
ENSG00000257698	6.053060369212211e-26	8.21856778209919
ENSG00000159556	2.1651992070042857e-25	8.081283756410201
ENSG00000175390	2.2555496357135905e-25	8.907881401625161
ENSG00000188004	2.4276978097079126e-25	6.030099748488295
ENSG00000247746	3.740105621367987e-25	7.341578838694609
ENSG00000110700	6.238254813913712e-25	8.936221482596823
ENSG00000149273	1.655679210310031e-24	8.948367231584678
ENSG00000184083	3.3492962135112786e-24	8.34143037734081
ENSG00000168071	3.6274374400337794e-24	8.903832818629208
ENSG00000135404	1.6078666873664926e-23	8.93217289960087
ENSG00000228205	1.6078666873664926e-23	7.401295682754407
ENSG00000173153	1.7393870370332983e-23	8.829430212349527
ENSG00000118181	2.1001195692304217e-23	8.940270065592774
ENSG00000165801	4.3116741408303275e-23	8.748915156659612
ENSG00000113272	4.660943366082456e-23	8.704380743704148
ENSG00000218426	5.840255756515297e-23	8.354770641441586
ENSG00000243284	6.024578218194441e-23	5.141222157859682
ENSG00000038002	6.311916434265083e-23	8.882061791296895
ENSG00000177628	7.603414578906278e-23	8.863346988669695
ENSG00000167283	9.227201765941201e-23	8.907881401625161
ENSG00000162191	9.89221282544698e-23	8.835999265988871
ENSG00000177600	1.2762555591987446e-22	8.940270065592774
ENSG00000130255	2.072065891153445e-22	8.940270065592774
ENSG00000049769	2.607792462813605e-22	8.021538602165327
ENSG00000175395	8.420874634029785e-22	8.273008780053805
ENSG00000125841	1.2565384068167986e-21	8.242454966430726
ENSG00000117308	1.9434758047997232e-21	8.330022539236763
ENSG00000149806	1.9581107939485553e-21	8.920027150613016
ENSG00000121797	1.9728548416534708e-21	8.298344926905296
ENSG00000168264	2.1105935139623227e-21	8.902304706276652
ENSG00000256733	9.621973865874166e-21	4.546362477029701
ENSG00000130433	1.81079201048452e-20	5.966836510932313
ENSG00000105372	1.9341860444939713e-20	8.948367231584678
ENSG00000063177	2.4087000263713973e-20	8.936221482596823
ENSG00000125827	2.5911567417800176e-20	8.857770293321186
ENSG00000149269	3.086717887482092e-20	8.860290763964581
ENSG00000123144	3.086717887482092e-20	8.867395571665647
ENSG00000259514	4.25067913398413e-20	6.72310094116626
ENSG00000158555	7.975966896262819e-20	8.371749620313862
ENSG00000131773	8.209260443718363e-20	6.726746091632702
ENSG00000205339	1.1761741857760602e-19	8.907881401625161
ENSG00000116990	1.2456609609704556e-19	7.447182794076048
ENSG00000105373	1.2456609609704556e-19	8.93217289960087
ENSG00000149100	1.3004252748709176e-19	8.87549273765755
ENSG00000163362	1.3382503985767324e-19	7.762887679759332
ENSG00000125459	1.954989971122115e-19	8.761060905647467
ENSG00000166562	2.0995340042542513e-19	8.924075733608968
ENSG00000149972	2.490966890658549e-19	8.829430212349527
ENSG00000220472	2.6936942794324083e-19	7.170625362162826
ENSG00000129158	2.975444218896652e-19	8.427522128379232
ENSG00000204262	3.0829724102901603e-19	7.848266594055829
ENSG00000129757	3.19434006112216e-19	7.967583946535277
ENSG00000118705	4.1812124570759485e-19	8.944318648588725
ENSG00000268798	7.995832626919466e-19	6.2815181531866715
ENSG00000086598	8.517123333641347e-19	8.936221482596823
ENSG00000162878	9.798814752373034e-19	5.006409359204272
ENSG00000254343	1.0147940487035707e-18	8.30020663649749
ENSG00000165169	1.167164888972456e-18	8.730200354032414
ENSG00000260990	1.175350177284555e-18	5.469706700665857
ENSG00000115268	1.2342571239492812e-18	8.944318648588725
ENSG00000233927	1.56454242302357e-18	8.940270065592774
ENSG00000143603	1.6312866086006402e-18	8.902304706276652
ENSG00000172955	1.6312866086006402e-18	6.217751005536156
ENSG00000130159	1.6890497055105984e-18	8.743874215372825
ENSG00000119280	1.785701028844252e-18	8.176553839787116
ENSG00000230565	1.9956890926265045e-18	6.877507703610183
ENSG00000102316	2.276912277130245e-18	8.886110374292846
ENSG00000154358	2.881191805437627e-18	8.78436004533234
ENSG00000167658	3.77113135311619e-18	8.948367231584678
ENSG00000116857	4.040024478328149e-18	8.798033906672751
ENSG00000168159	5.0689204600659066e-18	8.890158957288799
ENSG00000234751	6.058325210260809e-18	4.195844082046665
ENSG00000148484	6.4434423540240674e-18	8.827902099996969
ENSG00000179520	7.09107842199302e-18	5.001915818832741
ENSG00000180720	7.387938600703078e-18	6.358459336220472
ENSG00000116147	1.067610755567734e-17	5.425368574100084
ENSG00000144645	1.2825713533286947e-17	8.915978567617064
ENSG00000162929	1.3725927119626138e-17	7.9209912217458145
ENSG00000143624	1.4589292367788044e-17	8.903832818629208
ENSG00000204390	1.6148901599643403e-17	7.2634741178979185
ENSG00000225579	2.3096104049184537e-17	7.202584615317352
ENSG00000166816	2.47046726673463e-17	8.339314220341587
ENSG00000203761	2.47046726673463e-17	7.924118162855462
ENSG00000120805	2.47046726673463e-17	8.883589903649453
ENSG00000104852	2.47046726673463e-17	8.944318648588725
ENSG00000174744	2.5378630418659344e-17	8.795513436029358
ENSG00000140451	3.3199890562911966e-17	8.777790991692996
ENSG00000110092	3.387431281040763e-17	8.815756351009114
ENSG00000111752	3.41021114157692e-17	7.899586539649447
ENSG00000246090	3.433142195579604e-17	8.074197040360357
ENSG00000142541	3.5028524493126374e-17	8.948367231584678
ENSG00000228929	3.8989146211584174e-17	7.172344522176907
ENSG00000235297	3.8989146211584174e-17	6.071358189178903
ENSG00000139644	4.004645622331775e-17	8.940270065592774
ENSG00000224032	4.281513537958689e-17	8.791464853033405
ENSG00000105640	4.3974766356161814e-17	8.944318648588725
ENSG00000102158	4.426948440567917e-17	8.915978567617064
ENSG00000162148	4.5467976897911993e-17	7.923582408793742
ENSG00000198937	4.6079175365784166e-17	8.64770058176083
ENSG00000196154	4.732600031674365e-17	8.746192529194134
ENSG00000067445	4.99203802327609e-17	7.546113224378632
ENSG00000240298	5.3718187327394504e-17	5.670666026778312
ENSG00000175602	5.703643305071908e-17	8.83195068299292
ENSG00000013725	5.780085298630752e-17	7.075750763132999
ENSG00000196954	5.896647784375116e-17	8.8714441546616
ENSG00000140474	6.780131359806509e-17	8.920027150613016
ENSG00000118971	6.916571322462444e-17	8.087180060989994
ENSG00000164181	7.197630407383673e-17	8.761596659709188
ENSG00000185621	7.391233881382662e-17	8.581851745702163
ENSG00000164346	8.723115808668097e-17	8.899784235633259
ENSG00000131188	9.633157683581552e-17	8.383980073714604
ENSG00000166337	1.0636747784502429e-16	8.835999265988871
ENSG00000148303	1.084950887225366e-16	8.948367231584678
ENSG00000172361	1.197793811853785e-16	6.760659836006019
ENSG00000136942	1.2297919951153378e-16	8.940270065592774
ENSG00000117461	1.2297919951153378e-16	8.658318218396126
ENSG00000251405	1.2793768219822788e-16	7.058304248983649
ENSG00000178982	1.2793768219822788e-16	8.903832818629208
ENSG00000110002	1.3222001804114342e-16	8.74288185708199
ENSG00000270036	1.4497732028315492e-16	4.394873458966846
ENSG00000180660	1.7084827137380176e-16	6.820661522129671
ENSG00000136848	1.8242761882499047e-16	8.665879630326305
ENSG00000214612	2.120795154393804e-16	5.997061895261756
ENSG00000155886	2.1347131378762805e-16	5.232976555851337
ENSG00000137054	2.753808272666834e-16	8.78084721639811
ENSG00000166788	2.808180568126353e-16	8.558096001788176
ENSG00000149761	2.826538906470295e-16	8.735777049380923
ENSG00000186187	2.8450156066576656e-16	7.5207433588823625
ENSG00000132692	3.3914909938591735e-16	8.033509053578758
ENSG00000128581	3.4136051118152943e-16	7.746451437439436
ENSG00000124795	3.549307670776568e-16	8.260002113192668
ENSG00000099624	4.256295615789911e-16	8.861818876317137
ENSG00000156384	4.813380847449306e-16	8.239680048380304
ENSG00000111450	4.971558490483997e-16	8.624401442075957
ENSG00000121680	5.101781660826576e-16	8.74288185708199
ENSG00000230979	5.134859507237832e-16	7.039969997357156
ENSG00000156535	5.477490636867381e-16	6.953324004736784
ENSG00000179299	5.805074739856839e-16	7.4086005983978245
ENSG00000120913	6.15196031735584e-16	7.996451348140585
ENSG00000156042	6.19174264259557e-16	8.17932875783754
ENSG00000136631	6.56139028233764e-16	8.725159412745626
ENSG00000157578	6.997661897515498e-16	6.7004731844574446
ENSG00000116871	7.0428311119224415e-16	8.810179655660605
ENSG00000162244	7.65685518051346e-16	8.940270065592774
ENSG00000105193	7.906819392491848e-16	8.944318648588725
ENSG00000160691	8.217413576582698e-16	8.924075733608968
ENSG00000137154	8.431127246411376e-16	8.948367231584678
ENSG00000245008	8.48540620064375e-16	6.568649447716942
ENSG00000269656	8.989679476674837e-16	4.414907574543905
ENSG00000116406	8.989679476675028e-16	8.891687069641355
ENSG00000138085	9.342158255189354e-16	8.883589903649453
ENSG00000145592	9.523472144323843e-16	8.948367231584678
ENSG00000131386	9.584677603609326e-16	6.197445792512425
ENSG00000204852	1.237821722761362e-15	8.711485551405216
ENSG00000147400	1.3109783838951308e-15	8.647164827699108
ENSG00000058056	1.344845101658851e-15	8.513482439000104
ENSG00000139344	1.433330752325651e-15	7.7634032228956835
ENSG00000249734	1.442488783207158e-15	3.139438038854253
ENSG00000110031	1.4797011876149958e-15	8.826373987644413
ENSG00000127920	1.5869838966038003e-15	7.4505433737250355
ENSG00000241741	1.65920903332586e-15	6.738183979954575
ENSG00000156427	1.6697879369911485e-15	5.733260701001703
ENSG00000149403	1.6804333129271338e-15	8.734784691090086
ENSG00000256164	1.7127724004616037e-15	3.579210859302954
ENSG00000137309	1.88389815828004e-15	8.844096431980775
ENSG00000165804	2.1250166109914772e-15	8.265903972352739
ENSG00000188419	2.207296741892739e-15	8.670463967383979
ENSG00000166268	2.2638862335770583e-15	6.6863172008472915
ENSG00000233426	2.27825554587333e-15	6.9641706027305075
ENSG00000196659	2.351461294700032e-15	8.074987241829108
ENSG00000204628	2.4891188688829697e-15	8.948367231584678
ENSG00000186153	2.634710956514315e-15	8.480637170803378
ENSG00000111859	2.6681870644218125e-15	8.891687069641355
ENSG00000234771	2.7364016063255515e-15	8.695291219421408
ENSG00000008226	2.970184997931874e-15	8.601638056452805
ENSG00000149256	3.0078570866541116e-15	7.935868249383626
ENSG00000147475	3.0652496334165167e-15	8.78436004533234
ENSG00000233762	3.3687982561835175e-15	7.913377519230687
ENSG00000155792	3.4983459182850066e-15	8.867395571665647
ENSG00000140988	3.564948117057925e-15	8.940270065592774
ENSG00000140280	3.587425268447878e-15	8.164389664979675
ENSG00000100678	3.6787386335261575e-15	7.274280296053095
ENSG00000112218	3.6787386335262096e-15	8.175745212498777
ENSG00000180881	4.04201759276915e-15	8.033175456339121
ENSG00000233080	4.727563106396547e-15	5.065614150591355
ENSG00000163040	5.032789672754425e-15	5.746033841773338
ENSG00000243517	5.160244578478703e-15	7.03258399941336
ENSG00000213885	5.290878026150488e-15	6.322519546017423
ENSG00000210196	5.45875867258386e-15	8.844096431980775
ENSG00000162836	5.45875867258386e-15	8.689178770011178
ENSG00000165215	5.492959110199272e-15	5.928279123764936
ENSG00000182220	5.6318843081736856e-15	8.861818876317137
ENSG00000116885	5.6318843081736856e-15	7.345756404132031
ENSG00000165102	5.6318843081736856e-15	8.742881857081988
ENSG00000178741	5.99452034339691e-15	8.899784235633259
ENSG00000102271	6.145930581060614e-15	4.268049965420664
ENSG00000064787	6.380135323869465e-15	8.145388001117503
ENSG00000173208	6.582004018578041e-15	8.72363130039307
ENSG00000255920	6.748017470106299e-15	3.3591395026232864
ENSG00000174444	6.9613438088514735e-15	8.948367231584678
ENSG00000143443	7.641979108476151e-15	8.299618591850823
ENSG00000166341	7.689616411290406e-15	8.219972887462268
ENSG00000102007	7.883107872631786e-15	8.891687069641355
ENSG00000185641	7.883107872631786e-15	7.546497473218008
ENSG00000242732	8.131726766108026e-15	7.94910116987868
ENSG00000162139	8.131726766108141e-15	8.814228238656558
ENSG00000173171	8.598850870062465e-15	8.544422140447764
ENSG00000255031	8.598850870062465e-15	7.933541284377839
ENSG00000151702	8.869681842579048e-15	8.907881401625161
ENSG00000234719	9.20578558379115e-15	7.819697497014423
ENSG00000165821	9.733589439870462e-15	7.339803929762415
ENSG00000137876	9.7335894398706e-15	8.907881401625161
ENSG00000149489	1.0355031748811199e-14	7.352241760397154
ENSG00000196754	1.0355031748811199e-14	3.9768270664483523
ENSG00000166387	1.061440674687408e-14	8.830422570640364
ENSG00000117691	1.061440674687408e-14	8.849673127329284
ENSG00000237316	1.3174552187961167e-14	2.407316438664212
ENSG00000112812	1.3174552187961167e-14	8.78436004533234
ENSG00000242071	1.3420382785916555e-14	8.3123000949004
ENSG00000259377	1.3586773461076009e-14	3.0387633503784293
ENSG00000128165	1.3586773461076009e-14	8.821333046357623
ENSG00000114391	1.5178670806547748e-14	8.940270065592774
ENSG00000197183	1.7807057780456092e-14	8.57528269206282
ENSG00000139187	1.8137777681682784e-14	6.360858959274115
ENSG00000174915	1.8702465665357252e-14	8.685665941076948
ENSG00000170889	1.8702465665357252e-14	8.944318648588725
ENSG00000227097	1.9284453789337422e-14	8.865867459313089
ENSG00000176371	1.9284453789337422e-14	8.409668243625317
ENSG00000223891	2.233572831439955e-14	8.463907084757851
ENSG00000012174	2.233572831439955e-14	8.68566594107695
ENSG00000197345	2.3028834849709804e-14	8.633490966358695
ENSG00000114631	2.3028834849709804e-14	8.050827184270949
ENSG00000141665	2.316997561955286e-14	5.656424541643964
ENSG00000086619	2.3743104107595347e-14	8.867395571665647
ENSG00000072195	2.4479171381911443e-14	6.648217438754979
ENSG00000164620	2.6019335367529597e-14	8.456397963412615
ENSG00000154217	2.6178499983375817e-14	8.32462957489075
ENSG00000074201	2.6824798520630234e-14	8.837527378341429
ENSG00000203778	2.6824798520630423e-14	7.796600514151634
ENSG00000130811	2.993292437987123e-14	8.88863084493624
ENSG00000203930	2.9932924379871446e-14	3.861278791037598
ENSG00000179085	3.0115626169897277e-14	8.726151771036463
ENSG00000185386	3.0857473695702656e-14	8.647164827699108
ENSG00000233379	3.1045728371369464e-14	5.0415894834706405
ENSG00000169740	3.123511337892766e-14	8.527235450173123
ENSG00000147852	3.181011732931404e-14	7.0442778179346215
ENSG00000128872	3.200409079529802e-14	7.9485671712141235
ENSG00000254577	3.200409079529802e-14	6.4603822230388674
ENSG00000110711	3.219922835387499e-14	8.818276821652509
ENSG00000090581	3.2791694485393634e-14	8.836991624279708
ENSG00000184164	3.380306898888211e-14	8.906353289272603
ENSG00000260401	3.400899736288319e-14	7.230204592939575
ENSG00000186635	4.030387222949068e-14	8.878013208300944
ENSG00000233016	4.660214968663835e-14	8.762589018000027
ENSG00000258118	4.716874419576177e-14	2.624769510192415
ENSG00000198380	5.1020421931368546e-14	8.903832818629208
ENSG00000122026	5.258284905642335e-14	8.93217289960087
ENSG00000272841	5.419233520867351e-14	6.375801133487066
ENSG00000147234	5.452000139100355e-14	6.960469262080862
ENSG00000126733	5.551474129738714e-14	3.915849677729471
ENSG00000262468	5.585027327230746e-14	8.03110603534456
ENSG00000143761	5.896126244213e-14	8.936221482596823
ENSG00000138036	6.0762624986744e-14	8.383189872245852
ENSG00000081479	6.261811150374327e-14	5.300402900395266
ENSG00000188010	6.261811150374327e-14	7.664610426219048
ENSG00000164587	6.414254227202894e-14	8.948367231584678
ENSG00000105202	6.452931996977676e-14	8.899784235633259
ENSG00000088881	6.649789467839495e-14	6.348635797353825
ENSG00000052850	6.649789467839637e-14	4.702510286272513
ENSG00000163519	6.649789467839637e-14	8.043569686196273
ENSG00000144895	7.061395951813947e-14	8.911929984621112
ENSG00000254615	7.061395951813947e-14	8.602630414743642
ENSG00000147100	7.232968244608462e-14	5.360553983809673
ENSG00000248991	7.453210157691384e-14	6.84221116721648
ENSG00000133872	7.634142584649366e-14	8.93217289960087
ENSG00000122882	7.634142584649366e-14	8.755027606069843
ENSG00000173039	7.726222332021795e-14	8.895735652637308
ENSG00000165171	8.105593759915021e-14	6.298634722747967
ENSG00000176399	8.105593759915021e-14	6.684547523840313
ENSG00000140443	8.203264516146361e-14	8.52250124687831
ENSG00000179057	8.351945351248545e-14	6.125766096139677
ENSG00000104998	8.45253542793324e-14	8.801090131377867
ENSG00000213755	8.605659111690675e-14	4.461986861449371
ENSG00000197956	8.657304237234522e-14	8.93217289960087
ENSG00000234498	9.081590487520815e-14	6.307898330628723
ENSG00000238153	9.136043991420875e-14	4.600510103464933
ENSG00000042781	9.41316628519465e-14	7.653230898300079
ENSG00000160584	9.698553453919748e-14	8.887638486645404
ENSG00000181191	9.932976389656683e-14	8.641667282183205
ENSG00000189143	1.0480997412069638e-13	5.645176399020804
ENSG00000025796	1.0606760696141659e-13	8.924075733608968
ENSG00000144713	1.1529635453505743e-13	8.948367231584678
ENSG00000197557	1.1598497648800396e-13	8.205763272060134
ENSG00000143774	1.1878014857987522e-13	8.911929984621112
ENSG00000179222	1.2236742947376524e-13	8.907881401625161
ENSG00000120280	1.2909501532322084e-13	8.69880404835564
ENSG00000262454	1.2986461627029186e-13	7.534512699627855
ENSG00000236935	1.4623962024621685e-13	7.293605409813646
ENSG00000138172	1.4975032300841392e-13	8.021029707351268
ENSG00000149499	1.533438783497107e-13	8.855249822677791
ENSG00000198890	1.533438783497107e-13	8.222036753876548
ENSG00000186854	1.533438783497107e-13	8.541822519971763
ENSG00000136928	1.5425543700914576e-13	4.0974874916705195
ENSG00000168028	1.5889377300454658e-13	8.944318648588725
ENSG00000235776	1.617423260924231e-13	6.192714640640661
ENSG00000048649	1.617423260924231e-13	8.829430212349527
ENSG00000143870	1.627029578926612e-13	8.920027150613016
ENSG00000204219	1.627029578926612e-13	6.874282373618792
ENSG00000241469	1.6858569701977605e-13	2.7942843485176785
ENSG00000159840	1.726232114491926e-13	8.597510323624247
ENSG00000129562	1.8751758155975517e-13	8.903832818629208
ENSG00000118217	1.8751758155975517e-13	8.915978567617064
ENSG00000206561	1.8862855661858712e-13	8.231785039210486
ENSG00000139641	1.942812521862504e-13	8.907881401625161
ENSG00000213062	1.9775247786391815e-13	7.05479619202902
ENSG00000251350	2.0976948597628074e-13	6.620593668423557
ENSG00000116584	2.1604440859210309e-13	8.928124316604919
ENSG00000232533	2.238182804458523e-13	6.85228214353242
ENSG00000146066	2.5029483290395783e-13	8.835999265988871
ENSG00000124243	2.5029483290395783e-13	8.359152821677174
ENSG00000231500	2.547477380954367e-13	8.948367231584678
ENSG00000058404	2.6388847351494123e-13	7.046256409816357
ENSG00000261089	2.864894176872528e-13	6.6246795357510155
ENSG00000188342	2.967483788127251e-13	8.739825632376874
ENSG00000136149	3.0201243845395163e-13	7.944238070845742
ENSG00000253982	3.055726988838072e-13	7.657774053933366
ENSG00000158710	3.146548495137204e-13	8.911929984621112
ENSG00000142408	3.1836155189823093e-13	3.8454863796135443
ENSG00000076662	3.221111705887274e-13	8.944318648588725
ENSG00000144591	3.4960183567629924e-13	8.882061791296895
ENSG00000140105	3.599685287279072e-13	8.924075733608968
ENSG00000162814	3.6207783589177315e-13	4.477543966717293
ENSG00000261231	3.62077835891777e-13	6.0557427572339915
ENSG00000137720	3.62077835891777e-13	8.777790991692996
ENSG00000183023	3.6847892093329773e-13	8.469536070691305
ENSG00000250148	3.706372340751446e-13	2.38619335881996
ENSG00000123595	3.8161658784347644e-13	8.772750050406207
ENSG00000255086	3.8161658784347644e-13	3.5528454387242427
ENSG00000254966	4.0454300248938554e-13	5.010285217020704
ENSG00000181444	4.0454300248938554e-13	7.994603626556747
ENSG00000175213	4.0454300248938554e-13	8.319202745779382
ENSG00000134339	4.165085730869319e-13	4.353208127052467
ENSG00000104331	4.263308884070527e-13	8.859298405673744
ENSG00000112531	4.263308884070527e-13	8.867395571665647
ENSG00000164932	4.4927105868936943e-13	8.66137444310124
ENSG00000272071	4.571840919997811e-13	3.3125468484163645
ENSG00000166199	4.625353809209082e-13	8.59506900281346
ENSG00000173207	4.652340624298948e-13	8.611263334797266
ENSG00000117407	5.225758819469329e-13	8.250095528193516
ENSG00000179820	5.474093514583582e-13	8.599828637445556
ENSG00000213862	5.474093514583582e-13	6.710832043900504
ENSG00000177888	5.505939458487003e-13	8.685130187015227
ENSG00000033327	5.667920367059287e-13	8.853721710325235
ENSG00000105808	5.667920367059287e-13	7.089151146758715
ENSG00000227895	5.667920367059287e-13	5.2627775286193135
ENSG00000149480	5.667920367059287e-13	8.891687069641355
ENSG00000270041	5.667920367059328e-13	6.517046725903613
ENSG00000237991	5.83458179543814e-13	6.503233414273423
ENSG00000254703	5.83458179543814e-13	7.1679931101024765
ENSG00000236204	6.006056452859285e-13	6.5139593921873935
ENSG00000136636	6.18248073672908e-13	8.855249822677791
ENSG00000229953	6.327277969895547e-13	7.915023083992443
ENSG00000170677	6.475406171829132e-13	7.13830040240047
ENSG00000173933	6.512967461465038e-13	8.276855206227673
ENSG00000188672	6.512967461465084e-13	6.456411876972748
ENSG00000123131	6.512967461465084e-13	8.948367231584678
ENSG00000184925	6.512967461465084e-13	7.679173515617824
ENSG00000105467	6.512967461465084e-13	5.217058324818912
ENSG00000269533	6.550742819019327e-13	4.1171202757091585
ENSG00000138674	6.665365307325583e-13	8.928124316604919
ENSG00000188015	6.665365307325583e-13	3.0882431573239235
ENSG00000240342	6.704008977671415e-13	8.364931673847767
ENSG00000143198	6.860797215918774e-13	8.84715265668589
ENSG00000157873	6.860797215918774e-13	8.86991604230904
ENSG00000231769	7.021186952979185e-13	6.203779391556616
ENSG00000140563	7.102757680998706e-13	8.902304706276652
ENSG00000000460	7.31078026729887e-13	8.01069337737066
ENSG00000145476	7.700411511966476e-13	8.683145470433555
ENSG00000219665	7.700411511966476e-13	8.283169812459986
ENSG00000197385	7.880062812645547e-13	8.418757767908058
ENSG00000136758	7.880062812645547e-13	8.907881401625161
ENSG00000108107	7.925615219079787e-13	8.936221482596823
ENSG00000188846	8.110426190126161e-13	8.940270065592774
ENSG00000156976	8.395607683889473e-13	8.948367231584678
ENSG00000159267	8.690634838600825e-13	8.792992965385965
ENSG00000182899	8.841944301537905e-13	8.944318648588725
ENSG00000154589	9.152368534718104e-13	8.822861158710182
ENSG00000148730	9.419213831423058e-13	8.861818876317137
ENSG00000196666	9.638180039121144e-13	4.129081541148519
ENSG00000173898	9.749530630381544e-13	8.883589903649453
ENSG00000198856	9.918929960993341e-13	8.899784235633259
ENSG00000236756	9.97603636602854e-13	5.020167996961803
ENSG00000078061	1.014930041957995e-12	8.860290763964581
ENSG00000154928	1.0504743575356131e-12	8.324295977651115
ENSG00000226856	1.050474357535628e-12	5.396916251907708
ENSG00000266865	1.074846966466949e-12	7.837367650765839
ENSG00000072858	1.112450833735825e-12	8.806131072664654
ENSG00000255547	1.112450833735825e-12	3.799306180669974
ENSG00000185905	1.1646057597687082e-12	8.895735652637308
ENSG00000130363	1.1712916853257304e-12	8.425405971380009
ENSG00000172365	1.1984144612191505e-12	3.519527123694006
ENSG00000104611	1.1984144612191505e-12	6.853154801635594
ENSG00000237214	1.2052909749006607e-12	6.932709610686272
ENSG00000109339	1.233186702105938e-12	5.03548191749011
ENSG00000138780	1.2402591321183693e-12	8.455274164704226
ENSG00000260521	1.2689494137582136e-12	6.043988066636714
ENSG00000187479	1.2762232342283147e-12	8.242247255028362
ENSG00000196169	1.3435576813304278e-12	8.782831932979782
ENSG00000006016	1.3512513084280617e-12	5.33427813316005
ENSG00000204681	1.3745927394444735e-12	7.6957080268031115
ENSG00000184258	1.3745927394444735e-12	4.3338986909863335
ENSG00000173020	1.3745927394444735e-12	8.915978567617064
ENSG00000134575	1.3745927394444735e-12	8.797041548381916
ENSG00000232070	1.4224698213398774e-12	5.282798460793394
ENSG00000230207	1.447018750726869e-12	7.191991075493885
ENSG00000169242	1.4552938233513882e-12	6.52162341451029
ENSG00000165678	1.540643176764862e-12	8.907881401625161
ENSG00000081721	1.5851423938913655e-12	8.734248937028365
ENSG00000234891	1.594192518007902e-12	2.273467952048276
ENSG00000128284	1.594192518007902e-12	8.768165713348534
ENSG00000179899	1.6309031891852295e-12	5.248017048327191
ENSG00000232453	1.6309031891852295e-12	6.545371487025602
ENSG00000252106	1.6779606325172904e-12	2.4921954150845846
ENSG00000120784	1.7660471993264003e-12	6.3961167142925985
ENSG00000103066	1.7761105420641063e-12	8.735777049380923
ENSG00000186468	1.8066396333606544e-12	8.911929984621112
ENSG00000172456	1.879892239202546e-12	7.953319161700407
ENSG00000255516	1.9121718385073204e-12	3.3013549898480696
ENSG00000185950	1.9230521727711764e-12	7.687980616476823
ENSG00000157870	1.956059217148643e-12	8.404170698109416
ENSG00000242444	1.9671846953278787e-12	3.79261708232
ENSG00000166896	1.9783723011275525e-12	8.154378498810633
ENSG00000158714	2.0352542181576596e-12	6.492847947273552
ENSG00000166224	2.0352542181576596e-12	8.66137444310124
ENSG00000243926	2.0468217996912833e-12	5.658536778939991
ENSG00000180447	2.1296221362642778e-12	7.487023184803998
ENSG00000236914	2.1417161015696532e-12	5.467987390767595
ENSG00000255815	2.1417161015696532e-12	5.600317164076267
ENSG00000243276	2.2032047497589537e-12	7.057638389029829
ENSG00000068976	2.2032047497589537e-12	7.456488579601187
ENSG00000247595	2.215708852340075e-12	5.984729357637709
ENSG00000139133	2.2664257783209545e-12	8.056017991794878
ENSG00000270681	2.331427032904103e-12	7.12312021366383
ENSG00000240087	2.3446452120613465e-12	6.071841450793731
ENSG00000116852	2.3446452120613796e-12	8.826909741706134
ENSG00000171119	2.371302681313489e-12	5.882410902391214
ENSG00000250493	2.466968105926306e-12	5.806125396754852
ENSG00000162620	2.466968105926306e-12	7.7608220282392715
ENSG00000197565	2.5519751044402274e-12	7.89614998170003
ENSG00000163382	2.5809447749203677e-12	8.87549273765755
ENSG00000174628	2.6102372319088136e-12	6.958062817273852
ENSG00000172932	2.6698046486844327e-12	8.826909741706134
ENSG00000198650	2.6698046486844517e-12	5.874822734766531
ENSG00000160972	2.730706020967646e-12	8.327097754949198
ENSG00000132824	2.730706020967646e-12	8.883589903649453
ENSG00000198814	2.7461432124111484e-12	8.185520357080378
ENSG00000221983	2.746143212411168e-12	8.940270065592774
ENSG00000107745	2.8087532811653733e-12	8.707436968409263
ENSG00000231084	2.8087532811653733e-12	6.977879452286904
ENSG00000144061	2.82462347333176e-12	6.898473777059594
ENSG00000163629	2.82462347333176e-12	7.783309464374504
ENSG00000122970	2.8405816839578973e-12	8.113761228433567
ENSG00000121039	2.8889892259396547e-12	8.113559071611482
ENSG00000069275	3.0735113179914924e-12	8.873964625304993
ENSG00000166435	3.0735113179915142e-12	8.76564524270514
ENSG00000170890	3.125811946277729e-12	3.8754803309032266
ENSG00000170522	3.125811946277729e-12	7.900434586283422
ENSG00000272016	3.161163340330053e-12	6.735948972296399
ENSG00000184281	3.2330475037047905e-12	8.768165713348534
ENSG00000132254	3.2512677898547062e-12	8.84715265668589
ENSG00000205763	3.2695888571194463e-12	7.171134373388848
ENSG00000163584	3.400704475569124e-12	8.87549273765755
ENSG00000204131	3.4198517126475193e-12	6.327099263897651
ENSG00000153250	3.4391047553970195e-12	8.895735652637308
ENSG00000110060	3.4975044649177978e-12	8.614776163731495
ENSG00000189343	3.5970075284065548e-12	8.911929984621112
ENSG00000180592	3.6172389845300895e-12	4.968744189132636
ENSG00000158793	3.678605832047037e-12	8.698347444126524
ENSG00000040199	3.720083546428203e-12	8.810179655660605
ENSG00000144712	3.804420725456547e-12	8.476052833745705
ENSG00000133640	4.231346670178485e-12	3.82472942853626
ENSG00000168876	4.2313466701785006e-12	8.80361060202126
ENSG00000228031	4.2313466701785006e-12	5.6926052215174305
ENSG00000102931	4.351297052011585e-12	8.721110829749675
ENSG00000247735	4.351297052011585e-12	5.6028377207918325
ENSG00000240036	4.375684489861849e-12	6.2179619657750775
ENSG00000184232	4.499648045712987e-12	8.815756351009115
ENSG00000107242	4.6012945461319e-12	8.899784235633259
ENSG00000173465	4.627056214700696e-12	8.734784691090086
ENSG00000224858	4.731525805936691e-12	5.6252612851682695
ENSG00000124635	4.758002773614612e-12	8.567975727539666
ENSG00000160791	4.758002773614612e-12	7.234404179284612
ENSG00000110660	4.811393626514561e-12	8.853721710325235
ENSG00000146094	4.83830908060795e-12	8.911929984621112
ENSG00000070081	4.838309080607967e-12	8.93217289960087
ENSG00000126768	5.002932266149194e-12	8.738297520024316
ENSG00000156140	5.087292633817029e-12	4.200442551853816
ENSG00000150054	5.144306722872025e-12	6.737056382063071
ENSG00000110514	5.289599263350535e-12	8.887638486645404
ENSG00000110057	5.289599263350535e-12	8.93217289960087
ENSG00000250362	5.378699602980834e-12	6.308972494267997
ENSG00000229638	5.378699602980834e-12	8.519594888410335
ENSG00000188596	5.561340756987159e-12	8.80513871437382
ENSG00000204387	5.686467980396385e-12	8.895735652637308
ENSG00000167992	5.686467980396385e-12	7.209051879931256
ENSG00000141441	5.6864679803964255e-12	8.231544913980178
ENSG00000144040	5.6864679803964255e-12	8.61378380544066
ENSG00000187824	5.8467668912999865e-12	8.411732110039598
ENSG00000225573	5.978190866026449e-12	7.179436792807035
ENSG00000179051	6.180778707346661e-12	8.83195068299292
ENSG00000102265	6.180778707346661e-12	8.86991604230904
ENSG00000173653	6.354734776196688e-12	8.660838689039519
ENSG00000269696	6.390097997347179e-12	4.294808183565946
ENSG00000114942	6.497350120031554e-12	8.948367231584678
ENSG00000180530	6.606367789689797e-12	8.380133647540736
ENSG00000139116	6.6800411377606796e-12	8.772750050406207
ENSG00000135387	6.754520365695839e-12	8.924075733608968
ENSG00000273002	6.867769149775935e-12	6.978893667169895
ENSG00000168781	6.944301061126758e-12	8.60143589963072
ENSG00000198286	7.060670173356908e-12	8.04333126833339
ENSG00000167476	7.060670173356908e-12	8.752427985593844
ENSG00000143499	7.099883360865358e-12	8.722691232687177
ENSG00000155974	7.8868524328388e-12	8.599372033216442
ENSG00000114423	8.152697867800572e-12	8.567185526070915
ENSG00000245281	8.288897213678937e-12	6.388812668396867
ENSG00000254685	8.334791069121474e-12	8.301198994788326
ENSG00000108932	8.473973323390416e-12	8.687194053429506
ENSG00000101294	8.56802541223419e-12	8.936221482596823
ENSG00000094916	8.759211670245101e-12	8.821333046357623
ENSG00000162755	8.807658324721228e-12	7.889542625484094
ENSG00000181104	9.053861696757236e-12	8.228631238853175
ENSG00000175886	9.461895687001074e-12	6.583068865242047
ENSG00000165795	9.461895687001074e-12	8.495557837841655
ENSG00000198755	9.942513008708992e-12	8.936221482596823
ENSG00000145050	1.0332805462795863e-11	8.928124316604919
ENSG00000198860	1.0332805462795863e-11	8.798569660734474
ENSG00000172977	1.0562535280008167e-11	8.664430667806357
ENSG00000150938	1.0620745958401142e-11	7.776641718313917
ENSG00000242083	1.0620745958401331e-11	5.328469258437281
ENSG00000225855	1.1097897608259308e-11	8.239425600973274
ENSG00000116957	1.1097897608259308e-11	8.645180111117435
ENSG00000229766	1.1344294625083446e-11	6.07676597705524
ENSG00000169255	1.14067273647864e-11	6.5993126779037565
ENSG00000188959	1.1469497028369127e-11	5.361505211807919
ENSG00000172568	1.1469497028369127e-11	6.419682694482879
ENSG00000254964	1.1469497028369127e-11	4.630368281500809
ENSG00000182827	1.1532605396654144e-11	8.890158957288799
ENSG00000162607	1.1723980676325753e-11	8.80361060202126
ENSG00000026508	1.1788461856473851e-11	8.866859817603926
ENSG00000158716	1.2116120852766329e-11	8.452015783177027
ENSG00000125691	1.2659040428812247e-11	8.944318648588725
ENSG00000053501	1.2798455367900918e-11	8.710493193114377
ENSG00000259420	1.2798455367900918e-11	3.5678291900761026
ENSG00000181524	1.3371327907691709e-11	8.24732061014309
ENSG00000073150	1.3371327907691803e-11	6.143031160273851
ENSG00000160752	1.3444681706779923e-11	8.772214296344485
ENSG00000126249	1.3444681706779923e-11	8.093193149642248
ENSG00000206549	1.3893163132250055e-11	6.394891806236889
ENSG00000197858	1.4514022839217144e-11	8.899784235633259
ENSG00000102871	1.483457377809117e-11	8.814228238656558
ENSG00000202078	1.4915789954559125e-11	4.6601999039165145
ENSG00000173166	1.507953235233368e-11	7.805639198786843
ENSG00000158006	1.5245036809189188e-11	8.512823677948905
ENSG00000166068	1.5328455603883504e-11	8.588218642519424
ENSG00000243829	1.541232189011471e-11	6.647097719174277
ENSG00000149483	1.5925049407362785e-11	8.698347444126524
ENSG00000133812	1.6908840120017098e-11	8.59858183174769
ENSG00000213621	1.7094004414004663e-11	5.224804153767383
ENSG00000043039	1.7187330564995097e-11	6.689191759196394
ENSG00000166405	1.766150591451329e-11	8.78084721639811
ENSG00000114315	1.795214223173692e-11	6.416461798844843
ENSG00000231327	1.8346961216696344e-11	6.050366822789212
ENSG00000172803	1.8346961216696344e-11	7.236263724383294
ENSG00000179456	1.8446988498831337e-11	8.550991194087109
ENSG00000231265	1.8852471249294494e-11	5.580223377686619
ENSG00000106211	1.8852471249294494e-11	8.86991604230904
ENSG00000108176	1.905847630446042e-11	8.389556769063114
ENSG00000163113	1.9797020459671553e-11	8.754491852008123
ENSG00000105173	1.9797020459671906e-11	8.70491649776587
ENSG00000143374	1.9904791343796613e-11	8.715534134401166
ENSG00000162910	2.0013137269249773e-11	8.759076189065794
ENSG00000213096	2.056359818376724e-11	7.992768776212213
ENSG00000258297	2.0675457974028165e-11	8.532732995689026
ENSG00000213609	2.1014628162645884e-11	6.534247718012079
ENSG00000101190	2.1128892260019562e-11	8.222493358105663
ENSG00000083845	2.1475350903777577e-11	8.944318648588725
ENSG00000140750	2.1592069878518558e-11	8.54342978215693
ENSG00000272369	2.2065195702465027e-11	6.7649560070118815
ENSG00000263326	2.2185055973695197e-11	3.909850809091956
ENSG00000176393	2.267091157772093e-11	8.730200354032414
ENSG00000121073	2.2793995862842122e-11	8.903832818629208
ENSG00000271734	2.2793995862842122e-11	4.119830406160058
ENSG00000123119	2.2793995862842122e-11	7.62076308449986
ENSG00000198056	2.3292916351438334e-11	8.409343079813755
ENSG00000076053	2.3419309495844045e-11	8.576810804415375
ENSG00000053371	2.380253580716127e-11	8.525628187987959
ENSG00000197016	2.3931638591743394e-11	6.808333573759607
ENSG00000198171	2.4587517882564543e-11	8.863346988669695
ENSG00000132286	2.5261005099779828e-11	8.754035247779008
ENSG00000255521	2.5397855983095037e-11	5.256599434135471
ENSG00000230067	2.5397855983095037e-11	4.815045031074613
ENSG00000146350	2.5952562694101744e-11	7.929074399729364
ENSG00000153789	2.6519137774783854e-11	8.125355894144311
ENSG00000197958	2.6519137774783854e-11	8.940270065592774
ENSG00000172362	2.6662664980862073e-11	3.4550720675009092
ENSG00000205531	2.6662664980862073e-11	8.899784235633259
ENSG00000163001	2.6806953393822503e-11	8.57335026606609
ENSG00000123989	2.7244425484880696e-11	8.940270065592774
ENSG00000187601	2.7244425484880696e-11	8.843104073689938
ENSG00000219559	2.739179843685706e-11	3.881857916154288
ENSG00000137496	2.7838620503853976e-11	8.366995540262046
ENSG00000215086	2.8140462004419927e-11	4.685848588479094
ENSG00000167588	2.8753797976780293e-11	6.745281805164983
ENSG00000181163	2.9380228489486327e-11	8.948367231584678
ENSG00000143195	2.953891406753686e-11	6.183417370114941
ENSG00000143575	2.953891406753686e-11	8.911929984621112
ENSG00000169213	3.0182098003509865e-11	8.791464853033405
ENSG00000143515	3.117268390756657e-11	8.940270065592774
ENSG00000143514	3.1850700674130766e-11	8.742346103020267
ENSG00000258422	3.1850700674130766e-11	4.467954533575376
ENSG00000171365	3.1850700674130766e-11	8.084331213518876
ENSG00000163995	3.2543161670073715e-11	5.317335793106056
ENSG00000137818	3.2543161670073715e-11	8.948367231584678
ENSG00000226337	3.271856896971226e-11	4.901740989588313
ENSG00000269988	3.342950924965128e-11	5.097938879285671
ENSG00000074695	3.3609596204602524e-11	8.936221482596823
ENSG00000002586	3.4339498085990086e-11	8.243762496141613
ENSG00000269890	3.5273744894948936e-11	6.433613559651862
ENSG00000230216	3.546356058610178e-11	3.9335608366076613
ENSG00000134375	3.546356058610178e-11	8.873964625304993
ENSG00000220583	3.5463560586102416e-11	6.701806340234984
ENSG00000136643	3.6427753174798656e-11	8.764117130352583
ENSG00000157404	3.6427753174798656e-11	8.752963739655565
ENSG00000182287	3.864027964044369e-11	8.849673127329284
ENSG00000221890	3.9056466920626664e-11	4.196252242109046
ENSG00000188825	3.926620429864089e-11	7.061914653570073
ENSG00000175197	4.0116244232153295e-11	8.698347444126524
ENSG00000213262	4.033155542823982e-11	8.136199450245154
ENSG00000182518	4.033155542823982e-11	8.029074582758223
ENSG00000272711	4.054799865315322e-11	6.448750546007599
ENSG00000254911	4.232100239047963e-11	7.506298838661834
ENSG00000077235	4.3467464882418754e-11	8.83195068299292
ENSG00000156603	4.3467464882419064e-11	8.221624006804303
ENSG00000134779	4.370038140013104e-11	8.676497266961603
ENSG00000235065	4.370038140013104e-11	7.834024564825753
ENSG00000147485	4.464433546560458e-11	7.2211356801110185
ENSG00000243224	4.4883427601735825e-11	6.479788515729658
ENSG00000198873	4.5852402740697935e-11	8.768701467410256
ENSG00000008441	4.634454516134216e-11	7.305283328999863
ENSG00000163931	4.810813349184808e-11	8.903832818629208
ENSG00000236287	4.836538209138477e-11	8.883589903649453
ENSG00000224668	4.836538209138477e-11	3.768346902967512
ENSG00000095303	4.862397799305551e-11	8.164454826803926
ENSG00000173401	4.888392809885966e-11	6.321033278321261
ENSG00000139239	4.914523934532937e-11	8.173164017842366
ENSG00000139219	4.967197318006358e-11	4.6442144956711156
ENSG00000166171	4.9671973180063755e-11	8.167393599099844
ENSG00000174989	5.0742083617513945e-11	8.794521077738523
ENSG00000171425	5.1013120007764206e-11	8.699339802417361
ENSG00000154240	5.101312000776475e-11	7.586884276587914
ENSG00000267127	5.2111517264518497e-11	5.231598737599172
ENSG00000006756	5.2111517264518497e-11	6.393846248463093
ENSG00000174748	5.238971605029323e-11	8.944318648588725
ENSG00000267623	5.238971605029323e-11	4.9757651821111795
ENSG00000146904	5.238971605029323e-11	5.398809498146604
ENSG00000154144	5.4959859637691796e-11	8.841575961337382
ENSG00000072778	5.525294298707134e-11	8.940270065592774
ENSG00000185339	5.614140800089041e-11	8.717062246753724
ENSG00000172965	5.79605169110488e-11	8.608004953270067
ENSG00000142227	5.826926286915863e-11	8.915978567617064
ENSG00000216863	5.920519703264397e-11	7.966499567172528
ENSG00000213442	5.952043470764435e-11	8.533268749750746
ENSG00000137070	6.079790618030756e-11	8.605686639448757
ENSG00000099326	6.079790618030756e-11	8.867395571665647
ENSG00000151117	6.112144646127661e-11	7.802144795672201
ENSG00000213693	6.24325537203796e-11	7.688778917205279
ENSG00000112031	6.243255372038072e-11	8.545414498738602
ENSG00000259768	6.243255372038072e-11	5.222004775720618
ENSG00000174437	6.377119184589005e-11	8.924075733608968
ENSG00000177700	6.377119184589005e-11	8.821333046357623
ENSG00000227815	6.445101114236854e-11	4.093599224538787
ENSG00000131089	6.445101114236854e-11	8.749450910721334
ENSG00000100266	6.548406677611816e-11	8.587964195112395
ENSG00000116191	6.724197118378478e-11	8.924075733608968
ENSG00000196562	6.759905691194858e-11	8.89420754028475
ENSG00000234776	6.759905691194858e-11	4.758702849389221
ENSG00000030419	6.759905691194906e-11	8.293383135451116
ENSG00000228510	6.904606206265571e-11	5.0357127141734965
ENSG00000081760	7.05233850259684e-11	8.686122545306063
ENSG00000158828	7.089752541517559e-11	8.48819858273356
ENSG00000177225	7.127360923470304e-11	8.825381629353576
ENSG00000143252	7.279757696084542e-11	8.80712343095549
ENSG00000142676	7.435343807542184e-11	8.936221482596823
ENSG00000143811	7.435343807542184e-11	8.839055490693989
ENSG00000197779	7.435343807542184e-11	8.37835108778115
ENSG00000184939	7.474746286142246e-11	8.508441497713317
ENSG00000256299	7.514353201326168e-11	3.806012878500024
ENSG00000116209	7.715490803454383e-11	8.936221482596823
ENSG00000165917	7.715490803454383e-11	5.400930282914211
ENSG00000179397	7.838693772026405e-11	7.212692045640171
ENSG00000109971	7.880187905759273e-11	8.944318648588725
ENSG00000260296	7.880187905759273e-11	7.307722003786779
ENSG00000143412	7.921897080790953e-11	8.181053472431904
ENSG00000170899	7.921897080790953e-11	8.393069597997345
ENSG00000185238	8.048325776099002e-11	8.579331275058768
ENSG00000157045	8.090906065791837e-11	8.77122193805365
ENSG00000166682	8.090906065791896e-11	7.15340659222861
ENSG00000107614	8.263443851355769e-11	8.364395919786048
ENSG00000187792	8.307138079700487e-11	8.390751284176035
ENSG00000053524	8.307138079700487e-11	7.87442569037238
ENSG00000101940	8.351058490414679e-11	8.772214296344485
ENSG00000182208	8.574093539406407e-11	8.600109944100247
ENSG00000126391	8.710702889036025e-11	8.742346103020267
ENSG00000015133	8.710702889036025e-11	8.907881401625161
ENSG00000234160	8.756711132800659e-11	7.337915026754191
ENSG00000121858	8.756711132800659e-11	8.817284463361672
ENSG00000160685	8.896167996739806e-11	8.814228238656558
ENSG00000242814	8.943135023359357e-11	5.264508033915908
ENSG00000107816	8.94313502335942e-11	8.617832388436613
ENSG00000167748	9.085497403082012e-11	4.007729440244436
ENSG00000158062	9.133442737409708e-11	8.682609716371832
ENSG00000163346	9.133442737409708e-11	8.910401872268555
ENSG00000133195	9.181635744716273e-11	8.718844806513312
ENSG00000203705	9.181635744716273e-11	8.730736108094137
ENSG00000105341	9.181635744716338e-11	8.717062246753724
ENSG00000259475	9.230077675646125e-11	3.766242102333069
ENSG00000110768	9.526027473698884e-11	8.814228238656558
ENSG00000160613	9.576247409486683e-11	8.844096431980775
ENSG00000244165	9.626726498430187e-11	8.236825980497272
ENSG00000196182	9.626726498430187e-11	8.8795413206535
ENSG00000143578	9.677466047719105e-11	8.532732995689026
ENSG00000101310	9.883055217980423e-11	8.891687069641355
ENSG00000066185	9.9351169031331e-11	6.7270701316967365
ENSG00000241978	9.987447027978854e-11	6.239316601329586
ENSG00000162004	1.0146061602814581e-10	8.376366371199477
ENSG00000119636	1.0146061602814618e-10	5.846413738054856
ENSG00000171161	1.0361388697931802e-10	8.684137828724392
ENSG00000157181	1.0415915607074122e-10	8.839055490693989
ENSG00000179141	1.0415915607074196e-10	6.890595921181453
ENSG00000169253	1.0415915607074196e-10	4.5133767024048534
ENSG00000267166	1.0415915607074196e-10	7.035308688985912
ENSG00000162241	1.0525813412894376e-10	8.861818876317137
ENSG00000122507	1.0749024808379926e-10	8.569705996714308
ENSG00000080947	1.0749024808379926e-10	7.548550448228132
ENSG00000244582	1.0749024808379926e-10	4.260411019825737
ENSG00000261400	1.0919467531530709e-10	3.3337833098837866
ENSG00000132640	1.0976867486505518e-10	8.890158957288799
ENSG00000122218	1.0976867486505713e-10	8.920027150613016
ENSG00000152558	1.1268326774247995e-10	8.936221482596823
ENSG00000052126	1.1268326774248115e-10	7.28037153061615
ENSG00000169241	1.1327521031071832e-10	8.863346988669695
ENSG00000186063	1.1506935923849496e-10	8.78489579939406
ENSG00000187098	1.1874149408663186e-10	7.816740298898916
ENSG00000185008	1.2125304856860713e-10	3.2721190457281506
ENSG00000174606	1.2125304856860713e-10	8.825381629353576
ENSG00000116668	1.2125304856860713e-10	8.73325657873753
ENSG00000118816	1.2381657372927427e-10	8.936221482596823
ENSG00000159788	1.2511815280379066e-10	8.274387026169224
ENSG00000271959	1.2511815280379066e-10	4.980352975164593
ENSG00000155846	1.2511815280379332e-10	8.730200354032414
ENSG00000139160	1.2709566634657138e-10	7.821480056774009
ENSG00000117410	1.2709566634657138e-10	8.883589903649453
ENSG00000241556	1.2709566634657138e-10	6.387480533319315
ENSG00000254739	1.2776161020289628e-10	5.043843525618745
ENSG00000165915	1.2776161020289628e-10	8.790929098971684
ENSG00000149289	1.2843096870424734e-10	8.2618369635372
ENSG00000236305	1.318295826368411e-10	5.927768405165272
ENSG00000129595	1.346117050098923e-10	8.767173355057698
ENSG00000137575	1.3531616488738177e-10	8.839055490693989
ENSG00000182197	1.3531616488738177e-10	8.754491852008123
ENSG00000241352	1.3745126187137418e-10	5.498680154531736
ENSG00000143365	1.4034941135769152e-10	6.263565359350192
ENSG00000272970	1.4034941135769152e-10	4.400230044929341
ENSG00000253741	1.418208264675287e-10	6.026214471510234
ENSG00000108828	1.4556572648761392e-10	8.806666826726374
ENSG00000204193	1.4632623504396259e-10	3.583810302415176
ENSG00000152582	1.4785893473635524e-10	8.76564524270514
ENSG00000165689	1.4863116480210663e-10	8.839055490693989
ENSG00000100625	1.5018748340914943e-10	7.502650702051201
ENSG00000245330	1.5175974514834453e-10	5.8595440053632775
ENSG00000259436	1.5175974514834453e-10	8.124896193310997
ENSG00000080823	1.5255190449079422e-10	7.509067867963609
ENSG00000130383	1.525519044907953e-10	3.223173330847918
ENSG00000198242	1.5576120157292277e-10	8.920027150613016
ENSG00000242247	1.5657379244538444e-10	8.899784235633259
ENSG00000229414	1.5657379244538444e-10	2.920000727764114
ENSG00000254650	1.5986583983828253e-10	5.664163199595693
ENSG00000144354	1.606993768331884e-10	5.555568504503318
ENSG00000138814	1.6493126839919457e-10	8.825381629353576
ENSG00000067167	1.6493126839919457e-10	8.93217289960087
ENSG00000073861	1.657906378129457e-10	7.280736231219536
ENSG00000103111	1.6752254079748974e-10	8.80361060202126
ENSG00000264920	1.7282514716580353e-10	7.472151595334503
ENSG00000139352	1.7282514716580353e-10	6.711814860380154
ENSG00000109917	1.7282514716580536e-10	8.826373987644413
ENSG00000110536	1.76451087399579e-10	7.26429982979881
ENSG00000143303	1.764510873995815e-10	8.776798633402159
ENSG00000232995	1.764510873995815e-10	7.112652109097304
ENSG00000253619	1.7921928460719183e-10	4.609766535003563
ENSG00000143036	1.8202995686628197e-10	5.970253266001464
ENSG00000132275	1.8202995686628327e-10	8.565200809489243
ENSG00000267121	1.8297639626056682e-10	8.725159412745626
ENSG00000143248	1.8584469359230481e-10	7.7732306580622295
ENSG00000270110	1.8584469359230481e-10	5.501171757020335
ENSG00000103540	1.9072323529217232e-10	8.638611057478089
ENSG00000224993	1.9270953915801683e-10	4.818935381684768
ENSG00000162840	1.9674304865679041e-10	4.629058893609845
ENSG00000198483	1.9879065882229345e-10	4.452153648337412
ENSG00000143768	1.998222672159818e-10	6.8193248939747395
ENSG00000124783	2.0190121981429674e-10	8.924075733608968
ENSG00000143401	2.0612279961265282e-10	8.85120123968184
ENSG00000132541	2.0612279961265282e-10	8.405215346985196
ENSG00000251680	2.0612279961265427e-10	4.176266206149548
ENSG00000175634	2.104306905585277e-10	8.82385351700102
ENSG00000177455	2.126175398002737e-10	7.3649786186438515
ENSG00000100246	2.126175398002737e-10	8.11860001289827
ENSG00000223552	2.126175398002737e-10	4.704580066950586
ENSG00000255004	2.1371928560564663e-10	1.6542451707681787
ENSG00000143862	2.159395571269043e-10	8.689714524072901
ENSG00000160766	2.159395571269043e-10	8.101597053626124
ENSG00000100422	2.170581382580618e-10	8.899784235633259
ENSG00000177189	2.2158941802431673e-10	8.821333046357623
ENSG00000103253	2.2273661800865836e-10	8.463371330696129
ENSG00000245556	2.2273661800865836e-10	8.34270404228634
ENSG00000115539	2.2273661800865993e-10	8.583379858054721
ENSG00000259666	2.2504847366569022e-10	2.9868850678769485
ENSG00000152422	2.2738379577185148e-10	8.72363130039307
ENSG00000262089	2.2856032933933912e-10	5.758816063190041
ENSG00000106785	2.2856032933933912e-10	8.756555718422403
ENSG00000188282	2.333262986408636e-10	7.433066032398025
ENSG00000227627	2.345328979136058e-10	3.9579232759279237
ENSG00000013375	2.345328979136058e-10	8.859298405673744
ENSG00000033011	2.345328979136058e-10	8.720575075687954
ENSG00000255183	2.3574559974141805e-10	4.9270724847867005
ENSG00000136021	2.3574559974141805e-10	8.906353289272603
ENSG00000182050	2.3942062268266574e-10	7.043644670590149
ENSG00000159403	2.406580375863937e-10	8.684137828724392
ENSG00000014123	2.406580375863937e-10	8.884582261940288
ENSG00000166348	2.5078513859504865e-10	8.3978560918771
ENSG00000136141	2.5078513859504865e-10	8.599574190038526
ENSG00000155755	2.5865284299324736e-10	8.37302883983967
ENSG00000111445	2.5865284299324736e-10	8.501872444073971
ENSG00000171033	2.5865284299324736e-10	8.26173238236731
ENSG00000255438	2.640315611970713e-10	6.3056245816369865
ENSG00000268358	2.640315611970713e-10	7.067243124428568
ENSG00000169239	2.640315611970713e-10	8.271480667701248
ENSG00000256633	2.667617892099236e-10	3.328201265916938
ENSG00000159399	2.709089755310418e-10	8.660636532217433
ENSG00000135549	2.723053325246321e-10	6.3752079433564655
ENSG00000262155	2.765367707561827e-10	4.6828535186773825
ENSG00000140577	2.8227884928180775e-10	8.785888157684896
ENSG00000068308	2.8373249015601556e-10	8.852193597972677
ENSG00000273151	2.8666176750511625e-10	7.545001774693393
ENSG00000171469	2.866617675051193e-10	8.776798633402159
ENSG00000231007	2.911112149208312e-10	6.304239773902623
ENSG00000119508	2.9411496003834163e-10	8.342756332871284
ENSG00000095002	2.9714900703993794e-10	8.639603415768926
ENSG00000205710	3.002136543240776e-10	7.80928201720121
ENSG00000272024	3.002136543240776e-10	5.487147106770652
ENSG00000269994	3.002136543240776e-10	5.561693331692119
ENSG00000225135	3.0643595767652346e-10	6.7363432705700115
ENSG00000154370	3.0643595767652346e-10	8.547276208330794
ENSG00000187243	3.0643595767652346e-10	4.254701916199415
ENSG00000252361	3.080111329186782e-10	6.066285660170609
ENSG00000257261	3.225486667477052e-10	7.8465617562184695
ENSG00000162913	3.225486667477052e-10	6.351411736634726
ENSG00000224614	3.2254866674770746e-10	6.765500432600983
ENSG00000182383	3.258692078905756e-10	5.034378291888055
ENSG00000069011	3.3091278075614816e-10	5.573315466417981
ENSG00000122787	3.3261087234504954e-10	7.584829511938442
ENSG00000241288	3.3261087234505425e-10	6.027403088382546
ENSG00000177383	3.34317483292934e-10	8.826909741706134
ENSG00000272374	3.394888505064868e-10	6.326955088995653
ENSG00000216937	3.465058318261913e-10	7.899624508057669
ENSG00000153179	3.4828211647672633e-10	8.612255693088102
ENSG00000205078	3.4828211647672633e-10	7.623061855732534
ENSG00000137337	3.5547671260902926e-10	8.83195068299292
ENSG00000232485	3.5547671260902926e-10	5.291104511289074
ENSG00000260808	3.779434688800863e-10	5.289131188950594
ENSG00000105523	3.837735887764813e-10	4.177375504793393
ENSG00000254965	3.87709086394437e-10	6.288477988306607
ENSG00000144369	3.87709086394437e-10	8.367987898552883
ENSG00000260719	3.9368641481857387e-10	8.396073532117512
ENSG00000177519	3.9368641481857387e-10	6.76136526192561
ENSG00000256604	3.9772125243360324e-10	4.645371362292827
ENSG00000177483	4.100698551812762e-10	7.3859040893102925
ENSG00000172638	4.1216407495276427e-10	7.9603009624119965
ENSG00000188404	4.1426874890066877e-10	8.57528269206282
ENSG00000172273	4.1638392795346536e-10	8.71400602204861
ENSG00000124216	4.2279300865773796e-10	7.46436404618237
ENSG00000096092	4.2279300865774246e-10	8.60820711009215
ENSG00000094631	4.2279300865774246e-10	8.855249822677791
ENSG00000231028	4.249507222650287e-10	5.625162589486907
ENSG00000054938	4.249507222650287e-10	4.383663395878708
ENSG00000119979	4.249507222650287e-10	8.63654719106381
ENSG00000104626	4.249507222650287e-10	8.43383673461155
ENSG00000134317	4.249507222650287e-10	8.729207995741579
ENSG00000223387	4.271191992670102e-10	4.2796691379511245
ENSG00000162885	4.336897358374111e-10	8.70491649776587
ENSG00000143537	4.35901792861229e-10	8.77878334998383
ENSG00000050393	4.448608373882374e-10	8.845624544333333
ENSG00000226833	4.4712857278452463e-10	4.857860789384543
ENSG00000227512	4.4712857278452463e-10	4.510469308998922
ENSG00000243445	4.4712857278452463e-10	4.962482377865627
ENSG00000242689	4.5631305164458663e-10	7.195317070139839
ENSG00000232490	4.586378322932652e-10	5.497831169108558
ENSG00000116984	4.656818551070788e-10	8.849673127329284
ENSG00000223802	4.656818551070788e-10	3.535971716552307
ENSG00000148908	4.680532780370687e-10	8.172382249801686
ENSG00000186976	4.776575694410828e-10	6.811949159559055
ENSG00000159259	4.776575694410828e-10	7.879688331069888
ENSG00000100097	4.776575694410828e-10	8.915978567617064
ENSG00000174485	4.776575694410862e-10	8.838519736632266
ENSG00000125462	4.776575694410862e-10	7.8017523047446895
ENSG00000230188	4.800885808332028e-10	4.432619224813802
ENSG00000160055	4.899341328427654e-10	8.232039486617515
ENSG00000143553	4.899341328427654e-10	8.685665941076948
ENSG00000259772	4.924261929622709e-10	8.80361060202126
ENSG00000167770	4.949306411101741e-10	8.799026264963588
ENSG00000162522	4.999769421100788e-10	8.376333957371536
ENSG00000074319	5.050735199260173e-10	8.77878334998383
ENSG00000249487	5.076408151679521e-10	2.885076611653009
ENSG00000198353	5.154194652942295e-10	5.185265422443672
ENSG00000261373	5.154194652942295e-10	8.28123738646326
ENSG00000186583	5.154194652942295e-10	6.509228974869548
ENSG00000228903	5.18038143797312e-10	8.55656788943562
ENSG00000140876	5.233145691668708e-10	5.979271656304608
ENSG00000176171	5.286435070474259e-10	8.453675335947135
ENSG00000238279	5.286435070474259e-10	5.026592950315265
ENSG00000164236	5.286435070474259e-10	5.191658433213746
ENSG00000105063	5.286435070474315e-10	8.89420754028475
ENSG00000260359	5.286435070474315e-10	8.829430212349527
ENSG00000213593	5.313278273083962e-10	8.872436512952435
ENSG00000188636	5.50494652503065e-10	8.13209435660943
ENSG00000234465	5.532873527894567e-10	7.874680137779411
ENSG00000188878	5.532873527894567e-10	8.072160033193738
ENSG00000175279	5.532873527894567e-10	7.14135965207396
ENSG00000196236	5.532873527894567e-10	8.544676587854793
ENSG00000257086	5.560938971879915e-10	5.510852104000146
ENSG00000198283	5.674598596583555e-10	3.2849740742887343
ENSG00000239559	5.674598596583555e-10	7.1721013003423995
ENSG00000253051	5.703366352072947e-10	5.278813840246939
ENSG00000135775	5.703366352072947e-10	8.797041548381916
ENSG00000272129	5.819869334162397e-10	6.175347334732406
ENSG00000175985	5.938696858983724e-10	5.36688017123964
ENSG00000236675	5.938696858983724e-10	7.224915493523217
ENSG00000144589	5.938696858983724e-10	8.700867914769917
ENSG00000070047	5.968772231347868e-10	8.823853517001018
ENSG00000257279	5.998996425126365e-10	5.332934808799356
ENSG00000166321	5.998996425126365e-10	7.8689336994367585
ENSG00000236552	6.059894153661548e-10	8.735777049380923
ENSG00000117593	6.090569135240476e-10	8.72011847145884
ENSG00000069329	6.121395831909152e-10	8.84715265668589
ENSG00000143882	6.121395831909152e-10	8.112030959258924
ENSG00000141401	6.121395831909152e-10	8.311157870372423
ENSG00000271889	6.121395831909152e-10	5.539075754320626
ENSG00000179387	6.121395831909152e-10	8.821333046357623
ENSG00000185100	6.21479354900959e-10	6.855549722893492
ENSG00000117697	6.24623445984487e-10	8.667943496740586
ENSG00000272156	6.24623445984487e-10	5.7147969754724794
ENSG00000080839	6.24623445984487e-10	8.641131528121484
ENSG00000198157	6.309583258696619e-10	8.30799706449742
ENSG00000109685	6.405785191994974e-10	8.899784235633259
ENSG00000128228	6.405785191994974e-10	8.8795413206535
ENSG00000267709	6.405785191995042e-10	3.7647639014228664
ENSG00000198088	6.438169868426226e-10	8.327958672822483
ENSG00000147044	6.438169868426226e-10	8.684594432953505
ENSG00000159346	6.569315879090102e-10	8.898256123280701
ENSG00000218052	6.569315879090149e-10	7.901492106398512
ENSG00000100316	6.569315879090149e-10	8.948367231584678
ENSG00000166681	6.602508088290155e-10	7.8206662090737575
ENSG00000099622	6.736923307054376e-10	8.93217289960087
ENSG00000263753	6.77094267933835e-10	8.79956201902531
ENSG00000261645	6.770942679338422e-10	7.405256769193024
ENSG00000180573	6.770942679338422e-10	8.903832818629208
ENSG00000221413	6.874011003572775e-10	2.222144137642839
ENSG00000198756	6.908706551782395e-10	5.791383631144469
ENSG00000245571	6.978611716169897e-10	8.166471957213542
ENSG00000203965	7.049207808758642e-10	8.420619477500251
ENSG00000186184	7.049207808758692e-10	8.86433934696053
ENSG00000180998	7.084767031727517e-10	6.636491317373394
ENSG00000213625	7.084767031727517e-10	8.883589903649453
ENSG00000250978	7.120501488852502e-10	3.637462579215407
ENSG00000152022	7.228764706653027e-10	8.734248937028365
ENSG00000185686	7.412787468588016e-10	7.469749977188025
ENSG00000218175	7.412787468588016e-10	8.413514669799184
ENSG00000168056	7.450137407623364e-10	8.915978567617064
ENSG00000095059	7.450137407623364e-10	8.859298405673744
ENSG00000271133	7.487671182032167e-10	7.656959755652787
ENSG00000083123	7.563293770642115e-10	8.684137828724392
ENSG00000261355	7.601384362003191e-10	8.519138284181219
ENSG00000232341	7.833894706415458e-10	5.425541388662645
ENSG00000235652	7.833894706415458e-10	7.54288561769417
ENSG00000149294	7.873316052221518e-10	8.71830905245159
ENSG00000165810	8.032948459469602e-10	4.5959686856658255
ENSG00000228323	8.19574115651866e-10	6.028842275619236
ENSG00000223269	8.195741156518748e-10	2.54037289753455
ENSG00000073060	8.236940247678867e-10	8.729207995741579
ENSG00000145425	8.361755127778965e-10	8.948367231584678
ENSG00000255224	8.403769200000705e-10	6.472555781351572
ENSG00000145808	8.403769200000705e-10	4.318211183782446
ENSG00000231738	8.445989461315739e-10	5.37167273631897
ENSG00000179532	8.616952199489598e-10	8.863346988669695
ENSG00000116761	8.616952199489598e-10	8.41631644709727
ENSG00000120217	8.791293726887086e-10	8.544422140447764
ENSG00000157978	8.791293726887148e-10	8.8714441546616
ENSG00000158077	8.835414644850689e-10	8.063245806485423
ENSG00000099849	8.835414644850689e-10	8.618288992665725
ENSG00000140854	9.014071324241506e-10	8.610727580735544
ENSG00000139438	9.10471805609658e-10	7.237564248576485
ENSG00000123836	9.429047737446655e-10	8.808651543308047
ENSG00000183690	9.429047737446823e-10	4.426207880291912
ENSG00000054967	9.476292185707827e-10	8.568713638423473
ENSG00000253483	9.476292185707893e-10	5.5742567748020395
ENSG00000152822	9.523767813597862e-10	4.596360504979861
ENSG00000136828	9.571475723943236e-10	8.817284463361672
ENSG00000216866	9.571475723943236e-10	5.813906301120398
ENSG00000166598	9.667592828922068e-10	8.944318648588725
ENSG00000226245	9.716004254893474e-10	4.282180400024651
ENSG00000177542	9.716004254893474e-10	8.746930440077941
ENSG00000163235	9.961635214077447e-10	8.295636621616541
ENSG00000081087	9.961635214077447e-10	8.86991604230904
ENSG00000236801	9.961635214077623e-10	7.053960705493019
ENSG00000102780	9.961635214077623e-10	7.526452829173877
ENSG00000228300	1.0061576673825575e-09	8.861818876317137
ENSG00000107331	1.0162497164897498e-09	8.79047249474257
ENSG00000173926	1.0213327465044266e-09	7.851263545685341
ENSG00000170469	1.068211532485329e-09	8.289791156684279
ENSG00000175505	1.0682115324853367e-09	7.407798457800454
ENSG00000176871	1.0789109377810605e-09	8.57024175077603
ENSG00000157625	1.089714974882559e-09	8.738833274086039
ENSG00000164751	1.0951565416375247e-09	8.830958324702085
ENSG00000178096	1.0951565416375247e-09	8.595525607042575
ENSG00000249348	1.1171893989362316e-09	7.710974134938768
ENSG00000167987	1.1171893989362515e-09	8.579331275058768
ENSG00000175073	1.128367561482898e-09	8.769693825701092
ENSG00000196437	1.128367561482898e-09	7.675581106613557
ENSG00000197747	1.1453398661296194e-09	8.781839574688947
ENSG00000163521	1.1453398661296194e-09	8.002484647718209
ENSG00000146263	1.151052504247095e-09	8.537853086808418
ENSG00000103740	1.151052504247095e-09	5.7959671903576435
ENSG00000215283	1.151052504247095e-09	4.930859083029545
ENSG00000171428	1.174182582087768e-09	7.86053535003316
ENSG00000143498	1.174182582087768e-09	8.29709812120743
ENSG00000143156	1.1800356477166927e-09	7.974765025221159
ENSG00000115355	1.1859171998944103e-09	8.911929984621112
ENSG00000176014	1.2037341300778531e-09	7.100718284885063
ENSG00000249353	1.203734130077866e-09	7.74650372802438
ENSG00000243680	1.2097309859363877e-09	6.229114624925026
ENSG00000131725	1.215757010224394e-09	8.637082945125531
ENSG00000131127	1.215757010224394e-09	8.192677455366388
ENSG00000103042	1.234011479542443e-09	8.415780693035549
ENSG00000148450	1.234011479542443e-09	8.434829092902385
ENSG00000097046	1.234011479542443e-09	8.31634867789635
ENSG00000164122	1.24015556662413e-09	5.950147411701103
ENSG00000224781	1.24015556662413e-09	5.143387737049017
ENSG00000254754	1.24015556662413e-09	2.6715510395439894
ENSG00000135709	1.2401555666241433e-09	8.86991604230904
ENSG00000102098	1.265031994819121e-09	6.930361353420866
ENSG00000257027	1.265031994819121e-09	7.919717556800288
ENSG00000240616	1.26503199481913e-09	7.122775056683302
ENSG00000168216	1.271326834159624e-09	8.857770293321186
ENSG00000213315	1.271326834159624e-09	6.474408798275303
ENSG00000105426	1.2903954128177906e-09	7.349831736942165
ENSG00000251535	1.3032626385328338e-09	2.8851214036780237
ENSG00000143740	1.3032626385328338e-09	8.75250713542645
ENSG00000166200	1.32937400828923e-09	8.878013208300944
ENSG00000164967	1.33598124448774e-09	8.69050472554165
ENSG00000197603	1.33598124448774e-09	8.677568775085046
ENSG00000271430	1.355995909450765e-09	8.391489195059838
ENSG00000110011	1.355995909450765e-09	8.767173355057698
ENSG00000120265	1.355995909450765e-09	8.811707768013164
ENSG00000189157	1.3695013408651886e-09	6.205963009913175
ENSG00000229852	1.383138065378922e-09	7.7195658735680075
ENSG00000116903	1.390006050717623e-09	8.728672241679856
ENSG00000173218	1.390006050717623e-09	7.180988037621622
ENSG00000185507	1.3969073265622626e-09	8.855249822677791
ENSG00000188613	1.3969073265622676e-09	8.152478820810215
ENSG00000115137	1.3969073265622676e-09	8.508898101942432
ENSG00000111666	1.4248484905791242e-09	8.660838689039519
ENSG00000117151	1.4248484905791242e-09	8.757548076713238
ENSG00000213293	1.4248484905791344e-09	3.813654185888189
ENSG00000197136	1.4605430657247489e-09	8.887638486645404
ENSG00000170043	1.467786014846242e-09	8.721110829749675
ENSG00000108830	1.467786014846242e-09	6.616587631655008
ENSG00000229043	1.4897258865494532e-09	8.088020767937907
ENSG00000003096	1.4897258865494532e-09	4.695216037052334
ENSG00000272452	1.497110072290318e-09	7.5580283183115355
ENSG00000068912	1.4971100722903447e-09	8.911929984621112
ENSG00000179604	1.4971100722903447e-09	7.250611980450045
ENSG00000151366	1.5270057667958181e-09	8.463169173874045
ENSG00000149541	1.5270057667958181e-09	8.78436004533234
ENSG00000137877	1.549809195739304e-09	8.288746507808497
ENSG00000185483	1.5651958023780293e-09	5.732275807750277
ENSG00000135185	1.5729449235671196e-09	8.920027150613016
ENSG00000227425	1.5885556791052815e-09	2.809753582098171
ENSG00000090861	1.6043176314718673e-09	8.920027150613016
ENSG00000198382	1.6043176314718787e-09	8.71301366375777
ENSG00000115841	1.612255751735491e-09	8.400657869175184
ENSG00000129159	1.6443933920997915e-09	5.126264414200564
ENSG00000140009	1.6525250000044893e-09	8.365905606319016
ENSG00000187607	1.6525250000044893e-09	7.396732984532484
ENSG00000261786	1.6525250000044893e-09	8.735039138497115
ENSG00000134109	1.677156034012768e-09	8.936221482596823
ENSG00000167526	1.677156034012768e-09	8.948367231584678
ENSG00000155660	1.677156034012768e-09	8.93217289960087
ENSG00000131187	1.685445733320682e-09	8.036354688033715
ENSG00000147251	1.6937754210042384e-09	8.769158071639371
ENSG00000188092	1.6937754210042384e-09	7.290991917741251
ENSG00000110090	1.6937754210042684e-09	8.911929984621112
ENSG00000255299	1.6937754210042684e-09	5.44100899052909
ENSG00000171759	1.7360302921490035e-09	6.755185714431648
ENSG00000242829	1.7446038864442048e-09	4.65069818039221
ENSG00000236021	1.7705733777966628e-09	5.634643376046644
ENSG00000249167	1.7705733777966754e-09	3.538223207609155
ENSG00000123612	1.7705733777966754e-09	8.745402327725383
ENSG00000072518	1.7705733777966754e-09	8.82232540464846
ENSG00000237840	1.8057869868357925e-09	6.530132426185397
ENSG00000223797	1.823649189076566e-09	7.586041784534216
ENSG00000165526	1.8326448398269793e-09	8.719582717397117
ENSG00000179526	1.859892418724018e-09	8.756555718422403
ENSG00000153048	1.8968382933624345e-09	8.50419075789528
ENSG00000169884	1.906186099270647e-09	7.9093760064077685
ENSG00000149609	1.906186099270647e-09	5.892535447358742
ENSG00000140386	1.9155788578493523e-09	8.855249822677791
ENSG00000143815	1.9345000761805823e-09	8.819804934005067
ENSG00000166411	1.9440289599146005e-09	8.801090131377867
ENSG00000229278	1.9440289599146005e-09	3.786959444775453
ENSG00000117215	1.9440289599146005e-09	7.473957128455294
ENSG00000151348	1.9826046502532136e-09	8.857770293321186
ENSG00000110713	2.002171614386065e-09	8.86991604230904
ENSG00000212607	2.002171614386065e-09	6.55497416142286
ENSG00000236133	2.002171614386065e-09	4.093491678546269
ENSG00000164924	2.0318758775586877e-09	8.928124316604919
ENSG00000120519	2.0418725341307874e-09	8.621345217370841
ENSG00000249786	2.041872534130802e-09	5.513579570969277
ENSG00000089876	2.062010039111673e-09	8.67451255037993
ENSG00000237686	2.0823413007118047e-09	5.844313164273828
ENSG00000146147	2.092580156897277e-09	6.550336652207015
ENSG00000025423	2.092580156897277e-09	6.389499629766941
ENSG00000101439	2.14451586150269e-09	8.88863084493624
ENSG00000138629	2.144515861502713e-09	8.841575961337382
ENSG00000255760	2.155052908318198e-09	6.020091921013589
ENSG00000242327	2.155052908318198e-09	5.308463809744112
ENSG00000117153	2.1869680767150074e-09	8.79956201902531
ENSG00000203666	2.197708598476878e-09	8.413514669799186
ENSG00000110075	2.197708598476878e-09	8.902304706276652
ENSG00000139988	2.197708598476878e-09	5.938139722463126
ENSG00000174165	2.197708598476878e-09	8.578795520997048
ENSG00000272034	2.197708598476878e-09	7.237343665934811
ENSG00000163673	2.241187728868285e-09	4.266519011196663
ENSG00000000457	2.241187728868285e-09	8.640595774059761
ENSG00000270170	2.2521879811381765e-09	8.565657413718357
ENSG00000166946	2.307984300289807e-09	8.891687069641355
ENSG00000157353	2.3535903470030486e-09	8.665958780158913
ENSG00000267768	2.3651285392302085e-09	2.9177791302243676
ENSG00000149124	2.3651285392302085e-09	3.263520482447212
ENSG00000188971	2.3651285392302172e-09	8.628450025071908
ENSG00000228492	2.4000752376888203e-09	7.3581848009816095
ENSG00000101577	2.4000752376888203e-09	8.538309691037535
ENSG00000117262	2.423652389084574e-09	8.350722058445635
ENSG00000087884	2.423652389084574e-09	7.49295857456106
ENSG00000269990	2.435525551938538e-09	8.36521298050246
ENSG00000225674	2.4714865467290853e-09	4.322696187116581
ENSG00000106025	2.520241322796573e-09	6.767160224335415
ENSG00000165948	2.520241322796573e-09	8.62015070225792
ENSG00000196118	2.5325758774330847e-09	5.570466725504923
ENSG00000116918	2.5699339617946973e-09	8.708429326700099
ENSG00000220842	2.5699339617946973e-09	6.621824628534211
ENSG00000138686	2.5825057132540344e-09	8.37860553518818
ENSG00000271522	2.5951374544161517e-09	3.6863768709268405
ENSG00000175467	2.5951374544161517e-09	8.861818876317137
ENSG00000047346	2.620582021886673e-09	8.936221482596823
ENSG00000153162	2.646269908891633e-09	8.915978567617064
ENSG00000182054	2.646269908891633e-09	8.920027150613016
ENSG00000239719	2.646269908891633e-09	6.157500649070485
ENSG00000267193	2.6592058042294107e-09	3.697858517469656
ENSG00000215595	2.7115690637650382e-09	6.240993852337664
ENSG00000143258	2.764937692067305e-09	8.792457211324242
ENSG00000120509	2.764937692067305e-09	8.593005136399182
ENSG00000163697	2.7784391318617257e-09	7.877189165093874
ENSG00000137563	2.7784391318617257e-09	8.815756351009114
ENSG00000172922	2.778439131861775e-09	8.829430212349527
ENSG00000185437	2.7920048763731547e-09	7.720547122698283
ENSG00000181924	2.7920048763731547e-09	8.796505794320195
ENSG00000062282	2.7920048763731547e-09	8.503452847011474
ENSG00000198732	2.846916884723215e-09	8.887638486645404
ENSG00000231611	2.846916884723215e-09	7.448541614014791
ENSG00000237595	2.8469168847232452e-09	6.426963369000816
ENSG00000186814	2.8469168847232452e-09	8.675048304441653
ENSG00000228487	2.874766533098408e-09	7.074249688140704
ENSG00000176732	2.8747665330984387e-09	6.117939911119795
ENSG00000065923	2.9312653427381187e-09	8.086799393577325
ENSG00000169567	2.931265342738129e-09	8.918499038260457
ENSG00000070886	2.9743487919887746e-09	5.789263331448065
ENSG00000177054	2.9743487919887746e-09	8.657325860105288
ENSG00000142279	2.9743487919887746e-09	5.55942121966275
ENSG00000204310	3.0475308696324176e-09	8.677033021023325
ENSG00000182985	3.062376611226615e-09	8.836991624279708
ENSG00000183386	3.062376611226637e-09	6.63465036321888
ENSG00000196208	3.062376611226637e-09	7.594276279692321
ENSG00000234476	3.1073383194640028e-09	4.400809382700371
ENSG00000243181	3.1224681420546296e-09	4.579990691650673
ENSG00000185332	3.137669807594824e-09	4.040215631911854
ENSG00000214872	3.137669807594824e-09	7.331409793732066
ENSG00000213930	3.137669807594824e-09	8.767173355057698
ENSG00000012061	3.183709189749537e-09	8.859298405673744
ENSG00000204060	3.183709189749571e-09	4.65189316268605
ENSG00000074855	3.199201562401705e-09	8.681617358080997
ENSG00000095752	3.2619096372301216e-09	6.079554709908309
ENSG00000188873	3.2777730112124196e-09	5.619386446711893
ENSG00000079616	3.2777730112124196e-09	8.7939853236768
ENSG00000183617	3.2777730112124196e-09	8.779319104045552
ENSG00000184517	3.2777730112124196e-09	8.000865942204117
ENSG00000149054	3.293711616364622e-09	8.911929984621112
ENSG00000149781	3.3419822989717318e-09	8.89420754028475
ENSG00000122591	3.3582253167426473e-09	8.81674870929995
ENSG00000244038	3.3582253167426473e-09	8.936221482596823
ENSG00000232472	3.3909426562809142e-09	8.32803782265509
ENSG00000267052	3.4239707763258005e-09	3.1140938081544185
ENSG00000271420	3.4239707763258005e-09	2.534223375731313
ENSG00000185201	3.423970776325837e-09	8.849673127329284
ENSG00000109911	3.4406022757192122e-09	8.460850860052735
ENSG00000163453	3.4573125494700683e-09	6.527599370896494
ENSG00000198108	3.524948674531882e-09	8.734046780206281
ENSG00000188001	3.524948674531882e-09	6.748416233930699
ENSG00000235609	3.559248901412323e-09	6.0251842835981195
ENSG00000178464	3.576520854052024e-09	7.972648868221935
ENSG00000224699	3.593874531771555e-09	6.510121500786046
ENSG00000151553	3.61131031087289e-09	8.777790991692996
ENSG00000231292	3.6288285693400995e-09	8.006735387536246
ENSG00000182575	3.6288285693400995e-09	6.2084439466614025
ENSG00000260300	3.664114044762908e-09	4.171247264377413
ENSG00000040341	3.6818820261629274e-09	8.723095546331347
ENSG00000228057	3.6997340158325807e-09	6.062299012676055
ENSG00000183955	3.717670400276299e-09	8.720575075687954
ENSG00000197180	3.753797908143233e-09	6.798189925469021
ENSG00000196092	3.753797908143233e-09	8.22556945956778
ENSG00000186310	3.771989813236691e-09	5.830631794367388
ENSG00000001561	3.771989813236691e-09	8.80918729736977
ENSG00000164953	3.771989813236691e-09	7.978324590160053
ENSG00000146677	3.771989813236691e-09	7.871351039847676
ENSG00000237292	3.7902676764599854e-09	4.219309032364993
ENSG00000144792	3.8270828599031734e-09	7.665420170276435
ENSG00000143549	3.845620975844063e-09	8.903832818629208
ENSG00000184575	3.845620975844063e-09	8.899784235633259
ENSG00000233411	3.939632872564624e-09	6.1921182977425655
ENSG00000166012	3.958702356719692e-09	8.865867459313089
ENSG00000273107	3.958702356719706e-09	4.839743370437135
ENSG00000147799	3.958702356719706e-09	7.539354580696758
ENSG00000162129	4.035884339868167e-09	8.656333501814453
ENSG00000198924	4.075023589379595e-09	8.670463967383979
ENSG00000132915	4.1344272604978415e-09	4.271333806444731
ENSG00000078246	4.134427260497871e-09	8.341632534162896
ENSG00000116977	4.154415466507369e-09	8.764117130352583
ENSG00000105339	4.1544154665074285e-09	8.93217289960087
ENSG00000254873	4.1544154665074285e-09	6.681871620866196
ENSG00000099800	4.1544154665074285e-09	8.763914973530499
ENSG00000205744	4.214947052333306e-09	8.855249822677791
ENSG00000136997	4.214947052333306e-09	8.898256123280701
ENSG00000213757	4.235314683202597e-09	6.628792557649405
ENSG00000177105	4.235314683202597e-09	8.753499493717285
ENSG00000215114	4.255778259864048e-09	8.767173355057698
ENSG00000068394	4.317749071521289e-09	8.55710364349734
ENSG00000242853	4.359550788647822e-09	2.972208177561394
ENSG00000226029	4.359550788647868e-09	6.331270290309185
ENSG00000079156	4.359550788647868e-09	5.86653311479876
ENSG00000179119	4.4229941001129514e-09	8.814228238656558
ENSG00000150316	4.4229941001129514e-09	8.760604301418354
ENSG00000230629	4.444341212474458e-09	7.651862644576172
ENSG00000260625	4.4443412124744895e-09	6.280446818870647
ENSG00000124835	4.4443412124744895e-09	2.2212159566525878
ENSG00000110318	4.4443412124744895e-09	8.174164809561274
ENSG00000109680	4.4443412124744895e-09	7.661521453517623
ENSG00000135677	4.465788756789771e-09	8.8714441546616
ENSG00000255320	4.465788756789803e-09	6.965685960255718
ENSG00000268362	4.552592477355337e-09	6.451015234127514
ENSG00000232940	4.552592477355337e-09	6.242107360876366
ENSG00000166289	4.552592477355369e-09	7.8477507167511105
ENSG00000157796	4.618772531027825e-09	8.807659185017213
ENSG00000101868	4.641040251137623e-09	8.564665055427522
ENSG00000171202	4.641040251137672e-09	8.683145470433555
ENSG00000161970	4.663412614330309e-09	8.859298405673744
ENSG00000071082	4.731162356499539e-09	8.936221482596823
ENSG00000117242	4.731162356499589e-09	7.980850615383728
ENSG00000258056	4.731162356499589e-09	8.049853251799702
ENSG00000165891	4.731162356499589e-09	8.35311952209955
ENSG00000204682	4.7768608931598755e-09	3.762291098296407
ENSG00000092841	4.77686089315996e-09	8.920027150613016
ENSG00000087510	4.84621652046778e-09	4.487279517203205
ENSG00000271105	4.84621652046778e-09	3.4785703562186234
ENSG00000229808	4.84621652046778e-09	6.716349941630201
ENSG00000188386	4.892997909872857e-09	2.8788153054813344
ENSG00000254461	4.892997909872857e-09	7.443388774899087
ENSG00000005448	4.892997909872909e-09	8.574290333771982
ENSG00000124721	4.940219393995504e-09	6.64186504755597
ENSG00000168807	4.963996428458181e-09	8.340973773111697
ENSG00000079332	4.987884999315019e-09	8.8795413206535
ENSG00000255139	4.987884999315072e-09	6.469495507588671
ENSG00000114902	5.011885615462588e-09	8.915978567617064
ENSG00000071205	5.084564858466068e-09	7.150059725733014
ENSG00000094975	5.109018789944321e-09	8.8795413206535
ENSG00000102145	5.109018789944321e-09	5.255112999035086
ENSG00000135625	5.133587345182515e-09	4.668863776156633
ENSG00000261801	5.207985990615932e-09	3.9864925262967383
ENSG00000104267	5.2330182896493745e-09	8.034703902860045
ENSG00000135473	5.2330182896493745e-09	8.887638486645404
ENSG00000175548	5.258167848451503e-09	8.164030636402753
ENSG00000271943	5.308820884584194e-09	3.73547413702064
ENSG00000071242	5.334325437438939e-09	8.63861105747809
ENSG00000138107	5.334325437438939e-09	8.80361060202126
ENSG00000008853	5.3599494011311415e-09	8.652741523047615
ENSG00000101003	5.437543206459789e-09	7.956369831825241
ENSG00000140688	5.437543206459789e-09	8.849673127329284
ENSG00000117385	5.463650274779488e-09	8.696819331773968
ENSG00000117475	5.463650274779488e-09	8.696283577712247
ENSG00000107263	5.463650274779488e-09	8.915978567617064
ENSG00000184933	5.489879496661858e-09	3.758891863030093
ENSG00000247011	5.569305654293683e-09	2.667982238079312
ENSG00000088298	5.569305654293683e-09	8.86991604230904
ENSG00000010072	5.596029073345251e-09	8.318078947070994
ENSG00000137509	5.59602907334531e-09	8.911929984621112
ENSG00000163219	5.704178017839332e-09	8.8714441546616
ENSG00000143457	5.731531930911181e-09	8.814228238656558
ENSG00000135778	5.842231640161042e-09	8.603166168805362
ENSG00000078177	5.870230505192058e-09	8.855249822677791
ENSG00000094804	5.870230505192058e-09	8.688186411720343
ENSG00000204186	5.870230505192058e-09	8.80513871437382
ENSG00000249184	5.870230505192079e-09	6.55388304621814
ENSG00000030066	5.898360123731527e-09	8.863346988669695
ENSG00000237888	5.898360123731527e-09	3.4322799804875515
ENSG00000151287	5.898360123731527e-09	7.74778294755019
ENSG00000257543	5.898360123731527e-09	5.906737747974155
ENSG00000261251	5.898360123731527e-09	4.973737635936033
ENSG00000204104	6.012198047396797e-09	8.439132123305365
ENSG00000230091	6.040990392296714e-09	7.555134831082866
ENSG00000132749	6.040990392296821e-09	7.976744187222551
ENSG00000158050	6.069917092696085e-09	8.883589903649453
ENSG00000248478	6.069917092696085e-09	2.0348342577742007
ENSG00000187325	6.128176001140306e-09	8.64212388641232
ENSG00000125991	6.128176001140306e-09	8.940270065592774
ENSG00000165923	6.157509436477275e-09	6.629615674819356
ENSG00000068438	6.157509436477297e-09	8.829430212349527
ENSG00000225828	6.157509436477297e-09	7.863586020157995
ENSG00000107863	6.157509436477297e-09	8.839055490693989
ENSG00000072506	6.186979681920999e-09	8.762589018000027
ENSG00000075073	6.246333087521563e-09	6.994120090037944
ENSG00000135424	6.276217496708643e-09	7.569665172485329
ENSG00000099954	6.276217496708665e-09	8.332387589062735
ENSG00000197580	6.276217496708665e-09	7.04920218762997
ENSG00000213365	6.336404871055139e-09	4.40830320888337
ENSG00000138759	6.4277418352248546e-09	4.8189685115827805
ENSG00000181264	6.4277418352248546e-09	7.722813145934646
ENSG00000122335	6.4277418352248546e-09	8.137648412765106
ENSG00000179981	6.4584716202574195e-09	8.476052833745705
ENSG00000162923	6.551522401925046e-09	8.903832818629208
ENSG00000114270	6.582828641612593e-09	8.345145363097124
ENSG00000123684	6.582828641612663e-09	8.428462196085125
ENSG00000263327	6.582828641612663e-09	7.523780823599522
ENSG00000145626	6.6776244934849805e-09	3.650774603827553
ENSG00000258879	6.7737499895877355e-09	6.689969576437261
ENSG00000123570	6.7737499895877355e-09	6.96283122618397
ENSG00000125652	6.7737499895878075e-09	8.859298405673744
ENSG00000158042	6.7737499895878075e-09	8.737305161733481
ENSG00000123444	6.80609042426651e-09	8.03969221939352
ENSG00000170209	6.871223256684112e-09	8.005168972607098
ENSG00000118495	6.871223256684112e-09	8.35481737744625
ENSG00000154229	6.904017017849507e-09	8.863346988669695
ENSG00000261126	6.904017017849556e-09	6.755168988863923
ENSG00000198270	6.904017017849556e-09	8.215388550404596
ENSG00000156170	6.936963256254405e-09	8.653733881338454
ENSG00000213261	6.936963256254503e-09	6.797795720628327
ENSG00000128641	6.970062661106961e-09	8.491222393610732
ENSG00000220749	7.070286811820067e-09	7.0570392352226
ENSG00000168843	7.070286811820067e-09	6.360688159189787
ENSG00000176716	7.070286811820067e-09	4.139871722993248
ENSG00000164796	7.070286811820067e-09	3.3527388890484136
ENSG00000131778	7.2061056866956385e-09	8.753499493717285
ENSG00000156587	7.206105686695741e-09	8.852193597972677
ENSG00000135905	7.206105686695741e-09	8.873964625304993
ENSG00000168269	7.240455599819739e-09	4.8280123963858
ENSG00000197558	7.274965019747893e-09	6.99100049529594
ENSG00000134291	7.414612214820369e-09	8.801090131377867
ENSG00000026025	7.414612214820369e-09	8.940270065592774
ENSG00000164506	7.449930031970992e-09	8.537853086808418
ENSG00000149295	7.521058028369918e-09	5.6779097860017815
ENSG00000197471	7.521058028369918e-09	8.878013208300944
ENSG00000110200	7.556869689063535e-09	7.898807447341257
ENSG00000267169	7.556869689063535e-09	7.561849313148118
ENSG00000107187	7.556869689063535e-09	4.745382773846556
ENSG00000172260	7.59284745111713e-09	5.005550853772903
ENSG00000121644	7.59284745111713e-09	8.887638486645404
ENSG00000232346	7.701784850252896e-09	7.326503085007277
ENSG00000147003	7.738434538982626e-09	5.464322087891007
ENSG00000229914	7.738434538982654e-09	6.5734638084868235
ENSG00000109920	7.775254106160371e-09	8.88863084493624
ENSG00000188153	7.775254106160371e-09	8.067073806839701
ENSG00000258178	7.924246516538091e-09	4.2056429386219305
ENSG00000160753	7.924246516538091e-09	8.542358274033484
ENSG00000143621	7.924246516538091e-09	8.911929984621112
ENSG00000004478	7.961927023244841e-09	8.815756351009115
ENSG00000253897	7.999782050913487e-09	1.7059256299716306
ENSG00000233184	8.07601881503596e-09	8.252027954190241
ENSG00000075945	8.114402133025305e-09	8.742346103020267
ENSG00000163683	8.114402133025305e-09	8.82385351700102
ENSG00000166123	8.114402133025305e-09	8.759076189065794
ENSG00000139112	8.152963135075985e-09	8.863346988669695
ENSG00000173120	8.309000024644134e-09	8.920027150613016
ENSG00000143314	8.309000024644164e-09	8.814228238656558
ENSG00000237434	8.46794444377221e-09	4.246896698705205
ENSG00000257742	8.4679444437723e-09	8.642580490641434
ENSG00000126088	8.670793950187022e-09	8.772214296344485
ENSG00000172216	8.753252247260916e-09	8.776262879340436
ENSG00000120756	8.753252247260916e-09	7.992891783201691
ENSG00000233108	8.878373605746192e-09	7.629733705435986
ENSG00000106004	8.878373605746192e-09	6.8144638097002
ENSG00000175137	8.878373605746224e-09	8.755027606069843
ENSG00000104447	8.878373605746224e-09	6.943782689583465
ENSG00000148225	8.878373605746224e-09	7.416421385462564
ENSG00000165195	8.878373605746224e-09	8.722638942102233
ENSG00000102290	8.878373605746224e-09	2.719195560466304
ENSG00000110025	8.920466541216522e-09	7.584937862582832
ENSG00000118308	9.1771361976215e-09	8.907881401625161
ENSG00000105472	9.220608041973964e-09	5.41778961037438
ENSG00000174791	9.264280422502007e-09	6.5076428331444065
ENSG00000167393	9.264280422502007e-09	8.60820711009215
ENSG00000110274	9.264280422502007e-09	8.776262879340436
ENSG00000113594	9.30815423809659e-09	7.142120744604608
ENSG00000108784	9.30815423809659e-09	8.821333046357623
ENSG00000111540	9.30815423809659e-09	8.583379858054721
ENSG00000197915	9.352230391553467e-09	3.3372195779790803
ENSG00000234985	9.352230391553534e-09	3.9067415539009693
ENSG00000227892	9.396509789590043e-09	1.5463780461100456
ENSG00000139350	9.53057657751296e-09	8.630970495715301
ENSG00000132128	9.53057657751296e-09	8.783367687041503
ENSG00000106077	9.53057657751296e-09	8.662366801392077
ENSG00000249421	9.575678100041646e-09	2.5444933659056477
ENSG00000133138	9.712233419412258e-09	7.353716870186884
ENSG00000261644	9.712233419412258e-09	7.392341702532086
ENSG00000147437	9.758171891915971e-09	6.242340808075766
ENSG00000139629	9.804321948648047e-09	8.705908856056706
ENSG00000198918	9.804321948648047e-09	8.928124316604919
ENSG00000096996	9.94405111322034e-09	8.696283577712247
ENSG00000253986	9.944051113220375e-09	5.0747091006289375
ENSG00000238121	9.991057016470663e-09	8.043257338912696
ENSG00000143590	9.991057016470663e-09	5.842477023092863
ENSG00000119906	9.991057016470663e-09	8.7752705210496
ENSG00000230202	1.0133376758748547e-08	8.533804503812467
ENSG00000158428	1.0181253922837927e-08	4.034610316622062
ENSG00000125910	1.0229351342037381e-08	8.698066137471832
ENSG00000178722	1.0229351342037381e-08	5.291522486605041
ENSG00000269934	1.0229351342037454e-08	4.895885345931129
ENSG00000181847	1.0277670000771521e-08	7.831679391756784
ENSG00000272468	1.0374974995876614e-08	7.5487495084460186
ENSG00000171735	1.0423963322484611e-08	8.48819858273356
ENSG00000118473	1.0423963322484684e-08	5.554707181689013
ENSG00000135631	1.0522616641754613e-08	8.777790991692996
ENSG00000197279	1.0522616641754613e-08	8.179995952316814
ENSG00000212695	1.0522616641754649e-08	4.336870546692856
ENSG00000176894	1.0672303440001561e-08	6.249949065307012
ENSG00000177917	1.0672303440001561e-08	8.705908856056706
ENSG00000116791	1.0672303440001561e-08	8.722638942102233
ENSG00000091986	1.072265826301425e-08	6.8048240245206575
ENSG00000077264	1.0875114793131605e-08	5.091732466414134
ENSG00000107014	1.0875114793131605e-08	6.421577520481931
ENSG00000177731	1.0926401112804778e-08	8.902304706276652
ENSG00000186510	1.0926401112804778e-08	6.172785314923034
ENSG00000102409	1.0926401112804778e-08	8.724623658683905
ENSG00000163463	1.0926401112804778e-08	8.350317744801465
ENSG00000091428	1.0926401112804895e-08	8.791464853033405
ENSG00000174996	1.1186385944972434e-08	8.755027606069843
ENSG00000183298	1.123910097389666e-08	6.730299196000193
ENSG00000163810	1.1398701461297894e-08	6.411328612130684
ENSG00000100360	1.1398701461297894e-08	8.699339802417361
ENSG00000114698	1.1506325456321573e-08	6.0378520102866515
ENSG00000107771	1.1506325456321573e-08	8.663894913744633
ENSG00000237506	1.1614938588746704e-08	6.157437946377384
ENSG00000234848	1.1669618837600971e-08	3.8472537491241705
ENSG00000250220	1.1669618837600971e-08	5.797226106360504
ENSG00000243452	1.1669618837600971e-08	8.675048304441653
ENSG00000154153	1.1669618837600971e-08	5.457738341913964
ENSG00000255382	1.1669618837600971e-08	3.589550424051794
ENSG00000256116	1.1669618837600971e-08	4.597463066367329
ENSG00000101222	1.1946801483624642e-08	4.546631138705941
ENSG00000105855	1.1946801483624642e-08	7.723242242922264
ENSG00000144036	1.1946801483624642e-08	8.431518420790239
ENSG00000264278	1.2003002169757053e-08	7.166676256336814
ENSG00000224738	1.2003002169757053e-08	4.914562493424273
ENSG00000233276	1.2173153015075977e-08	8.878013208300944
ENSG00000124198	1.2230390058061286e-08	8.906353289272603
ENSG00000215016	1.2287889076830087e-08	4.195409023545315
ENSG00000147168	1.23456512359672e-08	8.920027150613016
ENSG00000146083	1.2461969658777237e-08	8.87549273765755
ENSG00000219891	1.2520528276775465e-08	6.778910502136687
ENSG00000227896	1.2579354743833894e-08	6.527908973610192
ENSG00000168434	1.2757453163652832e-08	8.614776163731497
ENSG00000130985	1.2757453163652832e-08	8.920027150613016
ENSG00000174123	1.2757453163652832e-08	8.80712343095549
ENSG00000130055	1.2757453163652832e-08	4.796753942168404
ENSG00000144485	1.2757453163652832e-08	7.781412862635387
ENSG00000104219	1.281736297691714e-08	8.81323588036572
ENSG00000258920	1.281736297691714e-08	7.941474596124247
ENSG00000261435	1.281736297691714e-08	5.047758490301014
ENSG00000127483	1.3369021521701718e-08	8.920027150613016
ENSG00000258449	1.3369021521701718e-08	5.268402394874801
ENSG00000136383	1.3369021521701956e-08	7.879682776489608
ENSG00000173621	1.3369021521701956e-08	7.262985434009228
ENSG00000248544	1.3431725170239018e-08	6.3109952112499155
ENSG00000261143	1.3494715063174814e-08	4.988558402469885
ENSG00000143543	1.3621558663414918e-08	8.924075733608968
ENSG00000023287	1.3685414924946918e-08	8.840047848984822
ENSG00000141429	1.3685414924946918e-08	8.87549273765755
ENSG00000185499	1.3749562539378115e-08	7.501800233398615
ENSG00000122884	1.4074716279352277e-08	8.8795413206535
ENSG00000162222	1.4074716279352428e-08	8.635019078711252
ENSG00000072849	1.4140639313829656e-08	8.8795413206535
ENSG00000135898	1.4407349841496169e-08	7.020297761307693
ENSG00000165175	1.4610589610098379e-08	8.589492307464951
ENSG00000120333	1.4610589610098379e-08	8.757548076713238
ENSG00000223547	1.4610589610098534e-08	8.787416270037454
ENSG00000187446	1.4678954256678841e-08	8.855249822677791
ENSG00000197647	1.4678954256678841e-08	7.990953802624684
ENSG00000102921	1.4678954256678997e-08	8.825381629353576
ENSG00000166963	1.4678954256678997e-08	6.575020704267347
ENSG00000187049	1.4747630211108923e-08	8.470273981575112
ENSG00000214784	1.495553971481286e-08	6.120181361210326
ENSG00000147231	1.5025474723515525e-08	8.337578396586663
ENSG00000100997	1.530841133861186e-08	8.801090131377867
ENSG00000159792	1.530841133861186e-08	8.668479250802307
ENSG00000121486	1.530841133861186e-08	8.739825632376874
ENSG00000188779	1.53799517131209e-08	6.81383761198695
ENSG00000244436	1.559653062704302e-08	2.8058362278166626
ENSG00000083067	1.574256250266891e-08	6.745414948210795
ENSG00000150667	1.574256250266891e-08	6.883698872615589
ENSG00000171160	1.5964108376238265e-08	8.054528182018911
ENSG00000159433	1.6038629038429593e-08	8.849673127329284
ENSG00000137710	1.6188687327347198e-08	8.891687069641355
ENSG00000100439	1.6188687327347198e-08	8.687984254898257
ENSG00000196914	1.6340111551467204e-08	8.911929984621112
ENSG00000181192	1.6340111551467376e-08	8.81323588036572
ENSG00000273489	1.649291377941856e-08	4.722504534242562
ENSG00000069248	1.6647106183038702e-08	8.801090131377867
ENSG00000198435	1.6724727532854555e-08	6.186099296706614
ENSG00000272899	1.680270103822538e-08	7.842408592052628
ENSG00000077147	1.680270103822538e-08	8.907881401625161
ENSG00000126778	1.680270103822538e-08	5.2699693614403165
ENSG00000125864	1.6881028250039027e-08	4.554294386108302
ENSG00000188095	1.7118147732343864e-08	5.351034116739898
ENSG00000141232	1.7197905411438223e-08	8.80918729736977
ENSG00000214026	1.7197905411438345e-08	8.75601996436068
ENSG00000162236	1.7278024651128112e-08	8.87549273765755
ENSG00000151414	1.74393541829339e-08	8.835999265988871
ENSG00000224596	1.74393541829339e-08	4.018777715418225
ENSG00000165916	1.7520567677336917e-08	8.863346988669695
ENSG00000175115	1.7520567677336917e-08	8.89420754028475
ENSG00000207445	1.7520567677336917e-08	6.022371384140712
ENSG00000236296	1.7684100180060074e-08	7.561535258497116
ENSG00000214046	1.7684100180060074e-08	8.80918729736977
ENSG00000155304	1.784911752405877e-08	8.908873759915998
ENSG00000168556	1.7932187095992945e-08	8.454079649591305
ENSG00000236810	1.7932187095992945e-08	6.675307780957185
ENSG00000073734	1.7932187095992945e-08	4.664507017668315
ENSG00000101558	1.8099456269561382e-08	8.8795413206535
ENSG00000133703	1.8353210004229513e-08	8.882061791296895
ENSG00000143321	1.8353210004229513e-08	8.907881401625161
ENSG00000114023	1.8353210004229642e-08	8.755027606069843
ENSG00000163817	1.8353210004229642e-08	5.215097136417912
ENSG00000147036	1.8438561265118754e-08	5.449095250883404
ENSG00000175329	1.8438561265118754e-08	2.3379899375574587
ENSG00000244998	1.8438561265118754e-08	4.60496606537539
ENSG00000100373	1.869693873366085e-08	3.9815144490550773
ENSG00000107551	1.878384479445058e-08	8.439870034189173
ENSG00000121753	1.878384479445058e-08	7.930941663901837
ENSG00000164615	1.887114383030592e-08	8.833478795345478
ENSG00000271555	1.887114383030612e-08	2.711775803757811
ENSG00000005700	1.913541607072089e-08	8.878013208300944
ENSG00000143633	1.922430432603509e-08	8.419372671802385
ENSG00000187013	1.931359425285905e-08	3.1513488935915954
ENSG00000132781	1.949338617452398e-08	8.530748279107353
ENSG00000244953	1.967480601762452e-08	4.6267275335159965
ENSG00000256720	1.9950019454897717e-08	2.43987679045421
ENSG00000117222	1.9950019454897717e-08	8.730736108094137
ENSG00000163625	2.004258679970044e-08	8.462967017051959
ENSG00000183150	2.0135571941236214e-08	7.09440644777016
ENSG00000140374	2.0135571941236356e-08	8.873964625304993
ENSG00000264442	2.0991543574188107e-08	6.515457387664781
ENSG00000185250	2.099154357418833e-08	6.106590650594747
ENSG00000269425	2.108880861724808e-08	4.163049526171521
ENSG00000271533	2.1088808617248304e-08	8.224557224519941
ENSG00000205129	2.138324156648975e-08	7.360307629330163
ENSG00000116161	2.148227157319955e-08	8.82385351700102
ENSG00000129749	2.148227157319955e-08	6.3018124378080405
ENSG00000211699	2.158174765390333e-08	7.189167963819802
ENSG00000213445	2.17820458439509e-08	8.797041548381916
ENSG00000198521	2.1984151832584374e-08	6.95676650601993
ENSG00000086475	2.208588769268728e-08	8.76564524270514
ENSG00000132185	2.2393850655388944e-08	8.920027150613016
ENSG00000223945	2.2393850655388944e-08	4.471603866917577
ENSG00000151322	2.2393850655388944e-08	6.51573053977864
ENSG00000169857	2.2497430130519182e-08	8.76564524270514
ENSG00000138621	2.2497430130519182e-08	8.841575961337382
ENSG00000105948	2.2916427860203594e-08	7.849024381696637
ENSG00000186026	2.2916427860203594e-08	7.0475632391984835
ENSG00000185834	2.2916427860203594e-08	7.312033133449466
ENSG00000089692	2.3022357482305497e-08	7.959840588708382
ENSG00000072401	2.3022357482305742e-08	8.514018193061826
ENSG00000178715	2.3128763303506545e-08	6.6969020894862785
ENSG00000259541	2.3128763303506545e-08	2.570223688469843
ENSG00000006704	2.3450858774016428e-08	5.916404856711862
ENSG00000181004	2.3450858774016428e-08	7.979805966507947
ENSG00000196411	2.355919024787831e-08	7.685116222033908
ENSG00000225200	2.355919024787831e-08	7.187408189373627
ENSG00000159352	2.355919024787831e-08	8.86433934696053
ENSG00000176896	2.355919024787831e-08	8.328494426884204
ENSG00000130520	2.366800839304913e-08	8.883589903649453
ENSG00000235673	2.366800839304913e-08	4.941510757799113
ENSG00000151893	2.3887113190310162e-08	8.697811690064801
ENSG00000162704	2.3887113190310162e-08	8.898256123280701
ENSG00000047365	2.399740411128826e-08	8.639067661707204
ENSG00000187741	2.399740411128826e-08	8.54892732767283
ENSG00000142507	2.410819024142107e-08	8.79956201902531
ENSG00000177340	2.4443541502194935e-08	6.338496993198226
ENSG00000198960	2.4556330129977058e-08	8.528227808463958
ENSG00000187764	2.4669624843143492e-08	8.87549273765755
ENSG00000133135	2.489774134612026e-08	3.9024303900348882
ENSG00000130054	2.512790874506642e-08	3.745550490821711
ENSG00000196172	2.512790874506642e-08	7.116680967755502
ENSG00000168067	2.524376711325301e-08	8.778326745754716
ENSG00000136425	2.524376711325301e-08	8.053418371318877
ENSG00000189233	2.54770444348358e-08	8.829430212349527
ENSG00000134419	2.54770444348358e-08	8.903832818629208
ENSG00000120709	2.5594467915756837e-08	8.8714441546616
ENSG00000095464	2.571241764432188e-08	6.460261955765923
ENSG00000213399	2.583089590816188e-08	4.704235764573212
ENSG00000101199	2.606944724031727e-08	8.928124316604919
ENSG00000129675	2.6189524932137658e-08	8.845624544333333
ENSG00000085552	2.667523693324328e-08	6.053275930465681
ENSG00000153086	2.67980269962995e-08	4.597347318057994
ENSG00000273403	2.67980269962995e-08	2.9219027514559945
ENSG00000166128	2.6798026996299692e-08	8.821333046357623
ENSG00000167792	2.6798026996299692e-08	8.915978567617064
ENSG00000177932	2.6921366620795196e-08	6.001715478653094
ENSG00000065135	2.7045258192305736e-08	8.7939853236768
ENSG00000273058	2.7294706768779255e-08	7.329238249543695
ENSG00000158813	2.7546392011326025e-08	7.43258173626905
ENSG00000234377	2.7800333367721918e-08	5.591488316553996
ENSG00000226469	2.7928156210709998e-08	4.389933127839853
ENSG00000198908	2.8056550449227758e-08	7.591488490402588
ENSG00000181798	2.818551856044515e-08	7.1391915386581575
ENSG00000214212	2.870717964001413e-08	8.494767636372904
ENSG00000132716	2.8707179640014433e-08	8.899784235633259
ENSG00000235508	2.883905463717638e-08	4.8051376738084715
ENSG00000267701	2.950731512706911e-08	7.095151698340029
ENSG00000134809	3.0052740940893715e-08	8.677033021023325
ENSG00000260630	3.005274094089382e-08	8.001981307484431
ENSG00000148291	3.046823031758464e-08	8.34675262528229
ENSG00000104979	3.074832019619233e-08	8.87549273765755
ENSG00000165972	3.074832019619233e-08	6.05396147019572
ENSG00000118804	3.131602950791399e-08	7.82799681982841
ENSG00000230897	3.131602950791399e-08	7.685821719089774
ENSG00000226237	3.131602950791399e-08	7.178274691522055
ENSG00000178199	3.145954135047351e-08	8.34229972864217
ENSG00000153446	3.145954135047351e-08	3.7789216227172657
ENSG00000085382	3.1603692481210274e-08	8.285690283103381
ENSG00000101444	3.204000927225736e-08	8.886110374292846
ENSG00000136895	3.2630883865279124e-08	8.454536253820422
ENSG00000148334	3.2630883865279124e-08	8.815756351009115
ENSG00000242615	3.2630883865279124e-08	5.40491566772633
ENSG00000259901	3.2630883865279124e-08	6.688275103400663
ENSG00000214562	3.278024967918861e-08	5.9186335761627
ENSG00000130638	3.278024967918861e-08	8.849673127329284
ENSG00000237793	3.308097784763353e-08	5.302809852026256
ENSG00000177283	3.338438724103964e-08	5.3705933557865455
ENSG00000109572	3.35371046311506e-08	8.8795413206535
ENSG00000177613	3.35371046311506e-08	8.802082489668702
ENSG00000234176	3.3537104631150955e-08	6.270199596745742
ENSG00000151229	3.369050103249568e-08	8.492782919791233
ENSG00000146555	3.39993425886389e-08	4.378295828586806
ENSG00000196547	3.39993425886389e-08	8.8714441546616
ENSG00000146409	3.41547936338474e-08	8.524179225468009
ENSG00000104205	3.41547936338474e-08	8.441933900603452
ENSG00000224081	3.41547936338474e-08	4.490734522143311
ENSG00000138286	3.41547936338474e-08	8.651749164756781
ENSG00000156222	3.415479363384753e-08	3.5550818338926273
ENSG00000217130	3.4467771076677735e-08	5.472241228842576
ENSG00000272143	3.4467771076678344e-08	5.169146565279365
ENSG00000182179	3.4783535557792626e-08	8.920027150613016
ENSG00000157765	3.49424704475072e-08	6.007968739582743
ENSG00000143436	3.5102111133574506e-08	8.601638056452805
ENSG00000187323	3.5102111133574506e-08	7.904922375070465
ENSG00000117479	3.526246065440482e-08	8.544422140447764
ENSG00000213967	3.526246065440482e-08	6.0945234119918075
ENSG00000204164	3.526246065440482e-08	8.056860483848574
ENSG00000170540	3.542352206105016e-08	8.810715409722327
ENSG00000154277	3.558529841725427e-08	7.906845142844047
ENSG00000164002	3.558529841725427e-08	7.229882809849062
ENSG00000139537	3.558529841725427e-08	7.6010997807386955
ENSG00000228413	3.574779279950212e-08	4.702378171400594
ENSG00000187239	3.574779279950212e-08	8.853721710325235
ENSG00000170871	3.591100829707348e-08	8.764652884414305
ENSG00000118058	3.591100829707399e-08	8.915978567617064
ENSG00000264548	3.6571143676813345e-08	6.699259181340969
ENSG00000186660	3.673801154155003e-08	8.865867459313089
ENSG00000111196	3.741291409475821e-08	8.56698336924883
ENSG00000198520	3.741291409475821e-08	6.104184093994682
ENSG00000078081	3.741291409475861e-08	8.887638486645404
ENSG00000163607	3.741291409475861e-08	8.53592066081169
ENSG00000200152	3.775486887641541e-08	7.4267194128665786
ENSG00000177410	3.809986048511477e-08	8.819804934005067
ENSG00000149089	3.827350325889439e-08	8.608663714321265
ENSG00000141367	3.827350325889453e-08	8.911929984621112
ENSG00000164754	3.827350325889453e-08	8.857770293321186
ENSG00000064601	3.827350325889453e-08	8.849673127329284
ENSG00000135766	3.8447915057680387e-08	8.8795413206535
ENSG00000163682	3.8799058948256337e-08	8.944318648588725
ENSG00000198670	3.9153318730048164e-08	2.7190927702162893
ENSG00000133884	3.933162544460692e-08	8.857770293321186
ENSG00000241520	3.969060937149281e-08	4.047181971806554
ENSG00000108061	3.9871293365929566e-08	8.75601996436068
ENSG00000057252	3.9871293365929566e-08	8.798569660734474
ENSG00000101489	3.9871293365929566e-08	5.217760034919989
ENSG00000128928	4.0052776592529824e-08	8.867395571665647
ENSG00000235670	4.0052776592529824e-08	4.003222691809141
ENSG00000139722	4.041815446152241e-08	8.928124316604919
ENSG00000184634	4.078677055932838e-08	8.85120123968184
ENSG00000185345	4.097230162558481e-08	7.452817451001743
ENSG00000234742	4.097230162558481e-08	5.993851412160352
ENSG00000184530	4.097230162558481e-08	3.056815728321326
ENSG00000186496	4.097230162558481e-08	7.612924469557852
ENSG00000249637	4.097230162558481e-08	6.326726684095566
ENSG00000086967	4.1533828910960785e-08	5.386291625741349
ENSG00000268058	4.1722661124375066e-08	2.1128862922966616
ENSG00000173113	4.191232747815085e-08	8.883589903649453
ENSG00000177951	4.191232747815085e-08	8.827902099996969
ENSG00000239494	4.1912327478151e-08	5.338228917651547
ENSG00000165672	4.248636716310063e-08	8.84715265668589
ENSG00000011422	4.267940593384002e-08	7.568737976018745
ENSG00000147144	4.267940593384002e-08	8.535587063572056
ENSG00000269243	4.267940593384047e-08	7.249293481017595
ENSG00000144677	4.2873296846973415e-08	7.014203370827034
ENSG00000231169	4.2873296846973415e-08	5.1162558789634875
ENSG00000244968	4.346011896786487e-08	3.36616727115185
ENSG00000121851	4.365745505325532e-08	8.746930440077941
ENSG00000160062	4.365745505325532e-08	7.73315572370873
ENSG00000168569	4.3855661658141186e-08	8.540373557451812
ENSG00000241431	4.3855661658141186e-08	5.533917585565791
ENSG00000140367	4.3855661658141186e-08	8.8714441546616
ENSG00000090776	4.385566165814165e-08	7.320293371086183
ENSG00000165806	4.445554187753726e-08	8.687194053429506
ENSG00000111452	4.445554187753726e-08	7.057021720372617
ENSG00000138796	4.4657267925232164e-08	8.692234994716294
ENSG00000106078	4.4859883252112665e-08	5.518412937465889
ENSG00000186298	4.5063391656697835e-08	8.903832818629208
ENSG00000134590	4.5063391656697994e-08	8.69880404835564
ENSG00000151151	4.547310297148091e-08	8.488988784202311
ENSG00000177666	4.5679313557323246e-08	8.839055490693989
ENSG00000203780	4.5679313557323246e-08	3.7505141560238378
ENSG00000175189	4.588643257228383e-08	5.71572635766665
ENSG00000171124	4.6303411415548894e-08	6.066239802020485
ENSG00000213190	4.651327904686985e-08	8.380133647540738
ENSG00000116667	4.6724070713472797e-08	8.500241201488937
ENSG00000119242	4.75765568130769e-08	8.420365030093222
ENSG00000150779	4.75765568130774e-08	8.672527833798258
ENSG00000148175	4.75765568130774e-08	8.903832818629208
ENSG00000159261	4.866343308977409e-08	7.131440910689338
ENSG00000227268	4.866343308977409e-08	6.881199285767866
ENSG00000145331	4.8883684610177145e-08	8.34820158780224
ENSG00000104388	4.8883684610177145e-08	8.891687069641355
ENSG00000122863	4.910490442976017e-08	6.6794257010384355
ENSG00000162552	4.9550265479571134e-08	8.32569264958612
ENSG00000131943	4.9774415008821275e-08	8.726151771036463
ENSG00000129084	4.9774415008821275e-08	8.670007363154864
ENSG00000170365	5.068090410847706e-08	8.18360258742874
ENSG00000144426	5.068090410847742e-08	8.540830161680928
ENSG00000176473	5.0910020220013675e-08	7.918367620869946
ENSG00000150457	5.0910020220014396e-08	8.613248051378937
ENSG00000214016	5.0910020220014396e-08	4.3591951149226515
ENSG00000168014	5.114014236332242e-08	8.719046963335396
ENSG00000138617	5.137127481752414e-08	8.703388385413312
ENSG00000128915	5.183658786304195e-08	8.849673127329284
ENSG00000219133	5.207077710075066e-08	3.6734086235541006
ENSG00000245156	5.230599394228176e-08	6.465454459008151
ENSG00000186231	5.230599394228176e-08	7.809399469610407
ENSG00000172053	5.254224275532345e-08	8.906353289272603
ENSG00000216109	5.277952792549091e-08	4.431845341761903
ENSG00000153207	5.3017853856392914e-08	8.839055490693989
ENSG00000176933	5.3017853856392914e-08	6.461130258544635
ENSG00000233217	5.3017853856392914e-08	4.030235253760266
ENSG00000225938	5.3017853856392914e-08	2.781287499187535
ENSG00000172578	5.422525031678799e-08	8.936221482596823
ENSG00000244926	5.4469914304542176e-08	5.684057700853174
ENSG00000139625	5.52103570620457e-08	8.441600303363815
ENSG00000164850	5.545933680865598e-08	5.763046817827318
ENSG00000129353	5.570940696382906e-08	8.730200354032414
ENSG00000188227	5.570940696382906e-08	5.405886444152416
ENSG00000260618	5.621283701943685e-08	8.460112949168929
ENSG00000126583	5.646620622707629e-08	3.7846773044008075
ENSG00000261949	5.672068445784298e-08	2.9283739821409105
ENSG00000257221	5.672068445784298e-08	7.879989514481582
ENSG00000150093	5.672068445784298e-08	8.903832818629208
ENSG00000183688	5.672068445784298e-08	8.773742408697043
ENSG00000181744	5.672068445784298e-08	8.71805460504456
ENSG00000119559	5.697627641309614e-08	8.6629025554538
ENSG00000164741	5.723298681343512e-08	8.126758237071558
ENSG00000171631	5.723298681343512e-08	7.938236395813799
ENSG00000060762	5.7749781928418365e-08	8.794977681967636
ENSG00000003147	5.7749781928418365e-08	8.54017140062973
ENSG00000111530	5.7749781928418365e-08	8.8714441546616
ENSG00000196096	5.80098761811368e-08	4.393787237537012
ENSG00000177119	5.80098761811368e-08	8.777790991692996
ENSG00000134864	5.8271107955242826e-08	8.096705978576477
ENSG00000162600	5.9327506920137716e-08	8.651213410695059
ENSG00000141736	5.9327506920137716e-08	8.002719218368236
ENSG00000176834	5.959449896528861e-08	7.013384282371969
ENSG00000169851	6.040249522600858e-08	2.650120898529796
ENSG00000095485	6.040249522600858e-08	8.687194053429506
ENSG00000166167	6.067418387957764e-08	8.634562474482138
ENSG00000234222	6.067418387957764e-08	6.844399574921252
ENSG00000186193	6.067418387957785e-08	8.296641516978315
ENSG00000110719	6.094705912958176e-08	8.920027150613016
ENSG00000232716	6.122112599444466e-08	3.5096695092363057
ENSG00000228702	6.177285474492906e-08	3.7543863419637935
ENSG00000197208	6.177285474492906e-08	7.348546985566209
ENSG00000104687	6.177285474492906e-08	8.764652884414303
ENSG00000224976	6.205052677013706e-08	5.233581888944212
ENSG00000242276	6.205052677013706e-08	4.55325581817108
ENSG00000227939	6.205052677013706e-08	7.414493063108702
ENSG00000125743	6.232941068953677e-08	8.867395571665647
ENSG00000198081	6.232941068953743e-08	8.575739296291932
ENSG00000227239	6.289083471839638e-08	6.422255953761066
ENSG00000078098	6.289083471839638e-08	6.02303385940803
ENSG00000108298	6.289083471839638e-08	8.944318648588725
ENSG00000072274	6.289083471839638e-08	8.895735652637308
ENSG00000135372	6.317338513390482e-08	8.859298405673744
ENSG00000099994	6.345716805586563e-08	6.905638622242061
ENSG00000244313	6.345716805586563e-08	8.552519306439667
ENSG00000237765	6.345716805586563e-08	7.8676077439062855
ENSG00000101888	6.374218868997515e-08	8.590484665755788
ENSG00000174607	6.431596402361323e-08	8.639119952292148
ENSG00000116251	6.460472924096293e-08	8.915978567617064
ENSG00000051108	6.460472924096293e-08	8.948367231584678
ENSG00000255443	6.489475320627439e-08	5.867459440404493
ENSG00000233585	6.577243082449037e-08	5.504322258782242
ENSG00000150776	6.577243082449037e-08	8.748915156659612
ENSG00000273226	6.606754312468885e-08	6.014627843358554
ENSG00000166295	6.606754312468885e-08	8.87549273765755
ENSG00000005801	6.606754312468885e-08	8.692234994716294
ENSG00000080371	6.606754312468885e-08	8.841575961337382
ENSG00000120860	6.726090193554984e-08	8.665423026097193
ENSG00000100206	6.726090193554984e-08	6.348207760704269
ENSG00000175348	6.756249631495269e-08	8.783367687041503
ENSG00000164032	6.756249631495269e-08	8.911929984621112
ENSG00000182372	6.756249631495269e-08	8.44205690759293
ENSG00000118997	6.786540355246681e-08	7.1939562973904225
ENSG00000234215	6.847517875570967e-08	2.0959318505926356
ENSG00000178105	6.847517875570967e-08	8.776262879340436
ENSG00000139117	6.847517875570967e-08	8.15782937893677
ENSG00000272240	6.909027207855153e-08	6.337328936804153
ENSG00000138069	6.909027207855153e-08	8.918499038260457
ENSG00000168032	6.939982705059273e-08	5.2440139584389405
ENSG00000117519	6.97107284170578e-08	8.077475298644558
ENSG00000213465	7.033659303293135e-08	8.32192537324486
ENSG00000160803	7.033659303293186e-08	8.83195068299292
ENSG00000197568	7.065156768984497e-08	7.95749918511391
ENSG00000196924	7.065156768984497e-08	8.878013208300944
ENSG00000167196	7.096791155636777e-08	8.730200354032414
ENSG00000106013	7.096791155636827e-08	6.364509537638244
ENSG00000113328	7.192521614890216e-08	8.883589903649453
ENSG00000215190	7.192521614890216e-08	8.266773323654096
ENSG00000221164	7.192521614890216e-08	5.3076473760974565
ENSG00000073417	7.192521614890216e-08	8.676040662732488
ENSG00000109046	7.32211434433492e-08	8.863346988669695
ENSG00000186767	7.32211434433492e-08	8.333737524993078
ENSG00000085719	7.32211434433492e-08	8.907881401625161
ENSG00000167257	7.354865038893175e-08	8.687650657658622
ENSG00000107201	7.354865038893175e-08	8.78489579939406
ENSG00000189376	7.354865038893254e-08	6.919519187946173
ENSG00000272922	7.354865038893254e-08	2.074880175260437
ENSG00000171827	7.387757925037623e-08	5.860062521128329
ENSG00000151704	7.387757925037623e-08	7.486662059979964
ENSG00000067182	7.387757925037623e-08	8.517610171828663
ENSG00000213719	7.387757925037623e-08	8.940270065592774
ENSG00000247925	7.420793600334854e-08	4.384128372365657
ENSG00000103404	7.520763373207194e-08	8.512085767065098
ENSG00000149547	7.520763373207194e-08	8.848145014976726
ENSG00000273388	7.554376229377329e-08	3.9097296984513843
ENSG00000228887	7.554376229377329e-08	6.377963625962142
ENSG00000260660	7.554376229377329e-08	6.416150744800571
ENSG00000260591	7.690291924059409e-08	6.962346977958497
ENSG00000234741	7.690291924059409e-08	8.911929984621112
ENSG00000145354	7.72463999509388e-08	8.789936740680849
ENSG00000170417	7.72463999509388e-08	8.249507483546848
ENSG00000237633	7.72463999509388e-08	3.0615384607047593
ENSG00000165912	7.793783460795737e-08	8.040078107218102
ENSG00000182310	7.793783460795737e-08	5.163742169751558
ENSG00000272677	7.863527535591667e-08	6.067856811487346
ENSG00000236206	7.96928084496655e-08	4.216688492980958
ENSG00000164690	8.004837748039214e-08	5.533298591831874
ENSG00000149357	8.004837748039214e-08	8.829430212349527
ENSG00000183128	8.004837748039243e-08	4.546011823165766
ENSG00000262165	8.004837748039243e-08	3.2841401137476134
ENSG00000143376	8.004837748039243e-08	8.778326745754716
ENSG00000269358	8.004837748039243e-08	3.6758590068609136
ENSG00000232874	8.040548620006916e-08	5.047371941810244
ENSG00000196081	8.076414106112888e-08	6.640918793757242
ENSG00000175573	8.076414106112888e-08	8.791464853033405
ENSG00000240463	8.148611514763655e-08	5.613244390263897
ENSG00000110583	8.184944740875403e-08	8.746930440077941
ENSG00000114757	8.25808351536261e-08	6.827709498249939
ENSG00000104903	8.258083515362699e-08	8.445648886359766
ENSG00000161243	8.294890383166354e-08	4.451859117123883
ENSG00000185519	8.331856455404454e-08	2.767768816052258
ENSG00000173253	8.368982398469198e-08	8.200947126788266
ENSG00000174898	8.406268881443112e-08	3.894133146922264
ENSG00000270028	8.406268881443172e-08	5.04515680085591
ENSG00000198855	8.443716576109249e-08	8.85120123968184
ENSG00000072501	8.519098301213832e-08	8.887638486645404
ENSG00000242866	8.519098301213832e-08	6.57542798614679
ENSG00000007372	8.519098301213832e-08	7.999004232611923
ENSG00000131475	8.519098301213832e-08	8.72767988338902
ENSG00000185630	8.519098301213832e-08	5.693377466965056
ENSG00000239415	8.59513300245266e-08	7.168628224922175
ENSG00000246100	8.710421367847992e-08	4.881957208092221
ENSG00000132406	8.710421367847992e-08	8.584907970407277
ENSG00000143748	8.710421367847992e-08	8.681617358080997
ENSG00000116497	8.710421367847992e-08	8.865867459313089
ENSG00000178761	8.749183267753659e-08	8.87549273765755
ENSG00000267381	8.749183267753751e-08	4.159249619339835
ENSG00000267470	8.749183267753751e-08	5.912869377697961
ENSG00000105717	8.78811254865478e-08	6.33746708508747
ENSG00000147027	8.905911685119867e-08	4.870600625773038
ENSG00000103174	8.945517511923384e-08	8.517074417766942
ENSG00000250519	8.945517511923447e-08	5.019668295316452
ENSG00000225156	8.945517511923447e-08	3.733538661647691
ENSG00000234184	9.06536328622788e-08	8.720372918865868
ENSG00000205334	9.10565703043557e-08	2.5440101327267364
ENSG00000236841	9.105657030435602e-08	3.5752829838325604
ENSG00000118197	9.146124552315395e-08	8.762589018000027
ENSG00000148985	9.146124552315525e-08	8.705373101994985
ENSG00000168676	9.186766576990901e-08	4.836259669615253
ENSG00000133678	9.186766576990901e-08	8.614574006909411
ENSG00000251194	9.186766576990901e-08	5.319609497035619
ENSG00000105676	9.268577049820576e-08	8.758540435004074
ENSG00000111602	9.268577049820608e-08	8.80712343095549
ENSG00000198715	9.309746962853176e-08	8.719582717397117
ENSG00000226200	9.309746962853176e-08	8.232320793272207
ENSG00000179292	9.351094308460683e-08	4.913509923622901
ENSG00000226102	9.392619826466116e-08	4.143062454074939
ENSG00000200356	9.392619826466183e-08	3.8507808962262926
ENSG00000063854	9.392619826466183e-08	8.85120123968184
ENSG00000215845	9.392619826466183e-08	8.77122193805365
ENSG00000109475	9.476208353842266e-08	8.944318648588725
ENSG00000134986	9.518272857774163e-08	7.931863305788141
ENSG00000142937	9.688350052180257e-08	8.936221482596823
ENSG00000225535	9.73132794228038e-08	5.268525116218361
ENSG00000224165	9.774490798396363e-08	6.992346829456672
ENSG00000196951	9.774490798396363e-08	6.814320573590469
ENSG00000140859	9.774490798396363e-08	7.050494161983123
ENSG00000135324	9.774490798396432e-08	3.1211111948223853
ENSG00000101353	9.905096879142404e-08	7.93335755337534
ENSG00000076258	9.905096879142404e-08	8.004124323731316
ENSG00000122432	9.905096879142404e-08	6.265744239981523
ENSG00000101194	9.905096879142404e-08	8.902304706276652
ENSG00000143947	9.905096879142438e-08	8.940270065592774
ENSG00000207008	9.905096879142438e-08	4.649613796765899
ENSG00000166130	9.949007331125005e-08	8.785888157684898
ENSG00000271147	9.99310663056752e-08	8.004835375367461
ENSG00000171208	1.0037395563126015e-07	8.392796724770726
ENSG00000143393	1.0126545485981326e-07	8.8714441546616
ENSG00000256667	1.0171408063391994e-07	7.8934597680624945
ENSG00000118307	1.0171408063391994e-07	5.569278078466357
ENSG00000109184	1.0171408063391994e-07	8.763124772061747
ENSG00000226084	1.0171408063392103e-07	7.77120509422454
ENSG00000180815	1.030715584916836e-07	5.287471709438613
ENSG00000264349	1.030715584916836e-07	4.710671397879255
ENSG00000091483	1.0352794478095602e-07	8.819804934005067
ENSG00000095203	1.0352794478095602e-07	4.889165869023723
ENSG00000232860	1.0352794478095602e-07	6.957645522659996
ENSG00000166401	1.0352794478095602e-07	7.966864461471061
ENSG00000251192	1.0398629139833527e-07	7.846790772288216
ENSG00000259424	1.0444660648833555e-07	3.5241761558151024
ENSG00000077157	1.0537317482746117e-07	8.671992079736537
ENSG00000155592	1.0583944452918501e-07	8.121989834843022
ENSG00000102910	1.0583944452918501e-07	8.835999265988871
ENSG00000150076	1.0583944452918501e-07	6.9752135532176025
ENSG00000248008	1.0630771560897949e-07	7.999911886489871
ENSG00000250346	1.0677799637568596e-07	4.2615206371208725
ENSG00000133687	1.0725029517138577e-07	6.112676975011264
ENSG00000273382	1.082009803850831e-07	6.208001402898175
ENSG00000257488	1.0915983865648063e-07	4.973192225777987
ENSG00000196177	1.1012693793210715e-07	8.773742408697043
ENSG00000187867	1.1061359932850532e-07	3.040855209030136
ENSG00000162909	1.1110234670276146e-07	8.928124316604919
ENSG00000173930	1.1110234670276146e-07	7.505324572022219
[truncated: 2,194 more rows]
