# Supplementary material for: Machine learning predicts treatment sensitivity in multiple myeloma based on molecular and clinical information coupled with drug response
Source: PLoS One. 2021 Jul 28;16(7):e0254596. doi: 10.1371/journal.pone.0254596 (PMC8318243; doi:10.1371/journal.pone.0254596)
Supplement: S1 File — (ZIP) [file pone.0254596.s004.zip › Supplementary Material 1/21q22/selected_genes_experiment_3.csv]

gene	pvalue	entropy
ENSG00000186866	9.416807906613627e-21	8.82067755847867
ENSG00000159140	1.119857474961274e-20	8.933273450982373
ENSG00000241837	1.264971349795216e-19	8.71366967307874
ENSG00000160216	2.584457771311301e-18	8.86530230492897
ENSG00000156253	9.61982826643154e-18	8.66391444992868
ENSG00000184787	2.0329154322249474e-15	8.900819089927607
ENSG00000247746	3.6923853004552186e-15	7.296471958124622
ENSG00000160194	1.2285768126097928e-14	8.801924794791372
ENSG00000241945	1.5746117863519854e-14	8.727371270446213
ENSG00000160226	2.0651447125795424e-14	8.573133745056138
ENSG00000160299	4.339041611151264e-14	8.840961534137898
ENSG00000119280	7.904684109034098e-14	8.165685088759817
ENSG00000159131	1.4365159996622177e-13	8.884591909400223
ENSG00000156256	3.3854357309444485e-13	8.896762294795762
ENSG00000156384	3.555743785988178e-13	8.224143139608564
ENSG00000160209	7.655205530809997e-13	8.884591909400223
ENSG00000099624	8.432862273098737e-13	8.850606336373524
ENSG00000160221	1.108255030082179e-12	8.89117428769198
ENSG00000160256	1.2200703675370651e-12	8.370672208487932
ENSG00000160214	1.615944913065807e-12	8.775058440840384
ENSG00000233927	2.0903489356381696e-12	8.933273450982373
ENSG00000130255	2.0903489356381696e-12	8.93733024611422
ENSG00000160284	2.178273487535492e-12	8.417954245129122
ENSG00000157538	2.4878899491475716e-12	8.832847943874205
ENSG00000130340	2.8138580046613065e-12	8.53846116102003
ENSG00000160208	3.607833185495107e-12	8.840961534137898
ENSG00000184441	3.853518192674871e-12	7.722258005094152
ENSG00000174444	4.038986978707545e-12	8.945443836377912
ENSG00000159556	5.468395241012514e-12	8.05755257902143
ENSG00000183255	5.8378087496437326e-12	8.868364728872839
ENSG00000063177	8.261781192873658e-12	8.933273450982373
ENSG00000235776	8.338730988955646e-12	6.184971528556531
ENSG00000156261	1.2103178601404377e-11	8.925159860718681
ENSG00000165169	1.2327993869814055e-11	8.70907603716294
ENSG00000170677	1.4813763877196107e-11	7.064930453396145
ENSG00000255815	1.6135979701073316e-11	5.647494480575048
ENSG00000076662	1.7681070570748378e-11	8.93733024611422
ENSG00000105640	2.027425296172008e-11	8.941387041246065
ENSG00000215424	2.67084474901489e-11	8.30916018422973
ENSG00000115268	2.923935690683433e-11	8.945443836377912
ENSG00000167658	3.0869183158329664e-11	8.945443836377912
ENSG00000142207	3.544954842944976e-11	8.81409518018691
ENSG00000142541	3.9139243949237596e-11	8.945443836377912
ENSG00000148303	4.057215341863866e-11	8.945443836377912
ENSG00000205670	4.8255071529341865e-11	8.463520966116363
ENSG00000253982	5.18358103329046e-11	7.6243905607219675
ENSG00000213862	5.5181508359961727e-11	6.679443186107891
ENSG00000214612	5.821688241899491e-11	5.9553546036438325
ENSG00000154645	8.331272702875303e-11	7.876645700709679
ENSG00000188004	1.0986000224013818e-10	6.0256402363864785
ENSG00000105372	1.1890915021627851e-10	8.945443836377912
ENSG00000108107	1.242475822011838e-10	8.933273450982373
ENSG00000213096	1.3723137724239645e-10	7.937845917976428
ENSG00000169857	1.3723137724239692e-10	8.750180829265354
ENSG00000259514	1.384387753669092e-10	6.705947881229865
ENSG00000228205	1.4847957909199824e-10	7.359966824065408
ENSG00000197016	1.5511335636158835e-10	6.781154876711024
ENSG00000177628	1.564744927552002e-10	8.868364728872839
ENSG00000117308	1.6345742608617934e-10	8.341077704500544
ENSG00000129757	1.6779258796857054e-10	7.9258836653045615
ENSG00000243926	2.3822561668994346e-10	5.6034259526423815
ENSG00000233762	2.423852557701121e-10	7.9088646804656895
ENSG00000159128	2.735587486067429e-10	8.83996716294992
ENSG00000160193	2.8154032624180085e-10	8.524452203473988
ENSG00000154723	3.0424544804911645e-10	8.819146346506736
ENSG00000165548	3.259241452216698e-10	8.357612245206496
ENSG00000166682	3.4023279244361694e-10	7.164096116323378
ENSG00000242071	3.4023279244361694e-10	8.308623343445776
ENSG00000099994	3.461266495323148e-10	6.9470674539276205
ENSG00000140474	4.0849860699317076e-10	8.925159860718681
ENSG00000173153	4.1911406790943635e-10	8.810038385055064
ENSG00000175886	4.4494314210722575e-10	6.566518103036805
ENSG00000113272	4.4494314210722575e-10	8.702493658871182
ENSG00000239415	4.723260533674736e-10	7.190590150943649
ENSG00000204628	4.804477610621898e-10	8.941387041246065
ENSG00000120784	5.143216154867194e-10	6.356496195370524
ENSG00000257698	5.143216154867194e-10	8.164206273438923
ENSG00000178922	5.858937611926795e-10	8.644624845457427
ENSG00000120256	5.908854893470864e-10	8.314413917426046
ENSG00000240087	6.270101124983901e-10	6.025992199108038
ENSG00000177932	6.486124639269582e-10	5.9330782357474385
ENSG00000132688	6.486124639269582e-10	7.972845799650239
ENSG00000176399	6.652898092687913e-10	6.580660735153263
ENSG00000162913	6.766400468298768e-10	6.27408445672854
ENSG00000241741	6.881794123881827e-10	6.723898964292076
ENSG00000233791	7.239632477860366e-10	6.816419825127622
ENSG00000137177	7.362903419528442e-10	7.527510795961152
ENSG00000164620	7.488224209549876e-10	8.483144844495081
ENSG00000154642	9.190288187781747e-10	8.876478319136533
ENSG00000104611	9.664897990121974e-10	6.843453775903038
ENSG00000180881	1.0776811977600794e-09	8.02314195516678
ENSG00000101888	1.1081469061320822e-09	8.582241706507807
ENSG00000178741	1.1946668216281864e-09	8.88864870453207
ENSG00000130159	1.277085940364602e-09	8.751712041237289
ENSG00000168264	1.28777083245267e-09	8.912989475323146
ENSG00000162244	1.3995358331701547e-09	8.941387041246065
ENSG00000131773	1.4348740036939951e-09	6.679057634583684
ENSG00000230207	1.5207514788574869e-09	7.171673560422422
ENSG00000111666	1.5895299519580206e-09	8.64615605742936
ENSG00000213609	1.7267670278465646e-09	6.5208546249153345
ENSG00000269696	1.74111049659892e-09	4.2666361080428
ENSG00000131188	1.7701471500217324e-09	8.398324800903227
ENSG00000205758	1.7701471500217324e-09	8.641104891109538
ENSG00000182362	1.78484217765428e-09	8.55231292861295
ENSG00000166441	1.8296452710345957e-09	8.93733024611422
ENSG00000047346	1.8448221272115173e-09	8.929216655850528
ENSG00000149273	1.906767687567307e-09	8.945443836377912
ENSG00000180447	2.0536598592735033e-09	7.4268209204054925
ENSG00000083845	2.0536598592735103e-09	8.941387041246065
ENSG00000008226	2.1108199196794985e-09	8.637048095977693
ENSG00000137818	2.1224368060276943e-09	8.945443836377912
ENSG00000121858	2.273017964409394e-09	8.81409518018691
ENSG00000272668	2.348951177233246e-09	5.967383689378188
ENSG00000121797	2.368317860859862e-09	8.337530836423758
ENSG00000173166	2.487831924456547e-09	7.793645431227663
ENSG00000102316	2.5707558021543702e-09	8.88306069742829
ENSG00000160201	3.052339086387771e-09	8.903344673087517
ENSG00000164587	3.052339086387771e-09	8.941387041246065
ENSG00000230131	3.214112643774043e-09	6.131798858028801
ENSG00000137309	3.2669146217111097e-09	8.832847943874205
ENSG00000160218	3.4026482097813515e-09	8.88306069742829
ENSG00000228903	3.430447425540954e-09	8.536622588869525
ENSG00000146066	3.5727997068573267e-09	8.808507173083129
ENSG00000122787	3.6019536014716075e-09	7.588181533712943
ENSG00000156304	3.781811026628542e-09	8.750180829265354
ENSG00000149823	3.812626682401672e-09	8.89117428769198
ENSG00000162373	3.812626682401672e-09	6.507383543041061
ENSG00000218426	3.874994271513841e-09	8.342072075688522
ENSG00000054983	3.9383562484768764e-09	8.694380068607492
ENSG00000163346	4.531511630746674e-09	8.91145826335121
ENSG00000160294	4.605316650510345e-09	8.860251138609149
ENSG00000143499	4.680293039318227e-09	8.716195256238654
ENSG00000086598	4.756458875985112e-09	8.929216655850528
ENSG00000002586	4.952198397299136e-09	8.19589719779159
ENSG00000235297	4.992277944984675e-09	6.043133991101554
ENSG00000160305	5.032673615525331e-09	8.762351214660892
ENSG00000178982	5.032673615525331e-09	8.904875885059452
ENSG00000171425	5.155781704004579e-09	8.68879206150371
ENSG00000232533	5.2394793181887045e-09	6.8482809632576425
ENSG00000187098	5.49859670362144e-09	7.812727237821438
ENSG00000118705	5.49859670362144e-09	8.941387041246065
ENSG00000150995	5.72403215239146e-09	8.705019242031094
ENSG00000117461	5.72403215239146e-09	8.657332071636922
ENSG00000105426	6.006462926520147e-09	7.301282099699973
ENSG00000243284	6.218840077874254e-09	5.064979728787823
ENSG00000143198	6.319311523145176e-09	8.856194343477304
ENSG00000175197	6.630309534639526e-09	8.716195256238654
ENSG00000269890	6.630309534639526e-09	6.426477803511396
ENSG00000105202	6.630309534639526e-09	8.904875885059452
ENSG00000162704	6.683572310691182e-09	8.89117428769198
ENSG00000123119	6.737251911290756e-09	7.582593191762968
ENSG00000094631	7.182079875255239e-09	8.856194343477304
ENSG00000204219	7.2396564344294825e-09	6.764294170223924
ENSG00000136942	7.71674461980012e-09	8.941387041246065
ENSG00000080839	7.778492630814291e-09	8.5949489326873
ENSG00000223891	8.030333657484776e-09	8.420964272421951
ENSG00000088881	8.558067346117665e-09	6.277906284930973
ENSG00000104219	8.78779250520594e-09	8.819683187290691
ENSG00000270673	8.92849896061139e-09	6.899350886458557
ENSG00000110700	8.928498960611486e-09	8.933273450982373
ENSG00000272899	9.143681692784745e-09	7.8401401103702435
ENSG00000177888	9.97675489820705e-09	8.665445661900613
ENSG00000243646	1.0379433184133783e-08	8.733953648737971
ENSG00000198862	1.0461847089362913e-08	8.866833516900904
ENSG00000162004	1.0461847089362913e-08	8.396086660846919
ENSG00000173621	1.114449966715888e-08	7.258078501868986
ENSG00000139112	1.1173865218116041e-08	8.864307933740994
ENSG00000165801	1.1592979315568848e-08	8.751175200453332
ENSG00000142166	1.2186337027554239e-08	8.900819089927607
ENSG00000185658	1.2576213865012e-08	8.856194343477304
ENSG00000268041	1.267556469332972e-08	7.611397010473169
ENSG00000168028	1.287656379206762e-08	8.941387041246065
ENSG00000247982	1.3287912918205236e-08	8.159744344554095
ENSG00000126249	1.3392732372205794e-08	8.114864634576259
ENSG00000177283	1.4149339596805446e-08	5.335273577180006
ENSG00000185950	1.4149339596805446e-08	7.6469507218607555
ENSG00000233016	1.4486190557930659e-08	8.783629561508098
ENSG00000229638	1.4830842002852324e-08	8.499574591898956
ENSG00000205664	1.6206348641589604e-08	7.946717379095043
ENSG00000151287	1.6590755773746096e-08	7.709159661543273
ENSG00000165102	1.6720852285980757e-08	8.740536027029728
ENSG00000230565	1.711712639201707e-08	6.858437194692083
ENSG00000159086	1.738637042731401e-08	8.834379155846138
ENSG00000172687	1.8505154963815764e-08	6.365625301260478
ENSG00000150967	1.864983511060857e-08	8.85466313150537
ENSG00000141959	1.8795615600281944e-08	8.904875885059452
ENSG00000196867	1.8795615600281944e-08	5.710231609145722
ENSG00000103253	1.8795615600281944e-08	8.458469799796541
ENSG00000157601	1.9090510150733217e-08	8.899287877955674
ENSG00000172053	1.9090510150733217e-08	8.912989475323146
ENSG00000236305	1.923964062814079e-08	5.967694373042523
ENSG00000177600	1.9389904282490497e-08	8.93733024611422
ENSG00000182670	1.9389904282490497e-08	8.933273450982373
ENSG00000140961	1.9541309469303387e-08	7.214623561556152
ENSG00000114631	2.0794668658138603e-08	8.004168161408519
ENSG00000213885	2.0794668658138825e-08	6.286010552396369
ENSG00000221983	2.0956733608354463e-08	8.933273450982373
ENSG00000130811	2.1120026993539698e-08	8.89117428769198
ENSG00000187824	2.1284557847968283e-08	8.367072943760109
ENSG00000154358	2.1339678030005164e-08	8.778578395188276
ENSG00000197180	2.235591589041852e-08	6.79899489526837
ENSG00000168556	2.252980374354085e-08	8.46053785255243
ENSG00000106211	2.37843923377411e-08	8.86277672176906
ENSG00000140464	2.415515547556273e-08	8.852137548345457
ENSG00000268362	2.5301488806611396e-08	6.395158440096724
ENSG00000229278	2.5695227065116352e-08	3.807418421528861
ENSG00000234771	2.589432431674513e-08	8.71114408991883
ENSG00000143624	2.609492146723316e-08	8.904875885059452
ENSG00000143156	2.609492146723316e-08	7.98833209825252
ENSG00000159788	2.629702947553562e-08	8.246160894116219
ENSG00000189343	2.6500659378033538e-08	8.925159860718681
ENSG00000169255	2.7120791986999234e-08	6.575924571768374
ENSG00000111752	2.796962529361805e-08	7.839028048532889
ENSG00000144589	2.8844268831148283e-08	8.693385697419513
ENSG00000198860	3.269996093023647e-08	8.79939921163146
ENSG00000105373	3.346066182404116e-08	8.933273450982373
ENSG00000232912	3.346066182404128e-08	6.0573428007258165
ENSG00000072778	3.3718030570255284e-08	8.93733024611422
ENSG00000173401	3.5303135985453075e-08	6.305637726485792
ENSG00000230979	3.6679179030612937e-08	7.012868953072322
ENSG00000264920	3.696057630755811e-08	7.449530673798512
ENSG00000257221	3.810729519328452e-08	7.867864681665355
ENSG00000213442	3.839933394107325e-08	8.481816199399638
ENSG00000075073	3.8693547306990025e-08	6.992928922439289
ENSG00000170889	3.928856077552832e-08	8.941387041246065
ENSG00000213967	4.030006493620515e-08	6.095140474940982
ENSG00000135116	4.218491059080952e-08	5.9490798358069
ENSG00000147408	4.763967937156073e-08	8.884591909400223
ENSG00000198890	4.800246148509212e-08	8.216815787809184
ENSG00000136149	4.873609489859915e-08	7.893245200567779
ENSG00000038002	4.985700837979618e-08	8.874947107164598
ENSG00000176871	5.0236181481560355e-08	8.59142897833941
ENSG00000264176	5.1002949795282494e-08	5.552395770652046
ENSG00000120805	5.1002949795282494e-08	8.868364728872839
ENSG00000118473	5.100294979528267e-08	5.5330309495789525
ENSG00000268798	5.296994439265959e-08	6.216577521859789
ENSG00000165716	5.337209189450928e-08	6.051805469931222
ENSG00000159147	5.3777204316865316e-08	8.60053693979108
ENSG00000218175	5.3777204316865316e-08	8.411574433713856
ENSG00000006756	5.6697805934826996e-08	6.310820833473331
ENSG00000134698	5.8142157964199646e-08	8.724308846502344
ENSG00000119979	6.129254687474583e-08	8.656337700448944
ENSG00000108830	6.129254687474583e-08	6.6007766790342295
ENSG00000125827	6.269289892182558e-08	8.842492746109832
ENSG00000181418	6.364367474603357e-08	7.45049144637612
ENSG00000160062	6.412429850622392e-08	7.6946933917913105
ENSG00000110002	6.608228079601433e-08	8.71366967307874
ENSG00000173171	6.708291865019697e-08	8.5036313870308
ENSG00000104765	6.758873906104397e-08	8.805981589923219
ENSG00000162929	6.758873906104397e-08	7.916696393472955
ENSG00000236552	6.809826180861394e-08	8.736479231897881
ENSG00000241852	6.964930730018217e-08	7.635723764882648
ENSG00000149972	7.340297878628524e-08	8.815626392158844
ENSG00000139352	7.871459191197204e-08	6.698314110170639
ENSG00000121851	7.871459191197204e-08	8.735484860709903
ENSG00000175390	8.232424967842395e-08	8.896762294795762
ENSG00000137154	8.397964049209892e-08	8.945443836377912
ENSG00000180773	8.545457296973548e-08	8.610181742026704
ENSG00000105173	8.738789515900643e-08	8.70555608281505
ENSG00000123144	8.936363797141257e-08	8.872421524004686
ENSG00000214274	9.138270151630218e-08	7.776612430007195
ENSG00000094916	9.275326377182645e-08	8.826265565582448
ENSG00000183486	9.275326377182677e-08	8.806975961111196
ENSG00000176978	9.626751403573724e-08	8.933273450982373
ENSG00000145592	9.698570607152834e-08	8.945443836377912
ENSG00000140563	9.843771982849109e-08	8.895231082823827
ENSG00000242083	1.0707284672890396e-07	5.285579170798266
ENSG00000268592	1.0867112739395527e-07	4.4157267692970095
ENSG00000224032	1.1111202599911989e-07	8.801924794791372
ENSG00000070882	1.1615438956758019e-07	8.770464804924584
ENSG00000128641	1.1701608423965772e-07	8.460792816079962
ENSG00000272129	1.2052528766351697e-07	6.1659606607194
ENSG00000160285	1.223179550391471e-07	8.853131919533435
ENSG00000147799	1.2322395990005054e-07	7.570905819693599
ENSG00000159200	1.2322395990005274e-07	8.525446574661965
ENSG00000154553	1.2505553638933696e-07	8.511005569634047
ENSG00000227097	1.2691350464269257e-07	8.874947107164598
ENSG00000102158	1.278525003492656e-07	8.917046270454989
ENSG00000234719	1.2975074694764764e-07	7.7931214877910024
ENSG00000147400	1.3006976728315216e-07	8.660394495580789
ENSG00000153789	1.3167631345333292e-07	8.086381066696795
ENSG00000124795	1.3264946022162674e-07	8.209526481433052
ENSG00000159079	1.4312253192258913e-07	8.271575346475208
ENSG00000206549	1.4524019147379667e-07	6.383640134505018
ENSG00000125459	1.4631038250260931e-07	8.76334558584887
ENSG00000071054	1.5629248487065843e-07	8.739004815057795
ENSG00000081721	1.5744153220231865e-07	8.74864961729342
ENSG00000109184	1.6093802580275593e-07	8.761356843472914
ENSG00000232070	1.633107162786644e-07	5.260353613337974
ENSG00000165197	1.645097424420132e-07	4.884502369533619
ENSG00000214870	1.645097424420132e-07	7.148684169993951
ENSG00000198521	1.6693344794130383e-07	6.908717371941561
ENSG00000141665	1.693917506099196e-07	5.622242524254371
ENSG00000232472	1.718851274489749e-07	8.327710381040538
ENSG00000260521	1.744140617872047e-07	6.019002838971555
ENSG00000225643	1.8221913969305562e-07	6.9684198597696145
ENSG00000070081	1.8399901978398402e-07	8.933273450982373
ENSG00000182054	1.848952667009705e-07	8.921103065586836
ENSG00000182220	1.889810052068471e-07	8.858719926637214
ENSG00000166411	1.8944034060858782e-07	8.781640819132145
ENSG00000140988	1.9036225944576544e-07	8.93733024611422
ENSG00000114391	1.9315417812661985e-07	8.93733024611422
ENSG00000163519	1.9934012335552215e-07	8.072779822513658
ENSG00000196437	2.0079467742597063e-07	7.647061720933523
ENSG00000246090	2.0373470176097307e-07	8.083070370802005
ENSG00000197557	2.052203128619229e-07	8.221160026044632
ENSG00000258839	2.0822308849559493e-07	8.309212580880772
ENSG00000158555	2.0974039665605386e-07	8.4120263982707
ENSG00000151414	2.1280721627332117e-07	8.827259936770426
ENSG00000143258	2.143568742021248e-07	8.787686356639945
ENSG00000164346	2.143568742021248e-07	8.900819089927607
ENSG00000107679	2.1591746265955215e-07	8.236615319335499
ENSG00000266208	2.1591746265955215e-07	6.269154413962915
ENSG00000105808	2.2066555805723196e-07	7.105233601414033
ENSG00000184083	2.222706179328718e-07	8.305155785748926
ENSG00000186153	2.288047054650256e-07	8.471634556380057
ENSG00000114942	2.3046707769147882e-07	8.945443836377912
ENSG00000104671	2.3214114717019834e-07	8.364089830196173
ENSG00000242247	2.3552469622982634e-07	8.879003902296445
ENSG00000128165	2.3723433628405387e-07	8.808507173083129
ENSG00000168071	2.389559945436821e-07	8.892705499663915
ENSG00000241324	2.4068975256065436e-07	6.848537479081966
ENSG00000173376	2.424356924189429e-07	8.856194343477302
ENSG00000160691	2.424356924189429e-07	8.921103065586836
ENSG00000158793	2.424356924189429e-07	8.713669673078742
ENSG00000241556	2.4419389673788186e-07	6.3975790708606075
ENSG00000012174	2.459644486754977e-07	8.686803319127756
ENSG00000138629	2.5317181481612625e-07	8.850606336373524
ENSG00000233836	2.537815769877656e-07	6.204668239859612
ENSG00000196081	2.6121058001140036e-07	6.596005566806008
ENSG00000188959	2.63100486495764e-07	5.352235662390523
ENSG00000106785	2.787039444846574e-07	8.751712041237289
ENSG00000107745	2.8274267339450884e-07	8.698973704523292
ENSG00000115841	2.994717453126779e-07	8.373074535151288
ENSG00000163040	2.994717453126779e-07	5.663172158648368
ENSG00000177917	3.0162908090749896e-07	8.6629200787407
ENSG00000188419	3.0380145936686967e-07	8.666976873872548
ENSG00000149806	3.0598898188184225e-07	8.921103065586836
ENSG00000052126	3.194378917463422e-07	7.233498513087591
ENSG00000215447	3.415027858473252e-07	8.027885761308033
ENSG00000086619	3.514043906221614e-07	8.876478319136533
ENSG00000173207	3.564588297821615e-07	8.586835342423607
ENSG00000180998	3.615835980445984e-07	6.627161794696705
ENSG00000196659	3.615835980445984e-07	8.00058735987517
ENSG00000184992	3.615835980445984e-07	8.674632933732218
ENSG00000140367	3.667796388135242e-07	8.868364728872839
ENSG00000272711	3.8554095963946295e-07	6.444354686825696
ENSG00000238150	3.8554095963946295e-07	4.654212636814697
ENSG00000157625	3.882958233480444e-07	8.74864961729342
ENSG00000177943	3.882958233480444e-07	8.690323273475645
ENSG00000079616	3.882958233480444e-07	8.78010960716021
ENSG00000188001	3.995069862450965e-07	6.710456102924606
ENSG00000237765	4.0235834466337147e-07	7.851061161050273
ENSG00000237214	4.023583446633736e-07	6.943863929832067
ENSG00000237991	4.023583446633736e-07	6.52381532400433
ENSG00000238197	4.023583446633736e-07	7.793376451318533
ENSG00000174791	4.081202511884623e-07	6.528048466903082
ENSG00000003393	4.1691306312337303e-07	8.666976873872548
ENSG00000159399	4.1691306312337303e-07	8.670831102127904
ENSG00000168807	4.198845210301989e-07	8.315539995644999
ENSG00000169253	4.1988452103020336e-07	4.4908802322307215
ENSG00000235065	4.1988452103020336e-07	7.808301900479367
ENSG00000105676	4.1988452103020336e-07	8.759288790717024
ENSG00000223799	4.3505182128103554e-07	6.746667374802623
ENSG00000166224	4.391851206408787e-07	8.638579307949625
ENSG00000164181	4.4126599068275513e-07	8.77452160005643
ENSG00000220472	4.4440518910182174e-07	7.172010125947833
ENSG00000162409	4.5717940541621445e-07	3.3782438881356507
ENSG00000084234	4.6151586922135207e-07	8.873415895192664
ENSG00000136059	4.714188735336794e-07	8.793274363743723
ENSG00000232671	4.736472901356068e-07	4.9621101799373175
ENSG00000197183	4.78134729227533e-07	8.550781716641017
ENSG00000121413	4.815272658660784e-07	8.237407123646983
ENSG00000203761	4.918451486984989e-07	7.920727705682655
ENSG00000137877	4.953317167791926e-07	8.315865819018045
ENSG00000196998	5.059354379066284e-07	8.794805575715658
ENSG00000116791	5.35296414596134e-07	8.720252051370501
ENSG00000236914	5.428902245936856e-07	5.466174258808167
ENSG00000204060	5.544765856628037e-07	4.6119506034032485
ENSG00000146263	5.623332680707457e-07	8.536622588869525
ENSG00000072195	5.663018654317523e-07	6.614143061933821
ENSG00000144677	5.663018654317523e-07	6.923016997535864
ENSG00000187243	5.743204562455505e-07	4.231630067731763
ENSG00000137054	5.990403459159778e-07	8.76893359295265
ENSG00000158714	6.004434170677018e-07	6.4498236765402455
ENSG00000188026	6.175300384535252e-07	6.354431897353673
ENSG00000186468	6.204231294918544e-07	8.904875885059452
ENSG00000118197	6.218745838306763e-07	8.7542376243972
ENSG00000254615	6.440442745691966e-07	8.61270732518662
ENSG00000164938	6.485689761556698e-07	8.945443836377912
ENSG00000134986	6.531243948543106e-07	7.934859919725255
ENSG00000204387	6.577107314240651e-07	8.892705499663915
ENSG00000232346	6.607855654414411e-07	7.321473945230508
ENSG00000167614	6.669769675067097e-07	7.029176446365849
ENSG00000232176	6.763693157565009e-07	5.0158249539697985
ENSG00000138814	6.763693157565081e-07	8.811032756243042
ENSG00000125841	6.906979174870299e-07	8.221820123325145
ENSG00000188846	6.906979174870299e-07	8.93733024611422
ENSG00000186056	6.955389768094008e-07	8.419890590854038
ENSG00000154719	6.955389768094046e-07	8.551318557424972
ENSG00000169230	7.053196556956099e-07	8.779572766376255
ENSG00000143603	7.053196556956137e-07	8.899287877955674
ENSG00000225218	7.152331794129758e-07	5.472657167844963
ENSG00000244968	7.152331794129822e-07	3.3365710447653605
ENSG00000159082	7.354657279666649e-07	8.633985672033823
ENSG00000101439	7.354657279666649e-07	8.89117428769198
ENSG00000130433	7.406096323522812e-07	5.892730674157779
ENSG00000223704	7.406096323522812e-07	7.593063731766647
ENSG00000223722	7.457882907014323e-07	5.003137019348373
ENSG00000182742	7.510019289859404e-07	7.125528479466029
ENSG00000198056	7.668550043283241e-07	8.413642486469746
ENSG00000000460	7.776028274269318e-07	7.999003751252195
ENSG00000236423	7.995367592154713e-07	7.409231702389181
ENSG00000263164	8.10726679265276e-07	3.773030076329423
ENSG00000058056	8.335621347940881e-07	8.506614500594736
ENSG00000166562	8.530651537860016e-07	8.925159860718681
ENSG00000235701	8.831484314732932e-07	3.772041370081114
ENSG00000135677	8.831484314733026e-07	8.880535114268378
ENSG00000226329	9.079503144859659e-07	6.48953554496041
ENSG00000108405	9.269917992115099e-07	8.91145826335121
ENSG00000186792	9.464186538583157e-07	7.354501738611989
ENSG00000243517	9.529812015753622e-07	6.995102797962764
ENSG00000233379	9.529812015753622e-07	5.131053068411133
ENSG00000135404	9.529812015753673e-07	8.933273450982373
ENSG00000145194	9.595876810787798e-07	8.444768202429069
ENSG00000208028	9.662383751818179e-07	7.56588156710267
ENSG00000205143	9.79673547160569e-07	5.165254934471233
ENSG00000133872	9.932890150436677e-07	8.933273450982373
ENSG00000173320	1.0001650856754614e-06	6.723081102923361
ENSG00000169567	1.0001650856754614e-06	8.919571853614903
ENSG00000203705	1.0140553674299717e-06	8.716195256238654
ENSG00000243829	1.0210701708156583e-06	6.623381249456676
ENSG00000176371	1.0352405969352338e-06	8.456990984475645
ENSG00000196411	1.0423968229159868e-06	7.728552605436112
ENSG00000089050	1.0423968229159868e-06	8.299233504737682
ENSG00000092978	1.0496007960971716e-06	8.64363047426945
ENSG00000004838	1.0496007960971716e-06	6.9314919866413796
ENSG00000273058	1.0665974743502043e-06	7.349146649845131
ENSG00000228451	1.096354674589008e-06	7.6355721407767065
ENSG00000174672	1.108988630865815e-06	5.894248769232758
ENSG00000166348	1.1166363389319075e-06	8.405986426610076
ENSG00000214717	1.1191968690989025e-06	8.615769749130488
ENSG00000223768	1.1269125105028701e-06	7.923579112215614
ENSG00000183386	1.1346794822512361e-06	6.613575655185138
ENSG00000131725	1.150368731678157e-06	8.646692898213319
ENSG00000188818	1.1556448577402655e-06	8.295379276482326
ENSG00000213293	1.1662672673130211e-06	3.8049140181619476
ENSG00000104852	1.1742958544349748e-06	8.93733024611422
ENSG00000162836	1.1823777715744699e-06	8.68067847124002
ENSG00000253619	1.1905133591716817e-06	4.662335325760111
ENSG00000183921	1.198702959744656e-06	7.461112156605248
ENSG00000069011	1.198702959744656e-06	5.5633485976579236
ENSG00000104626	1.215245580351388e-06	8.394352881998493
ENSG00000225573	1.215245580351388e-06	7.170763705688441
ENSG00000165678	1.223599295919027e-06	8.904875885059452
ENSG00000186310	1.232008415554576e-06	5.743868830737442
ENSG00000104381	1.2404732923471358e-06	7.821603929941036
ENSG00000171827	1.2404732923471358e-06	5.786546663504817
ENSG00000118162	1.2489942815368695e-06	8.331635469141407
ENSG00000173276	1.2575717405274504e-06	8.824734353610515
ENSG00000181982	1.2575717405274572e-06	8.652280905317097
ENSG00000170727	1.2662060288985905e-06	8.203859163949337
ENSG00000143575	1.2662060288986017e-06	8.892705499663915
ENSG00000198625	1.2662060288986017e-06	8.917046270454989
ENSG00000073712	1.2836465430569154e-06	8.160073052614383
ENSG00000143653	1.2924534989971481e-06	8.393129030205133
ENSG00000270036	1.2924534989971596e-06	4.355779869242199
ENSG00000138780	1.301318744649486e-06	8.45288179269276
ENSG00000234880	1.3102426506637673e-06	2.1440537536487447
ENSG00000272979	1.3192255899423286e-06	5.2626304141030715
ENSG00000235962	1.328267937653026e-06	4.276303165842328
ENSG00000132824	1.337370071242288e-06	8.887117492560137
ENSG00000160202	1.3373700712423023e-06	6.338547792320713
ENSG00000167554	1.346532370448246e-06	6.151336600222583
ENSG00000198380	1.3743840938010144e-06	8.88306069742829
ENSG00000111276	1.383790899152871e-06	8.879003902296445
ENSG00000114423	1.4646337041736079e-06	8.54626739110515
ENSG00000008282	1.4746356436376293e-06	8.872421524004686
ENSG00000023909	1.4746356436376293e-06	8.328370478321048
ENSG00000205763	1.4746356436376293e-06	7.162754573880635
ENSG00000244879	1.5050383412907697e-06	8.640568050325582
ENSG00000139133	1.5360451854790387e-06	8.048758974402258
ENSG00000116957	1.5570577332082627e-06	8.63100255846989
ENSG00000214401	1.567667698247424e-06	7.7178156584380995
ENSG00000148291	1.578347372683617e-06	8.338886395248096
ENSG00000118217	1.5783473726836228e-06	8.912989475323146
ENSG00000213262	1.5783473726836228e-06	8.132543716695643
ENSG00000116161	1.589097196266214e-06	8.82320314163858
ENSG00000170899	1.589097196266214e-06	8.386696822138825
ENSG00000118816	1.5999176113937523e-06	8.929216655850528
ENSG00000152422	1.6108090631290644e-06	8.726834429662258
ENSG00000256633	1.632806870087141e-06	3.3339820347080473
ENSG00000260591	1.6550942315089653e-06	6.931077175074536
ENSG00000130653	1.6663476365451814e-06	8.819146346506736
ENSG00000213523	1.677674805373838e-06	8.763882426632826
ENSG00000170540	1.677674805373838e-06	8.795342416499613
ENSG00000136758	1.6890762021383244e-06	8.900819089927607
ENSG00000160055	1.712103550005774e-06	8.233585374967701
ENSG00000164924	1.723730443400579e-06	8.925159860718681
ENSG00000213516	1.723730443400579e-06	8.565020154792446
ENSG00000153048	1.7472130460893457e-06	8.498835184238507
ENSG00000260805	1.8072768320108597e-06	6.792315438021512
ENSG00000141401	1.8072768320108597e-06	8.334292759332294
ENSG00000196668	1.819526178447184e-06	7.359611624001631
ENSG00000174748	1.819526178447184e-06	8.941387041246065
ENSG00000175602	1.831855544628782e-06	8.845018329269742
ENSG00000166946	1.8359832021409631e-06	8.904875885059452
ENSG00000260618	1.8359832021409631e-06	8.449616801872402
ENSG00000255438	1.8442654322097887e-06	6.354670192308549
ENSG00000120913	1.8567563458457498e-06	8.012083631608599
ENSG00000207146	1.8693287932106162e-06	3.8252362190442075
ENSG00000153779	1.920444180043879e-06	4.381256075028599
ENSG00000104131	1.9377800810647514e-06	8.88864870453207
ENSG00000222808	1.9465045001003685e-06	5.940206940532795
ENSG00000113594	1.964067060129275e-06	7.081655224034429
ENSG00000255086	1.9773391089739732e-06	3.5865979740822413
ENSG00000159110	1.9773391089739732e-06	8.838435950977985
ENSG00000273382	2.031296926535768e-06	6.20612670245425
ENSG00000143401	2.058805246159146e-06	8.860251138609149
ENSG00000146828	2.0726936908692246e-06	8.790748780583813
ENSG00000136636	2.086672403692183e-06	8.84808075321361
ENSG00000215301	2.1007419474189593e-06	8.941387041246065
ENSG00000245571	2.1007419474189665e-06	8.167295611111683
ENSG00000188971	2.1291557955003624e-06	8.6228889682062
ENSG00000261441	2.1435012422462405e-06	6.466175772997858
ENSG00000228929	2.1435012422462405e-06	7.124557499114966
ENSG00000099385	2.1579398047163867e-06	8.036588589006719
ENSG00000169241	2.1724720626251256e-06	8.84808075321361
ENSG00000204390	2.1870985991287552e-06	7.244618635835553
ENSG00000154727	2.2315497638086843e-06	8.818151975318758
ENSG00000185905	2.2465593157738346e-06	8.88864870453207
ENSG00000118508	2.261666114425862e-06	8.016964710628002
ENSG00000101282	2.261666114425862e-06	5.948098046845026
ENSG00000269988	2.261666114425862e-06	5.128002002191563
ENSG00000233956	2.2768707639827934e-06	4.4408071614738
ENSG00000111445	2.292173872242202e-06	8.462324028051897
ENSG00000139350	2.3075760506013145e-06	8.590355296771499
ENSG00000143498	2.3075760506013145e-06	8.255013892040358
ENSG00000040199	2.3386800813266127e-06	8.824734353610515
ENSG00000164754	2.3543831746672917e-06	8.844023958081767
ENSG00000109685	2.37018782009755e-06	8.868364728872839
ENSG00000261786	2.3701878200975706e-06	8.742322202529193
ENSG00000267253	2.3860946473173147e-06	3.69141104246043
ENSG00000159346	2.3860946473173147e-06	8.899287877955674
ENSG00000272143	2.402104289748728e-06	5.155049915600385
ENSG00000139719	2.4182173845569377e-06	8.294974142729345
ENSG00000172348	2.4182173845569377e-06	5.2613611759421905
ENSG00000240342	2.434434572671132e-06	8.411777000590348
ENSG00000269934	2.483717163042713e-06	4.899465010869484
ENSG00000231500	2.50035720968976e-06	8.945443836377912
ENSG00000173638	2.517104611487734e-06	8.571602533084203
ENSG00000126467	2.522711050099677e-06	6.28738721306461
ENSG00000060237	2.522711050099677e-06	8.876478319136533
ENSG00000102081	2.5566031115768605e-06	8.803456006763307
ENSG00000072858	2.608264783465891e-06	8.806975961111196
ENSG00000151229	2.6082647834659184e-06	8.468651442816121
ENSG00000116885	2.6082647834659184e-06	7.3377409368340825
ENSG00000020129	2.6257076823530567e-06	8.796336787687592
ENSG00000157796	2.6373986366648748e-06	8.804450377951285
ENSG00000222018	2.643262897205065e-06	6.173345553900838
ENSG00000256733	2.678713051554242e-06	4.53708215324555
ENSG00000182827	2.696609389639574e-06	8.874947107164598
ENSG00000139239	2.7327481149796444e-06	8.127105879817314
ENSG00000144591	2.7327481149796537e-06	8.879003902296445
ENSG00000157045	2.750991925620737e-06	8.765413638604759
ENSG00000078177	2.750991925620737e-06	8.830322360714293
ENSG00000102241	2.750991925620737e-06	8.846549541241677
ENSG00000137575	2.7878320327054895e-06	8.827796777554383
ENSG00000257543	2.7878320327054895e-06	5.898468342040585
ENSG00000107669	2.8251469566118224e-06	8.73142806557806
ENSG00000163931	2.8439843042575717e-06	8.908932680191299
ENSG00000155846	2.862942559957733e-06	8.717189627426633
ENSG00000150054	2.882022467315741e-06	6.70234064930618
ENSG00000156313	2.901224774290953e-06	8.292933003702348
ENSG00000140876	2.901224774290953e-06	5.981714348604059
ENSG00000196562	2.9205502332225895e-06	8.89117428769198
ENSG00000136631	2.959573638358188e-06	8.742067239001663
ENSG00000226029	2.9792731113594155e-06	6.3033251556913195
ENSG00000165171	2.9792731113594155e-06	6.304179680371846
ENSG00000127920	2.9792731113594316e-06	7.441196032279888
ENSG00000240376	2.999098789960898e-06	8.357304885027926
ENSG00000213943	3.0391318669128885e-06	3.085980691978848
ENSG00000180815	3.0391318669128885e-06	5.220472059733107
ENSG00000166908	3.059340828080828e-06	8.752706412425267
ENSG00000169884	3.059340828080828e-06	7.916378236446224
ENSG00000140009	3.059340828080855e-06	8.391342854705666
ENSG00000140263	3.059340828080855e-06	8.292316852538457
ENSG00000105146	3.079679120533897e-06	6.799787845693451
ENSG00000153250	3.079679120533897e-06	8.896762294795762
ENSG00000232706	3.100147537136944e-06	3.9575542613190224
ENSG00000154479	3.2257356306927452e-06	6.261174902778551
ENSG00000188613	3.2686760222370534e-06	8.160935716771386
ENSG00000087842	3.3194686178191322e-06	7.4360896058057495
ENSG00000013392	3.3341197571360305e-06	8.727828800850236
ENSG00000065923	3.3341197571360305e-06	8.091518234973163
ENSG00000110092	3.33411975713606e-06	8.805981589923219
ENSG00000198088	3.341468645444335e-06	8.323319312001225
ENSG00000238105	3.3562132173983487e-06	8.766408009792737
ENSG00000181026	3.3636089644426588e-06	8.892705499663915
ENSG00000114757	3.3636089644426706e-06	6.81274719602432
ENSG00000145476	3.3858904315247193e-06	8.699968075711269
ENSG00000123595	3.408313908380298e-06	8.761356843472914
ENSG00000101052	3.4308802617056783e-06	8.52677521975741
ENSG00000164904	3.4917623565968037e-06	8.427089120309686
ENSG00000197566	3.5225919503979015e-06	7.742169326576471
ENSG00000147234	3.5458858636720235e-06	6.909555999365959
ENSG00000053501	3.569327960276526e-06	8.695911280579425
ENSG00000147100	3.5929191427294395e-06	5.307071551455932
ENSG00000138172	3.6645963089824106e-06	7.980048755534604
ENSG00000118181	3.6645963089824106e-06	8.941387041246065
ENSG00000155313	3.713143298563398e-06	8.761356843472914
ENSG00000143768	3.7131432985634304e-06	6.783202883773596
ENSG00000236519	3.7376482438799323e-06	6.2944938918920625
ENSG00000272659	3.762308740724546e-06	5.106177612992061
ENSG00000137806	3.762308740724546e-06	8.745129662945532
ENSG00000108828	3.7623087407245925e-06	8.807512801895154
ENSG00000165646	3.7623087407245925e-06	8.103970497625125
ENSG00000140451	3.7871257342647762e-06	8.74612403413351
ENSG00000261114	3.837233019445708e-06	8.41410001687377
ENSG00000138279	3.837233019445708e-06	8.868364728872839
ENSG00000047365	3.862525228854993e-06	8.620284074666351
ENSG00000069329	3.862525228854993e-06	8.846549541241677
ENSG00000213513	3.862525228854993e-06	4.11146329803707
ENSG00000260625	3.913591617333378e-06	6.24009659832857
ENSG00000161714	3.913591617333378e-06	7.361808615749345
ENSG00000165804	3.913591617333378e-06	8.259123083823244
ENSG00000226751	3.93936774757842e-06	8.611176113214684
ENSG00000230202	3.991410800303255e-06	8.53509137689759
ENSG00000143621	3.991410800303255e-06	8.904875885059452
ENSG00000150938	4.017679707914733e-06	7.744858305460193
ENSG00000164932	4.017679707914733e-06	8.682209683211953
ENSG00000232874	4.044114869320046e-06	5.0387918598726396
ENSG00000144036	4.0707172914417565e-06	8.393561077687005
ENSG00000185100	4.097487987001355e-06	6.849322541663804
ENSG00000187837	4.124427974550774e-06	8.925159860718681
ENSG00000094841	4.124427974550774e-06	8.364881634507661
ENSG00000223393	4.151538278503898e-06	3.2955988861234675
ENSG00000121848	4.2062739627782675e-06	8.845018329269742
ENSG00000213621	4.233901421524655e-06	5.2221737397729315
ENSG00000165689	4.233901421524655e-06	8.838435950977985
ENSG00000168237	4.2431492943534156e-06	8.573133745056138
ENSG00000140612	4.261703353589464e-06	8.900819089927607
ENSG00000169740	4.3556501264313475e-06	8.504168227814759
ENSG00000242294	4.41297077861023e-06	8.650212852561207
ENSG00000233297	4.441902440783798e-06	6.436465153740897
ENSG00000124098	4.500313902893155e-06	8.684735266371867
ENSG00000134955	4.559463576068169e-06	7.865102598172388
ENSG00000140374	4.55946357606821e-06	8.858183085853259
ENSG00000100266	4.589318025824705e-06	8.58025296413185
ENSG00000121406	4.589318025824705e-06	8.232996137532703
ENSG00000136643	4.589318025824705e-06	8.767939221764673
ENSG00000140521	4.589318025824746e-06	8.806975961111196
ENSG00000115539	4.619360381933707e-06	8.555912193340776
ENSG00000198960	4.619360381933707e-06	8.519401037154163
ENSG00000236935	4.649591775612055e-06	7.280287739559441
ENSG00000067704	4.680013344547831e-06	8.904875885059452
ENSG00000089876	4.680013344547831e-06	8.678152888080106
ENSG00000198353	4.6800133445478476e-06	5.192407832322408
ENSG00000057468	4.6800133445478476e-06	6.452547771458135
ENSG00000101400	4.710626232935275e-06	8.428338455025195
ENSG00000131263	4.741431591509672e-06	8.771996016896516
ENSG00000262484	4.772430577582686e-06	5.698770755493637
ENSG00000187764	4.772430577582686e-06	8.876478319136533
ENSG00000260719	4.835014094565362e-06	8.38697869939525
ENSG00000111817	4.835014094565362e-06	8.302295928681547
ENSG00000214706	4.898386175252404e-06	8.831853572686226
ENSG00000174607	4.930370891152148e-06	8.644422278580937
ENSG00000139192	4.930370891152192e-06	8.896762294795762
ENSG00000137876	4.962556318517811e-06	8.904875885059452
ENSG00000089692	4.994943661696264e-06	7.907720473898454
ENSG00000157869	4.994943661696264e-06	8.670039297816416
ENSG00000136044	5.093329332765203e-06	8.753243253209222
ENSG00000188266	5.093329332765203e-06	7.9794267036773405
ENSG00000211460	5.126536520506535e-06	8.818151975318758
ENSG00000010626	5.126536520506535e-06	8.106666168085455
ENSG00000102780	5.1265365205065624e-06	7.516416889941554
ENSG00000017621	5.159951749501464e-06	7.203924659981388
ENSG00000196208	5.159951749501464e-06	7.565300780202092
ENSG00000108379	5.159951749501464e-06	5.0369838537168485
ENSG00000253270	5.159951749501464e-06	4.545615880878319
ENSG00000064787	5.1599517495015095e-06	8.155766859802183
ENSG00000184343	5.1599517495015095e-06	7.210284889167882
ENSG00000236060	5.193576265839804e-06	5.354056188075596
ENSG00000165168	5.193576265839804e-06	8.88306069742829
ENSG00000171119	5.227411322699599e-06	5.843109224081491
ENSG00000225342	5.261458180384993e-06	6.535629791814044
ENSG00000143341	5.295718106364491e-06	3.9309441053175114
ENSG00000214597	5.295718106364491e-06	4.158629609192882
ENSG00000198755	5.295718106364491e-06	8.933273450982373
ENSG00000103540	5.3301923753091215e-06	8.647229738997275
ENSG00000169379	5.3417316514164156e-06	8.077279796821735
ENSG00000163013	5.341731651416463e-06	8.839430322165963
ENSG00000131127	5.376493706324051e-06	8.209107331298473
ENSG00000142937	5.3997890770225044e-06	8.93733024611422
ENSG00000176896	5.4349140954939585e-06	8.31293510210515
ENSG00000250220	5.4349140954939585e-06	5.765594459832219
ENSG00000170832	5.4466711513717746e-06	8.534554536113635
ENSG00000132846	5.470258628414134e-06	8.59701698544319
ENSG00000259594	5.505823987048618e-06	6.619187992714078
ENSG00000227939	5.541611490099483e-06	7.363336608187847
ENSG00000186976	5.541611490099512e-06	6.833704985806061
ENSG00000135318	5.5776224637453615e-06	6.835326221996333
ENSG00000077157	5.589676012057371e-06	8.672362314099837
ENSG00000226828	5.650320165156285e-06	2.7613686078638384
ENSG00000185808	5.810968131751568e-06	8.68879206150371
ENSG00000087077	5.836069443433969e-06	8.71160162032285
ENSG00000181163	5.8486591324356e-06	8.945443836377912
ENSG00000162650	5.924746986350386e-06	8.162014964186476
ENSG00000270041	5.924746986350439e-06	6.501337819255845
ENSG00000081913	5.96314664329064e-06	7.630670210680954
ENSG00000224738	6.0017853358975065e-06	4.868147074253376
ENSG00000187446	6.001785335897559e-06	8.852137548345457
ENSG00000156140	6.0276779636516e-06	4.101740185667423
ENSG00000104936	6.040664485896471e-06	8.489392948879374
ENSG00000255237	6.040664485896471e-06	4.541190683903447
ENSG00000130810	6.040664485896471e-06	7.661282821619908
ENSG00000213315	6.040664485896471e-06	6.450384685423984
ENSG00000271396	6.079785523037253e-06	4.453154210157424
ENSG00000180573	6.119149885136351e-06	8.892705499663915
ENSG00000143553	6.119149885136405e-06	8.668508085844481
ENSG00000232995	6.119149885136405e-06	7.063658046714107
ENSG00000196172	6.158759018120335e-06	7.054322737075747
ENSG00000137478	6.158759018120335e-06	8.892705499663915
ENSG00000129353	6.198614376068005e-06	8.710070408350918
ENSG00000235508	6.198614376068027e-06	4.784860286330438
ENSG00000224858	6.2790696241931875e-06	5.60192250966182
ENSG00000197599	6.3196724636818204e-06	7.023982776166888
ENSG00000124198	6.319672463681854e-06	8.91145826335121
ENSG00000213625	6.319672463681854e-06	8.896762294795762
ENSG00000177519	6.319672463681854e-06	6.722670534548912
ENSG00000153291	6.360527426844042e-06	6.989698707441223
ENSG00000135253	6.484620055437896e-06	8.510213765322558
ENSG00000243056	6.484620055437896e-06	5.614438827610585
ENSG00000182050	6.52649855261387e-06	7.1216901641304995
ENSG00000260660	6.568636735533377e-06	6.347742618257202
ENSG00000244184	6.5686367355334114e-06	4.212911742336988
ENSG00000118307	6.5686367355334114e-06	5.590552699928932
ENSG00000158292	6.653698319311127e-06	5.47548043813202
ENSG00000107816	6.739817214859085e-06	8.61730096110242
ENSG00000101310	6.871005504598352e-06	8.88864870453207
ENSG00000240038	6.915277273593741e-06	8.747655246105444
ENSG00000269148	6.915277273593741e-06	6.105870638087052
ENSG00000165516	6.959822885375263e-06	8.887117492560137
ENSG00000157540	6.9598228853753e-06	8.880535114268378
ENSG00000185834	6.9598228853753e-06	7.308899072700633
ENSG00000104774	6.9598228853753e-06	8.876478319136533
ENSG00000187123	7.004643957377925e-06	5.348478457251715
ENSG00000213399	7.004643957377925e-06	4.716164077670368
ENSG00000116918	7.004643957377925e-06	8.700962446899247
ENSG00000241352	7.049742116094644e-06	5.481989038298421
ENSG00000253476	7.049742116094744e-06	4.4970426738462015
ENSG00000266957	7.095118997124375e-06	3.96310799789013
ENSG00000222020	7.095118997124375e-06	7.268165169122185
ENSG00000198937	7.140776245219563e-06	8.64569852702534
ENSG00000101049	7.232938467673105e-06	6.370088198791694
ENSG00000258458	7.279446777738758e-06	6.111697403541789
ENSG00000103740	7.326242126381748e-06	5.819802121457105
ENSG00000008853	7.389085353528378e-06	8.617221650722483
ENSG00000165795	7.389085353528378e-06	8.505214995653775
ENSG00000075826	7.4207007138330394e-06	8.79128562136777
ENSG00000273489	7.484321463869937e-06	4.702486230655351
ENSG00000079974	7.484321463869977e-06	8.526440945849941
ENSG00000185697	7.484321463869977e-06	8.296047824297258
ENSG00000006740	7.484321463869977e-06	7.757994811082412
ENSG00000260919	7.629388253393953e-06	4.042293504482404
ENSG00000101443	7.661989908210697e-06	5.717465917353976
ENSG00000232698	7.661989908210724e-06	7.545931865350906
ENSG00000102882	7.678340842178517e-06	8.765413638604759
ENSG00000254685	7.727594855099651e-06	8.26777351487089
ENSG00000253250	7.727594855099651e-06	7.102160713315824
ENSG00000124635	7.760599195971723e-06	8.57798234449947
ENSG00000146576	7.777152063647288e-06	8.704024870843115
ENSG00000143314	7.877183202963256e-06	8.811032756243042
ENSG00000110318	7.927660726247144e-06	8.145716923813577
ENSG00000178715	7.927660726247214e-06	6.669655927993797
ENSG00000236204	7.978448630292626e-06	6.45268849374058
ENSG00000213261	8.029548736436656e-06	6.800399747858403
ENSG00000160781	8.029548736436656e-06	8.565477685196466
ENSG00000270110	8.080962876142285e-06	5.453838244739532
ENSG00000185112	8.080962876142285e-06	7.701407477114044
ENSG00000176974	8.184740633037779e-06	8.630465717685935
ENSG00000181444	8.23710796426044e-06	7.942157676635805
ENSG00000069275	8.289796757217003e-06	8.86277672176906
ENSG00000239191	8.289796757217003e-06	3.1934941793940137
ENSG00000204923	8.342808894797895e-06	8.413308212562281
ENSG00000103496	8.342808894797895e-06	8.64363047426945
ENSG00000244313	8.503804361216784e-06	8.564025783604466
ENSG00000162378	8.50380436121689e-06	8.680141630456063
ENSG00000160752	8.50380436121689e-06	8.785160773480033
ENSG00000163382	8.50380436121689e-06	8.858719926637214
ENSG00000179151	8.558128915949205e-06	8.722777634530411
ENSG00000232623	8.576310986489136e-06	2.917980639042953
ENSG00000203832	8.667778722406977e-06	8.121394616216977
ENSG00000165912	8.667778722406977e-06	8.023259645816157
ENSG00000130303	8.667778722407053e-06	8.921103065586836
ENSG00000215283	8.723107877691146e-06	4.952102112378873
ENSG00000123374	8.77877582140148e-06	8.470640185192078
ENSG00000120709	8.77877582140148e-06	8.884591909400223
ENSG00000150471	8.77877582140148e-06	5.650037624523987
ENSG00000198715	8.834784532427343e-06	8.710607249134876
ENSG00000147454	8.834784532427343e-06	8.671033669004395
ENSG00000044524	8.834784532427343e-06	4.5629035806913
ENSG00000067533	8.834784532427343e-06	8.68300148752344
ENSG00000040341	8.947832226765479e-06	8.710070408350918
ENSG00000142676	9.00487522280992e-06	8.933273450982373
ENSG00000216866	9.00487522280992e-06	5.815112387154567
ENSG00000175395	9.062267011748306e-06	8.255013892040358
ENSG00000273044	9.120009627766663e-06	2.032529698681035
ENSG00000220867	9.178105116282402e-06	2.3871224448629733
ENSG00000271948	9.236555534002893e-06	6.9590115578670435
ENSG00000089157	9.473948029503208e-06	8.941387041246065
ENSG00000163754	9.55437134451495e-06	8.84808075321361
ENSG00000116747	9.676235308995969e-06	8.838435950977985
ENSG00000105429	9.717186904175773e-06	8.826265565582448
ENSG00000162878	9.717186904175773e-06	4.976776536330009
ENSG00000188153	9.717186904175773e-06	8.10820439978506
ENSG00000141985	9.799589346810525e-06	8.819683187290691
ENSG00000069712	9.987452334106042e-06	7.05036261256512
ENSG00000260359	1.0029666236141283e-05	8.822208770450603
ENSG00000198853	1.0114607956214287e-05	7.419147803231173
ENSG00000258118	1.0114607956214377e-05	2.7691681233877525
ENSG00000117697	1.0178766531763142e-05	8.68067847124002
ENSG00000175505	1.0243315278985273e-05	7.327383524018815
ENSG00000164077	1.0243315278985328e-05	8.605588106110904
ENSG00000076258	1.0308256459800326e-05	7.984994793706152
ENSG00000006704	1.0308256459800326e-05	5.876309149905334
ENSG00000185278	1.0373592348533371e-05	8.627403293742066
ENSG00000214226	1.0373592348533371e-05	7.760188248450498
ENSG00000156535	1.0373592348533371e-05	6.928073314365487
ENSG00000117593	1.0439325231978746e-05	8.732959277549993
ENSG00000244165	1.0439325231978838e-05	8.217226487409341
ENSG00000228797	1.063892890691621e-05	3.0944265716982886
ENSG00000255992	1.0774025488624478e-05	5.460637647136852
ENSG00000259692	1.0910766007001157e-05	4.160699871675138
ENSG00000204262	1.0910766007001157e-05	7.873648235917955
ENSG00000100221	1.0979758690301985e-05	8.831853572686226
ENSG00000228649	1.0979758690301985e-05	7.7470703226708455
ENSG00000249353	1.1049169521236653e-05	7.76954560758252
ENSG00000273139	1.1049169521236713e-05	4.561585950974574
ENSG00000143630	1.1119000914861387e-05	7.831936078032262
ENSG00000155755	1.1119000914861387e-05	8.343066446876499
ENSG00000120798	1.133104282068791e-05	8.727371270446213
ENSG00000149761	1.1331042820688012e-05	8.73188559598208
ENSG00000248991	1.1331042820688012e-05	6.8714323664892785
ENSG00000173218	1.154695800667878e-05	7.149298145578742
ENSG00000231205	1.161980207718344e-05	3.8075120626124463
ENSG00000166681	1.161980207718344e-05	7.80111772225151
ENSG00000183617	1.161980207718344e-05	8.776052812028363
ENSG00000237484	1.1717612952645522e-05	7.3095337350596665
ENSG00000242797	1.1717612952645522e-05	4.963165805123746
ENSG00000104979	1.176681384543521e-05	8.860251138609149
ENSG00000094975	1.176681384543521e-05	8.88864870453207
ENSG00000182899	1.1840986629425727e-05	8.941387041246065
ENSG00000004975	1.1865810322369306e-05	8.716195256238654
ENSG00000115947	1.191560742723823e-05	8.629928876901978
ENSG00000271420	1.191560742723823e-05	2.5340265215216706
ENSG00000080947	1.191560742723823e-05	7.522136604076309
ENSG00000057252	1.1990678816725478e-05	8.79128562136777
ENSG00000144426	1.1990678816725478e-05	8.494980955983154
ENSG00000147852	1.2015803192277207e-05	7.079665415065252
ENSG00000100439	1.2066203389759684e-05	8.681470275551504
ENSG00000221968	1.2066203389759684e-05	8.65273843572112
ENSG00000136710	1.2091479404898605e-05	8.645161686241385
ENSG00000119912	1.2142183752303922e-05	8.86277672176906
ENSG00000185615	1.2142183752303922e-05	5.575523642529795
ENSG00000205683	1.2218622524484224e-05	7.49242202155767
ENSG00000271855	1.2295522340660842e-05	6.002744105739484
ENSG00000147475	1.2372885849501363e-05	8.770464804924583
ENSG00000148343	1.2372885849501429e-05	8.823739982422536
ENSG00000204536	1.2476763099197891e-05	8.657868912420879
ENSG00000233426	1.2634147404357151e-05	6.989288201635973
ENSG00000119326	1.2634147404357151e-05	8.600000099007122
ENSG00000198814	1.2634147404357151e-05	8.128179561385226
ENSG00000228413	1.2713551207168108e-05	4.717103983918764
ENSG00000235663	1.2873795744351453e-05	5.041038333864384
ENSG00000273477	1.295464197552594e-05	4.150473986719375
ENSG00000169239	1.3117796216850905e-05	8.243432744079819
ENSG00000234284	1.3117796216850905e-05	6.244141841775887
ENSG00000260317	1.3117796216850905e-05	6.385041983505001
ENSG00000135823	1.3282918143888055e-05	8.578264221755896
ENSG00000255050	1.336622403901488e-05	3.994391153065061
ENSG00000146147	1.336622403901488e-05	6.651691679132172
ENSG00000257097	1.3534339925053181e-05	2.4595493619475097
ENSG00000179397	1.3619155655180253e-05	7.197172529235408
ENSG00000150281	1.3619155655180253e-05	5.735010132004656
ENSG00000246089	1.3704480428697984e-05	7.9529654834793355
ENSG00000135185	1.3704480428697984e-05	8.904875885059452
ENSG00000157873	1.3704480428697984e-05	8.85466313150537
ENSG00000237039	1.3704480428697984e-05	7.539812583310348
ENSG00000143252	1.3963538173013901e-05	8.78921756861188
ENSG00000090581	1.3963538173013901e-05	8.847543912429655
ENSG00000268061	1.4050928362295542e-05	7.555274873255138
ENSG00000162148	1.4050928362295542e-05	7.932079373037812
ENSG00000101222	1.4227282959261185e-05	4.523597781866638
ENSG00000138796	1.4227282959261185e-05	8.706550454003029
ENSG00000104763	1.4316253358531954e-05	8.892705499663915
ENSG00000247735	1.4316253358531954e-05	5.574889412222015
ENSG00000105467	1.4405756512953554e-05	5.212175513077668
ENSG00000235670	1.4405756512953554e-05	4.041777685303377
ENSG00000255224	1.4405756512953554e-05	6.4613822784447965
ENSG00000135778	1.4405756512953554e-05	8.619826544262331
ENSG00000168159	1.4405756512953554e-05	8.89117428769198
ENSG00000171033	1.4495795458792527e-05	8.256087573608271
ENSG00000085719	1.4586373248651725e-05	8.892705499663915
ENSG00000162819	1.4586373248651725e-05	8.76893359295265
ENSG00000106113	1.4586373248651854e-05	6.255844257957125
ENSG00000236675	1.4677492951551285e-05	7.195273444745637
ENSG00000165533	1.4769157653012056e-05	8.373655322051865
ENSG00000219274	1.4769157653012056e-05	2.9011197307908065
ENSG00000239559	1.4861370455137765e-05	7.170570816625814
ENSG00000249184	1.5047452853213647e-05	6.50519130970253
ENSG00000205269	1.5047452853213647e-05	8.447883023023978
ENSG00000262333	1.5141328737037008e-05	6.491778638819485
ENSG00000242732	1.5141328737037008e-05	7.925303096602085
ENSG00000131187	1.5330765720696892e-05	8.022675974228338
ENSG00000213058	1.5458315610847234e-05	6.7233867181735745
ENSG00000176731	1.561918228716044e-05	8.702493658871182
ENSG00000196169	1.591278997537718e-05	8.764876797820804
ENSG00000240616	1.591278997537718e-05	7.105616804472124
ENSG00000124191	1.6011828100476567e-05	5.5187333267518675
ENSG00000120093	1.621167762015578e-05	7.292992769568066
ENSG00000143183	1.6346234930873535e-05	8.921103065586836
ENSG00000145685	1.6550077385008828e-05	7.707764603415193
ENSG00000160856	1.6652908921479635e-05	8.604056894138969
ENSG00000132704	1.6652908921479635e-05	8.89117428769198
ENSG00000273081	1.675635191082786e-05	7.727171563689628
ENSG00000188559	1.6756351910828067e-05	8.642636103081472
ENSG00000258102	1.6756351910828067e-05	3.0947723325960066
ENSG00000116191	1.6756351910828067e-05	8.925159860718681
ENSG00000196372	1.686040981092673e-05	7.327516568282192
ENSG00000198947	1.686040981092673e-05	7.025760250876916
ENSG00000257279	1.696508609809034e-05	5.3280632683423415
ENSG00000255760	1.7176307831633427e-05	5.985164905663389
ENSG00000171159	1.717630783163358e-05	8.759825631500979
ENSG00000188906	1.7282860323680235e-05	8.81409518018691
ENSG00000187325	1.7282860323680235e-05	8.62082091545031
ENSG00000271430	1.7282860323680235e-05	8.387973070583229
ENSG00000112531	1.7390045294312193e-05	8.872421524004686
ENSG00000099800	1.749786631343812e-05	8.749441421604908
ENSG00000172465	1.760632696996536e-05	8.357964982308438
ENSG00000107104	1.760632696996536e-05	8.908932680191299
ENSG00000160282	1.760632696996536e-05	5.8865688985295375
ENSG00000198689	1.771543087189349e-05	8.651207223749186
ENSG00000186462	1.7825181646409394e-05	8.102221693313762
ENSG00000102078	1.7825181646409394e-05	8.513610463173894
ENSG00000143570	1.7825181646409394e-05	8.78921756861188
ENSG00000168772	1.7935582939982076e-05	8.71114408991883
ENSG00000184007	1.8046638418458303e-05	8.900819089927607
ENSG00000214960	1.8158351767158402e-05	5.4090997504747955
ENSG00000144893	1.8158351767158402e-05	8.012144813640251
ENSG00000073605	1.8158351767158402e-05	8.83996716294992
ENSG00000120370	1.8158351767158402e-05	8.646692898213319
ENSG00000100997	1.8158351767158402e-05	8.797867999659527
ENSG00000090776	1.827072669097256e-05	7.315558995719382
ENSG00000171792	1.8383766914457795e-05	8.597474515847212
ENSG00000100206	1.8497476181934493e-05	6.31031236494678
ENSG00000169016	1.8497476181934493e-05	8.64363047426945
ENSG00000166816	1.8497476181934493e-05	8.30229592868155
ENSG00000128915	1.861185825758481e-05	8.842492746109832
ENSG00000227885	1.861185825758481e-05	4.985954749647188
ENSG00000108061	1.8611858257585042e-05	8.758294419529046
ENSG00000111530	1.872691692555109e-05	8.856194343477304
ENSG00000158716	1.895907927538738e-05	8.448288156776961
ENSG00000173578	1.895907927538738e-05	8.621612719761794
ENSG00000119969	1.907619062622795e-05	8.326099858688668
ENSG00000116857	1.907619062622795e-05	8.793274363743723
ENSG00000068308	1.907619062622795e-05	8.846549541241677
ENSG00000122026	1.9076190626228017e-05	8.929216655850528
ENSG00000204604	1.9115381314047434e-05	8.543204967161282
ENSG00000104695	1.919399390752458e-05	8.771996016896518
ENSG00000140694	1.919399390752458e-05	8.766408009792737
ENSG00000198917	1.9431691823749964e-05	8.729896853606125
ENSG00000125462	1.9431691823749964e-05	7.796194728967195
ENSG00000232093	1.9551594291305257e-05	5.806712775154752
ENSG00000010072	1.9672204354773125e-05	8.357304885027926
ENSG00000248787	1.9793525982418924e-05	4.144790155883181
ENSG00000000457	1.9793525982418924e-05	8.609644901242751
ENSG00000243927	1.99564019282221e-05	8.575993602123512
