# Supplementary material for: Machine learning predicts treatment sensitivity in multiple myeloma based on molecular and clinical information coupled with drug response
Source: PLoS One. 2021 Jul 28;16(7):e0254596. doi: 10.1371/journal.pone.0254596 (PMC8318243; doi:10.1371/journal.pone.0254596)
Supplement: S1 File — (ZIP) [file pone.0254596.s004.zip › Supplementary Material 1/11p15/selected_genes_experiment_6.csv]

gene	pvalue	entropy
ENSG00000132688	1.1309480087851757e-29	8.002566275869796
ENSG00000137478	2.353044293451526e-29	8.907881401625161
ENSG00000166441	3.587962554418773e-29	8.944318648588725
ENSG00000149823	1.3293892675579915e-28	8.878013208300944
ENSG00000149273	4.168878906605749e-27	8.948367231584678
ENSG00000175390	1.3651925744511311e-26	8.899784235633259
ENSG00000159556	1.6687183296071217e-26	8.139507046096
ENSG00000110700	1.725442176457991e-26	8.944318648588725
ENSG00000272668	4.7221582644561115e-26	6.02620637281864
ENSG00000228205	1.4493366034829998e-25	7.344700225223976
ENSG00000168071	2.977252735133314e-25	8.895735652637308
ENSG00000184083	3.0759581570849355e-25	8.28760428328052
ENSG00000177600	3.5909358669180834e-25	8.940270065592774
ENSG00000173153	8.90515034008341e-25	8.837527378341429
ENSG00000257698	1.1715289763537773e-24	8.179662355077177
ENSG00000118181	1.794092666249424e-24	8.940270065592774
ENSG00000247746	1.9439642981328002e-24	7.322976268064693
ENSG00000188004	2.2637120089619562e-24	6.045622565002366
ENSG00000168264	2.5525069541546903e-24	8.89420754028475
ENSG00000167283	3.485618905923464e-24	8.911929984621112
ENSG00000149269	5.108477409747921e-24	8.86991604230904
ENSG00000177628	5.108477409747921e-24	8.855249822677791
ENSG00000162191	1.1015308748575746e-23	8.845624544333333
ENSG00000158555	1.8815560461168157e-23	8.42619617284876
ENSG00000218426	5.617689171488075e-23	8.375751467305149
ENSG00000243284	6.510973337547307e-23	5.113748421613382
ENSG00000038002	1.6582383938282333e-22	8.898256123280701
ENSG00000135404	2.2372712653053095e-22	8.93217289960087
ENSG00000113272	3.015824696226407e-22	8.697811690064801
ENSG00000049769	5.065342067772761e-22	7.97555522668991
ENSG00000121797	7.347896990661035e-22	8.311764340838678
ENSG00000130255	1.3047794741541506e-21	8.940270065592774
ENSG00000149806	1.4607748028896978e-21	8.920027150613016
ENSG00000129158	2.0329377854954476e-21	8.417642402627743
ENSG00000259514	2.191183732003072e-21	6.743224804781411
ENSG00000125841	5.5652051499818924e-21	8.205025361176329
ENSG00000129757	6.950986046046656e-21	7.9331487185223475
ENSG00000165801	7.159861210392834e-21	8.744866573663662
ENSG00000063177	7.709609633244784e-21	8.936221482596823
ENSG00000166562	8.301085971976973e-21	8.924075733608968
ENSG00000149100	1.0668283129981594e-20	8.87549273765755
ENSG00000149972	1.0668283129981594e-20	8.80513871437382
ENSG00000163362	1.2180379338581953e-20	7.7888368493303055
ENSG00000131773	1.3110121443215571e-20	6.6694416532778105
ENSG00000127920	1.320687037891759e-20	7.433706005900668
ENSG00000105372	1.5074201988179627e-20	8.948367231584678
ENSG00000123144	1.5185277450026324e-20	8.87549273765755
ENSG00000205339	2.426358397342805e-20	8.915978567617064
ENSG00000175395	3.177971521951701e-20	8.281105946045708
ENSG00000130159	5.2075525058238014e-20	8.747922798368778
ENSG00000154358	5.598566628971622e-20	8.76510948864342
ENSG00000118971	1.1594100608495415e-19	8.11565680279112
ENSG00000196954	1.4794063564092116e-19	8.8714441546616
ENSG00000125459	1.533306892224653e-19	8.768165713348534
ENSG00000105373	2.0259880578415988e-19	8.936221482596823
ENSG00000125827	2.5811744493339183e-19	8.859298405673744
ENSG00000162148	2.655659144230665e-19	7.911097507985969
ENSG00000230565	2.7713872587528923e-19	6.817669832396056
ENSG00000116857	4.487560481402068e-19	8.815756351009115
ENSG00000136848	6.340372093208459e-19	8.66488727203547
ENSG00000140451	7.246950824740901e-19	8.770686183991927
ENSG00000110092	7.401355733139024e-19	8.810179655660605
ENSG00000120913	7.506093867723784e-19	7.993804991659921
ENSG00000130433	9.135785045988147e-19	5.880651963644824
ENSG00000254343	9.528082499471215e-19	8.283678707274047
ENSG00000233927	9.730427399799722e-19	8.940270065592774
ENSG00000086598	1.0436066935182068e-18	8.928124316604919
ENSG00000260990	1.4390444415640948e-18	5.507277116433625
ENSG00000172955	1.575476017028334e-18	6.1789341476724085
ENSG00000174744	1.6199704079584831e-18	8.79956201902531
ENSG00000196754	1.6890497055105744e-18	4.047240660664112
ENSG00000246090	1.6890497055105744e-18	8.065309672899701
ENSG00000224032	1.7981602870424444e-18	8.806131072664654
ENSG00000256733	1.8747398685660244e-18	4.492623299198439
ENSG00000149761	1.9275739059735437e-18	8.750443269012171
ENSG00000196154	2.0661812373876088e-18	8.75601996436068
ENSG00000245008	2.2146266756037204e-18	6.476984106867205
ENSG00000102316	2.276912277130245e-18	8.89420754028475
ENSG00000142534	2.340927852928058e-18	8.944318648588725
ENSG00000167658	2.4402990215420227e-18	8.948367231584678
ENSG00000116990	2.597218689186713e-18	7.486257746335794
ENSG00000165169	2.615257950735619e-18	8.726151771036463
ENSG00000270036	2.7832823728678523e-18	4.3967097534644966
ENSG00000121680	3.08732982348489e-18	8.731728466384972
ENSG00000148484	3.308023787574734e-18	8.802082489668702
ENSG00000118705	3.643392987904442e-18	8.944318648588725
ENSG00000268798	3.797204878209652e-18	6.215437809808842
ENSG00000139644	4.012304635840229e-18	8.940270065592774
ENSG00000168159	6.184102002791759e-18	8.89420754028475
ENSG00000204262	6.226597980166154e-18	7.855546699331318
ENSG00000115268	6.577111262230819e-18	8.944318648588725
ENSG00000143603	7.09107842199292e-18	8.895735652637308
ENSG00000186187	9.253822367516159e-18	7.553921890150357
ENSG00000251405	1.089617577889114e-17	7.044920679650777
ENSG00000067445	1.1902719250951695e-17	7.531412835522276
ENSG00000256164	1.3178580330643743e-17	3.560780857861314
ENSG00000104852	1.3268284336685065e-17	8.940270065592774
ENSG00000185621	1.6591884850117342e-17	8.562399032191156
ENSG00000162878	1.899322795869778e-17	5.0042959745348945
ENSG00000203761	2.0182835909718926e-17	7.90871403234041
ENSG00000186635	2.233104599141839e-17	8.87549273765755
ENSG00000148303	2.3096104049184537e-17	8.948367231584678
ENSG00000120805	2.3726731158672537e-17	8.859298405673744
ENSG00000179520	2.47046726673463e-17	5.051727196145538
ENSG00000074201	2.5722383223894587e-17	8.825381629353576
ENSG00000105640	2.7143959052803745e-17	8.948367231584678
ENSG00000166788	2.7143959052803745e-17	8.572762221419422
ENSG00000155886	2.7327021792068253e-17	5.198925261868195
ENSG00000180660	2.7327021792068253e-17	6.820799229126581
ENSG00000255920	3.083849072742683e-17	3.367160002214657
ENSG00000164346	3.104612680024176e-17	8.902304706276652
ENSG00000166337	3.1255142709977043e-17	8.837527378341429
ENSG00000119280	3.2757656762781656e-17	8.152595939051045
ENSG00000099624	3.6464908475013925e-17	8.865867459313089
ENSG00000156384	3.8729153265331145e-17	8.251035595899406
ENSG00000179299	4.140796273804868e-17	7.4286347674780915
ENSG00000117308	4.7011207379686173e-17	8.291855023098558
ENSG00000204852	4.925891932147738e-17	8.730736108094137
ENSG00000197956	5.2305269518393707e-17	8.920027150613016
ENSG00000175602	5.5168758721584435e-17	8.82385351700102
ENSG00000228929	5.936015080341286e-17	7.153081094248678
ENSG00000198937	6.780131359806413e-17	8.643651998764877
ENSG00000220472	6.780131359806509e-17	7.175201382204386
ENSG00000178982	7.15001676305486e-17	8.907881401625161
ENSG00000132692	8.110189924725549e-17	8.027396604168528
ENSG00000254577	9.016617169611153e-17	6.41685789148867
ENSG00000234751	9.076476160052032e-17	4.167415216747852
ENSG00000174915	9.076476160052032e-17	8.705908856056706
ENSG00000111752	9.25841571951499e-17	7.828494605481909
ENSG00000156042	9.569677498707198e-17	8.15616105857022
ENSG00000116147	1.0359458010938973e-16	5.406522345934559
ENSG00000149403	1.0636747784502429e-16	8.73325657873753
ENSG00000110031	1.0921358081485172e-16	8.830422570640364
ENSG00000231769	1.4121334255805545e-16	6.170192653642432
ENSG00000165821	1.5999460071183162e-16	7.365063471460723
ENSG00000180720	1.5999460071183389e-16	6.34955399879594
ENSG00000112812	1.7084827137380176e-16	8.782831932979782
ENSG00000160691	1.8604999537296977e-16	8.920027150613016
ENSG00000143624	1.9864462755464335e-16	8.903832818629208
ENSG00000165795	1.9864462755464335e-16	8.518654820704443
ENSG00000255031	2.120795154393804e-16	7.934349911666178
ENSG00000204219	2.2640987211041516e-16	6.886136120526351
ENSG00000172361	2.464751963398966e-16	6.7115489011357345
ENSG00000137154	2.480894015750235e-16	8.948367231584678
ENSG00000210196	2.596845250873975e-16	8.857770293321186
ENSG00000144645	2.9201211396395737e-16	8.924075733608968
ENSG00000140280	3.304438653648863e-16	8.18837442496341
ENSG00000139344	3.4136051118152943e-16	7.805920505441534
ENSG00000269656	3.4136051118153426e-16	4.387371806336756
ENSG00000151702	4.813380847449374e-16	8.911929984621112
ENSG00000179085	4.971558490483997e-16	8.71805460504456
ENSG00000204628	4.971558490483997e-16	8.944318648588725
ENSG00000186854	4.971558490483997e-16	8.548725170850746
ENSG00000131386	5.442237277850842e-16	6.227166055485668
ENSG00000162244	6.15196031735584e-16	8.940270065592774
ENSG00000203778	6.353424244685982e-16	7.790613950578675
ENSG00000136942	6.997661897515498e-16	8.944318648588725
ENSG00000147400	7.755891861486444e-16	8.64617246940827
ENSG00000178741	8.431127246411376e-16	8.907881401625161
ENSG00000145592	9.223177347895244e-16	8.948367231584678
ENSG00000137876	9.282479869037012e-16	8.907881401625161
ENSG00000173171	9.83340115701701e-16	8.499351973430578
ENSG00000225579	1.0824084820344798e-15	7.195092967338118
ENSG00000064787	1.1175690503957345e-15	8.157533750105358
ENSG00000105193	1.1465060804285415e-15	8.944318648588725
ENSG00000169740	1.1612503148777404e-15	8.52471497952973
ENSG00000128284	1.3534456406244604e-15	8.761596659709188
ENSG00000072858	1.3534456406244604e-15	8.81674870929995
ENSG00000149256	1.3883932700718795e-15	8.007797121024582
ENSG00000102158	1.6175500011037884e-15	8.907881401625161
ENSG00000140474	1.6278670796608025e-15	8.920027150613016
ENSG00000112218	1.65920903332586e-15	8.154764386635215
ENSG00000233426	1.7236878041692214e-15	6.945637796051538
ENSG00000184232	1.7793016560075044e-15	8.806131072664654
ENSG00000163040	1.7793016560075296e-15	5.650018537632449
ENSG00000166816	1.7906347976021196e-15	8.311026429954872
ENSG00000189143	1.9446019303199436e-15	5.672578196930617
ENSG00000155792	1.9569720043676763e-15	8.8795413206535
ENSG00000100678	1.994549404734385e-15	7.352553739143941
ENSG00000128581	2.0072325363082458e-15	7.711214260169075
ENSG00000231265	2.27825554587333e-15	5.557423711305001
ENSG00000090581	2.3366370581166453e-15	8.842568319628215
ENSG00000165215	2.3366370581166453e-15	5.927046516758735
ENSG00000241741	2.3964923240801677e-15	6.739224081288741
ENSG00000137054	2.426984024759948e-15	8.798033906672751
ENSG00000143443	2.5528207102294317e-15	8.307970205249756
ENSG00000261089	2.5528207102294317e-15	6.648158076653178
ENSG00000233016	2.6347109565143715e-15	8.770686183991927
ENSG00000072195	2.8063339948614284e-15	6.622085019274967
ENSG00000254615	2.8240904731663544e-15	8.588420799341508
ENSG00000140443	2.9145469748428314e-15	8.492430896732008
ENSG00000204390	3.0846192256774727e-15	7.242770712802587
ENSG00000235297	3.183290928160414e-15	6.050571169551074
ENSG00000173208	3.4764188084575592e-15	8.707436968409263
ENSG00000138085	3.610042039386552e-15	8.883589903649453
ENSG00000130811	3.796106056862658e-15	8.88863084493624
ENSG00000154217	3.84407923384153e-15	8.30835609307434
ENSG00000160584	3.941824513911607e-15	8.8795413206535
ENSG00000262468	3.941824513911607e-15	8.02825196746153
ENSG00000156535	3.941824513911607e-15	6.973711306301379
ENSG00000165804	4.170793205159362e-15	8.226457236688724
ENSG00000111859	4.197029203186715e-15	8.891687069641355
ENSG00000116406	4.303608928210428e-15	8.899784235633259
ENSG00000182220	4.553258861131791e-15	8.857770293321186
ENSG00000197183	4.610644982412537e-15	8.546406857029437
ENSG00000102007	4.7275631063966144e-15	8.887638486645404
ENSG00000117691	4.8474009616633705e-15	8.841575961337382
ENSG00000227097	5.001413628131673e-15	8.86991604230904
ENSG00000129562	5.160244578478629e-15	8.883589903649453
ENSG00000156427	5.32404213527901e-15	5.758101097393639
ENSG00000144713	5.667152937461174e-15	8.948367231584678
ENSG00000144712	5.99452034339691e-15	8.47299660904059
ENSG00000188010	6.380135323869465e-15	7.643126260121707
ENSG00000162929	6.380135323869465e-15	7.926286610439632
ENSG00000185641	6.582004018578041e-15	7.523297360122744
ENSG00000233080	6.7901611354012546e-15	5.065874730246606
ENSG00000260401	7.226117333229538e-15	7.307855922523311
ENSG00000145476	7.408118270896516e-15	8.691242636425457
ENSG00000197345	7.408118270896516e-15	8.640595774059761
ENSG00000122026	7.883107872631786e-15	8.936221482596823
ENSG00000164587	8.081392888539637e-15	8.944318648588725
ENSG00000249734	8.18236938206737e-15	3.1547910377676547
ENSG00000042781	8.388064669276656e-15	7.575575682829882
ENSG00000117461	8.598850870062465e-15	8.682073962310112
ENSG00000170889	8.598850870062465e-15	8.948367231584678
ENSG00000149499	8.706191684945283e-15	8.843104073689938
ENSG00000231500	8.814851942780633e-15	8.948367231584678
ENSG00000166387	8.869681842579048e-15	8.818276821652509
ENSG00000140988	9.092380348256044e-15	8.948367231584678
ENSG00000184925	9.436791187071399e-15	7.662739058403709
ENSG00000128165	9.495428900665175e-15	8.821333046357623
ENSG00000104998	9.794042894353325e-15	8.777790991692996
ENSG00000013725	9.794042894353325e-15	7.062797439981539
ENSG00000140105	1.061440674687408e-14	8.928124316604919
ENSG00000131188	1.0680243814636904e-14	8.391000177002782
ENSG00000234719	1.0680243814637209e-14	7.778802132998825
ENSG00000176371	1.0947637433175682e-14	8.45127787229322
ENSG00000165171	1.129116543158813e-14	6.34804636895927
ENSG00000134575	1.1361134087584976e-14	8.815756351009115
ENSG00000230979	1.1645303715728141e-14	7.029554183375578
ENSG00000081479	1.1717432803585636e-14	5.300969217672276
ENSG00000186153	1.1936470028077027e-14	8.473988967331426
ENSG00000110711	1.2084729737500977e-14	8.808651543308047
ENSG00000137309	1.2696118267078418e-14	8.840047848984822
ENSG00000164181	1.4272891143789308e-14	8.779319104045552
ENSG00000165102	1.4272891143789308e-14	8.731728466384972
ENSG00000105202	1.436101940958143e-14	8.903832818629208
ENSG00000174444	1.4718922057513953e-14	8.948367231584678
ENSG00000242071	1.604211972218494e-14	8.30998178107909
ENSG00000204387	1.7589883666161906e-14	8.903832818629208
ENSG00000141665	1.7807057780456092e-14	5.6242575857245205
ENSG00000236935	1.893315605348442e-14	7.288353660520292
ENSG00000173465	2.0006410598412144e-14	8.743874215372825
ENSG00000166199	2.0377302146371595e-14	8.586436082759835
ENSG00000196169	2.1139508178758682e-14	8.747387044307056
ENSG00000179057	2.3028834849709804e-14	6.1160119997954485
ENSG00000229953	2.3028834849709804e-14	7.884554308950619
ENSG00000136631	2.5084158636700786e-14	8.72363130039307
ENSG00000162139	2.5237690700539317e-14	8.826373987644413
ENSG00000163519	2.6824798520630234e-14	8.02422683328357
ENSG00000157578	2.7486797154555545e-14	6.6417155771878384
ENSG00000137720	2.8510055460896786e-14	8.777790991692996
ENSG00000139187	2.9391339933736044e-14	6.323628284724541
ENSG00000173020	2.993292437987123e-14	8.902304706276652
ENSG00000162814	3.200409079529825e-14	4.442935414983923
ENSG00000214612	3.2791694485393634e-14	5.966663700603857
ENSG00000110002	3.5057304646420864e-14	8.72363130039307
ENSG00000114391	3.591879271130299e-14	8.940270065592774
ENSG00000149489	3.910129401040066e-14	7.351094315457265
ENSG00000233762	3.910129401040066e-14	7.946424944249499
ENSG00000197557	4.03038722294904e-14	8.23132843498137
ENSG00000111450	4.15428321816606e-14	8.611719939026381
ENSG00000142227	4.3079133406473565e-14	8.911929984621112
ENSG00000116885	4.3079133406473565e-14	7.345701016942886
ENSG00000173898	4.334056317600145e-14	8.887638486645404
ENSG00000233379	4.413425609127447e-14	5.159087822721047
ENSG00000237316	4.832234584549453e-14	2.456207935908672
ENSG00000213885	5.071346379882967e-14	6.316759696024425
ENSG00000078061	5.386660697328283e-14	8.838519736632266
ENSG00000240298	5.419233520867351e-14	5.669561924775472
ENSG00000272841	5.585027327230746e-14	6.392061982163476
ENSG00000196659	5.618780052495323e-14	8.061163514251556
ENSG00000105467	6.0762624986744e-14	5.1928189868492165
ENSG00000180530	6.149823625258022e-14	8.390215530114313
ENSG00000149480	6.224260823841609e-14	8.887638486645404
ENSG00000184281	6.299584349883105e-14	8.745402327725383
ENSG00000242732	6.452931996977585e-14	7.906899058752877
ENSG00000234771	6.852552755661523e-14	8.705908856056706
ENSG00000266865	7.019132395403863e-14	7.843786838168047
ENSG00000114631	7.189694529396092e-14	7.997750444423397
ENSG00000008226	7.189694529396092e-14	8.595525607042575
ENSG00000163382	7.189694529396092e-14	8.86991604230904
ENSG00000196666	7.680046694658585e-14	4.1299316128857875
ENSG00000138172	8.402092301132746e-14	7.9928538147934685
ENSG00000187479	8.866951196848996e-14	8.258526291425056
ENSG00000243517	8.866951196848996e-14	7.0426330175786624
ENSG00000242444	9.357088264789572e-14	3.8537957028766447
ENSG00000126733	9.357088264789572e-14	3.8141272284702485
ENSG00000102271	1.0172970865194708e-13	4.213834335272053
ENSG00000223891	1.0480997412069638e-13	8.423219097976252
ENSG00000250148	1.0543694611984477e-13	2.38389381254166
ENSG00000101190	1.0606760696141659e-13	8.20530666783102
ENSG00000168028	1.0606760696141659e-13	8.944318648588725
ENSG00000162836	1.0798193643255182e-13	8.655261993691008
ENSG00000158710	1.0862756714377395e-13	8.907881401625161
ENSG00000048649	1.1124827704762064e-13	8.835999265988871
ENSG00000185905	1.1124827704762064e-13	8.887638486645404
ENSG00000272016	1.2909501532322084e-13	6.764872765807097
ENSG00000255547	1.2986461627029002e-13	3.76075032626953
ENSG00000033327	1.3298840065095942e-13	8.853721710325235
ENSG00000226856	1.453746692919893e-13	5.383455171499714
ENSG00000221983	1.4975032300841071e-13	8.936221482596823
ENSG00000133872	1.5243761779573624e-13	8.93217289960087
ENSG00000058056	1.533438783497107e-13	8.475517079683984
ENSG00000154144	1.533438783497107e-13	8.829430212349527
ENSG00000095303	1.5425543700914576e-13	8.206012164886882
ENSG00000184164	1.5889377300454544e-13	8.906353289272603
ENSG00000012174	1.6660191042860632e-13	8.700867914769919
ENSG00000052850	1.675909172111234e-13	4.68140700881602
ENSG00000180881	1.716050066013651e-13	8.012010899473061
ENSG00000198286	1.716050066013651e-13	8.036382998218789
ENSG00000162910	1.7675577661466923e-13	8.761596659709188
ENSG00000236204	1.7780402603413678e-13	6.435136332804148
ENSG00000100625	1.842231197028736e-13	7.520558559014319
ENSG00000136149	1.8641304143522573e-13	7.903673091053621
ENSG00000147475	1.8641304143522707e-13	8.779319104045552
ENSG00000166682	1.931375458752133e-13	7.1597097551319955
ENSG00000173039	1.942812521862504e-13	8.903832818629208
ENSG00000175213	1.942812521862504e-13	8.30193690567213
ENSG00000116852	1.942812521862504e-13	8.821333046357623
ENSG00000143761	2.0976948597628074e-13	8.936221482596823
ENSG00000116584	2.0976948597628074e-13	8.924075733608968
ENSG00000261231	2.110099636209131e-13	6.027296151851397
ENSG00000141441	2.110099636209131e-13	8.229495035574253
ENSG00000173207	2.1604440859210309e-13	8.57581844612454
ENSG00000204681	2.3461265820448215e-13	7.714937679353465
ENSG00000229414	2.3599743843342626e-13	2.8922094362993316
ENSG00000132286	2.416173732018938e-13	8.7297437498033
ENSG00000205531	2.4304279127840355e-13	8.886110374292846
ENSG00000197565	2.4447647638252755e-13	7.951415045888756
ENSG00000110514	2.5775951654079034e-13	8.907881401625161
ENSG00000248991	2.6388847351494123e-13	6.894306296111845
ENSG00000238153	2.717514547002376e-13	4.589855901789213
ENSG00000157873	2.782072835622859e-13	8.865867459313089
ENSG00000164932	2.950138180080967e-13	8.692234994716294
ENSG00000162755	3.055726988838072e-13	7.878493815956967
ENSG00000144895	3.0557269888380935e-13	8.895735652637308
ENSG00000172977	3.221111705887274e-13	8.68215311214272
ENSG00000241469	3.221111705887274e-13	2.7641660449013727
ENSG00000166341	3.240022258091351e-13	8.227279851985418
ENSG00000108107	3.2974111397398183e-13	8.936221482596823
ENSG00000136141	3.2974111397398183e-13	8.59858183174769
ENSG00000173653	3.415202772214535e-13	8.657325860105288
ENSG00000133640	3.4960183567629924e-13	3.7872895209618114
ENSG00000136636	3.516514198673332e-13	8.859298405673744
ENSG00000026508	3.516514198673332e-13	8.868387929956484
ENSG00000188342	3.516514198673332e-13	8.757548076713238
ENSG00000213262	3.599685287279072e-13	8.075470705305884
ENSG00000166268	3.599685287279072e-13	6.673058732602993
ENSG00000143774	3.6207783589177315e-13	8.899784235633259
ENSG00000179051	3.7063723407514727e-13	8.807659185017213
ENSG00000259377	3.8385051335901103e-13	3.0216210237927905
ENSG00000181104	3.8385051335901103e-13	8.216846280520988
ENSG00000172365	3.8385051335901103e-13	3.561869191593838
ENSG00000269533	3.8385051335901103e-13	4.100050697011854
ENSG00000227895	3.9291546829743347e-13	5.284324893722825
ENSG00000250493	3.9291546829743347e-13	5.834355788140414
ENSG00000139641	3.952143863161458e-13	8.911929984621112
ENSG00000206549	4.0690876887391314e-13	6.3900830622146465
ENSG00000251350	4.263308884070527e-13	6.585990397714629
ENSG00000179820	4.4927105868936943e-13	8.601558906620198
ENSG00000240342	4.5189366323634014e-13	8.389425328645562
ENSG00000163629	4.652340624298948e-13	7.76717918939193
ENSG00000156603	4.902290520473461e-13	8.22847436709834
ENSG00000140563	4.930864452571122e-13	8.886110374292846
ENSG00000198860	4.930864452571156e-13	8.822861158710182
ENSG00000110660	5.017571917632826e-13	8.849673127329284
ENSG00000070081	5.046806046922994e-13	8.928124316604919
ENSG00000182899	5.076207551792025e-13	8.944318648588725
ENSG00000120280	5.317559102181505e-13	8.691497083832488
ENSG00000270041	5.379637819857202e-13	6.465588377744685
ENSG00000188596	5.505939458487003e-13	8.817284463361672
ENSG00000144061	5.667920367059328e-13	6.914407079674524
ENSG00000198380	5.667920367059328e-13	8.895735652637308
ENSG00000253619	5.734015925781463e-13	4.535860364356339
ENSG00000163584	5.800868750617338e-13	8.8714441546616
ENSG00000172456	5.868487357619663e-13	7.941454719367245
ENSG00000146066	6.006056452859199e-13	8.845624544333333
ENSG00000255815	6.14679323629238e-13	5.591376064510749
ENSG00000138036	6.327277969895547e-13	8.379141289249901
ENSG00000185386	6.327277969895547e-13	8.643651998764877
ENSG00000102265	6.512967461465084e-13	8.867395571665647
ENSG00000232070	6.704008977671415e-13	5.247736292472012
ENSG00000273002	6.860797215918774e-13	6.967804172018075
ENSG00000231327	6.860797215918774e-13	6.058892842730504
ENSG00000160613	6.94053686527147e-13	8.857770293321186
ENSG00000000460	7.268702427368246e-13	7.956454536238129
ENSG00000149289	7.52478590721115e-13	8.26792255369977
ENSG00000076662	7.700411511966476e-13	8.944318648588725
ENSG00000230067	7.971426314294626e-13	4.801858772113001
ENSG00000179899	8.15728653752642e-13	5.175783689338945
ENSG00000145050	8.347402554044275e-13	8.928124316604919
ENSG00000116871	8.892953615715174e-13	8.802082489668702
ENSG00000204193	9.205136564884322e-13	3.544570871996213
ENSG00000105808	9.365240402923701e-13	7.081981177233397
ENSG00000167992	9.365240402923701e-13	7.195881024656255
ENSG00000181444	9.638180039121144e-13	7.9377213077913416
ENSG00000143515	9.638180039121144e-13	8.940270065592774
ENSG00000125462	9.862144716944559e-13	7.811079592350718
ENSG00000102871	9.862144716944734e-13	8.810179655660605
ENSG00000088881	9.918929960993341e-13	6.296343809096881
ENSG00000157404	9.918929960993448e-13	8.72156743397879
ENSG00000258118	9.97603636602868e-13	2.69392974952942
ENSG00000267623	1.0207709389775534e-12	5.009537021258302
ENSG00000171119	1.038492465869377e-12	5.798912910821031
ENSG00000168876	1.0444665339017715e-12	8.787416270037454
ENSG00000154928	1.0504743575356131e-12	8.317472476604738
ENSG00000105341	1.0504743575356131e-12	8.721110829749675
ENSG00000117407	1.056516123925572e-12	8.273192511056303
ENSG00000143575	1.106094990967228e-12	8.895735652637308
ENSG00000234498	1.1317343845585942e-12	6.315936958242204
ENSG00000186468	1.1382349080869637e-12	8.911929984621112
ENSG00000157870	1.1579573250234996e-12	8.409747393457925
ENSG00000261355	1.1984144612191505e-12	8.55557553114478
ENSG00000219665	1.2689494137582136e-12	8.280903789223624
ENSG00000165917	1.2762232342283147e-12	5.389072600798303
ENSG00000142408	1.3282992755604965e-12	3.8039877627167296
ENSG00000114942	1.3359070824211478e-12	8.948367231584678
ENSG00000235776	1.3745927394444735e-12	6.183154941130542
ENSG00000237991	1.3824608663347421e-12	6.4983389287941105
ENSG00000147234	1.4306070023187149e-12	6.97781198250998
ENSG00000147852	1.4552938233513882e-12	7.018797123474983
ENSG00000162913	1.540643176764862e-12	6.353727804960978
ENSG00000213096	1.549443745846194e-12	7.955602269549324
ENSG00000110060	1.5761427299257914e-12	8.625393800366792
ENSG00000213862	1.5761427299257914e-12	6.700225319012262
ENSG00000172803	1.6216484341090948e-12	7.252185183140481
ENSG00000166171	1.6309031891852295e-12	8.139659988594438
ENSG00000181524	1.6684436967767631e-12	8.280368035161903
ENSG00000156976	1.6779606325173142e-12	8.944318648588725
ENSG00000132275	1.6779606325173142e-12	8.587964195112395
ENSG00000176393	1.7165643496045174e-12	8.72363130039307
ENSG00000188419	1.726350748530796e-12	8.652741523047615
ENSG00000073150	1.7560398534860268e-12	6.183860182769427
ENSG00000153789	1.8066396333606544e-12	8.096184546691477
ENSG00000188846	1.8586704026618224e-12	8.940270065592774
ENSG00000148730	1.879892239202546e-12	8.861818876317137
ENSG00000043039	1.890592200361819e-12	6.7679174335445484
ENSG00000151117	2.0352542181576596e-12	7.831627101171837
ENSG00000235065	2.0352542181576596e-12	7.811365760372492
ENSG00000152558	2.0352542181576596e-12	8.93217289960087
ENSG00000122970	2.093741150118039e-12	8.103810786277544
ENSG00000124243	2.0937411501180834e-12	8.389021015001392
ENSG00000108932	2.1296221362642778e-12	8.66695113844975
ENSG00000173933	2.1907699383596615e-12	8.26470945723982
ENSG00000143365	2.2664257783209545e-12	6.309184958577437
ENSG00000188015	2.318282024116306e-12	3.138390036774343
ENSG00000143870	2.331427032904103e-12	8.924075733608968
ENSG00000172362	2.3982576529551352e-12	3.4405909976170888
ENSG00000165678	2.523324731419094e-12	8.907881401625161
ENSG00000008441	2.5519751044402274e-12	7.335388347287824
ENSG00000143252	2.5955504355815444e-12	8.819804934005067
ENSG00000081721	2.5955504355815444e-12	8.751971381364728
ENSG00000125691	2.6547888663703656e-12	8.944318648588725
ENSG00000163346	2.654788866370403e-12	8.906353289272603
ENSG00000260719	2.6698046486844517e-12	8.40071015976013
ENSG00000167588	2.6698046486844517e-12	6.741897679088936
ENSG00000169242	2.730706020967646e-12	6.546730119359784
ENSG00000198650	2.7461432124111484e-12	5.803913223787999
ENSG00000129595	2.8246234733318204e-12	8.767173355057698
ENSG00000054967	2.8246234733318204e-12	8.540373557451812
ENSG00000146094	2.8889892259396547e-12	8.915978567617064
ENSG00000104331	2.8889892259396547e-12	8.855249822677791
ENSG00000172568	2.9053043225492757e-12	6.410733316387253
ENSG00000168781	2.9217098565372556e-12	8.58776203829031
ENSG00000213062	2.954794205417698e-12	7.044513269402407
ENSG00000143303	2.954794205417698e-12	8.786423911746619
ENSG00000198755	2.954794205417698e-12	8.940270065592774
ENSG00000179222	2.988246236365483e-12	8.907881401625161
ENSG00000236756	3.090848696592254e-12	5.0006243834769375
ENSG00000128872	3.1434388622895907e-12	7.979401987032143
ENSG00000109971	3.2330475037047905e-12	8.944318648588725
ENSG00000271959	3.2512677898547062e-12	5.047944731538252
ENSG00000213693	3.306535524028523e-12	7.711214260169075
ENSG00000069011	3.3251622254611197e-12	5.643520287590876
ENSG00000109339	3.400704475569124e-12	4.926239333943896
ENSG00000216863	3.400704475569124e-12	7.94355245054688
ENSG00000260521	3.419851712647507e-12	6.03087833080976
ENSG00000254703	3.419851712647507e-12	7.1460611073724625
ENSG00000158716	3.4198517126475193e-12	8.443128415716371
ENSG00000206561	3.4975044649177978e-12	8.256076537186194
ENSG00000185332	3.517186492863983e-12	4.0662368909948725
ENSG00000243224	3.5970075284065293e-12	6.460398520526326
ENSG00000255516	3.783162154475618e-12	3.304003410107184
ENSG00000132824	3.7831621544756306e-12	8.873964625304993
ENSG00000230207	3.9787633080451245e-12	7.205301354034182
ENSG00000237214	4.023559883508983e-12	6.923257819933988
ENSG00000189343	4.114643075558316e-12	8.924075733608968
ENSG00000076053	4.255074205007519e-12	8.587964195112393
ENSG00000123131	4.351297052011585e-12	8.948367231584678
ENSG00000147100	4.351297052011585e-12	5.281488715038108
ENSG00000147251	4.375684489861802e-12	8.749450910721334
ENSG00000165689	4.47458272310283e-12	8.843104073689938
ENSG00000169213	4.575673647081954e-12	8.781839574688947
ENSG00000158793	4.575673647081954e-12	8.705908856056706
ENSG00000166224	4.6012945461319e-12	8.649228694113384
ENSG00000132254	4.627056214700696e-12	8.841575961337382
ENSG00000264920	4.705193438374057e-12	7.4610589286505045
ENSG00000157045	4.731525805936657e-12	8.78084721639811
ENSG00000069275	4.731525805936657e-12	8.861818876317137
ENSG00000253741	4.731525805936657e-12	6.007401748654761
ENSG00000154240	4.731525805936657e-12	7.564858801848567
ENSG00000254966	4.731525805936691e-12	4.99569142152557
ENSG00000182208	4.758002773614612e-12	8.586971836821558
ENSG00000137509	4.975118378564788e-12	8.903832818629208
ENSG00000245571	5.002932266149265e-12	8.193565232487336
ENSG00000229766	5.087292633817029e-12	6.060922513754471
ENSG00000160766	5.087292633817029e-12	8.0923053725213
ENSG00000197136	5.115721739896531e-12	8.87549273765755
ENSG00000270681	5.115721739896531e-12	7.1272476123240205
ENSG00000106211	5.115721739896604e-12	8.87549273765755
ENSG00000158006	5.231005331648305e-12	8.523643471406286
ENSG00000083845	5.289599263350535e-12	8.948367231584678
ENSG00000162241	5.3191372531922115e-12	8.863346988669695
ENSG00000173401	5.3191372531922494e-12	6.311086839136959
ENSG00000122882	5.378699602980719e-12	8.763124772061747
ENSG00000165915	5.408725705422347e-12	8.799026264963588
ENSG00000259420	5.438916262193453e-12	3.5657177174617676
ENSG00000143198	5.53048350904922e-12	8.85120123968184
ENSG00000107242	5.5613407569871e-12	8.907881401625161
ENSG00000143374	5.6864679803964255e-12	8.71805460504456
ENSG00000134375	5.8467668912999865e-12	8.861818876317137
ENSG00000170677	5.978190866026492e-12	7.0730662250897876
ENSG00000118217	6.0114971360819426e-12	8.911929984621112
ENSG00000160791	6.044985449026304e-12	7.253020289490569
ENSG00000232533	6.180778707346661e-12	6.873212225817516
ENSG00000068976	6.180778707346661e-12	7.431280994319455
ENSG00000025796	6.354734776196643e-12	8.920027150613016
ENSG00000137496	6.497350120031554e-12	8.410537594926677
ENSG00000197385	6.497350120031554e-12	8.436023608015306
ENSG00000086619	6.754520365695839e-12	8.8795413206535
ENSG00000169241	6.754520365695839e-12	8.845624544333333
ENSG00000176399	6.867769149775935e-12	6.611901798256278
ENSG00000225573	6.867769149775935e-12	7.181849919844705
ENSG00000121858	6.944301061126758e-12	8.84715265668589
ENSG00000172273	6.944301061126758e-12	8.734248937028365
ENSG00000058404	7.258883818394387e-12	7.076401689740439
ENSG00000175634	7.421375989991266e-12	8.810179655660605
ENSG00000250362	7.462553380063598e-12	6.2926218210052065
ENSG00000145808	7.462553380063598e-12	4.313565535540234
ENSG00000198890	7.462553380063598e-12	8.200924487595431
ENSG00000234891	7.503954877412218e-12	2.289708215762193
ENSG00000143578	7.671825933829419e-12	8.528684412693073
ENSG00000253982	7.671825933829419e-12	7.633971574014714
ENSG00000255086	7.714366018147772e-12	3.5615119609608703
ENSG00000231028	7.8868524328388e-12	5.536705236665706
ENSG00000153250	8.288897213678937e-12	8.899784235633259
ENSG00000126391	8.520872080356e-12	8.751971381364728
ENSG00000221890	8.711026430350578e-12	4.216725465409514
ENSG00000172932	8.759211670245226e-12	8.817284463361672
ENSG00000262454	8.807658324721228e-12	7.526005665411502
ENSG00000139352	8.807658324721228e-12	6.692546884910314
ENSG00000134339	8.807658324721228e-12	4.3942842814308225
ENSG00000133195	9.004086984060895e-12	8.698601891533553
ENSG00000151348	9.053861696757236e-12	8.865867459313089
ENSG00000188672	9.2556735152399e-12	6.468493353521644
ENSG00000238279	9.514151365189728e-12	5.057323122188265
ENSG00000258297	9.566690073720116e-12	8.553511664730504
ENSG00000136928	9.726019436878063e-12	4.1067885748446935
ENSG00000177225	9.99737067910447e-12	8.835006907698036
ENSG00000074319	1.0052525178628035e-11	8.791464853033405
ENSG00000182827	1.0389774261987561e-11	8.886110374292846
ENSG00000213593	1.0620745958401331e-11	8.878013208300944
ENSG00000106785	1.0916551638786227e-11	8.757548076713238
ENSG00000162607	1.1097897608259308e-11	8.815756351009115
ENSG00000245281	1.1097897608259308e-11	6.344960092468625
ENSG00000198242	1.1097897608259349e-11	8.924075733608968
ENSG00000100422	1.1159000278154321e-11	8.911929984621112
ENSG00000143036	1.1159000278154321e-11	5.980311419325742
ENSG00000099326	1.1406727364786319e-11	8.8714441546616
ENSG00000232453	1.146949702836921e-11	6.499314603001206
ENSG00000159267	1.1532605396654144e-11	8.783367687041503
ENSG00000269890	1.1723980676325753e-11	6.398080002941431
ENSG00000108830	1.1788461856473767e-11	6.63752960829259
ENSG00000160685	1.2316985709801753e-11	8.80307484795954
ENSG00000138674	1.2316985709801753e-11	8.928124316604919
ENSG00000175197	1.2316985709801753e-11	8.691242636425457
ENSG00000053371	1.2316985709801753e-11	8.49171141166779
ENSG00000166896	1.2384663547139242e-11	8.156945705458691
ENSG00000251680	1.2452706008834678e-11	4.166564783575438
ENSG00000196562	1.272856072652327e-11	8.902304706276652
ENSG00000243829	1.2798455367900918e-11	6.617094959119695
ENSG00000134779	1.3081817004070383e-11	8.657782464334403
ENSG00000164620	1.3081817004070569e-11	8.501670287251887
ENSG00000171425	1.3081817004070569e-11	8.692234994716294
ENSG00000124635	1.3817410654388798e-11	8.603420616212393
ENSG00000149483	1.3893163132250055e-11	8.667741339918502
ENSG00000144591	1.4045891769141715e-11	8.903832818629208
ENSG00000110768	1.4200266324382047e-11	8.837527378341429
ENSG00000109917	1.4514022839217144e-11	8.827902099996969
ENSG00000236914	1.4514022839217144e-11	5.438026470835843
ENSG00000040199	1.4593518021088184e-11	8.804602960312097
ENSG00000113594	1.4915789954559125e-11	7.195692018985698
ENSG00000198715	1.5245036809189188e-11	8.69322735300713
ENSG00000052126	1.5328455603883504e-11	7.238772969454164
ENSG00000168056	1.5328455603883504e-11	8.899784235633259
ENSG00000175886	1.566662926365135e-11	6.560731852362512
ENSG00000112031	1.609964648822025e-11	8.512287923887184
ENSG00000137070	1.6099646488220422e-11	8.610727580735544
ENSG00000272071	1.6365066439040265e-11	3.3375237604888643
ENSG00000142676	1.645448946066933e-11	8.940270065592774
ENSG00000228031	1.6544391489776588e-11	5.6450522234410645
ENSG00000131089	1.6634775038631905e-11	8.741353744729432
ENSG00000189157	1.7187330564994852e-11	6.200098160835277
ENSG00000137818	1.7375483894113983e-11	8.948367231584678
ENSG00000179397	1.7375483894114228e-11	7.198369081471706
ENSG00000185950	1.747031631996462e-11	7.672517571930994
ENSG00000177888	1.785474628485385e-11	8.671456325674816
ENSG00000179456	1.7952142231736855e-11	8.553511664730504
ENSG00000155974	1.795214223173692e-11	8.61378380544066
ENSG00000162840	1.795214223173692e-11	4.630585048509389
ENSG00000143862	1.8346961216696344e-11	8.699796406646474
ENSG00000187243	1.8852471249294494e-11	4.210451181660593
ENSG00000181264	1.8852471249294494e-11	7.730186723219465
ENSG00000130363	1.8955199433912883e-11	8.39912975682263
ENSG00000185238	1.9477128246898194e-11	8.587428441050672
ENSG00000140750	1.9583191876903895e-11	8.513025834770989
ENSG00000143401	2.0452331688528404e-11	8.859298405673744
ENSG00000247595	2.0563598183767095e-11	5.966053207496284
ENSG00000166405	2.0675457974028165e-11	8.777790991692996
ENSG00000180447	2.090096984286459e-11	7.401177916519742
ENSG00000247735	2.1014628162646036e-11	5.519357063243149
ENSG00000235609	2.1128892260019562e-11	6.031809611663887
ENSG00000178096	2.147535090377773e-11	8.598379674925605
ENSG00000160752	2.1592069878518558e-11	8.796505794320195
ENSG00000099954	2.2065195702465027e-11	8.312097938078313
ENSG00000263327	2.267091157772093e-11	7.51273056313498
ENSG00000171365	2.267091157772093e-11	8.105180598964887
ENSG00000229638	2.2670911577721093e-11	8.509969610065873
ENSG00000165526	2.29177350631611e-11	8.731728466384972
ENSG00000243276	2.3931638591743226e-11	7.0822892267237885
ENSG00000072778	2.406142762221443e-11	8.940270065592774
ENSG00000258920	2.4587517882564543e-11	7.926553929085969
ENSG00000164236	2.4587517882564543e-11	5.211625009508247
ENSG00000107745	2.512487699358498e-11	8.695291219421408
ENSG00000105063	2.5261005099779828e-11	8.886110374292846
ENSG00000166435	2.5397855983095037e-11	8.773742408697043
ENSG00000112531	2.6519137774783854e-11	8.863346988669695
ENSG00000272970	2.709782966466266e-11	4.36749741626997
ENSG00000183023	2.709782966466266e-11	8.450539961409413
ENSG00000140577	2.7244425484880405e-11	8.773206654635322
ENSG00000181191	2.7244425484880696e-11	8.644187752826598
ENSG00000102098	2.7244425484880696e-11	6.9373423445072975
ENSG00000269990	2.8292583134179298e-11	8.377613176897343
ENSG00000177542	2.8753797976780497e-11	8.753499493717285
ENSG00000116209	2.8909167402891133e-11	8.93217289960087
ENSG00000254965	2.9065359451904468e-11	6.283056681486592
ENSG00000232995	2.9380228489486113e-11	7.056076862492242
ENSG00000198171	2.953891406753686e-11	8.867395571665647
ENSG00000176171	2.953891406753686e-11	8.446942428062297
ENSG00000255521	2.9698439447667196e-11	5.242075982155784
ENSG00000236287	3.034502630541549e-11	8.887638486645404
ENSG00000243926	3.050881637699528e-11	5.637936444387335
ENSG00000171033	3.050881637699528e-11	8.25210710402285
ENSG00000140386	3.050881637699528e-11	8.839055490693989
ENSG00000163113	3.083899969342938e-11	8.714998380339443
ENSG00000129675	3.100540192691608e-11	8.853721710325235
ENSG00000150054	3.117268390756657e-11	6.6942361607083605
ENSG00000174165	3.117268390756657e-11	8.557560247726455
ENSG00000171161	3.1679853960917804e-11	8.673520192089095
ENSG00000181163	3.1850700674130766e-11	8.948367231584678
ENSG00000227627	3.2022450122349605e-11	3.9177648627877373
ENSG00000066185	3.2022450122349605e-11	6.728559825060742
ENSG00000158042	3.289490257882623e-11	8.729207995741579
ENSG00000213442	3.342950924965128e-11	8.51939273158825
ENSG00000143412	3.379063364472207e-11	8.19571969206315
ENSG00000143195	3.452438680100565e-11	6.123438973032745
ENSG00000196914	3.471025079305163e-11	8.903832818629208
ENSG00000122591	3.546356058610178e-11	8.808651543308047
ENSG00000053524	3.5463560586102416e-11	7.905219629225766
ENSG00000163001	3.761872799154999e-11	8.560212158787401
ENSG00000255224	3.82284383229863e-11	6.476294604679329
ENSG00000139116	3.9056466920626664e-11	8.74288185708199
ENSG00000162522	3.9056466920626664e-11	8.363854611144045
ENSG00000174437	3.9056466920626664e-11	8.924075733608968
ENSG00000133812	3.905646692062694e-11	8.572762221419422
ENSG00000153179	3.926620429864089e-11	8.624401442075957
ENSG00000244998	3.947704502599239e-11	4.693198610828492
ENSG00000154589	3.947704502599239e-11	8.81881257571423
ENSG00000172638	4.232100239047963e-11	7.9921538723178855
ENSG00000135387	4.232100239047963e-11	8.924075733608968
ENSG00000254964	4.254789943588732e-11	4.6022865251333505
ENSG00000101294	4.2547899435887625e-11	8.93217289960087
ENSG00000185499	4.370038140013104e-11	7.56125852640852
ENSG00000167770	4.393452042468622e-11	8.808651543308047
ENSG00000169239	4.440649113326269e-11	8.236088069613468
ENSG00000186583	4.709247527426649e-11	6.456366109924143
ENSG00000068308	4.810813349184808e-11	8.848145014976726
ENSG00000231084	4.810813349184808e-11	6.94667131542386
ENSG00000126249	4.836538209138477e-11	8.108799436979387
ENSG00000272369	4.9407918703697166e-11	6.71759004895426
ENSG00000157765	4.9407918703697166e-11	5.996387374757737
ENSG00000121073	4.9671973180063755e-11	8.911929984621112
ENSG00000230216	4.9671973180063755e-11	3.9800490297896727
ENSG00000245330	4.9937409815570016e-11	5.8165186121440495
ENSG00000185507	4.993740981557037e-11	8.863346988669695
ENSG00000185201	5.0742083617513945e-11	8.833478795345478
ENSG00000140009	5.1013120007764206e-11	8.336389436054024
ENSG00000149609	5.101312000776475e-11	5.857192414801529
ENSG00000109685	5.1834765613372565e-11	8.883589903649453
ENSG00000124795	5.2111517264518497e-11	8.263462651541953
ENSG00000272452	5.351713111649801e-11	7.5556249659089705
ENSG00000015133	5.351713111649801e-11	8.895735652637308
ENSG00000263753	5.495985963769277e-11	8.80361060202126
ENSG00000158828	5.495985963769277e-11	8.514018193061826
ENSG00000120217	5.765337334129146e-11	8.563672697136685
ENSG00000146350	5.79605169110488e-11	7.9269143855732676
ENSG00000166068	5.79605169110488e-11	8.579129118236684
ENSG00000116191	6.243255372038072e-11	8.924075733608968
ENSG00000094916	6.276461034964677e-11	8.807659185017213
ENSG00000177700	6.377119184589005e-11	8.817284463361672
ENSG00000136643	6.445101114236854e-11	8.747922798368778
ENSG00000158062	6.548406677611816e-11	8.675504908670767
ENSG00000224858	6.548406677611955e-11	5.564311368731606
ENSG00000205763	6.653333247810354e-11	7.141957354943771
ENSG00000107614	6.724197118378478e-11	8.317261886354581
ENSG00000144040	6.724197118378478e-11	8.601102302391084
ENSG00000119979	6.759905691194906e-11	8.607214751801314
ENSG00000236552	6.904606206265571e-11	8.735777049380923
ENSG00000176732	6.978089529991458e-11	6.119798777099322
ENSG00000139239	7.05233850259674e-11	8.134742054297131
ENSG00000072518	7.089752541517559e-11	8.799026264963588
ENSG00000116957	7.279757696084542e-11	8.593540890460902
ENSG00000187601	7.279757696084542e-11	8.835006907698036
ENSG00000120784	7.279757696084542e-11	6.389645342485839
ENSG00000170043	7.318352697130504e-11	8.707972722470984
ENSG00000103066	7.318352697130504e-11	8.707436968409263
ENSG00000074695	7.474746286142246e-11	8.944318648588725
ENSG00000196092	7.634410962708773e-11	8.181152499021511
ENSG00000231007	7.674846046331996e-11	6.2164404529939805
ENSG00000254911	7.83869377202635e-11	7.488139666853359
ENSG00000110011	7.83869377202635e-11	8.779319104045552
ENSG00000149781	7.83869377202635e-11	8.902304706276652
ENSG00000233276	8.090906065791896e-11	8.898256123280701
ENSG00000171202	8.090906065791896e-11	8.678104529146768
ENSG00000169255	8.263443851355769e-11	6.549792347759128
ENSG00000101310	8.263443851355769e-11	8.891687069641355
ENSG00000198108	8.307138079700487e-11	8.726941972505214
ENSG00000116903	8.351058490414679e-11	8.701860273060754
ENSG00000085552	8.439582443054975e-11	6.087172031845623
ENSG00000174606	8.484188291193096e-11	8.835006907698036
ENSG00000167476	8.710702889035965e-11	8.72912884590897
ENSG00000198873	8.710702889036025e-11	8.760604301418354
ENSG00000213755	8.710702889036025e-11	4.500988926967287
ENSG00000166598	8.896167996739806e-11	8.944318648588725
ENSG00000186184	8.896167996739806e-11	8.876485095948386
ENSG00000186310	8.94313502335942e-11	5.855522917415708
ENSG00000197858	8.94313502335942e-11	8.887638486645404
ENSG00000188971	9.230077675646125e-11	8.616304276084053
ENSG00000053501	9.230077675646125e-11	8.726151771036463
ENSG00000203930	9.426359864819062e-11	3.7002111931205506
ENSG00000220749	9.426359864819264e-11	7.035541415285272
ENSG00000143514	9.47606539028061e-11	8.75601996436068
ENSG00000070047	9.626726498430187e-11	8.815756351009114
ENSG00000270110	9.626726498430187e-11	5.493905541010973
ENSG00000077235	9.626726498430187e-11	8.833478795345478
ENSG00000215086	9.677466047718934e-11	4.658294068569693
ENSG00000204131	9.677466047719105e-11	6.288176914509793
ENSG00000114423	9.728467370977662e-11	8.552519306439667
ENSG00000134317	9.935116903132994e-11	8.719046963335396
ENSG00000256299	9.9351169031331e-11	3.7840637035364395
ENSG00000174628	9.9351169031331e-11	6.971115776240907
ENSG00000255438	1.0146061602814581e-10	6.346536364076418
ENSG00000119636	1.0146061602814618e-10	5.838015866129826
ENSG00000143248	1.0146061602814618e-10	7.729454032747572
ENSG00000138780	1.0199479081967324e-10	8.417308805388107
ENSG00000135549	1.0199479081967324e-10	6.3731612124044394
ENSG00000118473	1.0199479081967432e-10	5.5757992235117895
ENSG00000181924	1.0199479081967432e-10	8.804602960312097
ENSG00000166946	1.0199479081967432e-10	8.899784235633259
ENSG00000149054	1.0199479081967432e-10	8.903832818629208
ENSG00000237686	1.0636845996358375e-10	5.8219115022240375
ENSG00000152822	1.0692791403726296e-10	4.571577349409654
ENSG00000166200	1.069279140372641e-10	8.873964625304993
ENSG00000268358	1.069279140372641e-10	7.026082449162387
ENSG00000151366	1.0919467531530709e-10	8.438341921836614
ENSG00000157796	1.0919467531530709e-10	8.80361060202126
ENSG00000270028	1.0976867486505713e-10	5.053076303287304
ENSG00000136758	1.1209435328800898e-10	8.903832818629208
ENSG00000158077	1.1268326774247995e-10	8.047385071741253
ENSG00000174485	1.1506935923849659e-10	8.826373987644413
ENSG00000271734	1.1567356717672296e-10	4.099863485822053
ENSG00000197958	1.1750488312274093e-10	8.936221482596823
ENSG00000163995	1.2062032828429655e-10	5.342360690750356
ENSG00000145425	1.238165737292734e-10	8.940270065592774
ENSG00000237840	1.2381657372927427e-10	6.473694766446921
ENSG00000109920	1.2511815280379332e-10	8.892679427932192
ENSG00000102780	1.2776161020289628e-10	7.543619759103477
ENSG00000163931	1.2776161020289628e-10	8.899784235633259
ENSG00000253051	1.3114289259677826e-10	5.2438802574908445
ENSG00000174748	1.3114289259677826e-10	8.944318648588725
ENSG00000255004	1.3251979123834983e-10	1.6396793279986424
ENSG00000135185	1.346117050098923e-10	8.911929984621112
ENSG00000223269	1.3531616488738273e-10	2.5566555392140455
ENSG00000147485	1.3745126187137418e-10	7.267955658891483
ENSG00000116668	1.3745126187137563e-10	8.74288185708199
ENSG00000111445	1.4108324170801338e-10	8.437551720367864
ENSG00000114902	1.418208264675287e-10	8.928124316604919
ENSG00000231611	1.4480908632856394e-10	7.4409986279041975
ENSG00000240087	1.4556572648761392e-10	6.0108258169326465
ENSG00000149541	1.4709063132102555e-10	8.814228238656558
ENSG00000242689	1.4863116480210663e-10	7.216386820471116
ENSG00000157978	1.4863116480210663e-10	8.872436512952435
ENSG00000030066	1.4940734112547496e-10	8.845624544333333
ENSG00000166348	1.5175974514834453e-10	8.423421254798336
ENSG00000220583	1.525519044907953e-10	6.697830229040732
ENSG00000100316	1.5576120157292277e-10	8.948367231584678
ENSG00000100097	1.5576120157292497e-10	8.907881401625161
ENSG00000267127	1.5986583983828424e-10	5.2167499511018525
ENSG00000108176	1.657906378129445e-10	8.370560659781221
ENSG00000129749	1.6839511810604985e-10	6.326976993491311
ENSG00000216866	1.692721419610642e-10	5.820108128195643
ENSG00000184939	1.692721419610654e-10	8.515546305414382
ENSG00000073861	1.7015363449779338e-10	7.311293000973593
ENSG00000184258	1.7193011469523806e-10	4.145767821310836
ENSG00000130054	1.7282514716580353e-10	3.7227555206343035
ENSG00000215283	1.7282514716580536e-10	4.930356836270507
ENSG00000213621	1.7282514716580536e-10	5.201273837623604
ENSG00000170899	1.7372473793880428e-10	8.36068093402973
ENSG00000198670	1.773691392616722e-10	2.6961983898518627
ENSG00000182287	1.773691392616722e-10	8.857770293321186
ENSG00000133138	1.8202995686628197e-10	7.379784011791967
ENSG00000202078	1.8297639626056682e-10	4.59288988868213
ENSG00000148450	1.8584469359230481e-10	8.43230862225899
ENSG00000162129	1.8584469359230613e-10	8.644187752826598
ENSG00000110057	1.9674304865679041e-10	8.928124316604919
ENSG00000136021	1.9776426120701973e-10	8.915978567617064
ENSG00000075945	2.0085911222578166e-10	8.767173355057698
ENSG00000147044	2.0612279961265282e-10	8.663359159682912
ENSG00000205078	2.0612279961265282e-10	7.56900641143413
ENSG00000114315	2.0612279961265427e-10	6.474743591752809
ENSG00000101940	2.082658492922504e-10	8.807659185017213
ENSG00000267052	2.104306905585277e-10	3.119738198765007
ENSG00000225855	2.104306905585277e-10	8.256612291247915
ENSG00000267166	2.1152135057657997e-10	7.024612268678401
ENSG00000166681	2.159395571269043e-10	7.852745256201601
ENSG00000105173	2.2044799843959975e-10	8.69376310706885
ENSG00000198056	2.2158941802431673e-10	8.403968541287332
ENSG00000054938	2.2273661800865836e-10	4.414925687395747
ENSG00000143499	2.2273661800865993e-10	8.721901031218426
ENSG00000188404	2.2273661800865993e-10	8.563927144543715
ENSG00000143811	2.262131869283411e-10	8.829430212349527
ENSG00000159840	2.2856032933933912e-10	8.635019078711252
ENSG00000182985	2.2974281691438196e-10	8.848145014976726
ENSG00000188825	2.333262986408636e-10	7.018665348889065
ENSG00000170890	2.381894317678321e-10	3.8418810436421573
ENSG00000094631	2.381894317678321e-10	8.85120123968184
ENSG00000272711	2.406580375863937e-10	6.478975391875644
ENSG00000163673	2.406580375863937e-10	4.291884782473203
ENSG00000245556	2.444079342172159e-10	8.34947525274777
ENSG00000188959	2.444079342172159e-10	5.331801768198559
ENSG00000178199	2.456705538047836e-10	8.333412361181514
ENSG00000087884	2.456705538047836e-10	7.493316152200564
ENSG00000106077	2.456705538047836e-10	8.654269635400174
ENSG00000234776	2.533813391666402e-10	4.716358174990774
ENSG00000166411	2.5732499793495046e-10	8.798569660734474
ENSG00000218052	2.5732499793495046e-10	7.940646092078905
ENSG00000110713	2.5865284299324736e-10	8.86991604230904
ENSG00000110075	2.5865284299324736e-10	8.88863084493624
ENSG00000155755	2.5865284299324736e-10	8.356298753794144
ENSG00000198756	2.640315611970713e-10	5.7632044624134
ENSG00000187098	2.6951962215730816e-10	7.830493644240303
ENSG00000257261	2.709089755310399e-10	7.813682623256385
ENSG00000129084	2.709089755310418e-10	8.700130003886112
ENSG00000198157	2.723053325246321e-10	8.311764340838678
ENSG00000219559	2.723053325246321e-10	3.8260065494352427
ENSG00000169567	2.723053325246321e-10	8.92254762125641
ENSG00000197747	2.8373249015601556e-10	8.773742408697043
ENSG00000179141	2.8373249015601556e-10	6.9240361775449975
ENSG00000138629	2.8519345090157774e-10	8.839055490693989
ENSG00000267121	2.8666176750511625e-10	8.72767988338902
ENSG00000177383	2.881374761256666e-10	8.810715409722327
ENSG00000187792	2.92609318282864e-10	8.355051948096277
ENSG00000260359	2.956281772205222e-10	8.819804934005067
ENSG00000143815	2.9714900703993794e-10	8.833478795345478
ENSG00000175467	3.0021365432407974e-10	8.857770293321186
ENSG00000143258	3.0486866057940655e-10	8.773742408697043
ENSG00000241352	3.064359576765213e-10	5.497176948029349
ENSG00000254650	3.080111329186782e-10	5.59335318783483
ENSG00000255299	3.1439139129404867e-10	5.399757313730478
ENSG00000102931	3.1439139129405094e-10	8.69582697348313
ENSG00000213190	3.2090082618467086e-10	8.358898374270144
ENSG00000261373	3.2254866674770746e-10	8.275941997769444
ENSG00000172922	3.2254866674770746e-10	8.839055490693989
ENSG00000183690	3.2922316700241196e-10	4.392329264479341
ENSG00000123595	3.3091278075614816e-10	8.750979023073892
ENSG00000132640	3.3091278075614816e-10	8.890158957288799
ENSG00000156587	3.3775643035259825e-10	8.834471153636315
ENSG00000220842	3.4473840593674655e-10	6.613248365240937
ENSG00000232485	3.465058318261913e-10	5.227215770056993
ENSG00000135709	3.4828211647672633e-10	8.857770293321186
ENSG00000196208	3.4828211647672633e-10	7.54226515921956
ENSG00000272024	3.5006730322907435e-10	5.438156782261174
ENSG00000148225	3.646745424205864e-10	7.38869332953744
ENSG00000122787	3.665418328276251e-10	7.585438744840529
ENSG00000229914	3.74104922519384e-10	6.532934320168827
ENSG00000213445	3.7987715514536673e-10	8.815756351009115
ENSG00000104611	3.8182051270770287e-10	6.7909074452189975
ENSG00000188636	3.837735887764813e-10	8.14808097719087
ENSG00000139112	3.8573643078558534e-10	8.8795413206535
ENSG00000159346	3.9168403018297907e-10	8.902304706276652
ENSG00000273445	4.0179650768618786e-10	7.597449622638264
ENSG00000254739	4.0384941524221527e-10	4.979885165015623
ENSG00000177951	4.0384941524221527e-10	8.845624544333333
ENSG00000099849	4.0384941524221527e-10	8.604158527096198
ENSG00000096996	4.1216407495276427e-10	8.717062246753724
ENSG00000205744	4.206460062971157e-10	8.849673127329284
ENSG00000221413	4.206460062971202e-10	2.1476375642562813
ENSG00000162004	4.2279300865773796e-10	8.401781667883574
ENSG00000182054	4.2279300865773796e-10	8.920027150613016
ENSG00000152422	4.2279300865773796e-10	8.741353744729432
ENSG00000162909	4.249507222650287e-10	8.924075733608968
ENSG00000197180	4.314886532846751e-10	6.810379531613748
ENSG00000153048	4.314886532846751e-10	8.519059134348613
ENSG00000160753	4.336897358374111e-10	8.551983552377946
ENSG00000256116	4.336897358374111e-10	4.576342160224854
ENSG00000126768	4.448608373882374e-10	8.746930440077941
ENSG00000100246	4.4712857278452463e-10	8.103195882383215
ENSG00000241288	4.5863783229326036e-10	5.986522942264162
ENSG00000163219	4.586378322932652e-10	8.85120123968184
ENSG00000242083	4.586378322932652e-10	5.298812847299566
ENSG00000110090	4.6097418887933055e-10	8.907881401625161
ENSG00000141232	4.680532780370637e-10	8.817284463361672
ENSG00000261251	4.680532780370637e-10	4.905182018157078
ENSG00000198856	4.680532780370637e-10	8.891687069641355
ENSG00000139219	4.680532780370687e-10	4.651594126050426
ENSG00000162236	4.704365034835152e-10	8.867395571665647
ENSG00000143537	4.776575694410828e-10	8.792457211324242
ENSG00000167526	4.874544009503636e-10	8.948367231584678
ENSG00000180592	4.924261929622639e-10	5.041034197979251
ENSG00000139438	4.949306411101776e-10	7.217204215355896
ENSG00000177105	5.050735199260173e-10	8.750443269012171
ENSG00000162222	5.18038143797312e-10	8.66435151797375
ENSG00000175985	5.259724422923408e-10	5.292272092665161
ENSG00000271430	5.259724422923408e-10	8.407226922814532
ENSG00000163697	5.286435070474259e-10	7.912019149872273
ENSG00000160972	5.394609644152916e-10	8.33180509899635
ENSG00000197580	5.532873527894567e-10	7.035579500105456
ENSG00000116761	5.560938971879974e-10	8.425405971380009
ENSG00000182575	5.58914352649551e-10	6.253162735193744
ENSG00000151704	5.674598596583555e-10	7.444229816015366
ENSG00000166012	5.703366352072947e-10	8.853721710325235
ENSG00000067167	5.849356537290994e-10	8.936221482596823
ENSG00000263326	5.938696858983724e-10	3.8756199179500608
ENSG00000204060	5.938696858983724e-10	4.665547688939204
ENSG00000080947	5.968772231347868e-10	7.518758308132323
ENSG00000117410	6.24623445984487e-10	8.8714441546616
ENSG00000143314	6.277830779980004e-10	8.802082489668702
ENSG00000150776	6.30958325869673e-10	8.744866573663662
ENSG00000203705	6.37355970659873e-10	8.719582717397117
ENSG00000108679	6.405785191995042e-10	8.749450910721334
ENSG00000143553	6.569315879090102e-10	8.681617358080997
ENSG00000198283	6.569315879090149e-10	3.261694188196249
ENSG00000150316	6.569315879090149e-10	8.767173355057698
ENSG00000258422	6.569315879090149e-10	4.521372951265256
ENSG00000257086	6.602508088290155e-10	5.534294154752882
ENSG00000109911	6.736923307054376e-10	8.434574645495355
ENSG00000156140	6.874011003572775e-10	4.122314032527038
ENSG00000233411	6.908706551782395e-10	6.18122483410488
ENSG00000226833	6.94357318173292e-10	4.832633080462732
ENSG00000261645	6.943573181732969e-10	7.364062399343325
ENSG00000198483	7.013822981690055e-10	4.448834086337607
ENSG00000117593	7.049207808758642e-10	8.744409969434548
ENSG00000123836	7.049207808758692e-10	8.82232540464846
ENSG00000204104	7.084767031727517e-10	8.440001474606724
ENSG00000122507	7.120501488852452e-10	8.55710364349734
ENSG00000122218	7.265208561661172e-10	8.907881401625161
ENSG00000272374	7.265208561661172e-10	6.300801096679056
ENSG00000273489	7.301831901287072e-10	4.679781405795624
ENSG00000173166	7.338635587585806e-10	7.805195465797037
ENSG00000112799	7.375620486641807e-10	8.545414498738602
ENSG00000186063	7.412787468587964e-10	8.797041548381916
ENSG00000131778	7.412787468587964e-10	8.749450910721334
ENSG00000144485	7.412787468587964e-10	7.759297128902874
ENSG00000261801	7.412787468587964e-10	3.9986274369671384
ENSG00000162620	7.450137407623364e-10	7.727613511410798
ENSG00000182179	7.601384362003191e-10	8.911929984621112
ENSG00000007372	7.639662343095278e-10	8.007820883668044
ENSG00000197779	7.75562963564496e-10	8.35026545421652
ENSG00000150938	7.794666207612028e-10	7.773449615380017
ENSG00000168961	7.833894706415458e-10	8.549006477505436
ENSG00000177455	7.873316052221518e-10	7.314782588170583
ENSG00000138617	7.873316052221518e-10	8.678561133375881
ENSG00000103253	7.952740986992049e-10	8.457258881285899
ENSG00000159433	7.992746437833184e-10	8.852193597972677
ENSG00000121039	8.19574115651866e-10	8.100956718394514
ENSG00000033011	8.19574115651866e-10	8.739825632376874
ENSG00000007968	8.236940247678867e-10	8.71805460504456
ENSG00000257279	8.236940247678867e-10	5.348937436661084
ENSG00000259666	8.236940247678867e-10	2.9261587411760512
ENSG00000136828	8.403769200000705e-10	8.81323588036572
ENSG00000197558	8.403769200000705e-10	6.972563063385456
ENSG00000006016	8.445989461315589e-10	5.32971818859177
ENSG00000159788	8.445989461315739e-10	8.258394851007502
ENSG00000228300	8.488416898371145e-10	8.840047848984822
ENSG00000148908	8.616952199489598e-10	8.207879429059357
ENSG00000110719	8.660218298174597e-10	8.93217289960087
ENSG00000107201	8.791293726887086e-10	8.779319104045552
ENSG00000148175	8.791293726887086e-10	8.895735652637308
ENSG00000068912	8.791293726887148e-10	8.920027150613016
ENSG00000182518	8.791293726887148e-10	7.997306711433589
ENSG00000133884	8.879751827628347e-10	8.83195068299292
ENSG00000272129	9.014071324241506e-10	6.151134432381124
ENSG00000226337	9.014071324241506e-10	4.8718077741026145
ENSG00000180573	9.059283949787651e-10	8.887638486645404
ENSG00000197471	9.196254947046385e-10	8.882061791296895
ENSG00000241556	9.288690518464812e-10	6.376350170568578
ENSG00000264278	9.288690518464878e-10	7.115904936044224
ENSG00000188613	9.429047737446823e-10	8.163213575686342
ENSG00000116984	9.429047737446823e-10	8.845624544333333
ENSG00000166963	9.476292185707893e-10	6.563169683992242
ENSG00000146147	9.716004254893474e-10	6.642946031827793
ENSG00000213261	9.764652426042042e-10	6.82313104848894
ENSG00000137710	9.81353847101835e-10	8.863346988669695
ENSG00000146083	9.912028723251722e-10	8.883589903649453
ENSG00000163235	9.961635214077447e-10	8.271834141697887
ENSG00000213609	9.961635214077623e-10	6.509849258502516
ENSG00000159403	1.001148414591539e-09	8.686658299367785
ENSG00000249421	1.001148414591539e-09	2.5901860316131557
ENSG00000248544	1.0213327465044266e-09	6.336898111308029
ENSG00000115539	1.0213327465044266e-09	8.592012778108344
ENSG00000255139	1.0419143214643682e-09	6.410700195684791
ENSG00000164122	1.0471226740820512e-09	5.990355855682554
ENSG00000005448	1.0471226740820587e-09	8.549463081734553
ENSG00000137877	1.052356450243569e-09	8.333868965410629
ENSG00000087510	1.0629007576348621e-09	4.458690528198165
ENSG00000167792	1.068211532485329e-09	8.915978567617064
ENSG00000086967	1.0682115324853367e-09	5.478008865127466
ENSG00000110200	1.07354821812606e-09	7.861913596148579
ENSG00000254685	1.07354821812606e-09	8.270083995766242
ENSG00000236675	1.089714974882559e-09	7.207580387948852
ENSG00000154370	1.089714974882559e-09	8.538845445099255
ENSG00000012061	1.0897149748825746e-09	8.81881257571423
ENSG00000164953	1.0951565416375247e-09	7.96881676422479
ENSG00000166321	1.1006246410287534e-09	7.910458623691774
ENSG00000100266	1.1171893989362316e-09	8.609199468382986
ENSG00000154229	1.151052504247095e-09	8.859298405673744
ENSG00000143156	1.151052504247095e-09	7.955867942528877
ENSG00000143768	1.151052504247095e-09	6.777272833540526
ENSG00000187013	1.1567929625482155e-09	3.0884216485450136
ENSG00000095059	1.1800356477166885e-09	8.857770293321186
ENSG00000214026	1.1800356477166885e-09	8.76564524270514
ENSG00000269994	1.1800356477166927e-09	5.518928156676605
ENSG00000182197	1.1859171998944103e-09	8.761596659709188
ENSG00000071082	1.1977663050147264e-09	8.940270065592774
ENSG00000170242	1.2097309859363877e-09	8.883589903649453
ENSG00000229278	1.2097309859363877e-09	3.787318046984162
ENSG00000252106	1.2097309859363877e-09	2.5017037797684627
ENSG00000261126	1.215757010224394e-09	6.748368127010383
ENSG00000105426	1.2278971178011193e-09	7.3213449222950375
ENSG00000078246	1.234011479542443e-09	8.355508552325391
ENSG00000236133	1.24015556662413e-09	4.199384437409835
ENSG00000169884	1.2401555666241433e-09	7.9733774550509615
ENSG00000272143	1.2587675915155851e-09	5.118821643285371
ENSG00000163683	1.2587675915155851e-09	8.820797292295902
ENSG00000112195	1.2903954128177906e-09	8.58363430546175
ENSG00000117697	1.2903954128177906e-09	8.673520192089095
ENSG00000179387	1.2968134440506574e-09	8.80513871437382
ENSG00000186298	1.309743143721235e-09	8.903832818629208
ENSG00000185483	1.3227986794401655e-09	5.729152448535854
ENSG00000152582	1.3227986794401655e-09	8.763124772061747
ENSG00000231738	1.3227986794401655e-09	5.339358696950133
ENSG00000271133	1.33598124448774e-09	7.584408042489122
ENSG00000171469	1.33598124448774e-09	8.745402327725383
ENSG00000248478	1.3426205389155902e-09	1.9812686490195477
ENSG00000140374	1.355995909450765e-09	8.861283122255417
ENSG00000130055	1.355995909450765e-09	4.77449537183831
ENSG00000232940	1.355995909450765e-09	6.243627096888568
ENSG00000092841	1.362732290799154e-09	8.911929984621112
ENSG00000124835	1.362732290799154e-09	2.2488085391751067
ENSG00000213625	1.3969073265622676e-09	8.883589903649453
ENSG00000225485	1.3969073265622676e-09	8.724623658683905
ENSG00000205710	1.4319185919899115e-09	7.815525907028992
ENSG00000260808	1.4390229382211356e-09	5.276694679760295
ENSG00000164967	1.4390229382211356e-09	8.702650474529506
ENSG00000143321	1.4605430657247489e-09	8.899784235633259
ENSG00000173621	1.4605430657247489e-09	7.264569940589597
ENSG00000235652	1.467786014846242e-09	7.493133537967115
ENSG00000249487	1.4750640243252705e-09	2.9119319760488067
ENSG00000103111	1.4897258865494532e-09	8.80361060202126
ENSG00000089876	1.5045299843870294e-09	8.680089245728439
ENSG00000244968	1.5270057667958181e-09	3.4169579145678908
ENSG00000081087	1.534570276172538e-09	8.873964625304993
ENSG00000228903	1.5421713617184618e-09	8.500880085783136
ENSG00000146555	1.5574839513299731e-09	4.370200839400333
ENSG00000139160	1.5651958023780293e-09	7.823223197187959
ENSG00000268362	1.572944923567114e-09	6.412301100969709
ENSG00000105523	1.5729449235671196e-09	4.122197013107716
ENSG00000224614	1.5729449235671196e-09	6.722857687339729
ENSG00000081760	1.596417666834398e-09	8.674969154609046
ENSG00000095002	1.596417666834398e-09	8.618086835843641
ENSG00000177483	1.596417666834398e-09	7.3806285773734785
ENSG00000260300	1.6043176314718673e-09	4.115305695505417
ENSG00000137337	1.6043176314718673e-09	8.827902099996969
ENSG00000259436	1.6043176314718787e-09	8.07537312965369
ENSG00000174996	1.6122557517354738e-09	8.759076189065794
ENSG00000109475	1.6363008457470346e-09	8.944318648588725
ENSG00000177054	1.6443933920997915e-09	8.65579774775273
ENSG00000135424	1.6443933920997973e-09	7.576525300732893
ENSG00000158714	1.6525250000044893e-09	6.502361964040815
ENSG00000143882	1.6525250000044893e-09	8.105259748797495
ENSG00000177189	1.677156034012768e-09	8.825381629353576
ENSG00000170469	1.685445733320682e-09	8.258394851007502
ENSG00000146904	1.6937754210042384e-09	5.415050969046785
ENSG00000003096	1.719006297738643e-09	4.619991852480081
ENSG00000159399	1.7274978266616082e-09	8.682609716371832
ENSG00000107816	1.7705733777966628e-09	8.603166168805364
ENSG00000227252	1.7705733777966628e-09	5.710558173297841
ENSG00000234465	1.7705733777966754e-09	7.872800002367629
ENSG00000155846	1.779313427365767e-09	8.739825632376874
ENSG00000004478	1.7793134273657796e-09	8.83195068299292
ENSG00000255183	1.788095580200421e-09	4.922962839393314
ENSG00000272933	1.8057869868357925e-09	7.097827589800843
ENSG00000223802	1.8507662511543864e-09	3.563257187079036
ENSG00000261786	1.859892418724018e-09	8.779775708274666
ENSG00000223552	1.8690625004387657e-09	4.7496982091586295
ENSG00000186496	1.906186099270647e-09	7.6243407410899735
ENSG00000196924	1.906186099270647e-09	8.887638486645404
ENSG00000136383	1.9440289599146005e-09	7.832680183475694
ENSG00000136425	1.9632243437186377e-09	8.042800734683581
ENSG00000116497	1.9826046502532136e-09	8.857770293321186
ENSG00000121851	1.992364691074498e-09	8.75250713542645
ENSG00000170271	1.992364691074498e-09	7.689457220845114
ENSG00000167748	2.0721513372605374e-09	3.974253268713975
ENSG00000232860	2.0823413007118047e-09	6.92320418814201
ENSG00000249353	2.134029093861151e-09	7.768078153114892
ENSG00000117153	2.1340290938611585e-09	8.786880515975733
ENSG00000001561	2.14451586150269e-09	8.791464853033405
ENSG00000198732	2.144515861502713e-09	8.891687069641355
ENSG00000168014	2.155052908318198e-09	8.711485551405215
ENSG00000115355	2.155052908318198e-09	8.907881401625161
ENSG00000227425	2.165640469065304e-09	2.781504921216058
ENSG00000213465	2.1869680767150074e-09	8.321723216422775
ENSG00000174989	2.1869680767150074e-09	8.80513871437382
ENSG00000271420	2.1869680767150074e-09	2.5912045949981883
ENSG00000196118	2.197708598476878e-09	5.572405463121524
ENSG00000242814	2.241187728868285e-09	5.230672278137564
ENSG00000096092	2.241187728868285e-09	8.597589473456853
ENSG00000164924	2.2855057730081902e-09	8.928124316604919
ENSG00000229808	2.2855057730081902e-09	6.6949399823888225
ENSG00000252361	2.307984300289807e-09	6.0808021515609925
ENSG00000213930	2.307984300289807e-09	8.759076189065794
ENSG00000139625	2.3421070810835666e-09	8.420162873271137
ENSG00000165916	2.3535903470030238e-09	8.85120123968184
ENSG00000074855	2.3535903470030486e-09	8.677568775085046
ENSG00000165972	2.3535903470030486e-09	6.07592549485012
ENSG00000110455	2.3651285392302085e-09	8.750443269012171
ENSG00000198918	2.400075237688846e-09	8.924075733608968
ENSG00000225828	2.4118357048853937e-09	7.8668966922701395
ENSG00000125864	2.423652389084574e-09	4.6366315633169455
ENSG00000169857	2.4714865467290853e-09	8.759076189065794
ENSG00000198382	2.520241322796573e-09	8.696819331773968
ENSG00000172965	2.5325758774330847e-09	8.587226284228587
ENSG00000155660	2.5699339617946973e-09	8.93217289960087
ENSG00000140854	2.5699339617946973e-09	8.608663714321265
ENSG00000097046	2.5825057132540344e-09	8.289334552455164
ENSG00000171735	2.5825057132540344e-09	8.46597095117213
ENSG00000257742	2.5825057132540344e-09	8.634483324649532
ENSG00000130383	2.5951374544161517e-09	3.169992302742207
ENSG00000165175	2.6462699088916615e-09	8.580455073767158
ENSG00000227268	2.6462699088916615e-09	6.92053519246851
ENSG00000123989	2.6462699088916615e-09	8.940270065592774
ENSG00000171759	2.6983847219200883e-09	6.701234239699496
ENSG00000167987	2.698384721920098e-09	8.549998835796274
ENSG00000157181	2.7115690637649997e-09	8.855249822677791
ENSG00000260625	2.7784391318617257e-09	6.244776223656627
ENSG00000197016	2.7784391318617257e-09	6.837957450165131
ENSG00000227896	2.7920048763731547e-09	6.495156102011487
ENSG00000227815	2.7920048763731547e-09	4.075689034289597
ENSG00000244926	2.7920048763731547e-09	5.672104914003644
ENSG00000223797	2.7920048763731547e-09	7.559935312970978
ENSG00000251478	2.8056352237495502e-09	2.829807878856424
ENSG00000143549	2.833090926408354e-09	8.903832818629208
ENSG00000230629	2.833090926408354e-09	7.628831940306686
ENSG00000123444	2.846916884723215e-09	8.00755800283294
ENSG00000107863	2.8469168847232452e-09	8.835006907698036
ENSG00000226245	2.8608086519799347e-09	4.27333706781731
ENSG00000236206	2.8887908343706516e-09	4.211806151260752
ENSG00000131725	2.9170399294411415e-09	8.612255693088102
ENSG00000135775	2.9170399294411415e-09	8.785888157684896
ENSG00000116918	2.9599194600647686e-09	8.707893572638378
ENSG00000228323	2.9743487919887216e-09	5.999011493796693
ENSG00000102001	3.03275533292556e-09	7.377280271021478
ENSG00000269988	3.04753086963245e-09	5.10212424542062
ENSG00000143740	3.062376611226637e-09	8.74288185708199
ENSG00000149294	3.0772928823914993e-09	8.727732173973966
ENSG00000203965	3.1073383194640028e-09	8.393553061474119
ENSG00000236021	3.122468142054652e-09	5.603256218788996
ENSG00000186660	3.137669807594824e-09	8.857770293321186
ENSG00000171631	3.1529436481224605e-09	7.961886940272677
ENSG00000078177	3.183709189749571e-09	8.833478795345478
ENSG00000143621	3.199201562401705e-09	8.907881401625161
ENSG00000257543	3.2147674531598825e-09	5.906976213411606
ENSG00000133135	3.246121148732678e-09	3.9057524370050825
ENSG00000163521	3.2619096372301216e-09	7.940130214774187
ENSG00000139133	3.2777730112124196e-09	8.011254562769667
ENSG00000200152	3.2777730112124196e-09	7.425575737401188
ENSG00000227512	3.293711616364622e-09	4.492460341812135
ENSG00000108828	3.293711616364622e-09	8.794521077738523
ENSG00000230091	3.293711616364622e-09	7.539091482105248
ENSG00000116667	3.341982298971696e-09	8.52535531476134
ENSG00000110536	3.3419822989717318e-09	7.204287807487927
ENSG00000181798	3.3582253167426473e-09	7.162533867163166
ENSG00000251194	3.3745453174846793e-09	5.327002971468834
ENSG00000236305	3.3745453174846793e-09	5.97554095546625
ENSG00000119508	3.3745453174846793e-09	8.330558293298484
ENSG00000175189	3.3745453174847153e-09	5.706184729227274
ENSG00000174851	3.3909426562809142e-09	8.849673127329284
ENSG00000204310	3.4573125494700683e-09	8.663894913744633
ENSG00000164850	3.5079196560327576e-09	5.768870280731028
ENSG00000198814	3.50791965603277e-09	8.130289157657009
ENSG00000138686	3.50791965603277e-09	8.375549310483066
ENSG00000035720	3.593874531771555e-09	8.855249822677791
ENSG00000165195	3.593874531771555e-09	8.724623658683905
ENSG00000224165	3.61131031087289e-09	6.955443992911148
ENSG00000174938	3.61131031087289e-09	5.891693430615562
ENSG00000138814	3.61131031087289e-09	8.814228238656558
ENSG00000218175	3.664114044762908e-09	8.405163056400252
ENSG00000240616	3.6818820261629013e-09	7.1113108243514445
ENSG00000187323	3.6818820261629274e-09	7.942106918799496
ENSG00000073060	3.6997340158325807e-09	8.729207995741579
ENSG00000072849	3.717670400276299e-09	8.891687069641355
ENSG00000253897	3.8086318930238975e-09	1.7298542170190223
ENSG00000185686	3.845620975844063e-09	7.518655752492141
ENSG00000186976	3.864246641371934e-09	6.7553890960488046
ENSG00000240036	3.882960258799196e-09	6.158695043744124
ENSG00000047346	3.9017622322326024e-09	8.93217289960087
ENSG00000144369	3.9017622322326024e-09	8.332595300465103
ENSG00000187049	3.9778618314094225e-09	8.450566820657075
ENSG00000163453	3.977861831409451e-09	6.505537444888515
ENSG00000135905	4.035884339868167e-09	8.8714441546616
ENSG00000176014	4.035884339868195e-09	7.1217433472932266
ENSG00000196182	4.055407927117594e-09	8.849673127329284
ENSG00000204682	4.055407927117623e-09	3.7639733578536703
ENSG00000140464	4.055407927117623e-09	8.863346988669695
ENSG00000179532	4.055407927117623e-09	8.855249822677791
ENSG00000149547	4.075023589379595e-09	8.852193597972677
ENSG00000118495	4.114532830759241e-09	8.348737341863963
ENSG00000175505	4.134427260497871e-09	7.388810781946636
ENSG00000255478	4.1544154665074285e-09	4.073192193131182
ENSG00000241978	4.1744978788471e-09	6.241823429782117
ENSG00000136895	4.214947052333306e-09	8.460648703230651
ENSG00000188282	4.235314683202597e-09	7.476132308781692
ENSG00000214872	4.255778259864004e-09	7.313438456568952
ENSG00000256633	4.27633822203088e-09	3.3329946787348708
ENSG00000170522	4.317749071521289e-09	7.895563387990778
ENSG00000170365	4.317749071521289e-09	8.214533521279959
ENSG00000233585	4.338600848084096e-09	5.465313182689437
ENSG00000176894	4.338600848084096e-09	6.214432216401715
ENSG00000109680	4.338600848084096e-09	7.628827502495453
ENSG00000123612	4.338600848084157e-09	8.728215637450742
ENSG00000062282	4.359550788647822e-09	8.55450402302134
ENSG00000002586	4.4229941001129514e-09	8.239530182143165
ENSG00000183617	4.444341212474458e-09	8.746930440077941
ENSG00000234222	4.4443412124744895e-09	6.830474342435109
ENSG00000223547	4.530738588220237e-09	8.785888157684896
ENSG00000166401	4.530738588220269e-09	7.9768811822203824
ENSG00000162885	4.552592477355337e-09	8.671992079736537
ENSG00000183128	4.641040251137623e-09	4.59747496926208
ENSG00000103042	4.641040251137623e-09	8.399586361051743
ENSG00000259475	4.641040251137623e-09	3.8231966890353193
ENSG00000261644	4.641040251137672e-09	7.336700634884267
ENSG00000188001	4.6634126143302425e-09	6.736508598038236
ENSG00000177917	4.753958096764155e-09	8.667943496740586
ENSG00000259768	4.753958096764155e-09	5.153067862736856
ENSG00000008853	4.77686089315996e-09	8.61729663437489
ENSG00000130520	4.799871234735392e-09	8.8795413206535
ENSG00000148985	4.799871234735392e-09	8.730200354032414
ENSG00000165810	4.892997909872909e-09	4.580911198632313
ENSG00000172216	4.916553389273614e-09	8.783367687041503
ENSG00000143393	4.963996428458181e-09	8.891687069641355
ENSG00000174607	4.963996428458181e-09	8.636011437002088
ENSG00000159352	4.963996428458181e-09	8.868387929956484
ENSG00000140470	4.963996428458181e-09	6.318434054835895
ENSG00000177410	4.963996428458181e-09	8.819804934005067
ENSG00000000457	4.987884999315019e-09	8.595525607042575
ENSG00000169253	4.987884999315072e-09	4.526901779744868
ENSG00000197748	5.011885615462588e-09	6.125860315089117
ENSG00000267768	5.0359987880503495e-09	2.901774747893618
ENSG00000184207	5.133587345182533e-09	8.49861406254677
ENSG00000159377	5.207985990615932e-09	8.915978567617064
ENSG00000120860	5.207985990615932e-09	8.677568775085046
ENSG00000244038	5.2330182896493745e-09	8.936221482596823
ENSG00000228492	5.2330182896493745e-09	7.3389537868813255
ENSG00000176834	5.2330182896493745e-09	7.025011361910656
ENSG00000176716	5.233018289649412e-09	4.099193258929259
ENSG00000078098	5.258167848451503e-09	6.059691025508684
ENSG00000167257	5.334325437438939e-09	8.714998380339443
ENSG00000198088	5.334325437438939e-09	8.316550834718436
ENSG00000258056	5.437543206459789e-09	8.065511829721787
ENSG00000157353	5.463650274779488e-09	8.654603232639811
ENSG00000160055	5.463650274779488e-09	8.235429308562267
ENSG00000148334	5.463650274779488e-09	8.829430212349527
ENSG00000234377	5.489879496661858e-09	5.629423525480564
ENSG00000168216	5.489879496661917e-09	8.861818876317137
ENSG00000026025	5.489879496661917e-09	8.944318648588725
ENSG00000120509	5.569305654293683e-09	8.62340908378512
ENSG00000118804	5.596029073345251e-09	7.838863349290454
ENSG00000110497	5.59602907334531e-09	8.649228694113384
ENSG00000226200	5.622877449765222e-09	8.218111177870073
ENSG00000188779	5.622877449765222e-09	6.804642195035906
ENSG00000101222	5.731531930911181e-09	4.539312187411399
ENSG00000185250	5.75901366755272e-09	6.100709080333088
ENSG00000163682	5.955013998976404e-09	8.940270065592774
ENSG00000132781	5.955013998976489e-09	8.50744913942248
ENSG00000107263	5.983539451051549e-09	8.915978567617064
ENSG00000198435	5.983539451051549e-09	6.21062530692386
ENSG00000171428	5.983539451051591e-09	7.8317062510044435
ENSG00000005801	6.012198047396797e-09	8.71301366375777
ENSG00000122863	6.040990392296821e-09	6.649516901344716
ENSG00000185339	6.098978758210902e-09	8.745938081787104
ENSG00000178105	6.098978758210945e-09	8.739825632376874
ENSG00000149308	6.157509436477275e-09	8.686658299367785
ENSG00000166123	6.157509436477297e-09	8.726687525098185
ENSG00000229043	6.157509436477297e-09	8.073406838891605
ENSG00000103740	6.186979681920999e-09	5.788491739924349
ENSG00000230155	6.246333087521563e-09	5.676387903043478
ENSG00000188095	6.276217496708643e-09	5.371924289213611
ENSG00000179981	6.306241214086154e-09	8.456802277056784
ENSG00000117362	6.306241214086154e-09	8.87549273765755
ENSG00000264148	6.306241214086154e-09	5.4742736135030725
ENSG00000055118	6.306241214086154e-09	8.42253347767739
ENSG00000173120	6.306241214086154e-09	8.911929984621112
ENSG00000175224	6.306241214086154e-09	8.8795413206535
ENSG00000108298	6.39715454326107e-09	8.948367231584678
ENSG00000271105	6.39715454326107e-09	3.4360983760392756
ENSG00000123119	6.4584716202574195e-09	7.626404941672621
ENSG00000232490	6.489344543755914e-09	5.494761942584119
ENSG00000144589	6.551522401925046e-09	8.700332160708196
ENSG00000178464	6.551522401925046e-09	7.97464201823168
ENSG00000040341	6.582828641612663e-09	8.69880404835564
ENSG00000179604	6.582828641612663e-09	7.19748521058012
ENSG00000143498	6.582828641612663e-09	8.310438385308204
ENSG00000173113	6.614280629824143e-09	8.883589903649453
ENSG00000187764	6.614280629824143e-09	8.8714441546616
ENSG00000169100	6.741559305269898e-09	8.940270065592774
ENSG00000150457	6.741559305269898e-09	8.613248051378937
ENSG00000185437	6.7737499895877355e-09	7.679610243089933
ENSG00000237292	6.7737499895877355e-09	4.181791649415078
ENSG00000100439	6.970062661106961e-09	8.700130003886112
ENSG00000069248	7.003315924635868e-09	8.837527378341429
ENSG00000273058	7.036723742103948e-09	7.328226348664225
ENSG00000272034	7.070286811820067e-09	7.22228279088254
ENSG00000101439	7.070286811820067e-09	8.906353289272603
ENSG00000233217	7.2061056866956385e-09	4.078532775307322
ENSG00000244165	7.206105686695741e-09	8.245458900550897
ENSG00000262089	7.274965019747893e-09	5.718437738121621
ENSG00000107771	7.274965019747893e-09	8.670261810561895
ENSG00000146677	7.344465263162001e-09	7.867641608671644
ENSG00000239559	7.37945753611178e-09	7.165673679512119
ENSG00000110583	7.37945753611178e-09	8.746930440077941
ENSG00000254754	7.4146122148203165e-09	2.7083962395106584
ENSG00000230188	7.4146122148203165e-09	4.387572015804177
ENSG00000121644	7.414612214820369e-09	8.868387929956484
ENSG00000269696	7.414612214820369e-09	4.273990829505139
ENSG00000100360	7.414612214820369e-09	8.71400602204861
ENSG00000184575	7.59284745111713e-09	8.89420754028475
ENSG00000254873	7.592847451117158e-09	6.596819630311994
ENSG00000120549	7.592847451117158e-09	8.85703238243738
ENSG00000099800	7.592847451117158e-09	8.77878334998383
ENSG00000150783	7.62899206337424e-09	5.043586749962963
ENSG00000144426	7.701784850252922e-09	8.53930204932837
ENSG00000105792	7.701784850252922e-09	6.969583226077116
ENSG00000134287	7.701784850252922e-09	8.865867459313089
ENSG00000215595	7.738434538982654e-09	6.217792718542415
ENSG00000269243	7.738434538982654e-09	7.289458250808413
ENSG00000264442	7.738434538982654e-09	6.512962516063561
ENSG00000212607	7.775254106160371e-09	6.4810633889797336
ENSG00000164615	7.775254106160371e-09	8.839055490693989
ENSG00000139629	7.775254106160371e-09	8.696283577712245
ENSG00000187824	7.886739748589381e-09	8.34687563227177
ENSG00000116791	7.924246516538091e-09	8.72363130039307
ENSG00000150779	7.924246516538091e-09	8.668479250802307
ENSG00000163463	7.924246516538091e-09	8.322715574713612
ENSG00000179119	8.076018815036018e-09	8.826373987644413
ENSG00000130810	8.269720257226265e-09	7.653334028532552
ENSG00000128915	8.269720257226265e-09	8.843104073689938
ENSG00000216937	8.269720257226354e-09	7.894583566770883
ENSG00000175279	8.269720257226354e-09	7.123161060919845
ENSG00000165923	8.309000024644134e-09	6.623323069151759
ENSG00000234160	8.508140997683252e-09	7.364773731377959
ENSG00000104979	8.508140997683252e-09	8.855249822677791
ENSG00000102738	8.508140997683252e-09	8.795513436029358
ENSG00000198270	8.629849024346255e-09	8.174164809561274
ENSG00000197279	8.670793950187022e-09	8.157153416861057
ENSG00000119242	8.670793950187022e-09	8.420900784154943
ENSG00000116977	8.711928074628912e-09	8.773742408697043
ENSG00000165025	8.711928074629005e-09	8.486435899730974
ENSG00000255443	8.711928074629005e-09	5.863787242392445
ENSG00000213619	8.753252247260916e-09	8.829430212349527
ENSG00000223387	8.753252247260916e-09	4.337432842641907
ENSG00000079616	8.83647415395513e-09	8.787416270037456
ENSG00000118816	8.83647415395513e-09	8.93217289960087
ENSG00000166128	8.878373605746192e-09	8.817284463361672
ENSG00000080839	9.047914950938725e-09	8.602630414743642
ENSG00000075151	9.047914950938725e-09	8.845624544333333
ENSG00000184517	9.090790541305821e-09	7.973904107347874
ENSG00000083123	9.090790541305821e-09	8.699339802417361
ENSG00000131943	9.090790541305821e-09	8.729207995741579
ENSG00000119559	9.133863994442033e-09	8.684673582786113
ENSG00000250978	9.133863994442033e-09	3.682286195835815
ENSG00000152022	9.264280422502007e-09	8.695089062599324
ENSG00000177519	9.30815423809659e-09	6.714407765275153
ENSG00000030419	9.30815423809659e-09	8.245792497790534
ENSG00000197647	9.308154238096623e-09	7.940640537498625
ENSG00000135898	9.352230391553534e-09	7.034247303759987
ENSG00000228510	9.485681965975108e-09	5.058767274060596
ENSG00000273314	9.485681965975209e-09	6.729703688573922
ENSG00000256604	9.620987460132915e-09	4.62668400166143
ENSG00000153162	9.666505588379695e-09	8.928124316604919
ENSG00000185100	9.666505588379695e-09	6.830642986855088
ENSG00000213315	9.758171891916075e-09	6.4670262107611745
ENSG00000155428	9.804321948648047e-09	5.1913373675074
ENSG00000128641	9.850684536454255e-09	8.480350309568404
ENSG00000256720	9.897260606286789e-09	2.4773397937866806
ENSG00000159261	9.944051113220375e-09	7.128940564819655
ENSG00000089220	9.944051113220375e-09	8.920027150613016
ENSG00000010072	9.944051113220375e-09	8.326430560469927
ENSG00000117151	1.0133376758748584e-08	8.751971381364728
ENSG00000143543	1.0133376758748584e-08	8.911929984621112
ENSG00000185630	1.0133376758748584e-08	5.6733205191254275
ENSG00000132716	1.0181253922837927e-08	8.8795413206535
ENSG00000110696	1.0277670000771521e-08	8.887638486645404
ENSG00000057294	1.0374974995876504e-08	7.673520767040906
ENSG00000181744	1.0374974995876504e-08	8.726151771036463
ENSG00000128228	1.0374974995876504e-08	8.8795413206535
ENSG00000101443	1.0423963322484611e-08	5.697720251421106
ENSG00000147003	1.0423963322484611e-08	5.440689370049278
ENSG00000120333	1.0423963322484611e-08	8.745402327725383
ENSG00000134884	1.0423963322484684e-08	8.924075733608968
ENSG00000135631	1.0522616641754613e-08	8.768165713348534
ENSG00000262155	1.05722836506098e-08	4.6350788253617425
ENSG00000182310	1.05722836506098e-08	5.153307969011641
ENSG00000169432	1.0622178910347378e-08	8.572278757942648
ENSG00000273151	1.0722658263014212e-08	7.487858026030299
ENSG00000187699	1.072265826301425e-08	8.903832818629208
ENSG00000188153	1.0773244407253965e-08	8.133311702255126
ENSG00000188878	1.0875114793131605e-08	8.046190556628332
ENSG00000164751	1.0875114793131605e-08	8.826909741706134
ENSG00000157625	1.0926401112804778e-08	8.722103188040512
ENSG00000188086	1.0926401112804778e-08	5.751524821153489
ENSG00000247373	1.0926401112804778e-08	7.569240982084157
ENSG00000187446	1.0926401112804895e-08	8.867395571665647
ENSG00000117242	1.1081677141491313e-08	7.899343201402978
ENSG00000187607	1.1186385944972434e-08	7.402721976372907
ENSG00000080823	1.1186385944972434e-08	7.526523327822003
ENSG00000111602	1.1398701461297894e-08	8.789936740680849
ENSG00000181577	1.1398701461297894e-08	3.771685011521405
ENSG00000225135	1.1398701461297894e-08	6.694928786524918
ENSG00000236810	1.1398701461297894e-08	6.670783860768643
ENSG00000213293	1.1398701461297894e-08	3.8044374332310418
ENSG00000245156	1.14523903654881e-08	6.460999582532879
ENSG00000090861	1.1614938588746582e-08	8.920027150613016
ENSG00000166295	1.1669618837600971e-08	8.86991604230904
ENSG00000143224	1.1669618837600971e-08	8.751971381364728
ENSG00000250091	1.1946801483624642e-08	6.602339692535203
ENSG00000116161	1.1946801483624642e-08	8.834471153636315
ENSG00000186814	1.1946801483624642e-08	8.633034362129582
ENSG00000198353	1.1946801483624855e-08	5.223357191994855
ENSG00000117262	1.2003002169757053e-08	8.353242529089028
ENSG00000137492	1.2003002169757096e-08	8.883589903649453
ENSG00000224596	1.2173153015075977e-08	4.035401490089939
ENSG00000124198	1.2230390058061286e-08	8.910401872268555
ENSG00000077264	1.2230390058061286e-08	5.022245360922877
ENSG00000249786	1.2230390058061372e-08	5.497081734870993
ENSG00000214212	1.2230390058061372e-08	8.525171583758842
ENSG00000268584	1.2287889076830218e-08	6.425422871370732
ENSG00000177830	1.2520528276775376e-08	8.899784235633259
ENSG00000250582	1.2520528276775376e-08	4.21122625240991
ENSG00000126778	1.2520528276775376e-08	5.313408772546004
ENSG00000132541	1.2520528276775465e-08	8.376085064544787
ENSG00000250220	1.2520528276775465e-08	5.741821003212407
ENSG00000224081	1.2757453163652832e-08	4.571676031007802
ENSG00000110025	1.2817362976916957e-08	7.5934209163993165
ENSG00000235670	1.2817362976916957e-08	4.0210301826898895
ENSG00000259541	1.2877546639981693e-08	2.5493583062387466
ENSG00000224976	1.312104418232337e-08	5.201695778121276
ENSG00000259772	1.312104418232337e-08	8.795513436029358
ENSG00000224668	1.312104418232337e-08	3.698868941489737
ENSG00000176871	1.3182615434411868e-08	8.572762221419424
ENSG00000162923	1.3306602854057016e-08	8.895735652637308
ENSG00000166289	1.3431725170239018e-08	7.860464633628628
ENSG00000117013	1.3431725170239018e-08	6.352343769064959
ENSG00000258994	1.3494715063174814e-08	5.514497109527029
ENSG00000114698	1.3494715063174814e-08	6.081719675795496
ENSG00000234741	1.3685414924946675e-08	8.915978567617064
ENSG00000198960	1.3685414924946918e-08	8.512033476480154
ENSG00000102057	1.3685414924946918e-08	7.568357642774443
ENSG00000133703	1.3685414924946918e-08	8.857770293321186
ENSG00000180998	1.3685414924946918e-08	6.6422286353236295
ENSG00000168032	1.3749562539378115e-08	5.214531471508946
ENSG00000159733	1.3878736995905413e-08	8.494231882311183
ENSG00000179774	1.400909242645374e-08	3.8895780224913925
ENSG00000270012	1.400909242645374e-08	7.608297726280723
ENSG00000214960	1.400909242645374e-08	5.40492167436676
ENSG00000079156	1.4074716279352277e-08	5.842340329443933
ENSG00000118997	1.4074716279352277e-08	7.203889266180444
ENSG00000109929	1.4140639313829656e-08	8.71400602204861
ENSG00000187325	1.4273388230931545e-08	8.640595774059761
ENSG00000132185	1.4273388230931545e-08	8.924075733608968
ENSG00000105617	1.4340216779478365e-08	8.467217756869998
ENSG00000270170	1.4340216779478365e-08	8.525961785227594
ENSG00000106078	1.4407349841496015e-08	5.488097602304471
ENSG00000105339	1.4407349841496169e-08	8.93217289960087
ENSG00000174903	1.4407349841496169e-08	8.71454177611033
ENSG00000164796	1.488592155494234e-08	3.2727869729061143
ENSG00000111666	1.4955539714812703e-08	8.665879630326305
ENSG00000173218	1.4955539714812703e-08	7.146567496044877
ENSG00000159259	1.4955539714812703e-08	7.855514285503378
ENSG00000105248	1.495553971481286e-08	8.55735809090437
ENSG00000137760	1.5025474723515525e-08	8.487996425911474
ENSG00000149182	1.5025474723515525e-08	8.840047848984822
ENSG00000254018	1.5166300893800622e-08	1.799525063813114
ENSG00000269071	1.5237194873574065e-08	5.121755761969948
ENSG00000264548	1.530841133861186e-08	6.686676274643573
ENSG00000257027	1.530841133861186e-08	7.88597052347426
ENSG00000142186	1.54518174273982e-08	8.886110374292846
ENSG00000111667	1.559653062704302e-08	8.795513436029358
ENSG00000255382	1.56693810036784e-08	3.5639607244914844
ENSG00000050393	1.566938100367851e-08	8.849673127329284
ENSG00000228057	1.574256250266874e-08	6.018091789328386
ENSG00000196951	1.574256250266874e-08	6.803043032110447
ENSG00000214562	1.5964108376238265e-08	5.874671079864295
ENSG00000232346	1.596410837623838e-08	7.341860479517667
ENSG00000115286	1.6113488191269003e-08	8.783367687041503
ENSG00000183955	1.6188687327347198e-08	8.72363130039307
ENSG00000184489	1.6188687327347198e-08	8.886110374292846
ENSG00000105472	1.6264227945626565e-08	5.4845019280987035
ENSG00000230897	1.6340111551467204e-08	7.672970473046056
ENSG00000149089	1.6340111551467204e-08	8.610191826673823
ENSG00000136997	1.6416339656653026e-08	8.898256123280701
ENSG00000175220	1.6416339656653026e-08	8.85471406861607
ENSG00000025423	1.6416339656653202e-08	6.4340554840184065
ENSG00000162600	1.6416339656653202e-08	8.644644357055713
ENSG00000236060	1.649291377941856e-08	5.382443415130576
ENSG00000147168	1.6724727532854317e-08	8.93217289960087
ENSG00000244953	1.680270103822538e-08	4.661775653704648
ENSG00000203666	1.680270103822538e-08	8.394343262942872
ENSG00000256746	1.6881028250039027e-08	4.187990111900947
ENSG00000095587	1.69597107257943e-08	7.7176278929910005
ENSG00000101003	1.7038750029628165e-08	7.968854732633013
ENSG00000236841	1.7118147732343864e-08	3.601693214178608
ENSG00000124216	1.7118147732343864e-08	7.47618463135866
ENSG00000071242	1.7118147732343864e-08	8.639067661707204
ENSG00000124783	1.7197905411438223e-08	8.920027150613016
ENSG00000168843	1.7197905411438345e-08	6.3881768987663605
ENSG00000164506	1.7278024651128112e-08	8.536860728517583
ENSG00000172183	1.7278024651128112e-08	8.914450455264506
ENSG00000254595	1.7278024651128112e-08	7.605213191390531
ENSG00000134986	1.7520567677337043e-08	7.9471359958856445
ENSG00000103540	1.7520567677337043e-08	8.608742864153871
ENSG00000100997	1.7520567677337043e-08	8.794521077738523
ENSG00000103174	1.7520567677337043e-08	8.495839144496347
ENSG00000142039	1.760214913696648e-08	8.755027606069843
ENSG00000083067	1.760214913696648e-08	6.743300253590921
ENSG00000148700	1.760214913696648e-08	8.891687069641355
ENSG00000236296	1.7684100180060074e-08	7.579120707835646
ENSG00000162998	1.784911752405877e-08	8.886110374292846
ENSG00000142937	1.784911752405877e-08	8.944318648588725
ENSG00000141429	1.7932187095992945e-08	8.86991604230904
ENSG00000104626	1.801563279350652e-08	8.358898374270145
ENSG00000118058	1.8015632793506582e-08	8.907881401625161
ENSG00000185519	1.8353210004229513e-08	2.675246992751524
ENSG00000116251	1.8353210004229642e-08	8.920027150613016
ENSG00000254676	1.8438561265118754e-08	7.0705941932164
ENSG00000273062	1.8524298675398688e-08	8.443128415716373
ENSG00000254461	1.869693873366065e-08	7.451072859650379
ENSG00000175348	1.878384479445058e-08	8.792992965385965
ENSG00000232472	1.878384479445058e-08	8.316884431958071
ENSG00000196376	1.878384479445058e-08	7.861723187115173
ENSG00000055070	1.904692773285957e-08	8.740361386438595
ENSG00000261435	1.913541607072089e-08	4.996308848696099
ENSG00000122884	1.913541607072089e-08	8.878013208300944
ENSG00000183150	1.922430432603509e-08	7.049944536325009
ENSG00000065923	1.931359425285905e-08	8.053032483494295
ENSG00000143793	1.949338617452398e-08	8.496093591903376
ENSG00000150093	1.958389171482649e-08	8.8714441546616
ENSG00000177666	1.967480601762452e-08	8.84715265668589
ENSG00000117479	1.9766130874506158e-08	8.533804503812467
ENSG00000227239	1.9950019454897717e-08	6.371593570840042
ENSG00000150076	2.004258679970044e-08	6.968615182354515
ENSG00000125652	2.0135571941236356e-08	8.853721710325235
ENSG00000137502	2.0135571941236356e-08	8.903832818629208
ENSG00000151893	2.0417052483973358e-08	8.694755465359687
ENSG00000196177	2.0417052483973358e-08	8.760068547356632
ENSG00000196236	2.051172718907566e-08	8.53864328827717
ENSG00000132915	2.0511727189075807e-08	4.289060206622596
ENSG00000175573	2.0606828918242175e-08	8.80361060202126
ENSG00000158813	2.0606828918242397e-08	7.397340571767785
ENSG00000184933	2.0702359540459312e-08	3.714553232797323
ENSG00000147799	2.099154357418833e-08	7.558891998620651
ENSG00000135473	2.099154357418833e-08	8.891687069641355
ENSG00000120519	2.099154357418833e-08	8.599372033216442
ENSG00000204410	2.099154357418833e-08	7.945523179120199
ENSG00000272156	2.138324156648975e-08	5.658639664359551
ENSG00000114023	2.1383241566490127e-08	8.763124772061747
ENSG00000273477	2.148227157319955e-08	4.153176784103382
ENSG00000163754	2.1882871877265816e-08	8.855249822677791
ENSG00000219891	2.1984151832584374e-08	6.735090910291864
ENSG00000186231	2.1984151832584374e-08	7.783919011102058
ENSG00000103485	2.208588769268728e-08	8.8714441546616
ENSG00000271943	2.2290735100294093e-08	3.6919206194428256
ENSG00000107331	2.2393850655388944e-08	8.80918729736977
ENSG00000256862	2.2393850655388944e-08	2.6795272626578504
ENSG00000105146	2.2497430130519182e-08	6.847902608877475
ENSG00000115841	2.2497430130519182e-08	8.361418844913537
ENSG00000143457	2.2916427860203594e-08	8.840047848984822
ENSG00000238098	2.2916427860203594e-08	5.3611131684975195
ENSG00000110274	2.3022357482305497e-08	8.764117130352583
ENSG00000224993	2.3128763303506545e-08	4.7862636139808385
ENSG00000162552	2.3450858774016176e-08	8.330812740705515
ENSG00000177731	2.3450858774016428e-08	8.915978567617064
ENSG00000187741	2.3450858774016428e-08	8.529220166754795
ENSG00000163689	2.3450858774016428e-08	6.099957383744307
ENSG00000175581	2.355919024787831e-08	8.630970495715301
ENSG00000188092	2.355919024787831e-08	7.2727605785908285
ENSG00000168807	2.3887113190310162e-08	8.317138879365102
ENSG00000234476	2.3887113190310162e-08	4.396232533563114
ENSG00000135372	2.399740411128826e-08	8.85120123968184
ENSG00000167371	2.399740411128826e-08	6.961617834671133
ENSG00000125743	2.4219473737706274e-08	8.8714441546616
ENSG00000267169	2.455633012997732e-08	7.509542898012312
ENSG00000164258	2.455633012997732e-08	8.746394686016219
ENSG00000185697	2.4669624843143492e-08	8.305783331846
ENSG00000132016	2.4669624843143492e-08	7.423070257271251
ENSG00000107014	2.5012567569396933e-08	6.414813567663026
ENSG00000111452	2.5012567569396933e-08	7.0519905537209375
ENSG00000122432	2.5012567569396933e-08	6.278474438528018
ENSG00000249167	2.512790874506642e-08	3.527234480646835
ENSG00000104903	2.512790874506642e-08	8.435487853953584
ENSG00000255760	2.5243767113252738e-08	5.898353928618315
ENSG00000134419	2.54770444348358e-08	8.886110374292846
ENSG00000134809	2.5712417644321607e-08	8.668935855031423
ENSG00000237595	2.571241764432188e-08	6.359487568820433
ENSG00000151414	2.606944724031727e-08	8.840047848984822
ENSG00000185222	2.667523693324328e-08	8.48819858273356
ENSG00000006756	2.67980269962995e-08	6.323693909401859
ENSG00000135842	2.6921366620795196e-08	8.795513436029358
ENSG00000154277	2.7294706768779255e-08	7.956520141961129
ENSG00000102290	2.7420268595123886e-08	2.6590450210952747
ENSG00000025434	2.7420268595123985e-08	8.127514239606585
ENSG00000232341	2.7673079453436054e-08	5.377992802693429
ENSG00000166311	2.79281562107097e-08	8.825381629353576
ENSG00000135778	2.7928156210709998e-08	8.62340908378512
ENSG00000143748	2.7928156210709998e-08	8.702852631351591
ENSG00000168778	2.7928156210709998e-08	8.051015353084681
ENSG00000078081	2.8056550449227758e-08	8.8714441546616
ENSG00000254456	2.8185518560445448e-08	2.4547176504424333
ENSG00000214046	2.8315063031915195e-08	8.78084721639811
ENSG00000222375	2.857589105799777e-08	5.13391695578528
ENSG00000134864	2.883905463717638e-08	8.10831597350261
ENSG00000119446	2.883905463717638e-08	8.78084721639811
ENSG00000242829	2.8971518589588964e-08	4.556889789515145
ENSG00000122643	2.8971518589588964e-08	8.810715409722327
ENSG00000197355	2.923822357381706e-08	8.814763992718278
ENSG00000137522	2.9372469739203427e-08	8.602630414743642
ENSG00000101888	2.9507315127068897e-08	8.587428441050672
ENSG00000259424	2.9507315127068897e-08	3.494098628615414
ENSG00000235673	2.9642762331138157e-08	4.974564438110016
ENSG00000214595	2.991547261710251e-08	8.873964625304993
ENSG00000116586	2.991547261710251e-08	8.721110829749675
ENSG00000143947	2.991547261710272e-08	8.944318648588725
ENSG00000143376	3.060796377666372e-08	8.74288185708199
ENSG00000184640	3.103091269985791e-08	8.911929984621112
ENSG00000161243	3.103091269985835e-08	4.455473100545772
ENSG00000100228	3.131602950791399e-08	8.82385351700102
ENSG00000267193	3.145954135047351e-08	3.682629919220116
ENSG00000148291	3.189392366357827e-08	8.340385728465028
ENSG00000213719	3.218674528330449e-08	8.940270065592774
ENSG00000258879	3.218674528330449e-08	6.6180852419390375
ENSG00000269934	3.2334134504319115e-08	4.857887572122184
ENSG00000233108	3.2630883865279124e-08	7.623480157385058
ENSG00000131323	3.2630883865279124e-08	8.867395571665647
ENSG00000085382	3.293028005109089e-08	8.278128871173198
ENSG00000247982	3.3384387241039045e-08	8.148933243879675
ENSG00000233184	3.338438724103964e-08	8.227938613036619
ENSG00000168569	3.369050103249568e-08	8.564665055427522
ENSG00000196547	3.39993425886389e-08	8.8795413206535
ENSG00000229852	3.39993425886389e-08	7.707321097990543
ENSG00000102409	3.431093547120734e-08	8.685130187015227
ENSG00000104131	3.49424704475072e-08	8.891687069641355
ENSG00000128928	3.5102111133574506e-08	8.8714441546616
ENSG00000104529	3.5102111133574506e-08	8.936221482596823
ENSG00000242247	3.558529841725427e-08	8.882061791296895
ENSG00000175115	3.574779279950212e-08	8.890158957288799
ENSG00000237434	3.574779279950212e-08	4.2649614457618545
ENSG00000185278	3.5747792799502756e-08	8.635019078711252
ENSG00000237424	3.591100829707348e-08	6.688752298741062
ENSG00000090487	3.591100829707399e-08	8.845624544333333
ENSG00000181847	3.60749480120922e-08	7.842513507390886
ENSG00000185361	3.6571143676813345e-08	8.671992079736537
ENSG00000136521	3.6571143676813345e-08	8.883589903649453
ENSG00000101444	3.6571143676813345e-08	8.880533678944337
ENSG00000187867	3.6571143676813345e-08	3.039796980528715
ENSG00000236882	3.6905619328825146e-08	6.318276833025081
ENSG00000246100	3.707397021891784e-08	4.829746673374004
ENSG00000272468	3.724306740531283e-08	7.576416840358124
ENSG00000144354	3.741291409475821e-08	5.510245540854257
ENSG00000204815	3.741291409475821e-08	5.919934160467478
ENSG00000177613	3.741291409475821e-08	8.788944382390012
ENSG00000183486	3.741291409475861e-08	8.829430212349527
ENSG00000124422	3.809986048511545e-08	8.914450455264506
ENSG00000143437	3.809986048511545e-08	8.76564524270514
ENSG00000177283	3.809986048511545e-08	5.3418979540845655
ENSG00000260591	3.827350325889439e-08	6.944630088202414
ENSG00000143436	3.827350325889453e-08	8.638075303416368
ENSG00000106025	3.8447915057680387e-08	6.7540281055429805
ENSG00000231193	3.9153318730048164e-08	4.820291534098452
ENSG00000156709	3.933162544460692e-08	8.792992965385965
ENSG00000215845	3.933162544460692e-08	8.750443269012171
ENSG00000216109	3.969060937149281e-08	4.4140163309511395
ENSG00000147437	4.0052776592529116e-08	6.235471168168862
ENSG00000183298	4.023506247757057e-08	6.710356061398215
ENSG00000273226	4.041815446152227e-08	5.987582606529863
ENSG00000237506	4.060205599910175e-08	6.122298236733193
ENSG00000185436	4.078677055932838e-08	8.797041548381916
ENSG00000169992	4.078677055932838e-08	7.4850959792191825
ENSG00000246560	4.1722661124375066e-08	6.036809655894462
ENSG00000105855	4.1722661124375066e-08	7.654156977997616
ENSG00000149124	4.191232747815085e-08	3.318767929532653
ENSG00000109927	4.191232747815085e-08	8.624937196137678
ENSG00000068438	4.248636716310063e-08	8.811707768013164
ENSG00000266258	4.248636716310063e-08	2.6165350534857437
ENSG00000165672	4.248636716310063e-08	8.837527378341429
ENSG00000246225	4.267940593384047e-08	5.128629272698679
ENSG00000228981	4.2873296846973415e-08	4.792999284262671
ENSG00000146263	4.365745505325532e-08	8.549260924912467
ENSG00000110318	4.365745505325532e-08	8.143690145770805
ENSG00000102145	4.385566165814165e-08	5.297671008287505
ENSG00000107438	4.4254701326118487e-08	8.807659185017213
ENSG00000171160	4.445554187753726e-08	8.031817086980706
ENSG00000120709	4.4455541877538045e-08	8.887638486645404
ENSG00000138621	4.465726792523248e-08	8.837527378341429
ENSG00000104976	4.4859883252112665e-08	8.529220166754795
ENSG00000142279	4.547310297148091e-08	5.59158227786856
ENSG00000180423	4.547310297148091e-08	8.131817270009565
ENSG00000272677	4.5679313557323246e-08	6.053694377440599
ENSG00000072506	4.588643257228383e-08	8.7939853236768
ENSG00000149357	4.5886432572284e-08	8.827902099996969
ENSG00000076043	4.609446389386384e-08	8.825381629353576
ENSG00000234184	4.6303411415548894e-08	8.710949797343494
ENSG00000267709	4.651327904686985e-08	3.7118551116895926
ENSG00000122359	4.651327904686985e-08	8.883589903649453
ENSG00000162819	4.651327904686985e-08	8.78489579939406
ENSG00000184381	4.651327904686985e-08	8.781839574688947
ENSG00000135677	4.6724070713472797e-08	8.8714441546616
ENSG00000226102	4.693579035717656e-08	4.143894738880265
ENSG00000117528	4.7362029424430995e-08	8.622873329723399
ENSG00000255022	4.7362029424430995e-08	3.7679118270872753
ENSG00000239494	4.75765568130769e-08	5.311613172418106
ENSG00000138759	4.75765568130769e-08	4.771122111899396
ENSG00000137575	4.779202810914532e-08	8.835006907698036
ENSG00000213365	4.8008447336300193e-08	4.370508755212053
ENSG00000142507	4.866343308977409e-08	8.787416270037454
ENSG00000139722	4.8883684610177145e-08	8.928124316604919
ENSG00000229931	4.910490442976017e-08	8.34766583374052
ENSG00000221164	4.9774415008821097e-08	5.264184820355901
ENSG00000102882	4.9774415008821097e-08	8.772750050406207
ENSG00000239719	4.9774415008821275e-08	6.175931228003368
ENSG00000164938	4.9999549435430915e-08	8.948367231584678
ENSG00000203711	5.02256729516835e-08	7.115938800809582
ENSG00000005700	5.068090410847742e-08	8.87549273765755
ENSG00000147027	5.068090410847742e-08	4.871333102197715
ENSG00000091483	5.068090410847742e-08	8.810179655660605
ENSG00000104219	5.0910020220013675e-08	8.825381629353576
ENSG00000091428	5.0910020220014396e-08	8.827902099996969
ENSG00000182050	5.0910020220014396e-08	7.148110650766483
ENSG00000115850	5.114014236332242e-08	5.9109169959726495
ENSG00000187239	5.183658786304195e-08	8.853721710325235
ENSG00000228702	5.183658786304195e-08	3.681381555227079
ENSG00000179526	5.20707771007514e-08	8.749986664783057
ENSG00000143590	5.20707771007514e-08	5.857084062425419
ENSG00000156170	5.3017853856392914e-08	8.647164827699108
ENSG00000176933	5.3017853856392914e-08	6.4362800331460015
ENSG00000273403	5.3017853856392914e-08	2.8688862230333303
ENSG00000134574	5.3017853856392914e-08	8.786423911746619
ENSG00000148187	5.3017853856392914e-08	8.804602960312097
ENSG00000151553	5.3257224969702095e-08	8.735777049380923
ENSG00000072401	5.3257224969702095e-08	8.504928668779087
ENSG00000089289	5.3257224969702095e-08	8.78084721639811
ENSG00000266313	5.349764570522996e-08	4.446493579046442
ENSG00000242299	5.3981653893297396e-08	8.484606603966721
ENSG00000273382	5.422525031678799e-08	6.19157256434138
ENSG00000160783	5.422525031678799e-08	8.402106831695136
ENSG00000067182	5.4469914304541984e-08	8.509513005836759
ENSG00000269290	5.52103570620457e-08	6.5255934839253555
ENSG00000230202	5.52103570620457e-08	8.538845445099255
ENSG00000224699	5.545933680865558e-08	6.500046108195589
ENSG00000196427	5.545933680865598e-08	7.799429320879222
ENSG00000132704	5.646620622707629e-08	8.886110374292846
ENSG00000163817	5.672068445784298e-08	5.181858027787333
ENSG00000118369	5.672068445784298e-08	8.625393800366792
ENSG00000144567	5.7749781928418365e-08	8.865867459313089
ENSG00000077147	5.80098761811368e-08	8.911929984621112
ENSG00000135766	5.8271107955242e-08	8.87549273765755
ENSG00000197915	5.8271107955242e-08	3.2616298394447267
ENSG00000245148	5.8271107955242826e-08	6.786110789242835
ENSG00000140367	5.8271107955242826e-08	8.8714441546616
ENSG00000235910	5.8271107955242826e-08	4.724924963477953
ENSG00000188386	5.853348206867025e-08	2.8733745043967103
ENSG00000175329	5.853348206867025e-08	2.350784834542939
ENSG00000143183	5.853348206867067e-08	8.915978567617064
ENSG00000108061	5.906167668378744e-08	8.769693825701092
ENSG00000198805	5.906167668378744e-08	8.883589903649453
ENSG00000183386	5.9327506920137716e-08	6.663079512757057
ENSG00000114503	5.986265773643535e-08	8.887638486645404
ENSG00000125650	6.040249522600965e-08	7.529245621119115
ENSG00000183562	6.067418387957785e-08	6.697892348845862
ENSG00000170540	6.177285474492906e-08	8.81881257571423
ENSG00000143373	6.177285474492906e-08	8.796505794320195
ENSG00000186193	6.205052677013706e-08	8.279375676871066
ENSG00000149743	6.205052677013706e-08	8.724623658683905
ENSG00000214797	6.232941068953677e-08	3.1462997594053017
ENSG00000162704	6.289083471839638e-08	8.886110374292846
ENSG00000117215	6.317338513390527e-08	7.485384813607727
ENSG00000006704	6.317338513390527e-08	5.9490843075472295
ENSG00000271387	6.317338513390527e-08	5.286368407491976
ENSG00000123684	6.317338513390527e-08	8.39500202399407
ENSG00000227868	6.317338513390527e-08	2.0231543954080746
ENSG00000260618	6.402845226315223e-08	8.430244755844713
ENSG00000184584	6.460472924096293e-08	8.878013208300944
ENSG00000143158	6.460472924096293e-08	8.757548076713238
ENSG00000014123	6.489475320627348e-08	8.866859817603926
ENSG00000238121	6.489475320627439e-08	8.016954265107653
ENSG00000100206	6.577243082449037e-08	6.286847502714908
ENSG00000078902	6.577243082449037e-08	8.732264220446693
ENSG00000207008	6.726090193554984e-08	4.615202867556795
ENSG00000164142	6.726090193554984e-08	7.790294559103799
ENSG00000242615	6.726090193554984e-08	5.444261588864487
ENSG00000162543	6.726090193554984e-08	5.365990190032368
ENSG00000219133	6.756249631495269e-08	3.6397621522880685
ENSG00000102100	6.756249631495269e-08	8.740282236605989
ENSG00000180263	6.756249631495269e-08	8.435567003786192
ENSG00000271889	6.756249631495269e-08	5.507683705695398
ENSG00000166557	6.786540355246632e-08	8.899784235633259
ENSG00000111540	6.847517875570967e-08	8.55529422449009
ENSG00000067704	6.847517875570967e-08	8.895735652637308
ENSG00000138286	6.847517875570967e-08	8.689714524072901
ENSG00000101868	6.878205785471278e-08	8.609199468382986
ENSG00000120265	6.878205785471278e-08	8.807659185017213
ENSG00000167196	6.90902720785508e-08	8.726151771036463
ENSG00000114270	7.033659303293135e-08	8.336714599865585
ENSG00000242258	7.033659303293135e-08	8.666415384388028
ENSG00000159792	7.033659303293186e-08	8.643651998764877
ENSG00000205084	7.160472998893836e-08	7.965055042463811
ENSG00000243452	7.192521614890216e-08	8.711485551405216
ENSG00000171792	7.192521614890216e-08	8.57375457971026
ENSG00000198908	7.192521614890216e-08	7.589489785812561
ENSG00000257221	7.192521614890216e-08	7.856187034562931
ENSG00000270659	7.22470947064933e-08	6.494146019681797
ENSG00000173930	7.22470947064933e-08	7.4244254136135055
ENSG00000131127	7.257037151765568e-08	8.212384616284425
ENSG00000092036	7.32211434433492e-08	8.25475058165572
ENSG00000111331	7.354865038893175e-08	8.768701467410256
ENSG00000253483	7.354865038893254e-08	5.543721936586233
ENSG00000168067	7.387757925037623e-08	8.788944382390012
ENSG00000213860	7.387757925037623e-08	5.572907164273364
ENSG00000164741	7.420793600334854e-08	8.15892520162845
ENSG00000156482	7.487295720777464e-08	8.915978567617064
ENSG00000160505	7.520763373207194e-08	3.012289564439772
ENSG00000125991	7.520763373207194e-08	8.944318648588725
ENSG00000263164	7.520763373207194e-08	3.745316085198856
ENSG00000198917	7.520763373207194e-08	8.725159412745626
ENSG00000013375	7.554376229377382e-08	8.863346988669695
ENSG00000134590	7.759136965759438e-08	8.71247790969605
ENSG00000184277	7.863527535591584e-08	8.785888157684896
ENSG00000065320	7.863527535591667e-08	4.303636085208929
ENSG00000260630	7.863527535591667e-08	8.011606585828892
ENSG00000169231	7.863527535591667e-08	8.408807325752033
ENSG00000205784	7.898626377511603e-08	4.076650307929715
ENSG00000208028	7.898626377511659e-08	7.55318397926655
ENSG00000152332	7.96928084496655e-08	8.890158957288799
ENSG00000174123	8.004837748039214e-08	8.811172013951442
ENSG00000165948	8.004837748039243e-08	8.596061361104297
ENSG00000115137	8.040548620006831e-08	8.494767636372904
ENSG00000184557	8.040548620006831e-08	8.744866573663662
ENSG00000110429	8.040548620006916e-08	8.80361060202126
ENSG00000213967	8.076414106112888e-08	6.077685874314535
ENSG00000149532	8.076414106112888e-08	8.882061791296895
ENSG00000118777	8.184944740875403e-08	8.661831047330354
ENSG00000230131	8.184944740875403e-08	6.105250155997849
ENSG00000253284	8.184944740875489e-08	2.189303600383007
ENSG00000242265	8.184944740875489e-08	6.070077279821189
ENSG00000149476	8.221435188280259e-08	8.821333046357623
ENSG00000172053	8.331856455404396e-08	8.906353289272603
ENSG00000105982	8.331856455404454e-08	7.871468158088507
ENSG00000089692	8.406268881443112e-08	7.97541968262949
ENSG00000104774	8.406268881443112e-08	8.895735652637308
ENSG00000249348	8.519098301213832e-08	7.662880157044405
ENSG00000171206	8.519098301213832e-08	8.806666826726374
ENSG00000179195	8.519098301213832e-08	8.895735652637308
ENSG00000177398	8.595133002452721e-08	5.496408366413684
ENSG00000177640	8.595133002452721e-08	5.669943430424568
ENSG00000218018	8.710421367847992e-08	7.073795779986977
ENSG00000185522	8.749183267753659e-08	8.400122115113463
ENSG00000165006	8.788112548654844e-08	8.773742408697043
ENSG00000116580	8.866476053737112e-08	8.82385351700102
ENSG00000213846	8.905911685119867e-08	6.818157088374368
ENSG00000095752	8.90591168511993e-08	6.041318210476162
ENSG00000261400	8.90591168511993e-08	3.350255091433328
ENSG00000175548	8.985294244852731e-08	8.200976778180376
ENSG00000244582	8.985294244852731e-08	4.2497438018728095
ENSG00000136160	9.025242597474478e-08	8.668531541387253
ENSG00000057252	9.10565703043557e-08	8.794521077738523
ENSG00000143418	9.10565703043557e-08	8.83195068299292
ENSG00000180098	9.10565703043557e-08	8.579867029120491
ENSG00000168765	9.146124552315395e-08	8.64212388641232
ENSG00000173926	9.146124552315395e-08	7.79552345144791
ENSG00000088826	9.146124552315395e-08	8.764117130352583
ENSG00000184530	9.146124552315395e-08	2.9779465383334327
ENSG00000165731	9.146124552315395e-08	4.323336437557734
ENSG00000118308	9.186766576990901e-08	8.902304706276652
ENSG00000069329	9.268577049820608e-08	8.853721710325235
ENSG00000127483	9.309746962853176e-08	8.928124316604919
ENSG00000224687	9.309746962853176e-08	3.1072553405606813
ENSG00000060749	9.309746962853176e-08	8.759076189065794
ENSG00000255320	9.351094308460683e-08	6.948013378236837
ENSG00000115977	9.351094308460749e-08	8.257148045309636
ENSG00000257488	9.392619826466116e-08	4.955116577517608
ENSG00000171530	9.392619826466116e-08	8.826909741706134
ENSG00000170558	9.392619826466116e-08	7.104287531636802
ENSG00000134571	9.518272857774163e-08	5.785871482326833
ENSG00000113328	9.518272857774163e-08	8.8714441546616
ENSG00000247081	9.518272857774163e-08	7.665766638755379
ENSG00000196405	9.560518523249196e-08	8.773540251874959
ENSG00000177030	9.645556361091158e-08	8.70491649776587
ENSG00000159348	9.688350052180257e-08	8.863346988669695
ENSG00000107518	9.731327942280311e-08	5.040352719400513
ENSG00000101977	9.73132794228038e-08	6.307836943805479
ENSG00000238122	9.774490798396432e-08	3.6963194566020876
ENSG00000104112	9.817839390612213e-08	3.04995902365497
ENSG00000167393	9.905096879142404e-08	8.601638056452805
ENSG00000198342	9.905096879142438e-08	7.495280992025233
ENSG00000226084	9.905096879142438e-08	7.765099961473336
ENSG00000094804	9.949007331125005e-08	8.635809280180004
ENSG00000255046	9.949007331125005e-08	4.816767081345944
ENSG00000261603	9.99310663056752e-08	4.352260757553411
ENSG00000123570	9.99310663056752e-08	6.948071534543392
ENSG00000272654	1.0126545485981326e-07	7.349421557279482
ENSG00000225156	1.0171408063392103e-07	3.754463435172993
ENSG00000147231	1.0216463448170937e-07	8.384920141420494
ENSG00000139117	1.030715584916836e-07	8.137665497377661
ENSG00000207445	1.0352794478095602e-07	5.9961472490934495
ENSG00000150667	1.0398629139833416e-07	6.915092750024901
ENSG00000236801	1.0398629139833416e-07	7.066138534140447
ENSG00000175137	1.0537317482746117e-07	8.757548076713238
ENSG00000235213	1.0537317482746117e-07	3.244035102044341
ENSG00000075073	1.053731748274623e-07	6.984260671280887
ENSG00000070886	1.0583944452918501e-07	5.791095919722431
ENSG00000159239	1.0583944452918501e-07	8.48494020120636
ENSG00000215016	1.0583944452918501e-07	4.183846194455778
ENSG00000147650	1.0583944452918501e-07	7.731058750253309
ENSG00000217716	1.0583944452918501e-07	6.067110262646398
ENSG00000100994	1.082009803850831e-07	8.895735652637308
ENSG00000129159	1.0820098038508426e-07	5.101856140602221
ENSG00000102763	1.0820098038508426e-07	8.785888157684896
ENSG00000261098	1.0820098038508426e-07	7.66098603362427
ENSG00000185345	1.0867938365461929e-07	7.472244733175464
ENSG00000244436	1.1012693793210715e-07	2.759002007661616
ENSG00000247011	1.1012693793210715e-07	2.6454276491254496
ENSG00000140941	1.1110234670276146e-07	8.891687069641355
ENSG00000263361	1.115931887019509e-07	3.546096846933072
ENSG00000099622	1.1258119133629558e-07	8.93217289960087
ENSG00000076258	1.1258119133629558e-07	7.971322912691461
ENSG00000132406	1.1258119133629558e-07	8.579331275058768
ENSG00000068394	1.1258119133629558e-07	8.568257034194357
ENSG00000213757	1.1307836943884305e-07	6.6084236404204155
ENSG00000164465	1.1357767710138475e-07	8.710949797343494
ENSG00000151498	1.1508846583627752e-07	8.807659185017213
ENSG00000095485	1.1508846583627875e-07	8.645180111117435
ENSG00000136810	1.1559638030268701e-07	8.911929984621112
ENSG00000258521	1.1610646878809203e-07	6.383243808534112
ENSG00000238365	1.1610646878809203e-07	5.89661769978604
ENSG00000175073	1.1610646878809203e-07	8.792992965385965
ENSG00000211450	1.1610646878809409e-07	8.658318218396126
ENSG00000185475	1.1610646878809409e-07	8.691242636425457
ENSG00000223949	1.1610646878809409e-07	4.706469912038304
ENSG00000225674	1.1816874342896852e-07	4.283225539182203
ENSG00000103404	1.1816874342896894e-07	8.508977251775038
ENSG00000120370	1.1816874342896894e-07	8.657325860105288
ENSG00000179388	1.1921316053569015e-07	8.107624798623467
ENSG00000163607	1.1973872113160492e-07	8.531538480576105
ENSG00000273107	1.2026652874713532e-07	4.828090266161079
ENSG00000123415	1.2026652874713532e-07	8.572226467357703
ENSG00000180357	1.202665287471366e-07	8.855249822677791
ENSG00000150967	1.2079659267176219e-07	8.86991604230904
ENSG00000243181	1.2079659267176219e-07	4.566527867857743
ENSG00000250519	1.2079659267176219e-07	4.942633188826647
ENSG00000168676	1.2132892223195886e-07	4.794181262624313
[truncated: 2,078 more rows]
