# Supplementary material for: Machine learning predicts treatment sensitivity in multiple myeloma based on molecular and clinical information coupled with drug response
Source: PLoS One. 2021 Jul 28;16(7):e0254596. doi: 10.1371/journal.pone.0254596 (PMC8318243; doi:10.1371/journal.pone.0254596)
Supplement: S1 File — (ZIP) [file pone.0254596.s004.zip › Supplementary Material 1/21q22/selected_genes_experiment_2.csv]

gene	pvalue	entropy
ENSG00000186866	2.7053990020214446e-20	8.810038385055064
ENSG00000159140	7.587064696935387e-20	8.933273450982373
ENSG00000241837	5.968388765145202e-19	8.708618506758919
ENSG00000156253	5.919494597866495e-18	8.625872081770133
ENSG00000160216	6.7174376219635786e-18	8.843487117297808
ENSG00000184787	1.3911551842998084e-17	8.908932680191299
ENSG00000160194	2.1439543228815678e-15	8.795342416499613
ENSG00000160256	8.682251985619615e-14	8.34786264966879
ENSG00000156384	1.0400216358231176e-13	8.245218919579283
ENSG00000247746	1.0934073243106261e-13	7.3024182681775205
ENSG00000119280	1.1155083761120978e-13	8.095038189321052
ENSG00000160299	1.4948976976481666e-13	8.858719926637214
ENSG00000142207	1.5098539659399097e-13	8.811032756243042
ENSG00000160226	1.7182061290701418e-13	8.553386610180862
ENSG00000159131	3.191626113951266e-13	8.880535114268378
ENSG00000130340	3.8459076078008276e-13	8.519708397332735
ENSG00000241945	4.2832010579481943e-13	8.74612403413351
ENSG00000137177	9.198784759434036e-13	7.56406634975867
ENSG00000255815	1.2437278731005592e-12	5.609190579095601
ENSG00000160284	1.4545636533739553e-12	8.40851200976999
ENSG00000160214	1.6314593703843966e-12	8.779115235972231
ENSG00000253982	1.7112526557881597e-12	7.642345954250598
ENSG00000233762	1.8646504972777292e-12	7.925778872002478
ENSG00000170677	2.1713830740556588e-12	7.062421109279986
ENSG00000235776	2.6585094225150002e-12	6.199123704985185
ENSG00000165169	3.283319235811719e-12	8.696905651767402
ENSG00000156256	5.317188860363783e-12	8.892705499663915
ENSG00000183255	5.729833533808381e-12	8.872421524004686
ENSG00000130255	6.408353003914817e-12	8.941387041246065
ENSG00000160221	7.670750453345554e-12	8.879003902296445
ENSG00000160208	7.960887169684208e-12	8.82067755847867
ENSG00000099624	9.063676367661453e-12	8.872421524004686
ENSG00000176399	9.23298190959784e-12	6.6234954004128594
ENSG00000160193	1.0347709004558034e-11	8.533357598049166
ENSG00000156261	1.2215079052809232e-11	8.925159860718681
ENSG00000157538	1.2556902697466748e-11	8.840961534137898
ENSG00000115268	2.027425296172008e-11	8.941387041246065
ENSG00000167658	2.1218826191053075e-11	8.945443836377912
ENSG00000160209	2.395364648220406e-11	8.884591909400223
ENSG00000104611	2.7196823047924226e-11	6.7830696051989525
ENSG00000105640	2.950501345292053e-11	8.941387041246065
ENSG00000159556	3.239242458902579e-11	8.107912085453588
ENSG00000104219	3.358295460018522e-11	8.818151975318758
ENSG00000205670	3.544954842944976e-11	8.472171397164013
ENSG00000076662	3.775595077164887e-11	8.941387041246065
ENSG00000154723	3.84415017952821e-11	8.818151975318758
ENSG00000213862	3.84415017952821e-11	6.704545744596217
ENSG00000129757	3.9139243949237454e-11	7.906955466667772
ENSG00000241741	3.9492752823272517e-11	6.745732280271521
ENSG00000063177	5.420459178231629e-11	8.93733024611422
ENSG00000184441	5.5181508359961727e-11	7.701653771909054
ENSG00000174444	5.873843192997772e-11	8.945443836377912
ENSG00000148303	5.979529593183686e-11	8.945443836377912
ENSG00000111666	6.61454055546957e-11	8.63804246716567
ENSG00000259514	1.0238469143973915e-10	6.674960290888718
ENSG00000269696	1.0420545230865202e-10	4.287538767935677
ENSG00000165548	1.0699616895755953e-10	8.410095618392962
ENSG00000214612	1.210170271902228e-10	6.002342388659213
ENSG00000108107	1.2534307477149552e-10	8.933273450982373
ENSG00000113272	1.5376380805359559e-10	8.700962446899247
ENSG00000177628	1.5923191940756968e-10	8.84808075321361
ENSG00000122787	1.5923191940757025e-10	7.596681794535141
ENSG00000215424	1.6489016031548457e-10	8.27190962038267
ENSG00000185950	1.8467199138958872e-10	7.664299084452301
ENSG00000233927	1.8791461095868885e-10	8.93733024611422
ENSG00000213096	2.1284023381724388e-10	8.011267681607366
ENSG00000197016	2.222741821537151e-10	6.827629035012034
ENSG00000154645	2.242094654645232e-10	7.857487803269403
ENSG00000268041	3.0952909188295284e-10	7.6672095427489
ENSG00000175886	3.1490242806969994e-10	6.5895478602753474
ENSG00000204628	3.1762319421765537e-10	8.941387041246065
ENSG00000182362	3.259241452216698e-10	8.534554536113632
ENSG00000242071	3.461266495323148e-10	8.30017547927462
ENSG00000105372	4.1436320302863133e-10	8.945443836377912
ENSG00000137309	4.2271212037110255e-10	8.860251138609149
ENSG00000239415	4.299990419666097e-10	7.220961098933395
ENSG00000173166	4.4875778362892613e-10	7.789183502342834
ENSG00000177283	4.971027577136142e-10	5.3069601837767095
ENSG00000131773	5.013538931851358e-10	6.6629645793971894
ENSG00000230207	5.366665284658503e-10	7.226779595723899
ENSG00000121797	5.959187691316589e-10	8.317449427641021
ENSG00000218426	6.112713053011482e-10	8.37353206555531
ENSG00000147408	6.486124639269582e-10	8.872421524004686
ENSG00000196867	6.652898092687913e-10	5.751703186578661
ENSG00000243926	6.766400468298768e-10	5.588598450655788
ENSG00000166682	7.118378669167308e-10	7.19643312157496
ENSG00000120784	7.301013774369435e-10	6.3747727009891655
ENSG00000169857	8.378590167391352e-10	8.742604079785618
ENSG00000228205	8.665305787377326e-10	7.41265832997554
ENSG00000180773	8.812235460235474e-10	8.589897766367475
ENSG00000232533	9.746293213464573e-10	6.837503319445319
ENSG00000213967	1.1081469061320822e-09	6.065886510897556
ENSG00000175197	1.2352053391093664e-09	8.683740895183888
ENSG00000123119	1.2455480016371423e-09	7.596379665357553
ENSG00000159128	1.5590736386287208e-09	8.826265565582448
ENSG00000083845	1.7555702313376277e-09	8.941387041246065
ENSG00000141959	1.8296452710345957e-09	8.896762294795762
ENSG00000162913	1.9545544333010497e-09	6.332098210496359
ENSG00000142541	1.9545544333010567e-09	8.945443836377912
ENSG00000140474	1.9545544333010567e-09	8.925159860718681
ENSG00000257698	2.0706473749807905e-09	8.14905277447945
ENSG00000105426	2.1934595404910583e-09	7.319058287420151
ENSG00000165801	2.323369133977821e-09	8.73188559598208
ENSG00000162704	2.427357356089009e-09	8.879003902296445
ENSG00000168264	2.5289622977349233e-09	8.904875885059452
ENSG00000178741	2.8360365562692645e-09	8.908932680191299
ENSG00000233791	2.8360365562692744e-09	6.823829904654313
ENSG00000124795	2.9064211924938024e-09	8.235313587968946
ENSG00000218175	2.9302591875742317e-09	8.455662339380204
ENSG00000137818	3.0029231482186765e-09	8.945443836377912
ENSG00000160201	3.1535618493257566e-09	8.907401468219364
ENSG00000146066	3.6019536014716075e-09	8.82067755847867
ENSG00000230979	3.874994271513841e-09	7.0449097298396905
ENSG00000160218	3.874994271513841e-09	8.889643075720047
ENSG00000139112	4.247652924477121e-09	8.868364728872839
ENSG00000086598	4.756458875985112e-09	8.925159860718681
ENSG00000235297	4.912432565449608e-09	6.1013672555079514
ENSG00000232912	4.952198397299136e-09	6.089787224200491
ENSG00000154642	4.992277944984675e-09	8.88864870453207
ENSG00000159788	5.2394793181887045e-09	8.229783543363386
ENSG00000272129	5.281823285713688e-09	6.1238990399610005
ENSG00000140961	5.3675142176700895e-09	7.16157086800966
ENSG00000243646	5.3675142176700895e-09	8.733953648737971
ENSG00000241852	5.410866309117594e-09	7.675800252340521
ENSG00000229638	5.587712886376696e-09	8.514270560454404
ENSG00000117461	5.8167066050413945e-09	8.674096092948263
ENSG00000162004	6.630309534639526e-09	8.38703109604629
ENSG00000228903	6.683572310691206e-09	8.54626739110515
ENSG00000272711	6.73725191129066e-09	6.415519374284425
ENSG00000181418	6.90082348758406e-09	7.484845226766849
ENSG00000176871	6.956202331206973e-09	8.578721752159916
ENSG00000150967	7.0120140900060275e-09	8.86277672176906
ENSG00000164620	7.239656434429508e-09	8.489727222786838
ENSG00000143624	7.297682601098694e-09	8.88864870453207
ENSG00000213609	7.415097432294908e-09	6.552664772274136
ENSG00000177932	7.4150974322949345e-09	6.004955272764237
ENSG00000104671	7.47449299746619e-09	8.34559203003641
ENSG00000139352	7.655474230016102e-09	6.665431290325263
ENSG00000111752	7.778492630814291e-09	7.839879580995535
ENSG00000159086	8.445408975374651e-09	8.840961534137898
ENSG00000197180	8.445408975374742e-09	6.828246908110056
ENSG00000178922	8.580774030593849e-09	8.666440033088591
ENSG00000160294	8.78779250520591e-09	8.850606336373524
ENSG00000162244	9.0713988495994e-09	8.93733024611422
ENSG00000107745	9.289934164501213e-09	8.658863283608856
ENSG00000166441	9.742494214217862e-09	8.941387041246065
ENSG00000178982	9.742494214217862e-09	8.912989475323146
ENSG00000117308	9.97675489820705e-09	8.316736933709468
ENSG00000119979	9.97675489820705e-09	8.616764120318463
ENSG00000162373	1.0135966655302893e-08	6.587162052568779
ENSG00000213885	1.1056853162590843e-08	6.354873759681665
ENSG00000101888	1.1532182100824845e-08	8.566551366764378
ENSG00000163346	1.1901677021433869e-08	8.903344673087517
ENSG00000185658	1.267556469332972e-08	8.856194343477304
ENSG00000105202	1.2775679434365083e-08	8.88864870453207
ENSG00000088881	1.2775679434365083e-08	6.312344856849801
ENSG00000125827	1.2876563792067756e-08	8.858719926637214
ENSG00000131188	1.3080664379790603e-08	8.394725536175406
ENSG00000126249	1.3287912918205236e-08	8.094580658917032
ENSG00000185905	1.3498356542874567e-08	8.884591909400223
ENSG00000105676	1.4486190557930659e-08	8.740536027029728
ENSG00000159147	1.506502964360143e-08	8.58025296413185
ENSG00000223891	1.5183469225068008e-08	8.45826723292005
ENSG00000188026	1.6080149752858154e-08	6.375212490104926
ENSG00000006756	1.6677376863370054e-08	6.3426514622835946
ENSG00000165102	1.6720852285980757e-08	8.736479231897881
ENSG00000070882	1.738637042731401e-08	8.77804155440432
ENSG00000213293	1.7659733709583096e-08	3.8211999603272444
ENSG00000159079	1.8505154963815764e-08	8.247437142560623
ENSG00000002586	1.8505154963815764e-08	8.19039406691492
ENSG00000118508	1.8942504553951623e-08	8.037301082938273
ENSG00000232070	1.8942504553951623e-08	5.233636573586755
ENSG00000159200	1.894250455395169e-08	8.499574591898956
ENSG00000104765	1.9389904282490497e-08	8.815626392158844
ENSG00000269890	1.9541309469303387e-08	6.41581622737879
ENSG00000241324	2.0158514746710996e-08	6.838810548274216
ENSG00000105193	2.0158514746710996e-08	8.945443836377912
ENSG00000198862	2.0794668658138825e-08	8.858719926637214
ENSG00000187098	2.095673360835424e-08	7.793168318594865
ENSG00000180881	2.1284557847968283e-08	7.9775936973740125
ENSG00000143198	2.288153499184391e-08	8.844023958081767
ENSG00000173153	2.3238604983237013e-08	8.822208770450603
ENSG00000131725	2.3601092309095167e-08	8.603599363734947
ENSG00000240087	2.434263893875911e-08	6.046020684331381
ENSG00000105173	2.5301488806611396e-08	8.72584005847428
ENSG00000160062	2.5301488806611396e-08	7.6449962477875575
ENSG00000244968	2.5695227065116352e-08	3.38679144011267
ENSG00000047346	2.5695227065116626e-08	8.929216655850528
ENSG00000268362	2.589432431674513e-08	6.414136837029214
ENSG00000073712	2.6500659378033538e-08	8.151657668019297
ENSG00000236914	2.6705822289061842e-08	5.390669859384034
ENSG00000087842	3.051735571122825e-08	7.403040776315002
ENSG00000134698	3.0989789455653304e-08	8.710607249134874
ENSG00000107679	3.2951640704006266e-08	8.245770111591028
ENSG00000264920	3.450173597619102e-08	7.454639802616555
ENSG00000047365	3.584742380877572e-08	8.65480648847701
ENSG00000156304	3.584742380877597e-08	8.740536027029728
ENSG00000121413	3.6399864469555975e-08	8.26774103529482
ENSG00000226029	3.6679179030612804e-08	6.285578621562585
ENSG00000213442	3.8693547306990025e-08	8.543204967161282
ENSG00000133872	3.958939259357339e-08	8.925159860718681
ENSG00000103253	4.0505381003962814e-08	8.462984125332408
ENSG00000120256	4.3488772378463916e-08	8.322606818069673
ENSG00000224738	4.44922821369607e-08	4.88152931813916
ENSG00000213262	4.483175803575027e-08	8.085806971372827
ENSG00000271133	4.517375006056255e-08	7.589292829593982
ENSG00000272899	4.517375006056255e-08	7.854175981645182
ENSG00000136942	4.5865354885700724e-08	8.93733024611422
ENSG00000138814	4.5865354885701055e-08	8.806975961111196
ENSG00000232176	4.6215004198836976e-08	5.100267405734041
ENSG00000089692	4.873609489859915e-08	7.989622697924714
ENSG00000182670	4.9480616068557717e-08	8.929216655850528
ENSG00000137575	4.948061606855789e-08	8.819683187290691
ENSG00000220472	5.100294979528267e-08	7.165789270138627
ENSG00000164587	5.1781081867443465e-08	8.941387041246065
ENSG00000221983	5.459640875366205e-08	8.941387041246065
ENSG00000182054	5.459640875366205e-08	8.908932680191299
ENSG00000114631	5.58479863548024e-08	7.999437252614565
ENSG00000270673	5.684065822870429e-08	6.926695783849087
ENSG00000232346	5.7127412263986254e-08	7.363604134216481
ENSG00000121858	5.8142157964200056e-08	8.81409518018691
ENSG00000142166	5.858238812707107e-08	8.917046270454989
ENSG00000151287	5.9025854756831735e-08	7.704316627947119
ENSG00000154358	5.9472580893577836e-08	8.775515971244408
ENSG00000135116	5.992258973570138e-08	5.918796842048422
ENSG00000147324	6.083254912742522e-08	7.445532481088393
ENSG00000198860	6.083254912742522e-08	8.795342416499613
ENSG00000188004	6.412429850622392e-08	6.004674709723747
ENSG00000198890	6.608228079601433e-08	8.200254333374335
ENSG00000147454	6.708291865019697e-08	8.698436863739335
ENSG00000213516	6.809826180861394e-08	8.579513556471404
ENSG00000017621	6.861151312597734e-08	7.192094114340494
ENSG00000094631	6.964930730018217e-08	8.844023958081767
ENSG00000168556	7.469729776981241e-08	8.461329656863919
ENSG00000157601	7.696785225796923e-08	8.899287877955674
ENSG00000185697	7.754587609131011e-08	8.31926251686938
ENSG00000132688	8.049978478385826e-08	7.950702598578097
ENSG00000134986	8.110353527488055e-08	7.952310952046
ENSG00000169239	8.35627893439773e-08	8.249223318060087
ENSG00000226329	8.545457296973548e-08	6.5436883402971695
ENSG00000149273	8.609435511259608e-08	8.945443836377912
ENSG00000225573	8.673878495320443e-08	7.200574792933918
ENSG00000102316	8.738789515900736e-08	8.887117492560137
ENSG00000136149	9.070481060420974e-08	7.9151396985788764
ENSG00000138279	9.138270151630218e-08	8.872421524004686
ENSG00000143156	9.138270151630218e-08	7.94793423423448
ENSG00000186310	9.275326377182645e-08	5.754068868030242
ENSG00000238150	9.275326377182677e-08	4.658902196655042
ENSG00000233016	9.484657893012538e-08	8.755231995585177
ENSG00000160305	1.0241363674978078e-07	8.781103978348188
ENSG00000081721	1.0241363674978078e-07	8.722777634530411
ENSG00000205664	1.0549738082048022e-07	7.987690464166484
ENSG00000157625	1.0786911535254667e-07	8.734948019925948
ENSG00000105855	1.0947892291575132e-07	7.643289571097253
ENSG00000242083	1.1029254224983638e-07	5.308633363146578
ENSG00000273382	1.1111202599912108e-07	6.202326503842241
ENSG00000110700	1.1193741503928444e-07	8.93733024611422
ENSG00000205758	1.1788397811866266e-07	8.641104891109538
ENSG00000130159	1.1788397811866266e-07	8.770464804924583
ENSG00000236305	1.1875811432655295e-07	6.010700349975252
ENSG00000260719	1.2141841248880294e-07	8.37353206555531
ENSG00000230202	1.2141841248880294e-07	8.58025296413185
ENSG00000229278	1.2141841248880294e-07	3.7514381356062274
ENSG00000165197	1.2322395990005054e-07	4.828906764742549
ENSG00000136758	1.2413647195539285e-07	8.904875885059452
ENSG00000177888	1.2413647195539285e-07	8.698894394143357
ENSG00000159399	1.25981198688259e-07	8.677950321203616
ENSG00000143653	1.2598119868826035e-07	8.367054480565633
ENSG00000227097	1.2785250034926605e-07	8.870890312032751
ENSG00000118705	1.3071009158094218e-07	8.941387041246065
ENSG00000180447	1.3362957986068248e-07	7.370218677622279
ENSG00000172348	1.356109312530084e-07	5.270708438098659
ENSG00000241556	1.3661226056463994e-07	6.411012392449472
ENSG00000172687	1.5066811540726025e-07	6.324808963824982
ENSG00000143499	1.517770572876406e-07	8.718720839398564
ENSG00000177600	1.5401872944502282e-07	8.941387041246065
ENSG00000237765	1.5859876715794439e-07	7.800716700465213
ENSG00000186056	1.5976424610955084e-07	8.395144686309981
ENSG00000105808	1.6212016335914447e-07	7.142245564428903
ENSG00000172594	1.657173001130675e-07	7.494021250256006
ENSG00000145194	1.6571730011306866e-07	8.468114602032166
ENSG00000173171	1.6815824496424441e-07	8.472171397164013
ENSG00000160055	1.693917506099196e-07	8.203859163949337
ENSG00000149823	1.7063402469933602e-07	8.884591909400223
ENSG00000169253	1.718851274489749e-07	4.50726937676954
ENSG00000131398	1.744140617872047e-07	5.2520129420371795
ENSG00000242247	1.756920158087075e-07	8.887117492560137
ENSG00000052126	1.756920158087075e-07	7.21748411324284
ENSG00000168807	1.7697904336132936e-07	8.313471942889109
ENSG00000257221	1.7697904336132936e-07	7.848772078223417
ENSG00000187123	1.7697904336132936e-07	5.334307308531772
ENSG00000225643	1.8089519157893665e-07	6.956366180869036
ENSG00000150995	1.8221913969305366e-07	8.671033669004395
ENSG00000144589	1.8489526670096918e-07	8.679684100052041
ENSG00000130811	1.848952667009705e-07	8.89117428769198
ENSG00000162409	1.9036225944576343e-07	3.3225828764687684
ENSG00000234771	1.9221915836238116e-07	8.698436863739335
ENSG00000214717	1.964615827569686e-07	8.652280905317097
ENSG00000204387	1.978957815574073e-07	8.896762294795762
ENSG00000272668	2.022595134985328e-07	5.962166007370701
ENSG00000178715	2.067164179137749e-07	6.71139189672304
ENSG00000168028	2.0822308849559493e-07	8.941387041246065
ENSG00000118816	2.1280721627332117e-07	8.941387041246065
ENSG00000078177	2.1280721627332117e-07	8.827796777554383
ENSG00000120805	2.143568742021248e-07	8.872421524004686
ENSG00000224858	2.1591746265954985e-07	5.624316445349212
ENSG00000230565	2.1748905608687852e-07	6.834159059813154
ENSG00000244313	2.271539515499515e-07	8.547798603077084
ENSG00000174791	2.271539515499515e-07	6.519111182522301
ENSG00000038002	2.288047054650256e-07	8.874947107164598
ENSG00000099994	2.3214114717019834e-07	7.0056421659602455
ENSG00000118473	2.3214114717019834e-07	5.554722393177763
ENSG00000205269	2.3552469622982634e-07	8.451887421504782
ENSG00000253619	2.3723433628405514e-07	4.566672921841055
ENSG00000080839	2.424356924189429e-07	8.601531310979059
ENSG00000138629	2.4596444867549507e-07	8.844023958081767
ENSG00000187824	2.5317181481612625e-07	8.386362548231359
ENSG00000140988	2.568517858688305e-07	8.93733024611422
ENSG00000243284	2.650036322618758e-07	5.098919012963895
ENSG00000181163	2.688500002322792e-07	8.945443836377912
ENSG00000204060	2.720965555033982e-07	4.587560961572769
ENSG00000273058	2.727504069456702e-07	7.310728524624331
ENSG00000255760	2.807162759150031e-07	5.899276061186912
ENSG00000139239	2.8071627591500456e-07	8.180381057315264
ENSG00000109685	2.8274267339450884e-07	8.880535114268378
ENSG00000188419	2.8890721389201163e-07	8.617758491506441
ENSG00000228929	2.909908304216172e-07	7.172227160700205
ENSG00000232472	2.909908304216172e-07	8.342608916472477
ENSG00000243517	2.994717453126795e-07	7.0322305364233895
ENSG00000237991	3.0162908090750324e-07	6.515793205280431
ENSG00000164924	3.0598898188184067e-07	8.925159860718681
ENSG00000171425	3.0598898188184225e-07	8.712138461106807
ENSG00000173401	3.081917502974167e-07	6.252631010736623
ENSG00000114942	3.1040986711658083e-07	8.945443836377912
ENSG00000107816	3.1264343550436216e-07	8.568082578736313
ENSG00000182742	3.171573429806561e-07	7.141659760941967
ENSG00000187243	3.194378917463422e-07	4.224372997492782
ENSG00000164754	3.194378917463422e-07	8.850606336373524
ENSG00000273044	3.240467086084979e-07	2.056134497241333
ENSG00000196208	3.2871986493067393e-07	7.548517176661978
ENSG00000196668	3.2871986493067393e-07	7.358028015378657
ENSG00000165716	3.3345822682378183e-07	6.09355565069446
ENSG00000182220	3.4068995231130224e-07	8.846549541241677
ENSG00000226828	3.431340878807916e-07	2.809485078687231
ENSG00000173207	3.590123640957924e-07	8.579716123347895
ENSG00000233956	3.590123640957924e-07	4.457038998936198
ENSG00000185100	3.633076455304963e-07	6.795653742264506
ENSG00000188818	3.685276555422226e-07	8.354981868744504
ENSG00000246090	3.720479076405588e-07	8.032452483494941
ENSG00000145592	3.7470942954406566e-07	8.945443836377912
ENSG00000198353	3.7738937237422526e-07	5.230770023368559
ENSG00000266208	3.828050133109775e-07	6.294678630382512
ENSG00000240376	3.828050133109795e-07	8.356231203460013
ENSG00000128641	3.85540959639465e-07	8.473919527240227
ENSG00000164346	3.882958233480444e-07	8.899287877955674
ENSG00000154719	3.882958233480444e-07	8.547261762293129
ENSG00000261786	3.9667518385794885e-07	8.747118405321485
ENSG00000108828	3.9667518385794885e-07	8.807512801895154
ENSG00000196411	3.995069862450922e-07	7.74212249577261
ENSG00000150054	3.995069862450965e-07	6.720753741283893
ENSG00000237214	4.023583446633736e-07	6.959070951172011
ENSG00000170540	4.052293893035904e-07	8.811569597026997
ENSG00000198521	4.052293893035904e-07	6.944262066496261
ENSG00000249353	4.0522938930359476e-07	7.781055895697546
ENSG00000172053	4.081202511884623e-07	8.91145826335121
ENSG00000160202	4.1988452103020336e-07	6.388074949465792
ENSG00000223722	4.2287646395237946e-07	4.960186290628043
ENSG00000147400	4.238783539876594e-07	8.6629200787407
ENSG00000264176	4.2588902801161645e-07	5.503206147320867
ENSG00000176978	4.319765683735585e-07	8.929216655850528
ENSG00000149972	4.4126599068275513e-07	8.805981589923219
ENSG00000012174	4.4440518910182174e-07	8.683740895183888
ENSG00000008226	4.4545638120827187e-07	8.584309759263697
ENSG00000132846	4.475659861129281e-07	8.589897766367477
ENSG00000159110	4.78134729227533e-07	8.850606336373524
ENSG00000230131	4.78134729227533e-07	6.11108089532642
ENSG00000020129	4.78134729227533e-07	8.819683187290691
ENSG00000196437	4.815272658660784e-07	7.641400085945077
ENSG00000086619	4.9533171677919e-07	8.876478319136533
ENSG00000071054	5.059354379066284e-07	8.743061610189642
ENSG00000236552	5.352964145961311e-07	8.73954165584175
ENSG00000169255	5.35296414596134e-07	6.506635195947297
ENSG00000100600	5.35296414596134e-07	8.838435950977985
ENSG00000145431	5.35296414596134e-07	6.860461896066696
ENSG00000104763	5.390803903557609e-07	8.892705499663915
ENSG00000161714	5.428902245936856e-07	7.403238896378614
ENSG00000165171	5.583915666968416e-07	6.282868473232411
ENSG00000070081	5.663018654317523e-07	8.925159860718681
ENSG00000000460	5.702975355340739e-07	7.9914793984234995
ENSG00000140263	5.70297535534076e-07	8.298239133549703
ENSG00000114423	5.83814253368601e-07	8.561957730848578
ENSG00000144824	5.906882418923508e-07	7.743361033639957
ENSG00000173621	6.032590961496729e-07	7.279790350078562
ENSG00000180998	6.075065608362903e-07	6.589881278646743
ENSG00000166411	6.089287958817536e-07	8.761356843472914
ENSG00000008853	6.218745838306763e-07	8.628934505714
ENSG00000100266	6.577107314240615e-07	8.619826544262331
ENSG00000135677	6.62328187881178e-07	8.872421524004686
ENSG00000169230	6.811132973349443e-07	8.771459176112561
ENSG00000213315	6.858894280054437e-07	6.4975426996123025
ENSG00000100284	6.955389768094008e-07	8.633528141629803
ENSG00000109184	7.004128183207559e-07	8.762351214660892
ENSG00000214597	7.053196556956099e-07	4.143231826130621
ENSG00000160285	7.102597039427155e-07	8.834379155846138
ENSG00000115841	7.152331794129822e-07	8.364424104103641
ENSG00000108061	7.303563529716997e-07	8.773527228868451
ENSG00000228451	7.406096323522812e-07	7.615105515315955
ENSG00000072195	7.562507745848591e-07	6.569815739623429
ENSG00000132824	7.615350562927923e-07	8.86277672176906
ENSG00000171119	7.615350562927923e-07	5.794183756404314
ENSG00000040199	7.722108503424231e-07	8.79733115887557
ENSG00000260805	7.722108503424231e-07	6.804317559281452
ENSG00000173376	7.830311701230987e-07	8.856194343477302
ENSG00000004838	7.884961144301398e-07	6.869636563706149
ENSG00000075073	7.995367592154713e-07	7.047595270991873
ENSG00000054983	8.10726679265276e-07	8.696905651767402
ENSG00000084234	8.239728446663202e-07	8.892705499663915
ENSG00000121851	8.471684349136105e-07	8.715200885050676
ENSG00000234719	8.892868399779617e-07	7.766642139244715
ENSG00000166224	8.892868399779617e-07	8.636053724789715
ENSG00000057468	8.954664457469749e-07	6.456612879292344
ENSG00000183023	9.079503144859611e-07	8.436909575692908
ENSG00000152422	9.206021849952658e-07	8.736479231897881
ENSG00000099385	9.206021849952658e-07	8.038779898259167
ENSG00000175505	9.464186538583241e-07	7.333845443622044
ENSG00000204390	9.464186538583241e-07	7.251016575599102
ENSG00000262089	9.529812015753673e-07	5.729440369705004
ENSG00000104381	9.529812015753673e-07	7.779466721227394
ENSG00000110002	9.595876810787696e-07	8.732422436766036
ENSG00000169016	9.662383751818179e-07	8.646692898213319
ENSG00000147799	9.662383751818179e-07	7.573212021787397
ENSG00000154553	9.729335684398676e-07	8.479343012890766
ENSG00000159082	9.72933568439878e-07	8.628934505714
ENSG00000189343	9.72933568439878e-07	8.912989475323146
ENSG00000130433	9.79673547160569e-07	5.912793315345777
ENSG00000069329	9.79673547160569e-07	8.83996716294992
ENSG00000124198	9.86458599414142e-07	8.899287877955674
ENSG00000003393	9.86458599414142e-07	8.666976873872548
ENSG00000165646	1.0001650856754614e-06	8.08879008493676
ENSG00000153048	1.0070871047295195e-06	8.51273934848247
ENSG00000170889	1.0140553674299664e-06	8.941387041246065
ENSG00000131127	1.0163884493168831e-06	8.193880087806246
ENSG00000140563	1.0210701708156583e-06	8.900819089927607
ENSG00000243829	1.0281318137507258e-06	6.635239827860763
ENSG00000268798	1.0423968229159868e-06	6.257551983042176
ENSG00000165195	1.0496007960971716e-06	8.71213846110681
ENSG00000080947	1.0641532110300944e-06	7.499893597578046
ENSG00000186976	1.0789003145300752e-06	6.798622459289564
ENSG00000114391	1.1166363389319075e-06	8.941387041246065
ENSG00000206549	1.1269125105028701e-06	6.359497891322492
ENSG00000058056	1.1320847680773792e-06	8.489392948879374
ENSG00000204219	1.1424981125665033e-06	6.824810697129854
ENSG00000258118	1.150368731678157e-06	2.7478030709519996
ENSG00000104447	1.1662672673130087e-06	6.873191479257335
ENSG00000151414	1.1662672673130087e-06	8.840961534137898
ENSG00000271396	1.1823777715744699e-06	4.475751173096997
ENSG00000179456	1.190513359171688e-06	8.551318557424972
ENSG00000188906	1.190513359171688e-06	8.793811204527682
ENSG00000137154	1.1959670702162988e-06	8.945443836377912
ENSG00000185112	1.198702959744656e-06	7.724401139615201
ENSG00000072778	1.2069469179012681e-06	8.93733024611422
ENSG00000181444	1.215245580351388e-06	7.957441428745758
ENSG00000123144	1.2575717405274504e-06	8.876478319136533
ENSG00000225218	1.2662060288985905e-06	5.4895840878442055
ENSG00000204262	1.274897508418559e-06	7.833774315336574
ENSG00000244436	1.2836465430569154e-06	2.719500502405953
ENSG00000184083	1.2836465430569154e-06	8.288189197561097
ENSG00000155846	1.301318744649493e-06	8.726834429662258
ENSG00000223704	1.3102426506637673e-06	7.591216709081723
ENSG00000124191	1.3102426506637673e-06	5.463166388804207
ENSG00000187667	1.3192255899423286e-06	5.820583329251254
ENSG00000226751	1.328267937653026e-06	8.604056894138969
ENSG00000268758	1.337370071242288e-06	5.059368611032006
ENSG00000196263	1.337370071242288e-06	4.446340818077899
ENSG00000143341	1.337370071242288e-06	3.94197583359351
ENSG00000094916	1.346532370448246e-06	8.805981589923219
ENSG00000168071	1.346532370448246e-06	8.892705499663915
ENSG00000235962	1.3557552173139569e-06	4.295098799619054
ENSG00000170899	1.368147196380305e-06	8.398075403222876
ENSG00000236423	1.4027912010676147e-06	7.4121439561076
ENSG00000106868	1.451399531533513e-06	7.829142633997522
ENSG00000077157	1.4546972190447708e-06	8.657868912420879
ENSG00000203666	1.4746356436376293e-06	8.408257046242456
ENSG00000124098	1.4847034515092723e-06	8.679684100052041
ENSG00000197566	1.525641736400946e-06	7.740468362150313
ENSG00000175390	1.5465170404508484e-06	8.896762294795762
ENSG00000129353	1.567667698247424e-06	8.72936001282217
ENSG00000140464	1.578347372683617e-06	8.86277672176906
ENSG00000134955	1.5783473726836228e-06	7.84922404278026
ENSG00000204396	1.5783473726836228e-06	8.70907603716294
ENSG00000237292	1.589097196266214e-06	4.187203184548213
ENSG00000235508	1.5999176113937436e-06	4.81922951292959
ENSG00000162836	1.5999176113937523e-06	8.672028040192371
ENSG00000228797	1.621771999214496e-06	3.1096919729238968
ENSG00000213261	1.632806870087141e-06	6.838706199771288
ENSG00000171827	1.6439141288943442e-06	5.763339595270977
ENSG00000238197	1.6550942315089653e-06	7.755183912934537
ENSG00000233379	1.6663476365451814e-06	5.059069674272906
ENSG00000177917	1.6663476365451903e-06	8.683204054399932
ENSG00000208028	1.6890762021383244e-06	7.530595716589914
ENSG00000270036	1.712103550005774e-06	4.376063134002309
ENSG00000044524	1.723730443400579e-06	4.593338447504199
ENSG00000215283	1.7237304434005883e-06	4.946762551039842
ENSG00000240463	1.7237304434005883e-06	5.575193569347144
ENSG00000102158	1.7354334493469373e-06	8.912989475323146
ENSG00000244398	1.7472130460893271e-06	8.382385063479447
ENSG00000180815	1.7590697147407685e-06	5.240135338376774
ENSG00000225579	1.7590697147407685e-06	7.180116076944506
ENSG00000260521	1.771003939299061e-06	6.071129704630721
ENSG00000188846	1.771003939299061e-06	8.93733024611422
ENSG00000133026	1.771003939299067e-06	8.280480741050384
ENSG00000101052	1.771003939299067e-06	8.491258434758771
ENSG00000203705	1.7830162066632978e-06	8.715200885050676
ENSG00000105373	1.7830162066632978e-06	8.929216655850528
ENSG00000173638	1.787037723205791e-06	8.599005727819145
ENSG00000175806	1.8072768320108597e-06	8.377791427563645
ENSG00000179820	1.8072768320108597e-06	8.581299731970867
ENSG00000165689	1.8072768320108597e-06	8.826265565582448
ENSG00000164181	1.8442654322097887e-06	8.767939221764673
ENSG00000101489	1.8442654322098084e-06	5.1676611509818775
ENSG00000232706	1.8693287932105895e-06	3.982354334879038
ENSG00000137054	1.8693287932106162e-06	8.804450377951285
ENSG00000263164	1.9075404600545707e-06	3.742012493519686
ENSG00000165804	1.9334320180101613e-06	8.21801829172083
ENSG00000205763	1.937780081064741e-06	7.159634187438551
ENSG00000136059	1.950880895326639e-06	8.794805575715658
ENSG00000143401	1.950880895326649e-06	8.868364728872839
ENSG00000197183	1.964067060129275e-06	8.548256133481104
ENSG00000198625	1.9906975785437674e-06	8.904875885059452
ENSG00000140374	2.004143008721203e-06	8.858719926637214
ENSG00000123595	2.0176759426064937e-06	8.765413638604759
ENSG00000117362	2.0176759426064937e-06	8.884591909400223
ENSG00000147234	2.058805246159146e-06	6.8699669758951565
ENSG00000123684	2.0726936908692136e-06	8.408793887026414
ENSG00000236935	2.0726936908692246e-06	7.3002266240788805
ENSG00000160691	2.086672403692183e-06	8.917046270454989
ENSG00000214401	2.1007419474189593e-06	7.6994156318527445
ENSG00000175395	2.1007419474189593e-06	8.260856862671668
ENSG00000163519	2.1007419474189665e-06	8.032970861084422
ENSG00000103174	2.1149028881872398e-06	8.483347411371572
ENSG00000125841	2.1291557955003624e-06	8.216029549344876
ENSG00000158555	2.1579398047163867e-06	8.382150017026886
ENSG00000143553	2.1579398047163867e-06	8.674096092948261
ENSG00000186792	2.1870985991287358e-06	7.374021158534819
ENSG00000137876	2.1870985991287358e-06	8.904875885059452
ENSG00000140451	2.2018200008448785e-06	8.755231995585177
ENSG00000182050	2.2018200008448785e-06	7.080771415173274
ENSG00000119900	2.216636857871953e-06	8.80291916597935
ENSG00000144713	2.2315497638086843e-06	8.945443836377912
ENSG00000213523	2.2315497638086843e-06	8.760820002688957
ENSG00000149806	2.2465593157738583e-06	8.925159860718681
ENSG00000136044	2.276870763982781e-06	8.753243253209222
ENSG00000183486	2.2768707639827934e-06	8.819146346506736
ENSG00000170727	2.323077914077115e-06	8.209984011837072
ENSG00000171792	2.3386800813266127e-06	8.573133745056138
ENSG00000239559	2.3543831746672917e-06	7.191438463872862
ENSG00000158714	2.4074637950697484e-06	6.46989752200439
ENSG00000248787	2.4182173845569377e-06	4.11094505518777
ENSG00000157869	2.434434572671141e-06	8.678689728864063
ENSG00000204923	2.4507564988054426e-06	8.396086660846919
ENSG00000188971	2.4507564988054426e-06	8.623883339394178
ENSG00000147416	2.4892519577329822e-06	8.781640819132145
ENSG00000269996	2.522711050099677e-06	7.957493825396799
ENSG00000105429	2.5509241402837572e-06	8.846549541241677
ENSG00000222808	2.5566031115768605e-06	5.941016011543276
ENSG00000186153	2.567997606960878e-06	8.436654612165379
ENSG00000145685	2.590933511428625e-06	7.750094701191462
ENSG00000255086	2.590933511428625e-06	3.5506762845546436
ENSG00000268592	2.6082647834659184e-06	4.433877782682473
ENSG00000160856	2.6257076823530707e-06	8.615690438750551
ENSG00000158062	2.660931121190565e-06	8.65480648847701
ENSG00000254615	2.6609311211905794e-06	8.604593734922926
ENSG00000069011	2.6609311211905794e-06	5.562641163941426
ENSG00000235701	2.7146208409115693e-06	3.774995803715965
ENSG00000106785	2.7327481149796444e-06	8.776052812028363
ENSG00000150938	2.7327481149796537e-06	7.706209697247799
ENSG00000221890	2.7327481149796537e-06	4.1202960686022285
ENSG00000157216	2.7327481149796537e-06	8.840961534137898
ENSG00000176293	2.7693529908022444e-06	3.8585273139725236
ENSG00000123130	2.8064297777489637e-06	8.656337700448944
ENSG00000072422	2.8064297777489637e-06	7.244625600432563
ENSG00000126768	2.8251469566118224e-06	8.738010443869817
ENSG00000159197	2.862942559957733e-06	4.149925603023435
ENSG00000177614	2.862942559957733e-06	6.177006925606579
ENSG00000269988	2.862942559957733e-06	5.138587793773078
ENSG00000008300	2.8820224673157302e-06	8.810038385055064
ENSG00000112531	2.882022467315741e-06	8.868364728872839
ENSG00000100206	2.959573638358188e-06	6.250935630055327
ENSG00000166816	2.9990987899608873e-06	8.298696663953725
ENSG00000104852	2.999098789960898e-06	8.93733024611422
ENSG00000169567	3.0190514487678384e-06	8.925159860718681
ENSG00000272979	3.0190514487678545e-06	5.264235128396738
ENSG00000182372	3.0257306873943084e-06	8.404120940730676
ENSG00000113594	3.059340828080828e-06	7.148548957144112
ENSG00000175556	3.079679120533897e-06	4.649428015914614
ENSG00000223799	3.1623415300679755e-06	6.740942094820691
ENSG00000104695	3.162341530068004e-06	8.743598450973597
ENSG00000243927	3.1693256523275605e-06	8.565020154792446
ENSG00000220867	3.183338464863378e-06	2.3386360774548156
ENSG00000130810	3.183338464863378e-06	7.664016537503489
ENSG00000111276	3.20446955806556e-06	8.876478319136533
ENSG00000128165	3.20446955806556e-06	8.808507173083129
ENSG00000154479	3.2257356306927452e-06	6.255932391483314
ENSG00000240616	3.2686760222370534e-06	7.140023206407132
ENSG00000231500	3.2686760222370534e-06	8.945443836377912
ENSG00000164938	3.297608029808373e-06	8.945443836377912
ENSG00000089157	3.3121663037784157e-06	8.941387041246065
ENSG00000157045	3.3194686178191322e-06	8.776052812028363
ENSG00000166562	3.408313908380298e-06	8.929216655850528
ENSG00000125459	3.4308802617056783e-06	8.744592822161575
ENSG00000079974	3.4764450897480265e-06	8.538408764368988
ENSG00000248866	3.4994453231376328e-06	7.742914300084096
ENSG00000140521	3.4994453231376514e-06	8.821671929666646
ENSG00000251136	3.5225919503979015e-06	8.221283282541188
ENSG00000232623	3.545885863672055e-06	2.946069018792939
ENSG00000106211	3.5693279602765068e-06	8.872421524004686
ENSG00000158321	3.5929191427294395e-06	6.184984867277655
ENSG00000181524	3.64055240143187e-06	8.284740103058722
ENSG00000139133	3.6645963089824106e-06	7.999998122440172
ENSG00000099800	3.7376482438799323e-06	8.746915838444998
ENSG00000226084	3.762308740724546e-06	7.799002838691757
ENSG00000272744	3.7623087407245925e-06	4.570316019439366
ENSG00000188825	3.837233019445708e-06	7.034792711126058
ENSG00000140876	3.837233019445708e-06	5.914875614044287
ENSG00000247982	3.862525228855013e-06	8.200541776477937
ENSG00000095110	3.862525228855013e-06	8.22294063569692
ENSG00000253270	3.913591617333378e-06	4.574434031394546
ENSG00000138780	3.913591617333378e-06	8.439180195325289
ENSG00000203832	3.913591617333378e-06	8.152115198423319
ENSG00000049769	3.939367747578364e-06	7.95049786281764
ENSG00000224032	3.93936774757842e-06	8.805981589923219
ENSG00000140367	3.965307145330618e-06	8.868364728872839
ENSG00000165168	3.965307145330654e-06	8.887117492560137
ENSG00000225342	3.965307145330654e-06	6.591669042917541
ENSG00000198791	3.965307145330654e-06	8.85466313150537
ENSG00000240038	3.991410800303255e-06	8.738010443869817
ENSG00000165795	3.991410800303255e-06	8.502355138586399
ENSG00000235065	4.017679707914718e-06	7.8004956703942465
ENSG00000198216	4.017679707914733e-06	5.843962993402305
ENSG00000197937	4.044114869320046e-06	8.16547272742137
ENSG00000248991	4.124427974550774e-06	6.907836257131299
ENSG00000213399	4.124427974550774e-06	4.703408966771965
ENSG00000082293	4.124427974550774e-06	4.833169271288912
ENSG00000169379	4.160613072485442e-06	8.080087257238072
ENSG00000241352	4.178819929168499e-06	5.501527320673258
ENSG00000107104	4.178819929168499e-06	8.912989475323146
ENSG00000107771	4.2062739627782675e-06	8.663711883052189
ENSG00000144677	4.233901421524655e-06	6.971529997565881
ENSG00000092978	4.271009618160298e-06	8.671033669004395
ENSG00000104131	4.299045822235533e-06	8.880535114268378
ENSG00000134109	4.317834860547203e-06	8.929216655850528
ENSG00000196081	4.327258968864384e-06	6.595796719078867
ENSG00000013392	4.3746769901469005e-06	8.72377200571839
ENSG00000023909	4.384220369452763e-06	8.30828906953831
ENSG00000148343	4.4033672234680605e-06	8.84808075321361
ENSG00000008282	4.41297077861023e-06	8.872421524004686
ENSG00000132970	4.461291451237179e-06	6.206830680798699
ENSG00000005893	4.4710164490855655e-06	8.908932680191299
ENSG00000146950	4.5199479986879385e-06	2.7826697957317275
ENSG00000261131	4.529795907883819e-06	4.609795144197176
ENSG00000258102	4.529795907883819e-06	3.0977351169883005
ENSG00000136643	4.619360381933707e-06	8.78010960716021
ENSG00000118217	4.680013344547831e-06	8.912989475323146
ENSG00000131263	4.680013344547831e-06	8.789754409395835
ENSG00000146828	4.6800133445478476e-06	8.800393582819439
ENSG00000040341	4.710626232935275e-06	8.722777634530411
ENSG00000262484	4.772430577582686e-06	5.704228360067264
ENSG00000234380	4.866600973299356e-06	5.300428751170583
ENSG00000108405	4.866600973299356e-06	8.91145826335121
ENSG00000166295	4.898386175252378e-06	8.874947107164598
ENSG00000166348	4.930370891152192e-06	8.387691193326802
ENSG00000100997	4.994943661696264e-06	8.79128562136777
ENSG00000065923	4.994943661696264e-06	8.070697418529978
ENSG00000143575	5.027534131898798e-06	8.892705499663915
ENSG00000010626	5.093329332765203e-06	8.097813170161317
ENSG00000107643	5.093329332765203e-06	8.757300048341069
ENSG00000102780	5.093329332765203e-06	7.486455632470627
ENSG00000076258	5.126536520506535e-06	7.986885762507698
ENSG00000143768	5.193576265839804e-06	6.737763098010029
ENSG00000137806	5.261458180384965e-06	8.79381120452768
ENSG00000146263	5.261458180384993e-06	8.511339843541512
ENSG00000167554	5.3301923753091215e-06	6.131032731548535
ENSG00000185834	5.3997890770225044e-06	7.346881377861826
ENSG00000253986	5.3997890770225044e-06	5.006449244711833
ENSG00000242265	5.4349140954939585e-06	5.97754126867646
ENSG00000240342	5.4349140954939585e-06	8.355034265395545
ENSG00000213058	5.482089146800719e-06	6.737436618767813
ENSG00000174748	5.541611490099483e-06	8.945443836377912
ENSG00000260625	5.541611490099512e-06	6.276532283081532
ENSG00000138650	5.541611490099512e-06	3.506001706825145
ENSG00000071205	5.613858241680681e-06	7.045568857088414
ENSG00000129355	5.625987022437292e-06	8.277620883983007
ENSG00000075826	5.761076335520768e-06	8.803456006763307
ENSG00000102882	5.7735105592313795e-06	8.750180829265354
ENSG00000137877	5.8486591324356e-06	8.317273774493424
ENSG00000157796	6.0276779636516e-06	8.798862370847504
ENSG00000260793	6.040664485896439e-06	7.191682295706036
ENSG00000116161	6.158759018120335e-06	8.816620763346823
ENSG00000147100	6.158759018120335e-06	5.298228070586518
ENSG00000146350	6.198614376068005e-06	7.90467061245569
ENSG00000150281	6.2790696241931875e-06	5.714158006302104
ENSG00000143603	6.319672463681854e-06	8.899287877955674
ENSG00000261441	6.360527426844042e-06	6.446252245488722
ENSG00000153291	6.401636009174419e-06	6.969444667875972
ENSG00000135404	6.442999714582595e-06	8.93733024611422
ENSG00000064601	6.442999714582595e-06	8.858719926637214
ENSG00000147437	6.442999714582595e-06	6.205193367798567
ENSG00000214706	6.52649855261387e-06	8.830322360714293
ENSG00000196562	6.52649855261387e-06	8.89117428769198
ENSG00000205143	6.611036142213526e-06	5.1437514065300975
ENSG00000127920	6.653698319311162e-06	7.461859658769952
ENSG00000222375	6.696624822168562e-06	5.135827409233945
ENSG00000130303	6.6966248221685985e-06	8.925159860718681
ENSG00000213626	6.739817214859085e-06	7.0369924709129235
ENSG00000164932	6.739817214859085e-06	8.676621676108173
ENSG00000143621	6.7832770702332415e-06	8.904875885059452
ENSG00000198937	6.7832770702332415e-06	8.661925707552724
ENSG00000237484	6.841642332163115e-06	7.277508536799535
ENSG00000216866	6.915277273593741e-06	5.804312065428372
ENSG00000152527	6.959822885375263e-06	4.663330035303348
ENSG00000141401	6.959822885375263e-06	8.264508524050532
ENSG00000249184	6.9598228853753e-06	6.616351020696485
ENSG00000104774	6.9598228853753e-06	8.884591909400223
ENSG00000169241	7.004643957377925e-06	8.85718871466528
ENSG00000131187	7.095118997124375e-06	8.071639393066913
ENSG00000148187	7.095118997124375e-06	8.824734353610515
ENSG00000170832	7.110306846439672e-06	8.522384150718098
ENSG00000162148	7.140776245219563e-06	7.9222972979240325
ENSG00000165516	7.279446777738758e-06	8.88864870453207
ENSG00000233836	7.295013250786615e-06	6.242312689768943
ENSG00000143514	7.326242126381722e-06	8.757757578745089
ENSG00000004975	7.341904654322592e-06	8.720252051370501
ENSG00000102081	7.43655705225613e-06	8.805981589923219
ENSG00000181026	7.484321463869937e-06	8.879003902296445
ENSG00000118197	7.484321463869977e-06	8.74658156453753
ENSG00000198947	7.484321463869977e-06	7.036541176048466
ENSG00000173744	7.484321463869977e-06	8.80291916597935
ENSG00000108239	7.62938825339398e-06	8.489392948879374
ENSG00000140848	7.678340842178517e-06	7.633403851484572
ENSG00000069712	7.678340842178517e-06	7.049971495193736
ENSG00000132704	7.678340842178517e-06	8.880535114268378
ENSG00000254685	7.77715206364722e-06	8.275095300823097
ENSG00000122882	7.77715206364722e-06	8.735484860709903
ENSG00000131759	7.77715206364722e-06	8.70555608281505
ENSG00000272016	7.877183202963256e-06	6.6802948690735064
ENSG00000197557	7.877183202963256e-06	8.254071917503422
ENSG00000162607	7.927660726247144e-06	8.784166402292056
ENSG00000166321	7.978448630292626e-06	7.874676540562498
ENSG00000178562	7.978448630292626e-06	8.492455372823242
ENSG00000259658	7.978448630292626e-06	7.405495164783202
ENSG00000163931	8.01248056575557e-06	8.896762294795762
ENSG00000180573	8.029548736436656e-06	8.88864870453207
ENSG00000083457	8.080962876142285e-06	8.65480648847701
ENSG00000226104	8.080962876142285e-06	2.86242981857141
ENSG00000103035	8.132692891051414e-06	8.844023958081767
ENSG00000177519	8.23710796426044e-06	6.727838952586281
ENSG00000246089	8.23710796426044e-06	7.944244192586172
ENSG00000260591	8.342808894797865e-06	6.9740218832549905
ENSG00000068308	8.342808894797895e-06	8.845018329269742
ENSG00000116791	8.342808894797895e-06	8.708081665974962
ENSG00000196998	8.396146270340162e-06	8.810038385055064
ENSG00000260296	8.396146270340162e-06	7.312961098833463
ENSG00000110318	8.396146270340162e-06	8.183117657886086
ENSG00000228649	8.503804361216784e-06	7.74693861563987
ENSG00000272659	8.503804361216784e-06	5.122053456330143
ENSG00000269148	8.503804361216784e-06	6.123282975676324
ENSG00000173757	8.50380436121689e-06	8.54672492150917
ENSG00000145555	8.50380436121689e-06	6.362514458403131
ENSG00000241061	8.558128915949205e-06	6.35772706969962
ENSG00000238243	8.612786387548898e-06	3.664316732228186
ENSG00000153207	8.612786387548898e-06	8.835910367818073
ENSG00000162929	8.667778722406977e-06	7.884929043427595
ENSG00000163013	8.667778722407053e-06	8.813558339402954
ENSG00000259953	8.723107877691068e-06	5.88301070892496
ENSG00000096093	8.723107877691068e-06	8.657332071636922
ENSG00000077147	8.723107877691068e-06	8.912989475323146
ENSG00000161570	8.723107877691068e-06	8.358096689339414
ENSG00000236532	8.834784532427343e-06	5.1323897124112445
ENSG00000106113	8.891136000603123e-06	6.217993421542147
ENSG00000104331	8.891136000603171e-06	8.852137548345457
ENSG00000073150	8.891136000603171e-06	6.18774438500706
ENSG00000231205	8.947832226765479e-06	3.8405546161454485
ENSG00000087077	9.00487522280992e-06	8.732422436766036
ENSG00000135823	9.081475468857838e-06	8.560505829256577
ENSG00000101444	9.120009627766663e-06	8.895231082823827
ENSG00000081913	9.139335481216983e-06	7.620625765459562
ENSG00000227885	9.295362948983866e-06	5.007074307534447
ENSG00000144426	9.295362948983932e-06	8.540142543217414
ENSG00000266957	9.295362948983932e-06	3.9586816933495244
ENSG00000238961	9.354529440687886e-06	4.471899393629853
ENSG00000255438	9.414057100043183e-06	6.380951538239313
ENSG00000163382	9.414057100043216e-06	8.868364728872839
ENSG00000207146	9.473948029503208e-06	3.917386856741456
ENSG00000235663	9.493992764400952e-06	5.042768501872211
ENSG00000269934	9.534204343105886e-06	4.871176844037263
ENSG00000100221	9.55437134451495e-06	8.835910367818073
ENSG00000164684	9.594828166533679e-06	6.656975239128876
ENSG00000109762	9.655821637173029e-06	8.788223197423902
ENSG00000170667	9.65582163717315e-06	3.343749442586868
ENSG00000186468	9.717186904175773e-06	8.908932680191299
ENSG00000153779	9.717186904175773e-06	4.27857178559337
ENSG00000060237	9.73772498775108e-06	8.880535114268378
ENSG00000143183	9.73772498775108e-06	8.925159860718681
ENSG00000185808	9.73772498775108e-06	8.691854485447578
ENSG00000239183	9.778926128518666e-06	5.975043413672754
ENSG00000213064	9.861830563013113e-06	8.779572766376255
ENSG00000268613	9.924450825166046e-06	4.869242765305171
ENSG00000144460	9.966409334020835e-06	6.382972042498285
ENSG00000109927	1.009330808001089e-05	8.622352127422245
ENSG00000235257	1.0114607956214287e-05	4.096864652671253
ENSG00000205730	1.0243315278985273e-05	6.502850244724198
ENSG00000236204	1.0308256459800326e-05	6.449167858027549
ENSG00000139132	1.0308256459800326e-05	8.816620763346823
ENSG00000198960	1.0308256459800326e-05	8.483347411371572
ENSG00000188559	1.0373592348533371e-05	8.58936092558352
ENSG00000136631	1.0439325231978746e-05	8.720252051370501
ENSG00000198755	1.0439325231978838e-05	8.93733024611422
ENSG00000184381	1.0505457409464064e-05	8.758294419529046
ENSG00000176896	1.0571991192914146e-05	8.296171080793814
ENSG00000188636	1.0571991192914146e-05	8.095707071982176
ENSG00000164002	1.0571991192914146e-05	7.221296381922201
ENSG00000118181	1.0706272888784209e-05	8.93733024611422
ENSG00000188001	1.0774025488624478e-05	6.750847442066415
ENSG00000213625	1.0774025488624478e-05	8.88864870453207
ENSG00000230364	1.0774025488624536e-05	5.139860942727314
ENSG00000188959	1.0774025488624536e-05	5.3597044830732985
ENSG00000225200	1.084218906940096e-05	7.161462855174144
ENSG00000213860	1.084218906940096e-05	5.607872744102488
ENSG00000103496	1.0842189069400998e-05	8.660394495580789
ENSG00000109180	1.0842189069400998e-05	8.876478319136533
ENSG00000151229	1.0910766007001157e-05	8.46053785255243
ENSG00000214870	1.0910766007001157e-05	7.127252834729102
ENSG00000268061	1.0979758690301985e-05	7.5743859398915525
ENSG00000243056	1.0979758690301985e-05	5.625923780522066
ENSG00000179151	1.1049169521236653e-05	8.716195256238654
ENSG00000162378	1.1049169521236713e-05	8.66950245703246
ENSG00000120093	1.1119000914861348e-05	7.278864799754392
ENSG00000111817	1.1119000914861387e-05	8.2969628851053
ENSG00000186908	1.1119000914861387e-05	8.846549541241677
ENSG00000223877	1.1189255299421747e-05	5.708673786047661
ENSG00000141665	1.1189255299421747e-05	5.617518258943314
ENSG00000156535	1.1189255299421747e-05	6.946504763318408
ENSG00000111530	1.125993511642121e-05	8.852137548345457
ENSG00000138686	1.125993511642121e-05	8.354039894207567
ENSG00000173578	1.125993511642127e-05	8.60033437291459
ENSG00000219481	1.133104282068791e-05	8.773527228868451
ENSG00000264290	1.133104282068791e-05	6.047654982178841
ENSG00000138449	1.1402580880443013e-05	8.839430322165963
ENSG00000183527	1.1402580880443074e-05	8.651744064533142
ENSG00000111445	1.1474551777369144e-05	8.4389776284488
ENSG00000244219	1.1474551777369144e-05	5.704643009070322
ENSG00000150471	1.1474551777369144e-05	5.620729483922379
ENSG00000213943	1.1474551777369144e-05	3.1004632204231632
ENSG00000148730	1.161980207718344e-05	8.850606336373524
ENSG00000262454	1.1644181167650772e-05	7.511028346828922
ENSG00000170871	1.1693086511362999e-05	8.753243253209222
ENSG00000158793	1.1693086511362999e-05	8.697442492551358
ENSG00000242814	1.176681384543521e-05	5.240462944155697
ENSG00000269928	1.1840986629425727e-05	7.923579112215614
ENSG00000228612	1.1940581030287866e-05	2.144159949624728
ENSG00000101282	1.1990678816725478e-05	5.947022718194101
ENSG00000186583	1.2066203389759534e-05	6.494305231516837
ENSG00000259479	1.2066203389759534e-05	5.334996557292052
ENSG00000250220	1.2066203389759684e-05	5.756386755444027
ENSG00000271948	1.2066203389759684e-05	6.92804157798035
ENSG00000129460	1.2066203389759684e-05	8.72584005847428
ENSG00000227939	1.2218622524484224e-05	7.405283812526101
ENSG00000272005	1.2244204438929068e-05	8.20678988086223
ENSG00000197779	1.2372885849501363e-05	8.343603287660454
ENSG00000147475	1.2450715714052153e-05	8.766408009792737
ENSG00000138756	1.2555218938869419e-05	8.543741807945237
ENSG00000153250	1.2634147404357151e-05	8.892705499663915
ENSG00000010404	1.271355120716804e-05	8.900819089927607
ENSG00000006704	1.271355120716804e-05	5.859791070423425
ENSG00000207954	1.2766752497666144e-05	5.789228409576733
ENSG00000244879	1.2793433073506953e-05	8.654269647693054
ENSG00000116885	1.2793433073506999e-05	7.335508362624952
ENSG00000198814	1.2793433073506999e-05	8.102896816057212
ENSG00000101443	1.2846954594874187e-05	5.7362060907448305
ENSG00000210196	1.2873795744351453e-05	8.832847943874205
ENSG00000115286	1.3035974537777443e-05	8.800393582819439
ENSG00000254635	1.303597453777749e-05	8.604056894138969
ENSG00000270041	1.303597453777749e-05	6.450702096878564
ENSG00000143549	1.3117796216850905e-05	8.904875885059452
ENSG00000153310	1.3117796216850905e-05	8.801924794791372
ENSG00000108830	1.3282918143888055e-05	6.6410510135353125
ENSG00000198918	1.3282918143888103e-05	8.917046270454989
ENSG00000257542	1.336622403901488e-05	4.503779119373476
ENSG00000258839	1.336622403901488e-05	8.31599752604902
ENSG00000167614	1.3534339925053228e-05	7.072551858100645
ENSG00000261114	1.3790317154093688e-05	8.434049718625532
ENSG00000262001	1.387666875554811e-05	4.175007183816744
ENSG00000225159	1.4138842295128817e-05	5.200909881880492
ENSG00000261373	1.4138842295128817e-05	8.271372779598716
ENSG00000173320	1.4138842295128892e-05	6.74471916970131
ENSG00000198380	1.4138842295128892e-05	8.892705499663915
ENSG00000226200	1.4138842295128892e-05	8.224143139608564
ENSG00000269397	1.4138842295128892e-05	3.5628981893064986
ENSG00000224415	1.4227282959261058e-05	5.932178476751233
ENSG00000169116	1.4316253358531954e-05	8.921103065586836
ENSG00000118307	1.4316253358531954e-05	5.594533980718278
ENSG00000104626	1.4316253358531954e-05	8.40047772988623
ENSG00000229043	1.4316253358531954e-05	8.045564843427414
ENSG00000244184	1.4405756512953554e-05	4.1809205307497805
ENSG00000079616	1.4405756512953554e-05	8.801924794791372
ENSG00000065320	1.4405756512953554e-05	4.354700940391464
ENSG00000143630	1.4405756512953554e-05	7.838608898398309
ENSG00000011105	1.4405756512953554e-05	5.155803028043109
ENSG00000177943	1.4495795458792603e-05	8.691317644663624
ENSG00000236519	1.4495795458792603e-05	6.292681750836861
ENSG00000254343	1.4677492951551285e-05	8.303747830273549
ENSG00000143862	1.4677492951551285e-05	8.699431234927314
ENSG00000232645	1.4677492951551285e-05	6.870498558170764
ENSG00000135778	1.4769157653012056e-05	8.588366554395542
ENSG00000173295	1.4769157653012056e-05	7.46022635583984
ENSG00000119950	1.4769157653012056e-05	8.818151975318758
ENSG00000152767	1.4861370455137685e-05	7.7263476146482635
ENSG00000100060	1.4954134476698284e-05	8.89117428769198
ENSG00000224596	1.5141328737037008e-05	4.025612435761415
ENSG00000125462	1.514132873703709e-05	7.824991862795921
ENSG00000108387	1.5172745136110832e-05	6.974948497482797
ENSG00000166946	1.5267369295925957e-05	8.896762294795762
ENSG00000223393	1.5330765720697028e-05	3.2737873478226502
ENSG00000089050	1.5426333210169317e-05	8.293135570578839
ENSG00000141441	1.5522470986392473e-05	8.221042670241449
ENSG00000163071	1.5522470986392473e-05	4.551431756696269
ENSG00000101400	1.5522470986392473e-05	8.439514469232757
ENSG00000260352	1.555464420130909e-05	5.0131633737315955
ENSG00000215114	1.561918228716044e-05	8.782635190320123
ENSG00000260063	1.561918228716044e-05	6.211633945057801
ENSG00000215447	1.5749028466152874e-05	8.02811381110667
ENSG00000103740	1.601182810047662e-05	5.78209701190015
ENSG00000139722	1.604497174976714e-05	8.925159860718681
ENSG00000166068	1.6111456201011296e-05	8.601531310979059
ENSG00000110092	1.621167762015578e-05	8.81508955137489
ENSG00000173273	1.6245217188855423e-05	8.787686356639945
ENSG00000206559	1.6245217188855423e-05	6.523374688407615
ENSG00000250321	1.6346234930873535e-05	4.886414990159135
ENSG00000154545	1.641391387641469e-05	2.9501394319666714
ENSG00000223768	1.6447853861893954e-05	7.939348762338975
ENSG00000169019	1.6447853861894042e-05	8.552849769396907
ENSG00000141985	1.655007738500877e-05	8.815626392158844
ENSG00000179604	1.6550077385008828e-05	7.2049023336278335
ENSG00000222018	1.6652908921479635e-05	6.161087340913932
ENSG00000104369	1.686040981092673e-05	3.633577483734268
ENSG00000232698	1.6930125077346313e-05	7.546709653280797
ENSG00000124635	1.6930125077346313e-05	8.599260691346677
ENSG00000171759	1.696508609809034e-05	6.736907218846647
ENSG00000187231	1.696508609809034e-05	8.350637630509055
ENSG00000115539	1.7070384267167796e-05	8.585840971235632
ENSG00000182827	1.7070384267167796e-05	8.870890312032751
ENSG00000156140	1.7140930270784716e-05	4.114045646252937
ENSG00000143258	1.7176307831633427e-05	8.767402380980716
ENSG00000104643	1.7176307831633427e-05	8.52391536269003
ENSG00000147036	1.7282860323680235e-05	5.410423644805581
ENSG00000157617	1.7282860323680235e-05	8.776052812028363
ENSG00000248503	1.7390045294312193e-05	5.930774720419257
ENSG00000236801	1.749786631343812e-05	7.0702574343198465
ENSG00000090581	1.7497866313438184e-05	8.81508955137489
ENSG00000187764	1.760632696996536e-05	8.876478319136533
ENSG00000155097	1.771543087189349e-05	8.771996016896516
ENSG00000066027	1.771543087189349e-05	8.827796777554383
ENSG00000215086	1.7715430871893586e-05	4.710226804499312
ENSG00000008294	1.7825181646409394e-05	8.844023958081767
ENSG00000242021	1.804663841845824e-05	5.411064545550466
ENSG00000091039	1.8046638418458303e-05	8.81409518018691
ENSG00000071082	1.827072669097256e-05	8.933273450982373
ENSG00000196154	1.8383766914457795e-05	8.742859043313151
ENSG00000154727	1.861185825758481e-05	8.831853572686226
ENSG00000237922	1.872691692555109e-05	2.9984547241497497
ENSG00000054277	1.872691692555109e-05	8.15237016195085
ENSG00000165678	1.872691692555109e-05	8.912989475323146
ENSG00000187325	1.884265599003287e-05	8.627940134526023
ENSG00000258072	1.895907927538738e-05	6.3056660526370365
ENSG00000272009	1.895907927538738e-05	7.125540936422528
ENSG00000221821	1.895907927538738e-05	8.071149383086821
ENSG00000196172	1.907619062622795e-05	7.094490559634612
ENSG00000241923	1.9076190626228017e-05	6.052771547432361
ENSG00000188266	1.9076190626228017e-05	7.991060248288924
ENSG00000120709	1.9193993907524514e-05	8.856194343477304
ENSG00000143498	1.919399390752458e-05	8.28221451989881
ENSG00000198756	1.919399390752458e-05	5.7658532348647205
ENSG00000094841	1.931249300470386e-05	8.398075403222874
ENSG00000173706	1.931249300470386e-05	7.8090667910619604
ENSG00000162385	1.9431691823749825e-05	8.638579307949625
ENSG00000103540	1.9672204354773125e-05	8.639116148733583
ENSG00000234684	1.9793525982418924e-05	7.966305893210448
ENSG00000198964	1.9793525982418924e-05	8.664451290712634
ENSG00000170989	1.9793525982418924e-05	6.728527360875595
