# Supplementary material for: Machine learning predicts treatment sensitivity in multiple myeloma based on molecular and clinical information coupled with drug response
Source: PLoS One. 2021 Jul 28;16(7):e0254596. doi: 10.1371/journal.pone.0254596 (PMC8318243; doi:10.1371/journal.pone.0254596)
Supplement: S1 File — (ZIP) [file pone.0254596.s004.zip › Supplementary Material 1/21q22/selected_genes_experiment_4.csv]

gene	pvalue	entropy
ENSG00000186866	3.624898155010135e-21	8.812563968214976
ENSG00000241837	9.073160939113414e-21	8.712675301890766
ENSG00000159140	1.133791137934757e-20	8.929216655850528
ENSG00000160216	5.2506506957042566e-20	8.839430322165963
ENSG00000184787	1.3237434566504877e-18	8.908932680191299
ENSG00000156253	9.61982826643154e-18	8.668508085844481
ENSG00000159131	5.826960620984239e-17	8.872421524004686
ENSG00000160194	1.4094330483014956e-15	8.776052812028363
ENSG00000142207	2.43541966692853e-15	8.816620763346823
ENSG00000241945	5.583910784288264e-15	8.7542376243972
ENSG00000160226	8.079099213868927e-15	8.528508998605833
ENSG00000160208	8.16376170745314e-15	8.811032756243042
ENSG00000247746	8.600357973994204e-15	7.309278076912825
ENSG00000160299	1.2285768126097928e-14	8.85466313150537
ENSG00000130340	1.405494950269417e-14	8.49656456460613
ENSG00000119280	1.480025360498756e-14	8.104428028029147
ENSG00000156256	1.902051890049072e-14	8.896762294795762
ENSG00000160256	3.121660548086954e-14	8.389961812959184
ENSG00000160221	6.593623763350323e-14	8.88306069742829
ENSG00000160209	1.5098539659399097e-13	8.892705499663915
ENSG00000160214	2.23062514598456e-13	8.779115235972231
ENSG00000099624	2.5868607181699026e-13	8.858719926637214
ENSG00000176399	3.8459076078008276e-13	6.7150143490790795
ENSG00000156261	5.484696005055444e-13	8.921103065586836
ENSG00000183255	5.647273664068284e-13	8.880535114268378
ENSG00000154645	5.758280125149396e-13	7.872981141983517
ENSG00000255815	7.22290298733264e-13	5.606085388348605
ENSG00000170677	9.84137832286973e-13	7.095298180260181
ENSG00000160284	1.4685552005309728e-12	8.420224864761503
ENSG00000076662	1.794874982777974e-12	8.93733024611422
ENSG00000157538	1.8825064385405163e-12	8.834379155846138
ENSG00000169857	2.2412611413750422e-12	8.758294419529046
ENSG00000182362	2.6334498307227785e-12	8.55231292861295
ENSG00000174444	2.7611099549084063e-12	8.945443836377912
ENSG00000154723	4.001205613562338e-12	8.806975961111196
ENSG00000115268	6.468329969135649e-12	8.941387041246065
ENSG00000253982	7.960887169684151e-12	7.671338323455694
ENSG00000184441	8.338730988955646e-12	7.712795852660047
ENSG00000063177	8.980169302439868e-12	8.933273450982373
ENSG00000137177	9.492771685893006e-12	7.579057760457856
ENSG00000129757	1.2672914952632243e-11	7.93218170337806
ENSG00000108107	1.3514952400366867e-11	8.93733024611422
ENSG00000167658	1.7520255703197884e-11	8.945443836377912
ENSG00000165169	1.7681070570748378e-11	8.717189627426633
ENSG00000148303	1.9195064116518037e-11	8.945443836377912
ENSG00000130255	2.0647030298386034e-11	8.93733024611422
ENSG00000160193	2.2072248809714303e-11	8.568082578736313
ENSG00000121797	2.3098822669970386e-11	8.301222247113635
ENSG00000113272	2.4172151257421295e-11	8.690323273475645
ENSG00000165548	2.461503749343805e-11	8.380703681282064
ENSG00000205670	2.5524800297714337e-11	8.517790514802295
ENSG00000235776	3.7417681640906826e-11	6.175913597057997
ENSG00000156384	5.2301308400287906e-11	8.222022690201635
ENSG00000142541	5.667929774864145e-11	8.945443836377912
ENSG00000215424	5.769986923045953e-11	8.279768247118833
ENSG00000168264	7.55740780006381e-11	8.895231082823827
ENSG00000239415	8.112842300918496e-11	7.199738925857719
ENSG00000103253	9.264042155379579e-11	8.45288179269276
ENSG00000159086	9.625396606942991e-11	8.842492746109832
ENSG00000233927	1.1480064294713977e-10	8.933273450982373
ENSG00000105640	1.2644801897167538e-10	8.941387041246065
ENSG00000159556	1.4590452323596505e-10	8.047060493322094
ENSG00000259514	1.49783731406169e-10	6.678311625101191
ENSG00000272899	1.49783731406169e-10	7.889188405435932
ENSG00000122787	1.578473144377153e-10	7.558392796735389
ENSG00000214612	1.722401836426713e-10	5.978739471207606
ENSG00000162004	1.722401836426713e-10	8.37001211120742
ENSG00000105372	2.0145132637112905e-10	8.945443836377912
ENSG00000269696	2.1284023381724388e-10	4.328313903500371
ENSG00000197016	2.2035524208096763e-10	6.847853612388676
ENSG00000204628	2.261612279353286e-10	8.945443836377912
ENSG00000166682	2.402966327587349e-10	7.168153246301419
ENSG00000232533	2.402966327587366e-10	6.85631812782864
ENSG00000243646	2.466159084334784e-10	8.738010443869817
ENSG00000142166	3.0163680287586847e-10	8.908932680191299
ENSG00000105173	3.203669425440986e-10	8.678152888080106
ENSG00000002586	3.203669425440986e-10	8.239140902495409
ENSG00000117461	3.739079487628337e-10	8.647687269401295
ENSG00000140474	4.0156813795462014e-10	8.921103065586836
ENSG00000137309	4.2271212037110255e-10	8.853131919533435
ENSG00000205758	4.564832139711335e-10	8.651744064533142
ENSG00000233762	4.804477610621898e-10	7.921977040398165
ENSG00000204060	4.92886860731919e-10	4.6305166263161865
ENSG00000160218	5.056405544987124e-10	8.893699870851894
ENSG00000180881	5.458677258047778e-10	8.009642924675797
ENSG00000162913	6.652898092687913e-10	6.35364314348645
ENSG00000164620	6.709414772167108e-10	8.482608003711125
ENSG00000213862	6.709414772167108e-10	6.693751529719295
ENSG00000104611	6.766400468298768e-10	6.873675896300097
ENSG00000226751	7.118378669167308e-10	8.599005727819145
ENSG00000198862	7.810713645740191e-10	8.849075124401589
ENSG00000111666	7.832688852725254e-10	8.670039297816416
ENSG00000218426	9.994516627658943e-10	8.346331437696858
ENSG00000160201	1.152215970612801e-09	8.903344673087517
ENSG00000157601	1.1847369480158485e-09	8.912989475323146
ENSG00000185658	1.2352053391093534e-09	8.860251138609149
ENSG00000146066	1.2664876262452543e-09	8.832847943874205
ENSG00000243926	1.28777083245267e-09	5.665907085311994
ENSG00000177628	1.28777083245267e-09	8.860251138609149
ENSG00000154642	1.2985429916868676e-09	8.876478319136533
ENSG00000141959	1.3425182711805979e-09	8.904875885059452
ENSG00000137818	1.3537372919190475e-09	8.945443836377912
ENSG00000241741	1.629542541001513e-09	6.7417890638223685
ENSG00000178741	1.6705376971544925e-09	8.896762294795762
ENSG00000257698	1.6984252513725696e-09	8.155432585894719
ENSG00000105202	1.7267670278465646e-09	8.892705499663915
ENSG00000149273	1.7701471500217324e-09	8.945443836377912
ENSG00000228205	1.9707415552085556e-09	7.382808527614426
ENSG00000131773	2.003509226363054e-09	6.685663003830078
ENSG00000185950	2.105034766842717e-09	7.6548318296355635
ENSG00000230207	2.1399791965078954e-09	7.173293400815039
ENSG00000178922	2.291773623875783e-09	8.619544667005908
ENSG00000213096	2.407519725985444e-09	7.9956538842047244
ENSG00000083845	2.4473544324869705e-09	8.941387041246065
ENSG00000131188	2.508314863953276e-09	8.384708079762868
ENSG00000175197	2.549775511860206e-09	8.695911280579425
ENSG00000160305	2.591904474280811e-09	8.760820002688957
ENSG00000117308	2.634712236309813e-09	8.324111116312713
ENSG00000159128	2.678209442781312e-09	8.818151975318758
ENSG00000175886	2.767315581257981e-09	6.552398642614116
ENSG00000228903	2.914346096348614e-09	8.52345783228601
ENSG00000121858	3.214112643774043e-09	8.822208770450603
ENSG00000272711	3.5151806228344904e-09	6.421512499954322
ENSG00000047346	3.660959006400753e-09	8.933273450982373
ENSG00000159200	3.72090660298425e-09	8.515264931642383
ENSG00000177283	3.8436871333622016e-09	5.372595549105656
ENSG00000233016	3.874994271513841e-09	8.76893359295265
ENSG00000162244	3.874994271513841e-09	8.93733024611422
ENSG00000105193	3.9065500030540694e-09	8.941387041246065
ENSG00000166411	4.316947976893463e-09	8.761356843472914
ENSG00000160294	4.34029031038994e-09	8.868364728872839
ENSG00000197180	4.352007575914207e-09	6.836447807793816
ENSG00000140961	4.8338325100008006e-09	7.236190805387456
ENSG00000126249	4.992277944984675e-09	8.075370364825714
ENSG00000150967	5.032673615525331e-09	8.852137548345457
ENSG00000242071	5.23947931818863e-09	8.309160184229732
ENSG00000229638	5.324500734200627e-09	8.510213765322558
ENSG00000223891	5.587712886376756e-09	8.422495484393886
ENSG00000105426	5.958465902914237e-09	7.292755191176644
ENSG00000166441	6.577460435352743e-09	8.93733024611422
ENSG00000188004	6.683572310691182e-09	6.070185119007206
ENSG00000240087	6.683572310691206e-09	6.019443021058821
ENSG00000234771	6.90082348758406e-09	8.699968075711269
ENSG00000152422	6.90082348758406e-09	8.733953648737971
ENSG00000159788	7.2396564344294825e-09	8.287854923653631
ENSG00000105676	7.47449299746619e-09	8.74864961729342
ENSG00000165801	8.290110935096538e-09	8.744592822161575
ENSG00000086598	9.14368169278481e-09	8.925159860718681
ENSG00000173166	9.216525388344365e-09	7.837746234241307
ENSG00000168556	9.43846402616732e-09	8.431603445845555
ENSG00000177932	9.513593723446715e-09	5.990771563711169
ENSG00000181418	9.589305725303533e-09	7.470002865106442
ENSG00000196867	9.81997956722189e-09	5.7445471987007535
ENSG00000162373	1.0056053937508002e-08	6.59139983393736
ENSG00000269890	1.0216497665213594e-08	6.431584749391501
ENSG00000187098	1.0544898079624123e-08	7.806083677498027
ENSG00000180447	1.0712930486169572e-08	7.434786632061677
ENSG00000156304	1.079792157517094e-08	8.733953648737971
ENSG00000132688	1.2186337027554239e-08	7.965903978990901
ENSG00000213609	1.3287912918205236e-08	6.507222119050854
ENSG00000137806	1.3392732372205794e-08	8.775058440840384
ENSG00000159399	1.3604791428994083e-08	8.63783990028918
ENSG00000159079	1.3604791428994083e-08	8.271320382947676
ENSG00000178982	1.3712043072648073e-08	8.896762294795762
ENSG00000159147	1.518346922506806e-08	8.606916751206347
ENSG00000132846	1.5302814872581984e-08	8.62334649861022
ENSG00000230131	1.6461644483902995e-08	6.08867638596659
ENSG00000180573	1.7659733709583096e-08	8.88864870453207
ENSG00000232176	1.7659733709583096e-08	5.071666702598292
ENSG00000145194	1.8795615600281944e-08	8.4356602409774
ENSG00000171425	1.8795615600281944e-08	8.684735266371863
ENSG00000218175	1.9389904282490497e-08	8.407720205458501
ENSG00000143624	1.984757816088123e-08	8.904875885059452
ENSG00000261786	2.0158514746710996e-08	8.72915744594568
ENSG00000176978	2.0315755029534963e-08	8.933273450982373
ENSG00000221983	2.047418824427664e-08	8.93733024611422
ENSG00000099994	2.0794668658138825e-08	6.939895620002762
ENSG00000139352	2.2705006893481656e-08	6.704821071851042
ENSG00000020129	2.3238604983237013e-08	8.800393582819439
ENSG00000270673	2.3238604983237013e-08	6.9484055337119
ENSG00000173153	2.341916652387514e-08	8.830322360714293
ENSG00000168028	2.3969076679535245e-08	8.941387041246065
ENSG00000069011	2.415515547556273e-08	5.494171866758905
ENSG00000147408	2.5106826264261295e-08	8.868364728872839
ENSG00000272129	2.5695227065116352e-08	6.17036718178901
ENSG00000268041	2.589432431674513e-08	7.601382991792172
ENSG00000104765	2.609492146723316e-08	8.81409518018691
ENSG00000089692	2.6094921467233344e-08	7.951776594608042
ENSG00000182670	2.6705822289061842e-08	8.93733024611422
ENSG00000183486	2.691252940143819e-08	8.819146346506736
ENSG00000241852	2.6912529401438377e-08	7.63235398076021
ENSG00000233791	2.796962529361805e-08	6.781353858572237
ENSG00000075073	2.8185837126073684e-08	6.9688442409051765
ENSG00000101888	2.9821808027830954e-08	8.58936092558352
ENSG00000181163	3.075269059748909e-08	8.945443836377912
ENSG00000165102	3.122866510513315e-08	8.750180829265354
ENSG00000146828	3.220219516905702e-08	8.804450377951285
ENSG00000136942	3.2951640704006266e-08	8.93733024611422
ENSG00000140464	3.3205203117896174e-08	8.858719926637214
ENSG00000123119	3.3205203117896174e-08	7.613346253545383
ENSG00000160062	3.3718030570255284e-08	7.662447280108305
ENSG00000130159	3.3977323200674256e-08	8.73954165584175
ENSG00000172053	3.423855365640732e-08	8.904875885059452
ENSG00000185905	3.4766884297045315e-08	8.900819089927607
ENSG00000235297	3.503401285493848e-08	6.067441674449961
ENSG00000160285	3.584742380877597e-08	8.84808075321361
ENSG00000164587	3.584742380877597e-08	8.941387041246065
ENSG00000118473	3.696057630755811e-08	5.573088860050459
ENSG00000125827	3.8693547306990164e-08	8.864307933740994
ENSG00000004838	3.958939259357339e-08	6.877656274164012
ENSG00000177600	4.4831758035749796e-08	8.933273450982373
ENSG00000106785	4.551827627943396e-08	8.758294419529046
ENSG00000227097	5.061815527412937e-08	8.876478319136533
ENSG00000070081	5.1002949795282494e-08	8.925159860718681
ENSG00000214597	5.139058522121196e-08	4.143170909918207
ENSG00000124795	5.296994439265959e-08	8.239710222855438
ENSG00000120256	5.337209189450928e-08	8.32382367320911
ENSG00000130811	5.3777204316865316e-08	8.885586280588202
ENSG00000150995	5.3777204316865316e-08	8.687260849531777
ENSG00000105429	5.7127412263986254e-08	8.823739982422536
ENSG00000163346	5.8582388127070234e-08	8.899287877955674
ENSG00000213967	6.083254912742522e-08	6.098911006589683
ENSG00000162704	6.129254687474583e-08	8.879003902296445
ENSG00000164346	6.364367474603357e-08	8.91145826335121
ENSG00000139112	6.364367474603447e-08	8.868364728872839
ENSG00000188959	6.46084458954186e-08	5.342549909133561
ENSG00000145592	6.50961419237602e-08	8.945443836377912
ENSG00000173401	6.608228079601433e-08	6.303237376680843
ENSG00000205143	6.608228079601433e-08	5.121999457805237
ENSG00000173171	6.708291865019697e-08	8.52138977953012
ENSG00000264920	6.809826180861394e-08	7.465141703162005
ENSG00000133872	6.912851942553238e-08	8.933273450982373
ENSG00000120784	6.964930730018217e-08	6.353732613382071
ENSG00000241324	7.123462903624771e-08	6.835179225695726
ENSG00000223799	7.231091383676923e-08	6.747011443172043
ENSG00000182054	7.395499866135547e-08	8.908932680191299
ENSG00000162409	7.620365609610975e-08	3.37759382057029
ENSG00000213885	7.735273485142207e-08	6.32187665714957
ENSG00000233379	8.609435511259608e-08	5.08702631067088
ENSG00000228797	8.738789515900643e-08	3.1346010047591175
ENSG00000189343	9.070481060420974e-08	8.917046270454989
ENSG00000227885	9.138270151630218e-08	4.967690900505605
ENSG00000233956	9.414376429875216e-08	4.482317352937503
ENSG00000130810	9.555448362233204e-08	7.679158904768604
ENSG00000173621	1.0065536418266163e-07	7.283272933238347
ENSG00000187824	1.0140529356146163e-07	8.376717745995734
ENSG00000260618	1.0165647255676852e-07	8.448824997560916
ENSG00000181026	1.0628228172795924e-07	8.887117492560137
ENSG00000143499	1.1029254224983482e-07	8.71139905344636
ENSG00000140521	1.1111202599911989e-07	8.819146346506736
ENSG00000167614	1.1276875052051968e-07	7.068199285978868
ENSG00000213293	1.1360607386931086e-07	3.79883490189224
ENSG00000105373	1.1529885126760637e-07	8.933273450982373
ENSG00000104219	1.1701608423965772e-07	8.818151975318758
ENSG00000232070	1.2052528766351697e-07	5.27228057214482
ENSG00000118705	1.2879823221267344e-07	8.941387041246065
ENSG00000072778	1.2975074694764764e-07	8.941387041246065
ENSG00000196668	1.3167631345333292e-07	7.388238670529937
ENSG00000253619	1.3167631345333292e-07	4.57648407712736
ENSG00000147400	1.3199992391398818e-07	8.670496828220438
ENSG00000166946	1.3395784427188572e-07	8.900819089927607
ENSG00000137154	1.3762075786788796e-07	8.945443836377912
ENSG00000188026	1.4000207297833172e-07	6.337802612585244
ENSG00000222808	1.4277251172490795e-07	5.967223004401188
ENSG00000143198	1.4631038250260931e-07	8.852137548345457
ENSG00000151287	1.4738821747143042e-07	7.6889664628045296
ENSG00000128641	1.4847374914364024e-07	8.495027786787016
ENSG00000140374	1.4847374914364077e-07	8.841955905325873
ENSG00000258118	1.495670306332784e-07	2.733782430393843
ENSG00000271396	1.5289391045385977e-07	4.438270038815693
ENSG00000138814	1.5289391045386086e-07	8.849075124401589
ENSG00000070882	1.5401872944502282e-07	8.772990388084494
ENSG00000180773	1.5515156916218593e-07	8.575201797812028
ENSG00000188153	1.5515156916218702e-07	8.120152301229139
ENSG00000107679	1.5976424610955084e-07	8.238448325638824
ENSG00000232912	1.645097424420132e-07	6.109241896039286
ENSG00000222375	1.693917506099196e-07	5.177398126639352
ENSG00000149823	1.7063402469933602e-07	8.879003902296445
ENSG00000220472	1.744140617872047e-07	7.1725906946503075
ENSG00000248991	1.7697904336132873e-07	6.857478849007075
ENSG00000264176	1.7697904336132936e-07	5.5508176919831955
ENSG00000111752	1.7827520667675448e-07	7.826819617714102
ENSG00000236423	1.8624757464141237e-07	7.397812191194641
ENSG00000008226	1.8944034060858782e-07	8.61523290834653
ENSG00000205664	1.9362333930906324e-07	7.964698255545821
ENSG00000104131	1.950374581318261e-07	8.892705499663915
ENSG00000273058	1.964615827569686e-07	7.32032959894144
ENSG00000187764	2.0373470176097307e-07	8.884591909400223
ENSG00000134986	2.052203128619229e-07	7.947567145904748
ENSG00000057468	2.0522031286192508e-07	6.430276832638425
ENSG00000247982	2.0974039665605386e-07	8.165816795790791
ENSG00000138629	2.2880470546502803e-07	8.850606336373524
ENSG00000104671	2.3046707769147882e-07	8.366412846479594
ENSG00000182742	2.3214114717019834e-07	7.093137285591006
ENSG00000148343	2.3382699335779158e-07	8.860251138609149
ENSG00000213442	2.389559945436821e-07	8.536622588869525
ENSG00000140563	2.389559945436821e-07	8.89117428769198
ENSG00000080839	2.4068975256065436e-07	8.61523290834653
ENSG00000230979	2.4596444867549507e-07	7.0422311786463
ENSG00000164181	2.4596444867549507e-07	8.771996016896516
ENSG00000144589	2.459644486754977e-07	8.676621676108173
ENSG00000182220	2.513510299317055e-07	8.84808075321361
ENSG00000207146	2.513510299317077e-07	3.8491212544035704
ENSG00000114631	2.568517858688305e-07	7.996852276149687
ENSG00000106868	2.568517858688305e-07	7.83195009441386
ENSG00000243284	2.6121058001140036e-07	5.159552171622237
ENSG00000088881	2.6246905103954997e-07	6.356554595827388
ENSG00000158062	2.727504069456702e-07	8.659857654796832
ENSG00000110700	2.727504069456702e-07	8.941387041246065
ENSG00000119979	2.7472110334849407e-07	8.621357756234266
ENSG00000125755	2.909908304216172e-07	8.892705499663915
ENSG00000142279	2.9520180119810874e-07	5.586176594961626
ENSG00000172687	2.9520180119811033e-07	6.373263488413808
ENSG00000226029	3.0380145936686967e-07	6.3358943796920615
ENSG00000174791	3.0380145936686967e-07	6.528109913243726
ENSG00000179151	3.0380145936686967e-07	8.71366967307874
ENSG00000094631	3.1040986711658083e-07	8.860251138609149
ENSG00000155846	3.1040986711658083e-07	8.760820002688957
ENSG00000225643	3.1040986711658083e-07	6.972182574917047
ENSG00000160202	3.194378917463388e-07	6.37295262261887
ENSG00000160691	3.2637519046593007e-07	8.925159860718681
ENSG00000140988	3.3345822682378183e-07	8.945443836377912
ENSG00000165716	3.358521335765244e-07	6.080203739984665
ENSG00000137054	3.382626715939704e-07	8.762351214660892
ENSG00000134698	3.4890325292705665e-07	8.702493658871182
ENSG00000159082	3.539228775566383e-07	8.646156057429364
ENSG00000272668	3.590123640957924e-07	6.077786983471903
ENSG00000233297	3.667796388135242e-07	6.450197221906473
ENSG00000107745	3.7470942954406566e-07	8.716195256238654
ENSG00000258839	3.7470942954406566e-07	8.323856152785181
ENSG00000151414	3.7738937237422325e-07	8.840961534137898
ENSG00000228614	3.800878590582711e-07	4.9180459282948705
ENSG00000108405	3.828050133109775e-07	8.925159860718681
ENSG00000244165	3.828050133109795e-07	8.250472652775597
ENSG00000114942	3.882958233480444e-07	8.945443836377912
ENSG00000186056	3.910697305431004e-07	8.439514469232757
ENSG00000181444	3.9386280813798667e-07	7.9653723692079295
ENSG00000123144	3.9667518385794885e-07	8.868364728872839
ENSG00000214870	3.9667518385794885e-07	7.1702536619852895
ENSG00000238197	3.9667518385794885e-07	7.781951039430621
ENSG00000198890	3.995069862450965e-07	8.21656639012883
ENSG00000165197	4.0235834466337147e-07	4.86485187775455
ENSG00000144713	4.0522938930359476e-07	8.945443836377912
ENSG00000131943	4.139619549729781e-07	8.71466404426672
ENSG00000017621	4.1691306312337303e-07	7.20432979373437
ENSG00000238150	4.1691306312337303e-07	4.631880342153364
ENSG00000169239	4.198845210301989e-07	8.280428344399345
ENSG00000269148	4.2588902801161645e-07	6.088524704145701
ENSG00000187243	4.289223501976532e-07	4.242858731794429
ENSG00000268798	4.4126599068275513e-07	6.242207656640667
ENSG00000204387	4.4230999911535767e-07	8.900819089927607
ENSG00000241556	4.4440518910182174e-07	6.385825255989722
ENSG00000255438	4.539529496849812e-07	6.389353920638261
ENSG00000255086	4.714188735336794e-07	3.470300006145632
ENSG00000188818	4.83801878633346e-07	8.316402659802002
ENSG00000115286	4.849430785802798e-07	8.796336787687592
ENSG00000234380	5.023767030732463e-07	5.26527681944763
ENSG00000257543	5.131261900289098e-07	5.935523752721231
ENSG00000225573	5.131261900289153e-07	7.16326614994055
ENSG00000099800	5.167585299895371e-07	8.759086223840532
ENSG00000163931	5.240979520590713e-07	8.892705499663915
ENSG00000154719	5.278053630016471e-07	8.555375352556819
ENSG00000244968	5.315381281719025e-07	3.4128617310996336
ENSG00000186792	5.315381281719025e-07	7.32104777536826
ENSG00000177888	5.390803903557609e-07	8.677616047296151
ENSG00000213523	5.390803903557638e-07	8.766408009792737
ENSG00000170727	5.390803903557638e-07	8.184824523005616
ENSG00000135253	5.428902245936856e-07	8.537616960057504
ENSG00000154553	5.467260875206686e-07	8.533357598049166
ENSG00000102316	5.505881504217692e-07	8.879003902296445
ENSG00000236552	5.544765856628037e-07	8.708081665974962
ENSG00000107816	5.544765856628037e-07	8.619826544262331
ENSG00000130303	5.544765856628037e-07	8.912989475323146
ENSG00000251249	5.544765856628037e-07	4.528398459241812
ENSG00000052126	5.663018654317523e-07	7.249015573280785
ENSG00000234719	5.663018654317523e-07	7.8142625617600565
ENSG00000131398	5.663018654317523e-07	5.282824623094898
ENSG00000237484	5.716354724433043e-07	7.298422583740323
ENSG00000273044	5.743204562455505e-07	2.080695285093356
ENSG00000173376	5.783708065543451e-07	8.872421524004686
ENSG00000156239	5.79727049888431e-07	8.30369543362251
ENSG00000259673	5.824487665756353e-07	8.673356685287814
ENSG00000187123	6.032590961496675e-07	5.3720664078377345
ENSG00000087842	6.132148394590648e-07	7.428598067399319
ENSG00000081721	6.132148394590648e-07	8.730891224794103
ENSG00000254615	6.395500905857626e-07	8.57818491137596
ENSG00000154358	6.395500905857717e-07	8.785160773480033
ENSG00000236935	6.669769675067097e-07	7.294208218498077
ENSG00000135116	6.716572748540468e-07	6.017861527853197
ENSG00000146147	6.763693157565009e-07	6.555421886299436
ENSG00000232472	6.906979174870299e-07	8.303369610249462
ENSG00000181982	6.955389768094008e-07	8.645161686241385
ENSG00000186310	6.955389768094008e-07	5.812585940498365
ENSG00000177943	7.004128183207485e-07	8.68879206150371
ENSG00000230202	7.102597039427155e-07	8.560426518876643
ENSG00000204219	7.102597039427256e-07	6.867739084956826
ENSG00000230565	7.102597039427256e-07	6.845339185987398
ENSG00000086619	7.102597039427256e-07	8.872421524004686
ENSG00000165689	7.152331794129758e-07	8.830322360714293
ENSG00000268061	7.152331794129758e-07	7.581821304526451
ENSG00000047365	7.152331794129822e-07	8.640568050325582
ENSG00000249353	7.202402998074133e-07	7.7927079035036035
ENSG00000174748	7.354657279666649e-07	8.941387041246065
ENSG00000140367	7.354657279666649e-07	8.864307933740994
ENSG00000213943	7.457882907014323e-07	3.116602083302699
ENSG00000242247	7.562507745848591e-07	8.887117492560137
ENSG00000171119	7.615350562927923e-07	5.82020149878131
ENSG00000236305	7.722108503424272e-07	5.991364252064906
ENSG00000136059	7.848487396833386e-07	8.819146346506736
ENSG00000179820	8.220678159465778e-07	8.569076949924291
ENSG00000163754	8.297135526050984e-07	8.852137548345457
ENSG00000114391	8.335621347940926e-07	8.93733024611422
ENSG00000197183	8.471684349136105e-07	8.576653699404027
ENSG00000232346	8.811114045230295e-07	7.331903532049951
ENSG00000159110	8.831484314732932e-07	8.838435950977985
ENSG00000198353	8.892868399779617e-07	5.1624333602639005
ENSG00000139239	8.954664457469749e-07	8.155503445740234
ENSG00000105808	9.016875147215306e-07	7.120410794568963
ENSG00000237765	9.142551142773531e-07	7.882573547568104
ENSG00000214706	9.269917992115149e-07	8.81409518018691
ENSG00000177917	9.398997568463287e-07	8.679684100052041
ENSG00000271133	9.398997568463287e-07	7.67931628315095
ENSG00000273056	9.464186538583157e-07	5.447267627440066
ENSG00000143156	9.595876810787696e-07	7.958737594265129
ENSG00000268362	9.662383751818179e-07	6.49085290978163
ENSG00000270036	9.66238375181823e-07	4.321817360220484
ENSG00000137876	9.86458599414142e-07	8.917046270454989
ENSG00000166816	9.86458599414142e-07	8.271830310002738
ENSG00000120805	9.932890150436677e-07	8.860251138609149
ENSG00000165168	9.932890150436677e-07	8.88306069742829
ENSG00000235065	9.93289015043673e-07	7.838570518128866
ENSG00000180815	1.0001650856754614e-06	5.233961992262757
ENSG00000198521	1.0001650856754614e-06	6.948089743611918
ENSG00000242083	1.0423968229159868e-06	5.297783542049415
ENSG00000101444	1.0423968229159868e-06	8.887117492560137
ENSG00000196411	1.0423968229159868e-06	7.739461093615038
ENSG00000136149	1.0496007960971716e-06	7.910696232888523
ENSG00000149972	1.0496007960971716e-06	8.819683187290691
ENSG00000243927	1.0520127838618494e-06	8.5688743830478
ENSG00000236133	1.0665974743502043e-06	4.0757130876530985
ENSG00000238961	1.0789003145300752e-06	4.460135675218048
ENSG00000008853	1.0888411120715026e-06	8.61270732518662
ENSG00000215447	1.0888411120715083e-06	8.06431760711471
ENSG00000236532	1.0888411120715083e-06	5.0988589519140675
ENSG00000165804	1.0938446098121637e-06	8.253737643595956
ENSG00000114423	1.150368731678157e-06	8.587372183207565
ENSG00000198860	1.1582916718342107e-06	8.819683187290691
ENSG00000146576	1.1582916718342169e-06	8.708081665974962
ENSG00000224032	1.1582916718342169e-06	8.786691985451967
ENSG00000108830	1.1662672673130087e-06	6.680627696551137
ENSG00000141101	1.1823777715744699e-06	8.679684100052041
ENSG00000164684	1.1877955121548826e-06	6.6439637447832025
ENSG00000224858	1.223599295919027e-06	5.583390409279738
ENSG00000269988	1.2404732923471293e-06	5.095706258597836
ENSG00000008300	1.2489942815368695e-06	8.805444749139262
ENSG00000235670	1.2662060288985905e-06	4.033492015132781
ENSG00000147799	1.2662060288986017e-06	7.584267577306427
ENSG00000167202	1.2836465430569268e-06	8.824734353610515
ENSG00000149806	1.2836465430569268e-06	8.925159860718681
ENSG00000131187	1.3102426506637673e-06	8.030789564492032
ENSG00000173578	1.3192255899423216e-06	8.606124946894859
ENSG00000188846	1.328267937653026e-06	8.941387041246065
ENSG00000257221	1.328267937653026e-06	7.853418110790259
ENSG00000166428	1.337370071242288e-06	7.799953263763114
ENSG00000203705	1.337370071242288e-06	8.716732097022609
ENSG00000249184	1.3373700712423023e-06	6.4573130162589205
ENSG00000104979	1.3557552173139569e-06	8.864307933740994
ENSG00000243829	1.3557552173139569e-06	6.645737084761164
ENSG00000188419	1.3650389962006135e-06	8.658863283608856
ENSG00000125459	1.3650389962006135e-06	8.751175200453332
ENSG00000232124	1.383790899152856e-06	6.24569066169687
ENSG00000226833	1.4123854875525278e-06	4.854039600311314
ENSG00000187446	1.4350189679283084e-06	8.84808075321361
ENSG00000205683	1.441549679036946e-06	7.521585432448725
ENSG00000260805	1.4613142901362997e-06	6.809383301722302
ENSG00000137877	1.4746356436376083e-06	8.320256888057356
ENSG00000223768	1.494837544363218e-06	7.948711687318176
ENSG00000268592	1.4948375443632394e-06	4.427597796414227
ENSG00000167196	1.515306263914115e-06	8.695374439795469
ENSG00000222018	1.525641736400946e-06	6.199253656889515
ENSG00000104899	1.536045185479047e-06	7.406798545154605
ENSG00000175390	1.536045185479047e-06	8.896762294795762
ENSG00000246090	1.5465170404508484e-06	8.096059474237924
ENSG00000164077	1.5570577332082627e-06	8.584767289667717
ENSG00000072195	1.5641233193858148e-06	6.601729515264266
ENSG00000160282	1.5999176113937436e-06	5.8828722349399065
ENSG00000143258	1.5999176113937523e-06	8.781103978348188
ENSG00000170989	1.6108090631290644e-06	6.756958955142017
ENSG00000106113	1.6108090631290644e-06	6.2399331275247985
ENSG00000226329	1.6108090631290644e-06	6.535732823035133
ENSG00000136828	1.6439141288943267e-06	8.835910367818073
ENSG00000232855	1.6439141288943267e-06	7.55379359497241
ENSG00000169230	1.6439141288943267e-06	8.77452160005643
ENSG00000073712	1.6439141288943442e-06	8.192932547422132
ENSG00000236519	1.6550942315089653e-06	6.303136880378366
ENSG00000120093	1.6663476365451814e-06	7.231023113871904
ENSG00000162929	1.6890762021383244e-06	7.9380016540490566
ENSG00000038002	1.7005522937703537e-06	8.880535114268378
ENSG00000165171	1.712103550005774e-06	6.365485894472969
ENSG00000213516	1.712103550005774e-06	8.555709626464283
ENSG00000153048	1.7354334493469373e-06	8.50901682725809
ENSG00000272979	1.7354334493469373e-06	5.264730218100543
ENSG00000225579	1.771003939299061e-06	7.200445853942095
ENSG00000199053	1.7830162066632978e-06	5.464917203344792
ENSG00000237991	1.8072768320108597e-06	6.499642157167678
ENSG00000196208	1.819526178447184e-06	7.568336290417066
ENSG00000171469	1.8567563458457498e-06	8.761356843472914
ENSG00000204923	1.8567563458457663e-06	8.414839424534215
ENSG00000054983	1.8567563458457663e-06	8.727371270446213
ENSG00000065923	1.920444180043879e-06	8.094246385009564
ENSG00000173638	1.920444180043879e-06	8.586835342423607
ENSG00000105146	1.9247640870059504e-06	6.83049894789987
ENSG00000160791	1.9247640870059504e-06	7.226601784862793
ENSG00000006756	1.9334320180101613e-06	6.333873216344679
ENSG00000163519	1.9773391089739732e-06	8.029689140665612
ENSG00000182827	2.031296926535768e-06	8.880535114268378
ENSG00000273382	2.031296926535768e-06	6.225771391385294
ENSG00000204390	2.0726936908692136e-06	7.225258171518785
ENSG00000169567	2.0726936908692246e-06	8.915515058483056
ENSG00000260719	2.1291557955003624e-06	8.399738322225783
ENSG00000107104	2.1291557955003624e-06	8.912989475323146
ENSG00000213261	2.1291557955003624e-06	6.827689480558745
ENSG00000228300	2.1435012422462405e-06	8.832847943874205
ENSG00000228929	2.1435012422462405e-06	7.148156378899596
ENSG00000153291	2.2018200008448903e-06	7.010383221335547
ENSG00000157625	2.2018200008448903e-06	8.72584005847428
ENSG00000143195	2.216636857871953e-06	6.152771278945483
ENSG00000110002	2.216636857871953e-06	8.758294419529046
ENSG00000147454	2.216636857871953e-06	8.68879206150371
ENSG00000236914	2.2315497638086763e-06	5.471364946463685
ENSG00000143653	2.2465593157738346e-06	8.425865268516326
ENSG00000214401	2.2465593157738346e-06	7.744642513085344
ENSG00000182050	2.2465593157738583e-06	7.0638886161811305
ENSG00000182586	2.261666114425862e-06	3.673517682502777
ENSG00000260660	2.261666114425862e-06	6.381306736277212
ENSG00000255224	2.292173872242202e-06	6.479315674783487
ENSG00000169253	2.3075760506013145e-06	4.514015205103454
ENSG00000260521	2.3075760506013145e-06	6.013597071743141
ENSG00000170889	2.323077914077115e-06	8.941387041246065
ENSG00000235962	2.3386800813266043e-06	4.2881484689251925
ENSG00000163040	2.3386800813266127e-06	5.65686969651535
ENSG00000128165	2.3386800813266127e-06	8.822208770450603
ENSG00000131127	2.3439032009258014e-06	8.230438074796721
ENSG00000140263	2.3543831746672917e-06	8.2909173475975
ENSG00000240342	2.3701878200975706e-06	8.368938429639508
ENSG00000095110	2.3701878200975706e-06	8.19028927361284
ENSG00000175806	2.3860946473173147e-06	8.404657781514633
ENSG00000220867	2.3860946473173147e-06	2.45015131075166
ENSG00000080947	2.402104289748728e-06	7.541719334146433
ENSG00000109685	2.402104289748728e-06	8.880535114268378
ENSG00000141441	2.402104289748728e-06	8.26872984063562
ENSG00000271948	2.4182173845569377e-06	6.937010922626331
ENSG00000180998	2.4671838114800548e-06	6.6132937382044945
ENSG00000104774	2.467183811480068e-06	8.88864870453207
ENSG00000226828	2.483717163042713e-06	2.838247805461204
ENSG00000269934	2.483717163042713e-06	4.907911150384871
ENSG00000114013	2.4892519577329822e-06	8.671367942911859
ENSG00000269243	2.517104611487734e-06	7.247790416542473
ENSG00000183250	2.539602625598941e-06	7.0308906429855
ENSG00000214717	2.5737131811572803e-06	8.649755322157187
ENSG00000154479	2.585181108190879e-06	6.269239899741938
ENSG00000072858	2.643262897205065e-06	8.81508955137489
ENSG00000106211	2.660931121190565e-06	8.874947107164598
ENSG00000205339	2.6787130515542703e-06	8.908932680191299
ENSG00000235701	2.6966093896395834e-06	3.7595698606081385
ENSG00000136636	2.7146208409115693e-06	8.844023958081767
ENSG00000092978	2.7146208409115693e-06	8.660394495580789
ENSG00000221890	2.7327481149796537e-06	4.192049896398155
ENSG00000099385	2.8064297777489637e-06	8.01941098340798
ENSG00000237214	2.901224774290943e-06	6.916107663148989
ENSG00000118162	2.901224774290943e-06	8.324516250065694
ENSG00000135404	2.901224774290953e-06	8.933273450982373
ENSG00000173276	2.9205502332225895e-06	8.828791148742358
ENSG00000118508	2.920550233222631e-06	8.02334452204327
ENSG00000160055	2.939999600854313e-06	8.228939342400858
ENSG00000141665	2.9792731113594155e-06	5.63085766194085
ENSG00000128915	2.9792731113594316e-06	8.842492746109832
ENSG00000094916	2.9990987899608873e-06	8.81409518018691
ENSG00000127920	2.999098789960898e-06	7.488288734238079
ENSG00000259715	3.0190514487678384e-06	7.8401810404807355
ENSG00000225342	3.0190514487678545e-06	6.581344482261501
ENSG00000183023	3.059340828080828e-06	8.439821829411326
ENSG00000173218	3.059340828080828e-06	7.156367087167943
ENSG00000011451	3.0864874285424612e-06	8.845018329269742
ENSG00000168071	3.100147537136944e-06	8.908932680191299
ENSG00000158714	3.106999396853518e-06	6.519512008749379
ENSG00000153250	3.12074687538282e-06	8.900819089927607
ENSG00000198917	3.3636089644426588e-06	8.734948019925948
ENSG00000186153	3.378447539622296e-06	8.477759404267792
ENSG00000101052	3.408313908380298e-06	8.507688182162648
ENSG00000185100	3.4460043033485144e-06	6.825418429816242
ENSG00000087077	3.4460043033485326e-06	8.683204054399932
ENSG00000173207	3.4535903632310267e-06	8.574664957028071
ENSG00000255050	3.545885863672055e-06	3.9767185085353427
ENSG00000232623	3.569327960276526e-06	2.96401730362863
ENSG00000228649	3.592919142729427e-06	7.739766999913115
ENSG00000157216	3.5929191427294395e-06	8.832847943874205
ENSG00000237292	3.616660318778958e-06	4.220575127444681
ENSG00000254369	3.64055240143187e-06	4.79584139152934
ENSG00000170899	3.6645963089824106e-06	8.388228034110757
ENSG00000079616	3.6887929650409853e-06	8.810038385055064
ENSG00000197565	3.6887929650410247e-06	7.951873338716949
ENSG00000118181	3.6887929650410247e-06	8.93733024611422
ENSG00000175505	3.7376482438799323e-06	7.369864126866729
ENSG00000228451	3.7623087407245925e-06	7.623788425939676
ENSG00000104626	3.812100175130826e-06	8.402924002666207
ENSG00000138279	3.812100175130826e-06	8.872421524004686
ENSG00000225218	3.812100175130826e-06	5.4825524373039825
ENSG00000244313	3.837233019445674e-06	8.555375352556819
ENSG00000089157	3.837233019445674e-06	8.941387041246065
ENSG00000214274	3.837233019445708e-06	7.7653515395725226
ENSG00000158793	3.862525228854993e-06	8.727371270446213
ENSG00000143793	3.862525228854993e-06	8.482810570587617
ENSG00000140750	3.862525228854993e-06	8.52138977953012
ENSG00000164258	3.862525228855013e-06	8.753700783613242
ENSG00000154727	3.913591617333392e-06	8.823739982422536
ENSG00000124198	3.939367747578364e-06	8.907401468219364
ENSG00000198937	3.965307145330654e-06	8.64569852702534
ENSG00000168807	3.965307145330654e-06	8.346665711604322
ENSG00000164754	4.017679707914733e-06	8.844023958081767
ENSG00000165516	4.044114869320046e-06	8.876478319136533
ENSG00000120709	4.044114869320046e-06	8.868364728872839
ENSG00000196154	4.0707172914417565e-06	8.755029428708688
ENSG00000012174	4.097487987001355e-06	8.71366967307874
ENSG00000165195	4.124427974550774e-06	8.73747360308586
ENSG00000169241	4.151538278503898e-06	8.850606336373524
ENSG00000155506	4.299045822235533e-06	8.93733024611422
ENSG00000207954	4.4322383468211405e-06	5.797005438010085
ENSG00000144460	4.461291451237179e-06	6.31611483605859
ENSG00000101443	4.5199479986879385e-06	5.720540891218701
ENSG00000131725	4.529795907883819e-06	8.649218481373229
ENSG00000232698	4.6093253150517415e-06	7.565908480831565
ENSG00000078177	4.619360381933707e-06	8.834379155846138
ENSG00000203761	4.649591775612038e-06	7.911710521151471
ENSG00000164932	4.700400608191254e-06	8.659400124392812
ENSG00000148291	4.710626232935275e-06	8.3215855331528
ENSG00000196998	4.772430577582729e-06	8.786691985451967
ENSG00000160781	4.803624355077725e-06	8.59540646309132
ENSG00000071054	4.803624355077725e-06	8.700962446899247
ENSG00000229278	4.930370891152192e-06	3.774111731740825
ENSG00000158555	4.962556318517811e-06	8.44150321160871
ENSG00000272009	4.962556318517828e-06	7.202995247945556
ENSG00000162783	4.962556318517828e-06	8.912989475323146
ENSG00000184083	4.962556318517828e-06	8.306352723813394
ENSG00000237922	4.994943661696264e-06	3.0756161308802406
ENSG00000244219	4.994943661696264e-06	5.709277321396723
ENSG00000169016	5.027534131898798e-06	8.652280905317097
ENSG00000003393	5.060328947238109e-06	8.692848856635557
ENSG00000157617	5.060328947238135e-06	8.771996016896516
ENSG00000183323	5.060328947238135e-06	8.652280905317097
ENSG00000240038	5.093329332765203e-06	8.73954165584175
ENSG00000155886	5.093329332765203e-06	5.229159226273049
ENSG00000243660	5.093329332765203e-06	7.546284602452848
ENSG00000104763	5.093329332765203e-06	8.88306069742829
ENSG00000223722	5.126536520506535e-06	4.991360037333423
ENSG00000138449	5.159951749501464e-06	8.845018329269742
ENSG00000219274	5.193576265839804e-06	2.963388598188194
ENSG00000132824	5.193576265839804e-06	8.884591909400223
ENSG00000187837	5.4349140954939585e-06	8.93733024611422
ENSG00000101282	5.470258628414134e-06	5.963648862387532
ENSG00000148187	5.470258628414134e-06	8.792279992555748
ENSG00000263164	5.5776224637453615e-06	3.7736731722358132
ENSG00000239183	5.687009583019195e-06	5.9647153585056625
ENSG00000058056	5.761076335520768e-06	8.514270560454404
ENSG00000008282	5.7735105592313795e-06	8.856194343477304
ENSG00000132970	5.798456406201065e-06	6.261992416486736
ENSG00000105855	5.810968131751568e-06	7.740317877462831
ENSG00000157796	5.873916834659765e-06	8.806975961111196
ENSG00000198853	5.924746986350439e-06	7.488236242122913
ENSG00000081913	6.0017853358975065e-06	7.604354932093623
ENSG00000143401	6.040664485896439e-06	8.864307933740994
ENSG00000124635	6.158759018120335e-06	8.582241706507807
ENSG00000103707	6.238717421254236e-06	8.553844140584886
ENSG00000108828	6.2790696241931875e-06	8.811569597026997
ENSG00000178035	6.3196724636818204e-06	8.900819089927607
ENSG00000089220	6.319672463681854e-06	8.917046270454989
ENSG00000109184	6.319672463681854e-06	8.7542376243972
ENSG00000198755	6.360527426844042e-06	8.941387041246065
ENSG00000171827	6.360527426844042e-06	5.837949485937083
ENSG00000205929	6.442999714582538e-06	7.235621844800543
ENSG00000188825	6.484620055437931e-06	7.079500205687834
ENSG00000156170	6.526498552613928e-06	8.671033669004395
ENSG00000204262	6.526498552613928e-06	7.889980209747419
ENSG00000064787	6.568636735533377e-06	8.117489445191074
ENSG00000164924	6.5686367355334114e-06	8.925159860718681
ENSG00000137575	6.5686367355334114e-06	8.835910367818073
ENSG00000213513	6.611036142213467e-06	4.114028883331723
ENSG00000244398	6.611036142213526e-06	8.354524338340484
ENSG00000261418	6.611036142213526e-06	8.53554890730161
ENSG00000102158	6.653698319311127e-06	8.908932680191299
ENSG00000215283	6.653698319311162e-06	4.94630546649971
ENSG00000147437	6.696624822168562e-06	6.243192011869762
ENSG00000260591	6.6966248221685985e-06	6.945742007981449
ENSG00000165646	6.739817214859085e-06	8.101313207434238
ENSG00000146263	6.7832770702332415e-06	8.52351022893705
ENSG00000106993	6.915277273593741e-06	8.686266478343798
ENSG00000241352	6.915277273593741e-06	5.496487069825119
ENSG00000272659	7.004643957377925e-06	5.097926818235047
ENSG00000266957	7.049742116094744e-06	4.0018762765861675
ENSG00000000460	7.095118997124375e-06	7.965018178225494
ENSG00000169255	7.095118997124375e-06	6.528905116099841
ENSG00000196659	7.095118997124375e-06	8.062918102173752
ENSG00000168237	7.232938467673078e-06	8.565020154792444
ENSG00000186976	7.232938467673105e-06	6.797362139296667
ENSG00000140451	7.279446777738758e-06	8.776052812028363
ENSG00000128928	7.341904654322553e-06	8.872421524004686
ENSG00000239815	7.341904654322553e-06	6.166537211200544
ENSG00000065268	7.373326204848957e-06	8.743598450973597
ENSG00000196437	7.484321463869977e-06	7.660346433314311
ENSG00000141985	7.5323803112955615e-06	8.819683187290691
ENSG00000232671	7.564583973540561e-06	4.983565385377059
ENSG00000228318	7.580735327070323e-06	6.558499422273291
ENSG00000151229	7.58073532707039e-06	8.498580220710977
ENSG00000164938	7.62938825339398e-06	8.945443836377912
ENSG00000156976	7.72759485509954e-06	8.941387041246065
ENSG00000224420	7.72759485509954e-06	6.925220071413537
ENSG00000197566	7.77715206364722e-06	7.742462670373447
ENSG00000174672	7.82701424917737e-06	5.947384904226123
ENSG00000219665	7.877183202963285e-06	8.30502407871795
ENSG00000136631	8.080962876142285e-06	8.702493658871182
ENSG00000185112	8.080962876142285e-06	7.728810671848988
ENSG00000198625	8.132692891051414e-06	8.904875885059452
ENSG00000174607	8.132692891051414e-06	8.647687269401295
ENSG00000152767	8.167355967964501e-06	7.788853675248249
ENSG00000254003	8.184740633037851e-06	6.07783170282945
ENSG00000256633	8.184740633037851e-06	3.2835771655349015
ENSG00000071082	8.342808894797865e-06	8.933273450982373
ENSG00000170540	8.342808894797895e-06	8.807512801895154
ENSG00000179862	8.342808894797895e-06	6.569199420116972
ENSG00000115841	8.396146270340162e-06	8.36442410410364
ENSG00000116791	8.449810787681895e-06	8.719257680182523
ENSG00000196562	8.503804361216784e-06	8.89117428769198
ENSG00000121413	8.612786387548898e-06	8.281163974939302
ENSG00000094841	8.612786387548898e-06	8.397335995562427
ENSG00000010626	8.667778722406977e-06	8.107123698489477
ENSG00000143621	8.77877582140148e-06	8.921103065586836
ENSG00000213262	8.834784532427343e-06	8.07549362132227
ENSG00000239559	8.891136000603123e-06	7.17848505954645
ENSG00000115657	8.891136000603171e-06	6.869567164436258
ENSG00000103740	9.00487522280992e-06	5.785688715257
ENSG00000215458	9.00487522280992e-06	6.318117482430141
ENSG00000141401	9.062267011748306e-06	8.302498495558039
ENSG00000250220	9.120009627766663e-06	5.785867244331279
ENSG00000223393	9.120009627766663e-06	3.2870850305919426
ENSG00000104695	9.120009627766663e-06	8.76334558584887
ENSG00000115266	9.178105116282321e-06	7.967543761385406
ENSG00000125650	9.236555534002893e-06	7.516729597769201
ENSG00000259594	9.295362948983932e-06	6.658612746546642
ENSG00000271855	9.414057100043216e-06	6.032018208359053
ENSG00000241978	9.53420434310592e-06	6.273161524315888
ENSG00000100266	9.655821637173029e-06	8.614238537158553
ENSG00000063245	9.65582163717315e-06	8.838435950977985
ENSG00000137106	9.717186904175773e-06	8.788223197423902
ENSG00000177096	9.717186904175773e-06	8.455002242099692
ENSG00000206549	9.799589346810439e-06	6.389015437050236
ENSG00000260317	1.0050837302761449e-05	6.381418498490217
ENSG00000131263	1.0114607956214287e-05	8.785160773480033
ENSG00000197557	1.0114607956214287e-05	8.240115356608417
ENSG00000134321	1.0114607956214377e-05	8.560347208496708
ENSG00000147234	1.0178766531763142e-05	6.938219067417032
ENSG00000166224	1.0178766531763142e-05	8.641641731893493
ENSG00000122643	1.0178766531763142e-05	8.811569597026997
ENSG00000147324	1.0243315278985273e-05	7.424116241823687
ENSG00000178715	1.0243315278985328e-05	6.665175987408779
ENSG00000266208	1.0439325231978746e-05	6.335301870409049
ENSG00000205726	1.050545740946397e-05	8.827796777554383
ENSG00000186468	1.050545740946397e-05	8.912989475323146
ENSG00000224596	1.0505457409464064e-05	4.000848386126782
ENSG00000103174	1.0505457409464064e-05	8.490466630447287
ENSG00000100600	1.0638928906916173e-05	8.834379155846138
ENSG00000127184	1.063892890691621e-05	8.912989475323146
ENSG00000177519	1.0706272888784209e-05	6.714516954477711
ENSG00000175395	1.0774025488624478e-05	8.275632141607053
ENSG00000134138	1.0774025488624536e-05	6.873541160503788
ENSG00000226084	1.0774025488624536e-05	7.768799180194403
ENSG00000262089	1.0910766007001157e-05	5.7783105321132355
ENSG00000269397	1.0910766007001157e-05	3.628412285747616
ENSG00000107201	1.0979758690301985e-05	8.776052812028363
ENSG00000228487	1.0979758690301985e-05	7.0742391409914
ENSG00000243517	1.0979758690301985e-05	7.038155803671887
ENSG00000125691	1.0979758690301985e-05	8.941387041246065
ENSG00000246089	1.1049169521236713e-05	7.923625943019476
ENSG00000102780	1.1119000914861348e-05	7.498429133484943
ENSG00000216866	1.1119000914861348e-05	5.796497965974843
ENSG00000100221	1.1119000914861387e-05	8.824734353610515
ENSG00000118197	1.1119000914861387e-05	8.734948019925948
ENSG00000143862	1.1189255299421747e-05	8.690323273475645
ENSG00000175283	1.125993511642127e-05	8.650749693345164
ENSG00000240376	1.1331042820688012e-05	8.3136745097656
ENSG00000136758	1.1402580880443013e-05	8.900819089927607
ENSG00000161714	1.1402580880443013e-05	7.401863420479308
ENSG00000205269	1.1402580880443013e-05	8.450945446967845
ENSG00000231125	1.1402580880443074e-05	6.55084622433548
ENSG00000140009	1.1474551777369144e-05	8.37026707473495
ENSG00000143514	1.154695800667878e-05	8.752706412425267
ENSG00000142676	1.161980207718344e-05	8.933273450982373
ENSG00000198380	1.161980207718344e-05	8.895231082823827
ENSG00000223725	1.161980207718344e-05	5.407806535097355
ENSG00000125462	1.1693086511363041e-05	7.78446195690071
ENSG00000005007	1.1693086511363041e-05	8.900819089927607
ENSG00000111276	1.176681384543521e-05	8.88306069742829
ENSG00000259479	1.176681384543521e-05	5.348985266890426
ENSG00000101400	1.1840986629425727e-05	8.44104568120469
ENSG00000272143	1.1840986629425727e-05	5.146116082952063
ENSG00000188971	1.191560742723823e-05	8.615769749130488
ENSG00000119912	1.2066203389759684e-05	8.858719926637214
ENSG00000178718	1.2142183752303814e-05	8.804450377951285
ENSG00000170262	1.2167612278828282e-05	3.313378920822569
ENSG00000140612	1.2218622524484224e-05	8.896762294795762
ENSG00000153779	1.2529014611812175e-05	4.283128312551331
ENSG00000154545	1.2607785234806343e-05	2.9770342697319716
ENSG00000242294	1.2634147404357151e-05	8.653275276505076
ENSG00000235663	1.271355120716804e-05	5.05213986548254
ENSG00000273489	1.2793433073506953e-05	4.724920446589094
ENSG00000079974	1.295464197552594e-05	8.518124788709759
ENSG00000260919	1.3035974537777443e-05	4.07732173898374
ENSG00000187231	1.303597453777749e-05	8.380487098023977
ENSG00000224738	1.3117796216850905e-05	4.903518044609852
ENSG00000225159	1.3282918143888103e-05	5.212582660941734
ENSG00000118217	1.336622403901488e-05	8.921103065586836
ENSG00000204396	1.3450030345443667e-05	8.71466404426672
ENSG00000257591	1.3450030345443667e-05	4.193292910332909
ENSG00000229766	1.3450030345443667e-05	6.104608993506676
ENSG00000118816	1.3534339925053181e-05	8.929216655850528
ENSG00000184905	1.3590827327939637e-05	5.057681122390736
ENSG00000179456	1.3619155655180253e-05	8.556906564528754
ENSG00000160789	1.3619155655180253e-05	8.921103065586836
ENSG00000175602	1.3704480428697984e-05	8.836904739006052
ENSG00000165661	1.3790317154093639e-05	8.892705499663915
ENSG00000215086	1.3790317154093639e-05	4.724790094328571
ENSG00000100439	1.387666875554811e-05	8.699228668050823
ENSG00000241685	1.3963538173013952e-05	8.88306069742829
ENSG00000239191	1.4050928362295542e-05	3.211404728614846
ENSG00000172594	1.4138842295128892e-05	7.498324340182862
ENSG00000104381	1.4138842295128892e-05	7.802883980676006
ENSG00000181524	1.4316253358531877e-05	8.256394933786842
ENSG00000182179	1.4316253358531877e-05	8.912989475323146
ENSG00000143578	1.4316253358531954e-05	8.540679384001368
ENSG00000140876	1.4316253358531954e-05	5.957358243299236
ENSG00000203832	1.4405756512953554e-05	8.138616167932339
ENSG00000111445	1.4405756512953554e-05	8.456938587824608
ENSG00000124191	1.4495795458792527e-05	5.539316224575504
ENSG00000176871	1.4586373248651725e-05	8.558437776500687
ENSG00000104852	1.4586373248651854e-05	8.933273450982373
ENSG00000205808	1.4677492951551285e-05	8.550324186236994
ENSG00000237595	1.4861370455137685e-05	6.3914479073757215
ENSG00000183527	1.4954134476698284e-05	8.679684100052041
ENSG00000167554	1.5047452853213647e-05	6.1651776926361075
ENSG00000240366	1.5047452853213647e-05	4.497802339628507
ENSG00000208028	1.5172745136110832e-05	7.603636492157614
ENSG00000234361	1.523576529744013e-05	2.328797900812766
ENSG00000211448	1.523576529744013e-05	7.601119359532119
ENSG00000082293	1.523576529744013e-05	4.877643304836352
ENSG00000237039	1.5330765720696892e-05	7.538375032946139
ENSG00000185808	1.5330765720696892e-05	8.71466404426672
ENSG00000100060	1.5330765720696892e-05	8.873415895192664
ENSG00000229502	1.5330765720697028e-05	2.461925246997692
ENSG00000176896	1.5330765720697028e-05	8.352711249112124
ENSG00000166025	1.561918228716044e-05	6.811321037120697
ENSG00000105220	1.5651547399430735e-05	8.908932680191299
ENSG00000008735	1.5716470367613033e-05	6.529600260800417
ENSG00000120280	1.5716470367613088e-05	8.704279834370649
ENSG00000100373	1.5716470367613088e-05	4.066646609136403
ENSG00000220583	1.591278997537718e-05	6.726568816984067
ENSG00000147100	1.6011828100476567e-05	5.327384861763832
ENSG00000069712	1.6144797250827306e-05	7.10146424938579
ENSG00000013392	1.621167762015572e-05	8.707544825191007
ENSG00000164967	1.6245217188855362e-05	8.691854485447578
ENSG00000183386	1.6346234930873535e-05	6.650972195998617
ENSG00000102271	1.6515935489590405e-05	4.276782208910559
ENSG00000267166	1.655007738500877e-05	7.025073271924425
ENSG00000114698	1.6550077385008828e-05	6.01260891696397
ENSG00000104205	1.6550077385008828e-05	8.46949564377865
ENSG00000132704	1.6756351910828067e-05	8.88306069742829
ENSG00000252499	1.6860409810926674e-05	1.7950496074188016
ENSG00000143630	1.686040981092673e-05	7.825594312040245
ENSG00000180113	1.7176307831633427e-05	6.573569936895722
ENSG00000257097	1.7176307831633427e-05	2.5212239032197576
ENSG00000166455	1.7176307831633427e-05	5.803335791722492
ENSG00000171159	1.717630783163358e-05	8.769470433736606
ENSG00000065183	1.7282860323680235e-05	8.804450377951285
ENSG00000134955	1.7282860323680235e-05	7.886577946048908
ENSG00000040341	1.7282860323680235e-05	8.705019242031094
ENSG00000117362	1.7282860323680235e-05	8.872421524004686
ENSG00000167173	1.7390045294312193e-05	8.88864870453207
ENSG00000188906	1.7390045294312193e-05	8.776052812028363
ENSG00000235508	1.749786631343812e-05	4.770802020609629
ENSG00000213625	1.771543087189349e-05	8.884591909400223
ENSG00000135185	1.7715430871893586e-05	8.908932680191299
ENSG00000160200	1.782518164640933e-05	8.860251138609149
ENSG00000165138	1.7935582939982076e-05	8.842492746109832
ENSG00000232874	1.804663841845824e-05	5.024960312808513
ENSG00000147853	1.804663841845824e-05	8.876478319136533
ENSG00000142937	1.8158351767158402e-05	8.933273450982373
ENSG00000116957	1.8158351767158402e-05	8.602068151763012
ENSG00000107014	1.8158351767158402e-05	6.416492350253725
ENSG00000185834	1.827072669097256e-05	7.311934248069414
ENSG00000145425	1.827072669097256e-05	8.941387041246065
ENSG00000255547	1.827072669097256e-05	3.7934505276823907
ENSG00000184984	1.827072669097256e-05	5.949643572899981
ENSG00000168016	1.849747618193443e-05	8.876478319136533
ENSG00000136044	1.8497476181934493e-05	8.765413638604759
ENSG00000090581	1.8497476181934493e-05	8.836904739006052
ENSG00000176371	1.8726916925551156e-05	8.412366238025344
ENSG00000233585	1.884265599003287e-05	5.493398007124874
ENSG00000100577	1.895907927538738e-05	8.52138977953012
ENSG00000238243	1.895907927538738e-05	3.607965894959099
ENSG00000237232	1.895907927538738e-05	5.924763604326317
ENSG00000144036	1.907619062622795e-05	8.387973070583229
ENSG00000184343	1.9076190626228017e-05	7.222159046079203
ENSG00000243696	1.9193993907524514e-05	7.274757312107019
ENSG00000159197	1.9193993907524514e-05	4.109322753434405
ENSG00000166681	1.919399390752458e-05	7.8072045247159965
ENSG00000231205	1.931249300470386e-05	3.868708054029762
ENSG00000089050	1.9672204354773125e-05	8.328573045197539
ENSG00000172348	1.991556316347313e-05	5.332573239102465
ENSG00000101489	1.991556316347313e-05	5.231922114476476
ENSG00000003096	1.991556316347313e-05	4.645955173293723
ENSG00000132357	1.99564019282221e-05	7.470584456579286
