# Supplementary material for: Machine learning predicts treatment sensitivity in multiple myeloma based on molecular and clinical information coupled with drug response
Source: PLoS One. 2021 Jul 28;16(7):e0254596. doi: 10.1371/journal.pone.0254596 (PMC8318243; doi:10.1371/journal.pone.0254596)
Supplement: S1 File — (ZIP) [file pone.0254596.s004.zip › Supplementary Material 1/11p15/selected_genes_experiment_4.csv]

gene	pvalue	entropy
ENSG00000132688	4.779469126283797e-30	7.998519331859049
ENSG00000137478	3.036643335370948e-29	8.903832818629208
ENSG00000166441	8.023955285038873e-29	8.940270065592774
ENSG00000175390	2.61326901789119e-28	8.895735652637308
ENSG00000159556	3.3568030345594294e-28	8.085487760223574
ENSG00000149823	7.728665100807732e-28	8.882061791296895
ENSG00000168071	1.8141320295232113e-26	8.907881401625161
ENSG00000167283	1.972102502457351e-26	8.903832818629208
ENSG00000149273	3.305075013660616e-26	8.948367231584678
ENSG00000177600	3.712653685698845e-26	8.936221482596823
ENSG00000110700	3.712653685698845e-26	8.936221482596823
ENSG00000218426	8.352566008544698e-26	8.380871558424543
ENSG00000129158	1.573242919675872e-25	8.429990308437683
ENSG00000162191	3.475858811671191e-25	8.837527378341429
ENSG00000272668	4.546129505737154e-25	5.965476050394466
ENSG00000228205	4.773188129755779e-25	7.384866445952208
ENSG00000118181	6.496111025665725e-25	8.944318648588725
ENSG00000188004	8.213964167028763e-25	5.964674115124934
ENSG00000243284	9.970631112278747e-25	5.0419661309573165
ENSG00000173153	2.2099640160069326e-24	8.829430212349527
ENSG00000184083	3.598623657450357e-24	8.298019763093734
ENSG00000247746	5.709550048368006e-24	7.29378082380003
ENSG00000257698	8.419734457736133e-24	8.158831395450754
ENSG00000149806	9.480231178914935e-24	8.920027150613016
ENSG00000123144	1.0178973063495956e-23	8.8795413206535
ENSG00000113272	1.0178973063495956e-23	8.690706882363736
ENSG00000149269	2.8506004231775e-23	8.85624218096863
ENSG00000130255	3.6890484290380596e-23	8.940270065592774
ENSG00000259514	4.1793399657319453e-23	6.686805708326477
ENSG00000121797	6.561701267095805e-23	8.286401334739526
ENSG00000063177	8.808656877453629e-23	8.936221482596823
ENSG00000105372	2.072065891153445e-22	8.948367231584678
ENSG00000158555	3.255347791762238e-22	8.413514669799184
ENSG00000135404	5.634158182662627e-22	8.936221482596823
ENSG00000177628	1.017268290382317e-21	8.859298405673744
ENSG00000149100	1.0564093149915427e-21	8.891687069641355
ENSG00000175395	2.094831048581025e-21	8.257350202131722
ENSG00000165801	2.2578422961916697e-21	8.744866573663662
ENSG00000125841	3.25684430986866e-21	8.205730858232192
ENSG00000149761	4.656560952903598e-21	8.748915156659612
ENSG00000049769	5.205557795146183e-21	7.954847274052966
ENSG00000038002	8.613441335797512e-21	8.878013208300944
ENSG00000205339	1.1483807525417079e-20	8.911929984621112
ENSG00000130159	1.320687037891759e-20	8.753499493717285
ENSG00000166788	3.41794424574112e-20	8.583379858054721
ENSG00000168264	3.952930103490006e-20	8.911929984621112
ENSG00000130433	4.069469911012528e-20	5.808687673060765
ENSG00000121680	7.209897546759369e-20	8.69880404835564
ENSG00000142534	7.69355025076464e-20	8.944318648588725
ENSG00000163362	1.011482024890608e-19	7.756093182111233
ENSG00000105373	1.011482024890608e-19	8.93217289960087
ENSG00000196954	1.2017707154093417e-19	8.8714441546616
ENSG00000233927	1.3286933623066916e-19	8.940270065592774
ENSG00000099624	1.3382503985767324e-19	8.853721710325235
ENSG00000224032	1.7191738325899506e-19	8.795513436029358
ENSG00000154358	2.0995340042542513e-19	8.7752705210496
ENSG00000270036	2.0995340042542513e-19	4.349208394354566
ENSG00000175602	2.5628782898704194e-19	8.835999265988871
ENSG00000149972	3.0829724102900943e-19	8.830958324702085
ENSG00000131773	3.760042476816713e-19	6.620231445458917
ENSG00000125827	4.0358844431650623e-19	8.845624544333333
ENSG00000166337	4.2108927508552465e-19	8.835999265988871
ENSG00000118971	4.455953434240263e-19	8.067185704668617
ENSG00000115268	4.455953434240263e-19	8.944318648588725
ENSG00000179299	4.616219734531982e-19	7.350214971627316
ENSG00000118705	5.131993167834768e-19	8.944318648588725
ENSG00000164346	5.507073717182343e-19	8.902304706276652
ENSG00000268798	5.704647674049203e-19	6.256676540298916
ENSG00000127920	5.951000889506471e-19	7.486231221256501
ENSG00000178982	6.567459771098113e-19	8.911929984621112
ENSG00000125459	7.1961933089944165e-19	8.757012322651516
ENSG00000167658	8.28141766358539e-19	8.948367231584678
ENSG00000260990	1.2086623714003083e-18	5.527362758986386
ENSG00000110092	1.2342571239492812e-18	8.802082489668702
ENSG00000119280	1.360959616856094e-18	8.064721628253034
ENSG00000129757	1.419117906832762e-18	7.911431105225606
ENSG00000162148	1.56454242302357e-18	7.923497704380853
ENSG00000233426	1.575476017028334e-18	6.960130670919036
ENSG00000196154	1.6312866086006402e-18	8.766637600995976
ENSG00000254343	2.2927521548635675e-18	8.265551949293515
ENSG00000256733	2.2927521548635675e-18	4.428025133496765
ENSG00000104852	2.357207585639128e-18	8.936221482596823
ENSG00000174744	2.597218689186713e-18	8.791464853033405
ENSG00000105640	2.8613415132155534e-18	8.944318648588725
ENSG00000148303	3.0660771548408424e-18	8.948367231584678
ENSG00000235297	3.90329149948951e-18	6.063955714056831
ENSG00000120913	4.1814864304420265e-18	8.00183144124729
ENSG00000172955	4.604132786970793e-18	6.168158231714798
ENSG00000220472	4.604132786970858e-18	7.187478455197831
ENSG00000230565	4.765083740662499e-18	6.835414945633872
ENSG00000197345	5.068920460065799e-18	8.641131528121484
ENSG00000102316	5.245905827046021e-18	8.887638486645404
ENSG00000166562	6.016963679976489e-18	8.928124316604919
ENSG00000131188	6.226597980166154e-18	8.366661943022411
ENSG00000162878	6.6222732568111e-18	4.912307451512081
ENSG00000116990	6.8527178454482075e-18	7.509021466127313
ENSG00000117308	7.28764638767757e-18	8.323453485597417
ENSG00000074201	7.337623278241344e-18	8.837527378341429
ENSG00000140451	7.592629672815246e-18	8.779319104045552
ENSG00000140474	8.411331444915014e-18	8.928124316604919
ENSG00000149489	8.943777389251868e-18	7.38264604195146
ENSG00000110711	9.004954480732358e-18	8.835999265988871
ENSG00000174915	9.004954480732358e-18	8.678561133375881
ENSG00000117461	1.0531839622492728e-17	8.681081604019274
ENSG00000246090	1.166258660400334e-17	8.062841492841253
ENSG00000151702	1.1983843280808849e-17	8.915978567617064
ENSG00000204628	1.2397724632175394e-17	8.948367231584678
ENSG00000228929	1.3725927119626334e-17	7.153801920519931
ENSG00000214612	1.4103232856260473e-17	6.00045907283604
ENSG00000186635	1.4589292367787838e-17	8.890158957288799
ENSG00000111752	1.4589292367788044e-17	7.839621136931264
ENSG00000203761	1.6148901599643403e-17	7.934899987904621
ENSG00000255031	1.7752514812411107e-17	7.933259977723147
ENSG00000179520	1.9645304110789135e-17	5.114147048571512
ENSG00000256164	2.0182835909718926e-17	3.5601419729614303
ENSG00000136942	2.1591016494775892e-17	8.940270065592774
ENSG00000234751	2.6602003171927967e-17	4.198938973098396
ENSG00000149499	2.6602003171927967e-17	8.85120123968184
ENSG00000168159	2.7143959052803745e-17	8.887638486645404
ENSG00000116857	3.210518651094161e-17	8.800554377316146
ENSG00000140280	3.526398240217581e-17	8.148458431587379
ENSG00000197183	3.670989348125351e-17	8.557560247726455
ENSG00000255920	3.8729153265331145e-17	3.4045228405616426
ENSG00000178741	5.0590605695662186e-17	8.903832818629208
ENSG00000120805	5.55374003311837e-17	8.855249822677791
ENSG00000155886	5.590847271014131e-17	5.213220917773098
ENSG00000086598	5.70364330507199e-17	8.93217289960087
ENSG00000110031	5.741738760389646e-17	8.841575961337382
ENSG00000165169	6.136775654542094e-17	8.708429326700099
ENSG00000186187	6.344233847907913e-17	7.502165551252994
ENSG00000137054	6.558609942791983e-17	8.77122193805365
ENSG00000144645	6.735244288818638e-17	8.928124316604919
ENSG00000166816	6.735244288818638e-17	8.308049355082362
ENSG00000105193	8.164107359894526e-17	8.944318648588725
ENSG00000162139	8.439045538241025e-17	8.819804934005067
ENSG00000245008	8.723115808668097e-17	6.569229347017835
ENSG00000116147	1.0359458010938973e-16	5.456408445080383
ENSG00000137154	1.084950887225366e-16	8.948367231584678
ENSG00000185621	1.084950887225366e-16	8.561608830722406
ENSG00000204262	1.128770613024759e-16	7.84423788781688
ENSG00000100678	1.2297919951153378e-16	7.337515953864834
ENSG00000185641	1.2379224227797086e-16	7.54129234351736
ENSG00000136848	1.2878305713631997e-16	8.660838689039519
ENSG00000233762	1.3574744115108962e-16	7.957042580884794
ENSG00000227097	1.4028751349323937e-16	8.878013208300944
ENSG00000105202	1.5482576078353392e-16	8.903832818629208
ENSG00000164181	1.642519231230265e-16	8.787416270037454
ENSG00000196754	1.999494208156879e-16	3.964780153988555
ENSG00000139644	2.0525366984234303e-16	8.936221482596823
ENSG00000269656	2.1912917246278684e-16	4.4402035263111435
ENSG00000145592	2.249348940005893e-16	8.948367231584678
ENSG00000137876	2.735915953347019e-16	8.915978567617064
ENSG00000130811	2.9011634233513363e-16	8.880533678944337
ENSG00000180720	2.9201211396395737e-16	6.339841015503456
ENSG00000225579	3.304438653648863e-16	7.197080562767583
ENSG00000064787	3.304438653648863e-16	8.187767954497154
ENSG00000105808	3.304438653648863e-16	7.121219867326677
ENSG00000198937	3.787396011462472e-16	8.651749164756781
ENSG00000259377	4.0151010659343377e-16	3.059062528146955
ENSG00000132692	4.093962458155476e-16	8.032130807463338
ENSG00000067445	4.093962458155476e-16	7.526497997829165
ENSG00000233080	4.541069208668721e-16	5.078421847932024
ENSG00000162244	4.9395182341097e-16	8.940270065592774
ENSG00000143603	5.303447358067426e-16	8.89420754028475
ENSG00000072858	5.8426444779223e-16	8.826373987644413
ENSG00000241741	5.956798088008185e-16	6.7623365030973
ENSG00000102158	5.995335811864139e-16	8.907881401625161
ENSG00000149403	6.435818974684353e-16	8.729207995741579
ENSG00000230979	7.46250744462072e-16	7.043369593937017
ENSG00000149256	7.70621666721842e-16	7.946757418038508
ENSG00000148484	8.217413576582698e-16	8.806131072664654
ENSG00000197956	8.762011390486677e-16	8.928124316604919
ENSG00000114391	8.989679476674837e-16	8.944318648588725
ENSG00000251405	9.282479869037012e-16	7.073168739550523
ENSG00000111859	9.960138207238504e-16	8.891687069641355
ENSG00000173465	1.0893522328611463e-15	8.745402327725383
ENSG00000260401	1.1247350883947908e-15	7.281441569174572
ENSG00000116406	1.344845101658851e-15	8.907881401625161
ENSG00000111450	1.517859447476084e-15	8.614240409669774
ENSG00000126249	1.5669234998501071e-15	8.139791429011993
ENSG00000162929	1.6697879369911248e-15	7.906272711529621
ENSG00000110060	1.7127724004615795e-15	8.618824746727446
ENSG00000149480	1.7236878041692214e-15	8.911929984621112
ENSG00000163519	1.7793016560075044e-15	8.045519258506193
ENSG00000160691	1.7793016560075296e-15	8.920027150613016
ENSG00000156384	1.825062808985043e-15	8.199396375242875
ENSG00000137720	2.0718501837489604e-15	8.7939853236768
ENSG00000139344	2.07185018374899e-15	7.7705080305967495
ENSG00000164587	2.1933685987092873e-15	8.944318648588725
ENSG00000180660	2.27825554587333e-15	6.825452911744934
ENSG00000196659	2.278255545873362e-15	8.020573103122151
ENSG00000173933	2.3366370581166453e-15	8.306521242729806
ENSG00000124243	2.351461294700032e-15	8.40979968404287
ENSG00000249734	2.504895919648052e-15	3.1937159968952287
ENSG00000176371	2.7191885636829803e-15	8.496831502787185
ENSG00000162814	3.183290928160414e-15	4.403876260449887
ENSG00000149483	3.2033952541805305e-15	8.691242636425457
ENSG00000204852	3.3058087116954453e-15	8.72767988338902
ENSG00000221983	3.3900564212949092e-15	8.940270065592774
ENSG00000242071	3.4546271250222183e-15	8.313292453191234
ENSG00000112218	3.564948117057925e-15	8.13418787441582
ENSG00000160584	3.941824513911607e-15	8.883589903649453
ENSG00000136928	4.197029203186715e-15	4.1228917996862045
ENSG00000166199	4.197029203186715e-15	8.604158527096198
ENSG00000155792	4.197029203186715e-15	8.85120123968184
ENSG00000128165	4.3306677964056e-15	8.815756351009115
ENSG00000174444	4.553258861131791e-15	8.948367231584678
ENSG00000131386	4.5818634127394205e-15	6.258536813413198
ENSG00000170889	4.698062615912339e-15	8.944318648588725
ENSG00000156603	4.727563106396547e-15	8.25123775272149
ENSG00000172361	4.8171638783827236e-15	6.708652146305827
ENSG00000187479	4.877825004227233e-15	8.269392820887102
ENSG00000266865	5.001413628131673e-15	7.839404657932457
ENSG00000234719	5.032789672754425e-15	7.783980069283444
ENSG00000254615	5.1926019368263215e-15	8.576275050353654
ENSG00000166387	5.32404213527901e-15	8.819804934005067
ENSG00000102007	5.324042135279085e-15	8.883589903649453
ENSG00000143624	5.8104161638937505e-15	8.895735652637308
ENSG00000184281	6.032024826830457e-15	8.749450910721334
ENSG00000156042	6.1843679676640215e-15	8.174823570612475
ENSG00000008226	6.3404996348153305e-15	8.628985779133629
ENSG00000132275	6.582004018578041e-15	8.574290333771982
ENSG00000052850	6.7901611354012546e-15	4.7553498797980565
ENSG00000204390	6.7901611354012546e-15	7.2306713656510295
ENSG00000156535	7.226117333229538e-15	6.949266255898985
ENSG00000175213	7.689616411290406e-15	8.330812740705515
ENSG00000134575	7.932225214199355e-15	8.81323588036572
ENSG00000165821	8.131726766108026e-15	7.38135250024893
ENSG00000173898	9.263009442014261e-15	8.883589903649453
ENSG00000233379	9.7335894398706e-15	5.156785698746528
ENSG00000233016	9.977630566540939e-15	8.776262879340436
ENSG00000146066	1.0039576354627115e-14	8.83195068299292
ENSG00000090581	1.0355031748811199e-14	8.81674870929995
ENSG00000205531	1.0355031748811199e-14	8.891687069641355
ENSG00000072195	1.061440674687408e-14	6.557358467798133
ENSG00000234498	1.1221621157108986e-14	6.333904881683497
ENSG00000173653	1.129116543158845e-14	8.682609716371832
ENSG00000240298	1.129116543158845e-14	5.672916199752637
ENSG00000128284	1.1361134087584976e-14	8.764117130352583
ENSG00000204387	1.1936470028077027e-14	8.895735652637308
ENSG00000173171	1.2310525534887399e-14	8.50744913942248
ENSG00000165804	1.3093598205962178e-14	8.247692509959318
ENSG00000197557	1.3093598205962178e-14	8.22727985198542
ENSG00000147100	1.3093598205962178e-14	5.269539527956918
ENSG00000236935	1.4011689053967267e-14	7.2910650624132485
ENSG00000132286	1.4272891143789308e-14	8.741889498791155
ENSG00000182220	1.4718922057513953e-14	8.841575961337382
ENSG00000136636	1.527230299300489e-14	8.85120123968184
ENSG00000140988	1.604211972218494e-14	8.940270065592774
ENSG00000243517	1.614099373965527e-14	7.064772818414389
ENSG00000237991	1.6644435073517235e-14	6.5472892770201385
ENSG00000173020	1.705829201161501e-14	8.903832818629208
ENSG00000137309	1.7589883666161906e-14	8.872436512952435
ENSG00000213885	1.8026871299648233e-14	6.320949255175546
ENSG00000124635	1.82493557758407e-14	8.596315808511326
ENSG00000141665	1.8361609584087594e-14	5.603418076833944
ENSG00000140105	1.8702465665357252e-14	8.928124316604919
ENSG00000172365	1.9402973024446704e-14	3.616103734038515
ENSG00000186854	1.9884263214304114e-14	8.54566894614563
ENSG00000081479	1.9884263214304114e-14	5.251207459058469
ENSG00000110002	2.1139508178758682e-14	8.72363130039307
ENSG00000042781	2.1139508178758682e-14	7.650335648992665
ENSG00000154928	2.2472686481835045e-14	8.295165695210702
ENSG00000163040	2.2472686481835045e-14	5.6825711170238025
ENSG00000172932	2.4479171381911443e-14	8.830958324702085
ENSG00000168781	2.5392147714850812e-14	8.594331091929654
ENSG00000177225	2.6019335367529597e-14	8.817284463361672
ENSG00000231265	2.6824798520630234e-14	5.614828919847784
ENSG00000068976	2.833694580499153e-14	7.441775958133642
ENSG00000140443	2.851005546089719e-14	8.521711045409559
ENSG00000156427	2.921296418522979e-14	5.7627512669886976
ENSG00000181104	2.9391339933736044e-14	8.243259490076202
ENSG00000013725	3.0299425493745236e-14	7.01603370346481
ENSG00000258297	3.0857473695702656e-14	8.532732995689026
ENSG00000254703	3.200409079529802e-14	7.118464826033256
ENSG00000181444	3.200409079529825e-14	7.925797592382575
ENSG00000184925	3.484512999367412e-14	7.639928936775893
ENSG00000173039	3.6137399877584065e-14	8.899784235633259
ENSG00000128872	3.816471893592784e-14	7.956901700000502
ENSG00000025796	3.933895000344689e-14	8.93217289960087
ENSG00000172273	4.5764793890288255e-14	8.71805460504456
ENSG00000164932	4.6321369390089065e-14	8.675048304441653
ENSG00000254577	4.6884604681617e-14	6.444806626124529
ENSG00000231500	4.774211634767909e-14	8.948367231584678
ENSG00000117691	4.803136891106575e-14	8.841575961337382
ENSG00000168028	4.832234584549453e-14	8.948367231584678
ENSG00000172977	5.1020421931368546e-14	8.680624999790162
ENSG00000238153	5.258284905642335e-14	4.5884463296541735
ENSG00000184164	5.2900937566139965e-14	8.907881401625161
ENSG00000165102	5.386660697328283e-14	8.739825632376874
ENSG00000237214	5.585027327230826e-14	6.944040702348713
ENSG00000179057	5.721247092926497e-14	6.137886731785076
ENSG00000160791	5.755809660923396e-14	7.248980003167831
ENSG00000058056	5.896126244213e-14	8.468412271982919
ENSG00000136149	6.039807289465319e-14	7.9365975090829535
ENSG00000182899	6.261811150374237e-14	8.948367231584678
ENSG00000164620	6.261811150374237e-14	8.506254624309559
ENSG00000179085	6.261811150374327e-14	8.708429326700099
ENSG00000163584	6.414254227202894e-14	8.867395571665647
ENSG00000048649	6.414254227202894e-14	8.835999265988871
ENSG00000139187	6.609950992149316e-14	6.318301112434028
ENSG00000078061	6.609950992149316e-14	8.853721710325235
ENSG00000206549	6.893829343531526e-14	6.3884722170245585
ENSG00000058404	7.019132395403863e-14	7.074077487170483
ENSG00000112812	7.061395951813998e-14	8.781839574688947
ENSG00000108107	7.23296824460836e-14	8.936221482596823
ENSG00000204219	7.453210157691278e-14	6.847690901858266
ENSG00000033327	7.680046694658585e-14	8.863346988669695
ENSG00000180881	8.105593759915021e-14	7.9907572003828795
ENSG00000144895	8.154285275221794e-14	8.903832818629208
ENSG00000234771	8.154285275221794e-14	8.715534134401166
ENSG00000154217	8.252533153780006e-14	8.307109287376473
ENSG00000160613	8.920138471101748e-14	8.849673127329284
ENSG00000248991	9.081590487520815e-14	6.864895661380706
ENSG00000188015	9.081590487520912e-14	3.0591270443874032
ENSG00000138085	9.190818654216068e-14	8.87549273765755
ENSG00000188342	9.698553453919748e-14	8.743874215372825
ENSG00000237316	1.0295097969402345e-13	2.4265582549631843
ENSG00000109971	1.0543694611984477e-13	8.944318648588725
ENSG00000165915	1.0543694611984477e-13	8.781303820627224
ENSG00000179899	1.0862756714377395e-13	5.192736386613855
ENSG00000116885	1.1124827704762064e-13	7.331005480087896
ENSG00000165171	1.1124827704762064e-13	6.27947020249591
ENSG00000134339	1.1529635453505743e-13	4.382365800401961
ENSG00000267166	1.1807520595229808e-13	7.036860195445143
ENSG00000210196	1.3220059518766467e-13	8.845624544333333
ENSG00000165215	1.3298840065095752e-13	5.919301917381699
ENSG00000232533	1.3298840065095752e-13	6.831048751436672
ENSG00000228903	1.453746692919924e-13	8.527692054402236
ENSG00000184232	1.4975032300841071e-13	8.811707768013164
ENSG00000104998	1.506408701315984e-13	8.798033906672751
ENSG00000166405	1.5517232420523454e-13	8.785888157684898
ENSG00000143036	1.5795526390443452e-13	5.8962498667661105
ENSG00000143870	1.627029578926612e-13	8.920027150613016
ENSG00000012174	1.6660191042860632e-13	8.684137828724392
ENSG00000175591	1.6858569701977605e-13	7.656278689577119
ENSG00000255815	1.7675577661466923e-13	5.612708840286327
ENSG00000157873	1.9200046072061036e-13	8.86991604230904
ENSG00000258118	1.942812521862504e-13	2.7659893074776516
ENSG00000147234	1.942812521862504e-13	6.883099771184495
ENSG00000245571	1.9892304967438706e-13	8.205710981475189
ENSG00000133640	2.0367385415170927e-13	3.804336367460944
ENSG00000157578	2.0976948597628074e-13	6.672821874973926
ENSG00000198380	2.1604440859210309e-13	8.886110374292846
ENSG00000083845	2.2780770373161213e-13	8.944318648588725
ENSG00000122026	2.2915298478310574e-13	8.936221482596823
ENSG00000088881	2.3323586788980427e-13	6.339723723260888
ENSG00000126733	2.3461265820448215e-13	3.805734316849324
ENSG00000242444	2.3461265820448215e-13	3.8568507882961525
ENSG00000185386	2.3461265820448215e-13	8.63654719106381
ENSG00000165795	2.416173732018938e-13	8.520130642472056
ENSG00000180592	2.4304279127840355e-13	5.017028059866631
ENSG00000076053	2.4304279127840355e-13	8.625929554428513
ENSG00000231769	2.5029483290395606e-13	6.150181590814921
ENSG00000168876	2.5029483290395783e-13	8.814763992718278
ENSG00000272071	2.592785059814183e-13	3.3829551732576157
ENSG00000269533	2.6544296359589983e-13	4.133418147821385
ENSG00000272841	2.717514547002376e-13	6.354750064392356
ENSG00000157870	2.7657932994971144e-13	8.366741092855017
ENSG00000242732	2.798446565773451e-13	7.897498576423337
ENSG00000235065	2.798446565773451e-13	7.841462969766456
ENSG00000188419	2.798446565773451e-13	8.651213410695059
ENSG00000043039	3.0736826887140233e-13	6.750408359693918
ENSG00000241469	3.128174409372873e-13	2.8687906048900786
ENSG00000147852	3.4960183567629924e-13	7.005636370321878
ENSG00000198286	3.599685287279072e-13	8.044409781974528
ENSG00000074319	3.62077835891777e-13	8.773742408697043
ENSG00000272016	3.7063723407514727e-13	6.676834215168962
ENSG00000165526	3.7499120608371755e-13	8.71247790969605
ENSG00000235776	3.906296956103386e-13	6.189294078791395
ENSG00000171425	3.9291546829743347e-13	8.700332160708196
ENSG00000219665	4.0219075672075095e-13	8.323655642419501
ENSG00000260521	4.0219075672075095e-13	6.074551634552001
ENSG00000147400	4.092881321826342e-13	8.675504908670767
ENSG00000116871	4.2882182538342455e-13	8.818276821652509
ENSG00000227895	4.414926744966559e-13	5.259399843652693
ENSG00000151348	4.545313127603733e-13	8.861818876317137
ENSG00000136631	4.761843956656782e-13	8.746930440077941
ENSG00000157404	4.789613199144932e-13	8.739289878315153
ENSG00000225573	4.902290520473461e-13	7.184685561908148
ENSG00000261089	4.902290520473461e-13	6.611458226289783
ENSG00000154144	4.930864452571122e-13	8.840047848984822
ENSG00000189343	5.046806046922994e-13	8.907881401625161
ENSG00000102265	5.195506220758454e-13	8.85471406861607
ENSG00000110514	5.225758819469329e-13	8.887638486645404
ENSG00000181924	5.225758819469329e-13	8.804602960312097
ENSG00000189143	5.348509950914462e-13	5.655994420409916
ENSG00000250362	5.474093514583582e-13	6.303169499836141
ENSG00000156976	5.667920367059287e-13	8.944318648588725
ENSG00000254964	5.667920367059287e-13	4.636806791240649
ENSG00000124795	5.700874016768955e-13	8.224759381342025
ENSG00000166435	5.700874016768955e-13	8.764117130352583
ENSG00000186153	5.80086875061738e-13	8.447712752774047
ENSG00000135387	5.868487357619705e-13	8.928124316604919
ENSG00000102271	5.971369969887226e-13	4.113361270062264
ENSG00000175634	6.040940908767196e-13	8.824845875291853
ENSG00000251350	6.146793236292292e-13	6.6420501769308915
ENSG00000110057	6.18248073672908e-13	8.920027150613016
ENSG00000076662	6.327277969895547e-13	8.940270065592774
ENSG00000186468	6.475406171829132e-13	8.915978567617064
ENSG00000188846	6.475406171829132e-13	8.940270065592774
ENSG00000180530	6.550742819019327e-13	8.324648000710338
ENSG00000117407	7.310780267298896e-13	8.280165878339817
ENSG00000250148	7.48149809779818e-13	2.4226048934922244
ENSG00000254966	7.52478590721115e-13	5.033771926714677
ENSG00000125691	7.656131195142014e-13	8.944318648588725
ENSG00000173208	7.700411511966476e-13	8.698347444126524
ENSG00000167992	7.925615219079787e-13	7.202549104885209
ENSG00000146094	8.347402554044216e-13	8.915978567617064
ENSG00000008441	8.395607683889473e-13	7.279691866707695
ENSG00000179222	8.640765905371199e-13	8.911929984621112
ENSG00000197565	8.690634838600918e-13	7.926921391090962
ENSG00000120280	9.047722423016123e-13	8.691699240654572
ENSG00000086619	9.099897701753638e-13	8.8795413206535
ENSG00000162004	9.099897701753702e-13	8.435567003786192
ENSG00000053501	9.152368534717972e-13	8.72767988338902
ENSG00000230067	9.152368534717972e-13	4.796498893164514
ENSG00000133872	9.311570833534231e-13	8.928124316604919
ENSG00000196666	9.638180039121144e-13	4.1596839021565
ENSG00000167770	1.0266448530433943e-12	8.813692484594837
ENSG00000153250	1.026644853043398e-12	8.899784235633259
ENSG00000108932	1.038492465869377e-12	8.677568775085046
ENSG00000176399	1.0444665339017715e-12	6.664495289091312
ENSG00000147475	1.0444665339017715e-12	8.789936740680849
ENSG00000230207	1.0444665339017715e-12	7.229453094576226
ENSG00000114942	1.074846966466949e-12	8.948367231584678
ENSG00000243276	1.074846966466949e-12	7.096266490554486
ENSG00000186583	1.106094990967228e-12	6.481467030995014
ENSG00000198732	1.106094990967228e-12	8.873964625304993
ENSG00000203778	1.106094990967228e-12	7.776395901748468
ENSG00000105063	1.112450833735825e-12	8.890158957288799
ENSG00000213593	1.112450833735825e-12	8.882061791296895
ENSG00000166268	1.1317343845585942e-12	6.708901544297984
ENSG00000128581	1.1382349080869475e-12	7.7615742612998
ENSG00000166682	1.1382349080869637e-12	7.175864138872426
ENSG00000171202	1.1382349080869637e-12	8.658853972457846
ENSG00000262468	1.205290974900678e-12	7.986779333791461
ENSG00000223891	1.2402591321183693e-12	8.436559362077027
ENSG00000000460	1.2689494137582136e-12	7.969776374519316
ENSG00000138172	1.2762232342283236e-12	7.9639455659321445
ENSG00000269890	1.3359070824211668e-12	6.379515970839396
ENSG00000188010	1.3435576813304086e-12	7.68376195631836
ENSG00000255521	1.3512513084280617e-12	5.228270215674352
ENSG00000253619	1.3589882011308393e-12	4.561529816258075
ENSG00000143198	1.3745927394444735e-12	8.85120123968184
ENSG00000140563	1.3824608663347421e-12	8.903832818629208
ENSG00000163931	1.4224698213398573e-12	8.899784235633259
ENSG00000169740	1.4306070023187149e-12	8.514097342894432
ENSG00000126391	1.4552938233513882e-12	8.746394686016219
ENSG00000149289	1.549443745846194e-12	8.2805517661644
ENSG00000040199	1.549443745846194e-12	8.78436004533234
ENSG00000213862	1.5761427299257914e-12	6.708377968262372
ENSG00000198650	1.5851423938913655e-12	5.8557058249570675
ENSG00000143443	1.5851423938913655e-12	8.294577650564035
ENSG00000132254	1.594192518007902e-12	8.843104073689938
ENSG00000162836	1.6216484341090948e-12	8.667407742678863
ENSG00000132640	1.6309031891852063e-12	8.87549273765755
ENSG00000216863	1.6684436967767631e-12	7.9415537459568535
ENSG00000172568	1.6779606325173142e-12	6.414782404548613
ENSG00000142408	1.7165643496045174e-12	3.6788478187522076
ENSG00000110768	1.7263507485307837e-12	8.830422570640364
ENSG00000206561	1.8272780242350546e-12	8.290529067568084
ENSG00000204193	1.8376838607033174e-12	3.5937516464522714
ENSG00000220583	1.8586704026618224e-12	6.748834364586181
ENSG00000173401	1.8905922003618455e-12	6.2872511947817085
ENSG00000232070	1.912171838507293e-12	5.221639590954901
ENSG00000188596	1.9230521727711764e-12	8.801090131377867
ENSG00000255086	1.933993291623569e-12	3.6125796301460773
ENSG00000223552	1.933993291623569e-12	4.7720185822866314
ENSG00000110660	2.0123112961366714e-12	8.85624218096863
ENSG00000185238	2.0352542181576596e-12	8.579867029120491
ENSG00000105341	2.0352542181576596e-12	8.721110829749675
ENSG00000227425	2.0468217996912833e-12	2.798374220243562
ENSG00000119636	2.081913248557248e-12	5.836447611943798
ENSG00000215086	2.0937411501180834e-12	4.735048578428901
ENSG00000229638	2.1907699383596615e-12	8.533268749750746
ENSG00000109917	2.2032047497589537e-12	8.848145014976726
ENSG00000171469	2.215708852340075e-12	8.763124772061747
ENSG00000224858	2.331427032904103e-12	5.625055140978203
ENSG00000272711	2.466968105926306e-12	6.498281716008144
ENSG00000156587	2.509118201241914e-12	8.838519736632266
ENSG00000138036	2.5955504355815444e-12	8.38471798459841
ENSG00000177888	2.6698046486844517e-12	8.682609716371832
ENSG00000116852	2.76166606680037e-12	8.83195068299292
ENSG00000099800	2.8246234733318204e-12	8.76796355652645
ENSG00000250493	2.8889892259396547e-12	5.885532062225821
ENSG00000166224	2.9053043225493274e-12	8.676040662732488
ENSG00000026508	2.9882462363654618e-12	8.866859817603926
ENSG00000179820	3.0391224616451616e-12	8.547530655737825
ENSG00000226337	3.056269411536319e-12	4.889658545518934
ENSG00000162755	3.0735113179914924e-12	7.866041328977138
ENSG00000133812	3.125811946277696e-12	8.578874670829654
ENSG00000259420	3.161163340330053e-12	3.6282268807330675
ENSG00000243829	3.2512677898547062e-12	6.666939082945698
ENSG00000166341	3.2512677898547062e-12	8.211875721470363
ENSG00000213693	3.306535524028523e-12	7.702745194360944
ENSG00000181524	3.306535524028523e-12	8.294375493741951
ENSG00000109911	3.3251622254611197e-12	8.454281806413391
ENSG00000144061	3.325162225461179e-12	6.870938219733407
ENSG00000112531	3.400704475569124e-12	8.8714441546616
ENSG00000151117	3.419851712647507e-12	7.781732137698301
ENSG00000243926	3.4391047553970195e-12	5.65429439620366
ENSG00000204681	3.477930553760553e-12	7.671608911014381
ENSG00000165689	3.4975044649177978e-12	8.849673127329284
ENSG00000143761	3.5970075284065293e-12	8.936221482596823
ENSG00000145476	3.699287632721347e-12	8.701860273060754
ENSG00000198890	3.699287632721347e-12	8.190678750776362
ENSG00000072518	3.69928763272136e-12	8.799026264963588
ENSG00000099326	4.001100066742378e-12	8.87549273765755
ENSG00000185507	4.023559883508983e-12	8.859298405673744
ENSG00000261645	4.1377282218258965e-12	7.389923020914135
ENSG00000114631	4.207748999476559e-12	7.997843582264357
ENSG00000236204	4.375684489861802e-12	6.449905746744911
ENSG00000158710	4.375684489861802e-12	8.907881401625161
ENSG00000181163	4.449654438820061e-12	8.948367231584678
ENSG00000251680	4.499648045712987e-12	4.155829733369704
ENSG00000177700	4.6012945461319e-12	8.825381629353576
ENSG00000179051	4.6012945461319e-12	8.817284463361672
ENSG00000166411	4.627056214700696e-12	8.78084721639811
ENSG00000125462	4.705193438374057e-12	7.830213649084027
ENSG00000196169	4.731525805936691e-12	8.769158071639371
ENSG00000273002	4.838309080607967e-12	6.946612421735984
ENSG00000069275	4.892583997299537e-12	8.855249822677791
ENSG00000198755	4.947456244970382e-12	8.936221482596823
ENSG00000172922	5.002932266149265e-12	8.835006907698036
ENSG00000158042	5.002932266149265e-12	8.748458552430499
ENSG00000177542	5.115721739896531e-12	8.75601996436068
ENSG00000116584	5.115721739896604e-12	8.928124316604919
ENSG00000240087	5.144306722872098e-12	6.0663574407621805
ENSG00000213262	5.260222242802539e-12	8.101290315634149
ENSG00000240342	5.260222242802539e-12	8.384436677943718
ENSG00000138629	5.260222242802539e-12	8.85120123968184
ENSG00000069011	5.408725705422347e-12	5.549513547567894
ENSG00000139641	5.592366919546275e-12	8.915978567617064
ENSG00000053524	5.8467668913000075e-12	7.954874133300627
ENSG00000249487	5.9121205798162114e-12	2.915828234009158
ENSG00000149541	6.14655242118969e-12	8.801090131377867
ENSG00000236914	6.180778707346661e-12	5.418026885619148
ENSG00000213096	6.2151919629735975e-12	7.965358988311336
ENSG00000247735	6.354734776196643e-12	5.535845219190203
ENSG00000129562	6.354734776196643e-12	8.891687069641355
ENSG00000236287	6.354734776196688e-12	8.895735652637308
ENSG00000180447	6.533491774472088e-12	7.355116009496938
ENSG00000152558	6.533491774472181e-12	8.93217289960087
ENSG00000213062	6.6800411377606796e-12	7.020697135643768
ENSG00000174748	6.90593109836424e-12	8.948367231584678
ENSG00000267623	6.90593109836424e-12	4.985426301051842
ENSG00000182827	6.94430106112666e-12	8.878013208300944
ENSG00000151366	7.060670173356908e-12	8.455072007882142
ENSG00000261231	7.099883360865333e-12	6.046116478840183
ENSG00000163629	7.299176606028831e-12	7.749656038770673
ENSG00000162913	7.462553380063598e-12	6.301810983913917
ENSG00000205763	7.545581677064089e-12	7.14459949136961
ENSG00000214026	7.671825933829529e-12	8.753499493717285
ENSG00000103253	7.8868524328388e-12	8.477501796265656
ENSG00000095303	8.107787807758839e-12	8.206553473528885
ENSG00000142676	8.243251268682942e-12	8.936221482596823
ENSG00000272452	8.288897213678937e-12	7.56900641143413
ENSG00000170469	8.288897213678937e-12	8.272068712347915
ENSG00000148730	8.288897213678937e-12	8.867395571665647
ENSG00000122970	8.334791069121474e-12	8.100473254917736
ENSG00000183023	8.473973323390416e-12	8.427776575786265
ENSG00000170677	8.711026430350578e-12	7.022525008020369
ENSG00000137818	8.711026430350578e-12	8.948367231584678
ENSG00000132824	8.954580705314753e-12	8.878013208300944
ENSG00000173207	9.004086984060895e-12	8.601638056452805
ENSG00000130363	9.004086984060895e-12	8.415324088806432
ENSG00000162129	9.461895687001074e-12	8.636090586834696
ENSG00000154240	9.514151365189728e-12	7.604704296576471
ENSG00000119559	9.779705361420967e-12	8.676576416794209
ENSG00000182208	9.833681902895876e-12	8.616840030145775
ENSG00000172456	1.0332805462795863e-11	7.916732048499704
ENSG00000168569	1.0332805462795935e-11	8.54747836515288
ENSG00000143195	1.0562535280008054e-11	6.091239751098475
ENSG00000006016	1.0620745958401331e-11	5.368403679547557
ENSG00000236305	1.0856751270121343e-11	6.02034939091204
ENSG00000255547	1.1097897608259349e-11	3.7834163536920973
ENSG00000129595	1.1159000278154321e-11	8.782375328750668
ENSG00000175467	1.1159000278154321e-11	8.8714441546616
ENSG00000169857	1.1220432839781393e-11	8.763124772061747
ENSG00000104331	1.14067273647864e-11	8.863346988669695
ENSG00000121858	1.1788461856473851e-11	8.821333046357623
ENSG00000216866	1.2116120852766414e-11	5.8186753263945095
ENSG00000150054	1.2182716261923537e-11	6.678588993017159
ENSG00000104611	1.2316985709801753e-11	6.7861279875997775
ENSG00000140374	1.272856072652327e-11	8.853185956263514
ENSG00000107242	1.272856072652327e-11	8.895735652637308
ENSG00000095059	1.272856072652327e-11	8.857770293321186
ENSG00000159840	1.3817410654388699e-11	8.590941269984901
ENSG00000106785	1.3817410654388798e-11	8.781839574688947
ENSG00000171119	1.4045891769141715e-11	5.7809959371349695
ENSG00000062282	1.4200266324382047e-11	8.55178139555586
ENSG00000185950	1.4514022839217144e-11	7.6384715408278705
ENSG00000270041	1.4593518021088184e-11	6.460646559116569
ENSG00000188672	1.4915789954559125e-11	6.439263593911293
ENSG00000213609	1.4915789954559287e-11	6.539012907224454
ENSG00000142227	1.4997442048955014e-11	8.915978567617064
ENSG00000101190	1.4997442048955014e-11	8.176097235558
ENSG00000179456	1.5328455603883504e-11	8.587428441050672
ENSG00000270110	1.566662926365135e-11	5.45748921009541
ENSG00000163346	1.5752309142256857e-11	8.902304706276652
ENSG00000133884	1.5838448386330368e-11	8.853721710325235
ENSG00000120784	1.609964648822025e-11	6.351622822334127
ENSG00000169242	1.609964648822025e-11	6.509957609273144
ENSG00000177951	1.618764743316639e-11	8.83195068299292
ENSG00000185905	1.6544391489776588e-11	8.887638486645404
ENSG00000140577	1.6544391489776588e-11	8.780311462336389
ENSG00000197136	1.6544391489776588e-11	8.8795413206535
ENSG00000054967	1.7001175129192476e-11	8.541901669804371
ENSG00000228300	1.7187330564995097e-11	8.841575961337382
ENSG00000158716	1.747031631996462e-11	8.43177286819727
ENSG00000136141	1.747031631996493e-11	8.610727580735544
ENSG00000114315	1.747031631996493e-11	6.499272570593918
ENSG00000110011	1.756565610757074e-11	8.758540435004074
ENSG00000116191	1.785474628485385e-11	8.928124316604919
ENSG00000137070	1.795214223173692e-11	8.605150885387037
ENSG00000070047	1.8346961216696344e-11	8.826373987644413
ENSG00000229414	1.8446988498831337e-11	2.8761250147516133
ENSG00000157045	1.8446988498831337e-11	8.797041548381916
ENSG00000245281	1.8852471249294494e-11	6.379275259315892
ENSG00000226856	1.9477128246898194e-11	5.32899296662567
ENSG00000122787	1.9477128246898194e-11	7.584588936127806
ENSG00000198483	1.9689821628453157e-11	4.488524789582094
ENSG00000145050	2.0013137269249773e-11	8.915978567617064
ENSG00000167792	2.0341655407173772e-11	8.911929984621112
ENSG00000139239	2.078791415617318e-11	8.181340333666874
ENSG00000110536	2.090096984286459e-11	7.214848933483451
ENSG00000188959	2.090096984286459e-11	5.372525089986878
ENSG00000236552	2.090096984286459e-11	8.719582717397117
ENSG00000134809	2.1014628162645884e-11	8.671992079736537
ENSG00000234465	2.1475350903777577e-11	7.912320333283967
ENSG00000172803	2.1475350903777577e-11	7.271427306401328
ENSG00000185201	2.1475350903777577e-11	8.845624544333333
ENSG00000151704	2.2065195702465027e-11	7.435136188089763
ENSG00000124216	2.2065195702465027e-11	7.501935084245833
ENSG00000263326	2.2065195702465027e-11	3.8641085491299405
ENSG00000187049	2.230555436297437e-11	8.432308622258992
ENSG00000166946	2.2793995862842122e-11	8.903832818629208
ENSG00000252361	2.2793995862842122e-11	6.093107396743242
ENSG00000241556	2.2793995862842122e-11	6.380574676105752
ENSG00000228981	2.2793995862842122e-11	4.846721414360025
ENSG00000163219	2.3167191870448107e-11	8.843104073689938
ENSG00000143365	2.3167191870448107e-11	6.247473934840374
ENSG00000188282	2.3292916351438334e-11	7.453289773325935
ENSG00000223269	2.3931638591743226e-11	2.540534234501698
ENSG00000261373	2.3931638591743226e-11	8.292188620338193
ENSG00000118217	2.3931638591743394e-11	8.915978567617064
ENSG00000081721	2.3931638591743394e-11	8.741353744729432
ENSG00000162241	2.4191906468910114e-11	8.861818876317137
ENSG00000153789	2.4720792061966382e-11	8.082237812124447
ENSG00000234891	2.4720792061966734e-11	2.2815790436699666
ENSG00000100625	2.4854774183403232e-11	7.463743921876129
ENSG00000249353	2.5124876993585157e-11	7.813505897771584
ENSG00000150316	2.581278295115605e-11	8.761596659709188
ENSG00000073150	2.637636784447489e-11	6.117316116249269
ENSG00000162222	2.6806953393822503e-11	8.659310576686961
ENSG00000123836	2.709782966466266e-11	8.814228238656558
ENSG00000247595	2.7244425484880405e-11	6.0285737745492805
ENSG00000177105	2.7244425484880405e-11	8.76564524270514
ENSG00000183617	2.739179843685706e-11	8.779319104045552
ENSG00000202078	2.739179843685706e-11	4.592688590434743
ENSG00000245556	2.8753797976780497e-11	8.35757241873967
ENSG00000198382	2.9380228489486327e-11	8.755027606069843
ENSG00000175886	3.018209800350965e-11	6.581513095792033
ENSG00000198242	3.018209800350965e-11	8.915978567617064
ENSG00000213442	3.034502630541549e-11	8.548268566621632
ENSG00000174628	3.117268390756657e-11	6.954118371549042
ENSG00000159267	3.219510697307636e-11	8.807659185017213
ENSG00000270681	3.271856896971226e-11	7.1667218755724305
ENSG00000213755	3.271856896971226e-11	4.489344851016074
ENSG00000165678	3.3609596204602524e-11	8.911929984621112
ENSG00000196562	3.452438680100565e-11	8.898256123280701
ENSG00000170899	3.471025079305163e-11	8.389758925885197
ENSG00000105173	3.6232882102826024e-11	8.709957439052657
ENSG00000197958	3.6232882102826024e-11	8.940270065592774
ENSG00000130520	3.662365101764452e-11	8.8795413206535
ENSG00000136383	3.721755823650019e-11	7.822499274312508
ENSG00000134317	3.741761636172907e-11	8.744866573663662
ENSG00000144591	3.802413350336364e-11	8.882061791296895
ENSG00000176393	3.82284383229863e-11	8.729207995741579
ENSG00000256299	3.8433818522728746e-11	3.7734385597973676
ENSG00000143774	3.8433818522728746e-11	8.895735652637308
ENSG00000136021	3.8640279640443964e-11	8.911929984621112
ENSG00000149089	3.926620429864089e-11	8.61676088031317
ENSG00000150779	3.926620429864089e-11	8.699875556479082
ENSG00000253897	3.968899478120137e-11	1.7243919382307988
ENSG00000203930	4.033155542823982e-11	3.6345099433466155
ENSG00000262454	4.054799865315322e-11	7.496325640901015
ENSG00000152422	4.054799865315322e-11	8.751971381364728
ENSG00000141441	4.12041788739707e-11	8.237545465561492
ENSG00000256604	4.187075873341969e-11	4.637957342601006
ENSG00000170522	4.3467464882418754e-11	7.875369971451518
ENSG00000233411	4.3467464882418754e-11	6.187391294694819
ENSG00000241352	4.3467464882419064e-11	5.528397087210153
ENSG00000239559	4.3467464882419064e-11	7.187159296546879
ENSG00000268358	4.464433546560458e-11	7.066929069777566
ENSG00000162522	4.4883427601735825e-11	8.36167329232057
ENSG00000253982	4.4883427601735825e-11	7.627252654138229
ENSG00000174437	4.560825503057761e-11	8.920027150613016
ENSG00000218175	4.5608255030578094e-11	8.4385440786587
ENSG00000144712	4.585240274069745e-11	8.458866143471063
ENSG00000087884	4.6097830595694185e-11	7.507361579188835
ENSG00000174165	4.709247527426649e-11	8.613248051378937
ENSG00000149781	4.810813349184808e-11	8.89420754028475
ENSG00000104979	4.836538209138477e-11	8.863346988669695
ENSG00000099849	4.967197318006358e-11	8.601638056452805
ENSG00000169567	4.967197318006358e-11	8.924075733608968
ENSG00000272034	4.967197318006358e-11	7.276475230178775
ENSG00000158714	4.9671973180063755e-11	6.454922759966751
ENSG00000182054	5.0742083617513945e-11	8.907881401625161
ENSG00000078081	5.2111517264519046e-11	8.8714441546616
ENSG00000229766	5.351713111649706e-11	6.0157330740922275
ENSG00000070081	5.351713111649706e-11	8.93217289960087
ENSG00000159433	5.4959859637691796e-11	8.83195068299292
ENSG00000165917	5.525294298707134e-11	5.360483879278818
ENSG00000072778	5.525294298707134e-11	8.940270065592774
ENSG00000100246	5.525294298707134e-11	8.09105013339536
ENSG00000178105	5.584370933147087e-11	8.758540435004074
ENSG00000197385	5.614140800089041e-11	8.449161715293997
ENSG00000155974	5.644066084989641e-11	8.624199285253871
ENSG00000139133	5.644066084989641e-11	8.024235798293521
ENSG00000167588	5.644066084989641e-11	6.732464096399834
ENSG00000244165	5.765337334129146e-11	8.26590397235274
ENSG00000077235	5.79605169110488e-11	8.827902099996969
ENSG00000109339	5.920519703264313e-11	4.911392283844626
ENSG00000114423	5.983731605787354e-11	8.610727580735544
ENSG00000187243	6.079790618030798e-11	4.194622482177157
ENSG00000213930	6.112144646127661e-11	8.757548076713238
ENSG00000167987	6.210221771604546e-11	8.565657413718357
ENSG00000165916	6.24325537203796e-11	8.85120123968184
ENSG00000163382	6.377119184589005e-11	8.873964625304993
ENSG00000089876	6.479357709960353e-11	8.684137828724392
ENSG00000175197	6.548406677611816e-11	8.711485551405216
ENSG00000229914	6.548406677611955e-11	6.575800385848296
ENSG00000030066	6.618176085189986e-11	8.849673127329284
ENSG00000232453	6.618176085190056e-11	6.520113032387725
ENSG00000110274	6.724197118378574e-11	8.783367687041503
ENSG00000186184	6.759905691194858e-11	8.87549273765755
ENSG00000135185	6.941252646471484e-11	8.907881401625161
ENSG00000230188	6.941252646471484e-11	4.463537275816031
ENSG00000204131	6.941252646471484e-11	6.28146954129012
ENSG00000172362	6.941252646471484e-11	3.4975542967287008
ENSG00000255004	7.015117824531297e-11	1.6193659300263432
ENSG00000258422	7.089752541517559e-11	4.484735008904233
ENSG00000242814	7.089752541517559e-11	5.246436722560403
ENSG00000158793	7.435343807542184e-11	8.709957439052657
ENSG00000139219	7.474746286142246e-11	4.683331934622952
ENSG00000002586	7.634410962708773e-11	8.187401943429576
ENSG00000137496	7.83869377202635e-11	8.363939315556932
ENSG00000179397	7.838693772026405e-11	7.182874357795116
ENSG00000123131	7.880187905759273e-11	8.948367231584678
ENSG00000259475	7.880187905759273e-11	3.8220842138570914
ENSG00000100316	8.048325776099002e-11	8.948367231584678
ENSG00000143515	8.090906065791837e-11	8.940270065592774
ENSG00000166896	8.090906065791837e-11	8.14953971434593
ENSG00000102871	8.090906065791837e-11	8.804602960312097
ENSG00000162236	8.133706898653529e-11	8.855249822677791
ENSG00000231084	8.263443851355769e-11	6.9466215031578935
ENSG00000147251	8.307138079700487e-11	8.777790991692996
ENSG00000255299	8.710702889036025e-11	5.423906907037077
ENSG00000187764	8.756711132800659e-11	8.8795413206535
ENSG00000240036	8.756711132800659e-11	6.200219651797271
ENSG00000234160	8.756711132800659e-11	7.373852146500136
ENSG00000231007	9.181635744716273e-11	6.239462645757304
ENSG00000242689	9.181635744716338e-11	7.146878385845281
ENSG00000116209	9.230077675646125e-11	8.936221482596823
ENSG00000225855	9.376909609244322e-11	8.27393042194011
ENSG00000144040	9.376909609244322e-11	8.622873329723399
ENSG00000140386	9.476065390280711e-11	8.835006907698036
ENSG00000180573	9.677466047718934e-11	8.891687069641355
ENSG00000160752	9.677466047719105e-11	8.768165713348534
ENSG00000154370	9.883055217980423e-11	8.530748279107353
ENSG00000146147	9.935116903132994e-11	6.624157045987278
ENSG00000110090	9.935116903132994e-11	8.903832818629208
ENSG00000198860	9.9351169031331e-11	8.810715409722327
ENSG00000228031	1.0146061602814581e-10	5.7092602820244105
ENSG00000256116	1.0146061602814581e-10	4.613147501593293
ENSG00000187098	1.0146061602814618e-10	7.770084508532314
ENSG00000067167	1.0199479081967324e-10	8.93217289960087
ENSG00000145425	1.0361388697931876e-10	8.940270065592774
ENSG00000213621	1.0415915607074196e-10	5.221047211950622
ENSG00000182050	1.0415915607074196e-10	7.192139868894575
ENSG00000105467	1.0692791403726296e-10	5.1491347190540155
ENSG00000197647	1.069279140372641e-10	7.995825000917328
ENSG00000163673	1.069279140372641e-10	4.278667015452838
ENSG00000173621	1.069279140372641e-10	7.280383741915594
ENSG00000154229	1.069279140372641e-10	8.863346988669695
ENSG00000269990	1.0805547659306784e-10	8.370051764967164
ENSG00000218052	1.1209435328800898e-10	7.933371875552065
ENSG00000198873	1.1209435328800898e-10	8.760604301418354
ENSG00000230216	1.1268326774248115e-10	3.9363376103771937
ENSG00000116668	1.1812160471463387e-10	8.729207995741579
ENSG00000231611	1.2125304856860798e-10	7.443407200718674
ENSG00000100422	1.2446569809622997e-10	8.907881401625161
ENSG00000125084	1.2709566634657138e-10	6.4217921224750585
ENSG00000138674	1.2709566634657138e-10	8.924075733608968
ENSG00000204922	1.2776161020289628e-10	7.775816290529873
ENSG00000110719	1.2843096870424734e-10	8.920027150613016
ENSG00000110713	1.3114289259677826e-10	8.857770293321186
ENSG00000187792	1.3114289259677826e-10	8.36274480044401
ENSG00000198283	1.339108346788342e-10	3.2914787267704773
ENSG00000173113	1.346117050098923e-10	8.891687069641355
ENSG00000163001	1.3889293926845777e-10	8.557560247726453
ENSG00000137509	1.4108324170801338e-10	8.899784235633259
ENSG00000015133	1.4108324170801338e-10	8.907881401625161
ENSG00000131089	1.418208264675287e-10	8.734784691090086
ENSG00000245330	1.4785893473635472e-10	5.7514404425411145
ENSG00000179141	1.5175974514834453e-10	6.921908545224822
ENSG00000122882	1.5175974514834453e-10	8.740361386438595
ENSG00000140750	1.5255190449079422e-10	8.514553947123547
ENSG00000162840	1.525519044907953e-10	4.6343383144661585
ENSG00000254911	1.5576120157292277e-10	7.472997300404361
ENSG00000174485	1.5576120157292277e-10	8.840047848984822
ENSG00000169213	1.5576120157292497e-10	8.780311462336389
ENSG00000186976	1.5576120157292497e-10	6.813421230479777
ENSG00000253741	1.5657379244538444e-10	5.973081403862147
ENSG00000148985	1.5739053097493608e-10	8.739825632376874
ENSG00000169255	1.5986583983828424e-10	6.573324220040207
ENSG00000116977	1.606993768331884e-10	8.77122193805365
ENSG00000175573	1.6069937683318954e-10	8.797041548381916
ENSG00000174996	1.6153716591020486e-10	8.767173355057698
ENSG00000177455	1.6153716591020486e-10	7.322761531098634
ENSG00000130810	1.6752254079748914e-10	7.660411976985958
ENSG00000109920	1.692721419610642e-10	8.892679427932192
ENSG00000164967	1.692721419610642e-10	8.726151771036463
ENSG00000143401	1.7282514716580353e-10	8.859298405673744
ENSG00000271959	1.7372473793880428e-10	4.924515228902352
ENSG00000108828	1.7372473793880428e-10	8.826909741706134
ENSG00000139352	1.7372473793880428e-10	6.704024675013096
ENSG00000233276	1.7736913926167097e-10	8.878013208300944
ENSG00000139116	1.8108830756474692e-10	8.759076189065794
ENSG00000174989	1.8108830756474692e-10	8.802618243730425
ENSG00000162620	1.8202995686628197e-10	7.740926916263911
ENSG00000198814	1.8584469359230481e-10	8.159367149512475
ENSG00000110075	1.8681053252878267e-10	8.884582261940288
ENSG00000110200	1.8681053252878267e-10	7.867235844090057
ENSG00000125743	1.8778128172430985e-10	8.8714441546616
ENSG00000105339	1.9171387054342768e-10	8.936221482596823
ENSG00000155846	1.9674304865679041e-10	8.743874215372825
ENSG00000158006	1.998222672159818e-10	8.477378789276177
ENSG00000197016	2.0085911222578166e-10	6.799730161995931
ENSG00000128928	2.0612279961265427e-10	8.8714441546616
ENSG00000167196	2.0719161394712925e-10	8.714998380339445
ENSG00000254965	2.082658492922504e-10	6.27340201371276
ENSG00000198918	2.104306905585277e-10	8.924075733608968
ENSG00000254739	2.1152135057657997e-10	4.994601576477811
ENSG00000178722	2.1705813825805794e-10	5.40806072305788
ENSG00000136425	2.181823868026904e-10	8.04784167597037
ENSG00000196182	2.2158941802431673e-10	8.865867459313089
ENSG00000179604	2.2738379577185068e-10	7.206911094538327
ENSG00000134864	2.2856032933933912e-10	8.136068009827603
ENSG00000012061	2.321257719275131e-10	8.835006907698036
ENSG00000153179	2.333262986408636e-10	8.59858183174769
ENSG00000213261	2.3453289791360245e-10	6.850600139174037
ENSG00000227627	2.345328979136058e-10	3.887014731999723
ENSG00000030419	2.3942062268266404e-10	8.2348412639156
ENSG00000167257	2.444079342172159e-10	8.70690121434754
ENSG00000259436	2.444079342172159e-10	8.095888917860064
ENSG00000068308	2.444079342172177e-10	8.857770293321186
ENSG00000104529	2.456705538047836e-10	8.93217289960087
ENSG00000260719	2.456705538047836e-10	8.373362437079306
ENSG00000163235	2.5207996989486916e-10	8.311614474601539
ENSG00000171033	2.5865284299324736e-10	8.246732565496426
ENSG00000108176	2.5998738875284036e-10	8.39706589040835
ENSG00000219559	2.6539324151529765e-10	3.901397480258917
ENSG00000145808	2.709089755310418e-10	4.442129736876853
ENSG00000264442	2.709089755310418e-10	6.538733078531657
ENSG00000261355	2.723053325246321e-10	8.546942611091158
ENSG00000111445	2.7796148859067155e-10	8.45932274770018
ENSG00000184277	2.7939338405829637e-10	8.785888157684896
ENSG00000220749	2.8519345090157774e-10	7.081172549945058
ENSG00000143575	2.8519345090158074e-10	8.899784235633259
ENSG00000000457	2.911112149208312e-10	8.615232767960611
ENSG00000068912	2.911112149208312e-10	8.915978567617064
ENSG00000146350	2.92609318282864e-10	7.906592320760905
ENSG00000142279	2.9411496003834163e-10	5.5658311042932995
ENSG00000085552	2.9714900703993794e-10	6.068928255660597
ENSG00000254754	3.0021365432407974e-10	2.731003007437107
ENSG00000171365	3.0643595767652346e-10	8.100596261907215
ENSG00000143499	3.0801113291868153e-10	8.724623658683905
ENSG00000256633	3.095942249647926e-10	3.3746980480900994
ENSG00000223387	3.095942249647926e-10	4.31828453427267
ENSG00000140367	3.1600654085520557e-10	8.87549273765755
ENSG00000272970	3.2090082618467086e-10	4.353836920652333
ENSG00000164236	3.225486667477052e-10	5.136802269131881
ENSG00000205078	3.2420478046746595e-10	7.5632982756680684
ENSG00000227512	3.2420478046747055e-10	4.527673033969621
ENSG00000150776	3.2420478046747055e-10	8.732720824675809
ENSG00000137710	3.3091278075614816e-10	8.87549273765755
ENSG00000177383	3.34317483292934e-10	8.81881257571423
ENSG00000272369	3.465058318261913e-10	6.730041651988964
ENSG00000100097	3.465058318261913e-10	8.911929984621112
ENSG00000149476	3.4828211647672137e-10	8.833478795345478
ENSG00000137492	3.4828211647672137e-10	8.887638486645404
ENSG00000228057	3.5006730322907435e-10	6.037848700811745
ENSG00000172638	3.5547671260902797e-10	7.974562868399074
ENSG00000101310	3.5547671260902926e-10	8.891687069641355
ENSG00000163113	3.6281655359431393e-10	8.726151771036463
ENSG00000204060	3.6281655359431393e-10	4.544517223905062
ENSG00000231028	3.646745424205864e-10	5.57149954500366
ENSG00000181191	3.646745424205864e-10	8.66137444310124
ENSG00000198756	3.646745424205864e-10	5.729879055886028
ENSG00000134375	3.646745424205864e-10	8.867395571665647
ENSG00000198353	3.6467454242058897e-10	5.240935465493962
ENSG00000238279	3.6654183282762375e-10	5.008112207802959
ENSG00000166200	3.74104922519384e-10	8.878013208300944
ENSG00000162910	3.741049225193893e-10	8.759076189065794
ENSG00000250978	3.760194069259185e-10	3.730902954131984
ENSG00000073861	3.779434688800863e-10	7.271726226895245
ENSG00000174606	3.8182051270770287e-10	8.839055490693989
ENSG00000163754	3.8182051270770695e-10	8.863346988669695
ENSG00000235670	3.837735887764813e-10	4.076094495759896
ENSG00000188636	3.837735887764813e-10	8.1049349191543
ENSG00000236296	3.9569880596784727e-10	7.625587546787839
ENSG00000071082	3.997538032505145e-10	8.936221482596823
ENSG00000166348	4.0179650768618786e-10	8.434495495662748
ENSG00000181264	4.1216407495276427e-10	7.74350889566902
ENSG00000213619	4.142687489006717e-10	8.821333046357623
ENSG00000005801	4.2279300865773796e-10	8.708429326700099
ENSG00000259768	4.2279300865774246e-10	5.177448998975421
ENSG00000261435	4.2279300865774246e-10	4.9918061827210325
ENSG00000171161	4.314886532846751e-10	8.686658299367785
ENSG00000164258	4.336897358374111e-10	8.75601996436068
ENSG00000136758	4.4260434598468983e-10	8.915978567617064
ENSG00000255516	4.426043459846977e-10	3.3233202611222494
ENSG00000186193	4.4712857278452463e-10	8.294323203157006
ENSG00000198157	4.4712857278452463e-10	8.342906199108421
ENSG00000271430	4.53999790953912e-10	8.360092889383067
ENSG00000232472	4.6097418887933055e-10	8.317138879365103
ENSG00000262155	4.680532780370637e-10	4.635765970026718
ENSG00000198108	4.680532780370687e-10	8.717852448222475
ENSG00000130383	4.680532780370687e-10	3.188713922934249
ENSG00000143514	4.704365034835152e-10	8.761596659709188
ENSG00000094916	4.776575694410828e-10	8.815756351009115
ENSG00000134779	4.800885808332028e-10	8.682609716371832
ENSG00000255438	4.899341328427654e-10	6.3513454562560225
ENSG00000186660	4.924261929622639e-10	8.859298405673744
ENSG00000264148	4.924261929622639e-10	5.547293396997624
ENSG00000148334	4.999769421100877e-10	8.835999265988871
ENSG00000116903	5.025189159823215e-10	8.730200354032414
ENSG00000180998	5.025189159823215e-10	6.597493523165073
ENSG00000166012	5.025189159823215e-10	8.85120123968184
ENSG00000120756	5.050735199260173e-10	8.03238525487037
ENSG00000272899	5.050735199260173e-10	7.891109040413242
ENSG00000076043	5.076408151679521e-10	8.801090131377867
ENSG00000116984	5.128137259000526e-10	8.843104073689938
ENSG00000162607	5.128137259000526e-10	8.785888157684896
ENSG00000143882	5.154194652942241e-10	8.071846312711104
ENSG00000143252	5.154194652942241e-10	8.794977681967636
ENSG00000154589	5.180381437973046e-10	8.822861158710182
ENSG00000136643	5.180381437973046e-10	8.759076189065794
ENSG00000166557	5.18038143797312e-10	8.903832818629208
ENSG00000146083	5.259724422923408e-10	8.8795413206535
ENSG00000143412	5.313278273083981e-10	8.158623684048386
ENSG00000162300	5.394609644152916e-10	7.991767984493304
ENSG00000108298	5.394609644152916e-10	8.944318648588725
ENSG00000107745	5.394609644152916e-10	8.669471609093144
ENSG00000052126	5.421989515068124e-10	7.252037255254511
ENSG00000260359	5.477157296917686e-10	8.827902099996969
ENSG00000081760	5.50494652503065e-10	8.714998380339443
ENSG00000259772	5.560938971879974e-10	8.807659185017213
ENSG00000272024	5.589143526495411e-10	5.401227899654346
ENSG00000169239	5.674598596583555e-10	8.266360576581853
ENSG00000187824	5.674598596583555e-10	8.342827049275817
ENSG00000087510	5.790527410848726e-10	4.5046655197147425
ENSG00000143811	5.790527410848726e-10	8.827902099996969
ENSG00000197779	5.790527410848726e-10	8.376620818606508
ENSG00000160972	5.819869334162397e-10	8.332543009880157
ENSG00000102931	5.968772231347868e-10	8.70491649776587
ENSG00000136895	5.998996425126322e-10	8.475517079683984
ENSG00000215283	6.121395831909064e-10	4.922793884110515
ENSG00000103740	6.121395831909064e-10	5.815493779240383
ENSG00000197858	6.121395831909152e-10	8.903832818629208
ENSG00000235609	6.152374975602638e-10	5.959183072070633
ENSG00000159788	6.152374975602638e-10	8.286989379386192
ENSG00000168014	6.15237497560266e-10	8.707436968409263
ENSG00000118495	6.24623445984487e-10	8.319653795428216
ENSG00000122218	6.277830779980004e-10	8.911929984621112
ENSG00000179119	6.438169868426204e-10	8.835999265988871
ENSG00000205710	6.438169868426226e-10	7.776795777581404
ENSG00000149547	6.470714502918656e-10	8.849673127329284
ENSG00000123444	6.470714502918656e-10	8.024490245700552
ENSG00000138617	6.635864144976818e-10	8.677568775085046
ENSG00000106211	6.736923307054472e-10	8.87549273765755
ENSG00000135549	6.94357318173292e-10	6.394742123387734
ENSG00000223547	7.049207808758692e-10	8.815756351009115
ENSG00000150938	7.120501488852452e-10	7.757534329488329
ENSG00000244038	7.265208561661172e-10	8.93217289960087
ENSG00000188971	7.301831901287072e-10	8.637082945125531
ENSG00000143578	7.450137407623364e-10	8.540294407619205
ENSG00000149182	7.450137407623364e-10	8.845624544333333
ENSG00000164122	7.450137407623364e-10	6.078740504078977
ENSG00000234776	7.450137407623364e-10	4.725003393495829
ENSG00000097046	7.601384362003191e-10	8.289053245800472
ENSG00000099954	7.601384362003191e-10	8.30577777726572
ENSG00000159403	7.601384362003191e-10	8.696819331773968
ENSG00000137575	7.639662343095196e-10	8.839055490693989
ENSG00000254873	7.639662343095278e-10	6.671361716590068
ENSG00000094631	7.794666207612028e-10	8.8714441546616
ENSG00000164615	7.833894706415458e-10	8.81323588036572
ENSG00000188613	7.952740986992049e-10	8.138889663882692
ENSG00000167476	7.992746437833184e-10	8.752963739655565
ENSG00000146904	8.032948459469602e-10	5.397891336068829
ENSG00000152582	8.154743389407395e-10	8.785888157684896
ENSG00000264920	8.19574115651866e-10	7.4574993637116105
ENSG00000103066	8.19574115651866e-10	8.71301366375777
ENSG00000197558	8.19574115651866e-10	6.9496944783071966
ENSG00000255139	8.195741156518748e-10	6.43646932541036
ENSG00000212607	8.236940247678867e-10	6.548711586535102
ENSG00000260808	8.278341626872683e-10	5.306589193706538
ENSG00000213445	8.319946262576482e-10	8.80513871437382
ENSG00000225674	8.403769200000705e-10	4.303669114550216
ENSG00000242083	8.445989461315589e-10	5.325157977930129
ENSG00000138780	8.445989461315739e-10	8.444120774007208
ENSG00000228510	8.573897269283681e-10	5.069487914124874
ENSG00000101294	8.835414644850689e-10	8.93217289960087
ENSG00000167526	8.969079126569691e-10	8.948367231584678
ENSG00000185483	8.969079126569691e-10	5.695784507080159
ENSG00000257086	9.059283949787651e-10	5.522610322317949
ENSG00000139629	9.288690518464812e-10	8.722103188040512
ENSG00000136828	9.476292185707827e-10	8.837527378341429
ENSG00000255320	9.523767813597692e-10	6.96335510936347
ENSG00000184258	9.667592828922068e-10	4.070089973822521
ENSG00000225828	9.716004254893474e-10	7.863304713503303
ENSG00000172500	9.716004254893474e-10	8.830958324702085
ENSG00000096996	9.716004254893474e-10	8.709957439052657
ENSG00000188368	9.764652426042042e-10	5.18424534776069
ENSG00000125864	9.764652426042042e-10	4.6389963359831015
ENSG00000185834	9.912028723251722e-10	7.328819947891171
ENSG00000123595	9.961635214077447e-10	8.772750050406207
ENSG00000107263	1.001148414591539e-09	8.93217289960087
ENSG00000176171	1.0213327465044266e-09	8.443514303540955
ENSG00000105426	1.0367312719787046e-09	7.267975652503677
ENSG00000270170	1.0471226740820512e-09	8.571488556473897
ENSG00000130165	1.0471226740820512e-09	8.821333046357623
ENSG00000149609	1.0471226740820587e-09	5.797826812080891
ENSG00000236756	1.052356450243569e-09	5.028989746914332
ENSG00000156140	1.0629007576348621e-09	4.050584092783136
ENSG00000196236	1.0682115324853367e-09	8.533725353979861
ENSG00000149054	1.07354821812606e-09	8.903832818629208
ENSG00000241978	1.0789109377810642e-09	6.222950231420641
ENSG00000188825	1.0951565416375247e-09	7.031229399529442
ENSG00000260591	1.0951565416375247e-09	6.959908115123792
ENSG00000129084	1.0951565416375247e-09	8.673318035267009
ENSG00000233108	1.0951565416375247e-09	7.641861028604252
ENSG00000116957	1.0951565416375247e-09	8.604158527096198
ENSG00000254650	1.1006246410287534e-09	5.695896741686197
ENSG00000126768	1.1006246410287534e-09	8.743874215372825
ENSG00000255183	1.1061193991561404e-09	4.970684887374138
ENSG00000144485	1.174182582087768e-09	7.756729922254815
ENSG00000176014	1.174182582087768e-09	7.075629179394094
ENSG00000196914	1.1800356477166885e-09	8.915978567617064
ENSG00000232995	1.2037341300778531e-09	7.034874003049592
ENSG00000224976	1.2097309859363877e-09	5.201108188495558
ENSG00000196208	1.2097309859363877e-09	7.5031108393708
ENSG00000188779	1.215757010224407e-09	6.821845301586365
ENSG00000114023	1.234011479542443e-09	8.763124772061747
ENSG00000131187	1.234011479542443e-09	8.07245278317736
ENSG00000160055	1.234011479542443e-09	8.203040644594655
ENSG00000025434	1.234011479542443e-09	8.154659805465323
ENSG00000105085	1.24015556662413e-09	8.416114290275184
ENSG00000267193	1.24015556662413e-09	3.686478563560492
ENSG00000240616	1.26503199481913e-09	7.126908460504102
ENSG00000159399	1.26503199481913e-09	8.69050472554165
ENSG00000179532	1.271326834159624e-09	8.85120123968184
ENSG00000101439	1.2968134440506574e-09	8.896728010928143
ENSG00000175348	1.2968134440506803e-09	8.7752705210496
ENSG00000261644	1.2968134440506803e-09	7.3899150380663885
ENSG00000129749	1.2968134440506803e-09	6.298697138048841
ENSG00000211699	1.3032626385328385e-09	7.213491875623452
ENSG00000143947	1.3227986794401655e-09	8.940270065592774
ENSG00000105617	1.32937400828923e-09	8.454079649591305
ENSG00000249421	1.33598124448774e-09	2.6613783608320434
ENSG00000122863	1.33598124448774e-09	6.677337586150608
ENSG00000182742	1.355995909450765e-09	7.124902714767838
ENSG00000135905	1.355995909450765e-09	8.883589903649453
ENSG00000080947	1.355995909450765e-09	7.490910341821919
ENSG00000189157	1.3695013408651886e-09	6.177832615747608
ENSG00000172183	1.3695013408652033e-09	8.920027150613016
ENSG00000047346	1.3763032140287103e-09	8.936221482596823
ENSG00000101940	1.3763032140287103e-09	8.791464853033405
ENSG00000237686	1.390006050717623e-09	5.789492304811087
ENSG00000148175	1.390006050717633e-09	8.903832818629208
ENSG00000070886	1.3969073265622626e-09	5.810233206723516
ENSG00000123119	1.3969073265622676e-09	7.597750806049959
ENSG00000166068	1.3969073265622676e-09	8.584372216345557
ENSG00000224993	1.4038420501492397e-09	4.790751814473089
ENSG00000175505	1.4248484905791242e-09	7.355265571274328
ENSG00000239719	1.4248484905791344e-09	6.209729809930937
ENSG00000213625	1.4319185919899115e-09	8.883589903649453
ENSG00000128228	1.4319185919899115e-09	8.887638486645404
ENSG00000244926	1.4319185919899115e-09	5.681773238432806
ENSG00000171759	1.4319185919899115e-09	6.76268366478944
ENSG00000234377	1.4319185919899115e-09	5.658267840626494
ENSG00000267169	1.4605430657247489e-09	7.528350838480473
ENSG00000261098	1.4605430657247489e-09	7.631249280717605
ENSG00000099622	1.4897258865494532e-09	8.93217289960087
ENSG00000106004	1.497110072290318e-09	6.794386237327773
ENSG00000267701	1.5045299843870294e-09	7.111010757708797
ENSG00000173926	1.5119857912516367e-09	7.802007800674368
ENSG00000186298	1.511985791251642e-09	8.903832818629208
ENSG00000196092	1.5270057667958181e-09	8.195903423065648
ENSG00000236675	1.5270057667958181e-09	7.199829574023931
ENSG00000269696	1.5421713617184453e-09	4.2427817804252
ENSG00000273489	1.5421713617184618e-09	4.733662150297788
ENSG00000107331	1.5651958023780293e-09	8.80918729736977
ENSG00000231738	1.580731490380657e-09	5.351362138749374
ENSG00000213293	1.6043176314718787e-09	3.831789250257027
ENSG00000197580	1.6043176314718787e-09	7.029571297696749
ENSG00000173120	1.6122557517354738e-09	8.928124316604919
ENSG00000261786	1.6122557517354738e-09	8.74718488748497
ENSG00000158077	1.6122557517354738e-09	8.04718291491917
ENSG00000175224	1.6122557517354738e-09	8.891687069641355
ENSG00000269994	1.612255751735491e-09	5.489179216137675
ENSG00000182575	1.6202322071606316e-09	6.223301098814718
ENSG00000267121	1.6202322071606604e-09	8.707436968409263
ENSG00000213465	1.6363008457470346e-09	8.338909906697417
ENSG00000220842	1.6363008457470346e-09	6.6172556206919255
ENSG00000135372	1.6443933920997915e-09	8.867395571665647
ENSG00000110583	1.6443933920997915e-09	8.757548076713238
ENSG00000186063	1.6443933920997973e-09	8.78489579939406
ENSG00000184933	1.6525250000044893e-09	3.760009965032716
ENSG00000110025	1.660695853139184e-09	7.571381453651616
ENSG00000185686	1.685445733320682e-09	7.450097246836186
ENSG00000102290	1.685445733320712e-09	2.6477186477333676
ENSG00000079156	1.6937754210042384e-09	5.727112070907937
ENSG00000239415	1.6937754210042684e-09	7.207015989533685
ENSG00000163995	1.719006297738643e-09	5.319284905808771
ENSG00000221890	1.719006297738643e-09	4.083447898666957
ENSG00000143258	1.719006297738643e-09	8.781839574688947
ENSG00000144354	1.7274978266616082e-09	5.464922761029161
ENSG00000198088	1.7360302921490035e-09	8.326966314531647
ENSG00000073060	1.7360302921490035e-09	8.750979023073892
ENSG00000136521	1.779313427365767e-09	8.8795413206535
ENSG00000158062	1.8057869868357925e-09	8.694755465359687
ENSG00000197747	1.8057869868357925e-09	8.76564524270514
ENSG00000142039	1.8146966384779799e-09	8.738833274086039
ENSG00000177054	1.8507662511543864e-09	8.643651998764877
ENSG00000173166	1.8782767021203162e-09	7.8275472211169905
ENSG00000177189	1.8875352305279273e-09	8.821333046357623
ENSG00000143862	1.8968382933624345e-09	8.704380743704148
ENSG00000241288	1.8968382933624345e-09	5.9574662472661615
ENSG00000086967	1.8968382933624345e-09	5.331631191682575
ENSG00000187013	1.8968382933624345e-09	3.1025910602269238
ENSG00000243224	1.906186099270647e-09	6.429453264498387
ENSG00000169241	1.9155788578493523e-09	8.853721710325235
ENSG00000205744	1.9345000761805823e-09	8.841575961337382
ENSG00000236133	1.9536036442905743e-09	4.205156429397832
ENSG00000174851	1.9536036442905743e-09	8.835999265988871
ENSG00000104903	1.9632243437186377e-09	8.45750777411265
ENSG00000109685	1.9826046502532136e-09	8.87549273765755
ENSG00000170271	1.992364691074498e-09	7.683090324027853
ENSG00000269934	1.992364691074498e-09	4.854347838084992
ENSG00000198056	1.992364691074498e-09	8.404222988694363
ENSG00000272543	2.002171614386065e-09	2.2086976786951364
ENSG00000182985	2.0120256395185616e-09	8.848145014976726
ENSG00000151498	2.0318758775586662e-09	8.819804934005067
ENSG00000160766	2.0318758775586877e-09	8.109975526272718
ENSG00000133195	2.0418725341307874e-09	8.710949797343492
ENSG00000175985	2.0519171798616523e-09	5.323650030591106
ENSG00000185100	2.0721513372605374e-09	6.779392750627338
ENSG00000134419	2.0721513372605374e-09	8.882061791296895
ENSG00000237840	2.0823413007118047e-09	6.48141467092226
ENSG00000074695	2.092580156897277e-09	8.936221482596823
ENSG00000272468	2.1028681342815083e-09	7.600303690521295
ENSG00000144369	2.113205462366549e-09	8.353576126328665
ENSG00000251478	2.1132054623665865e-09	2.8087456932336377
ENSG00000223802	2.134029093861151e-09	3.5969589002072833
ENSG00000149357	2.134029093861151e-09	8.83195068299292
ENSG00000224614	2.144515861502713e-09	6.729413815154688
ENSG00000173218	2.1869680767150074e-09	7.115785858311141
ENSG00000117153	2.1869680767150074e-09	8.768165713348534
ENSG00000133138	2.1869680767150074e-09	7.296170235790001
ENSG00000270028	2.197708598476878e-09	5.082186921680312
ENSG00000172965	2.197708598476878e-09	8.603956370274114
ENSG00000157625	2.2855057730081902e-09	8.745402327725383
ENSG00000232346	2.2855057730081902e-09	7.371892527087379
ENSG00000115286	2.307984300289807e-09	8.80918729736977
ENSG00000110717	2.307984300289807e-09	8.814228238656558
ENSG00000203965	2.3421070810835666e-09	8.410537594926677
ENSG00000174607	2.3421070810835666e-09	8.648947387458694
ENSG00000175220	2.3535903470030238e-09	8.842568319628215
ENSG00000255224	2.3535903470030486e-09	6.462678663432121
ENSG00000105248	2.400075237688846e-09	8.597589473456853
ENSG00000129675	2.459442366140477e-09	8.861818876317137
ENSG00000053371	2.483588264464138e-09	8.462633419812324
ENSG00000120217	2.520241322796573e-09	8.611263334797266
ENSG00000107614	2.520241322796573e-09	8.334729883283915
ENSG00000271420	2.520241322796573e-09	2.5149262451450807
ENSG00000006756	2.520241322796573e-09	6.253222525195762
ENSG00000110756	2.5325758774330578e-09	8.818276821652509
ENSG00000168056	2.5325758774330578e-09	8.899784235633259
ENSG00000232341	2.607829463976156e-09	5.4379724427143294
ENSG00000182179	2.620582021886673e-09	8.915978567617064
ENSG00000178464	2.633395409363649e-09	7.967739367352698
ENSG00000116761	2.659205804229392e-09	8.417308805388107
ENSG00000115266	2.6592058042294107e-09	7.968652575810928
ENSG00000007372	2.698384721920098e-09	8.046980758097083
ENSG00000112031	2.7115690637649997e-09	8.530010368223547
ENSG00000025423	2.7115690637649997e-09	6.3871748227089045
ENSG00000169253	2.7115690637650382e-09	4.546160585394624
ENSG00000211450	2.7248162395228594e-09	8.688186411720343
ENSG00000135631	2.7381265407155487e-09	8.760068547356632
ENSG00000166598	2.764937692067305e-09	8.944318648588725
ENSG00000153048	2.764937692067305e-09	8.493573121259983
ENSG00000214212	2.778439131861775e-09	8.502864802364808
ENSG00000214872	2.7920048763731547e-09	7.280667001380958
ENSG00000108830	2.7920048763731547e-09	6.654000946854496
ENSG00000227815	2.7920048763731547e-09	4.066722783907633
ENSG00000107014	2.833090926408354e-09	6.481958462416804
ENSG00000256347	2.8608086519799856e-09	4.095972654775753
ENSG00000107201	2.9170399294411415e-09	8.767173355057698
ENSG00000273151	2.9312653427381187e-09	7.52978581299207
ENSG00000171631	2.931265342738129e-09	7.937729958975821
ENSG00000166681	2.9743487919887216e-09	7.7988428911564975
ENSG00000174123	2.9743487919887746e-09	8.835006907698036
ENSG00000188001	2.988846727036181e-09	6.739275717630994
ENSG00000103540	3.0475308696324176e-09	8.63249860806786
ENSG00000178761	3.1224681420546296e-09	8.855249822677791
ENSG00000187601	3.122468142054652e-09	8.835006907698036
ENSG00000213315	3.137669807594824e-09	6.475784207026909
ENSG00000185332	3.137669807594824e-09	4.089856096542969
ENSG00000160685	3.183709189749571e-09	8.810179655660605
ENSG00000257261	3.199201562401705e-09	7.795503574690907
ENSG00000146677	3.199201562401705e-09	7.912979094335167
ENSG00000244998	3.2147674531598825e-09	4.623521071052286
ENSG00000166321	3.2147674531598825e-09	7.900988766164733
ENSG00000110455	3.2147674531599396e-09	8.743338461311104
ENSG00000100439	3.2304072015779923e-09	8.692032837894208
ENSG00000164953	3.2619096372301216e-09	7.969384932114454
ENSG00000033011	3.2777730112124196e-09	8.702852631351591
ENSG00000236801	3.2777730112124196e-09	7.103548262637843
ENSG00000083123	3.3258159106722077e-09	8.71247790969605
ENSG00000168843	3.3582253167426473e-09	6.431486516508214
ENSG00000268362	3.3582253167426473e-09	6.427184056029773
ENSG00000073734	3.4406022757192246e-09	4.592655778469178
ENSG00000182197	3.4573125494700683e-09	8.776262879340436
ENSG00000237506	3.4741019606817477e-09	6.159272838205899
ENSG00000128915	3.5079196560327576e-09	8.861818876317137
ENSG00000140009	3.524948674531882e-09	8.362392777384786
ENSG00000248544	3.524948674531882e-09	6.318476825353653
ENSG00000198342	3.576520854052024e-09	7.48960672102453
ENSG00000121039	3.593874531771555e-09	8.121937544258076
ENSG00000121073	3.61131031087289e-09	8.895735652637308
ENSG00000254685	3.61131031087289e-09	8.264630307407211
ENSG00000196177	3.664114044762908e-09	8.785888157684896
ENSG00000078902	3.664114044762908e-09	8.708965080761821
ENSG00000131943	3.6818820261629013e-09	8.745402327725383
ENSG00000143248	3.6818820261629274e-09	7.756134560949124
ENSG00000226833	3.6997340158325807e-09	4.774660852093733
ENSG00000109475	3.753797908143233e-09	8.944318648588725
ENSG00000137760	3.771989813236691e-09	8.486468313558918
ENSG00000174903	3.790267676459945e-09	8.715534134401166
ENSG00000184939	3.7902676764599854e-09	8.544422140447764
ENSG00000114503	3.8086318930238975e-09	8.887638486645404
ENSG00000237595	3.864246641371934e-09	6.3716808820657205
ENSG00000166123	3.864246641371934e-09	8.734784691090086
ENSG00000105523	3.864246641371988e-09	4.1595740688004375
ENSG00000101444	3.864246641371988e-09	8.896728010928143
ENSG00000122507	3.882960258799196e-09	8.583379858054721
ENSG00000244582	3.882960258799196e-09	4.262694335283758
ENSG00000230629	3.920652967581315e-09	7.677912721911602
ENSG00000273403	3.939632872564624e-09	2.844450238297744
ENSG00000165923	3.958702356719692e-09	6.613937318095286
ENSG00000147799	3.958702356719706e-09	7.567820431093727
ENSG00000178715	3.9778618314094225e-09	6.68536249713921
ENSG00000248319	3.9778618314094225e-09	2.9452535474073396
ENSG00000155660	4.0164524070208225e-09	8.93217289960087
ENSG00000140464	4.055407927117623e-09	8.857770293321186
ENSG00000244313	4.055407927117623e-09	8.551526948148831
ENSG00000105287	4.055407927117623e-09	8.920027150613016
ENSG00000232490	4.075023589379595e-09	5.553235990225299
ENSG00000151893	4.114532830759241e-09	8.696283577712247
ENSG00000143768	4.154415466507369e-09	6.759459949721994
ENSG00000054938	4.1544154665074285e-09	4.412783575553067
ENSG00000254461	4.1744978788471e-09	7.459328659475862
ENSG00000131323	4.214947052333306e-09	8.86991604230904
ENSG00000103707	4.235314683202597e-09	8.564665055427522
ENSG00000152404	4.235314683202597e-09	8.527489897580153
ENSG00000147003	4.235314683202597e-09	5.42991168429272
ENSG00000145741	4.235314683202597e-09	8.936221482596823
ENSG00000232485	4.338600848084096e-09	5.211980528084972
ENSG00000183486	4.338600848084157e-09	8.83195068299292
ENSG00000261400	4.4229941001129514e-09	3.40932650046752
ENSG00000196411	4.444341212474458e-09	7.722870991099873
ENSG00000113594	4.4443412124744895e-09	7.157002920795228
ENSG00000165195	4.4443412124744895e-09	8.705908856056706
ENSG00000171951	4.465788756789803e-09	4.229383976678153
ENSG00000148291	4.508986981941494e-09	8.355051948096277
ENSG00000157765	4.530738588220237e-09	6.041322905556746
ENSG00000232874	4.552592477355369e-09	5.076453824531847
ENSG00000102780	4.552592477355369e-09	7.513169075712875
ENSG00000224668	4.552592477355369e-09	3.768118188486909
ENSG00000105146	4.552592477355369e-09	6.853646589244045
ENSG00000188153	4.552592477355369e-09	8.136532449542472
ENSG00000226102	4.574549117220319e-09	4.126924582227995
ENSG00000203705	4.618772531027825e-09	8.72011847145884
ENSG00000108679	4.641040251137672e-09	8.732518667853721
ENSG00000198856	4.6634126143302425e-09	8.899784235633259
ENSG00000182383	4.685890098953207e-09	5.024266398879492
ENSG00000140854	4.731162356499589e-09	8.634026720420415
ENSG00000138686	4.753958096764155e-09	8.337127346937828
ENSG00000273445	4.753958096764155e-09	7.6048556137510275
ENSG00000111666	4.753958096764155e-09	8.653733881338454
ENSG00000119979	4.77686089315996e-09	8.639603415768926
ENSG00000249786	4.869552453597879e-09	5.5154512182798765
ENSG00000187699	5.011885615462605e-09	8.887638486645404
ENSG00000123989	5.109018789944321e-09	8.936221482596823
ENSG00000204104	5.109018789944321e-09	8.426477479503452
ENSG00000134574	5.133587345182515e-09	8.78084721639811
ENSG00000182287	5.1582710467399564e-09	8.853721710325235
ENSG00000186310	5.207985990615932e-09	5.7937793735380145
ENSG00000147044	5.2330182896493745e-09	8.683602074662671
ENSG00000107863	5.2330182896493745e-09	8.835006907698036
ENSG00000126778	5.233018289649412e-09	5.240075002527968
ENSG00000155849	5.233018289649412e-09	8.827902099996969
ENSG00000132109	5.258167848451503e-09	8.66695113844975
ENSG00000119508	5.258167848451503e-09	8.342422735631647
ENSG00000075073	5.308820884584118e-09	7.012797238082389
ENSG00000153162	5.308820884584118e-09	8.920027150613016
ENSG00000103042	5.334325437438939e-09	8.388766567594363
ENSG00000060749	5.334325437438939e-09	8.750979023073892
ENSG00000267052	5.334325437438939e-09	3.0701387040367534
ENSG00000231327	5.334325437438939e-09	5.978775155684012
ENSG00000125652	5.359949401131046e-09	8.857770293321186
ENSG00000253051	5.359949401131046e-09	5.290344562274683
ENSG00000122591	5.3599494011311415e-09	8.82232540464846
ENSG00000262089	5.385693319381504e-09	5.714385044937044
ENSG00000238121	5.3856933193815424e-09	8.032856181276205
ENSG00000259541	5.3856933193815424e-09	2.5357140579751163
ENSG00000250519	5.463650274779488e-09	5.01905212466039
ENSG00000271105	5.569305654293683e-09	3.4848619732936634
ENSG00000105676	5.59602907334531e-09	8.763124772061747
ENSG00000110497	5.59602907334531e-09	8.621880971432562
ENSG00000147485	5.59602907334531e-09	7.267780361317061
ENSG00000214046	5.649851351759815e-09	8.814763992718278
ENSG00000183386	5.731531930911181e-09	6.556924338921863
ENSG00000255382	5.731531930911181e-09	3.515623888902521
ENSG00000252213	5.731531930911181e-09	2.3853981904422112
ENSG00000118473	5.7590136675527005e-09	5.602457087641932
ENSG00000109929	5.786623808609225e-09	8.742346103020267
ENSG00000133135	5.814362937486455e-09	3.8691690849140574
ENSG00000163697	5.870230505192058e-09	7.888583015189568
ENSG00000259666	5.898360123731527e-09	2.950418197576472
ENSG00000123612	5.898360123731527e-09	8.767173355057698
ENSG00000183298	5.898360123731527e-09	6.762897381352415
ENSG00000100266	6.040990392296714e-09	8.620352859080006
ENSG00000254595	6.040990392296821e-09	7.589536187648859
ENSG00000177483	6.098978758210945e-09	7.37860301353579
ENSG00000157796	6.128176001140306e-09	8.810179655660605
ENSG00000147437	6.157509436477297e-09	6.222563896434123
ENSG00000200152	6.186979681920999e-09	7.406137680235272
ENSG00000035720	6.276217496708665e-09	8.855249822677791
ENSG00000113328	6.276217496708665e-09	8.895735652637308
ENSG00000271522	6.306241214086154e-09	3.709450760210126
ENSG00000261251	6.306241214086154e-09	4.887372449226615
ENSG00000107771	6.3364048710551625e-09	8.673520192089095
ENSG00000230202	6.39715454326107e-09	8.539381199160976
ENSG00000197471	6.39715454326107e-09	8.882061791296895
ENSG00000118804	6.4277418352248546e-09	7.803770483676953
ENSG00000272129	6.4277418352248546e-09	6.143414099208359
ENSG00000270060	6.458471620257465e-09	7.101912799997985
ENSG00000255478	6.458471620257465e-09	4.064085082109066
ENSG00000180357	6.458471620257465e-09	8.853721710325235
ENSG00000168067	6.458471620257465e-09	8.79956201902531
ENSG00000110696	6.489344543755914e-09	8.891687069641355
ENSG00000207445	6.551522401925046e-09	6.02994000672567
ENSG00000003147	6.551522401925046e-09	8.605686639448757
ENSG00000258178	6.582828641612593e-09	4.36168948678574
ENSG00000162885	6.582828641612663e-09	8.683145470433555
ENSG00000148225	6.582828641612663e-09	7.410666847860206
ENSG00000150667	6.614280629824143e-09	6.863254134982116
ENSG00000175841	6.614280629824143e-09	7.856585793626819
ENSG00000184640	6.677624493484862e-09	8.924075733608968
ENSG00000103111	6.7095176970186065e-09	8.818276821652509
ENSG00000157181	6.741559305269898e-09	8.843104073689938
ENSG00000141367	6.741559305269898e-09	8.902304706276652
ENSG00000256746	6.741559305269898e-09	4.226120656588524
ENSG00000124783	6.7737499895877355e-09	8.924075733608968
ENSG00000123600	6.7737499895878075e-09	8.756555718422403
ENSG00000183955	6.80609042426651e-09	8.697811690064801
ENSG00000254018	7.003315924635868e-09	1.8841401376513907
ENSG00000271943	7.003315924635868e-09	3.689731199744999
ENSG00000080839	7.036723742103948e-09	8.59858183174769
ENSG00000104131	7.036723742103999e-09	8.891687069641355
ENSG00000143156	7.070286811820067e-09	7.969202652049371
ENSG00000272374	7.070286811820067e-09	6.287267790748343
ENSG00000230897	7.070286811820067e-09	7.686003999154857
ENSG00000244953	7.070286811820067e-09	4.69308095579518
ENSG00000250091	7.070286811820067e-09	6.666040271592169
ENSG00000216937	7.2061056866956385e-09	7.9067816063436815
ENSG00000130244	7.206105686695741e-09	8.629442383362743
ENSG00000234741	7.37945753611178e-09	8.920027150613016
ENSG00000175581	7.4146122148203165e-09	8.656790106043568
ENSG00000271734	7.414612214820369e-09	4.045024037397266
ENSG00000249184	7.4499300319709126e-09	6.567714083773137
ENSG00000162923	7.521058028369918e-09	8.907881401625161
ENSG00000231544	7.556869689063535e-09	4.343590218534511
ENSG00000155755	7.556869689063616e-09	8.349396102915161
ENSG00000138814	7.59284745111713e-09	8.830422570640364
ENSG00000140263	7.701784850252896e-09	8.313142586954097
ENSG00000156482	7.701784850252896e-09	8.920027150613016
ENSG00000196118	7.738434538982626e-09	5.617139444696597
ENSG00000159261	7.738434538982626e-09	7.177216320249835
ENSG00000105855	7.738434538982626e-09	7.708821532104564
ENSG00000177030	7.812244317133836e-09	8.738833274086039
ENSG00000122643	7.812244317133836e-09	8.814763992718278
ENSG00000197355	7.886739748589325e-09	8.802618243730425
ENSG00000117593	7.886739748589381e-09	8.70140366883164
ENSG00000170890	7.886739748589381e-09	3.8146901682940433
ENSG00000128641	7.999782050913346e-09	8.499855313664355
ENSG00000146828	7.999782050913487e-09	8.80513871437382
ENSG00000136997	8.076018815036018e-09	8.902304706276652
ENSG00000214389	8.114402133025305e-09	8.192141701304667
ENSG00000137877	8.191702620606336e-09	8.324981597949975
ENSG00000196924	8.309000024644164e-09	8.873964625304993
ENSG00000257742	8.4679444437723e-09	8.646629073637385
ENSG00000167487	8.508140997683252e-09	8.186591865203821
ENSG00000157978	8.548523388508448e-09	8.860290763964581
ENSG00000228323	8.670793950187022e-09	5.877155556026606
ENSG00000124103	8.711928074629005e-09	6.304759965925034
ENSG00000173156	8.753252247260916e-09	8.026070648638052
ENSG00000229931	8.753252247260916e-09	8.379597893479016
ENSG00000117151	8.83647415395513e-09	8.76564524270514
ENSG00000245148	8.920466541216522e-09	6.797296593767795
ENSG00000235652	8.920466541216679e-09	7.504084771842047
ENSG00000144589	9.047914950938725e-09	8.68566594107695
ENSG00000197180	9.047914950938725e-09	6.809113299739206
ENSG00000164924	9.090790541305821e-09	8.928124316604919
ENSG00000059378	9.090790541305821e-09	8.849673127329284
ENSG00000143537	9.1338639944421e-09	8.769693825701092
ENSG00000120709	9.264280422502007e-09	8.8795413206535
ENSG00000224081	9.264280422502007e-09	4.439733976190137
ENSG00000258920	9.30815423809659e-09	7.925364968553329
ENSG00000196427	9.308154238096623e-09	7.870319608325597
ENSG00000137522	9.352230391553534e-09	8.620352859080006
ENSG00000177666	9.53057657751296e-09	8.84715265668589
ENSG00000198670	9.53057657751296e-09	2.6754806668810533
ENSG00000115355	9.575678100041747e-09	8.903832818629208
ENSG00000235508	9.712233419412258e-09	4.794579018006491
ENSG00000135424	9.712233419412258e-09	7.543525952925781
ENSG00000170242	9.758171891916075e-09	8.849673127329284
ENSG00000142937	9.897260606286614e-09	8.936221482596823
ENSG00000242247	9.897260606286789e-09	8.899784235633259
ENSG00000125910	9.94405111322034e-09	8.69322735300713
ENSG00000225135	9.944051113220375e-09	6.738857852464757
ENSG00000014123	9.991057016470663e-09	8.870908400599877
ENSG00000169371	9.991057016470663e-09	8.30114670420338
ENSG00000125650	9.991057016470663e-09	7.541507371578751
ENSG00000135709	9.991057016470663e-09	8.873964625304993
ENSG00000213757	1.0181253922837927e-08	6.658802688948098
ENSG00000064490	1.0181253922837927e-08	8.764652884414305
ENSG00000162194	1.0229351342037381e-08	8.481093775032493
ENSG00000205808	1.0229351342037381e-08	8.581395141473049
ENSG00000164741	1.0277670000771521e-08	8.155270823473193
ENSG00000143374	1.0423963322484611e-08	8.69376310706885
ENSG00000249167	1.0423963322484684e-08	3.5447753356749665
ENSG00000149743	1.0473176869137215e-08	8.703388385413312
ENSG00000165006	1.0473176869137215e-08	8.78436004533234
ENSG00000137764	1.0522616641754649e-08	8.553511664730504
ENSG00000124785	1.0672303440001561e-08	7.252507597743551
ENSG00000139112	1.0722658263014212e-08	8.8714441546616
ENSG00000151287	1.0722658263014212e-08	7.689203107606453
ENSG00000243445	1.072265826301425e-08	4.998921429616228
ENSG00000245156	1.072265826301425e-08	6.4513008023210165
ENSG00000159346	1.0875114793131605e-08	8.915978567617064
ENSG00000147168	1.0875114793131605e-08	8.924075733608968
ENSG00000065923	1.0977922909813364e-08	8.103731636444936
ENSG00000144677	1.1133911690352785e-08	6.978802707847968
ENSG00000110048	1.1186385944972434e-08	8.848145014976726
ENSG00000080823	1.1186385944972434e-08	7.533575844938125
ENSG00000249637	1.1186385944972434e-08	6.3801160163153225
ENSG00000171530	1.123910097389666e-08	8.84715265668589
ENSG00000184575	1.1398701461297894e-08	8.890158957288799
ENSG00000225200	1.14523903654881e-08	7.172877847971164
ENSG00000132749	1.1506325456321573e-08	8.015701904829507
ENSG00000143303	1.1614938588746582e-08	8.772750050406207
ENSG00000255443	1.1724549687662693e-08	5.831930862568193
ENSG00000083067	1.1724549687662693e-08	6.7481014992938375
ENSG00000149294	1.1779732254500187e-08	8.711994446219274
ENSG00000164751	1.1946801483624642e-08	8.835006907698036
ENSG00000013375	1.2003002169757053e-08	8.867395571665647
ENSG00000169021	1.2003002169757096e-08	8.830958324702085
ENSG00000242829	1.2059460223065357e-08	4.6395891887128125
ENSG00000269071	1.2173153015075977e-08	5.1090857039472555
ENSG00000181744	1.2173153015075977e-08	8.734248937028365
ENSG00000163683	1.2230390058061286e-08	8.81674870929995
ENSG00000176894	1.2230390058061286e-08	6.186132352454827
ENSG00000259331	1.2287889076830087e-08	2.0184601862516143
ENSG00000135898	1.2287889076830087e-08	7.045490091418292
ENSG00000257279	1.2287889076830218e-08	5.306272179410109
ENSG00000143815	1.2520528276775465e-08	8.818276821652509
ENSG00000185339	1.2697815989716239e-08	8.76564524270514
ENSG00000077264	1.2757453163652832e-08	5.072024150633127
ENSG00000147403	1.2817362976916957e-08	8.940270065592774
ENSG00000166171	1.281736297691714e-08	8.16176461316639
ENSG00000181798	1.281736297691714e-08	7.143808289543772
ENSG00000228492	1.281736297691714e-08	7.304410997506265
ENSG00000198715	1.281736297691714e-08	8.719582717397117
ENSG00000138696	1.312104418232337e-08	5.320730200337146
ENSG00000131725	1.3182615434411868e-08	8.622873329723399
ENSG00000171858	1.330660285405711e-08	8.948367231584678
ENSG00000078246	1.3369021521701718e-08	8.326430560469927
ENSG00000229278	1.3369021521701718e-08	3.773657499034928
ENSG00000164850	1.3369021521701956e-08	5.793613411137329
ENSG00000121644	1.3685414924946918e-08	8.872436512952435
ENSG00000102098	1.3685414924946918e-08	6.881728371116406
ENSG00000254676	1.3749562539377968e-08	7.091953924413886
ENSG00000168032	1.3749562539378115e-08	5.212300097600537
ENSG00000213190	1.400909242645374e-08	8.36220904638229
ENSG00000197915	1.4074716279352277e-08	3.2390428990776248
ENSG00000143549	1.4273388230931545e-08	8.911929984621112
ENSG00000139160	1.4273388230931545e-08	7.815086300709087
ENSG00000261126	1.4340216779478313e-08	6.706784547964983
ENSG00000130054	1.4340216779478313e-08	3.7318869847638454
ENSG00000230091	1.4407349841496015e-08	7.569580468072441
ENSG00000259560	1.4610589610098534e-08	5.7037139199462095
ENSG00000174791	1.4610589610098534e-08	6.541820945977338
ENSG00000176716	1.4678954256678841e-08	4.119563981562678
ENSG00000251194	1.4747630211108923e-08	5.293978960946767
ENSG00000139438	1.4816618849771663e-08	7.201275439939683
ENSG00000171124	1.488592155494234e-08	5.998701690607001
ENSG00000095002	1.488592155494234e-08	8.63328880953661
ENSG00000242853	1.495553971481286e-08	2.978663574782362
ENSG00000267709	1.495553971481286e-08	3.703875155106841
ENSG00000162144	1.5025474723515525e-08	8.722103188040512
ENSG00000252106	1.5025474723515525e-08	2.483232312363761
ENSG00000115539	1.5025474723515525e-08	8.600109944100247
ENSG00000258994	1.5025474723515525e-08	5.608631574777448
ENSG00000152022	1.5025474723515525e-08	8.69760953324272
ENSG00000166402	1.5166300893800622e-08	8.2795157684731
ENSG00000267127	1.530841133861186e-08	5.211461862726139
ENSG00000010072	1.530841133861186e-08	8.351995723391163
ENSG00000117013	1.53799517131209e-08	6.33954725848117
ENSG00000134571	1.53799517131209e-08	5.791243272646861
ENSG00000003096	1.559653062704302e-08	4.564439220153721
ENSG00000269290	1.559653062704302e-08	6.503706127634472
ENSG00000235052	1.56693810036784e-08	5.275990314780313
ENSG00000040341	1.566938100367851e-08	8.70690121434754
ENSG00000228487	1.574256250266891e-08	7.069425443609131
ENSG00000218018	1.596410837623838e-08	7.041527426933457
ENSG00000120519	1.6038629038429478e-08	8.614574006909411
ENSG00000116791	1.6038629038429478e-08	8.729207995741579
ENSG00000147027	1.6038629038429478e-08	4.825139234332062
ENSG00000163682	1.6264227945626737e-08	8.944318648588725
ENSG00000177410	1.6340111551467204e-08	8.823853517001018
ENSG00000107816	1.6416339656653202e-08	8.604158527096198
ENSG00000146263	1.6416339656653202e-08	8.557893844966092
ENSG00000066185	1.680270103822538e-08	6.713712352745977
ENSG00000095464	1.7197905411438223e-08	6.436914010853753
ENSG00000134321	1.7278024651128112e-08	8.539099892506284
ENSG00000162998	1.74393541829339e-08	8.902304706276652
ENSG00000102763	1.7520567677336917e-08	8.781839574688947
ENSG00000204682	1.760214913696648e-08	3.7922785699900325
ENSG00000135775	1.760214913696648e-08	8.785888157684896
ENSG00000136379	1.7684100180060074e-08	8.312045647493369
ENSG00000247925	1.8099456269561382e-08	4.402145224815067
ENSG00000112195	1.826824320432652e-08	8.55529422449009
ENSG00000074855	1.8353210004229513e-08	8.696819331773968
ENSG00000160062	1.8353210004229513e-08	7.6538484779268945
ENSG00000134884	1.8353210004229642e-08	8.924075733608968
ENSG00000135519	1.8353210004229642e-08	6.362228042358064
ENSG00000104626	1.8438561265118754e-08	8.391489195059838
ENSG00000198917	1.878384479445058e-08	8.742346103020267
ENSG00000104907	1.878384479445058e-08	8.891687069641355
ENSG00000144426	1.878384479445058e-08	8.52005149263945
ENSG00000260625	1.878384479445058e-08	6.245458660774186
ENSG00000179387	1.878384479445058e-08	8.80918729736977
ENSG00000143498	1.913541607072089e-08	8.258394851007502
ENSG00000176834	1.922430432603509e-08	6.9741511468589685
ENSG00000149295	1.922430432603509e-08	5.6996958271761775
ENSG00000151414	1.922430432603509e-08	8.853721710325235
ENSG00000217130	1.931359425285905e-08	5.4898574173420815
ENSG00000182117	1.958389171482642e-08	8.838519736632266
ENSG00000057252	1.958389171482649e-08	8.806666826726374
ENSG00000142409	1.967480601762452e-08	8.700867914769919
ENSG00000188266	1.967480601762452e-08	8.01486496735609
ENSG00000177519	1.967480601762452e-08	6.733679074584146
ENSG00000232940	2.004258679970044e-08	6.199697192530707
ENSG00000158828	2.004258679970044e-08	8.525171583758842
ENSG00000187607	2.0135571941236214e-08	7.389622171670808
ENSG00000106077	2.0135571941236214e-08	8.650221052404223
ENSG00000102738	2.0135571941236356e-08	8.779319104045552
ENSG00000248540	2.0228976709397225e-08	5.37517831472797
ENSG00000260300	2.0417052483973358e-08	4.120070844114803
ENSG00000113048	2.0511727189075807e-08	8.855249822677791
ENSG00000132915	2.0511727189075807e-08	4.315482698707356
ENSG00000165810	2.0606828918242397e-08	4.511799678365348
ENSG00000176871	2.0702359540459312e-08	8.537853086808418
ENSG00000138326	2.0894714979594326e-08	8.936221482596823
ENSG00000186814	2.148227157319955e-08	8.656333501814453
ENSG00000124198	2.148227157319955e-08	8.906353289272603
ENSG00000138621	2.148227157319955e-08	8.845624544333333
ENSG00000175073	2.158174765390333e-08	8.787416270037454
ENSG00000144792	2.1782045843951055e-08	7.689419252436893
ENSG00000170365	2.1882871877265816e-08	8.170868459625853
ENSG00000117410	2.1984151832584374e-08	8.8714441546616
ENSG00000148908	2.1984151832584685e-08	8.204437316529662
ENSG00000149532	2.2085887692687514e-08	8.86991604230904
ENSG00000158050	2.2188081448733094e-08	8.899784235633259
ENSG00000248478	2.2188081448733094e-08	2.052355957587935
ENSG00000261801	2.2393850655388944e-08	3.933162207549792
ENSG00000166401	2.2393850655388944e-08	7.969437222699399
ENSG00000104976	2.260147555070125e-08	8.538309691037535
ENSG00000239553	2.2705988949503355e-08	3.2226148935255052
ENSG00000116918	2.2810972369079684e-08	8.69727593600308
ENSG00000141232	2.3022357482305742e-08	8.81323588036572
ENSG00000114698	2.3128763303506545e-08	5.956491063922743
ENSG00000101577	2.334301185935456e-08	8.565657413718357
ENSG00000172578	2.3450858774016176e-08	8.93217289960087
ENSG00000175115	2.3450858774016176e-08	8.903832818629208
ENSG00000130755	2.3450858774016176e-08	8.891687069641355
ENSG00000162552	2.3450858774016176e-08	8.324445843888252
ENSG00000176978	2.3450858774016176e-08	8.93217289960087
ENSG00000187323	2.355919024787831e-08	7.8753616544354035
ENSG00000221413	2.3887113190310162e-08	2.1150077971607506
ENSG00000167775	2.3887113190310334e-08	8.811707768013164
ENSG00000219529	2.4219473737706274e-08	2.956625496466268
ENSG00000150783	2.4219473737706274e-08	5.077567364327823
ENSG00000232860	2.4443541502194588e-08	6.91466231183025
ENSG00000143621	2.4556330129977058e-08	8.915978567617064
ENSG00000261147	2.455633012997732e-08	4.357084556779989
ENSG00000170043	2.4783427844498662e-08	8.691242636425457
ENSG00000184517	2.512790874506642e-08	7.983600102096867
ENSG00000106025	2.5243767113252738e-08	6.753108051348954
ENSG00000213399	2.524376711325301e-08	4.726769606445288
ENSG00000105364	2.524376711325301e-08	8.675048304441653
ENSG00000258521	2.5594467915756837e-08	6.371343318611375
ENSG00000239494	2.571241764432188e-08	5.264070857807572
ENSG00000180423	2.6189524932137658e-08	8.15185802816724
ENSG00000100360	2.67980269962995e-08	8.711485551405216
ENSG00000129159	2.6798026996299692e-08	5.104999569415785
ENSG00000127184	2.6798026996299692e-08	8.915978567617064
ENSG00000227268	2.7420268595123886e-08	6.882451591460932
ENSG00000081087	2.7420268595123886e-08	8.887638486645404
ENSG00000143553	2.7420268595123886e-08	8.687194053429506
ENSG00000161970	2.7420268595123985e-08	8.84715265668589
ENSG00000008853	2.7546392011326025e-08	8.63249860806786
ENSG00000120509	2.7928156210709998e-08	8.631506249777022
ENSG00000183690	2.7928156210709998e-08	4.36406150013485
ENSG00000249348	2.7928156210709998e-08	7.635128120719413
ENSG00000196951	2.818551856044515e-08	6.799147295543873
ENSG00000122884	2.818551856044515e-08	8.857770293321186
ENSG00000073417	2.8185518560445448e-08	8.672527833798258
ENSG00000188873	2.870717964001413e-08	5.617098815334063
ENSG00000177106	2.883905463717638e-08	8.462378972405293
ENSG00000261603	2.883905463717638e-08	4.367977132913297
ENSG00000257543	2.897151858958886e-08	5.895473468770293
ENSG00000132781	2.91045740479943e-08	8.53632497445586
ENSG00000102409	2.9372469739203427e-08	8.72156743397879
ENSG00000110107	2.9372469739203427e-08	8.882061791296895
ENSG00000124835	2.9372469739203427e-08	2.241179747994627
ENSG00000259314	2.950731512706911e-08	4.879111023964917
ENSG00000273226	2.9642762331138157e-08	6.0192333003002645
ENSG00000151322	2.991547261710251e-08	6.51167882155189
ENSG00000163453	3.019062156476861e-08	6.4601545028849925
ENSG00000131778	3.060796377666372e-08	8.743874215372825
ENSG00000240489	3.060796377666394e-08	6.1563256668503294
ENSG00000139988	3.074832019619233e-08	5.882633214430115
ENSG00000118046	3.074832019619233e-08	8.844096431980775
ENSG00000229808	3.117315420380524e-08	6.6715958984866495
ENSG00000161328	3.1173154203805464e-08	8.250748734664434
ENSG00000264548	3.131602950791399e-08	6.684762274466435
ENSG00000177283	3.145954135047351e-08	5.2397753065881165
ENSG00000174446	3.145954135047351e-08	8.715534134401166
ENSG00000124721	3.1748485661333236e-08	6.636200405831451
ENSG00000158428	3.189392366357827e-08	4.004360209089148
ENSG00000242866	3.189392366357827e-08	6.638468943677701
ENSG00000168807	3.189392366357827e-08	8.324191396481224
ENSG00000246225	3.204000927225736e-08	5.148064849845353
ENSG00000120549	3.218674528330449e-08	8.832740884461671
ENSG00000079616	3.218674528330449e-08	8.811707768013164
ENSG00000185499	3.218674528330449e-08	7.499913850193354
ENSG00000163521	3.2630883865279124e-08	7.958825140644384
ENSG00000224596	3.278024967918861e-08	3.9780948057565775
ENSG00000101443	3.278024967918861e-08	5.665251957794688
ENSG00000175329	3.293028005109101e-08	2.3383602486350434
ENSG00000092978	3.35371046311506e-08	8.654269635400174
ENSG00000077147	3.35371046311506e-08	8.924075733608968
ENSG00000273062	3.35371046311506e-08	8.471468496688033
ENSG00000231193	3.3537104631150955e-08	4.867025803860143
ENSG00000205138	3.369050103249568e-08	8.493775278082069
ENSG00000172053	3.384457937196405e-08	8.903832818629208
ENSG00000108061	3.41547936338474e-08	8.7752705210496
ENSG00000130055	3.41547936338474e-08	4.729633036832487
ENSG00000170946	3.415479363384753e-08	8.625929554428513
ENSG00000178199	3.431093547120709e-08	8.300944547381297
ENSG00000166963	3.431093547120734e-08	6.5435707378304375
ENSG00000233297	3.49424704475072e-08	6.442727921634749
ENSG00000145194	3.49424704475072e-08	8.456802277056784
ENSG00000107551	3.494247044750757e-08	8.41888920832561
ENSG00000255409	3.5102111133574506e-08	4.701100733517436
ENSG00000224578	3.526246065440482e-08	8.239961355034994
ENSG00000255022	3.574779279950212e-08	3.8958363737030752
ENSG00000179981	3.591100829707348e-08	8.449697469355717
ENSG00000107262	3.591100829707399e-08	8.8714441546616
ENSG00000273058	3.6405012567495205e-08	7.340992556126687
ENSG00000212802	3.6571143676813345e-08	7.921917301443352
ENSG00000257221	3.6571143676813345e-08	7.875888640900687
ENSG00000172809	3.6571143676813345e-08	8.928124316604919
ENSG00000137563	3.6571143676813345e-08	8.810179655660605
ENSG00000266313	3.6571143676813345e-08	4.446220647835808
ENSG00000166128	3.6571143676813345e-08	8.80918729736977
ENSG00000139684	3.673801154155003e-08	8.750443269012171
ENSG00000149124	3.673801154155003e-08	3.302045757923957
ENSG00000236021	3.741291409475821e-08	5.625688748811524
ENSG00000173641	3.741291409475821e-08	5.302632016037975
ENSG00000177830	3.741291409475861e-08	8.899784235633259
ENSG00000267768	3.7583513507315827e-08	2.9210130927315685
ENSG00000117697	3.7926983448906495e-08	8.681081604019274
ENSG00000149577	3.809986048511477e-08	8.78489579939406
ENSG00000135299	3.809986048511477e-08	8.459322747700178
ENSG00000269970	3.809986048511477e-08	2.837660652451434
ENSG00000013392	3.809986048511545e-08	8.730200354032414
ENSG00000244968	3.809986048511545e-08	3.3904655534965635
ENSG00000150457	3.827350325889439e-08	8.621345217370841
ENSG00000229472	3.8447915057680387e-08	7.303790539031656
ENSG00000144460	3.8799058948256337e-08	6.374140942088835
ENSG00000172349	3.897579768332023e-08	8.911929984621112
ENSG00000234176	3.9153318730048164e-08	6.2490347333981555
ENSG00000160753	3.9153318730048164e-08	8.546942611091158
ENSG00000166965	3.9871293365929566e-08	8.672984438027374
ENSG00000183128	3.9871293365929566e-08	4.584003957436555
ENSG00000143314	4.0052776592529116e-08	8.853721710325235
ENSG00000151553	4.0052776592529116e-08	8.736769407671758
ENSG00000185250	4.023506247757057e-08	6.136945186243533
ENSG00000168556	4.078677055932838e-08	8.432054174851961
ENSG00000185475	4.078677055932838e-08	8.671456325674816
ENSG00000138759	4.078677055932838e-08	4.704049769758037
ENSG00000137337	4.078677055932838e-08	8.814228238656558
ENSG00000271133	4.097230162558481e-08	7.652057789198984
ENSG00000183562	4.097230162558481e-08	6.7191590289057315
ENSG00000175104	4.1158652695669556e-08	8.680624999790162
ENSG00000235673	4.1158652695669556e-08	4.954340171926846
ENSG00000136936	4.134582728185835e-08	8.546406857029437
ENSG00000121691	4.191232747815085e-08	8.829430212349527
ENSG00000085382	4.210283154304487e-08	8.241946071616667
ENSG00000259901	4.248636716310063e-08	6.652930193771134
ENSG00000254838	4.2873296846973415e-08	8.839055490693989
ENSG00000141101	4.2873296846973415e-08	8.711485551405216
ENSG00000099821	4.2873296846973415e-08	8.843104073689938
ENSG00000115850	4.3855661658141186e-08	5.93447974199475
ENSG00000112799	4.4254701326118487e-08	8.576275050353654
ENSG00000273107	4.445554187753726e-08	4.815485969357644
ENSG00000198960	4.4657267925232164e-08	8.491254807438674
ENSG00000187446	4.465726792523248e-08	8.863346988669695
ENSG00000091428	4.465726792523248e-08	8.798033906672751
ENSG00000114125	4.4859883252112665e-08	8.776798633402159
ENSG00000188785	4.5063391656697835e-08	8.678561133375881
ENSG00000164690	4.547310297148091e-08	5.524802655591711
ENSG00000233217	4.547310297148091e-08	3.9660518010992463
ENSG00000089289	4.5679313557323246e-08	8.794521077738523
ENSG00000117479	4.588643257228383e-08	8.540373557451812
ENSG00000186272	4.5886432572284e-08	8.284012304513686
ENSG00000240463	4.6303411415548894e-08	5.573534695200284
ENSG00000104886	4.651327904686985e-08	8.781839574688947
ENSG00000237434	4.651327904686985e-08	4.302283430595632
ENSG00000214784	4.651327904686985e-08	6.121298045104617
ENSG00000169100	4.651327904686985e-08	8.940270065592774
ENSG00000242615	4.651327904686985e-08	5.46529229270992
ENSG00000105997	4.672407071347263e-08	5.413920045756844
ENSG00000214797	4.693579035717656e-08	3.179510427108856
ENSG00000162704	4.7362029424430995e-08	8.890158957288799
ENSG00000134986	4.75765568130769e-08	7.95966763269808
ENSG00000183695	4.779202810914515e-08	4.409779739892359
ENSG00000269243	4.866343308977392e-08	7.261313009999812
ENSG00000175550	4.866343308977392e-08	8.853721710325235
ENSG00000117215	4.866343308977409e-08	7.518981864284654
ENSG00000096092	4.866343308977409e-08	8.613248051378937
ENSG00000177731	4.866343308977409e-08	8.902304706276652
ENSG00000178035	4.888368461017663e-08	8.899784235633259
ENSG00000213881	4.888368461017663e-08	5.620236747603261
ENSG00000127946	4.8883684610177145e-08	8.4378853176075
ENSG00000081913	4.9104904429759475e-08	7.6187609694801655
ENSG00000269988	4.9550265479571134e-08	5.121603474974457
ENSG00000232176	4.9774415008821275e-08	5.080531606663869
ENSG00000091986	4.9999549435430915e-08	6.827450080977608
ENSG00000182518	5.0910020220013675e-08	8.044779896684972
ENSG00000004478	5.0910020220013675e-08	8.837527378341429
ENSG00000075945	5.0910020220013675e-08	8.747922798368778
ENSG00000144741	5.0910020220014396e-08	8.601102302391084
ENSG00000084092	5.137127481752414e-08	8.745402327725383
ENSG00000188386	5.137127481752414e-08	2.864588631716347
ENSG00000069248	5.1603421879317814e-08	8.837527378341429
ENSG00000236206	5.1603421879317814e-08	4.168455501221341
ENSG00000146555	5.1603421879317814e-08	4.337906981967504
ENSG00000171428	5.183658786304195e-08	7.83451358288281
ENSG00000132185	5.183658786304195e-08	8.920027150613016
ENSG00000125755	5.183658786304195e-08	8.911929984621112
ENSG00000179335	5.230599394228176e-08	8.895735652637308
ENSG00000117519	5.2542242755324014e-08	8.055420172513102
ENSG00000134590	5.2542242755324014e-08	8.699339802417361
ENSG00000164796	5.277952792549091e-08	3.192756551139483
ENSG00000101222	5.277952792549091e-08	4.551458329123665
ENSG00000122359	5.3017853856392914e-08	8.887638486645404
ENSG00000256862	5.3017853856392914e-08	2.685731470289366
ENSG00000113532	5.3017853856392914e-08	8.865867459313089
ENSG00000240652	5.349764570523034e-08	4.370929604350474
ENSG00000155428	5.349764570523034e-08	5.2588138175354056
ENSG00000163689	5.422525031678799e-08	6.064285156660643
ENSG00000165175	5.422525031678799e-08	8.543482072741874
ENSG00000163607	5.4469914304542176e-08	8.530546122285267
ENSG00000130449	5.52103570620457e-08	8.766637600995978
ENSG00000102001	5.545933680865558e-08	7.310133455449049
ENSG00000224699	5.545933680865558e-08	6.473545431791655
ENSG00000142102	5.545933680865598e-08	8.93217289960087
ENSG00000166289	5.570940696382906e-08	7.86802604555881
ENSG00000261143	5.596057215272323e-08	4.974897000848836
ENSG00000255302	5.672068445784298e-08	8.911929984621112
ENSG00000150093	5.697627641309614e-08	8.863346988669695
ENSG00000164506	5.723298681343512e-08	8.541699512982285
ENSG00000075151	5.7749781928418365e-08	8.863346988669695
ENSG00000251535	5.8271107955242e-08	2.8544141968788104
ENSG00000140548	5.8271107955242826e-08	8.703388385413312
ENSG00000148925	5.8271107955242826e-08	8.544957894509485
ENSG00000236841	5.906167668378744e-08	3.6410212653588827
ENSG00000108784	5.9327506920137716e-08	8.79956201902531
ENSG00000101888	5.959449896528861e-08	8.568713638423473
ENSG00000259424	5.959449896528861e-08	3.445521592287693
ENSG00000219891	5.959449896528861e-08	6.747921849341149
ENSG00000269425	5.9594498965289246e-08	4.237897268129162
ENSG00000242258	6.040249522600965e-08	8.655261993691008
ENSG00000143590	6.067418387957764e-08	5.851306269628412
ENSG00000120370	6.067418387957764e-08	8.63654719106381
ENSG00000117242	6.149638951306971e-08	7.922133446273791
ENSG00000141401	6.177285474492906e-08	8.297300278029514
ENSG00000099994	6.205052677013706e-08	6.951559932497425
ENSG00000116251	6.317338513390482e-08	8.920027150613016
ENSG00000187239	6.317338513390482e-08	8.857770293321186
ENSG00000187741	6.317338513390527e-08	8.538309691037535
ENSG00000268058	6.317338513390527e-08	2.102175432803283
ENSG00000260144	6.374218868997515e-08	6.046845910413761
ENSG00000247011	6.431596402361346e-08	2.71633334208268
ENSG00000167371	6.460472924096293e-08	6.963503858831562
ENSG00000243181	6.460472924096293e-08	4.603591191229177
ENSG00000185278	6.460472924096293e-08	8.625393800366792
ENSG00000050393	6.460472924096293e-08	8.84715265668589
ENSG00000172216	6.518604123217007e-08	8.781839574688947
ENSG00000229043	6.577243082449037e-08	8.087282857054102
ENSG00000204791	6.606754312468885e-08	6.100355579773709
ENSG00000226360	6.606754312468885e-08	7.411254558338505
ENSG00000185345	6.606754312468885e-08	7.476802210985476
ENSG00000237633	6.636394095319258e-08	3.0986302205324296
ENSG00000227939	6.726090193554984e-08	7.3937538134128635
ENSG00000152822	6.756249631495269e-08	4.569695108143412
ENSG00000234184	6.847517875570967e-08	8.695545666828439
ENSG00000071242	6.878205785471278e-08	8.652741523047615
ENSG00000272143	6.878205785471278e-08	5.137589141502754
ENSG00000107438	6.878205785471302e-08	8.840047848984822
ENSG00000148187	6.878205785471302e-08	8.7939853236768
ENSG00000105976	6.90902720785508e-08	8.686658299367785
ENSG00000183150	6.909027207855153e-08	7.082125154721888
ENSG00000175189	6.939982705059273e-08	5.681061885082055
ENSG00000140521	6.939982705059273e-08	8.808651543308047
ENSG00000143457	7.033659303293186e-08	8.83195068299292
ENSG00000242276	7.065156768984497e-08	4.538546158086298
ENSG00000067182	7.065156768984497e-08	8.487206224442723
ENSG00000242327	7.096791155636777e-08	5.292219051038835
ENSG00000177917	7.192521614890216e-08	8.6709997214457
ENSG00000055118	7.22470947064933e-08	8.416486190091412
ENSG00000181418	7.224709470649407e-08	7.467072685639493
ENSG00000136160	7.257037151765568e-08	8.635809280180004
ENSG00000246100	7.32211434433492e-08	4.7137322284089285
ENSG00000109046	7.32211434433492e-08	8.8795413206535
ENSG00000174547	7.354865038893175e-08	8.680624999790162
ENSG00000111331	7.354865038893175e-08	8.792992965385965
ENSG00000213178	7.354865038893175e-08	6.63758016382327
ENSG00000215595	7.354865038893175e-08	6.222027698907633
ENSG00000100228	7.520763373207194e-08	8.811707768013164
ENSG00000240376	7.554376229377329e-08	8.340640175872059
ENSG00000244398	7.656092130434522e-08	8.386984007834775
ENSG00000143393	7.656092130434604e-08	8.867395571665647
ENSG00000124444	7.72463999509388e-08	8.419829276031502
ENSG00000155542	7.72463999509388e-08	8.316857572710411
ENSG00000179271	7.72463999509388e-08	8.77878334998383
ENSG00000235257	7.828580107471029e-08	4.118384211152175
ENSG00000165891	7.96928084496655e-08	8.303921622253807
ENSG00000229057	8.004837748039243e-08	2.3885809092025125
ENSG00000176933	8.004837748039243e-08	6.423757999971631
ENSG00000147231	8.040548620006831e-08	8.37095941884511
ENSG00000247373	8.040548620006831e-08	7.527612927596666
ENSG00000198171	8.040548620006831e-08	8.85120123968184
ENSG00000090487	8.040548620006916e-08	8.865867459313089
ENSG00000099203	8.040548620006916e-08	8.382987715423768
ENSG00000154277	8.148611514763655e-08	7.934427436174899
ENSG00000114270	8.184944740875403e-08	8.317464043176665
ENSG00000234848	8.184944740875403e-08	3.876651297963437
ENSG00000162909	8.22143518828017e-08	8.920027150613016
ENSG00000092841	8.22143518828017e-08	8.915978567617064
ENSG00000186496	8.22143518828017e-08	7.618096851262192
ENSG00000178301	8.221435188280259e-08	7.385406637825162
ENSG00000134324	8.331856455404396e-08	8.903832818629208
ENSG00000109184	8.331856455404454e-08	8.767173355057698
ENSG00000167046	8.368982398469198e-08	6.123769518167744
ENSG00000181847	8.443716576109189e-08	7.8488546387024964
ENSG00000143321	8.55703368881453e-08	8.895735652637308
ENSG00000171735	8.55703368881453e-08	8.512490080709268
ENSG00000251323	8.59513300245266e-08	7.072133531141481
ENSG00000139625	8.710421367847992e-08	8.396863733586265
ENSG00000166455	8.749183267753751e-08	5.807887968392558
ENSG00000196376	8.749183267753751e-08	7.854954885210153
ENSG00000234981	8.827209909920497e-08	3.8898345555497396
ENSG00000167748	8.866476053737112e-08	3.844991580058014
ENSG00000233184	8.905911685119867e-08	8.226867104913175
ENSG00000101400	8.905911685119867e-08	8.429533704208568
ENSG00000094975	8.945517511923384e-08	8.891687069641355
ENSG00000104219	8.945517511923384e-08	8.817284463361672
ENSG00000110318	8.945517511923384e-08	8.175490765091748
ENSG00000219133	8.945517511923447e-08	3.6809650699520238
ENSG00000125991	9.10565703043557e-08	8.940270065592774
ENSG00000117475	9.10565703043557e-08	8.662366801392077
ENSG00000217716	9.105657030435602e-08	6.132723299841573
ENSG00000266308	9.105657030435602e-08	4.030478581841133
ENSG00000171490	9.146124552315525e-08	8.911929984621112
ENSG00000250215	9.146124552315525e-08	5.323182446645305
ENSG00000242299	9.268577049820576e-08	8.498816219368857
ENSG00000185885	9.309746962853176e-08	8.903832818629208
ENSG00000268041	9.351094308460683e-08	7.615443598994212
ENSG00000089692	9.351094308460683e-08	7.934870052395658
ENSG00000170558	9.392619826466116e-08	7.077053997527649
ENSG00000118137	9.392619826466116e-08	4.645750832828918
ENSG00000187867	9.518272857774163e-08	2.9449667631181526
ENSG00000164989	9.560518523249196e-08	7.2477856044668725
ENSG00000073921	9.560518523249196e-08	8.89420754028475
ENSG00000166902	9.602946105075151e-08	8.725159412745626
ENSG00000226245	9.731327942280311e-08	4.2922372550556664
ENSG00000141429	9.731327942280311e-08	8.87549273765755
ENSG00000178096	9.731327942280311e-08	8.606678997739591
ENSG00000118369	9.73132794228038e-08	8.613248051378937
ENSG00000105722	9.73132794228038e-08	8.681617358080997
ENSG00000105401	9.774490798396432e-08	8.865867459313089
ENSG00000135625	9.774490798396432e-08	4.738986065276304
ENSG00000168961	9.774490798396432e-08	8.529755920816516
ENSG00000068745	9.774490798396432e-08	8.841575961337382
ENSG00000139350	9.817839390612143e-08	8.601102302391084
ENSG00000260618	9.861374492101857e-08	8.438877675898336
ENSG00000135778	9.905096879142404e-08	8.612791447149823
ENSG00000121851	9.949007331125005e-08	8.725159412745626
ENSG00000175564	9.949007331125111e-08	7.742558275260906
ENSG00000166311	9.949007331125111e-08	8.830958324702085
ENSG00000266976	9.993106630567485e-08	6.292399733162413
ENSG00000130312	9.993106630567485e-08	8.815756351009115
ENSG00000177042	1.0037395563126015e-07	8.71805460504456
ENSG00000198270	1.0171408063391994e-07	8.166524247798487
ENSG00000175376	1.0171408063392103e-07	8.735777049380923
ENSG00000237292	1.0216463448170937e-07	4.191046589926685
ENSG00000101489	1.0352794478095602e-07	5.188950752807723
ENSG00000105662	1.0398629139833416e-07	8.687194053429506
ENSG00000257345	1.0398629139833416e-07	5.761762822939964
ENSG00000260296	1.0398629139833527e-07	7.325105296303224
ENSG00000238365	1.0444660648833555e-07	5.914406945024851
ENSG00000160293	1.0444660648833555e-07	8.195400082831869
ENSG00000212135	1.0444660648833703e-07	3.337858516462306
ENSG00000140688	1.0537317482746117e-07	8.85120123968184
ENSG00000139537	1.0537317482746117e-07	7.594472881934124
ENSG00000125651	1.0630771560897949e-07	8.878013208300944
ENSG00000203485	1.0630771560897949e-07	8.732720824675809
ENSG00000141696	1.0725029517138502e-07	8.549796678974188
ENSG00000196531	1.0772462037153348e-07	8.940270065592774
ENSG00000123684	1.082009803850831e-07	8.39760164447007
ENSG00000089220	1.082009803850831e-07	8.915978567617064
ENSG00000184384	1.0820098038508426e-07	8.810715409722327
ENSG00000135074	1.0867938365461929e-07	8.907881401625161
ENSG00000254409	1.0867938365461929e-07	4.295649081979198
ENSG00000257488	1.0915983865648063e-07	4.946441659752081
ENSG00000262251	1.1012693793210715e-07	7.19125316461008
ENSG00000137656	1.1110234670276067e-07	8.55855260601729
ENSG00000213860	1.1110234670276067e-07	5.588040554499756
ENSG00000168216	1.1110234670276146e-07	8.859298405673744
ENSG00000005448	1.1110234670276146e-07	8.591020419817509
ENSG00000264278	1.1110234670276146e-07	7.108172353209522
ENSG00000175279	1.1258119133629558e-07	7.130415734858052
ENSG00000165661	1.1258119133629558e-07	8.899784235633259
ENSG00000166016	1.1307836943884305e-07	7.470745148764391
ENSG00000166575	1.1307836943884305e-07	8.690706882363736
ENSG00000226029	1.1357767710138475e-07	6.298333335208913
ENSG00000189196	1.1357767710138475e-07	4.375219167863972
ENSG00000213523	1.1357767710138475e-07	8.783367687041503
ENSG00000159733	1.1458271642610783e-07	8.50691338536076
ENSG00000149809	1.1508846583627752e-07	8.709957439052657
ENSG00000001561	1.1559638030268701e-07	8.795513436029358
ENSG00000180448	1.1559638030268701e-07	8.895735652637308
ENSG00000138286	1.176498685229414e-07	8.680089245728439
ENSG00000187210	1.1816874342896852e-07	8.13831560724438
ENSG00000263753	1.1816874342896894e-07	8.780311462336389
ENSG00000271557	1.1868983770677926e-07	4.325391532811919
ENSG00000134109	1.2026652874713532e-07	8.936221482596823
ENSG00000268584	1.2026652874713532e-07	6.400343636448114
ENSG00000152332	1.2240041575080382e-07	8.89420754028475
ENSG00000155304	1.229395985486739e-07	8.92254762125641
ENSG00000106868	1.229395985486739e-07	7.804914159142346
ENSG00000177595	1.229395985486739e-07	8.757548076713238
ENSG00000135677	1.23481084660839e-07	8.8714441546616
ENSG00000197696	1.2348108466084031e-07	8.088354365177544
ENSG00000239827	1.2348108466084031e-07	5.000647401833942
ENSG00000247982	1.2348108466084031e-07	8.168842561619796
ENSG00000176732	1.2402488360090378e-07	6.096319376434144
ENSG00000233922	1.2402488360090378e-07	6.67865328308163
ENSG00000197254	1.2402488360090378e-07	2.572110932010927
[truncated: 2,059 more rows]
