# Supplementary material for: Machine learning predicts treatment sensitivity in multiple myeloma based on molecular and clinical information coupled with drug response
Source: PLoS One. 2021 Jul 28;16(7):e0254596. doi: 10.1371/journal.pone.0254596 (PMC8318243; doi:10.1371/journal.pone.0254596)
Supplement: S1 File — (ZIP) [file pone.0254596.s004.zip › Supplementary Material 1/11p15/selected_genes_experiment_3.csv]

gene	pvalue	entropy
ENSG00000132688	3.63625940893178e-31	7.949833945569066
ENSG00000137478	1.9645813853499463e-28	8.889668976883954
ENSG00000272668	4.0773612179275005e-28	5.967884818599525
ENSG00000175390	1.2253373340076522e-27	8.897799058184765
ENSG00000168071	6.472619164848786e-27	8.885603936233545
ENSG00000166441	7.538966315941974e-27	8.934384424038425
ENSG00000149823	1.8513420075214755e-26	8.885603936233545
ENSG00000257698	2.0477083228969093e-26	8.16422102987934
ENSG00000228205	2.600766403140653e-26	7.40159873878454
ENSG00000149273	6.735286028556035e-26	8.942514505339238
ENSG00000188004	1.368090558387329e-25	5.981284792123858
ENSG00000218426	2.416115803460076e-25	8.351645825425203
ENSG00000247746	2.6665542227718474e-25	7.357237081204114
ENSG00000173153	2.83597324595286e-25	8.82462832647745
ENSG00000162191	5.640764585955099e-25	8.825624718745077
ENSG00000167283	1.1448170689500921e-24	8.909994180135985
ENSG00000243284	3.090500909074553e-24	5.076208606482327
ENSG00000184083	3.5712495026854116e-24	8.326646645729411
ENSG00000110700	7.882982553560121e-24	8.938449464688832
ENSG00000113272	1.0250775861945326e-23	8.69193683762553
ENSG00000129158	1.0751426858703126e-23	8.42356468311881
ENSG00000159556	1.1826526390427847e-23	8.104329349524086
ENSG00000135404	1.2256581819606266e-23	8.930319383388017
ENSG00000149806	1.9478521508209436e-23	8.914059220786392
ENSG00000149269	3.053104839833214e-23	8.861213692331107
ENSG00000118181	3.163120313959004e-23	8.934384424038425
ENSG00000168264	3.819643547391407e-23	8.900329774643783
ENSG00000177600	4.947712851324346e-23	8.930319383388017
ENSG00000177628	7.815228837576347e-23	8.853083611030295
ENSG00000165801	3.4946471956640697e-22	8.746854622195965
ENSG00000038002	5.472282529920749e-22	8.875939530741345
ENSG00000158555	5.472282529920749e-22	8.435812308218326
ENSG00000205339	1.2600142909866443e-21	8.922189302087205
ENSG00000118971	1.89613188759275e-21	8.08783708702641
ENSG00000125459	3.2245765283000376e-21	8.750919662846371
ENSG00000234751	4.418240870497572e-21	4.20920398048555
ENSG00000166562	5.4067828106372634e-21	8.918124261436798
ENSG00000149972	1.5073593603009835e-20	8.82462832647745
ENSG00000121797	1.5073593603009835e-20	8.332237542860904
ENSG00000175395	1.6109698244213794e-20	8.286860656764782
ENSG00000105372	1.6109698244213794e-20	8.942514505339238
ENSG00000129757	1.7797313494239126e-20	7.9127848573128485
ENSG00000063177	1.8397822987293833e-20	8.942514505339238
ENSG00000130255	1.9018367719059996e-20	8.938449464688832
ENSG00000049769	5.287059639063008e-20	7.981876167972805
ENSG00000123144	5.962190926050616e-20	8.877473854932733
ENSG00000196954	6.160669077853091e-20	8.861213692331107
ENSG00000203761	7.334846852648347e-20	7.917628931236146
ENSG00000130159	1.2088967293384311e-19	8.768714149639386
ENSG00000163362	1.361756887799042e-19	7.792069163959742
ENSG00000220472	1.4374120112959126e-19	7.164057086848691
ENSG00000118705	1.4847843265521677e-19	8.938449464688832
ENSG00000132692	1.6541172969841348e-19	8.03638799534767
ENSG00000149100	1.6720660521810506e-19	8.873408814282326
ENSG00000259514	1.6902073279754162e-19	6.698506013465429
ENSG00000125841	1.727075624383044e-19	8.232604311135999
ENSG00000102316	2.627803439552159e-19	8.884069612042156
ENSG00000256164	2.8328095903623304e-19	3.541618155721295
ENSG00000172955	2.863358492552336e-19	6.194249497247692
ENSG00000255920	3.472381376035004e-19	3.3851551209121427
ENSG00000086598	3.624211836753068e-19	8.922189302087205
ENSG00000224032	3.7826008806404382e-19	8.795635110000843
ENSG00000149761	4.299976538758133e-19	8.735655892512373
ENSG00000268798	5.265620074028685e-19	6.2722536424963735
ENSG00000154358	6.4450326918797915e-19	8.781905663858234
ENSG00000196154	7.016509171277077e-19	8.755981095764406
ENSG00000168159	9.242267734640118e-19	8.888134652692564
ENSG00000256733	1.0830154647435671e-18	4.4611118828215695
ENSG00000186187	1.0945118299495464e-18	7.492605641640197
ENSG00000110092	1.3658069254638339e-18	8.789039352891418
ENSG00000131773	1.3802649087392066e-18	6.643479975449142
ENSG00000105373	1.4548542685823005e-18	8.930319383388017
ENSG00000204262	1.4548542685823005e-18	7.88337130324372
ENSG00000174915	1.7213346864950582e-18	8.705666283768139
ENSG00000260990	2.4580932390014677e-18	5.508421759704896
ENSG00000142534	2.536409172497442e-18	8.938449464688832
ENSG00000121680	2.8750893937036654e-18	8.723460770561154
ENSG00000166788	3.653824654276194e-18	8.56131760488876
ENSG00000179520	3.76966740115108e-18	5.106816724557991
ENSG00000174744	3.889136486583856e-18	8.817494637444264
ENSG00000246090	4.096615982757192e-18	8.066069619197524
ENSG00000164346	4.0966159827572495e-18	8.89219969334297
ENSG00000166337	5.041614205419905e-18	8.817494637444264
ENSG00000167658	5.5918489377572904e-18	8.942514505339238
ENSG00000143603	5.828189164468891e-18	8.89373401753436
ENSG00000120805	5.828189164468891e-18	8.857148651680701
ENSG00000198937	6.137527435054542e-18	8.67061524210587
ENSG00000165169	6.330855811356066e-18	8.723460770561152
ENSG00000116990	7.092581546370021e-18	7.502344835799557
ENSG00000127920	7.24049254821499e-18	7.430292677144258
ENSG00000182220	7.31558623236206e-18	8.859679368139718
ENSG00000143624	7.623729330042043e-18	8.889668976883954
ENSG00000148484	8.026984680991617e-18	8.801234474842639
ENSG00000125827	8.278973735448131e-18	8.849018570379888
ENSG00000130433	8.278973735448131e-18	5.93459912510544
ENSG00000137054	8.364693721567687e-18	8.768714149639386
ENSG00000116147	9.562108311131624e-18	5.431977980137096
ENSG00000116857	9.760769134108993e-18	8.811895272602468
ENSG00000139644	1.1742318392605477e-17	8.930319383388017
ENSG00000260401	1.2359984288107397e-17	7.304140520145125
ENSG00000210196	1.327894072187882e-17	8.841884881346704
ENSG00000230565	1.383401374678299e-17	6.8584405955145105
ENSG00000115268	2.0184623708432782e-17	8.938449464688832
ENSG00000117308	2.1023790107809262e-17	8.341981419933001
ENSG00000228929	2.1238906913256923e-17	7.163801050934237
ENSG00000120913	2.3039902188599472e-17	8.032846841750848
ENSG00000233927	2.7382543793641054e-17	8.930319383388017
ENSG00000270036	2.8807060101625554e-17	4.377982873394839
ENSG00000140451	2.910061994963747e-17	8.756519027688165
ENSG00000162148	2.999913236258007e-17	7.943750900767882
ENSG00000172361	3.1879100304775574e-17	6.731932678788614
ENSG00000074201	3.253123651722854e-17	8.819028961635654
ENSG00000173171	3.3534205846766187e-17	8.50233477966792
ENSG00000102158	3.3534205846766187e-17	8.914059220786392
ENSG00000186635	3.3534205846766187e-17	8.875939530741345
ENSG00000185621	3.9025419374258374e-17	8.558045977908199
ENSG00000151702	4.2307728480216466e-17	8.897799058184765
ENSG00000110711	4.316999355885341e-17	8.818491029711891
ENSG00000180660	4.8231785028197114e-17	6.867768325998998
ENSG00000254343	5.780643620871386e-17	8.293711895620289
ENSG00000160691	6.017651818629647e-17	8.918124261436798
ENSG00000204852	6.586547256918744e-17	8.707200607959528
ENSG00000235297	7.281030479463322e-17	6.091432609954493
ENSG00000204390	7.281030479463425e-17	7.236709290020704
ENSG00000233426	7.888227505395569e-17	6.975738101837168
ENSG00000155886	8.89385839693586e-17	5.27226039190482
ENSG00000149403	9.256398619374208e-17	8.718399337643119
ENSG00000196659	1.4345124531490698e-16	8.08872256031079
ENSG00000105640	1.5074902483758218e-16	8.938449464688832
ENSG00000119280	1.6481949591045953e-16	8.098052012477014
ENSG00000136942	2.0089160196666998e-16	8.934384424038425
ENSG00000249734	2.0490116913776716e-16	3.1889050287056553
ENSG00000156535	2.110639688318048e-16	6.941591167041909
ENSG00000233762	2.110639688318078e-16	7.941357736196932
ENSG00000245008	2.2840619178802966e-16	6.543725481981707
ENSG00000237214	2.352656585802642e-16	6.940103440456653
ENSG00000179299	2.622003794318005e-16	7.381352316394984
ENSG00000143761	2.7273077429317526e-16	8.930319383388017
ENSG00000140474	2.864819268825008e-16	8.918124261436798
ENSG00000214612	2.9797328801093386e-16	6.025644808050872
ENSG00000067445	3.1297850375406774e-16	7.5454101269643274
ENSG00000117691	3.2872845157503707e-16	8.847484246188499
ENSG00000162878	3.418890241055145e-16	4.967618624690179
ENSG00000117461	3.418890241055145e-16	8.686337472783734
ENSG00000166387	3.418890241055145e-16	8.817494637444264
ENSG00000104852	3.5556893566435797e-16	8.930319383388017
ENSG00000186854	3.5907240933490865e-16	8.538179235000035
ENSG00000255031	3.8081959783162427e-16	7.926499923058503
ENSG00000234719	3.9993047901952058e-16	7.765781954956564
ENSG00000251405	4.28283775156863e-16	7.086089207206498
ENSG00000229953	4.41033675599714e-16	7.872907906921798
ENSG00000178741	5.007478650858169e-16	8.897799058184765
ENSG00000173898	5.466898983005442e-16	8.89373401753436
ENSG00000163519	5.574504355761035e-16	8.057618282217659
ENSG00000099624	6.204742335371945e-16	8.847484246188499
ENSG00000178982	6.45092409337961e-16	8.897799058184765
ENSG00000147400	7.040591690525602e-16	8.660412904689908
ENSG00000111752	7.178677313914882e-16	7.835949464990817
ENSG00000090581	7.462907692159765e-16	8.822556070362298
ENSG00000148303	8.631070695727506e-16	8.942514505339238
ENSG00000176371	8.631070695727506e-16	8.45820976758551
ENSG00000197345	8.631070695727506e-16	8.628430511410416
ENSG00000136848	1.0574657299248284e-15	8.659416512422277
ENSG00000230979	1.1205213466640763e-15	7.0410271999943435
ENSG00000269656	1.1205213466640763e-15	4.474780270480492
ENSG00000110031	1.1313850221403608e-15	8.824090394553687
ENSG00000013725	1.1423525087707944e-15	7.030630742024645
ENSG00000179085	1.2579565003269423e-15	8.708734932150918
ENSG00000104998	1.3718143326480174e-15	8.784974312241012
ENSG00000136631	1.4393969630227085e-15	8.723460770561154
ENSG00000160584	1.7441251277738486e-15	8.88153889558314
ENSG00000116885	1.8297464851014673e-15	7.341646489727667
ENSG00000197557	2.0136051276644638e-15	8.214175353832927
ENSG00000185641	2.0921438563360395e-15	7.579949563910262
ENSG00000102007	2.1736998081079785e-15	8.889668976883954
ENSG00000111859	2.280061929239411e-15	8.889668976883954
ENSG00000196754	2.346323985709261e-15	3.9854487425615215
ENSG00000165804	2.414482911720787e-15	8.234926471837356
ENSG00000162139	2.5084047656303695e-15	8.845949921997109
ENSG00000158710	2.532442236923044e-15	8.901864098835173
ENSG00000033327	2.605924848186351e-15	8.863744408790124
ENSG00000008226	2.7071788317708927e-15	8.595372254283403
ENSG00000144645	2.7071788317709314e-15	8.909994180135985
ENSG00000156384	2.785654139538299e-15	8.268986698391874
ENSG00000175602	2.812307419651557e-15	8.824090394553687
ENSG00000111450	2.8937841467480565e-15	8.601968011392826
ENSG00000112218	2.9775858513156925e-15	8.179890757408907
ENSG00000165678	3.006047649587201e-15	8.897799058184765
ENSG00000116406	3.1226001512901633e-15	8.901864098835173
ENSG00000166816	3.1226001512901633e-15	8.274868513411345
ENSG00000241741	3.433818743263682e-15	6.767841864799308
ENSG00000136636	3.499634235929694e-15	8.828693367127855
ENSG00000141665	3.499634235929694e-15	5.627977147739381
ENSG00000242444	3.704628882030264e-15	3.8183152188096376
ENSG00000140280	3.739926224890257e-15	8.107063665379462
ENSG00000242071	3.958775804887749e-15	8.31633930201685
ENSG00000100678	4.435008688134044e-15	7.295890041018441
ENSG00000143774	4.828811432137857e-15	8.901864098835173
ENSG00000233080	4.828811432137857e-15	5.119896873493754
ENSG00000184164	4.874638940127762e-15	8.90439481529419
ENSG00000204628	5.158739602532208e-15	8.938449464688832
ENSG00000180720	5.563049245056727e-15	6.380036808016976
ENSG00000262468	5.9985372063398e-15	8.018488502258059
ENSG00000163040	5.9985372063398e-15	5.642528518868594
ENSG00000042781	5.9985372063398e-15	7.60553951420489
ENSG00000149499	6.407019241108653e-15	8.865278732981514
ENSG00000064787	6.407019241108653e-15	8.155094556310898
ENSG00000156042	6.652613881712762e-15	8.18643401137003
ENSG00000180530	6.778865360174093e-15	8.329097890608534
ENSG00000143198	6.842873158214182e-15	8.853083611030295
ENSG00000137154	6.842873158214279e-15	8.942514505339238
ENSG00000105202	7.239611980156734e-15	8.909994180135985
ENSG00000259377	8.333292319919187e-15	3.003204288336582
ENSG00000138085	8.490898962353711e-15	8.877473854932733
ENSG00000105193	9.500088531728063e-15	8.942514505339238
ENSG00000140443	9.58933318700611e-15	8.521513115202838
ENSG00000237991	9.862050521857144e-15	6.531329150722552
ENSG00000139344	1.0237586451993158e-14	7.7675119113441955
ENSG00000144061	1.0237586451993158e-14	6.916811681447371
ENSG00000225579	1.0333649638430794e-14	7.221641799815856
ENSG00000164932	1.0528446792109139e-14	8.647221390471058
ENSG00000254577	1.0627196969433348e-14	6.4582358249556115
ENSG00000197956	1.1031400867464503e-14	8.914059220786392
ENSG00000243517	1.134445336274722e-14	7.0380818399878615
ENSG00000128165	1.2337046686650818e-14	8.814963920985246
ENSG00000012174	1.3045790224176286e-14	8.698074134391087
ENSG00000213885	1.3167750011982524e-14	6.365258181186642
ENSG00000204387	1.3540405328360382e-14	8.889668976883954
ENSG00000173207	1.4053475080901516e-14	8.602505943316588
ENSG00000137876	1.4053475080901715e-14	8.901864098835173
ENSG00000128284	1.4721797956290843e-14	8.751916055114
ENSG00000072858	1.4997803984835355e-14	8.802230867110266
ENSG00000137309	1.4997803984835355e-14	8.847484246188499
ENSG00000266865	1.615369673956621e-14	7.871511134618476
ENSG00000124243	1.6304213971850463e-14	8.397154686249518
ENSG00000260521	1.692021481819677e-14	6.048876539014791
ENSG00000116871	1.692021481819725e-14	8.784436380317251
ENSG00000149256	1.7887416138569743e-14	7.961312637036889
ENSG00000227097	1.856224876387007e-14	8.859679368139718
ENSG00000166199	1.9804032722926618e-14	8.603043875240349
ENSG00000165171	1.9987980198163834e-14	6.280205909079579
ENSG00000058056	1.9987980198163834e-14	8.484998753218774
ENSG00000112812	2.017360950583314e-14	8.777840623207828
ENSG00000272841	2.0740740341215664e-14	6.397674504516872
ENSG00000143443	2.0740740341215664e-14	8.297521454524611
ENSG00000131386	2.152139344293935e-14	6.227238665174824
ENSG00000180881	2.2125797924766823e-14	7.995482107097523
ENSG00000164181	2.2125797924767136e-14	8.776844230940199
ENSG00000258118	2.2537985724688182e-14	2.7691052036099943
ENSG00000129562	2.4715041617471787e-14	8.889668976883954
ENSG00000188010	2.5642698432514987e-14	7.688944793392865
ENSG00000188342	2.760201888004408e-14	8.731590851861966
ENSG00000163346	2.9167520489443815e-14	8.90439481529419
ENSG00000160613	2.998272290274318e-14	8.859679368139718
ENSG00000139187	3.0259408857773813e-14	6.337907849657512
ENSG00000136149	3.0259408857773813e-14	7.90883741099368
ENSG00000173465	3.0820341685249595e-14	8.732128783785727
ENSG00000242732	3.168098281111665e-14	7.941380802945782
ENSG00000137720	3.168098281111688e-14	8.779374947399216
ENSG00000240298	3.286539438811716e-14	5.638437886308454
ENSG00000155792	3.4724170543317614e-14	8.83682344842867
ENSG00000182827	3.569197865844435e-14	8.880004571391751
ENSG00000213862	3.7707919278342376e-14	6.728544413802163
ENSG00000162836	4.4452280693033593e-14	8.663481553072685
ENSG00000162929	4.485993717042045e-14	7.925065028003837
ENSG00000122026	4.485993717042045e-14	8.930319383388017
ENSG00000255547	4.527127211184676e-14	3.778131767119089
ENSG00000102271	4.56863181507665e-14	4.054271942717858
ENSG00000162910	5.3342936867547683e-14	8.754984703496778
ENSG00000196169	5.334293686754806e-14	8.751916055114
ENSG00000121858	5.48194270240717e-14	8.831224083586873
ENSG00000157045	5.737009819854434e-14	8.804303123225415
ENSG00000162814	5.94944030841765e-14	4.463502432806354
ENSG00000130811	6.514965312032383e-14	8.89066536915158
ENSG00000000460	7.263723594449789e-14	7.975077432265598
ENSG00000238153	7.80928706736338e-14	4.624860138597439
ENSG00000081479	7.809287067363435e-14	5.285216131574572
ENSG00000134375	7.880255644704576e-14	8.855614327489313
ENSG00000234771	8.395114433451804e-14	8.710269256342308
ENSG00000221983	8.704030811434758e-14	8.934384424038425
ENSG00000169740	8.782990849510471e-14	8.53945807744534
ENSG00000140988	8.862655437985442e-14	8.934384424038425
ENSG00000145592	8.862655437985442e-14	8.942514505339238
ENSG00000204219	9.024123032668743e-14	6.757945911214644
ENSG00000254615	9.024123032668743e-14	8.598899363010048
ENSG00000128872	9.271764749386596e-14	7.941390617315179
ENSG00000169242	9.875888504565582e-14	6.558990467437187
ENSG00000154928	9.96529429728116e-14	8.331038171995493
ENSG00000231265	1.0709791319417006e-13	5.577207629100872
ENSG00000134339	1.1102291644541544e-13	4.408470572514067
ENSG00000110514	1.1102291644541544e-13	8.897799058184765
ENSG00000048649	1.1303813636065562e-13	8.827159042936465
ENSG00000172365	1.1508932505344585e-13	3.544479570604865
ENSG00000124795	1.1930214258383137e-13	8.21647054610269
ENSG00000179057	1.2146506565121428e-13	6.132383091116539
ENSG00000086619	1.2590725988081668e-13	8.861213692331107
ENSG00000110002	1.2590725988081668e-13	8.736193824436134
ENSG00000157870	1.3287172587769417e-13	8.39502992698607
ENSG00000081721	1.352763588134121e-13	8.760584068338574
ENSG00000134575	1.3649467408306913e-13	8.784974312241012
ENSG00000133640	1.4403446415441067e-13	3.7789128413641992
ENSG00000078061	1.4403446415441067e-13	8.815960313252875
ENSG00000162244	1.4795648557028674e-13	8.942514505339238
ENSG00000203778	1.5062932113695552e-13	7.764764171417214
ENSG00000198650	1.5472784213486448e-13	5.822563972932711
ENSG00000237316	1.561182354941983e-13	2.4608171003910266
ENSG00000241469	1.5752091419638536e-13	2.8295492689229333
ENSG00000236935	1.6180373335905003e-13	7.324918271054371
ENSG00000128581	1.6620101474919793e-13	7.766515519076567
ENSG00000227895	1.662010147491997e-13	5.305538591604525
ENSG00000132275	1.662010147491997e-13	8.56438625327154
ENSG00000204681	1.69197606269014e-13	7.711104143717758
ENSG00000052850	1.7224731276556735e-13	4.7422180337094915
ENSG00000182899	1.7224731276556735e-13	8.942514505339238
ENSG00000197183	1.8011006457247188e-13	8.546053834554764
ENSG00000157578	1.83353060133717e-13	6.70512086547369
ENSG00000138172	1.8499602186063308e-13	7.992918845047035
ENSG00000223891	1.9171387243934133e-13	8.419296663870618
ENSG00000170889	2.0224276472830947e-13	8.938449464688832
ENSG00000108107	2.040520149331174e-13	8.934384424038425
ENSG00000184281	2.1333972065406197e-13	8.737190216703763
ENSG00000110060	2.1524653146903015e-13	8.636560592711229
ENSG00000145050	2.270443561018019e-13	8.909994180135985
ENSG00000272071	2.3111650136312325e-13	3.3584489796812367
ENSG00000231769	2.331794174350395e-13	6.164152961824029
ENSG00000143252	2.331794174350395e-13	8.790035745159047
ENSG00000165102	2.3947739973488323e-13	8.759049744147184
ENSG00000248991	2.416136629552012e-13	6.918105594046509
ENSG00000205531	2.503476705196896e-13	8.880004571391751
ENSG00000173039	2.5257922809931467e-13	8.889668976883954
ENSG00000169241	2.6170268759189987e-13	8.837819840696298
ENSG00000229766	2.640337118657272e-13	6.050799894007007
ENSG00000102265	2.6638514579030885e-13	8.848480638456127
ENSG00000235776	2.735636679090901e-13	6.175968464604173
ENSG00000198380	2.759985103294974e-13	8.884069612042156
ENSG00000123131	2.759985103294974e-13	8.942514505339238
ENSG00000172977	2.7599851032949936e-13	8.66302309272882
ENSG00000233016	2.8343158380604887e-13	8.78597070450864
ENSG00000144713	2.8595273895609135e-13	8.942514505339238
ENSG00000143515	2.8595273895609135e-13	8.934384424038425
ENSG00000142227	2.9889297701260117e-13	8.905929139485579
ENSG00000144591	3.0422875538326456e-13	8.89373401753436
ENSG00000104331	3.0422875538326456e-13	8.873408814282326
ENSG00000116852	3.0422875538326456e-13	8.814963920985248
ENSG00000272016	3.0693164865794937e-13	6.665963270717965
ENSG00000149489	3.0693164865795376e-13	7.360390778326663
ENSG00000132286	3.096581450588977e-13	8.747392554119726
ENSG00000072195	3.151827585728548e-13	6.5799823480806765
ENSG00000184925	3.265242439266398e-13	7.655258313969222
ENSG00000162755	3.29421725969291e-13	7.8745272798529555
ENSG00000188596	3.3826666478654787e-13	8.808368163875823
ENSG00000114391	3.412665361288373e-13	8.938449464688832
ENSG00000073861	3.4429255501685955e-13	7.274675243721944
ENSG00000213062	3.4734494524331217e-13	7.089562137307715
ENSG00000186153	3.4734494524331217e-13	8.446420602829859
ENSG00000165821	3.504239324797715e-13	7.366533987778871
ENSG00000160685	3.694692713780022e-13	8.800696542918878
ENSG00000189143	3.694692713780022e-13	5.628189247349466
ENSG00000138036	3.861146646211043e-13	8.39764011502498
ENSG00000149289	4.0349659672100547e-13	8.242532666084585
ENSG00000166435	4.0349659672100547e-13	8.79716943419223
ENSG00000177888	4.1429254199960393e-13	8.686875404707495
ENSG00000147234	4.329200167555942e-13	6.881149657178059
ENSG00000173020	4.685461668551578e-13	8.909994180135985
ENSG00000258297	4.852904468128612e-13	8.529255740029377
ENSG00000233379	5.070496411138898e-13	5.12961110140221
ENSG00000069275	5.251448453785122e-13	8.857148651680701
ENSG00000179222	5.391312831238231e-13	8.922189302087205
ENSG00000140563	5.486582800026513e-13	8.888134652692564
ENSG00000136021	5.682112649787294e-13	8.908459855944596
ENSG00000117407	5.682112649787294e-13	8.246800685332778
ENSG00000198483	5.936175926470559e-13	4.502397025109677
ENSG00000149480	6.093937688403338e-13	8.873408814282326
ENSG00000168876	6.147434919001752e-13	8.80023808257501
ENSG00000188419	6.201393568397019e-13	8.615697457535436
ENSG00000254703	6.201393568397062e-13	7.157371942033562
ENSG00000154217	6.310710781541696e-13	8.323833479092716
ENSG00000197565	6.310710781541696e-13	7.9275772437415615
ENSG00000102871	6.535056301710591e-13	8.79816582645986
ENSG00000234498	6.535056301710591e-13	6.320830836602286
ENSG00000083845	6.650149482836031e-13	8.938449464688832
ENSG00000025796	6.650149482836078e-13	8.918124261436798
ENSG00000269533	6.886342944393199e-13	4.177703927028031
ENSG00000225573	7.007511393805387e-13	7.2033618842473786
ENSG00000253619	7.448327378522547e-13	4.616111534970128
ENSG00000163382	7.712338090989104e-13	8.861213692331107
ENSG00000184232	7.779764418497064e-13	8.819028961635654
ENSG00000163584	7.985537457501948e-13	8.869343773631922
ENSG00000181444	8.125680511876587e-13	7.948208975052439
ENSG00000171469	8.125680511876645e-13	8.75245398703776
ENSG00000174444	8.268239179783792e-13	8.942514505339238
ENSG00000166682	8.340437109658703e-13	7.173394788083622
ENSG00000095303	8.413254316178118e-13	8.195404432329113
ENSG00000146094	8.56076745325407e-13	8.914059220786392
ENSG00000166896	8.635473938741668e-13	8.203690566239286
ENSG00000135387	8.710820811434075e-13	8.922189302087205
ENSG00000168781	8.710820811434075e-13	8.609639632349772
ENSG00000114631	8.863457310532942e-13	7.992087308625847
ENSG00000179397	8.863457310532942e-13	7.241895999198296
ENSG00000147475	9.176654975932105e-13	8.769710541907015
ENSG00000156603	9.418663757079647e-13	8.281667249118554
ENSG00000121073	9.583474851978326e-13	8.901864098835173
ENSG00000158793	9.751118164335244e-13	8.73872454089515
ENSG00000261089	1.018293270374768e-12	6.6635051033460115
ENSG00000166341	1.0633517137081499e-12	8.212896511387621
ENSG00000164587	1.1103671487730446e-12	8.938449464688832
ENSG00000154144	1.1200123486017175e-12	8.829689759395484
ENSG00000232070	1.1297398338175265e-12	5.230727825867696
ENSG00000131188	1.1297398338175265e-12	8.379813082640496
ENSG00000171425	1.1594229176822904e-12	8.69040251343414
ENSG00000168028	1.1694864887736074e-12	8.938449464688832
ENSG00000243829	1.210605838696232e-12	6.616978240340753
ENSG00000148730	1.210605838696232e-12	8.863744408790124
ENSG00000273002	1.2316947425071402e-12	6.972949825997959
ENSG00000165795	1.2316947425071402e-12	8.497528828495968
ENSG00000132824	1.2316947425071402e-12	8.884069612042156
ENSG00000126249	1.2423740908992293e-12	8.09173870554527
ENSG00000153789	1.2640063480356293e-12	8.078287472370818
ENSG00000172456	1.2749607822689525e-12	7.960069143677682
ENSG00000130363	1.2860084476858368e-12	8.44388988637084
ENSG00000116584	1.3197186473444546e-12	8.922189302087205
ENSG00000076662	1.319718647344478e-12	8.938449464688832
ENSG00000074695	1.3660187767687203e-12	8.934384424038425
ENSG00000232453	1.4017872675052453e-12	6.542661318678614
ENSG00000198856	1.4139132798458222e-12	8.889668976883954
ENSG00000143401	1.4139132798458222e-12	8.869343773631922
ENSG00000187479	1.4139132798458222e-12	8.297823862259117
ENSG00000170677	1.4384751756548055e-12	7.006435824516805
ENSG00000077235	1.450912782786752e-12	8.83682344842867
ENSG00000157404	1.4634559902492238e-12	8.740717325430408
ENSG00000112531	1.501728045775414e-12	8.869343773631922
ENSG00000172362	1.514702521833391e-12	3.4364402592812744
ENSG00000177225	1.514702521833391e-12	8.802768799034027
ENSG00000139641	1.5277870681786018e-12	8.901864098835173
ENSG00000122970	1.567710326209328e-12	8.095979756361865
ENSG00000149483	1.5948931764125903e-12	8.698867548060932
ENSG00000235609	1.6225387521389285e-12	5.980535979089337
ENSG00000136928	1.6792491068036914e-12	4.141538357379268
ENSG00000105467	1.7083297169240395e-12	5.21166072927168
ENSG00000134317	1.7832122746525417e-12	8.737190216703763
ENSG00000176393	1.8296791789643344e-12	8.703135567309122
ENSG00000177455	1.926208096625124e-12	7.326743110976762
ENSG00000254911	1.9427752646069906e-12	7.524142162610464
ENSG00000188015	1.9427752646069906e-12	3.077960452369317
ENSG00000179051	1.959482328004956e-12	8.794638717733214
ENSG00000072778	1.9763304453769366e-12	8.934384424038425
ENSG00000259420	2.0451569562990805e-12	3.636556353918566
ENSG00000181104	2.0451569562990805e-12	8.2035925939381
ENSG00000216863	2.080447356028033e-12	7.948643357515138
ENSG00000254966	2.098316089827469e-12	5.021270106134895
ENSG00000143870	2.098316089827469e-12	8.922189302087205
ENSG00000140386	2.1163354907672936e-12	8.83682344842867
ENSG00000146066	2.1713102057999526e-12	8.819028961635654
ENSG00000147100	2.2276863867232836e-12	5.253129020267555
ENSG00000147852	2.2276863867232836e-12	7.015622356977143
ENSG00000105341	2.2276863867233074e-12	8.70466989150051
ENSG00000147251	2.2660663608417163e-12	8.757515419955796
ENSG00000229914	2.2854990587272007e-12	6.5346481880678375
ENSG00000173933	2.324856574426807e-12	8.248793469868033
ENSG00000197385	2.364879307862388e-12	8.420954495079897
ENSG00000213096	2.4055782827603078e-12	7.955383896028991
ENSG00000101190	2.4055782827603078e-12	8.215347756266743
ENSG00000120280	2.5318455940032203e-12	8.693726643563002
ENSG00000185386	2.5973968258120127e-12	8.659416512422277
ENSG00000160766	2.5973968258120127e-12	8.087981649789244
ENSG00000226856	2.6420203165436973e-12	5.391639618956085
ENSG00000165526	2.66461343381325e-12	8.720930054102137
ENSG00000171365	2.687396192644173e-12	8.112698379307357
ENSG00000133872	2.7804550488242294e-12	8.922189302087205
ENSG00000105808	2.804209680517064e-12	7.140871907856718
ENSG00000100625	2.9012366215826886e-12	7.476979947024933
ENSG00000198860	3.0790245565350416e-12	8.80023808257501
ENSG00000123119	3.1052805995113134e-12	7.609754694778006
ENSG00000158716	3.1584537205361552e-12	8.427682226917513
ENSG00000165215	3.1853744191843604e-12	5.878644542879667
ENSG00000058404	3.1853744191844056e-12	7.067679871933482
ENSG00000074319	3.21252031458158e-12	8.767179825447998
ENSG00000253982	3.2125203145816258e-12	7.649912638511197
ENSG00000160972	3.2674950978920437e-12	8.285864264497153
ENSG00000118217	3.295327724133778e-12	8.909994180135985
ENSG00000107242	3.4090041109885355e-12	8.889668976883954
ENSG00000254739	3.4090041109885355e-12	4.985168536448217
ENSG00000144895	3.648024249509161e-12	8.89373401753436
ENSG00000182208	3.6790348336477766e-12	8.583177132332183
ENSG00000185905	3.8380106941918715e-12	8.885603936233545
ENSG00000236914	3.870605501199917e-12	5.456199770159804
ENSG00000188672	3.870605501199917e-12	6.447715354035616
ENSG00000157873	3.970028663150412e-12	8.861213692331107
ENSG00000168056	4.003723420334335e-12	8.889668976883954
ENSG00000174165	4.1413316948061235e-12	8.593837930092013
ENSG00000158714	4.1413316948061235e-12	6.467401023370644
ENSG00000166405	4.211865903446248e-12	8.749923270578742
ENSG00000225855	4.247573786989954e-12	8.256077634350703
ENSG00000216866	4.283578720907926e-12	5.845916409965061
ENSG00000175213	4.319883127312045e-12	8.335720616149553
ENSG00000068976	4.544136581341128e-12	7.434840352479285
ENSG00000110660	4.5826067574533426e-12	8.862210084598736
ENSG00000106785	4.902093432689614e-12	8.77530990674881
ENSG00000126733	4.9853204082753615e-12	3.86789601169442
ENSG00000173653	5.027452289906807e-12	8.662485160805057
ENSG00000152558	5.027452289906807e-12	8.926254342737613
ENSG00000166268	5.155955374617526e-12	6.665075808181414
ENSG00000250148	5.3323176473206775e-12	2.4370114647253147
ENSG00000151348	5.377325041494695e-12	8.850014962647515
ENSG00000138674	5.468460942863262e-12	8.918124261436798
ENSG00000220583	5.514595522920879e-12	6.707752399381141
ENSG00000163629	5.5611119446909515e-12	7.76686127551747
ENSG00000251350	5.6080133052182535e-12	6.549003875373653
ENSG00000234891	5.751058359708546e-12	2.347745184942247
ENSG00000132254	5.751058359708546e-12	8.82462832647745
ENSG00000169255	5.897681738618842e-12	6.558471067694362
ENSG00000108932	5.997461831807372e-12	8.666550201455463
ENSG00000122882	6.047971128248963e-12	8.756519027688167
ENSG00000160752	6.09889771800304e-12	8.75345037930539
ENSG00000174606	6.254215163241901e-12	8.819028961635654
ENSG00000187601	6.254215163241901e-12	8.832758407778263
ENSG00000172273	6.359909244818448e-12	8.709731324418545
ENSG00000162522	6.6318713669971504e-12	8.357495094853206
ENSG00000144712	6.687617136721736e-12	8.476410211574093
ENSG00000156427	6.687617136721736e-12	5.769487659277509
ENSG00000105063	6.973315363650696e-12	8.89219969334297
ENSG00000120784	7.090917590870987e-12	6.359889078004054
ENSG00000241556	7.1504461522427095e-12	6.431722047989075
ENSG00000171161	7.270977789301914e-12	8.67214956629726
ENSG00000114942	7.331988805589266e-12	8.942514505339238
ENSG00000173208	7.581094966519493e-12	8.715868621184102
ENSG00000270041	8.104469468622391e-12	6.503367405901674
ENSG00000164620	8.104469468622391e-12	8.527800887417882
ENSG00000143575	8.104469468622391e-12	8.901864098835173
ENSG00000250493	8.309738103256055e-12	5.868251094095141
ENSG00000230216	8.37928766641227e-12	3.9252402396551203
ENSG00000143514	8.449408134082377e-12	8.743785973813187
ENSG00000166598	8.520104097088207e-12	8.938449464688832
ENSG00000116957	8.663241053253063e-12	8.631499159793194
ENSG00000185238	8.663241053253063e-12	8.59943729493381
ENSG00000232533	8.882379564649225e-12	6.800156701784304
ENSG00000219559	8.956626948976917e-12	3.8550147883143455
ENSG00000215086	8.956626948976917e-12	4.7091863646936325
ENSG00000145476	9.183040639089171e-12	8.710269256342308
ENSG00000166681	9.415065490990602e-12	7.797575633150041
ENSG00000155974	9.4936774761579e-12	8.63295401240469
ENSG00000123595	9.81461412842049e-12	8.760584068338574
ENSG00000126391	1.0062276604484327e-11	8.7615804606062
ENSG00000142408	1.0062276604484327e-11	3.7759148227220325
ENSG00000162241	1.0062276604484327e-11	8.83528912423728
ENSG00000245571	1.0146184940246435e-11	8.213637421909166
ENSG00000163995	1.0316065531102148e-11	5.380490088723056
ENSG00000112031	1.0402048820315025e-11	8.501796847744162
ENSG00000116191	1.1023927191486384e-11	8.922189302087205
ENSG00000269890	1.1023927191486384e-11	6.43322547223674
ENSG00000132640	1.1115692549196463e-11	8.88153889558314
ENSG00000166171	1.1490304243538522e-11	8.173242497151184
ENSG00000224858	1.1490304243538522e-11	5.6475200068385965
ENSG00000172568	1.1877288866851321e-11	6.441590463636975
ENSG00000140105	1.2175887233556461e-11	8.914059220786392
ENSG00000143365	1.2585494617696758e-11	6.276073291238842
ENSG00000160791	1.268998961673757e-11	7.248413594848796
ENSG00000088881	1.2795335256417525e-11	6.2685536928103955
ENSG00000110011	1.3116544095196125e-11	8.777840623207828
ENSG00000107745	1.333506226226214e-11	8.695005486008307
ENSG00000231500	1.366954837462053e-11	8.942514505339238
ENSG00000175886	1.378286135937864e-11	6.5674938937118945
ENSG00000143862	1.378286135937864e-11	8.714334296992712
ENSG00000179899	1.3897095223786335e-11	5.184590271809257
ENSG00000271959	1.4012257296079813e-11	5.040890475116594
ENSG00000179820	1.4602251280237674e-11	8.55398093725779
ENSG00000188959	1.5091723034320314e-11	5.380498152237945
ENSG00000172932	1.521658300111046e-11	8.819028961635654
ENSG00000203930	1.5726230390443332e-11	3.6791597906381335
ENSG00000234160	1.625260262618455e-11	7.394333075023163
ENSG00000156976	1.625260262618455e-11	8.942514505339238
ENSG00000253741	1.6252602626184782e-11	5.994033500212438
ENSG00000173401	1.7074699556498944e-11	6.293552102606989
ENSG00000163113	1.7074699556498944e-11	8.737190216703763
ENSG00000219665	1.721562317196108e-11	8.294400302993534
ENSG00000002586	1.7790809116453937e-11	8.196250349147254
ENSG00000126768	1.793752414899423e-11	8.760584068338574
ENSG00000103066	1.793752414899423e-11	8.708734932150916
ENSG00000133884	1.793752414899436e-11	8.839354164887686
ENSG00000249487	1.8085425118467277e-11	2.912845275196906
ENSG00000213442	1.838482247967436e-11	8.526522044972575
ENSG00000129595	1.8998266267833893e-11	8.802768799034027
ENSG00000100097	1.947147369715706e-11	8.905929139485579
ENSG00000162236	1.9793344270905627e-11	8.865278732981514
ENSG00000177700	1.995622965238209e-11	8.828693367127855
ENSG00000143374	2.0120428794647052e-11	8.712799972801323
ENSG00000270681	2.0120428794647123e-11	7.20698284495087
ENSG00000206549	2.0452809931416017e-11	6.415205688769266
ENSG00000076053	2.062101291158357e-11	8.595910186207163
ENSG00000143537	2.0790571625077128e-11	8.757515419955796
ENSG00000172922	2.096149676818682e-11	8.82309400228606
ENSG00000232995	2.1307489541473175e-11	7.101253212876999
ENSG00000117697	2.1307489541473175e-11	8.684344688248478
ENSG00000185950	2.1482578979156905e-11	7.614722666179695
ENSG00000264920	2.1482578979156905e-11	7.488885251799984
ENSG00000267623	2.1659078462725533e-11	5.034777453891165
ENSG00000230207	2.1836999107161544e-11	7.214601627232742
ENSG00000008441	2.18369991071617e-11	7.33911041475037
ENSG00000250362	2.2016352113085874e-11	6.338366677650227
ENSG00000260808	2.2563118604108136e-11	5.312515589159122
ENSG00000243224	2.2935000662894684e-11	6.480839408216241
ENSG00000206561	2.3123187928202327e-11	8.227622349797857
ENSG00000232472	2.331288841187422e-11	8.370974636409606
ENSG00000143811	2.331288841187422e-11	8.813429596793856
ENSG00000197136	2.3504114023211366e-11	8.877473854932733
ENSG00000236204	2.3696876763117522e-11	6.4479753885281434
ENSG00000174437	2.4087062094409026e-11	8.909994180135985
ENSG00000143303	2.4886416669671856e-11	8.767717757371758
ENSG00000159267	2.5502938594991644e-11	8.76311478479759
ENSG00000228903	2.5502938594992096e-11	8.530331603876899
ENSG00000213693	2.5711753321478813e-11	7.68568608997372
ENSG00000136643	2.613442208379355e-11	8.767179825447998
ENSG00000146350	2.678122234806846e-11	7.894937867371533
ENSG00000151117	2.678122234806846e-11	7.836910085589775
ENSG00000166123	2.678122234806846e-11	8.73059445959434
ENSG00000166224	2.678122234806846e-11	8.646224998203431
ENSG00000270110	2.744370283811947e-11	5.507898323000185
ENSG00000230067	2.7894251024232613e-11	4.821871180836119
ENSG00000119636	2.8352045604465983e-11	5.845936917069467
ENSG00000070047	2.8352045604466487e-11	8.820563285827042
ENSG00000171119	2.8583695859076054e-11	5.78485331072044
ENSG00000110536	2.905257438654579e-11	7.219303576531675
ENSG00000133812	2.905257438654579e-11	8.586245780714961
ENSG00000143248	2.9289831826765235e-11	7.739457006827042
ENSG00000165689	2.928983182676544e-11	8.847484246188499
ENSG00000176399	2.9528987682391594e-11	6.612684465154578
ENSG00000030419	3.0257994953152174e-11	8.248485484973651
ENSG00000043039	3.075376743663335e-11	6.751332940329588
ENSG00000150938	3.151238528207053e-11	7.749245254863908
ENSG00000271734	3.2289331083870525e-11	4.090278630303369
ENSG00000177189	3.28176906238511e-11	8.83682344842867
ENSG00000070081	3.3085037955208484e-11	8.926254342737613
ENSG00000181163	3.3085037955208484e-11	8.942514505339238
ENSG00000174628	3.335451900009497e-11	6.968277927188307
ENSG00000272970	3.3899949005369065e-11	4.387212353992821
ENSG00000260359	3.3899949005369065e-11	8.817494637444264
ENSG00000231084	3.6170412999791003e-11	6.953685191523761
ENSG00000198382	3.6170412999791255e-11	8.718399337643119
ENSG00000110057	3.646449302130115e-11	8.918124261436798
ENSG00000133195	3.646449302130115e-11	8.705666283768139
ENSG00000179456	3.646449302130115e-11	8.568451293921946
ENSG00000197858	3.646449302130115e-11	8.89373401753436
ENSG00000140009	3.6760915300884533e-11	8.36750003083126
ENSG00000089876	3.70596980898331e-11	8.665015877264075
ENSG00000141232	3.766441889667127e-11	8.810898880334841
ENSG00000163219	3.8278804249336274e-11	8.849018570379888
ENSG00000167992	3.8589668253243013e-11	7.274444749668679
ENSG00000189343	3.890300522812141e-11	8.909994180135985
ENSG00000185507	3.890300522812141e-11	8.849018570379888
ENSG00000175467	3.9218834419679836e-11	8.865278732981514
ENSG00000229638	3.9858047168287306e-11	8.519132874193307
ENSG00000139219	3.9858047168287306e-11	4.669591089568576
ENSG00000026508	4.0181469952628244e-11	8.845949921997109
ENSG00000136758	4.083604752983811e-11	8.901864098835173
ENSG00000136141	4.1167242450834206e-11	8.599437294933809
ENSG00000138629	4.1167242450834206e-11	8.847484246188499
ENSG00000141441	4.217669572375053e-11	8.23690075565132
ENSG00000158006	4.217669572375053e-11	8.494539651693083
ENSG00000198814	4.251853832639608e-11	8.160764925022285
ENSG00000114902	4.2863094747189524e-11	8.909994180135985
ENSG00000227815	4.2863094747189524e-11	4.112229088118465
ENSG00000175634	4.321038606083157e-11	8.809364556143452
ENSG00000073150	4.321038606083218e-11	6.103125490714364
ENSG00000085552	4.321038606083218e-11	6.1095572086349454
ENSG00000231028	4.3913258465886216e-11	5.603246945226921
ENSG00000162840	4.3913258465886216e-11	4.602005224255532
ENSG00000247735	4.3913258465886216e-11	5.553849356108709
ENSG00000243926	4.426888251067704e-11	5.6581430277838125
ENSG00000116209	4.426888251067704e-11	8.926254342737613
ENSG00000053524	4.535276716625345e-11	7.940229369201112
ENSG00000186184	4.608975497652892e-11	8.874405206549955
ENSG00000177383	4.608975497652892e-11	8.81243320452623
ENSG00000179604	4.646263545631609e-11	7.18727573452489
ENSG00000213755	4.798393353186808e-11	4.524407064693748
ENSG00000109971	4.798393353186808e-11	8.938449464688832
ENSG00000102931	4.798393353186808e-11	8.722464378293527
ENSG00000167588	4.837181789292735e-11	6.758276771558646
ENSG00000202078	4.9553991508968105e-11	4.652340562110197
ENSG00000240342	4.9553991508968454e-11	8.397560643445088
ENSG00000144040	4.995430275596286e-11	8.590769281709234
ENSG00000197915	4.995430275596286e-11	3.2940944049802448
ENSG00000121644	4.995430275596286e-11	8.858145043948328
ENSG00000053501	4.995430275596286e-11	8.714334296992712
ENSG00000267166	5.03577810759902e-11	7.084636487036082
ENSG00000169213	5.07644509752983e-11	8.779374947399216
ENSG00000157978	5.117433714531528e-11	8.859679368139718
ENSG00000204193	5.2003857997251006e-11	3.5832195544976737
ENSG00000162004	5.242354300022566e-11	8.412162974837432
ENSG00000229414	5.28465449187972e-11	2.874183671608421
ENSG00000154240	5.28465449187972e-11	7.599173368598069
ENSG00000197180	5.370260224807829e-11	6.807348207080889
ENSG00000110090	5.4572237419418825e-11	8.901864098835173
ENSG00000236675	5.545566100906124e-11	7.259377928360634
ENSG00000143578	5.545566100906124e-11	8.535393036794934
ENSG00000186310	5.5902610136337986e-11	5.796093408886783
ENSG00000124635	5.6353086781541383e-11	8.576043443299
ENSG00000117593	5.726473173673124e-11	8.737728148627525
ENSG00000180447	5.726473173673124e-11	7.391016980618244
ENSG00000164236	5.772595511669473e-11	5.167886107025774
ENSG00000261645	5.819081615756037e-11	7.390746422444071
ENSG00000213261	5.819081615756037e-11	6.867743166304939
ENSG00000188846	5.913156365840803e-11	8.938449464688832
ENSG00000159346	5.913156365840803e-11	8.900329774643783
ENSG00000143815	5.960750686634543e-11	8.824090394553687
ENSG00000196666	5.960750686634585e-11	4.197011085546987
ENSG00000131778	6.105795931023499e-11	8.759049744147184
ENSG00000006016	6.15490814941373e-11	5.354976593548711
ENSG00000150054	6.15490814941373e-11	6.685844125651223
ENSG00000255521	6.20440717926336e-11	5.23916334629445
ENSG00000254965	6.254295999628193e-11	6.313871374903525
ENSG00000235065	6.355255040289736e-11	7.836224568766955
ENSG00000255086	6.40633133135478e-11	3.5417151114430707
ENSG00000162885	6.509692803343297e-11	8.673145958564886
ENSG00000224614	6.509692803343437e-11	6.7600782779923625
ENSG00000215283	6.509692803343437e-11	4.974603044641095
ENSG00000158062	6.667803976097634e-11	8.671611634373496
ENSG00000109917	6.721338719286568e-11	8.82155967809467
ENSG00000213262	6.721338719286568e-11	8.09091832344383
ENSG00000198890	6.721338719286568e-11	8.20854344339966
ENSG00000066185	6.775294303010123e-11	6.734704588504356
ENSG00000149054	6.775294303010243e-11	8.89373401753436
ENSG00000213593	6.99539010191776e-11	8.869343773631922
ENSG00000257279	6.99539010191776e-11	5.344284167866405
ENSG00000104611	7.108048307421659e-11	6.806782291474007
ENSG00000147044	7.165041717505611e-11	8.641084093705501
ENSG00000156140	7.28037419424588e-11	4.0963984554827855
ENSG00000255815	7.338720154397846e-11	5.667766946795859
ENSG00000101310	7.338720154397898e-11	8.901864098835173
ENSG00000099849	7.397523901133081e-11	8.598899363010048
ENSG00000187098	7.516518827161129e-11	7.771566133201625
ENSG00000096092	7.576717108784135e-11	8.601968011392827
ENSG00000159840	7.637387382035996e-11	8.594296390435881
ENSG00000171033	7.637387382035996e-11	8.25914628273348
ENSG00000256299	7.88486115775423e-11	3.8044173181059646
ENSG00000242083	7.947946202903013e-11	5.303665923896464
ENSG00000185339	7.947946202903127e-11	8.750919662846371
ENSG00000236305	8.14018115644793e-11	6.055009212547654
ENSG00000162222	8.14018115644793e-11	8.671611634373498
ENSG00000272369	8.270859162192898e-11	6.760444007668142
ENSG00000110768	8.270859162192927e-11	8.805299515493045
ENSG00000196914	8.336966182746212e-11	8.897799058184765
ENSG00000233411	8.538406525418884e-11	6.208932168378967
ENSG00000170043	8.606606352387858e-11	8.703673499232883
ENSG00000053371	8.675339419740785e-11	8.493463787845561
ENSG00000262089	8.955686061246564e-11	5.749496853358262
ENSG00000137496	9.027147075033823e-11	8.335923594747337
ENSG00000198286	9.099166242919857e-11	8.04737850480038
ENSG00000099954	9.244896117891577e-11	8.330744567498062
ENSG00000134779	9.392910158835704e-11	8.692933229893157
ENSG00000165917	9.467784654979777e-11	5.406418711551307
ENSG00000068308	9.619290710604197e-11	8.845949921997109
ENSG00000166348	9.619290710604197e-11	8.38823119127886
ENSG00000172803	9.619290710604197e-11	7.24825589659169
ENSG00000236287	9.69593121377548e-11	8.885603936233545
ENSG00000139629	9.69593121377548e-11	8.728063743135321
ENSG00000139133	9.69593121377548e-11	8.046307882585957
ENSG00000040199	9.773169385146124e-11	8.801234474842639
ENSG00000182287	9.851009780172668e-11	8.840888489079076
ENSG00000140854	9.851009780172842e-11	8.650748499197704
ENSG00000097046	9.929456988193377e-11	8.259401764479565
ENSG00000182575	1.0088190371450114e-10	6.282538564374591
ENSG00000262454	1.0088190371450114e-10	7.537429879888831
ENSG00000143412	1.0088190371450114e-10	8.198426154723467
ENSG00000196208	1.0330958252805309e-10	7.561244404642938
ENSG00000267121	1.0413144643389649e-10	8.712799972801323
ENSG00000143768	1.04959709418484e-10	6.831762968461654
ENSG00000140577	1.0579442017553172e-10	8.758511812223421
ENSG00000164967	1.1006642028183566e-10	8.685138101918321
ENSG00000140750	1.1094086067150306e-10	8.48101318414826
ENSG00000125462	1.1541608507139875e-10	7.794775054547989
ENSG00000197958	1.1541608507139875e-10	8.930319383388017
ENSG00000122218	1.1633210145967987e-10	8.905929139485579
ENSG00000172965	1.1633210145967987e-10	8.605036659775605
ENSG00000154589	1.1725523250841925e-10	8.808368163875823
ENSG00000147485	1.1912305498663373e-10	7.285955920097768
ENSG00000239559	1.1912305498663373e-10	7.192643341706149
ENSG00000106211	1.1912305498663585e-10	8.880004571391751
ENSG00000160055	1.1912305498663585e-10	8.210876758420769
ENSG00000221890	1.2197951171006335e-10	4.133873756463701
ENSG00000184258	1.2589261493847212e-10	4.087755971235791
ENSG00000157181	1.309570869484663e-10	8.828693367127855
ENSG00000255224	1.309570869484663e-10	6.485008786266442
ENSG00000072518	1.340909131540894e-10	8.796631502268472
ENSG00000109911	1.3515174093481575e-10	8.457081400589688
ENSG00000079156	1.362207806209321e-10	5.810917726020961
ENSG00000269990	1.3729809432249128e-10	8.402413520605462
ENSG00000273151	1.4058030751319047e-10	7.521320192736691
ENSG00000047346	1.4169134759067175e-10	8.930319383388017
ENSG00000109685	1.4169134759067175e-10	8.873408814282326
ENSG00000169239	1.4169134759067175e-10	8.2741276028898
ENSG00000165810	1.4393926716970039e-10	4.449658716506673
ENSG00000240036	1.4507627696780054e-10	6.176754221093973
ENSG00000243276	1.4737672593042907e-10	7.113253203142163
ENSG00000184939	1.497128588574296e-10	8.512995577427752
ENSG00000167257	1.5089447545665032e-10	8.702597635385361
ENSG00000151366	1.5089447545665032e-10	8.434480962624722
ENSG00000143882	1.5208521642010318e-10	8.07971959376024
ENSG00000101294	1.5571287636106189e-10	8.922189302087205
ENSG00000162129	1.5571287636106354e-10	8.650290038853838
ENSG00000220749	1.5694080819331534e-10	7.066094836956101
ENSG00000139352	1.5817821365518064e-10	6.693798583369027
ENSG00000242814	1.6068173159892902e-10	5.251446456329694
ENSG00000176014	1.6068173159892902e-10	7.096302887754424
ENSG00000116903	1.6068173159892902e-10	8.74179318927793
ENSG00000117153	1.6068173159892902e-10	8.789039352891418
ENSG00000198157	1.77925956829997e-10	8.303323797964193
ENSG00000240087	1.77925956829997e-10	6.062844216381696
ENSG00000180592	1.77925956829997e-10	5.00624085810932
ENSG00000108176	1.7932501695322563e-10	8.384756585700515
ENSG00000177483	1.7932501695322563e-10	7.394813262165527
ENSG00000223387	1.7932501695322754e-10	4.368545837842191
ENSG00000105523	1.8215550239345502e-10	4.175113099315285
ENSG00000116668	1.8648336523021626e-10	8.70466989150051
ENSG00000153250	1.8648336523021626e-10	8.889668976883954
ENSG00000165923	1.8794821872836593e-10	6.628002525158846
ENSG00000163931	1.8794821872836593e-10	8.889668976883954
ENSG00000148175	1.9241065089730613e-10	8.88153889558314
ENSG00000259768	1.924106508973082e-10	5.1755766310290205
ENSG00000187049	1.954430178565726e-10	8.414155759372688
ENSG00000220842	2.0007941967988888e-10	6.671516585892006
ENSG00000162607	2.0322995137496845e-10	8.789039352891418
ENSG00000170522	2.0322995137496845e-10	7.855861364645739
ENSG00000143321	2.0482336499024149e-10	8.901864098835173
ENSG00000155755	2.0482336499024149e-10	8.350852411755358
ENSG00000015133	2.0482336499024149e-10	8.897799058184765
ENSG00000162913	2.0482336499024149e-10	6.327449905642899
ENSG00000198242	2.0967728914016663e-10	8.905929139485579
ENSG00000125991	2.1132013224311014e-10	8.934384424038425
ENSG00000090776	2.1297556486642154e-10	7.323904841609726
ENSG00000272711	2.1972508524807852e-10	6.516391641692325
ENSG00000109339	2.2317786508981623e-10	4.877202219307109
ENSG00000143036	2.2492410127476876e-10	5.931168502580327
ENSG00000236552	2.2492410127476876e-10	8.742789581545559
ENSG00000224668	2.2492410127476876e-10	3.7436713621433206
ENSG00000143258	2.284567618403997e-10	8.771244866098403
ENSG00000182518	2.3024338665789606e-10	8.046458358035443
ENSG00000188613	2.3568565725299723e-10	8.172219136451961
ENSG00000125691	2.356856572530014e-10	8.942514505339238
ENSG00000232341	2.4125368867311e-10	5.405800662878731
ENSG00000185499	2.412536886731134e-10	7.5276156401713115
ENSG00000237840	2.4313813449834475e-10	6.510435404180368
ENSG00000129749	2.4503697500821947e-10	6.294837657374155
ENSG00000223269	2.4503697500821947e-10	2.563175156282381
ENSG00000121039	2.450369750082212e-10	8.125916861957801
ENSG00000131089	2.4695031756725607e-10	8.734659500244746
ENSG00000057252	2.5082094219899474e-10	8.775847838672572
ENSG00000197747	2.5082094219899474e-10	8.760584068338574
ENSG00000188636	2.527784429254307e-10	8.098507048527681
ENSG00000095059	2.527784429254334e-10	8.83528912423728
ENSG00000181524	2.5673837380434324e-10	8.272672750278307
ENSG00000231327	2.587410274106599e-10	6.057760835432774
ENSG00000110075	2.607589567839782e-10	8.894730409801987
ENSG00000158077	2.607589567839782e-10	8.052851136547082
ENSG00000138780	2.627922756896211e-10	8.437214657681523
ENSG00000162620	2.6898571967491076e-10	7.743837261888192
ENSG00000177519	2.6898571967491076e-10	6.655106499804333
ENSG00000259475	2.7108175096563524e-10	3.8587636131678202
ENSG00000094916	2.753218449419194e-10	8.82309400228606
ENSG00000116918	2.7746614610484376e-10	8.721926446369764
ENSG00000241978	2.7962677714411755e-10	6.279238562083765
ENSG00000213621	2.8399751537236853e-10	5.246122686774355
ENSG00000149781	2.906791607628837e-10	8.888134652692564
ENSG00000135549	2.9521874103911035e-10	6.398625119239173
ENSG00000117410	2.99827626794772e-10	8.861213692331107
ENSG00000107614	2.99827626794772e-10	8.332519993038582
ENSG00000263753	3.0215838137002e-10	8.769710541907015
ENSG00000268362	3.0215838137002e-10	6.454921929486032
ENSG00000213315	3.021583813700221e-10	6.507264741807834
ENSG00000226337	3.0925746062687674e-10	4.899545995583534
ENSG00000186063	3.092574606268779e-10	8.784974312241012
ENSG00000105173	3.1165986684521253e-10	8.71686501345173
ENSG00000228031	3.189771052187427e-10	5.712794782730828
ENSG00000167476	3.189771052187427e-10	8.736652284780002
ENSG00000263326	3.2145331209899414e-10	3.8981609792890444
ENSG00000259772	3.2145331209899414e-10	8.816498245176636
ENSG00000092841	3.2145331209899414e-10	8.905929139485579
ENSG00000101940	3.26462244884196e-10	8.760046136414811
ENSG00000040341	3.2899525024568607e-10	8.711265648609933
ENSG00000159261	3.2899525024568607e-10	7.171286103397586
ENSG00000187764	3.3154746957274535e-10	8.877473854932733
ENSG00000249353	3.367101201971278e-10	7.772946755866325
ENSG00000258920	3.393208391040259e-10	7.9348274057972255
ENSG00000241352	3.393208391040259e-10	5.505813773910266
ENSG00000163001	3.4460179092549867e-10	8.546591766478524
ENSG00000143549	3.472723177157568e-10	8.909994180135985
ENSG00000171202	3.472723177157605e-10	8.699070526658716
ENSG00000203705	3.4996307610907746e-10	8.703673499232883
ENSG00000269696	3.5267421570385304e-10	4.25646979341606
ENSG00000230091	3.5267421570385304e-10	7.547041782232734
ENSG00000178096	3.5540588717613227e-10	8.601765032795042
ENSG00000272024	3.581582422871681e-10	5.46003506017032
ENSG00000000457	3.581582422871681e-10	8.613166741076418
ENSG00000261355	3.581582422871681e-10	8.53086953580066
ENSG00000103253	3.609314338910214e-10	8.470272914808536
ENSG00000198715	3.609314338910265e-10	8.704131959576749
ENSG00000119508	3.6372561594222086e-10	8.339653682071768
ENSG00000232485	3.693775727532295e-10	5.299599609901135
ENSG00000204131	3.693775727532295e-10	6.284364829664069
ENSG00000115539	3.722356609939323e-10	8.581642808140794
ENSG00000149089	3.7801684932299024e-10	8.594834322359642
ENSG00000181191	3.80940269705525e-10	8.640625633361635
ENSG00000261231	3.83885789683291e-10	6.058584080148875
ENSG00000110713	3.83885789683291e-10	8.859679368139718
ENSG00000164615	3.83885789683291e-10	8.82309400228606
ENSG00000116984	3.898437817555179e-10	8.859679368139718
ENSG00000169432	3.928565834528579e-10	8.571572445453024
ENSG00000104529	3.9589214396761517e-10	8.922189302087205
ENSG00000157796	3.989506310756547e-10	8.795635110000843
ENSG00000234465	4.020322137575736e-10	7.851644727237087
ENSG00000160753	4.0513706220715403e-10	8.555718240046966
ENSG00000154229	4.0513706220715403e-10	8.865278732981514
ENSG00000213609	4.0513706220715403e-10	6.574491218795972
ENSG00000073060	4.0826534783977016e-10	8.74025886508654
ENSG00000169884	4.1779256049334467e-10	7.880291500541191
ENSG00000072401	4.1779256049334467e-10	8.50179684774416
ENSG00000186976	4.1779256049334467e-10	6.832257859065151
ENSG00000135766	4.210163337438164e-10	8.873408814282326
ENSG00000182383	4.2426441987881947e-10	4.992799329473952
ENSG00000186468	4.2426441987882547e-10	8.914059220786392
ENSG00000035720	4.2753699782446084e-10	8.849018570379888
ENSG00000136383	4.2753699782446084e-10	7.831295110577112
ENSG00000159377	4.2753699782446234e-10	8.909994180135985
ENSG00000143314	4.308342477893029e-10	8.814963920985246
ENSG00000166411	4.3415635127337073e-10	8.770248473830774
ENSG00000154370	4.4087585131040345e-10	8.51759855000192
ENSG00000165916	4.40875851310405e-10	8.840888489079076
ENSG00000245556	4.4427361740179913e-10	8.335588641421362
ENSG00000100422	4.4427361740179913e-10	8.905929139485579
ENSG00000177542	4.5462122508159775e-10	8.7615804606062
ENSG00000094631	4.546212250816042e-10	8.849018570379888
ENSG00000260625	4.687852012355699e-10	6.284614549485046
ENSG00000182050	4.687852012355716e-10	7.075046642722507
ENSG00000128928	4.760280361630837e-10	8.877473854932733
ENSG00000167770	4.760280361630837e-10	8.803227259377895
ENSG00000155660	4.760280361630871e-10	8.930319383388017
ENSG00000083123	4.760280361630871e-10	8.713796365068951
ENSG00000197779	4.796903561355731e-10	8.371433096753474
ENSG00000139116	4.796903561355731e-10	8.756519027688167
ENSG00000231738	4.870978038705489e-10	5.313603398403644
ENSG00000236756	4.908433370467099e-10	5.044603204278506
ENSG00000181264	4.946170157858442e-10	7.739357913217096
ENSG00000137070	4.984190464320052e-10	8.5857078487912
ENSG00000196924	4.98419046432007e-10	8.871874490090939
ENSG00000183023	5.06108996197179e-10	8.431261838792457
ENSG00000218175	5.06108996197179e-10	8.446217624232075
ENSG00000134287	5.06108996197179e-10	8.86780944944053
ENSG00000143553	5.099973354106312e-10	8.66808452564685
ENSG00000177951	5.139148667406102e-10	8.825624718745077
ENSG00000166946	5.298812124084629e-10	8.885603936233545
ENSG00000139438	5.339479421618764e-10	7.211230571115457
ENSG00000164953	5.380451699909557e-10	7.962758803296487
ENSG00000165915	5.421731190170685e-10	8.784436380317251
ENSG00000163463	5.421731190170723e-10	8.343312765526607
ENSG00000143621	5.421731190170723e-10	8.901864098835173
ENSG00000062282	5.463320139509074e-10	8.540251491115184
ENSG00000105617	5.463320139509074e-10	8.469611475866886
ENSG00000169857	5.505220811034767e-10	8.765645501256607
ENSG00000186298	5.505220811034767e-10	8.905929139485579
ENSG00000245330	5.547435483971623e-10	5.848105267444196
ENSG00000223802	5.547435483971623e-10	3.568765878461326
ENSG00000100360	5.547435483971623e-10	8.719933661834508
ENSG00000176171	5.589966453769112e-10	8.478737949435327
ENSG00000225828	5.589966453769112e-10	7.874315833544873
ENSG00000198732	5.589966453769152e-10	8.884069612042156
ENSG00000087884	5.63281603221406e-10	7.47903636843129
ENSG00000230629	5.63281603221406e-10	7.650870908027482
ENSG00000196182	5.719480344560287e-10	8.83528912423728
ENSG00000245281	5.719480344560287e-10	6.401379564343527
ENSG00000166068	5.763299784743348e-10	8.596165667953247
ENSG00000170899	5.807447246367381e-10	8.369695793964302
ENSG00000228300	5.851925124616446e-10	8.843419205538092
ENSG00000152422	5.896735831701454e-10	8.729060135402948
ENSG00000258422	5.896735831701454e-10	4.473875191468246
ENSG00000232860	6.03318930595516e-10	6.975524980051952
ENSG00000175279	6.03318930595516e-10	7.158805380252693
ENSG00000244038	6.079355795157401e-10	8.930319383388017
ENSG00000171735	6.079355795157401e-10	8.4901396577167
ENSG00000137575	6.172726738728679e-10	8.832758407778263
ENSG00000175197	6.219936244699087e-10	8.676214606947665
ENSG00000118816	6.219936244699087e-10	8.934384424038425
ENSG00000143156	6.412327605847803e-10	7.984585785148438
ENSG00000198873	6.461326771990474e-10	8.774313514481182
ENSG00000133138	6.461326771990474e-10	7.285152278775494
ENSG00000247595	6.510691729720296e-10	6.017788992103173
ENSG00000198755	6.560425142330862e-10	8.930319383388017
ENSG00000142676	6.610529691991022e-10	8.934384424038425
ENSG00000111445	6.610529691991022e-10	8.473879495115076
ENSG00000174485	6.610529691991022e-10	8.837819840696298
ENSG00000170469	6.814713572428326e-10	8.293862371069775
ENSG00000148450	6.814713572428374e-10	8.44974473295872
ENSG00000252361	6.866714709637021e-10	6.081373959060375
ENSG00000124783	6.86671470963707e-10	8.922189302087205
ENSG00000223552	6.919103480619887e-10	4.758913005329973
ENSG00000007968	7.025055215769157e-10	8.700860332596186
ENSG00000110200	7.078623875850173e-10	7.887718794071807
ENSG00000254685	7.078623875850249e-10	8.309461094729748
ENSG00000183690	7.186961172208493e-10	4.349716560467824
ENSG00000177054	7.186961172208493e-10	8.660950836613667
ENSG00000213625	7.241735626101314e-10	8.89373401753436
ENSG00000166012	7.241735626101366e-10	8.83528912423728
ENSG00000198088	7.296917863174746e-10	8.272134818354544
ENSG00000162909	7.296917863174746e-10	8.918124261436798
ENSG00000069248	7.352510843890303e-10	8.832758407778263
ENSG00000006756	7.636741990511438e-10	6.257055824303873
ENSG00000157765	7.636741990511493e-10	6.035533069150126
ENSG00000168014	7.753415638598641e-10	8.701601243117732
ENSG00000137710	7.812403685494599e-10	8.861213692331107
ENSG00000135424	7.871830078877784e-10	7.597671925524926
ENSG00000138686	7.871830078877784e-10	8.385444993073762
ENSG00000122591	7.931697994953742e-10	8.811895272602468
ENSG00000175985	8.175649197375017e-10	5.3452958987745856
ENSG00000227268	8.363407586101767e-10	6.940415237282935
ENSG00000114423	8.363407586101767e-10	8.549122482937543
ENSG00000166295	8.363407586101767e-10	8.863744408790124
ENSG00000152582	8.55537588103675e-10	8.768714149639386
ENSG00000122507	8.685738932374469e-10	8.56285192908015
ENSG00000225674	8.88492914244647e-10	4.282182973870506
ENSG00000123989	8.88492914244647e-10	8.926254342737613
ENSG00000128228	8.88492914244647e-10	8.88153889558314
ENSG00000143569	9.088578952868727e-10	8.889668976883954
ENSG00000216937	9.088578952868727e-10	7.913898843911714
ENSG00000218052	9.088578952868824e-10	7.907506065400075
ENSG00000108828	9.226871015113632e-10	8.792108001274197
ENSG00000253897	9.296785666343791e-10	1.706876584387645
ENSG00000010072	9.367217663615372e-10	8.323190540872357
ENSG00000187741	9.367217663615372e-10	8.577577767490387
ENSG00000103540	9.367217663615372e-10	8.636560592711229
ENSG00000100246	9.50964865027177e-10	8.096976148629492
ENSG00000144589	9.581655182305458e-10	8.686875404707495
ENSG00000272129	9.654194146036843e-10	6.16465391058503
ENSG00000256116	9.65419414603691e-10	4.592188749066359
ENSG00000030066	9.65419414603691e-10	8.847484246188499
ENSG00000174938	9.727269379252261e-10	5.835859599116614
ENSG00000081087	9.727269379252261e-10	8.855614327489313
ENSG00000198108	9.7272693792524e-10	8.730849941340422
ENSG00000255516	9.87504414002041e-10	3.3175657550272395
ENSG00000166200	9.949751478435252e-10	8.901864098835173
ENSG00000132716	9.949751478435357e-10	8.885603936233545
ENSG00000204104	1.0254139629117576e-09	8.447293488079596
ENSG00000165195	1.048838032527146e-09	8.733125176053356
ENSG00000198056	1.048838032527146e-09	8.413159367105061
ENSG00000260719	1.0567615645797257e-09	8.371512568333369
ENSG00000101888	1.0647435441557013e-09	8.600971619125199
ENSG00000189157	1.07278439148159e-09	6.201334046393802
ENSG00000172638	1.080884529722678e-09	7.9738780614001845
ENSG00000255139	1.080884529722678e-09	6.435686891989621
ENSG00000179532	1.0890443850030306e-09	8.849018570379888
ENSG00000230188	1.0890443850030306e-09	4.463844002824993
ENSG00000205710	1.0890443850030345e-09	7.770651563596564
ENSG00000256347	1.0972643864254946e-09	4.078243065350081
ENSG00000110719	1.0972643864254946e-09	8.914059220786392
ENSG00000256604	1.1055449660919187e-09	4.689428436848969
ENSG00000120509	1.1055449660919187e-09	8.595910186207163
ENSG00000187325	1.1138865591235696e-09	8.636022660787468
ENSG00000078081	1.1138865591235816e-09	8.877473854932733
ENSG00000135775	1.122289603681512e-09	8.789039352891418
ENSG00000142186	1.1307545409871832e-09	8.885603936233545
ENSG00000214046	1.1307545409871832e-09	8.796173041924604
ENSG00000143499	1.1307545409871952e-09	8.694802507410524
ENSG00000170890	1.1392818153432724e-09	3.838760144159916
ENSG00000130054	1.1828690117963426e-09	3.7170095651161073
ENSG00000197016	1.1828690117963426e-09	6.784573075779443
ENSG00000182179	1.1917798140036176e-09	8.901864098835173
ENSG00000227627	1.1917798140036176e-09	3.913226396872371
ENSG00000081760	1.2007561514234466e-09	8.700604850850103
ENSG00000123444	1.2007561514234551e-09	8.057657087719033
ENSG00000153048	1.2097984937709245e-09	8.510464860968735
ENSG00000261400	1.2189073140352063e-09	3.428838283866282
ENSG00000213399	1.2280830885015963e-09	4.727074163065704
ENSG00000151704	1.2466374217968336e-09	7.437064540879456
ENSG00000141401	1.2466374217968425e-09	8.303914233036252
ENSG00000130383	1.2560169498784895e-09	3.219182889983099
ENSG00000143590	1.256016949878503e-09	5.862135758322403
ENSG00000143543	1.2749831774044214e-09	8.905929139485579
ENSG00000111667	1.2749831774044214e-09	8.795635110000843
ENSG00000099800	1.2942289379533591e-09	8.749385338654982
ENSG00000174748	1.2942289379533591e-09	8.938449464688832
ENSG00000079616	1.3137582454121729e-09	8.783439988049624
ENSG00000205763	1.3137582454121822e-09	7.18875364016838
ENSG00000119979	1.3236304988735354e-09	8.654355079504244
ENSG00000101222	1.3236304988735354e-09	4.542727245382482
ENSG00000116977	1.3335751697016916e-09	8.757515419955796
ENSG00000258994	1.3435927755164866e-09	5.566477910789429
ENSG00000152022	1.3536838375352673e-09	8.702932588711338
ENSG00000102057	1.3638488805970854e-09	7.5488500888915
ENSG00000153179	1.3638488805970854e-09	8.616235389459197
ENSG00000067167	1.374088433187186e-09	8.930319383388017
ENSG00000122787	1.3740884331871958e-09	7.59693101500338
ENSG00000257543	1.3844030274614786e-09	5.942548219990341
ENSG00000148225	1.3947931992713456e-09	7.453348781362251
ENSG00000214026	1.4052594881884376e-09	8.75345037930539
ENSG00000242689	1.4052594881884376e-09	7.171342153998525
ENSG00000122643	1.4158024375298163e-09	8.81243320452623
ENSG00000227512	1.4158024375298163e-09	4.535973145911014
ENSG00000205744	1.4264225943831133e-09	8.851549286838905
ENSG00000007372	1.4264225943831133e-09	8.028540364224536
ENSG00000259666	1.4371205096319318e-09	2.9917758269498895
ENSG00000068912	1.437120509631952e-09	8.909994180135985
ENSG00000197580	1.437120509631952e-09	7.037658728730093
ENSG00000120370	1.4478967379813994e-09	8.655351471771873
ENSG00000122863	1.4587518379837794e-09	6.656609213697434
ENSG00000251478	1.4696863720645145e-09	2.845611314770988
ENSG00000225135	1.480700906548096e-09	6.7177854250995495
ENSG00000198283	1.4807009065481066e-09	3.27777945081702
ENSG00000198171	1.4917960116844751e-09	8.861213692331107
ENSG00000252106	1.4917960116844751e-09	2.486407804597391
ENSG00000150776	1.5029722616751505e-09	8.71632708152797
ENSG00000141429	1.525570512944205e-09	8.855614327489313
ENSG00000261435	1.536993682624235e-09	4.977294745445064
ENSG00000146083	1.560091061481579e-09	8.877473854932733
ENSG00000198756	1.571766463496587e-09	5.823935633415281
ENSG00000185686	1.6073067638813752e-09	7.502530613488757
ENSG00000141367	1.6193269320945164e-09	8.897799058184765
ENSG00000142039	1.6193269320945164e-09	8.749923270578742
ENSG00000107816	1.6193269320945164e-09	8.60150955104896
ENSG00000135778	1.6193269320945164e-09	8.62436547076001
ENSG00000186583	1.6193269320945164e-09	6.513521621118163
ENSG00000122884	1.631434829913077e-09	8.863744408790124
ENSG00000256633	1.6436310810807957e-09	3.3155857645860483
ENSG00000234776	1.6436310810807957e-09	4.733254761677091
ENSG00000239719	1.6682911600210172e-09	6.1887520844441966
ENSG00000234985	1.6807562569502157e-09	3.897421816151179
ENSG00000169567	1.6807562569502157e-09	8.916589937245408
ENSG00000182054	1.7059597715592197e-09	8.909994180135985
ENSG00000162704	1.7315320400703725e-09	8.889668976883954
ENSG00000267127	1.7574783168657866e-09	5.228806150036669
ENSG00000255438	1.7574783168658054e-09	6.377978435094125
ENSG00000188282	1.8105142775883926e-09	7.473153206752722
ENSG00000261373	1.8105142775883926e-09	8.261676999192499
ENSG00000113594	1.810514277588399e-09	7.140876411757881
ENSG00000163521	1.810514277588399e-09	7.963590675244452
ENSG00000228057	1.8240154361251262e-09	6.078640844077715
ENSG00000149294	1.8376148379719058e-09	8.718910301135285
ENSG00000213445	1.8376148379719058e-09	8.784974312241012
ENSG00000135905	1.85131317941662e-09	8.863744408790124
ENSG00000137760	1.865111161543184e-09	8.47740660384172
ENSG00000181924	1.8790094902633918e-09	8.809364556143452
ENSG00000155846	1.8790094902633918e-09	8.754984703496778
ENSG00000237686	1.9071100354656397e-09	5.771824128847857
ENSG00000107263	1.921313688202252e-09	8.918124261436798
ENSG00000179387	1.921313688202252e-09	8.792108001274197
ENSG00000233276	1.921313688202252e-09	8.875939530741345
ENSG00000196236	1.9356205601071914e-09	8.53004915369922
ENSG00000251680	1.935620560107212e-09	4.215223542647404
ENSG00000200152	1.9500313817197652e-09	7.404879169002181
ENSG00000236296	1.9500313817197652e-09	7.601880095223275
ENSG00000087510	1.9500313817197652e-09	4.378815182812434
ENSG00000174607	1.950031381719786e-09	8.623086628314702
ENSG00000273058	1.964546888603715e-09	7.339574569139293
ENSG00000156587	1.97916782138062e-09	8.84441559780572
ENSG00000117151	2.0087289525925483e-09	8.779374947399216
ENSG00000248478	2.0087289525925483e-09	2.0785135369068968
ENSG00000197471	2.0087289525925483e-09	8.871874490090939
ENSG00000128641	2.0087289525925553e-09	8.477991461753904
ENSG00000102001	2.0236706578651886e-09	7.3519457012567
ENSG00000177105	2.0236706578652027e-09	8.745320298004575
ENSG00000173113	2.0387208027746153e-09	8.905929139485579
ENSG00000242327	2.0538801537423438e-09	5.291679687313905
ENSG00000144369	2.0691494824533414e-09	8.3392477248762
ENSG00000135473	2.0845295658910403e-09	8.885603936233545
ENSG00000054967	2.147173174008569e-09	8.554183915855578
ENSG00000121851	2.147173174008577e-09	8.75245398703776
ENSG00000187243	2.147173174008577e-09	4.230921420912635
ENSG00000185332	2.163118873761591e-09	4.101671787806707
ENSG00000109920	2.163118873761591e-09	8.882535287850768
ENSG00000158042	2.163118873761591e-09	8.74025886508654
ENSG00000075945	2.211652418222568e-09	8.750919662846371
ENSG00000120217	2.2612479237935595e-09	8.554721847779337
ENSG00000103042	2.2612479237935595e-09	8.387437777609017
ENSG00000052126	2.2780196461405397e-09	7.2259423970757
ENSG00000106025	2.294912722520602e-09	6.763774854167539
ENSG00000177030	2.311928007903532e-09	8.696539810199699
ENSG00000235673	2.311928007903532e-09	5.016195120041443
ENSG00000174989	2.3290663631109386e-09	8.782443595781995
ENSG00000165175	2.3290663631109386e-09	8.584305499328003
ENSG00000257742	2.3290663631109386e-09	8.665474337607941
ENSG00000255320	2.346328654854994e-09	6.993803578790717
ENSG00000113328	2.363715755777598e-09	8.865278732981514
ENSG00000272143	2.3812285444895473e-09	5.118451910114417
ENSG00000159399	2.3988679056102505e-09	8.696539810199699
ENSG00000234377	2.4166347298073438e-09	5.639244204491762
ENSG00000164122	2.4166347298073438e-09	5.9802115840629
ENSG00000146904	2.4166347298073438e-09	5.401092487268578
ENSG00000271430	2.434529913837019e-09	8.361513209515188
ENSG00000150316	2.4525543605840265e-09	8.750919662846371
ENSG00000054938	2.4889946846568497e-09	4.377693621384794
ENSG00000196092	2.525963049227278e-09	8.166752081865132
ENSG00000185483	2.525963049227278e-09	5.770318562316195
ENSG00000268358	2.544647570193816e-09	7.066307294396506
ENSG00000145808	2.544647570193816e-09	4.357885022967362
ENSG00000188878	2.6015137934217043e-09	8.080257525684
ENSG00000185201	2.6015137934217043e-09	8.831224083586873
ENSG00000132541	2.6207432659743813e-09	8.413159367105061
ENSG00000086967	2.6596190972230638e-09	5.432822630559361
ENSG00000244926	2.6792674086257435e-09	5.671147304177778
ENSG00000012061	2.7390657824048493e-09	8.832758407778263
ENSG00000151893	2.7390657824048493e-09	8.700066918926343
ENSG00000243181	2.759286386343593e-09	4.573029583356667
ENSG00000240616	2.759286386343593e-09	7.108416673836408
ENSG00000117362	2.7796525800805677e-09	8.877473854932733
ENSG00000186496	2.7796525800805677e-09	7.6261653328291175
ENSG00000137818	2.8208258254878777e-09	8.942514505339238
ENSG00000173166	2.8208258254879075e-09	7.833490873710152
ENSG00000165672	2.8416349388375936e-09	8.847484246188499
ENSG00000255299	2.841634938837614e-09	5.399970056265916
ENSG00000118058	2.8625937654360535e-09	8.909994180135985
ENSG00000108830	2.8625937654360535e-09	6.629129777418275
ENSG00000227425	2.8837033537400443e-09	2.8042556519089925
ENSG00000139160	2.904964759336897e-09	7.859439519685147
ENSG00000255004	2.9049647593369175e-09	1.6399995150732312
ENSG00000241288	2.9479472806933724e-09	6.029778521787037
ENSG00000152822	2.9479472806933724e-09	4.566982260000294
ENSG00000171759	2.9479472806933724e-09	6.753957397605251
ENSG00000196562	3.0135864973525318e-09	8.894730409801987
ENSG00000260300	3.0581356713043657e-09	4.118686921414159
ENSG00000178464	3.058135671304387e-09	7.980879775705176
ENSG00000072849	3.058135671304387e-09	8.88153889558314
ENSG00000182985	3.05813567130442e-09	8.840350557155313
ENSG00000242829	3.05813567130442e-09	4.660549845403237
ENSG00000233217	3.0806504876921942e-09	4.0784207961875945
ENSG00000163235	3.103326950382435e-09	8.283301002446667
ENSG00000261251	3.103326950382435e-09	4.90964801873324
ENSG00000229931	3.103326950382435e-09	8.380639041901809
ENSG00000242276	3.103326950382435e-09	4.513118610744037
ENSG00000004478	3.1261661889009453e-09	8.817494637444264
ENSG00000075151	3.149169340437509e-09	8.847484246188499
ENSG00000163453	3.1956719699454283e-09	6.496030786962335
ENSG00000232940	3.2666841378741723e-09	6.297863842191995
ENSG00000025423	3.2666841378741723e-09	6.408997303371008
ENSG00000158428	3.2666841378741723e-09	4.043432707301094
ENSG00000169253	3.2666841378741723e-09	4.535937448750485
ENSG00000138814	3.290695084065484e-09	8.815960313252875
ENSG00000254873	3.2906950840655193e-09	6.67279332356887
ENSG00000125910	3.2906950840655193e-09	8.683268824400956
ENSG00000257261	3.363765285360527e-09	7.826998666061791
ENSG00000236021	3.363765285360527e-09	5.690404382703635
ENSG00000179141	3.3637652853605745e-09	6.914077018368742
ENSG00000174851	3.3884718349834237e-09	8.829689759395484
ENSG00000120756	3.388471834983448e-09	8.012521638498816
ENSG00000188971	3.388471834983448e-09	8.595910186207163
ENSG00000067704	3.413355327159409e-09	8.889668976883954
ENSG00000060749	3.4384169950648706e-09	8.742789581545559
ENSG00000154277	3.514683510411108e-09	7.899707110975056
ENSG00000103111	3.514683510411108e-09	8.797169434192233
ENSG00000114315	3.5664417188589583e-09	6.445436484738369
ENSG00000100266	3.5925988089536534e-09	8.59943729493381
ENSG00000138617	3.6189429437283663e-09	8.6812760398657
ENSG00000132915	3.6454754246608066e-09	4.302081550396664
ENSG00000099326	3.6454754246608066e-09	8.869343773631922
ENSG00000187607	3.6721975620196778e-09	7.417663604716701
ENSG00000151553	3.6721975620196778e-09	8.750919662846371
ENSG00000104447	3.753515148415689e-09	6.909989616531167
ENSG00000233108	3.753515148415716e-09	7.673666978188691
ENSG00000254964	3.781009192005724e-09	4.6606213840434245
ENSG00000224976	3.781009192005724e-09	5.175687847787692
ENSG00000231611	3.864674838865723e-09	7.447191527039868
ENSG00000184575	3.864674838865764e-09	8.880004571391751
ENSG00000270028	3.8929624713599385e-09	5.086841722202047
ENSG00000174996	3.921451957896375e-09	8.742789581545559
ENSG00000107331	3.950144699875085e-09	8.802768799034027
ENSG00000237595	3.979042108139684e-09	6.368581858903546
ENSG00000115355	4.037456614488651e-09	8.909994180135985
ENSG00000224993	4.037456614488651e-09	4.801070193961526
ENSG00000095002	4.037456614488722e-09	8.62436547076001
ENSG00000242247	4.037456614488722e-09	8.875939530741345
ENSG00000273403	4.06697658203409e-09	2.862874639919819
ENSG00000108679	4.06697658203409e-09	8.751175144592453
ENSG00000134809	4.096706954912723e-09	8.655351471771873
ENSG00000171951	4.126649192117364e-09	4.291244954817379
ENSG00000110583	4.1871751446344525e-09	8.742789581545559
ENSG00000186660	4.217761827283272e-09	8.847484246188499
ENSG00000175224	4.217761827283272e-09	8.885603936233545
ENSG00000026025	4.217761827283303e-09	8.938449464688832
ENSG00000185250	4.217761827283303e-09	6.167241916273411
ENSG00000244582	4.248566309060122e-09	4.23681127210811
ENSG00000162923	4.2795900986956794e-09	8.905929139485579
ENSG00000213930	4.342301687246378e-09	8.756519027688167
ENSG00000175573	4.373992554601034e-09	8.79870375838362
ENSG00000167987	4.405908866826877e-09	8.559783280697372
ENSG00000120519	4.438052184032148e-09	8.612963762478635
ENSG00000089289	4.438052184032148e-09	8.80023808257501
ENSG00000133703	4.438052184032148e-09	8.865278732981514
ENSG00000136379	4.503026126266282e-09	8.302071923950482
ENSG00000149541	4.535859924168223e-09	8.780909271590605
ENSG00000187824	4.535859924168271e-09	8.35944095340004
ENSG00000214562	4.535859924168271e-09	5.942174058114505
ENSG00000143393	4.535859924168271e-09	8.873408814282326
ENSG00000129084	4.5689270729333204e-09	8.68181397178946
ENSG00000170540	4.568927072933353e-09	8.820563285827042
ENSG00000067533	4.568927072933353e-09	8.672405048043341
ENSG00000101003	4.635767886582923e-09	7.947415561382595
ENSG00000134864	4.635767886582972e-09	8.115511545944054
ENSG00000271420	4.6695448103561675e-09	2.530560238764737
ENSG00000213293	4.6695448103561675e-09	3.8249350416424126
ENSG00000259436	4.6695448103561675e-09	8.103448398721028
ENSG00000138107	4.6695448103561675e-09	8.82155967809467
ENSG00000100316	4.6695448103561675e-09	8.942514505339238
ENSG00000163697	4.7035616029109374e-09	7.912779280152972
ENSG00000102409	4.7035616029109374e-09	8.69040251343414
ENSG00000124835	4.7035616029109374e-09	2.2424048079293066
ENSG00000245148	4.737819921133184e-09	6.796685952485522
ENSG00000244998	4.737819921133184e-09	4.68609960184028
ENSG00000136425	4.737819921133184e-09	8.035542078529529
ENSG00000069329	4.772321433013973e-09	8.847484246188499
ENSG00000129675	4.807067817721147e-09	8.859679368139718
ENSG00000140374	4.842060765672278e-09	8.84288127361433
ENSG00000257086	4.8773019786071315e-09	5.536608310582285
ENSG00000269290	4.912793169661133e-09	6.5441896065894305
ENSG00000159733	4.9845323960913726e-09	8.526725023570359
ENSG00000134590	5.020783915384011e-09	8.726529418943931
ENSG00000238365	5.020783915384011e-09	5.928123234110834
ENSG00000145425	5.057292380778797e-09	8.934384424038425
ENSG00000180998	5.094059563506663e-09	6.603069831530074
ENSG00000196118	5.094059563506663e-09	5.566786429454406
ENSG00000112799	5.168377225189964e-09	8.55011887520517
ENSG00000110274	5.205931306142237e-09	8.776844230940199
ENSG00000272899	5.243751308576038e-09	7.855033948548891
ENSG00000110025	5.281839063721643e-09	7.577758256628338
ENSG00000175137	5.320196415042782e-09	8.72959806732671
ENSG00000091483	5.358825218315778e-09	8.815960313252875
ENSG00000273107	5.358825218315778e-09	4.851278809855399
ENSG00000107201	5.358825218315816e-09	8.780909271590605
ENSG00000213465	5.358825218315816e-09	8.338992243130116
ENSG00000188873	5.397727341709334e-09	5.61258430130527
ENSG00000239553	5.397727341709334e-09	3.261622898654733
ENSG00000219891	5.397727341709391e-09	6.741073696588633
ENSG00000166321	5.436904665864324e-09	7.871969594962343
ENSG00000100439	5.476359083974246e-09	8.67547369642612
ENSG00000152332	5.476359083974285e-09	8.875939530741345
ENSG00000135185	5.476359083974285e-09	8.914059220786392
ENSG00000234184	5.476359083974285e-09	8.694467554084547
ENSG00000143376	5.516092501866605e-09	8.75345037930539
ENSG00000173218	5.516092501866605e-09	7.128315375244174
ENSG00000118495	5.516092501866605e-09	8.335720616149555
ENSG00000134049	5.516092501866605e-09	8.809364556143452
ENSG00000108784	5.556106838083944e-09	8.813429596793856
ENSG00000197558	5.556106838083944e-09	7.005672215126263
ENSG00000107863	5.556106838083944e-09	8.840888489079076
ENSG00000188386	5.6369860037342795e-09	2.885187362763074
ENSG00000221413	5.6369860037342795e-09	2.1336633383068904
ENSG00000159403	5.67785473457026e-09	8.680279647598072
ENSG00000173621	5.719012186704158e-09	7.32952416400835
ENSG00000250215	5.719012186704158e-09	5.300359772621515
ENSG00000269988	5.802201201522027e-09	5.138454221756745
ENSG00000164924	5.802201201522027e-09	8.926254342737613
ENSG00000137502	5.886569074165619e-09	8.909994180135985
ENSG00000251532	5.886569074165619e-09	5.823009287685589
ENSG00000157625	5.929200148780245e-09	8.733125176053356
ENSG00000178105	5.9292001487802666e-09	8.77530990674881
ENSG00000130520	5.9292001487802666e-09	8.869343773631922
ENSG00000142507	6.01536682615102e-09	8.81243320452623
ENSG00000050393	6.01536682615102e-09	8.83528912423728
ENSG00000236133	6.05890657052166e-09	4.0939099697911745
ENSG00000186231	6.191376566339353e-09	7.820573341958681
ENSG00000163683	6.191376566339353e-09	8.814425989061487
ENSG00000143158	6.191376566339353e-09	8.73872454089515
ENSG00000205078	6.2812534287767655e-09	7.575714425780317
ENSG00000147168	6.326667362718426e-09	8.926254342737613
ENSG00000243445	6.418457117735893e-09	4.960447509458438
ENSG00000167792	6.511544066946073e-09	8.914059220786392
ENSG00000124216	6.511544066946073e-09	7.519739278083654
ENSG00000137337	6.5115440669461656e-09	8.813429596793856
ENSG00000168556	6.5115440669461656e-09	8.464753021546635
ENSG00000244313	6.558579548540407e-09	8.562851929080152
ENSG00000179526	6.558579548540407e-09	8.74179318927793
ENSG00000167196	6.605946029232859e-09	8.708197000227155
ENSG00000159788	6.605946029232859e-09	8.262725894608424
ENSG00000078246	6.701681060789607e-09	8.331570526759378
ENSG00000267169	6.701681060789678e-09	7.552391578015098
ENSG00000170271	6.701681060789678e-09	7.676324092216024
ENSG00000188001	6.750054185745104e-09	6.733625293219147
ENSG00000203666	6.750054185745104e-09	8.38976551547025
ENSG00000248544	6.798767458173987e-09	6.329417006738701
ENSG00000187013	6.7987674581740835e-09	3.158636982210687
ENSG00000100206	6.8478232032107365e-09	6.280205974114466
ENSG00000261098	6.897223761400335e-09	7.627785041287052
ENSG00000181744	6.89722376140036e-09	8.73818660897139
ENSG00000102098	6.89722376140036e-09	6.8797826487921965
ENSG00000144677	6.946971488798563e-09	6.994940999649648
ENSG00000268584	6.946971488798563e-09	6.445129032380762
ENSG00000271147	6.946971488798563e-09	8.036256020619478
ENSG00000256746	6.946971488798662e-09	4.2394868615728765
ENSG00000182197	6.997068757070474e-09	8.783439988049624
ENSG00000143740	7.14948176002543e-09	8.732128783785727
ENSG00000176871	7.20100122414494e-09	8.554721847779339
ENSG00000216109	7.2010012241450164e-09	4.4541276376614265
ENSG00000108061	7.252882325126821e-09	8.76311478479759
ENSG00000095464	7.305127530414045e-09	6.438673792331913
ENSG00000143195	7.305127530414045e-09	6.09890447849694
ENSG00000264278	7.357739323772329e-09	7.143791514504905
ENSG00000150093	7.357739323772329e-09	8.861213692331107
ENSG00000134574	7.3577393237723544e-09	8.758053351879557
ENSG00000171208	7.410720205393814e-09	8.396493247307868
ENSG00000269071	7.410720205393814e-09	5.097427041699308
ENSG00000184207	7.571902630370835e-09	8.512995577427752
ENSG00000227896	7.571902630370835e-09	6.524893368330832
ENSG00000249421	7.571902630370835e-09	2.624634579136381
ENSG00000259424	7.571902630370835e-09	3.471605948792177
ENSG00000107262	7.736498455779615e-09	8.869343773631922
ENSG00000105426	7.848159963489292e-09	7.28612244029528
ENSG00000271943	8.01860154530496e-09	3.687327992647855
ENSG00000159352	8.076212625690386e-09	8.869343773631922
ENSG00000227239	8.076212625690386e-09	6.412226417103771
ENSG00000138621	8.134226840338045e-09	8.847484246188499
ENSG00000183617	8.134226840338045e-09	8.750919662846371
ENSG00000255478	8.192646930738764e-09	4.036553130745228
ENSG00000235508	8.192646930738764e-09	4.842104687330959
ENSG00000119559	8.192646930738764e-09	8.655351471771873
ENSG00000080839	8.310715795233292e-09	8.599437294933809
ENSG00000272933	8.310715795233292e-09	7.113385711613132
ENSG00000101868	8.310715795233292e-09	8.581642808140794
ENSG00000095485	8.310715795233292e-09	8.666550201455463
ENSG00000230897	8.370370143126084e-09	7.702130730451839
ENSG00000188095	8.551846678979619e-09	5.398525951433204
ENSG00000267052	8.551846678979619e-09	3.1115772601240463
ENSG00000270149	8.551846678979619e-09	4.349865327772645
ENSG00000077147	8.613186193972527e-09	8.909994180135985
ENSG00000149182	8.613186193972527e-09	8.831224083586873
ENSG00000228492	8.613186193972527e-09	7.318173502039736
ENSG00000131725	8.613186193972527e-09	8.609101700426011
ENSG00000116761	8.613186193972527e-09	8.385444993073762
ENSG00000151292	8.613186193972527e-09	8.853083611030295
ENSG00000117262	8.674954176969363e-09	8.370974636409608
ENSG00000267768	8.737153536306474e-09	2.8970861087390345
ENSG00000096996	8.799787199453116e-09	8.7062042156919
ENSG00000135677	8.926369243446651e-09	8.873408814282326
ENSG00000229278	9.05472411600364e-09	3.804283108228148
ENSG00000215595	9.054724116003674e-09	6.240913650388932
ENSG00000135709	9.11957388844502e-09	8.853083611030295
ENSG00000231169	9.38352650024794e-09	5.1384734433635355
ENSG00000196998	9.518278322761713e-09	8.794638717733214
ENSG00000172500	9.586359106884857e-09	8.819028961635654
ENSG00000120333	9.58635910688489e-09	8.74025886508654
ENSG00000204060	9.58635910688489e-09	4.5710429448843835
ENSG00000179774	9.58635910688489e-09	3.8982997801555825
ENSG00000272645	9.723946358694236e-09	8.565179666941384
ENSG00000198918	9.79345926430648e-09	8.918124261436798
ENSG00000244165	9.79345926430648e-09	8.260804113942761
ENSG00000164751	9.79345926430648e-09	8.820563285827042
ENSG00000033011	9.86345601686977e-09	8.73872454089515
ENSG00000104979	9.86345601686984e-09	8.844953529729482
ENSG00000183955	1.0004914172115417e-08	8.703135567309122
ENSG00000262155	1.0004914172115417e-08	4.648082999656684
ENSG00000232346	1.0004914172115417e-08	7.377679878787387
ENSG00000269994	1.0148347258171218e-08	5.5007824399482175
ENSG00000198670	1.0148347258171218e-08	2.717995484403437
ENSG00000156709	1.022081275566606e-08	8.81243320452623
ENSG00000136895	1.0293782056167798e-08	8.431694764419621
ENSG00000243680	1.0441245699035514e-08	6.1985171161865615
ENSG00000268041	1.0441245699035514e-08	7.671491478309869
ENSG00000132185	1.0441245699035588e-08	8.918124261436798
ENSG00000147437	1.0441245699035588e-08	6.2378408612562195
ENSG00000099622	1.0590765675965678e-08	8.930319383388017
ENSG00000074855	1.0666305478601894e-08	8.674680282756276
ENSG00000254461	1.074236983692722e-08	7.475496336143227
ENSG00000146555	1.0818962289309172e-08	4.38497334089901
ENSG00000236206	1.0818962289309172e-08	4.186972698343766
ENSG00000188404	1.1051943942192962e-08	8.570241099859418
ENSG00000204310	1.1130684619132894e-08	8.673145958564886
ENSG00000148908	1.1289808059342914e-08	8.18014623915499
ENSG00000231007	1.1289808059342993e-08	6.2217341273385545
ENSG00000238279	1.1289808059342993e-08	5.033014673835044
ENSG00000177106	1.1370198205249894e-08	8.461146441240096
ENSG00000171631	1.1451145596954251e-08	7.916032406412241
ENSG00000173926	1.1532653986259142e-08	7.8341848582432725
ENSG00000116747	1.1614727149436298e-08	8.82309400228606
ENSG00000188368	1.1697368887380462e-08	5.184803186471566
ENSG00000254595	1.1697368887380462e-08	7.603414419414665
ENSG00000217130	1.1697368887380462e-08	5.470960334475812
ENSG00000187867	1.1864373415192032e-08	3.0074299812456884
ENSG00000077152	1.1864373415192032e-08	8.295987130333224
ENSG00000092978	1.1864373415192032e-08	8.666012269531702
ENSG00000137509	1.1864373415192116e-08	8.914059220786392
ENSG00000254650	1.1864373415192116e-08	5.619293663572908
ENSG00000070886	1.1948743931361887e-08	5.808652361824611
ENSG00000090013	1.1948743931361972e-08	8.776844230940199
ENSG00000176974	1.1948743931361972e-08	8.609639632349772
ENSG00000187792	1.1948743931361972e-08	8.364634361046267
ENSG00000125743	1.2033698475217651e-08	8.873408814282326
ENSG00000103740	1.2033698475217651e-08	5.808023191474724
ENSG00000076043	1.2119240973111619e-08	8.82462832647745
ENSG00000137877	1.2119240973111619e-08	8.307388838614598
ENSG00000272452	1.220537537696225e-08	7.618414240292277
ENSG00000107551	1.2467369930327403e-08	8.427426745171429
ENSG00000100228	1.2555911994175836e-08	8.819028961635654
ENSG00000183486	1.2555911994175926e-08	8.83375480004589
ENSG00000136828	1.2555911994175926e-08	8.82462832647745
ENSG00000272156	1.282522697562929e-08	5.704785219109736
ENSG00000177613	1.2916242017723302e-08	8.795635110000843
ENSG00000226833	1.3007885710393915e-08	4.820184204872415
ENSG00000117242	1.3100162270230546e-08	7.935272942579674
ENSG00000090861	1.3475682475248077e-08	8.922189302087205
ENSG00000181004	1.3571187584400498e-08	8.010075970779567
ENSG00000126088	1.3571187584400498e-08	8.76311478479759
ENSG00000261126	1.366735144147078e-08	6.777685435052901
ENSG00000149357	1.3764178458413896e-08	8.814963920985246
ENSG00000141854	1.3764178458414043e-08	8.582180740064555
ENSG00000168807	1.3861673075798484e-08	8.334186291958165
ENSG00000174898	1.3861673075798631e-08	3.9223862671123464
ENSG00000103035	1.3959839762984757e-08	8.825624718745077
ENSG00000147799	1.405868301830544e-08	7.583701261148007
ENSG00000177917	1.405868301830544e-08	8.675676675023904
ENSG00000139239	1.415820736924657e-08	8.18049969320226
ENSG00000205129	1.4258417372630124e-08	7.358942624183802
ENSG00000249348	1.4258417372630124e-08	7.659872105336365
ENSG00000188153	1.4258417372630124e-08	8.112138857895877
ENSG00000166402	1.4666206084085101e-08	8.23512945043514
ENSG00000237506	1.4666206084085101e-08	6.177840819269472
ENSG00000186814	1.4769913741666565e-08	8.65842012015465
ENSG00000213190	1.4769913741666565e-08	8.398636507292608
ENSG00000094804	1.4769913741666565e-08	8.618025195396667
ENSG00000228887	1.4874335019024308e-08	6.406915768921926
ENSG00000116161	1.4874335019024465e-08	8.82155967809467
ENSG00000184489	1.4979474683529506e-08	8.86780944944053
ENSG00000077157	1.497947468352972e-08	8.655148493174087
ENSG00000269425	1.5085337533387444e-08	4.268360173656341
ENSG00000075336	1.5085337533387497e-08	8.664019484996446
ENSG00000143437	1.5085337533387497e-08	8.766183433180368
ENSG00000250091	1.519192839783044e-08	6.6740150302081185
ENSG00000242858	1.5299252137311235e-08	3.1498933007731202
ENSG00000260618	1.5516117840469348e-08	8.448951319288875
ENSG00000155304	1.5516117840469566e-08	8.902860491102802
ENSG00000165948	1.5516117840469566e-08	8.634029876252212
ENSG00000267709	1.5516117840469566e-08	3.7460246839728715
ENSG00000186193	1.5625669682913204e-08	8.288139499210088
ENSG00000143436	1.5625669682913257e-08	8.617769713650587
ENSG00000068438	1.5625669682913257e-08	8.831224083586873
ENSG00000149532	1.5735974158323108e-08	8.869343773631922
ENSG00000169895	1.5735974158323108e-08	8.819028961635654
ENSG00000205084	1.5847036286198273e-08	8.038786737078498
ENSG00000168216	1.5847036286198273e-08	8.863744408790124
ENSG00000177410	1.5847036286198273e-08	8.83528912423728
ENSG00000237793	1.5847036286198498e-08	5.284124438616397
ENSG00000162736	1.6071453739578593e-08	8.909994180135985
ENSG00000213085	1.6184819266923598e-08	5.595462506272924
ENSG00000076258	1.6298962850822087e-08	7.981294200611048
ENSG00000203965	1.6298962850822087e-08	8.380639041901809
ENSG00000160062	1.64138896748371e-08	7.636165027174073
ENSG00000059378	1.64138896748371e-08	8.851549286838905
ENSG00000151414	1.6529604955958773e-08	8.836285516504907
ENSG00000272068	1.6529604955958773e-08	8.581104876217033
ENSG00000170365	1.676342192587292e-08	8.15241369992917
ENSG00000071082	1.676342192587292e-08	8.934384424038425
ENSG00000169371	1.6881534217663415e-08	8.270265540837178
ENSG00000106077	1.6881534217663534e-08	8.666550201455463
ENSG00000110318	1.6881534217663534e-08	8.140959152972723
ENSG00000132781	1.7120193179093697e-08	8.520667198384697
ENSG00000228510	1.7240750657975625e-08	5.116931825671643
ENSG00000171428	1.7240750657975625e-08	7.805309571624683
ENSG00000005700	1.7240750657975625e-08	8.889668976883954
ENSG00000198960	1.7362134066502767e-08	8.47947885995687
ENSG00000273062	1.7362134066502767e-08	8.463677157699113
ENSG00000250978	1.7484348896679975e-08	3.7685746913913865
ENSG00000237765	1.74843488966801e-08	7.881731972755733
ENSG00000148985	1.760740067585667e-08	8.708197000227155
ENSG00000163673	1.7731294966945965e-08	4.335337845928883
ENSG00000131475	1.773129496694609e-08	8.723460770561154
ENSG00000139625	1.773129496694609e-08	8.390761907737879
ENSG00000161970	1.78560373686465e-08	8.832758407778263
ENSG00000237292	1.7981633515662925e-08	4.221102906224645
ENSG00000132109	1.7981633515663054e-08	8.665015877264075
ENSG00000245156	1.7981633515663054e-08	6.473787010259593
ENSG00000125864	1.7981633515663054e-08	4.611939995806803
ENSG00000078098	1.7981633515663054e-08	6.0728672197794245
ENSG00000109184	1.8108089078930253e-08	8.764649108988978
ENSG00000135801	1.8108089078930253e-08	8.696001878275936
ENSG00000175115	1.8235409765838704e-08	8.900329774643783
ENSG00000198917	1.8235409765838704e-08	8.720930054102137
ENSG00000249637	1.8363601320458233e-08	6.374434384238135
ENSG00000113048	1.8363601320458233e-08	8.849018570379888
ENSG00000102738	1.8363601320458233e-08	8.775847838672572
ENSG00000177042	1.8622620193883915e-08	8.73872454089515
ENSG00000229808	1.8622620193883915e-08	6.738781449676267
ENSG00000250220	1.875345918628762e-08	5.770846122309963
ENSG00000184933	1.8885192394059955e-08	3.74258419067645
ENSG00000214872	1.9017825748112935e-08	7.302924112102692
ENSG00000117479	1.901782574811307e-08	8.562851929080152
ENSG00000224738	1.901782574811307e-08	4.8866971499089304
ENSG00000114698	1.901782574811307e-08	5.968331901872758
ENSG00000179119	1.9151365217423217e-08	8.83528912423728
ENSG00000152404	1.928581680926879e-08	8.565920577462927
ENSG00000254018	1.928581680926879e-08	1.9136705294177554
ENSG00000232490	1.9557480582604754e-08	5.5450433565340385
ENSG00000055070	1.9557480582604893e-08	8.748388946387355
ENSG00000150779	1.983286590140085e-08	8.66302309272882
ENSG00000001561	1.983286590140106e-08	8.776844230940199
ENSG00000206559	1.9971969572287665e-08	6.575259651917482
ENSG00000254676	1.9971969572287665e-08	7.111878355853337
ENSG00000273314	2.0253030147829162e-08	6.77559006678572
ENSG00000120265	2.0253030147829162e-08	8.817494637444264
ENSG00000166401	2.0253030147829162e-08	7.9451872526580845
ENSG00000143633	2.0394999656916933e-08	8.416968926009385
ENSG00000235670	2.039499965691708e-08	4.054409039709191
ENSG00000176894	2.0537937117147934e-08	6.211862925160593
ENSG00000080947	2.0537937117147934e-08	7.507678904525872
ENSG00000197279	2.0681848932077246e-08	8.156902862969664
ENSG00000143793	2.082674154624533e-08	8.470607868134513
ENSG00000158828	2.082674154624533e-08	8.485536685142534
ENSG00000227939	2.082674154624555e-08	7.432872767133957
ENSG00000078369	2.0972621445433782e-08	8.905929139485579
ENSG00000103404	2.0972621445433782e-08	8.49960108461112
ENSG00000143457	2.0972621445433782e-08	8.815960313252875
ENSG00000135898	2.111949515691539e-08	7.0277406753691
ENSG00000157601	2.1267369249714332e-08	8.896264733993377
ENSG00000172053	2.1267369249714332e-08	8.896264733993377
ENSG00000154153	2.1416250334861007e-08	5.418039655600857
ENSG00000197063	2.1416250334861007e-08	8.734659500244746
ENSG00000227032	2.171706013791045e-08	5.322748217167959
ENSG00000163682	2.171706013791045e-08	8.934384424038425
ENSG00000240652	2.171706013791045e-08	4.369737110552694
ENSG00000149809	2.1869002290246844e-08	8.703135567309122
ENSG00000196177	2.1869002290246844e-08	8.779374947399216
ENSG00000197355	2.1869002290246844e-08	8.792108001274197
ENSG00000159348	2.1869002290246844e-08	8.851549286838905
ENSG00000013375	2.202197830432496e-08	8.857148651680701
ENSG00000272750	2.202197830432496e-08	7.445506727398992
ENSG00000143498	2.202197830432496e-08	8.261932480938581
ENSG00000109929	2.2021978304325035e-08	8.719395729910747
ENSG00000218018	2.2021978304325035e-08	7.095759550362937
ENSG00000118369	2.2021978304325035e-08	8.592303605900625
ENSG00000180573	2.2175995005124954e-08	8.897799058184765
ENSG00000198805	2.248717798499921e-08	8.885603936233545
ENSG00000117625	2.2644358133027536e-08	8.824090394553687
ENSG00000079332	2.2644358133027536e-08	8.877473854932733
ENSG00000165006	2.2802606706227655e-08	8.783439988049624
ENSG00000198855	2.2961930750196893e-08	8.861213692331107
ENSG00000272709	2.296193075019722e-08	4.322972996921728
ENSG00000184992	2.296193075019722e-08	8.687413336631257
ENSG00000235257	2.312233735547487e-08	4.16940120862209
ENSG00000261801	2.312233735547487e-08	3.937285583518822
ENSG00000237434	2.3283833657817227e-08	4.299290021435765
ENSG00000162600	2.3283833657817392e-08	8.641622025629264
ENSG00000260296	2.3283833657817392e-08	7.323499219940933
ENSG00000256720	2.3283833657817392e-08	2.4441502000974245
ENSG00000237888	2.344642683847576e-08	3.4234900701316615
ENSG00000105339	2.344642683847576e-08	8.934384424038425
ENSG00000132702	2.394086015117245e-08	3.9986723806794204
ENSG00000168843	2.394086015117245e-08	6.376172221798518
ENSG00000131323	2.4276100480338227e-08	8.875939530741345
ENSG00000131943	2.461590460497279e-08	8.737728148627525
ENSG00000270659	2.4615904604973056e-08	6.48700644707864
ENSG00000003096	2.4960332777881293e-08	4.656090589138456
ENSG00000234741	2.5134299921497137e-08	8.905929139485579
ENSG00000137563	2.5134299921497405e-08	8.824090394553687
ENSG00000116497	2.5663306134969037e-08	8.83375480004589
ENSG00000143224	2.5842035796427472e-08	8.768714149639386
ENSG00000158711	2.5842035796427472e-08	8.86780944944053
ENSG00000123612	2.5842035796427747e-08	8.74179318927793
ENSG00000187699	2.6021975708475362e-08	8.897799058184765
ENSG00000146677	2.6203133819449385e-08	7.904654776012035
ENSG00000213619	2.6203133819449477e-08	8.816498245176636
ENSG00000223547	2.6385518128163917e-08	8.79716943419223
ENSG00000130810	2.6385518128163917e-08	7.658647199754248
ENSG00000249167	2.6569136684220997e-08	3.5324298485249956
ENSG00000168569	2.67539975883197e-08	8.54045446971297
ENSG00000186026	2.712747910080348e-08	6.97240248186178
ENSG00000078177	2.7316116168896677e-08	8.847484246188499
ENSG00000272677	2.7316116168896677e-08	6.104176848105359
ENSG00000171206	2.7316116168896677e-08	8.808368163875823
ENSG00000014123	2.7506028505081704e-08	8.874405206549955
ENSG00000138759	2.7506028505081704e-08	4.734986122581526
ENSG00000265683	2.769722447026959e-08	6.266874152842155
ENSG00000084092	2.7697224470270083e-08	8.711265648609933
ENSG00000247373	2.808350099662601e-08	7.541900877734805
ENSG00000157353	2.8672755091346534e-08	8.688206750301099
ENSG00000247081	2.8672755091346534e-08	7.693042715161517
ENSG00000137492	2.8672755091346636e-08	8.869343773631922
ENSG00000159792	2.9072251367227856e-08	8.649752106930077
ENSG00000145354	2.9274023785718286e-08	8.765645501256607
ENSG00000175348	2.94771575056599e-08	8.79816582645986
ENSG00000264442	2.94771575056599e-08	6.5041054675254095
ENSG00000165972	2.9477157505660108e-08	6.08911925258358
ENSG00000168961	2.9681661432760487e-08	8.534987079599365
ENSG00000149609	2.9681661432760487e-08	5.873691736459359
ENSG00000215845	2.98875445290491e-08	8.75345037930539
ENSG00000231652	3.009481581322288e-08	2.2218537234497493
ENSG00000128915	3.009481581322288e-08	8.82309400228606
ENSG00000175329	3.051355930541013e-08	2.352609146256603
ENSG00000132749	3.051355930541013e-08	8.05011744149028
ENSG00000167526	3.072504983726357e-08	8.942514505339238
ENSG00000169100	3.093796520537951e-08	8.942514505339238
ENSG00000139112	3.1368107738140044e-08	8.865278732981514
ENSG00000271105	3.1585353693930615e-08	3.467666629850905
ENSG00000123836	3.1585353693930615e-08	8.794100785809453
ENSG00000119242	3.1804062068991665e-08	8.43322908861101
ENSG00000166557	3.180406206899223e-08	8.897799058184765
ENSG00000140464	3.2024242407788045e-08	8.851549286838905
ENSG00000178199	3.2024242407788045e-08	8.332651967766777
ENSG00000185885	3.2245904314992355e-08	8.896264733993377
ENSG00000105464	3.224590431499247e-08	6.876447560173526
ENSG00000198270	3.246905745585195e-08	8.18648651451833
ENSG00000156482	3.246905745585195e-08	8.905929139485579
ENSG00000111666	3.269371155655768e-08	8.659416512422277
ENSG00000110497	3.269371155655779e-08	8.630961227869435
ENSG00000179981	3.2919876404611486e-08	8.454550684130671
ENSG00000225200	3.2919876404611486e-08	7.160745661639654
ENSG00000225485	3.2919876404611486e-08	8.734121568320983
ENSG00000177283	3.337677780157289e-08	5.273036902217382
ENSG00000167371	3.36075342354079e-08	6.979210050635449
ENSG00000175220	3.36075342354079e-08	8.840350557155315
ENSG00000173120	3.36075342354079e-08	8.918124261436798
ENSG00000144354	3.36075342354079e-08	5.463531686386619
ENSG00000224699	3.36075342354079e-08	6.5229560521163785
ENSG00000090520	3.3839841187202027e-08	8.922189302087205
ENSG00000168067	3.383984118720239e-08	8.778378555131589
ENSG00000125652	3.383984118720239e-08	8.851549286838905
ENSG00000213881	3.383984118720239e-08	5.59869953965012
ENSG00000213860	3.383984118720239e-08	5.5907382146974465
ENSG00000137699	3.407370875664613e-08	2.2534536864395935
ENSG00000134321	3.407370875664613e-08	8.499521613031224
ENSG00000148513	3.4073708756646377e-08	2.844632438544167
ENSG00000088387	3.430914710700829e-08	8.732587244129595
ENSG00000233184	3.430914710700878e-08	8.217675494127976
ENSG00000147027	3.430914710700878e-08	4.739187435364024
ENSG00000143799	3.430914710700878e-08	8.918124261436798
ENSG00000273226	3.4546166465521265e-08	6.057772380213023
ENSG00000135372	3.4784777123767636e-08	8.853083611030295
ENSG00000005448	3.4784777123767636e-08	8.596906578474792
ENSG00000235652	3.4784777123767636e-08	7.529149323138532
ENSG00000142279	3.4784777123767636e-08	5.618375140546416
ENSG00000104626	3.4784777123767636e-08	8.407560002263265
ENSG00000146409	3.52668138298879e-08	8.492211913831852
ENSG00000146263	3.551026078620161e-08	8.558786888429744
ENSG00000166963	3.551026078620161e-08	6.48229708315245
ENSG00000215301	3.551026078620161e-08	8.938449464688832
ENSG00000174903	3.57553408599194e-08	8.753988311229149
ENSG00000251535	3.575534085991953e-08	2.881831834944884
ENSG00000106078	3.575534085991953e-08	5.385256998186792
ENSG00000237975	3.575534085991953e-08	3.208649851584623
ENSG00000229852	3.6002064670271545e-08	7.754541876444425
ENSG00000234222	3.6002064670271545e-08	6.827001396217474
ENSG00000135519	3.6002064670271545e-08	6.395420544190479
ENSG00000133687	3.6002064670271545e-08	5.989036098624068
ENSG00000232634	3.6250442903211705e-08	3.753948289824816
ENSG00000071242	3.6250442903211705e-08	8.62283114656862
ENSG00000176834	3.650048631182082e-08	7.055588299443322
ENSG00000272374	3.650048631182082e-08	6.293571591775705
ENSG00000203780	3.650048631182082e-08	3.7377220998435066
ENSG00000151287	3.675220571671358e-08	7.715184692782619
ENSG00000094975	3.675220571671358e-08	8.877473854932733
ENSG00000054277	3.700561200644587e-08	8.208751999157322
ENSG00000119969	3.700561200644587e-08	8.324927843661532
ENSG00000172349	3.726071613792695e-08	8.909994180135985
ENSG00000229043	3.751752913682943e-08	8.083732131262348
ENSG00000104388	3.7776062098007813e-08	8.86780944944053
ENSG00000117528	3.803632618591375e-08	8.624823931103876
ENSG00000170049	3.803632618591375e-08	6.476016608679484
ENSG00000185278	3.8298332635019585e-08	8.613704673000179
ENSG00000111331	3.8298332635019585e-08	8.789039352891418
ENSG00000122432	3.909491955341238e-08	6.277924406656
ENSG00000164741	3.9094919553413077e-08	8.169696791243657
ENSG00000102100	4.045848081066973e-08	8.777840623207828
ENSG00000123600	4.073668582597259e-08	8.756519027688167
ENSG00000139537	4.101674949240303e-08	7.614915556832763
ENSG00000230202	4.1016749492403756e-08	8.581642808140794
ENSG00000261644	4.1298683843074735e-08	7.385842841206446
ENSG00000242853	4.1298683843074735e-08	3.0228381070070998
ENSG00000164032	4.129868384307517e-08	8.897799058184765
ENSG00000229057	4.129868384307517e-08	2.4274675104470167
ENSG00000126945	4.15825009863537e-08	8.82462832647745
ENSG00000185437	4.186821310631393e-08	7.723720731279
ENSG00000203711	4.215583246319264e-08	7.114392005305953
ENSG00000134419	4.215583246319264e-08	8.884069612042156
ENSG00000261786	4.2736842312216526e-08	8.76411117706522
ENSG00000005801	4.2736842312216526e-08	8.695005486008307
ENSG00000143155	4.273684231221668e-08	8.718399337643119
ENSG00000155428	4.3030257709784256e-08	5.266777247477242
ENSG00000223949	4.3030257709784256e-08	4.804707048018613
ENSG00000148334	4.3325630156044514e-08	8.829689759395484
ENSG00000272599	4.362297229897146e-08	5.597484545667518
ENSG00000162552	4.362297229897146e-08	8.331523600770955
ENSG00000104903	4.362297229897146e-08	8.480933712568367
ENSG00000261879	4.392229686549066e-08	5.175662100669354
ENSG00000272744	4.392229686549066e-08	4.598391611428111
ENSG00000228106	4.392229686549066e-08	7.9706334028512185
ENSG00000140688	4.4223616661951824e-08	8.855614327489313
ENSG00000112195	4.45269445746064e-08	8.575840464701214
ENSG00000095752	4.45269445746064e-08	6.107139424789292
ENSG00000100997	4.483229357008828e-08	8.792108001274197
ENSG00000089220	4.483229357008828e-08	8.918124261436798
ENSG00000144485	4.513967669589471e-08	7.778776067737503
ENSG00000188779	4.54491070808716e-08	6.810160252408823
ENSG00000185834	4.5760597935702145e-08	7.321131231439268
ENSG00000109680	4.6074162553397295e-08	7.63319547240124
ENSG00000198353	4.638981430978806e-08	5.230465540087667
ENSG00000174123	4.702743315907116e-08	8.818491029711891
ENSG00000226807	4.734942742221251e-08	3.763020876088422
ENSG00000101439	4.734942742221251e-08	8.896264733993377
ENSG00000140548	4.7673563165557146e-08	8.72445716282878
ENSG00000139988	4.7673563165557146e-08	5.930062314198043
ENSG00000264148	4.7673563165557146e-08	5.517427082363166
ENSG00000134109	4.799985418654356e-08	8.930319383388017
ENSG00000137764	4.799985418654424e-08	8.578115699414148
ENSG00000118804	4.83283143684546e-08	7.795809686452145
ENSG00000122359	4.83283143684546e-08	8.877473854932733
ENSG00000271522	4.865895768092688e-08	3.7412848556060876
ENSG00000104219	4.865895768092688e-08	8.82309400228606
ENSG00000198924	4.865895768092688e-08	8.689406121166513
ENSG00000085719	4.932685001098455e-08	8.901864098835173
ENSG00000072501	4.932685001098455e-08	8.859679368139718
ENSG00000118197	4.932685001098455e-08	8.73972093316278
ENSG00000111602	4.9664127404287745e-08	8.783439988049624
ENSG00000153162	4.9664127404288274e-08	8.914059220786392
ENSG00000234848	4.9664127404288274e-08	3.8814218499256543
ENSG00000183150	5.000364468063642e-08	7.091428859801431
ENSG00000183386	5.000364468063642e-08	6.690344117015235
ENSG00000067182	5.000364468063642e-08	8.466287345738023
ENSG00000175581	5.0003644680636774e-08	8.64514913435591
ENSG00000187446	5.0003644680636774e-08	8.853083611030295
ENSG00000178715	5.034541624925424e-08	6.690684552889158
ENSG00000149547	5.034541624925424e-08	8.847484246188499
ENSG00000125166	5.0345416249254776e-08	8.79716943419223
ENSG00000164506	5.0345416249254955e-08	8.54485446368935
ENSG00000105248	5.068945660886727e-08	8.5580459779082
ENSG00000151498	5.068945660886727e-08	8.827159042936465
ENSG00000143748	5.068945660886727e-08	8.67974171567431
ENSG00000266258	5.068945660886727e-08	2.6319443021585913
ENSG00000250582	5.103578034823303e-08	4.155344862695354
ENSG00000272979	5.1035780348233215e-08	5.308192464512626
ENSG00000158813	5.138440214668476e-08	7.418021289264752
ENSG00000254754	5.138440214668531e-08	2.6863695998358064
ENSG00000198520	5.2444204059833906e-08	6.1177998895093655
ENSG00000149308	5.244420405983409e-08	8.696539810199697
ENSG00000175189	5.280216671838251e-08	5.710847889678638
ENSG00000085382	5.3162502210293834e-08	8.26594501844069
ENSG00000259560	5.3525225769797565e-08	5.701665838678964
ENSG00000204186	5.3890352725544985e-08	8.819028961635654
ENSG00000150783	5.3890352725544985e-08	5.034596431014337
ENSG00000116791	5.3890352725544985e-08	8.722464378293525
ENSG00000232648	5.500030868495246e-08	5.0244608660859775
ENSG00000228487	5.500030868495246e-08	7.0836648138737885
ENSG00000253986	5.500030868495246e-08	5.003386230149356
ENSG00000175073	5.575258163152527e-08	8.756519027688167
ENSG00000273489	5.575258163152527e-08	4.727691794489505
ENSG00000143947	5.613245622540616e-08	8.938449464688832
ENSG00000175505	5.65148442076041e-08	7.330330501239613
ENSG00000116521	5.689976168268157e-08	8.884069612042156
ENSG00000166436	5.689976168268157e-08	8.851549286838905
ENSG00000131697	5.76772500283288e-08	8.534193665929521
ENSG00000166016	5.8069853608415725e-08	7.470822359699467
ENSG00000266313	5.8069853608415725e-08	4.474950418051963
ENSG00000117650	5.8069853608415725e-08	7.885372891016053
ENSG00000102290	5.8069853608415725e-08	2.6998950353708335
ENSG00000117215	5.8069853608415725e-08	7.4960304008503105
ENSG00000226102	5.886286211643561e-08	4.130922950372459
ENSG00000172216	5.9263300364040833e-08	8.767179825447998
ENSG00000178722	5.966638365876316e-08	5.368787679860089
ENSG00000249786	5.966638365876316e-08	5.52463880768293
ENSG00000187323	5.96663836587638e-08	7.913252120893793
ENSG00000232093	5.96663836587638e-08	5.815080816920442
ENSG00000213846	6.089167353007255e-08	6.840045578686991
ENSG00000139722	6.089167353007255e-08	8.926254342737613
ENSG00000258178	6.130550724236526e-08	4.249838956786475
ENSG00000236801	6.130550724236526e-08	7.079332831460158
ENSG00000140367	6.172207164316941e-08	8.869343773631922
ENSG00000118473	6.172207164316941e-08	5.586271335098083
ENSG00000273445	6.172207164316963e-08	7.624647541901355
ENSG00000258056	6.214138417906393e-08	8.03945664373045
ENSG00000228323	6.256346240419643e-08	5.9435792572948
ENSG00000150076	6.256346240419643e-08	7.004855953349163
ENSG00000144426	6.256346240419643e-08	8.515526293886769
ENSG00000062716	6.256346240419643e-08	8.870340165899549
ENSG00000064601	6.298832398091895e-08	8.855614327489313
ENSG00000271889	6.298832398091895e-08	5.532273865726939
ENSG00000233585	6.427978708077632e-08	5.466088056401757
ENSG00000180098	6.427978708077632e-08	8.579112091681777
ENSG00000184277	6.471596087406783e-08	8.783439988049624
ENSG00000185222	6.471596087406828e-08	8.49167398190809
ENSG00000181798	6.471596087406828e-08	7.146400268828923
ENSG00000198625	6.471596087406828e-08	8.897799058184765
ENSG00000254200	6.51550079763958e-08	3.5218467582945263
ENSG00000234476	6.559694671294655e-08	4.396074796654373
ENSG00000261402	6.559694671294748e-08	3.053514265823473
ENSG00000121486	6.604179552167984e-08	8.73872454089515
ENSG00000264548	6.604179552167984e-08	6.724228827341379
ENSG00000175550	6.604179552168006e-08	8.843419205538092
ENSG00000169231	6.648957295399096e-08	8.42108646980809
ENSG00000200356	6.694029767538645e-08	3.8855264128306937
ENSG00000181577	6.739398846615198e-08	3.7434315780774137
ENSG00000272468	6.739398846615222e-08	7.570435969394321
ENSG00000120709	6.739398846615222e-08	8.873408814282326
ENSG00000106004	6.785066422203921e-08	6.812439363254801
ENSG00000115137	6.831034395493913e-08	8.474337955458944
ENSG00000196951	6.831034395493913e-08	6.824197368344633
ENSG00000213400	6.831034395493937e-08	2.2494886615377765
ENSG00000110717	6.831034395493937e-08	8.801234474842639
ENSG00000181418	6.831034395493937e-08	7.504275755229074
ENSG00000130165	6.877304679357421e-08	8.809364556143452
ENSG00000164142	6.923879198418374e-08	7.7920938626394864
ENSG00000068394	6.923879198418497e-08	8.596165667953247
ENSG00000258521	6.923879198418497e-08	6.3622282704268835
ENSG00000111530	6.923879198418497e-08	8.849018570379888
ENSG00000198794	6.97075988912216e-08	8.922189302087205
ENSG00000137522	6.97075988912216e-08	8.618228173994451
ENSG00000253433	6.97075988912221e-08	2.24658752016793
ENSG00000166455	6.97075988912221e-08	5.787657727786748
ENSG00000147654	7.065447590764191e-08	8.746854622195965
ENSG00000107771	7.065447590764191e-08	8.666347222857679
ENSG00000165494	7.113258534328887e-08	8.884069612042156
ENSG00000224781	7.113258534328887e-08	5.116112277738034
ENSG00000069011	7.16138351493083e-08	5.607402428684708
ENSG00000214389	7.16138351493083e-08	8.251271683178752
ENSG00000230155	7.16138351493083e-08	5.705766552553065
ENSG00000135631	7.258583585914512e-08	8.767179825447998
ENSG00000271133	7.406789284813699e-08	7.609029196211327
ENSG00000223797	7.406789284813699e-08	7.60477831059974
ENSG00000224114	7.456840847490708e-08	8.08766107686022
ENSG00000103174	7.507220683143475e-08	8.475872279650332
ENSG00000159433	7.507220683143607e-08	8.847484246188499
ENSG00000187239	7.507220683143607e-08	8.843419205538092
ENSG00000167748	7.608973521555393e-08	3.8424561529576993
ENSG00000132196	7.660350730377221e-08	8.523735846767476
ENSG00000143315	7.660350730377221e-08	8.736652284780002
ENSG00000246225	7.712064624450828e-08	5.160912950063018
ENSG00000117523	7.712064624450828e-08	8.922189302087205
ENSG00000164258	7.76411733912012e-08	8.757515419955796
ENSG00000205808	7.76411733912012e-08	8.58724217298259
ENSG00000135116	7.816511022791231e-08	5.9583992657904865
ENSG00000115266	7.816511022791286e-08	7.956102075328463
ENSG00000214797	7.816511022791286e-08	3.1813993946247643
ENSG00000213064	7.869247837008815e-08	8.790035745159047
ENSG00000232716	7.869247837008954e-08	3.524595170138753
ENSG00000057294	7.922329956533514e-08	7.697275385323606
ENSG00000150457	7.922329956533514e-08	8.630423295945672
ENSG00000101444	7.922329956533514e-08	8.882535287850768
ENSG00000267381	7.922329956533514e-08	4.10792662800947
ENSG00000008853	7.975759569419274e-08	8.643156349820652
ENSG00000168701	8.02953887709179e-08	8.832758407778263
ENSG00000110429	8.083670094426363e-08	8.814963920985246
ENSG00000101489	8.083670094426477e-08	5.193386988837566
ENSG00000223945	8.083670094426477e-08	4.460478074628803
ENSG00000155849	8.138155449827647e-08	8.819028961635654
ENSG00000186510	8.138155449827676e-08	6.07680948525718
ENSG00000237633	8.192997185308097e-08	3.146582921184533
ENSG00000115850	8.192997185308097e-08	5.931553581750128
ENSG00000145741	8.2481975565685e-08	8.926254342737613
ENSG00000198342	8.2481975565685e-08	7.484106269059627
ENSG00000166289	8.303758833077613e-08	7.849619061583585
ENSG00000145901	8.303758833077613e-08	8.889668976883954
ENSG00000143222	8.303758833077642e-08	8.863744408790124
ENSG00000253051	8.359683298153342e-08	5.308978079685734
ENSG00000184557	8.359683298153342e-08	8.699863940328559
ENSG00000258879	8.415973249043627e-08	6.65632439357484
ENSG00000130985	8.47263099700815e-08	8.905929139485579
ENSG00000108387	8.529658867400055e-08	6.984539436449028
ENSG00000166128	8.529658867400116e-08	8.814963920985246
ENSG00000129159	8.529658867400116e-08	5.114326449974521
ENSG00000134571	8.529658867400116e-08	5.800543003839338
ENSG00000157514	8.587059199749338e-08	8.942514505339238
ENSG00000156313	8.70298667981695e-08	8.290414733923024
ENSG00000168778	8.70298667981695e-08	8.027332525648822
ENSG00000259901	8.70298667981695e-08	6.651982736944555
ENSG00000204922	8.761518578224822e-08	7.771287467821513
ENSG00000064490	8.761518578224822e-08	8.718399337643119
ENSG00000177731	8.761518578224914e-08	8.909994180135985
ENSG00000188825	8.761518578224914e-08	7.013112432218294
ENSG00000260805	8.761518578224914e-08	6.802577143179291
ENSG00000239494	8.761518578224914e-08	5.310770337949687
ENSG00000184530	8.820432440137188e-08	3.074443572146826
ENSG00000188266	8.82043244013725e-08	8.010128473927868
ENSG00000238121	8.82043244013725e-08	8.082217764627787
ENSG00000134884	8.82043244013725e-08	8.926254342737613
ENSG00000234742	8.82043244013725e-08	5.945525200713637
ENSG00000267193	8.82043244013725e-08	3.7190856928325493
ENSG00000253250	8.879730677218652e-08	7.125333702643388
ENSG00000100218	8.999489997038623e-08	5.401018817473084
ENSG00000244041	9.120816126171422e-08	6.9314115747012455
ENSG00000140104	9.120816126171422e-08	7.95028123116759
ENSG00000117385	9.120816126171552e-08	8.703673499232883
ENSG00000179195	9.120816126171552e-08	8.901864098835173
ENSG00000219133	9.243728892145641e-08	3.706338303391926
ENSG00000198963	9.243728892145641e-08	6.958107266187634
ENSG00000238251	9.3057865261022e-08	4.853785774141973
ENSG00000110455	9.3057865261022e-08	8.75345037930539
ENSG00000181847	9.368248364330778e-08	7.8601619294853995
ENSG00000138286	9.431116953755062e-08	8.632495552060822
ENSG00000105146	9.494394856768489e-08	6.852476307204513
ENSG00000168765	9.494394856768658e-08	8.667546593723092
ENSG00000211699	9.558084651326238e-08	7.211165144405741
ENSG00000255760	9.558084651326238e-08	5.873933652159986
ENSG00000177666	9.75165139913096e-08	8.849018570379888
ENSG00000003147	9.882803326416441e-08	8.595169275685617
ENSG00000113734	9.882803326416441e-08	8.23467656725115
ENSG00000225535	9.94901949018327e-08	5.260456244282298
ENSG00000176978	9.94901949018327e-08	8.926254342737613
ENSG00000197170	1.0015666034561476e-07	8.82462832647745
ENSG00000196547	1.0082745665299913e-07	8.88153889558314
ENSG00000221164	1.008274566529995e-07	5.26815006198072
ENSG00000172260	1.008274566529995e-07	5.014244417638374
ENSG00000263327	1.021821509092392e-07	7.491024055933608
ENSG00000138279	1.0286610379665706e-07	8.869343773631922
ENSG00000146147	1.0286610379665706e-07	6.665967009323946
ENSG00000072506	1.0355449742672079e-07	8.745320298004575
ENSG00000250346	1.0355449742672263e-07	4.187982959657242
ENSG00000213757	1.0424735968627456e-07	6.621899536517686
ENSG00000158636	1.0424735968627456e-07	8.73872454089515
ENSG00000271590	1.0494471863093032e-07	4.930941380397588
ENSG00000065665	1.0494471863093032e-07	8.34505006831578
ENSG00000264247	1.0494471863093032e-07	8.59790297074242
[truncated: 2,109 more rows]
