# Supplementary material for: Machine learning predicts treatment sensitivity in multiple myeloma based on molecular and clinical information coupled with drug response
Source: PLoS One. 2021 Jul 28;16(7):e0254596. doi: 10.1371/journal.pone.0254596 (PMC8318243; doi:10.1371/journal.pone.0254596)
Supplement: S1 File — (ZIP) [file pone.0254596.s004.zip › Supplementary Material 1/21q22/selected_genes_experiment_1.csv]

gene	pvalue	entropy
ENSG00000186866	3.5798120496834275e-21	8.812563968214976
ENSG00000241837	1.264971349795216e-19	8.71114408991883
ENSG00000159140	2.0778394073679293e-19	8.933273450982373
ENSG00000160216	2.2593981895191703e-19	8.849075124401589
ENSG00000156253	9.510438807928984e-18	8.632454460061892
ENSG00000160194	3.3224797262129773e-15	8.797867999659527
ENSG00000184787	4.7705111249129595e-15	8.912989475323146
ENSG00000160256	1.3346629930746839e-14	8.360033035064328
ENSG00000241945	5.478581177004919e-14	8.72584005847428
ENSG00000160226	1.1044034719144266e-13	8.563031412416489
ENSG00000159131	3.191626113951266e-13	8.884591909400223
ENSG00000156261	3.555743785988178e-13	8.917046270454989
ENSG00000130340	3.883776150855584e-13	8.51605673595387
ENSG00000119280	5.758280125149396e-13	8.110552875916884
ENSG00000160214	7.293249558127e-13	8.79128562136777
ENSG00000247746	8.271362870678594e-13	7.314145474396827
ENSG00000160208	1.1406981546396772e-12	8.834379155846138
ENSG00000253982	1.1628433052129502e-12	7.636358379241016
ENSG00000183255	1.2200703675370651e-12	8.872421524004686
ENSG00000160299	1.647120078943755e-12	8.85718871466528
ENSG00000156256	1.6629283910336121e-12	8.896762294795762
ENSG00000154723	2.5355098884642914e-12	8.798862370847504
ENSG00000156384	1.1773474552949688e-11	8.250472652775597
ENSG00000184441	1.2103178601404377e-11	7.697002173495035
ENSG00000255815	1.2672914952632243e-11	5.594377080853071
ENSG00000159128	1.4678562717864192e-11	8.82067755847867
ENSG00000160221	1.6284328897864277e-11	8.887117492560137
ENSG00000160209	1.6737445347420375e-11	8.892705499663915
ENSG00000142207	1.7843332266771888e-11	8.818151975318758
ENSG00000099624	1.9020759704629648e-11	8.870890312032751
ENSG00000137177	2.102652388059509e-11	7.609550627711756
ENSG00000170677	2.1806135506353205e-11	7.0337575712630365
ENSG00000182362	3.7082382379195815e-11	8.51273934848247
ENSG00000154645	3.9849389275709114e-11	7.849327382201849
ENSG00000174444	4.057215341863866e-11	8.945443836377912
ENSG00000160284	4.5321524965869184e-11	8.41083502605341
ENSG00000076662	5.420459178231629e-11	8.93733024611422
ENSG00000235776	5.420459178231629e-11	6.1825060455216905
ENSG00000178922	6.915260501401431e-11	8.657129504760432
ENSG00000157538	7.229355855232712e-11	8.85466313150537
ENSG00000165169	7.970347612454224e-11	8.744592822161575
ENSG00000215424	8.257830360879437e-11	8.263461756211516
ENSG00000130255	9.101775416088979e-11	8.941387041246065
ENSG00000165548	1.0699616895755953e-10	8.415349351589278
ENSG00000108107	1.242475822011838e-10	8.93733024611422
ENSG00000243646	1.471865405561344e-10	8.73954165584175
ENSG00000129757	1.6633517997493806e-10	7.950685186033093
ENSG00000104611	1.692624880409273e-10	6.748535342606754
ENSG00000148303	1.7526911380187677e-10	8.945443836377912
ENSG00000169857	1.9513255462138008e-10	8.750180829265354
ENSG00000243926	2.242094654645208e-10	5.635912986131897
ENSG00000063177	2.5091875818716643e-10	8.933273450982373
ENSG00000205670	3.068761503662605e-10	8.482810570587617
ENSG00000115268	3.739079487628337e-10	8.941387041246065
ENSG00000167658	3.869441214264596e-10	8.945443836377912
ENSG00000213096	3.9138745945722666e-10	7.971957515538837
ENSG00000105372	4.108346432224853e-10	8.945443836377912
ENSG00000159556	4.526043871506417e-10	8.058149147956547
ENSG00000141959	4.643385931213915e-10	8.900819089927607
ENSG00000269696	6.217203441526423e-10	4.239302574047012
ENSG00000122787	6.431446657854071e-10	7.591126267007433
ENSG00000176399	7.118378669167308e-10	6.640141594762675
ENSG00000105426	7.94347406385789e-10	7.287217603567992
ENSG00000121797	8.308371955009459e-10	8.288515020934144
ENSG00000104219	8.520770039779269e-10	8.801924794791372
ENSG00000047346	9.037203287264327e-10	8.933273450982373
ENSG00000002586	9.267777552724856e-10	8.212326945195462
ENSG00000160218	9.664897990122078e-10	8.889643075720047
ENSG00000131773	1.024891066705173e-09	6.6733985494362855
ENSG00000105640	1.0597960299690811e-09	8.941387041246065
ENSG00000160201	1.1331235538961243e-09	8.907401468219364
ENSG00000175886	1.277085940364602e-09	6.5846096780257914
ENSG00000197016	1.277085940364602e-09	6.793914878832066
ENSG00000196867	1.331390044297013e-09	5.701875984548783
ENSG00000233927	1.5334222240514e-09	8.93733024611422
ENSG00000259514	1.8448221272115173e-09	6.731505048894412
ENSG00000177628	1.8448221272115173e-09	8.852137548345457
ENSG00000233762	1.9384970892598226e-09	7.919785731145717
ENSG00000180881	1.9545544333010497e-09	8.018214045343514
ENSG00000214612	2.00350922636304e-09	5.9633363891577025
ENSG00000160193	2.2176451205223384e-09	8.510548039230025
ENSG00000070882	2.407519725985444e-09	8.79733115887557
ENSG00000162913	2.613222843813475e-09	6.337271179432245
ENSG00000232533	2.700219958451615e-09	6.843555042339645
ENSG00000111752	2.8827723952285256e-09	7.847555557930174
ENSG00000075073	2.9302591875742317e-09	6.9943990690276605
ENSG00000232912	3.6908141211562225e-09	6.079814606464324
ENSG00000239415	3.72090660298425e-09	7.16051086797715
ENSG00000140474	3.812626682401672e-09	8.917046270454989
ENSG00000178741	3.9383562484768764e-09	8.896762294795762
ENSG00000185950	4.10121341502858e-09	7.685074516842123
ENSG00000272899	4.756458875985112e-09	7.8562440344010716
ENSG00000173166	4.756458875985112e-09	7.798644200896446
ENSG00000125827	4.8338325100008006e-09	8.850606336373524
ENSG00000168264	4.912432565449608e-09	8.907401468219364
ENSG00000105173	4.912432565449608e-09	8.698436863739335
ENSG00000164620	5.155781704004579e-09	8.482405436834634
ENSG00000142541	5.324500734200627e-09	8.945443836377912
ENSG00000162244	5.410866309117594e-09	8.941387041246065
ENSG00000142166	6.071045432563029e-09	8.912989475323146
ENSG00000177932	6.90082348758411e-09	5.939398016954365
ENSG00000143624	7.297682601098694e-09	8.896762294795762
ENSG00000159147	7.903436017218658e-09	8.609979175150215
ENSG00000137818	8.030333657484776e-09	8.945443836377912
ENSG00000117461	8.094524586902948e-09	8.657332071636922
ENSG00000232070	9.81997956722189e-09	5.237654974798334
ENSG00000198890	9.81997956722189e-09	8.226918120448833
ENSG00000160285	9.819979567221994e-09	8.822208770450601
ENSG00000213862	9.819979567221994e-09	6.695626115441338
ENSG00000159200	9.89806495714935e-09	8.479748146643749
ENSG00000104765	1.0216497665213594e-08	8.81409518018691
ENSG00000180447	1.0712930486169572e-08	7.435007895428826
ENSG00000137309	1.2186337027554239e-08	8.850606336373524
ENSG00000175197	1.2775679434365083e-08	8.675627304920196
ENSG00000188004	1.2978223511633214e-08	6.007020555961973
ENSG00000089692	1.3929021019217987e-08	7.950318432549555
ENSG00000204628	1.403875962553581e-08	8.941387041246065
ENSG00000131127	1.4986569991464077e-08	8.17410892388932
ENSG00000080839	1.5065029643601268e-08	8.577727380971938
ENSG00000124795	1.5065029643601268e-08	8.222606361789454
ENSG00000101888	1.583061458180716e-08	8.583772918479742
ENSG00000159086	1.608014975285798e-08	8.840961534137898
ENSG00000205664	1.6333511171101362e-08	7.939363113566767
ENSG00000151287	1.6984030219159036e-08	7.705775861039236
ENSG00000143499	1.7251237291821435e-08	8.726631862785766
ENSG00000166441	1.7522533361013053e-08	8.93733024611422
ENSG00000213516	1.8795615600281944e-08	8.564817587915954
ENSG00000213609	1.9693864603714277e-08	6.5188942941868975
ENSG00000118473	1.9847578160881373e-08	5.574712667139245
ENSG00000176978	2.0158514746710996e-08	8.933273450982373
ENSG00000257698	2.0474188244276787e-08	8.12749255037582
ENSG00000008226	2.1505873007897325e-08	8.616764120318463
ENSG00000111666	2.1842048613745194e-08	8.67861041848413
ENSG00000197180	2.21833337505502e-08	6.773199571494237
ENSG00000165801	2.2471695456400426e-08	8.71160162032285
ENSG00000241741	2.2881534991844155e-08	6.749697202522329
ENSG00000134986	2.3601092309095167e-08	7.976651722837076
ENSG00000218426	2.3784392337741268e-08	8.384628769382935
ENSG00000162704	2.3969076679535327e-08	8.887117492560137
ENSG00000138814	2.4342638938759024e-08	8.826265565582448
ENSG00000126249	2.4531537354400318e-08	8.066517366901575
ENSG00000154642	2.4913620548792887e-08	8.876478319136533
ENSG00000205758	2.4913620548792887e-08	8.667971245060526
ENSG00000230565	2.589432431674513e-08	6.8247702301864
ENSG00000156304	2.6705822289061842e-08	8.74612403413351
ENSG00000166682	2.691252940143819e-08	7.1650607759744345
ENSG00000105676	2.691252940143819e-08	8.755231995585177
ENSG00000099994	2.7330621397135666e-08	6.940215182909322
ENSG00000264176	2.8185837126073985e-08	5.526897520740999
ENSG00000172687	3.220219516905725e-08	6.3213710340653195
ENSG00000228205	3.245015023948712e-08	7.368362291585522
ENSG00000240087	3.3205203117896174e-08	6.042886712951928
ENSG00000113272	3.346066182404116e-08	8.679147259268085
ENSG00000266208	3.3977323200674256e-08	6.30554517951623
ENSG00000168556	3.423855365640745e-08	8.454210437788204
ENSG00000241852	3.810729519328452e-08	7.620635559921515
ENSG00000187098	3.839933394107325e-08	7.80411485219704
ENSG00000083845	3.8693547306990025e-08	8.945443836377912
ENSG00000160305	4.091906706714486e-08	8.741530398217707
ENSG00000177283	4.1127446836635384e-08	5.365218207680983
ENSG00000188026	4.123202305507892e-08	6.380014728904073
ENSG00000103253	4.144195124568197e-08	8.464515337304341
ENSG00000157601	4.517375006056255e-08	8.903344673087517
ENSG00000088881	4.5865354885701055e-08	6.344911560980861
ENSG00000180773	4.6215004198836976e-08	8.579258592943871
ENSG00000154719	4.656724266529217e-08	8.54626739110515
ENSG00000119979	4.727956148393723e-08	8.621357756234266
ENSG00000160294	4.727956148393723e-08	8.846549541241677
ENSG00000178982	4.763967937156022e-08	8.904875885059452
ENSG00000117308	4.9106984784157836e-08	8.330104257169472
ENSG00000173401	5.1390585221212326e-08	6.320897817131866
ENSG00000139112	5.1781081867443465e-08	8.868364728872839
ENSG00000120784	5.296994439265959e-08	6.343846438119648
ENSG00000073712	5.418530283088579e-08	8.162971289951203
ENSG00000144589	5.501054354918715e-08	8.664451290712634
ENSG00000114631	5.6697805934826996e-08	7.969757872400062
ENSG00000086598	6.175592172500829e-08	8.925159860718681
ENSG00000228903	6.222269768391241e-08	8.48434178255955
ENSG00000272129	6.608228079601433e-08	6.125503554482619
ENSG00000154553	6.708291865019697e-08	8.540679384001372
ENSG00000269890	6.758873906104397e-08	6.381133131187674
ENSG00000143653	6.809826180861394e-08	8.393463304112597
ENSG00000187824	6.964930730018217e-08	8.35490255836457
ENSG00000182742	7.017390352452008e-08	7.158477329668189
ENSG00000198862	7.285495987150189e-08	8.853131919533435
ENSG00000182054	7.340297878628524e-08	8.904875885059452
ENSG00000230207	7.507115457177044e-08	7.206246222384317
ENSG00000213967	7.525876349754232e-08	6.020754177273393
ENSG00000270673	7.525876349754232e-08	6.938009522429084
ENSG00000121858	7.81281127378432e-08	8.828791148742358
ENSG00000233791	7.871459191197204e-08	6.781959096239874
ENSG00000131188	8.673878495320443e-08	8.378785798751624
ENSG00000146066	8.804171861882747e-08	8.823739982422536
ENSG00000132688	8.804171861882903e-08	7.965853614191573
ENSG00000235297	8.870028844432185e-08	6.094682038304643
ENSG00000147408	8.93636379714113e-08	8.876478319136533
ENSG00000214870	9.003180076175575e-08	7.136540506599254
ENSG00000162373	9.275326377182645e-08	6.546582133616524
ENSG00000242071	9.275326377182677e-08	8.308825910322266
ENSG00000107816	9.48465789301264e-08	8.607656158866794
ENSG00000273044	9.698570607152834e-08	2.069603759116328
ENSG00000105193	9.991081697865637e-08	8.941387041246065
ENSG00000218175	9.991081697865637e-08	8.424941757173862
ENSG00000133872	9.991081697865637e-08	8.925159860718681
ENSG00000078177	1.1360607386931086e-07	8.842492746109832
ENSG00000071054	1.1360607386931086e-07	8.732422436766038
ENSG00000107679	1.1963853627425192e-07	8.228096595318824
ENSG00000159079	1.2052528766351655e-07	8.255348165947824
ENSG00000145194	1.2052528766351655e-07	8.487404206503419
ENSG00000150967	1.2052528766351697e-07	8.86277672176906
ENSG00000147454	1.2322395990005054e-07	8.712138461106807
ENSG00000159788	1.2505553638933696e-07	8.261446100106665
ENSG00000173171	1.2598119868826035e-07	8.51480740123836
ENSG00000214597	1.3071009158094125e-07	4.132845482965979
ENSG00000120256	1.4956703063327678e-07	8.307596492681727
ENSG00000140961	1.5515156916218593e-07	7.222836379274748
ENSG00000107745	1.5744153220231865e-07	8.682209683211953
ENSG00000237765	1.5976424610955084e-07	7.860705963285898
ENSG00000162409	1.657173001130675e-07	3.3254388744768635
ENSG00000226029	1.7063402469933724e-07	6.293581485773908
ENSG00000242247	1.7697904336132936e-07	8.88306069742829
ENSG00000136942	1.7958056839738566e-07	8.93733024611422
ENSG00000012174	1.8089519157893665e-07	8.678152888080106
ENSG00000136149	1.8355247662993346e-07	7.906796627709798
ENSG00000234771	1.9221915836238116e-07	8.717726468210587
ENSG00000164587	1.9315417812661985e-07	8.941387041246065
ENSG00000058056	1.945649767986336e-07	8.466046549276276
ENSG00000162004	2.0030868707731743e-07	8.420761705545459
ENSG00000177600	2.067164179137749e-07	8.933273450982373
ENSG00000230131	2.1907172941295007e-07	6.095512884164057
ENSG00000188906	2.1907172941295086e-07	8.805981589923219
ENSG00000244968	2.1907172941295086e-07	3.4266466369016917
ENSG00000104381	2.2388698544981528e-07	7.766830354893416
ENSG00000094631	2.3552469622982634e-07	8.852137548345457
ENSG00000105202	2.3552469622982634e-07	8.896762294795762
ENSG00000160202	2.3552469622982634e-07	6.356183627920404
ENSG00000139352	2.3723433628405387e-07	6.691385401660397
ENSG00000255086	2.63100486495764e-07	3.5331137099121555
ENSG00000173153	2.6692010681257636e-07	8.818151975318758
ENSG00000185100	2.682052058554626e-07	6.847217117719811
ENSG00000221983	2.7014409552352887e-07	8.93733024611422
ENSG00000110700	2.7472110334849407e-07	8.933273450982373
ENSG00000246090	2.7670558484591255e-07	8.047227762430325
ENSG00000160062	2.8890721389201163e-07	7.7098085104813405
ENSG00000182050	3.0162908090750324e-07	7.151606711680863
ENSG00000184083	3.0380145936686967e-07	8.310998756380238
ENSG00000177888	3.0380145936686967e-07	8.68879206150371
ENSG00000182670	3.0598898188184225e-07	8.929216655850528
ENSG00000149823	3.0598898188184225e-07	8.88306069742829
ENSG00000094916	3.1040986711658083e-07	8.81409518018691
ENSG00000104671	3.1264343550436216e-07	8.364881634507661
ENSG00000165646	3.1264343550436216e-07	8.097308808953432
ENSG00000198521	3.194378917463422e-07	6.8617441992605075
ENSG00000164754	3.2173431144328186e-07	8.85466313150537
ENSG00000223891	3.2637519046593007e-07	8.422953014797907
ENSG00000220472	3.287198649306722e-07	7.208339758062355
ENSG00000272668	3.615835980445984e-07	5.989135379562195
ENSG00000168028	3.7470942954406566e-07	8.941387041246065
ENSG00000251535	3.828050133109775e-07	2.863078748588113
ENSG00000123119	3.828050133109775e-07	7.562106649227248
ENSG00000130159	3.882958233480444e-07	8.767939221764673
ENSG00000165804	4.1691306312337303e-07	8.243635310956309
ENSG00000225342	4.1691306312337303e-07	6.594116558075041
ENSG00000010626	4.2287646395237946e-07	8.088253244152805
ENSG00000072195	4.2287646395237946e-07	6.606479978565231
ENSG00000220867	4.4440518910182174e-07	2.3856341498230136
ENSG00000143198	4.4545638120827187e-07	8.831853572686226
ENSG00000130811	4.475659861129281e-07	8.887117492560137
ENSG00000241556	4.539529496849812e-07	6.386371196616322
ENSG00000232874	4.5717940541621445e-07	5.034722091913148
ENSG00000213885	4.669924227799225e-07	6.338864825906053
ENSG00000128641	4.849430785802781e-07	8.488242841618769
ENSG00000254615	4.883823212419109e-07	8.576653699404027
ENSG00000140521	4.918451486985042e-07	8.832847943874205
ENSG00000140464	5.023767030732463e-07	8.858719926637214
ENSG00000149273	5.095185466161868e-07	8.945443836377912
ENSG00000215301	5.131261900289098e-07	8.941387041246065
ENSG00000177943	5.131261900289153e-07	8.683204054399932
ENSG00000152422	5.167585299895371e-07	8.733953648737971
ENSG00000108405	5.240979520590787e-07	8.915515058483056
ENSG00000047365	5.390803903557609e-07	8.646156057429364
ENSG00000171425	5.390803903557638e-07	8.699431234927314
ENSG00000261114	5.428902245936856e-07	8.45413112740827
ENSG00000140876	5.428902245936856e-07	5.942083947506216
ENSG00000177917	5.428902245936856e-07	8.6629200787407
ENSG00000081721	5.428902245936856e-07	8.736479231897881
ENSG00000038002	5.467260875206686e-07	8.88306069742829
ENSG00000147799	5.467260875206686e-07	7.5172453957487555
ENSG00000188825	5.467260875206686e-07	6.99498162158118
ENSG00000236305	5.505881504217771e-07	5.945266240389379
ENSG00000214401	5.544765856628037e-07	7.710911903586173
ENSG00000226751	5.583915666968416e-07	8.598468887035189
ENSG00000229638	5.623332680707427e-07	8.517790514802295
ENSG00000233016	5.663018654317523e-07	8.759288790717024
ENSG00000241324	5.783708065543451e-07	6.852515323606994
ENSG00000182220	6.160883875345063e-07	8.858719926637214
ENSG00000006756	6.247873458078002e-07	6.325128547095327
ENSG00000159082	6.306524835963672e-07	8.64363047426945
ENSG00000203666	6.350862259387076e-07	8.386239291734803
ENSG00000020129	6.440442745691966e-07	8.781640819132145
ENSG00000198860	6.577107314240615e-07	8.79939921163146
ENSG00000185658	6.669769675067097e-07	8.864307933740994
ENSG00000169239	6.716572748540468e-07	8.253280113191934
ENSG00000107104	6.858894280054437e-07	8.904875885059452
ENSG00000238197	7.102597039427155e-07	7.74341866129198
ENSG00000186792	7.152331794129758e-07	7.360037349064728
ENSG00000198625	7.202402998074018e-07	8.892705499663915
ENSG00000227885	7.252812841851864e-07	4.9719053832079885
ENSG00000143156	7.252812841851864e-07	7.95128410128195
ENSG00000186310	7.252812841851864e-07	5.848091623571521
ENSG00000272979	7.457882907014323e-07	5.241730996265117
ENSG00000213262	7.510019289859444e-07	8.098892417576407
ENSG00000131398	7.510019289859444e-07	5.286367770365008
ENSG00000000460	7.830311701230987e-07	8.001811211668533
ENSG00000170889	7.830311701230987e-07	8.941387041246065
ENSG00000153250	7.830311701230987e-07	8.896762294795762
ENSG00000132846	7.884961144301398e-07	8.613701696374594
ENSG00000111276	7.88496114430151e-07	8.874947107164598
ENSG00000226828	8.163782232508413e-07	2.8081821859608946
ENSG00000145592	8.277957038017905e-07	8.945443836377912
ENSG00000008282	8.354928866813616e-07	8.872421524004686
ENSG00000114391	8.393673584384734e-07	8.941387041246065
ENSG00000154358	8.530651537860016e-07	8.77245354730054
ENSG00000173207	8.590015082469891e-07	8.557443405312709
ENSG00000151414	8.709941506502413e-07	8.845018329269742
ENSG00000268041	8.709941506502445e-07	7.65000335134267
ENSG00000106785	8.954664457469749e-07	8.7542376243972
ENSG00000131263	9.016875147215306e-07	8.782635190320123
ENSG00000167554	9.269917992115099e-07	6.153404904654758
ENSG00000268362	9.334242311799354e-07	6.393035964470818
ENSG00000008300	9.398997568463287e-07	8.78921756861188
ENSG00000137806	9.398997568463287e-07	8.79381120452768
ENSG00000123144	9.464186538583157e-07	8.880535114268378
ENSG00000233379	9.529812015753622e-07	5.158140524821471
ENSG00000237214	9.529812015753622e-07	6.951732733877043
ENSG00000261786	9.595876810787798e-07	8.739796619369283
ENSG00000244184	9.662383751818179e-07	4.209932058697558
ENSG00000172053	9.66238375181823e-07	8.904875885059452
ENSG00000143630	9.729335684398676e-07	7.833892005985952
ENSG00000273382	9.79673547160569e-07	6.211296095415732
ENSG00000130433	9.86458599414142e-07	5.823393278899651
ENSG00000150938	9.86458599414142e-07	7.759924519926518
ENSG00000118705	9.86458599414142e-07	8.945443836377912
ENSG00000124198	9.932890150436677e-07	8.899287877955674
ENSG00000253619	1.0070871047295195e-06	4.530367218937145
ENSG00000255760	1.190513359171688e-06	5.918138128543381
ENSG00000204390	1.190513359171688e-06	7.212437818150885
ENSG00000121413	1.198702959744656e-06	8.266996061787196
ENSG00000248503	1.2069469179012681e-06	5.929385267325266
ENSG00000104899	1.206946917901279e-06	7.453872164378974
ENSG00000188419	1.215245580351388e-06	8.638579307949625
ENSG00000183023	1.215245580351388e-06	8.439690122380352
ENSG00000163931	1.2320084155545694e-06	8.88864870453207
ENSG00000144893	1.2404732923471293e-06	8.010029930080497
ENSG00000228797	1.2404732923471293e-06	3.1259280685042268
ENSG00000229278	1.2662060288986017e-06	3.7570464887630384
ENSG00000144713	1.274897508418559e-06	8.945443836377912
ENSG00000136758	1.2836465430569154e-06	8.908932680191299
ENSG00000157625	1.2924534989971481e-06	8.73142806557806
ENSG00000141665	1.2924534989971481e-06	5.618548722261321
ENSG00000054983	1.2924534989971481e-06	8.689786432691688
ENSG00000069011	1.2924534989971596e-06	5.615855344496055
ENSG00000130303	1.301318744649493e-06	8.912989475323146
ENSG00000223725	1.3102426506637673e-06	5.350483831973808
ENSG00000165168	1.337370071242288e-06	8.887117492560137
ENSG00000249184	1.346532370448246e-06	6.550455641776602
ENSG00000231205	1.3557552173139569e-06	3.7504082561778413
ENSG00000248991	1.3557552173139569e-06	6.859232186480089
ENSG00000223799	1.3743840938010144e-06	6.74992433681397
ENSG00000128165	1.3932598036523334e-06	8.816620763346823
ENSG00000266957	1.4123854875525278e-06	3.9657765254960546
ENSG00000255438	1.412385487552543e-06	6.340472442978907
ENSG00000138629	1.4317643243573447e-06	8.838435950977985
ENSG00000188959	1.4350189679283084e-06	5.356232814235504
ENSG00000222808	1.471294365603693e-06	5.964173977299569
ENSG00000185808	1.4746356436376083e-06	8.690323273475645
ENSG00000109762	1.4813401711772466e-06	8.808507173083129
ENSG00000196081	1.4847034515092723e-06	6.590854792874003
ENSG00000227097	1.4914521225959847e-06	8.86277672176906
ENSG00000134698	1.4948375443632394e-06	8.71114408991883
ENSG00000165102	1.5050383412907778e-06	8.739004815057795
ENSG00000204060	1.522189047076569e-06	4.620533923573101
ENSG00000273058	1.525641736400946e-06	7.355840818092895
ENSG00000164077	1.5465170404508484e-06	8.591886508743432
ENSG00000247982	1.578347372683617e-06	8.16028118533805
ENSG00000137154	1.5855061001351994e-06	8.945443836377912
ENSG00000226329	1.5999176113937436e-06	6.491946023776001
ENSG00000186056	1.6217719992144872e-06	8.431400878969065
ENSG00000171827	1.6439141288943442e-06	5.743329662283072
ENSG00000118162	1.6663476365451814e-06	8.334161052301319
ENSG00000149806	1.6890762021383244e-06	8.912989475323146
ENSG00000169016	1.7005522937703537e-06	8.644167315053407
ENSG00000114942	1.712103550005774e-06	8.945443836377912
ENSG00000166816	1.7354334493469373e-06	8.320459454933848
ENSG00000235065	1.7472130460893271e-06	7.792532250356007
ENSG00000120805	1.7472130460893457e-06	8.860251138609149
ENSG00000052126	1.7472130460893457e-06	7.2499830332584425
ENSG00000169253	1.7590697147407685e-06	4.5168472683705785
ENSG00000153048	1.7590697147407685e-06	8.500568963086934
ENSG00000168807	1.7590697147407685e-06	8.295713550389792
ENSG00000188846	1.7590697147407685e-06	8.941387041246065
ENSG00000257221	1.7830162066632978e-06	7.881868073364221
ENSG00000040199	1.795107006650218e-06	8.78921756861188
ENSG00000187123	1.795107006650218e-06	5.367537743062033
ENSG00000268798	1.819526178447184e-06	6.21147206302536
ENSG00000150995	1.831855544628782e-06	8.676621676108173
ENSG00000164181	1.8442654322097887e-06	8.766408009792737
ENSG00000109685	1.8442654322098084e-06	8.864307933740994
ENSG00000204923	1.8693287932105895e-06	8.415833795722193
ENSG00000165516	1.8947203350177934e-06	8.88306069742829
ENSG00000140988	1.9075404600545707e-06	8.93733024611422
ENSG00000231711	1.9334320180101613e-06	7.420332853029685
ENSG00000163346	1.950880895326649e-06	8.904875885059452
ENSG00000087077	1.986235119790995e-06	8.710607249134874
ENSG00000140374	2.004143008721203e-06	8.85718871466528
ENSG00000114423	2.031296926535768e-06	8.57259690427218
ENSG00000232346	2.054195727376969e-06	7.335658532850403
ENSG00000171159	2.058805246159146e-06	8.78010960716021
ENSG00000261131	2.1007419474189593e-06	4.626120439345841
ENSG00000180573	2.1007419474189665e-06	8.896762294795762
ENSG00000232472	2.1435012422462405e-06	8.322324940813246
ENSG00000264920	2.1579398047163867e-06	7.456904856401756
ENSG00000213523	2.2018200008448785e-06	8.784166402292056
ENSG00000086619	2.2018200008448903e-06	8.876478319136533
ENSG00000260805	2.216636857871953e-06	6.773826792526689
ENSG00000181982	2.216636857871953e-06	8.625872081770133
ENSG00000230979	2.2768707639827934e-06	7.056258716034908
ENSG00000240038	2.292173872242202e-06	8.73954165584175
ENSG00000165171	2.292173872242202e-06	6.212320027054405
ENSG00000183486	2.29217387224221e-06	8.84808075321361
ENSG00000228451	2.3075760506013145e-06	7.596766335916058
ENSG00000186976	2.3075760506013145e-06	6.818162336915581
ENSG00000203705	2.3386800813266127e-06	8.707087294786984
ENSG00000213442	2.3860946473173147e-06	8.547261762293129
ENSG00000138780	2.402104289748728e-06	8.424941757173862
ENSG00000147400	2.4074637950697484e-06	8.656337700448944
ENSG00000154479	2.434434572671141e-06	6.2554125320672735
ENSG00000236423	2.450756498805421e-06	7.396595336055203
ENSG00000232706	2.4507564988054426e-06	4.021558142033302
ENSG00000173621	2.467183811480068e-06	7.27571598418549
ENSG00000165795	2.505927715897857e-06	8.49863261736202
ENSG00000269934	2.517104611487734e-06	4.867135241864531
ENSG00000183250	2.539602625598941e-06	7.003479114364226
ENSG00000145349	2.590933511428625e-06	8.86277672176906
ENSG00000186153	2.6024753237175254e-06	8.45494984544865
ENSG00000214717	2.6257076823530707e-06	8.624877710582155
ENSG00000132704	2.6257076823530707e-06	8.880535114268378
ENSG00000234719	2.696609389639574e-06	7.789583405094832
ENSG00000092978	2.7146208409115693e-06	8.65526401888103
ENSG00000197183	2.7327481149796537e-06	8.554838511772864
ENSG00000221890	2.750991925620737e-06	4.1124426630701105
ENSG00000181418	2.8251469566118123e-06	7.462766290227544
ENSG00000109184	2.8251469566118224e-06	8.761356843472914
ENSG00000174791	2.8439843042575717e-06	6.529838620762304
ENSG00000243517	2.901224774290943e-06	7.042248687455235
ENSG00000196562	2.9205502332225895e-06	8.89117428769198
ENSG00000185905	2.959573638358188e-06	8.88864870453207
ENSG00000135778	2.959573638358188e-06	8.598011356631169
ENSG00000214274	2.959573638358188e-06	7.740605635028466
ENSG00000264290	2.9792731113594155e-06	6.041193143741461
ENSG00000270036	2.9792731113594316e-06	4.373336896168931
ENSG00000136044	2.9990987899608873e-06	8.762888055444847
ENSG00000140367	3.0190514487678384e-06	8.880535114268378
ENSG00000111445	3.0391318669128885e-06	8.444231361645114
ENSG00000187243	3.100147537136944e-06	4.198669553111175
ENSG00000246089	3.100147537136944e-06	7.940879974310909
ENSG00000140563	3.12074687538282e-06	8.892705499663915
ENSG00000165716	3.1623415300679755e-06	6.077208758538937
ENSG00000196668	3.162341530068004e-06	7.377385711656275
ENSG00000166946	3.1693256523275605e-06	8.896762294795762
ENSG00000080947	3.183338464863378e-06	7.50505688870007
ENSG00000225643	3.183338464863378e-06	6.92843236050554
ENSG00000165689	3.204469558065526e-06	8.838435950977985
ENSG00000129460	3.2471375085463103e-06	8.716195256238654
ENSG00000188613	3.2471375085463103e-06	8.168761863931474
ENSG00000120280	3.290352007211419e-06	8.698691827266867
ENSG00000198947	3.3194686178191322e-06	7.043828654945864
ENSG00000118197	3.3636089644426706e-06	8.715658415454698
ENSG00000121851	3.3858904315247193e-06	8.735484860709903
ENSG00000242083	3.4764450897480265e-06	5.300325620781921
ENSG00000258118	3.4764450897480265e-06	2.7009991897638375
ENSG00000157796	3.4917623565968037e-06	8.792279992555747
ENSG00000187446	3.4994453231376514e-06	8.868364728872839
ENSG00000159110	3.5225919503979015e-06	8.842492746109832
ENSG00000110002	3.5225919503979015e-06	8.724308846502344
ENSG00000147036	3.5458858636720235e-06	5.461060422124715
ENSG00000162836	3.5693279602765068e-06	8.66950245703246
ENSG00000188636	3.6645963089824106e-06	8.131760697764767
ENSG00000224858	3.713143298563398e-06	5.574096228000671
ENSG00000099385	3.7131432985634304e-06	8.037248686287231
ENSG00000150054	3.7376482438799323e-06	6.727848198082691
ENSG00000100600	3.7623087407245925e-06	8.83996716294992
ENSG00000204219	3.787125734264796e-06	6.847510493871207
ENSG00000255046	3.787125734264796e-06	4.845641468714444
ENSG00000271133	3.812100175130826e-06	7.626681285858543
ENSG00000154727	3.837233019445674e-06	8.822208770450603
ENSG00000244313	3.837233019445674e-06	8.542210595973305
ENSG00000165197	3.837233019445708e-06	4.85473142597812
ENSG00000108061	3.862525228854993e-06	8.752706412425267
ENSG00000175395	3.88797777055713e-06	8.276423945918541
ENSG00000162929	3.913591617333378e-06	7.896459248617589
ENSG00000236532	3.93936774757842e-06	5.0496285654825535
ENSG00000238150	3.93936774757842e-06	4.657566453512333
ENSG00000132824	4.017679707914733e-06	8.88306069742829
ENSG00000171119	4.044114869320046e-06	5.825184795244519
ENSG00000237991	4.097487987001355e-06	6.516477113404496
ENSG00000069493	4.124427974550774e-06	8.437323159980307
ENSG00000170899	4.133445767732442e-06	8.38516561016689
ENSG00000160691	4.151538278503898e-06	8.921103065586836
ENSG00000176896	4.178819929168499e-06	8.34227464256501
ENSG00000271948	4.2062739627782675e-06	6.930221755538439
ENSG00000106868	4.2896808131770845e-06	7.866111320588155
ENSG00000008853	4.384220369452763e-06	8.613701696374594
ENSG00000148343	4.4322383468211405e-06	8.84808075321361
ENSG00000206549	4.441902440783798e-06	6.3794746258324615
ENSG00000243284	4.441902440783798e-06	5.059810381652568
ENSG00000268592	4.529795907883819e-06	4.3939185196449015
ENSG00000069712	4.529795907883819e-06	7.084171837824914
ENSG00000248866	4.619360381933707e-06	7.744694909736383
ENSG00000269988	4.619360381933707e-06	5.113796102285462
ENSG00000198353	4.710626232935275e-06	5.230423350801739
ENSG00000237292	4.741431591509672e-06	4.171113538013183
ENSG00000102316	4.866600973299356e-06	8.879003902296445
ENSG00000179862	4.898386175252378e-06	6.574533195337899
ENSG00000163754	4.930370891152148e-06	8.860251138609149
ENSG00000147437	4.930370891152192e-06	6.220819014851215
ENSG00000260296	4.962556318517828e-06	7.307109677667733
ENSG00000234329	4.994943661696264e-06	5.832963914151611
ENSG00000076258	5.060328947238109e-06	8.000940096977109
ENSG00000104626	5.060328947238109e-06	8.375063277527245
ENSG00000120093	5.060328947238135e-06	7.285118813327974
ENSG00000233956	5.060328947238135e-06	4.422510356539829
ENSG00000102158	5.093329332765203e-06	8.908932680191299
ENSG00000189343	5.093329332765203e-06	8.912989475323146
ENSG00000203832	5.093329332765203e-06	8.133107471208493
ENSG00000174748	5.1265365205065624e-06	8.941387041246065
ENSG00000251249	5.1599517495015095e-06	4.59844840845747
ENSG00000170540	5.193576265839804e-06	8.811569597026997
ENSG00000070081	5.227411322699599e-06	8.933273450982373
ENSG00000105373	5.261458180384965e-06	8.933273450982373
ENSG00000173218	5.295718106364491e-06	7.134260208718148
ENSG00000243829	5.295718106364491e-06	6.633278552257997
ENSG00000179820	5.3301923753091215e-06	8.578976715687448
ENSG00000149972	5.36488226913111e-06	8.818151975318758
ENSG00000223393	5.3997890770225044e-06	3.3038420284818635
ENSG00000243927	5.411473106656136e-06	8.586632775547118
ENSG00000169255	5.4349140954939585e-06	6.585005544279225
ENSG00000165195	5.470258628414134e-06	8.71466404426672
ENSG00000004838	5.505823987048549e-06	6.915537558600858
ENSG00000101049	5.505823987048618e-06	6.379154509043514
ENSG00000259594	5.505823987048618e-06	6.645644532803024
ENSG00000180998	5.541611490099512e-06	6.6186863674884275
ENSG00000263164	5.613858241680681e-06	3.7544960553295352
ENSG00000104131	5.699290177515051e-06	8.900819089927607
ENSG00000105429	5.723927851753449e-06	8.834379155846138
ENSG00000151229	5.848659132435631e-06	8.481358668995615
ENSG00000101052	5.886584951333324e-06	8.526977786633898
ENSG00000108239	5.886584951333324e-06	8.45739611822863
ENSG00000132970	5.911999975160832e-06	6.262726052780573
ENSG00000225573	5.924746986350386e-06	7.199835385273471
ENSG00000232698	5.9503202681037495e-06	7.54094599302942
ENSG00000205269	6.040664485896439e-06	8.49225280594675
ENSG00000169567	6.119149885136351e-06	8.915515058483056
ENSG00000118217	6.119149885136405e-06	8.912989475323146
ENSG00000143258	6.2790696241931875e-06	8.781103978348188
ENSG00000232855	6.3196724636818204e-06	7.49317248583251
ENSG00000079616	6.319672463681854e-06	8.792279992555748
ENSG00000133640	6.360527426844042e-06	3.7632638338246305
ENSG00000228929	6.360527426844042e-06	7.1645804438082035
ENSG00000123595	6.401636009174419e-06	8.765413638604759
ENSG00000188001	6.401636009174419e-06	6.730795157338166
ENSG00000236552	6.442999714582538e-06	8.742067239001663
ENSG00000184381	6.442999714582595e-06	8.806975961111196
ENSG00000116957	6.484620055437931e-06	8.609187370838727
ENSG00000249353	6.52649855261387e-06	7.770619289150433
ENSG00000208028	6.5686367355334114e-06	7.532649752964207
ENSG00000143498	6.5686367355334114e-06	8.30601844990593
ENSG00000237922	6.611036142213467e-06	3.0391467384932596
ENSG00000162607	6.696624822168562e-06	8.805981589923219
ENSG00000146263	6.696624822168562e-06	8.549329815049019
ENSG00000223704	6.739817214859085e-06	7.6289388197144
ENSG00000143621	6.827005969965053e-06	8.908932680191299
ENSG00000254343	6.871005504598352e-06	8.312732535228664
ENSG00000168071	6.871005504598352e-06	8.904875885059452
ENSG00000166780	6.930095304190517e-06	5.4547861521628525
ENSG00000153789	6.959822885375263e-06	8.105916965963054
ENSG00000196208	7.095118997124375e-06	7.517161980097271
ENSG00000180815	7.420700713832973e-06	5.187250091672119
ENSG00000136059	7.484321463869937e-06	8.807970332299174
ENSG00000057468	7.484321463869937e-06	6.405358036724391
ENSG00000125459	7.62938825339398e-06	8.764876797820804
ENSG00000196437	7.678340842178517e-06	7.608567463298097
ENSG00000141985	7.678340842178517e-06	8.803456006763307
ENSG00000131725	7.727594855099651e-06	8.611176113214684
ENSG00000175390	7.777152063647288e-06	8.904875885059452
ENSG00000197566	7.927660726247144e-06	7.738197742517932
ENSG00000181026	7.978448630292584e-06	8.89117428769198
ENSG00000258839	7.978448630292584e-06	8.311738164040685
ENSG00000232176	8.029548736436656e-06	5.083530610229996
ENSG00000152767	8.167355967964501e-06	7.740972723358198
ENSG00000118816	8.184740633037779e-06	8.933273450982373
ENSG00000099800	8.237107964260412e-06	8.752503845548775
ENSG00000251669	8.23710796426044e-06	7.293039764691086
ENSG00000100284	8.289796757217003e-06	8.599005727819147
ENSG00000213261	8.289796757217003e-06	6.813236552953232
ENSG00000250131	8.449810787681895e-06	5.770261987235055
ENSG00000184984	8.449810787681895e-06	5.903664388789085
ENSG00000179151	8.503804361216784e-06	8.734948019925948
ENSG00000140750	8.50380436121689e-06	8.506156970190712
ENSG00000118307	8.50380436121689e-06	5.580872302615648
ENSG00000205143	8.558128915949205e-06	5.179011317351151
ENSG00000111530	8.723107877691068e-06	8.864307933740994
ENSG00000137876	8.723107877691146e-06	8.904875885059452
ENSG00000243660	8.77877582140148e-06	7.550435059192418
ENSG00000173295	8.77877582140148e-06	7.473216913156253
ENSG00000104774	8.947832226765479e-06	8.892705499663915
ENSG00000055955	8.947832226765479e-06	5.916967692344771
ENSG00000143768	9.004875222809873e-06	6.722769030485633
ENSG00000224596	9.004875222809873e-06	4.064107147893427
ENSG00000156239	9.02396696413361e-06	8.333624211517364
ENSG00000158793	9.062267011748306e-06	8.709612877946897
ENSG00000104979	9.062267011748385e-06	8.852137548345457
ENSG00000105146	9.062267011748385e-06	6.854174013995127
ENSG00000172348	9.178105116282402e-06	5.309720609034344
ENSG00000198380	9.178105116282402e-06	8.895231082823827
ENSG00000198056	9.236555534002893e-06	8.37026707473495
ENSG00000017621	9.236555534002893e-06	7.2054178265300735
ENSG00000253476	9.236555534002893e-06	4.496601081916637
ENSG00000178718	9.295362948983866e-06	8.804450377951285
ENSG00000101282	9.295362948983932e-06	5.931103599577539
ENSG00000139722	9.433980275693517e-06	8.929216655850528
ENSG00000271855	9.534204343105886e-06	6.033712183985092
ENSG00000136631	9.717186904175773e-06	8.738010443869817
ENSG00000181163	9.861830563012991e-06	8.945443836377912
ENSG00000160856	9.924450825166046e-06	8.616227279534508
ENSG00000079974	9.924450825166046e-06	8.527972157821875
ENSG00000146950	1.0029666236141283e-05	2.747453625043277
ENSG00000155846	1.0050837302761397e-05	8.720252051370501
ENSG00000198853	1.0050837302761449e-05	7.453045062299225
ENSG00000203761	1.0178766531763142e-05	7.9276883039985
ENSG00000188818	1.0221755538133077e-05	8.33296411423685
ENSG00000135823	1.0243315278985273e-05	8.55438098136884
ENSG00000100266	1.0243315278985273e-05	8.611176113214684
ENSG00000136636	1.0243315278985273e-05	8.83996716294992
ENSG00000204387	1.0243315278985328e-05	8.892705499663915
ENSG00000146828	1.0308256459800454e-05	8.786691985451967
ENSG00000185112	1.0439325231978746e-05	7.721216803102312
ENSG00000196998	1.0439325231978746e-05	8.770464804924583
ENSG00000108379	1.0638928906916173e-05	5.017311051909998
ENSG00000147324	1.0683779609149833e-05	7.432155417862234
ENSG00000176871	1.0706272888784209e-05	8.553386610180866
ENSG00000214706	1.0706272888784209e-05	8.822208770450603
ENSG00000204262	1.0774025488624478e-05	7.871024879183633
ENSG00000260719	1.0774025488624478e-05	8.378125701471111
ENSG00000146350	1.1119000914861387e-05	7.8738323395999705
ENSG00000163040	1.1189255299421747e-05	5.683280596442169
ENSG00000049769	1.1189255299421747e-05	7.9938732745524375
ENSG00000164924	1.1189255299421747e-05	8.93733024611422
ENSG00000173578	1.1189255299421747e-05	8.581581609227294
ENSG00000168772	1.125993511642121e-05	8.685272107155821
ENSG00000165678	1.125993511642121e-05	8.912989475323146
ENSG00000089220	1.133104282068791e-05	8.921103065586836
ENSG00000160055	1.133104282068791e-05	8.206921587893206
ENSG00000230202	1.1402580880443074e-05	8.553386610180862
ENSG00000213943	1.1474551777369144e-05	3.116062495062879
ENSG00000260521	1.1546958006678678e-05	6.040757863163618
ENSG00000153779	1.154695800667878e-05	4.300431879396375
ENSG00000167114	1.161980207718344e-05	8.766944850576694
ENSG00000144036	1.1693086511362999e-05	8.40519462229859
ENSG00000182185	1.176681384543521e-05	7.42793240427163
ENSG00000196890	1.1840986629425727e-05	4.113573851804234
ENSG00000173376	1.1840986629425727e-05	8.879003902296445
ENSG00000235701	1.1840986629425727e-05	3.721712767285669
ENSG00000166224	1.1865810322369306e-05	8.684735266371867
ENSG00000272143	1.191560742723823e-05	5.136476604132152
ENSG00000269928	1.191560742723823e-05	7.903295136556385
ENSG00000250220	1.1990678816725478e-05	5.767247995067038
ENSG00000101868	1.2066203389759684e-05	8.571602533084203
ENSG00000003096	1.2066203389759684e-05	4.666336005466477
ENSG00000089157	1.2142183752303814e-05	8.941387041246065
ENSG00000166025	1.2142183752303922e-05	6.810861927859706
ENSG00000186583	1.2167612278828282e-05	6.46795416653924
ENSG00000134955	1.2476763099197891e-05	7.855923776875202
ENSG00000175556	1.2529014611812175e-05	4.735943208966362
ENSG00000162878	1.2529014611812175e-05	5.023465544301492
ENSG00000238105	1.2529014611812175e-05	8.773527228868451
ENSG00000134490	1.2607785234806343e-05	8.215572018940852
ENSG00000271396	1.336622403901488e-05	4.466992955919767
ENSG00000116918	1.336622403901488e-05	8.701956818087226
ENSG00000270012	1.336622403901488e-05	7.640816196159157
ENSG00000234380	1.336622403901488e-05	5.273954206918788
ENSG00000146147	1.3450030345443667e-05	6.520415816545717
ENSG00000272711	1.3704480428697984e-05	6.464973825856412
ENSG00000166295	1.4050928362295542e-05	8.874947107164598
ENSG00000112531	1.4050928362295542e-05	8.864307933740994
ENSG00000140451	1.4050928362295542e-05	8.760820002688957
ENSG00000110318	1.4050928362295542e-05	8.172785844641053
ENSG00000131153	1.4050928362295542e-05	7.966451616623019
ENSG00000158555	1.4050928362295542e-05	8.404167771534539
ENSG00000182749	1.4138842295128892e-05	7.990216047326395
ENSG00000115841	1.4227282959261185e-05	8.411777000590348
ENSG00000269397	1.4227282959261185e-05	3.5186687459969073
ENSG00000162378	1.4227282959261185e-05	8.71466404426672
ENSG00000228614	1.4405756512953554e-05	4.887967927426357
ENSG00000166321	1.4495795458792527e-05	7.877469984597238
ENSG00000115875	1.4495795458792527e-05	8.925159860718681
ENSG00000183527	1.4677492951551285e-05	8.66391444992868
ENSG00000119906	1.4769157653012056e-05	8.74612403413351
ENSG00000223722	1.4861370455137685e-05	4.897657728345777
ENSG00000133026	1.4954134476698284e-05	8.320846125492354
ENSG00000006704	1.4954134476698284e-05	5.885314604910429
ENSG00000104921	1.4954134476698284e-05	8.032434355146657
ENSG00000183921	1.4954134476698284e-05	7.40899553690232
ENSG00000269148	1.5047452853213647e-05	6.062320096480079
ENSG00000197119	1.561918228716044e-05	7.953744390443523
ENSG00000166411	1.5749028466152874e-05	8.789754409395835
ENSG00000272005	1.584709067987729e-05	8.229141909277349
ENSG00000077157	1.584709067987729e-05	8.679147259268085
ENSG00000253738	1.6011828100476567e-05	8.86277672176906
ENSG00000130638	1.6011828100476567e-05	8.834379155846138
ENSG00000114013	1.604497174976714e-05	8.655343329260965
ENSG00000233585	1.6111456201011296e-05	5.464529337912154
ENSG00000147475	1.6111456201011296e-05	8.789754409395835
ENSG00000204410	1.6111456201011296e-05	7.991701882374959
ENSG00000135116	1.6144797250827306e-05	5.984960981944274
ENSG00000142065	1.6144797250827306e-05	7.732571355144709
ENSG00000166348	1.621167762015572e-05	8.388967441771207
ENSG00000071205	1.621167762015572e-05	7.107456413080771
ENSG00000232671	1.6515935489590405e-05	4.967044726673685
ENSG00000257027	1.6515935489590405e-05	7.89105389131533
ENSG00000144460	1.6515935489590405e-05	6.3091812817279145
ENSG00000139116	1.661856397367694e-05	8.767939221764673
ENSG00000184992	1.6652908921479635e-05	8.693385697419513
ENSG00000175505	1.6756351910828067e-05	7.367479928551655
ENSG00000144026	1.6756351910828067e-05	8.671033669004395
ENSG00000101443	1.6825655306603627e-05	5.686350579689316
ENSG00000254685	1.686040981092673e-05	8.288391764437588
ENSG00000224032	1.696508609809034e-05	8.796336787687592
ENSG00000158714	1.696508609809034e-05	6.484775926136752
ENSG00000182827	1.696508609809034e-05	8.88306069742829
ENSG00000147234	1.696508609809034e-05	6.9962626434463955
ENSG00000106211	1.7070384267167796e-05	8.866833516900904
ENSG00000260793	1.7070384267167796e-05	7.191230331149193
ENSG00000196659	1.7070384267167796e-05	8.080087257238072
ENSG00000124785	1.7140930270784716e-05	7.200722172343978
ENSG00000166455	1.7176307831633427e-05	5.770937676073768
ENSG00000232995	1.7176307831633427e-05	7.114453017975515
ENSG00000104852	1.717630783163358e-05	8.933273450982373
ENSG00000164684	1.7247272726679347e-05	6.656118250772009
ENSG00000271430	1.7282860323680235e-05	8.382305753099514
ENSG00000115539	1.7282860323680235e-05	8.57213937386816
ENSG00000272744	1.7390045294312193e-05	4.576362605891878
ENSG00000169230	1.7390045294312193e-05	8.782635190320123
ENSG00000158321	1.7497866313438184e-05	6.140055919596057
ENSG00000140497	1.760632696996536e-05	8.900819089927607
ENSG00000160781	1.760632696996536e-05	8.547719292697149
ENSG00000179456	1.771543087189349e-05	8.570608161896224
ENSG00000164346	1.7715430871893586e-05	8.892705499663915
ENSG00000228300	1.7715430871893586e-05	8.845018329269742
ENSG00000236133	1.782518164640933e-05	4.164875012614087
ENSG00000224738	1.7935582939982076e-05	4.864667219400879
ENSG00000143772	1.7935582939982076e-05	8.808507173083129
ENSG00000180592	1.7935582939982076e-05	5.033676446871894
ENSG00000261441	1.7935582939982076e-05	6.418768235096381
ENSG00000236519	1.7935582939982076e-05	6.256118501017332
ENSG00000148384	1.7935582939982076e-05	8.771996016896516
ENSG00000109381	1.8158351767158402e-05	8.763882426632826
ENSG00000159399	1.8158351767158402e-05	8.684198425587908
ENSG00000213293	1.827072669097256e-05	3.796528487700954
ENSG00000244436	1.827072669097256e-05	2.8240417894807437
ENSG00000105808	1.8383766914457565e-05	7.072158307536304
ENSG00000135253	1.8383766914457565e-05	8.48434178255955
ENSG00000156313	1.8497476181934493e-05	8.276626512795032
ENSG00000143575	1.8497476181934493e-05	8.900819089927607
ENSG00000127990	1.8497476181934493e-05	6.357919100438916
ENSG00000161570	1.872691692555109e-05	8.37772056771813
ENSG00000156170	1.872691692555109e-05	8.649218481373229
ENSG00000143195	1.872691692555109e-05	6.08136786338808
ENSG00000064787	1.8726916925551156e-05	8.14825685820128
ENSG00000131943	1.8726916925551156e-05	8.735484860709903
ENSG00000118508	1.884265599003287e-05	8.023802052447293
ENSG00000140553	1.895907927538738e-05	8.811032756243042
ENSG00000131187	1.895907927538738e-05	8.070363144622512
ENSG00000239559	1.9193993907524514e-05	7.183987855576924
ENSG00000247735	1.919399390752458e-05	5.521235941051074
ENSG00000196263	1.919399390752458e-05	4.4566792309879935
ENSG00000198917	1.931249300470386e-05	8.729896853606125
ENSG00000235962	1.9431691823749964e-05	4.321349754795428
ENSG00000106993	1.9431691823749964e-05	8.68320405439993
ENSG00000222020	1.9793525982418924e-05	7.309569966829305
ENSG00000253986	1.9793525982418924e-05	4.995989726991333
ENSG00000125650	1.9915563163473058e-05	7.501241824902263
