# Supplementary material for: Machine learning predicts treatment sensitivity in multiple myeloma based on molecular and clinical information coupled with drug response
Source: PLoS One. 2021 Jul 28;16(7):e0254596. doi: 10.1371/journal.pone.0254596 (PMC8318243; doi:10.1371/journal.pone.0254596)
Supplement: S1 File — (ZIP) [file pone.0254596.s004.zip › Supplementary Material 1/11p15/selected_genes_experiment_0.csv]

gene	pvalue	entropy
ENSG00000137478	2.689239492155347e-31	8.889668976883954
ENSG00000132688	4.603841577177372e-30	7.96215235589658
ENSG00000166441	8.199391197212633e-30	8.938449464688832
ENSG00000175390	1.9645813853499463e-28	8.901864098835173
ENSG00000168071	2.652954302755535e-28	8.901864098835173
ENSG00000149823	3.062075557323792e-28	8.89219969334297
ENSG00000162191	6.763267581586162e-28	8.83375480004589
ENSG00000149273	8.212079988509555e-28	8.942514505339238
ENSG00000272668	1.5449675301849256e-27	6.040619782271195
ENSG00000167283	4.5893957736304754e-27	8.89373401753436
ENSG00000159556	9.966010940594638e-27	8.090802881979263
ENSG00000188004	2.3518380579598643e-26	6.050434726075452
ENSG00000110700	7.724915674303088e-26	8.930319383388017
ENSG00000149269	2.5382750931986814e-25	8.854080003297923
ENSG00000218426	6.532756665123556e-25	8.367368056103068
ENSG00000228205	8.973368710074801e-25	7.391023325291254
ENSG00000177600	1.1730093902034152e-24	8.934384424038425
ENSG00000158555	2.1774136139992762e-24	8.41688945442949
ENSG00000113272	2.3697151548309634e-24	8.688409728898884
ENSG00000257698	2.4870611222748757e-24	8.15516556018049
ENSG00000173153	2.772560191567561e-24	8.820563285827042
ENSG00000243284	3.090500909074553e-24	5.118895664622239
ENSG00000135404	5.9147575922601305e-24	8.930319383388017
ENSG00000247746	6.747716903443537e-24	7.310595733059639
ENSG00000118181	1.2256581819606266e-23	8.938449464688832
ENSG00000149806	1.554717113756236e-23	8.922189302087205
ENSG00000149100	2.527316179603547e-23	8.897799058184765
ENSG00000165801	3.315937295647986e-23	8.720930054102137
ENSG00000129158	3.64384480654613e-23	8.424155118190868
ENSG00000205339	1.2319788714473412e-22	8.901864098835173
ENSG00000184083	1.3840273191156498e-22	8.274797509541754
ENSG00000177628	2.5886504770976604e-22	8.861213692331107
ENSG00000038002	5.729212304393177e-22	8.871874490090939
ENSG00000130255	9.91958001377405e-22	8.934384424038425
ENSG00000131773	1.038245224031585e-21	6.629072145666018
ENSG00000063177	1.1903225068345043e-21	8.934384424038425
ENSG00000121797	1.2600142909866443e-21	8.338171861028679
ENSG00000174744	1.52856749524784e-21	8.79870375838362
ENSG00000121680	1.93957863305699e-21	8.721926446369764
ENSG00000163362	2.2725573755339242e-21	7.765796629227674
ENSG00000123144	3.082451943395729e-21	8.869343773631922
ENSG00000129757	3.6910212220523176e-21	7.965751089291393
ENSG00000149761	3.817702235535339e-21	8.737190216703763
ENSG00000116990	5.112101058292061e-21	7.494257443277645
ENSG00000259514	5.6545774476047944e-21	6.713163906902497
ENSG00000168264	8.268918742484668e-21	8.89219969334297
ENSG00000049769	1.0683704051133876e-20	7.968041715533599
ENSG00000166562	1.3195122267194265e-20	8.922189302087205
ENSG00000105372	1.6839258365698046e-20	8.942514505339238
ENSG00000118971	1.819545903949483e-20	8.047266152102237
ENSG00000175395	1.987807168926699e-20	8.277937161794124
ENSG00000166788	3.089425684301012e-20	8.581642808140794
ENSG00000130159	3.1930328172374e-20	8.749385338654982
ENSG00000130433	3.4483369903130155e-20	5.876793692245784
ENSG00000105373	5.229570930349306e-20	8.934384424038425
ENSG00000149972	6.435502901931075e-20	8.82309400228606
ENSG00000224032	8.729851145190286e-20	8.795635110000843
ENSG00000125841	1.0274549474013027e-19	8.194484621090952
ENSG00000196954	1.1451475730309668e-19	8.861213692331107
ENSG00000268798	1.2220613940837664e-19	6.246492931111255
ENSG00000086598	1.8032136861562662e-19	8.930319383388017
ENSG00000118705	2.334902761342405e-19	8.938449464688832
ENSG00000186635	3.0865121631294546e-19	8.889668976883954
ENSG00000162148	3.1873332393194565e-19	7.928998093926051
ENSG00000180660	3.7025693209921673e-19	6.861530134989095
ENSG00000166337	3.7025693209921673e-19	8.827159042936465
ENSG00000234751	4.033096982077108e-19	4.238740626304596
ENSG00000179520	4.299976538758133e-19	5.075574050458056
ENSG00000256164	6.376913666524761e-19	3.518962789442766
ENSG00000260990	6.796564226935561e-19	5.507585877109569
ENSG00000117461	7.0165091712772265e-19	8.690940445357901
ENSG00000256733	7.557442447560506e-19	4.4499534600351485
ENSG00000154358	7.884840236812595e-19	8.76411117706522
ENSG00000167658	1.0492374862038138e-18	8.942514505339238
ENSG00000125459	1.0830154647435671e-18	8.730056527670579
ENSG00000270036	1.409636031857269e-18	4.349154146253571
ENSG00000074201	1.7033514865152112e-18	8.840888489079076
ENSG00000254343	1.993698677606719e-18	8.275458948483406
ENSG00000155886	2.2607391420253326e-18	5.203777528757002
ENSG00000125827	2.332841504749598e-18	8.851549286838905
ENSG00000149499	2.332841504749598e-18	8.853083611030295
ENSG00000120805	2.4325225778183112e-18	8.869343773631922
ENSG00000136848	2.5630582983073615e-18	8.666012269531702
ENSG00000255031	2.6171890614466117e-18	7.927240833580049
ENSG00000117308	3.191156151611944e-18	8.321118284757206
ENSG00000175602	3.292500431686574e-18	8.841884881346704
ENSG00000269656	3.6159973742119266e-18	4.464472930563862
ENSG00000105640	3.653824654276194e-18	8.938449464688832
ENSG00000197956	3.6538246542762724e-18	8.918124261436798
ENSG00000172955	3.76966740115108e-18	6.164976717304882
ENSG00000251405	3.76966740115108e-18	7.066160146780637
ENSG00000149480	4.5923306248664665e-18	8.869343773631922
ENSG00000180720	4.786908321053425e-18	6.4068838441290294
ENSG00000132692	5.309696728382703e-18	8.02145917833965
ENSG00000220472	7.092581546370021e-18	7.1908601173521305
ENSG00000140474	7.468088447274255e-18	8.922189302087205
ENSG00000116147	7.863215446119827e-18	5.404109874690809
ENSG00000179299	7.944683354265676e-18	7.423073994178274
ENSG00000233927	8.627147152044568e-18	8.930319383388017
ENSG00000235297	9.367441158947268e-18	6.1055242263256515
ENSG00000142534	9.367441158947268e-18	8.942514505339238
ENSG00000148303	1.0816864979700968e-17	8.942514505339238
ENSG00000144645	1.0928485468041353e-17	8.914059220786392
ENSG00000196154	1.1386454200408154e-17	8.7339185897232
ENSG00000140451	1.2359984288107397e-17	8.756519027688165
ENSG00000162878	1.274586898792054e-17	4.924331878824792
ENSG00000165169	1.5013782163098834e-17	8.713796365068951
ENSG00000102158	1.548134990149286e-17	8.909994180135985
ENSG00000255920	1.5963288448237464e-17	3.3178471685510624
ENSG00000160691	1.5963288448237464e-17	8.922189302087205
ENSG00000168159	1.7322070001918227e-17	8.888134652692564
ENSG00000228929	1.7499751319074318e-17	7.15896288969759
ENSG00000115268	1.804366213590671e-17	8.938449464688832
ENSG00000164346	1.8228648534994314e-17	8.89219969334297
ENSG00000186187	2.0599988893139292e-17	7.472615391714142
ENSG00000160584	2.1238906913256923e-17	8.889668976883954
ENSG00000110092	2.257599851793206e-17	8.820025353903281
ENSG00000137054	2.499149607863234e-17	8.75345037930539
ENSG00000067445	2.629319182932016e-17	7.51893882370966
ENSG00000139644	2.7661770377841085e-17	8.934384424038425
ENSG00000110711	3.421974617263098e-17	8.825624718745077
ENSG00000174915	3.421974617263098e-17	8.703135567309122
ENSG00000102316	3.491911585281005e-17	8.871874490090939
ENSG00000234719	3.5274072474435703e-17	7.770901468182773
ENSG00000112812	3.5274072474435703e-17	8.755981095764406
ENSG00000099624	3.6360449257446203e-17	8.849018570379888
ENSG00000198937	3.982163299124867e-17	8.64929364658621
ENSG00000151702	4.2307728480216466e-17	8.905929139485579
ENSG00000165804	4.404959871188622e-17	8.236801326514597
ENSG00000203761	4.5402273169276876e-17	7.906812080866954
ENSG00000149489	5.55285233188486e-17	7.387567220434201
ENSG00000143624	6.201677181570507e-17	8.897799058184765
ENSG00000162139	6.994968172916671e-17	8.829689759395484
ENSG00000233016	8.717879004885089e-17	8.769710541907015
ENSG00000136928	9.073342003558178e-17	4.126245665953242
ENSG00000149403	9.256398619374208e-17	8.728522203479189
ENSG00000197345	9.443098369728064e-17	8.641622025629264
ENSG00000148484	9.537836704623244e-17	8.82309400228606
ENSG00000127920	1.0433794910834138e-16	7.476480596538733
ENSG00000119280	1.0858186301565651e-16	8.105053726782009
ENSG00000120913	1.1995116542033324e-16	8.039627076736764
ENSG00000178982	1.223621220099374e-16	8.901864098835173
ENSG00000048649	1.2732836066436708e-16	8.831224083586873
ENSG00000100678	1.3924105366880196e-16	7.325123738045605
ENSG00000178741	1.5074902483758218e-16	8.905929139485579
ENSG00000072858	1.5074902483758218e-16	8.788501420967657
ENSG00000233426	1.615848338173182e-16	6.969964073488277
ENSG00000234771	1.681180191657077e-16	8.683348295980851
ENSG00000233080	1.681180191657077e-16	5.052552139705387
ENSG00000254577	1.681180191657077e-16	6.4479398530158925
ENSG00000249734	1.6979161615360953e-16	3.172963193545866
ENSG00000081479	1.8745816286955597e-16	5.235711329570277
ENSG00000166816	1.9502194455575977e-16	8.26014267500111
ENSG00000131386	1.9502194455576255e-16	6.250973674368319
ENSG00000116857	2.110639688318048e-16	8.790035745159047
ENSG00000230979	2.110639688318078e-16	7.051241144142014
ENSG00000246090	2.1956625389005966e-16	8.038998183386582
ENSG00000230565	2.4472858502410245e-16	6.786756250877842
ENSG00000128165	2.4715238181446404e-16	8.801234474842639
ENSG00000184281	2.4715238181447105e-16	8.737190216703763
ENSG00000137309	2.5207122668844213e-16	8.837819840696298
ENSG00000245008	2.6479476009697875e-16	6.596300246950515
ENSG00000008226	2.700597128951895e-16	8.596368646551031
ENSG00000204262	2.754278890660553e-16	7.83430278810129
ENSG00000214612	3.0991901712943944e-16	5.979488446312911
ENSG00000176371	3.1606777431090765e-16	8.426147902726125
ENSG00000196754	3.191871145530073e-16	3.9621959109577003
ENSG00000136942	3.5209917867830013e-16	8.934384424038425
ENSG00000111752	3.9603412752969873e-16	7.836545477222751
ENSG00000104852	4.28283775156863e-16	8.938449464688832
ENSG00000052850	4.3249282575796067e-16	4.72269717800729
ENSG00000173465	4.3249282575796067e-16	8.75245398703776
ENSG00000111859	4.676667210726713e-16	8.897799058184765
ENSG00000260401	4.815718053691781e-16	7.306416207270015
ENSG00000105193	5.106163056802631e-16	8.938449464688832
ENSG00000173653	5.361342302152552e-16	8.645687066279669
ENSG00000175213	5.361342302152552e-16	8.334389270555949
ENSG00000173039	5.629087514262569e-16	8.901864098835173
ENSG00000166387	5.739839602606622e-16	8.825624718745077
ENSG00000117691	5.739839602606622e-16	8.843419205538092
ENSG00000110031	6.972534287013465e-16	8.83375480004589
ENSG00000160791	7.248718007936775e-16	7.2922306972693915
ENSG00000254615	7.248718007936775e-16	8.623827538836249
ENSG00000227895	8.065062027401357e-16	5.2705859171331415
ENSG00000130811	8.631070695727506e-16	8.882535287850768
ENSG00000227097	8.971902761651107e-16	8.863744408790124
ENSG00000225579	8.971902761651107e-16	7.240223670706883
ENSG00000173933	9.059163330880031e-16	8.288394980956172
ENSG00000165821	9.693858862362497e-16	7.351591125900673
ENSG00000259377	9.788037361962399e-16	3.012029880050641
ENSG00000172977	1.1205213466640763e-15	8.658958052078411
ENSG00000240298	1.2103928194049889e-15	5.677228576409349
ENSG00000140280	1.2221148560218415e-15	8.152634843721474
ENSG00000112218	1.3327763571270368e-15	8.174546874313194
ENSG00000231769	1.3984635831453559e-15	6.189217565271362
ENSG00000064787	1.3984635831453758e-15	8.16661419445029
ENSG00000149256	1.4533021100775748e-15	7.97644588947823
ENSG00000156535	1.569414841320623e-15	6.929933315124498
ENSG00000156603	1.569414841320623e-15	8.23314224305976
ENSG00000131188	1.630853176329874e-15	8.41415575937269
ENSG00000132275	1.7441251277738486e-15	8.57504705103137
ENSG00000160613	1.760927383168466e-15	8.83375480004589
ENSG00000137720	1.8122971875314282e-15	8.777840623207828
ENSG00000072195	1.9379736250687397e-15	6.573229246944249
ENSG00000229953	1.9379736250687397e-15	7.894361477169651
ENSG00000140988	1.9944289084720744e-15	8.938449464688832
ENSG00000237316	2.0329630292081845e-15	2.444037335098665
ENSG00000132286	2.07223067508736e-15	8.739262472818913
ENSG00000258118	2.280061929239411e-15	2.760928961980204
ENSG00000187479	2.346323985709261e-15	8.283301002446667
ENSG00000145592	2.3915492369917607e-15	8.942514505339238
ENSG00000210196	2.4845921599312658e-15	8.837819840696298
ENSG00000033327	2.5084047656303695e-15	8.843419205538092
ENSG00000165102	2.581200158622447e-15	8.744323905736946
ENSG00000164181	2.605924848186351e-15	8.767179825447998
ENSG00000143603	2.605924848186388e-15	8.884069612042156
ENSG00000173898	2.7592498047329884e-15	8.89373401753436
ENSG00000105808	3.006047649587201e-15	7.149434579257922
ENSG00000102007	3.1226001512901633e-15	8.873408814282326
ENSG00000156384	3.3373758169241786e-15	8.25180961510251
ENSG00000109917	3.466572596094447e-15	8.825624718745077
ENSG00000156042	3.6006944810168864e-15	8.154424649658946
ENSG00000166199	3.704628882030264e-15	8.616235389459197
ENSG00000185641	3.739926224890257e-15	7.526513935909694
ENSG00000105202	3.739926224890257e-15	8.889668976883954
ENSG00000205531	3.739926224890257e-15	8.888134652692564
ENSG00000155792	3.775554872450584e-15	8.861213692331107
ENSG00000241741	4.2703076427668785e-15	6.753651366751057
ENSG00000184232	4.310908997676496e-15	8.809364556143452
ENSG00000266865	4.310908997676496e-15	7.838708359237549
ENSG00000116406	4.4771522524094086e-15	8.885603936233545
ENSG00000186854	4.4771522524094086e-15	8.531786456488394
ENSG00000134575	4.783408417238848e-15	8.806833839684433
ENSG00000137154	4.783408417238848e-15	8.942514505339238
ENSG00000204390	4.828811432137857e-15	7.236877255059163
ENSG00000233762	4.967583096928713e-15	7.905618287161416
ENSG00000254703	5.014707665229695e-15	7.169099800403837
ENSG00000173208	5.357138335466641e-15	8.701142782773866
ENSG00000172932	5.357138335466717e-15	8.82309400228606
ENSG00000166268	5.510852119639572e-15	6.676306504310519
ENSG00000139344	5.563049245056727e-15	7.731837889018395
ENSG00000128284	5.615733321553136e-15	8.767179825447998
ENSG00000124243	5.615733321553136e-15	8.389024604948705
ENSG00000237214	5.776752172392545e-15	6.974338526039215
ENSG00000204628	6.407019241108653e-15	8.938449464688832
ENSG00000242444	6.590359547859127e-15	3.7522977820916625
ENSG00000104998	6.778865360174093e-15	8.795635110000843
ENSG00000165215	6.907476177748714e-15	5.981135520608722
ENSG00000162244	7.587466586714278e-15	8.938449464688832
ENSG00000137876	7.658987570894849e-15	8.909994180135985
ENSG00000196659	7.731172477661724e-15	8.018875958732334
ENSG00000261231	7.731172477661724e-15	6.0635561538353695
ENSG00000154144	7.951771657354741e-15	8.82309400228606
ENSG00000156427	7.951771657354741e-15	5.792474635062448
ENSG00000242732	8.255573051345465e-15	7.919186322176384
ENSG00000185621	8.490898962353711e-15	8.561573086634844
ENSG00000110060	8.490898962353831e-15	8.620300430109603
ENSG00000177225	8.814970789694369e-15	8.802768799034027
ENSG00000173020	9.411661969772448e-15	8.90439481529419
ENSG00000162929	9.862050521857005e-15	7.893961097133959
ENSG00000166405	1.004809087184846e-14	8.78750502870003
ENSG00000100625	1.2452479762220609e-14	7.524085390130572
ENSG00000172361	1.2452479762220785e-14	6.726045783813917
ENSG00000128872	1.3167750011982524e-14	7.955124293958569
ENSG00000184164	1.3540405328360382e-14	8.912524896595002
ENSG00000117407	1.4184704876024729e-14	8.282389658918808
ENSG00000233379	1.458567658446763e-14	5.194580128970781
ENSG00000165795	1.4997803984835355e-14	8.521125658728565
ENSG00000076053	1.5710306162929137e-14	8.605574591699366
ENSG00000163040	1.6304213971850694e-14	5.684116345250909
ENSG00000234498	1.6609402928615275e-14	6.313529127723671
ENSG00000058404	1.6764099680526602e-14	7.048634857785849
ENSG00000181104	1.7559116790442765e-14	8.247103093067283
ENSG00000243517	1.9987980198164118e-14	7.027601508245336
ENSG00000172365	2.093324956942074e-14	3.5890988738180676
ENSG00000110514	2.093324956942074e-14	8.889668976883954
ENSG00000128581	2.152139344293935e-14	7.745849785338681
ENSG00000152558	2.152139344293935e-14	8.926254342737613
ENSG00000114391	2.2125797924767136e-14	8.934384424038425
ENSG00000185386	2.2746905051887925e-14	8.634488336596078
ENSG00000221983	2.4041054725408e-14	8.930319383388017
ENSG00000126249	2.4715041617471787e-14	8.117125341715337
ENSG00000174444	2.5407620489072883e-14	8.942514505339238
ENSG00000179085	2.5642698432514987e-14	8.724995094752542
ENSG00000166435	2.5642698432515166e-14	8.768714149639386
ENSG00000140443	2.5879917071642415e-14	8.50872755817956
ENSG00000230207	2.7349269016208896e-14	7.2244122709649075
ENSG00000126391	2.7349269016208896e-14	8.768714149639386
ENSG00000231265	3.1391506334291805e-14	5.638470844235995
ENSG00000206561	3.2565268344202833e-14	8.232939264461974
ENSG00000111450	3.256526834420306e-14	8.594834322359642
ENSG00000151117	3.286539438811716e-14	7.808921729091098
ENSG00000197183	3.31682424670073e-14	8.576043443299
ENSG00000162814	3.4093362742849025e-14	4.40358815619261
ENSG00000154928	3.4093362742849025e-14	8.322837086825087
ENSG00000058056	3.504386814562852e-14	8.470272914808536
ENSG00000165915	3.504386814562902e-14	8.794100785809453
ENSG00000204852	3.569197865844435e-14	8.711265648609933
ENSG00000149483	3.805463356654974e-14	8.70466989150051
ENSG00000053501	3.805463356654974e-14	8.695005486008307
ENSG00000138085	3.947314138320011e-14	8.869343773631922
ENSG00000231500	3.983582238313579e-14	8.942514505339238
ENSG00000133812	3.983582238313579e-14	8.570982010380964
ENSG00000105341	4.057105064336402e-14	8.68281036405709
ENSG00000013725	4.0943656455908754e-14	7.0241486618856666
ENSG00000025796	4.485993717042045e-14	8.918124261436798
ENSG00000182220	4.485993717042045e-14	8.849018570379888
ENSG00000186153	4.610510820501472e-14	8.424023143462676
ENSG00000170889	4.610510820501505e-14	8.938449464688832
ENSG00000144713	4.652767547923505e-14	8.942514505339238
ENSG00000168876	4.7818377021971013e-14	8.79870375838362
ENSG00000102271	4.7818377021971013e-14	4.186311745119833
ENSG00000141665	5.004827475801545e-14	5.599148917275504
ENSG00000138172	5.004827475801545e-14	7.959369581984684
ENSG00000172273	5.050637977496737e-14	8.713796365068951
ENSG00000133640	5.685079266717401e-14	3.7643319678077076
ENSG00000136636	5.94944030841765e-14	8.828693367127855
ENSG00000242071	6.282675337192091e-14	8.314064067303917
ENSG00000184925	6.339972203527922e-14	7.651042462342554
ENSG00000255547	6.514965312032383e-14	3.807875228603531
ENSG00000204387	6.514965312032383e-14	8.889668976883954
ENSG00000238153	6.574345760718033e-14	4.582211818837965
ENSG00000272841	6.634258636166982e-14	6.371667355651132
ENSG00000255521	6.87932886705131e-14	5.221597746706867
ENSG00000114631	7.005182493763158e-14	7.9624382303674635
ENSG00000164587	7.463768432689256e-14	8.938449464688832
ENSG00000147400	7.463768432689256e-14	8.63502626851984
ENSG00000042781	8.096990126258309e-14	7.671175055534568
ENSG00000135387	8.471317004870423e-14	8.922189302087205
ENSG00000179057	8.625769198174871e-14	6.184710373002787
ENSG00000140105	8.625769198174871e-14	8.926254342737613
ENSG00000188419	8.70403081143482e-14	8.636022660787468
ENSG00000188596	9.27176474938653e-14	8.790573677082808
ENSG00000167770	9.355788262949454e-14	8.820025353903281
ENSG00000173171	9.875888504565582e-14	8.513533509351513
ENSG00000134339	9.96529429728116e-14	4.420950231789926
ENSG00000163519	9.96529429728116e-14	8.050669753810993
ENSG00000180530	1.005549614523021e-13	8.314575030796084
ENSG00000250148	1.0238315928042318e-13	2.448764398185984
ENSG00000241469	1.0806617451811952e-13	2.809766346160365
ENSG00000109971	1.1002860059752106e-13	8.942514505339238
ENSG00000116871	1.1102291644541544e-13	8.796631502268472
ENSG00000154217	1.1303813636065562e-13	8.268915694522281
ENSG00000143036	1.1405919544098548e-13	5.900520759191618
ENSG00000168028	1.1508932505344585e-13	8.938449464688832
ENSG00000116885	1.1930214258383137e-13	7.295222383692746
ENSG00000143761	1.2590725988081668e-13	8.930319383388017
ENSG00000108107	1.3050914497060882e-13	8.934384424038425
ENSG00000157873	1.3406874017895243e-13	8.855614327489313
ENSG00000136631	1.3406874017895243e-13	8.70466989150051
ENSG00000172803	1.3406874017895243e-13	7.246007965837127
ENSG00000146094	1.352763588134121e-13	8.905929139485579
ENSG00000163931	1.352763588134121e-13	8.901864098835173
ENSG00000132254	1.3649467408306913e-13	8.843419205538092
ENSG00000189343	1.389637676856486e-13	8.901864098835173
ENSG00000164620	1.4021473459211403e-13	8.506196841720543
ENSG00000172568	1.4533030740926028e-13	6.439438003372668
ENSG00000171469	1.6180373335905003e-13	8.767179825447998
ENSG00000126733	1.6472235238031942e-13	3.8133425572124287
ENSG00000163584	1.6472235238031942e-13	8.865278732981514
ENSG00000143870	1.6620101474919793e-13	8.914059220786392
ENSG00000142227	1.6769272832322658e-13	8.897799058184765
ENSG00000185238	1.7850978544265333e-13	8.596906578474792
ENSG00000198380	1.8499602186063308e-13	8.889668976883954
ENSG00000133872	1.8832549428093057e-13	8.926254342737613
ENSG00000083845	1.8832549428093324e-13	8.938449464688832
ENSG00000129562	1.9001225657454824e-13	8.897799058184765
ENSG00000268358	1.9001225657454957e-13	7.097497503780068
ENSG00000177455	2.1333972065406197e-13	7.328647011719706
ENSG00000147475	2.1717009729933263e-13	8.737190216703763
ENSG00000213693	2.2304277711366504e-13	7.718626417242719
ENSG00000197557	2.250348214010413e-13	8.200418939258723
ENSG00000259436	2.3111650136311997e-13	8.090177412922285
ENSG00000188010	2.331794174350395e-13	7.668402566672871
ENSG00000162241	2.3735970995611886e-13	8.851549286838905
ENSG00000213862	2.416136629552012e-13	6.696571549620269
ENSG00000151348	2.4376865961286185e-13	8.859679368139718
ENSG00000043039	2.459425510559627e-13	6.701791506958137
ENSG00000012174	2.481354999961004e-13	8.680279647598072
ENSG00000182208	2.6170268759190174e-13	8.562851929080152
ENSG00000213885	2.640337118657272e-13	6.322387816783186
ENSG00000144895	2.6638514579031263e-13	8.885603936233545
ENSG00000204219	2.759985103294974e-13	6.804390493255154
ENSG00000181924	2.8343158380604887e-13	8.795635110000843
ENSG00000171425	2.8595273895609135e-13	8.709731324418545
ENSG00000250493	2.8595273895609135e-13	5.888364010996198
ENSG00000078061	2.936492242150651e-13	8.839354164887686
ENSG00000110768	3.0693164865795376e-13	8.806833839684433
ENSG00000157578	3.151827585728548e-13	6.681101376395284
ENSG00000068976	3.15182758572857e-13	7.474972784616417
ENSG00000074319	3.17981285623487e-13	8.781905663858234
ENSG00000189143	3.265242439266398e-13	5.670673073200355
ENSG00000254911	3.473449452433097e-13	7.549992836284273
ENSG00000237991	3.504239324797715e-13	6.530269089163646
ENSG00000188342	3.6301043158735275e-13	8.7615804606062
ENSG00000090581	3.727409175924915e-13	8.824090394553687
ENSG00000086619	3.7936986902450143e-13	8.861213692331107
ENSG00000110002	3.861146646211043e-13	8.736193824436134
ENSG00000163629	3.8953112375111676e-13	7.736188707680094
ENSG00000236287	3.9995977143851654e-13	8.89373401753436
ENSG00000156976	4.1429254199960984e-13	8.938449464688832
ENSG00000000460	4.4059935509846916e-13	7.954699725865266
ENSG00000145476	4.56361847643312e-13	8.685879012439868
ENSG00000165689	4.563618476433168e-13	8.828693367127855
ENSG00000167992	4.685461668551578e-13	7.244437869977065
ENSG00000196562	4.726782196219448e-13	8.90439481529419
ENSG00000255086	4.726782196219448e-13	3.568617107482811
ENSG00000236935	4.768460803538035e-13	7.30351132109755
ENSG00000109911	4.895675694652069e-13	8.46774219834952
ENSG00000260521	5.20562421223015e-13	6.029481680522096
ENSG00000134317	5.251448453785122e-13	8.743785973813187
ENSG00000125691	5.344289383793667e-13	8.938449464688832
ENSG00000243276	5.391312831238346e-13	7.095136884800591
ENSG00000026508	5.438742819902908e-13	8.850014962647515
ENSG00000175634	5.486582800026513e-13	8.82155967809467
ENSG00000147100	5.534836250561349e-13	5.2474103731859145
ENSG00000213593	5.632597623647971e-13	8.858145043948328
ENSG00000248991	5.782429362326949e-13	6.868038716655088
ENSG00000181444	5.782429362326949e-13	7.9405118193787905
ENSG00000072518	5.936175926470559e-13	8.814963920985246
ENSG00000272071	6.093937688403338e-13	3.3546580703986644
ENSG00000015133	6.147434919001752e-13	8.905929139485579
ENSG00000240342	6.366077255603322e-13	8.398151078517147
ENSG00000165678	6.366077255603435e-13	8.909994180135985
ENSG00000146066	6.421920969615643e-13	8.829689759395484
ENSG00000165526	6.478245961259831e-13	8.737190216703763
ENSG00000149781	6.535056301710591e-13	8.909994180135985
ENSG00000138036	6.592356095909026e-13	8.370181222739765
ENSG00000245556	6.592356095909144e-13	8.346584392507168
ENSG00000171119	6.650149482836078e-13	5.797065926838039
ENSG00000182827	6.708440635789083e-13	8.871874490090939
ENSG00000143198	6.767233762660599e-13	8.849018570379888
ENSG00000132640	6.826533106219481e-13	8.86780944944053
ENSG00000259420	7.130774048397836e-13	3.6198249074807074
ENSG00000116852	7.38372463779188e-13	8.827159042936465
ENSG00000112531	7.513485390794035e-13	8.861213692331107
ENSG00000203778	7.57920335862049e-13	7.771727427444087
ENSG00000054967	7.57920335862049e-13	8.54045446971297
ENSG00000147234	7.645486004752216e-13	6.94426443340291
ENSG00000110274	7.712338090989186e-13	8.78597070450864
ENSG00000168781	7.712338090989186e-13	8.625899794951398
ENSG00000188846	7.712338090989186e-13	8.934384424038425
ENSG00000154589	8.413254316178238e-13	8.804303123225415
ENSG00000251350	8.413254316178238e-13	6.606677755779056
ENSG00000122026	8.56076745325407e-13	8.930319383388017
ENSG00000175467	8.710820811434075e-13	8.873408814282326
ENSG00000197136	8.863457310533005e-13	8.873408814282326
ENSG00000182899	8.940757844396352e-13	8.938449464688832
ENSG00000140386	9.018720581098606e-13	8.853083611030295
ENSG00000169740	9.018720581098606e-13	8.519132874193307
ENSG00000258297	9.337305581790983e-13	8.541450861980596
ENSG00000250362	9.418663757079647e-13	6.323793275438404
ENSG00000232453	9.83601679341114e-13	6.524958716404776
ENSG00000123131	9.83601679341114e-13	8.942514505339238
ENSG00000140563	1.0182932703747717e-12	8.888134652692564
ENSG00000269533	1.0271522868352711e-12	4.133374983397616
ENSG00000176399	1.0541860730244456e-12	6.645949513442013
ENSG00000219665	1.0819184578203925e-12	8.32438991173777
ENSG00000102265	1.1200123486017095e-12	8.845949921997109
ENSG00000143774	1.1297398338175265e-12	8.897799058184765
ENSG00000197385	1.1494444211000982e-12	8.455344097800515
ENSG00000270041	1.1694864887735991e-12	6.456572356230511
ENSG00000254966	1.2001947946571919e-12	5.070545361499765
ENSG00000157404	1.2423740908992293e-12	8.722922838637393
ENSG00000223552	1.2531443728636495e-12	4.748382014127764
ENSG00000180881	1.2749607822689525e-12	8.014272986158167
ENSG00000166341	1.2971501227272302e-12	8.226678460678528
ENSG00000136149	1.3083865922032753e-12	7.877568959804139
ENSG00000164932	1.3083865922032753e-12	8.67974171567431
ENSG00000110536	1.3083865922032753e-12	7.23656436861045
ENSG00000153250	1.3197186473444546e-12	8.889668976883954
ENSG00000105063	1.319718647344478e-12	8.885603936233545
ENSG00000139187	1.3542963364495997e-12	6.273967269859469
ENSG00000107242	1.4139132798458222e-12	8.897799058184765
ENSG00000073861	1.4384751756547954e-12	7.297857203781198
ENSG00000099326	1.4509127827867623e-12	8.865278732981514
ENSG00000243829	1.4761056775632608e-12	6.656348012037204
ENSG00000157870	1.4888627314274617e-12	8.373708331466409
ENSG00000070081	1.554290043146866e-12	8.926254342737613
ENSG00000172922	1.554290043146866e-12	8.82309400228606
ENSG00000166012	1.554290043146866e-12	8.857148651680701
ENSG00000252361	1.5677103262093057e-12	6.073449203380466
ENSG00000225573	1.6086576437056265e-12	7.181496327232126
ENSG00000133884	1.62253875213894e-12	8.850014962647515
ENSG00000181524	1.6506547784651448e-12	8.28200220244453
ENSG00000008441	1.6937281228356939e-12	7.346188794847937
ENSG00000234891	1.7379047190053395e-12	2.3085548543368875
ENSG00000167792	1.767982355721468e-12	8.914059220786392
ENSG00000105173	1.8296791789643215e-12	8.69400909374068
ENSG00000158716	1.8454307870787577e-12	8.404288375282704
ENSG00000179899	1.8934888592291623e-12	5.1671754079302925
ENSG00000114942	1.8934888592291756e-12	8.942514505339238
ENSG00000165917	1.9097796748263387e-12	5.443388286909803
ENSG00000198860	1.9097796748263456e-12	8.81243320452623
ENSG00000137496	1.9427752646069906e-12	8.373249871122542
ENSG00000070047	1.9427752646069906e-12	8.801234474842639
ENSG00000173207	1.959482328004956e-12	8.554721847779337
ENSG00000125462	2.080447356028033e-12	7.810376266601409
ENSG00000165171	2.15283128769292e-12	6.341899241893142
ENSG00000163346	2.2087364633759303e-12	8.89219969334297
ENSG00000123444	2.2276863867233074e-12	8.055611800035479
ENSG00000053524	2.2276863867233074e-12	7.908332360188166
ENSG00000143443	2.3050953464315134e-12	8.271464911702592
ENSG00000235776	2.364879307862388e-12	6.182453597040254
ENSG00000213062	2.364879307862388e-12	7.013650699668831
ENSG00000262454	2.4055782827603078e-12	7.503663593358518
ENSG00000198755	2.4261848545115865e-12	8.934384424038425
ENSG00000188959	2.531845594003202e-12	5.358796127094933
ENSG00000120784	2.5318455940032203e-12	6.348415771841687
ENSG00000104331	2.5318455940032203e-12	8.849018570379888
ENSG00000184258	2.5973968258120127e-12	4.0584886929026736
ENSG00000144591	2.6196152925202018e-12	8.88153889558314
ENSG00000229766	2.6196152925202018e-12	6.036119321571754
ENSG00000162913	2.6196152925202018e-12	6.334770619738813
ENSG00000137509	2.6196152925202482e-12	8.901864098835173
ENSG00000226856	2.6420203165436973e-12	5.302246874504949
ENSG00000136141	2.687396192644173e-12	8.596368646551031
ENSG00000132824	2.7103701538335915e-12	8.86780944944053
ENSG00000242689	2.710370153833611e-12	7.201783189091216
ENSG00000110660	2.7568979894769945e-12	8.855614327489313
ENSG00000124635	3.105280599511302e-12	8.606033052043234
ENSG00000197565	3.1584537205361552e-12	7.919433117570571
ENSG00000166682	3.21252031458158e-12	7.178908987300469
ENSG00000179222	3.2125203145816258e-12	8.901864098835173
ENSG00000145050	3.2125203145816258e-12	8.909994180135985
ENSG00000202078	3.295327724133778e-12	4.634190033543567
ENSG00000247595	3.323393024015329e-12	6.040188011772329
ENSG00000155846	3.323393024015329e-12	8.735655892512373
ENSG00000174485	3.380229287543385e-12	8.8322204758545
ENSG00000158710	3.380229287543433e-12	8.905929139485579
ENSG00000203930	3.4090041109885355e-12	3.671595841591024
ENSG00000149289	3.4380193279115388e-12	8.245063382543602
ENSG00000188015	3.526527106800432e-12	3.019120222440587
ENSG00000187049	3.5565237443239533e-12	8.487608941257685
ENSG00000223891	3.586770778542772e-12	8.430953853898076
ENSG00000148730	3.6172702584635946e-12	8.859679368139718
ENSG00000261089	3.6172702584635946e-12	6.6455402587792465
ENSG00000213930	3.77362721520862e-12	8.728063743135321
ENSG00000142408	3.805685326859763e-12	3.760094514151918
ENSG00000177542	4.106500620812499e-12	8.759049744147184
ENSG00000106785	4.176452667349164e-12	8.778378555131589
ENSG00000245281	4.247573786989954e-12	6.348751802336787
ENSG00000172362	4.283578720907926e-12	3.4581667205977804
ENSG00000129595	4.283578720907926e-12	8.766183433180368
ENSG00000154240	4.283578720907956e-12	7.581757870569027
ENSG00000272016	4.54413658134108e-12	6.644074762092208
ENSG00000162236	4.739709164237552e-12	8.849018570379888
ENSG00000110583	4.820230323058717e-12	8.746854622195965
ENSG00000147852	4.9853204082753615e-12	6.993582699043192
ENSG00000262468	5.1995017542280566e-12	7.98634716581878
ENSG00000169213	5.655302726132458e-12	8.790035745159047
ENSG00000155974	5.7029833538383155e-12	8.604295749254058
ENSG00000272711	5.751058359708546e-12	6.399360974338053
ENSG00000213096	5.751058359708546e-12	7.979027652250009
ENSG00000006016	5.751058359708546e-12	5.3574675405009655
ENSG00000153789	5.848404317432579e-12	8.103122248632127
ENSG00000232070	5.897681738618842e-12	5.231242166374613
ENSG00000174996	5.897681738618884e-12	8.744323905736948
ENSG00000110090	5.997461831807372e-12	8.897799058184765
ENSG00000255815	6.047971128248856e-12	5.64206078015741
ENSG00000118217	6.254215163241901e-12	8.909994180135985
ENSG00000167476	6.254215163241901e-12	8.743785973813187
ENSG00000163697	6.254215163241901e-12	7.857186011770708
ENSG00000196169	6.413411480821601e-12	8.774313514481182
ENSG00000204681	6.413411480821601e-12	7.671245525661385
ENSG00000179051	6.467355226935532e-12	8.829689759395484
ENSG00000198382	6.631871366997198e-12	8.723998702484916
ENSG00000095059	6.687617136721736e-12	8.847484246188499
ENSG00000135185	6.9152339423713644e-12	8.901864098835173
ENSG00000255438	7.090917590870987e-12	6.360749314503799
ENSG00000088881	7.1504461522426586e-12	6.294449618388103
ENSG00000236204	7.1504461522426586e-12	6.491041690825235
ENSG00000236914	7.331988805589266e-12	5.4587752770660165
ENSG00000174851	7.393501966386726e-12	8.829689759395484
ENSG00000206549	7.455521320764483e-12	6.402404014229439
ENSG00000104611	7.518050949738985e-12	6.814848566001408
ENSG00000238279	7.838498316566072e-12	5.051978320441463
ENSG00000187243	7.838498316566072e-12	4.228085955807497
ENSG00000185507	8.104469468622391e-12	8.853083611030295
ENSG00000171202	8.104469468622391e-12	8.67214956629726
ENSG00000179119	8.104469468622391e-12	8.82309400228606
ENSG00000196666	8.104469468622391e-12	4.188365440477104
ENSG00000175886	8.309738103256055e-12	6.5707720995808625
ENSG00000213442	8.37928766641221e-12	8.536389429062561
ENSG00000099849	8.37928766641221e-12	8.62436547076001
ENSG00000137070	8.37928766641221e-12	8.58516991686744
ENSG00000162522	8.449408134082377e-12	8.347377806177013
ENSG00000183023	8.520104097088207e-12	8.447601472973977
ENSG00000253619	8.520104097088328e-12	4.661743550077128
ENSG00000245571	8.663241053253063e-12	8.195102024594606
ENSG00000139219	8.882379564649225e-12	4.710821582149602
ENSG00000249786	8.882379564649225e-12	5.53384425963692
ENSG00000185332	8.95662694897698e-12	4.094339612121486
ENSG00000182985	9.337092071549346e-12	8.848480638456127
ENSG00000150316	9.415065490990602e-12	8.756519027688167
ENSG00000139629	9.4936774761579e-12	8.720930054102137
ENSG00000229638	9.733396252073594e-12	8.55165319939656
ENSG00000052126	9.733396252073663e-12	7.166331630844207
ENSG00000100097	9.733396252073663e-12	8.905929139485579
ENSG00000198650	9.81461412842049e-12	5.781730642689149
ENSG00000116209	9.896496587935243e-12	8.930319383388017
ENSG00000254965	9.979048957181817e-12	6.288318693837541
ENSG00000177105	1.0062276604484327e-11	8.764649108988978
ENSG00000169242	1.0062276604484327e-11	6.546098470402419
ENSG00000235065	1.0146184940246435e-11	7.792655989329598
ENSG00000234160	1.0146184940246435e-11	7.365537595511242
ENSG00000243926	1.0230779417274862e-11	5.599824366363483
ENSG00000146083	1.0316065531102038e-11	8.873408814282326
ENSG00000170677	1.0316065531102148e-11	7.060631472918372
ENSG00000231611	1.075306602815122e-11	7.466869336220425
ENSG00000110057	1.0842619803168171e-11	8.926254342737613
ENSG00000087884	1.1208206922160403e-11	7.509865981307017
ENSG00000172456	1.1208206922160403e-11	7.91629758564254
ENSG00000272369	1.1395506711276966e-11	6.772591082322179
ENSG00000213621	1.2585494617696803e-11	5.255620533495471
ENSG00000162836	1.2901538317854527e-11	8.670077310182107
ENSG00000162222	1.3116544095196125e-11	8.636022660787468
ENSG00000121858	1.3445656013661259e-11	8.809364556143452
ENSG00000110025	1.3557148997871878e-11	7.590393338202131
ENSG00000232533	1.3557148997871878e-11	6.826257061402727
ENSG00000040199	1.3557148997871878e-11	8.807830231952062
ENSG00000186468	1.366954837462053e-11	8.918124261436798
ENSG00000253897	1.366954837462053e-11	1.7335701933807026
ENSG00000139641	1.378286135937864e-11	8.905929139485579
ENSG00000110075	1.3897095223786484e-11	8.878470247200362
ENSG00000108932	1.4128354961520473e-11	8.691478377281664
ENSG00000143365	1.4128354961520473e-11	6.268035803748172
ENSG00000124795	1.4245395662829036e-11	8.239194491085547
ENSG00000166946	1.4363386900620884e-11	8.885603936233545
ENSG00000069275	1.4363386900620986e-11	8.847484246188499
ENSG00000224858	1.4602251280237674e-11	5.663000363282321
ENSG00000173401	1.4602251280237674e-11	6.302524546876937
ENSG00000179820	1.4602251280237674e-11	8.58516991686744
ENSG00000158042	1.484500927999441e-11	8.732128783785727
ENSG00000215086	1.484500927999441e-11	4.72713938544908
ENSG00000213262	1.521658300111046e-11	8.092858604830788
ENSG00000105467	1.5597271205907615e-11	5.165375896012873
ENSG00000177519	1.5726230390443332e-11	6.713097442662192
ENSG00000185950	1.5726230390443332e-11	7.716008151954006
ENSG00000162620	1.6252602626184782e-11	7.758521868355062
ENSG00000073150	1.6522227751202514e-11	6.169045746167221
ENSG00000099800	1.6796236803212752e-11	8.765645501256609
ENSG00000169241	1.6934907064091943e-11	8.841884881346704
ENSG00000120280	1.7074699556498944e-11	8.680535129344154
ENSG00000162910	1.721562317196108e-11	8.746854622195965
ENSG00000109339	1.721562317196108e-11	4.916750696991774
ENSG00000226337	1.7790809116454253e-11	4.876995891973528
ENSG00000185905	1.8234521409588268e-11	8.889668976883954
ENSG00000177888	1.838482247967436e-11	8.686875404707495
ENSG00000181264	1.884305003743787e-11	7.755893179594857
ENSG00000130363	1.8998266267833893e-11	8.420575506315924
ENSG00000173120	1.8998266267833893e-11	8.918124261436798
ENSG00000269990	1.9312468154857144e-11	8.374836698462229
ENSG00000198286	1.947147369715706e-11	8.059464383245478
ENSG00000176393	1.947147369715706e-11	8.731590851861966
ENSG00000170469	1.947147369715727e-11	8.330527208503327
ENSG00000170271	1.947147369715727e-11	7.702942644842976
ENSG00000269890	2.0120428794647052e-11	6.389523477211812
ENSG00000254739	2.0120428794647123e-11	5.004179549072053
ENSG00000138629	2.0285952070156756e-11	8.849018570379888
ENSG00000099954	2.0452809931415875e-11	8.360025811312223
ENSG00000233276	2.0790571625077128e-11	8.859679368139718
ENSG00000144712	2.0790571625077128e-11	8.483005968683518
ENSG00000138674	2.1307489541473175e-11	8.922189302087205
ENSG00000081721	2.1482578979156905e-11	8.741255257354169
ENSG00000167588	2.1482578979156905e-11	6.725022546708615
ENSG00000198890	2.1482578979156905e-11	8.231149458524502
ENSG00000174165	2.1482578979156983e-11	8.578574159758016
ENSG00000228903	2.1659078462725533e-11	8.543523118095747
ENSG00000136021	2.18369991071617e-11	8.920654977895815
ENSG00000143195	2.2197148767400063e-11	6.1333744591641
ENSG00000267166	2.2197148767400063e-11	7.050118135664473
ENSG00000196914	2.2379400443935476e-11	8.905929139485579
ENSG00000162129	2.2748314797574282e-11	8.675218214680037
ENSG00000101294	2.2935000662894684e-11	8.922189302087205
ENSG00000165916	2.3504114023211366e-11	8.849018570379888
ENSG00000181163	2.4284509151840583e-11	8.942514505339238
ENSG00000137492	2.448354227133255e-11	8.873408814282326
ENSG00000168569	2.448354227133255e-11	8.498269739017514
ENSG00000114315	2.592224343266312e-11	6.446767194000063
ENSG00000216866	2.678122234806846e-11	5.831942729446391
ENSG00000241556	2.7000288741739194e-11	6.398888986318508
ENSG00000271959	2.7000288741739578e-11	5.049946405205923
ENSG00000204193	2.7221110980968777e-11	3.5730458774991734
ENSG00000172638	2.7443702838119177e-11	7.999264697570252
ENSG00000095303	2.766807819111502e-11	8.192826789881671
ENSG00000149541	2.812223542889275e-11	8.771244866098403
ENSG00000254461	2.8583695859075547e-11	7.449368789451613
ENSG00000261645	2.8583695859075547e-11	7.410498563327836
ENSG00000198242	3.001305421038388e-11	8.914059220786392
ENSG00000204922	3.0257994953152174e-11	7.748143520772908
ENSG00000269988	3.100462994287636e-11	5.141099135602053
ENSG00000166224	3.125749733193254e-11	8.626896187219025
ENSG00000255183	3.1769309591348446e-11	4.946777848476196
ENSG00000171033	3.2289331083870525e-11	8.241889727864228
ENSG00000148985	3.228933108387075e-11	8.705666283768139
ENSG00000163382	3.28176906238511e-11	8.855614327489313
ENSG00000149476	3.3085037955208484e-11	8.857148651680701
ENSG00000215283	3.4175931671951216e-11	4.959960871892951
ENSG00000076662	3.4175931671951216e-11	8.934384424038425
ENSG00000130810	3.4175931671951216e-11	7.65856215101448
ENSG00000129749	3.4175931671951216e-11	6.319291270777798
ENSG00000143515	3.445411546634644e-11	8.934384424038425
ENSG00000167257	3.501715527398053e-11	8.678207391482921
ENSG00000198732	3.530204603324332e-11	8.877473854932733
ENSG00000198088	3.558920741432301e-11	8.329706826401887
ENSG00000230067	3.5589207414323645e-11	4.822375881271488
ENSG00000169255	3.6170412999791003e-11	6.540554826306932
ENSG00000135372	3.736085977836887e-11	8.869343773631922
ENSG00000148175	3.736085977836887e-11	8.89373401753436
ENSG00000229414	3.766441889667127e-11	2.867525542596972
ENSG00000258422	3.8589668253243013e-11	4.489883770801015
ENSG00000234776	3.9218834419679836e-11	4.748340436136968
ENSG00000167987	3.953717521993366e-11	8.51759855000192
ENSG00000149357	3.9858047168287306e-11	8.845949921997109
ENSG00000255139	3.9858047168287306e-11	6.482798231977108
ENSG00000139352	3.9858047168287306e-11	6.681765009856224
ENSG00000228031	3.9858047168287306e-11	5.667492037437835
ENSG00000149089	4.1167242450834206e-11	8.618686634338319
ENSG00000136643	4.1501068466309934e-11	8.760584068338574
ENSG00000122882	4.217669572375053e-11	8.723998702484916
ENSG00000179141	4.217669572375053e-11	6.933819698815106
ENSG00000188672	4.251853832639608e-11	6.444600225367629
ENSG00000168014	4.286309474718983e-11	8.700066918926343
ENSG00000180447	4.321038606083218e-11	7.37455460693197
ENSG00000102871	4.356043350187108e-11	8.805299515493045
ENSG00000144061	4.3913258465886216e-11	6.89847959825737
ENSG00000174437	4.6089754976528104e-11	8.918124261436798
ENSG00000150776	4.608975497652892e-11	8.706662676035766
ENSG00000105248	4.608975497652892e-11	8.544316531765592
ENSG00000254873	4.6838470565484014e-11	6.647488311845368
ENSG00000143252	4.798393353186808e-11	8.77224125836603
ENSG00000219559	4.837181789292769e-11	3.8844153442727234
ENSG00000245330	4.915682301257543e-11	5.830006274526702
ENSG00000136997	4.915682301257543e-11	8.914059220786392
ENSG00000186184	4.9553991508968454e-11	8.850014962647515
ENSG00000168056	5.117433714531528e-11	8.897799058184765
ENSG00000162840	5.117433714531528e-11	4.651489490389104
ENSG00000101190	5.158746446400623e-11	8.23089397677842
ENSG00000101310	5.2423543000226403e-11	8.885603936233545
ENSG00000157045	5.28465449187972e-11	8.772779190289793
ENSG00000264148	5.28465449187972e-11	5.494615131563692
ENSG00000166411	5.327288939092591e-11	8.794638717733214
ENSG00000175985	5.370260224807829e-11	5.3468232725374625
ENSG00000110200	5.413570951665558e-11	7.872172573560131
ENSG00000236552	5.4572237419418825e-11	8.726529418943931
ENSG00000164967	5.5012212376942505e-11	8.68281036405709
ENSG00000152582	5.5455661009060844e-11	8.768714149639386
ENSG00000030066	5.590261013633858e-11	8.840888489079076
ENSG00000261373	5.590261013633858e-11	8.279523989133814
ENSG00000131089	5.8190816157559955e-11	8.730594459594338
ENSG00000244165	5.913156365840803e-11	8.248282506375867
ENSG00000110011	6.008720123420575e-11	8.757515419955796
ENSG00000133138	6.15490814941373e-11	7.291652186416279
ENSG00000131323	6.25429599962826e-11	8.853083611030295
ENSG00000253741	6.355255040289758e-11	5.999252193058159
ENSG00000116191	6.509692803343297e-11	8.918124261436798
ENSG00000213755	6.509692803343437e-11	4.557387287261918
ENSG00000173113	6.561984192915137e-11	8.885603936233545
ENSG00000174628	6.561984192915277e-11	6.94662317741372
ENSG00000121073	6.561984192915277e-11	8.909994180135985
ENSG00000143401	6.721338719286568e-11	8.849018570379888
ENSG00000197647	6.721338719286568e-11	8.019787302260193
ENSG00000213609	6.939718565689216e-11	6.542075114107335
ENSG00000133195	6.939718565689216e-11	8.711062670012149
ENSG00000267623	6.99539010191776e-11	4.993347397876172
ENSG00000213465	7.108048307421659e-11	8.32759053484874
ENSG00000234465	7.108048307421659e-11	7.882912842899852
ENSG00000173621	7.165041717505561e-11	7.246740093547189
ENSG00000140750	7.165041717505611e-11	8.485078224798666
ENSG00000228300	7.28037419424601e-11	8.841884881346704
ENSG00000205710	7.397523901133081e-11	7.799389298327088
ENSG00000160752	7.397523901133081e-11	8.771244866098403
ENSG00000264442	7.576717108784135e-11	6.501477810323119
ENSG00000270681	7.576717108784135e-11	7.202517424264771
ENSG00000136758	7.576717108784135e-11	8.897799058184765
ENSG00000179532	7.637387382035888e-11	8.853083611030295
ENSG00000186660	7.637387382035888e-11	8.843419205538092
ENSG00000156587	7.698533264876363e-11	8.83375480004589
ENSG00000159267	7.947946202903127e-11	8.799700150651248
ENSG00000186063	8.270859162192898e-11	8.778378555131589
ENSG00000166171	8.336966182746212e-11	8.114594625256318
ENSG00000110713	8.336966182746212e-11	8.871874490090939
ENSG00000177700	8.744609803024387e-11	8.810898880334841
ENSG00000272452	8.814421608184873e-11	7.5902554507872875
ENSG00000254754	8.884778971789056e-11	2.7285721714303173
ENSG00000259541	8.955686061246437e-11	2.551107055275443
ENSG00000205763	9.027147075033823e-11	7.158666059122959
ENSG00000180573	9.39291015883577e-11	8.88153889558314
ENSG00000144040	9.619290710604197e-11	8.626896187219026
ENSG00000143575	9.69593121377548e-11	8.889668976883954
ENSG00000251680	9.773169385146159e-11	4.2131365231903475
ENSG00000245156	9.773169385146159e-11	6.446718402920869
ENSG00000143303	9.851009780172842e-11	8.762118392529963
ENSG00000124216	9.929456988193342e-11	7.505395318987817
ENSG00000196182	9.929456988193377e-11	8.83528912423728
ENSG00000166068	1.0008515632672874e-10	8.609895114095856
ENSG00000177030	1.0168485896986612e-10	8.733663107977115
ENSG00000256116	1.024940693661806e-10	4.59995730582809
ENSG00000151366	1.024940693661806e-10	8.469276522540909
ENSG00000158077	1.0330958252805125e-10	8.078449219025234
ENSG00000170522	1.04959709418484e-10	7.860194810603646
ENSG00000254685	1.066356277602821e-10	8.291666607936733
ENSG00000107331	1.0833773145724995e-10	8.782443595781995
ENSG00000081760	1.1094086067150385e-10	8.687333865051363
ENSG00000162300	1.1182209996024863e-10	7.997960320408243
ENSG00000182050	1.1271018980828384e-10	7.029165472777152
ENSG00000129675	1.1541608507139875e-10	8.863744408790124
ENSG00000107745	1.1541608507139875e-10	8.669080917914481
ENSG00000128928	1.1633210145967987e-10	8.877473854932733
ENSG00000260808	1.1818553221749601e-10	5.311928468408565
ENSG00000103253	1.1818553221749684e-10	8.469734982884775
ENSG00000147485	1.1912305498663373e-10	7.302715891871809
ENSG00000270110	1.1912305498663585e-10	5.484277109468038
ENSG00000231084	1.1912305498663585e-10	6.952075851603596
ENSG00000261786	1.2006785561828953e-10	8.745117319406791
ENSG00000140009	1.2006785561828953e-10	8.353232652764891
ENSG00000116584	1.2294647881497468e-10	8.918124261436798
ENSG00000183617	1.2688992952064556e-10	8.754984703496778
ENSG00000241978	1.2890781064449187e-10	6.282256418899014
ENSG00000178105	1.2992849473912561e-10	8.745320298004575
ENSG00000225855	1.340909131540894e-10	8.2506102442371
ENSG00000151498	1.340909131540894e-10	8.801234474842639
ENSG00000030419	1.351517409348148e-10	8.263466805129971
ENSG00000220583	1.3515174093481575e-10	6.738170361016243
ENSG00000072778	1.362207806209321e-10	8.934384424038425
ENSG00000062282	1.3729809432249128e-10	8.557842999310415
ENSG00000100316	1.383837446077469e-10	8.942514505339238
ENSG00000243224	1.394777945064571e-10	6.453916483800324
ENSG00000175573	1.4058030751318947e-10	8.806833839684433
ENSG00000148334	1.4169134759067175e-10	8.83528912423728
ENSG00000140577	1.4281097917313185e-10	8.765645501256607
ENSG00000143514	1.4281097917313185e-10	8.759049744147184
ENSG00000260359	1.4622207443659346e-10	8.839354164887686
ENSG00000134779	1.4737672593042646e-10	8.668542985990719
ENSG00000123989	1.4737672593042646e-10	8.930319383388017
ENSG00000102931	1.4737672593042646e-10	8.701142782773866
ENSG00000174748	1.4737672593042907e-10	8.938449464688832
ENSG00000145808	1.5208521642010318e-10	4.400961553074957
ENSG00000150054	1.5328515058073148e-10	6.7026182890100054
ENSG00000120217	1.5571287636106354e-10	8.579650023605538
ENSG00000169884	1.5694080819331534e-10	7.8891684050502
ENSG00000188636	1.5694080819331534e-10	8.155967777087413
ENSG00000149182	1.5694080819331534e-10	8.850014962647515
ENSG00000166348	1.5942516414825006e-10	8.400629291827865
ENSG00000163219	1.632240077253422e-10	8.853083611030295
ENSG00000272970	1.645098629118653e-10	4.39775778388701
ENSG00000142676	1.645098629118682e-10	8.934384424038425
ENSG00000185686	1.658056280852196e-10	7.4494244003969134
ENSG00000259772	1.671113778527022e-10	8.801234474842639
ENSG00000177383	1.6975313234184723e-10	8.816498245176636
ENSG00000257261	1.6975313234184723e-10	7.818613103014895
ENSG00000169239	1.6975313234184723e-10	8.289135891477716
ENSG00000134375	1.7108928903246004e-10	8.863744408790124
ENSG00000247735	1.7108928903246004e-10	5.547362984707346
ENSG00000188282	1.7108928903246004e-10	7.452925355003302
ENSG00000111445	1.7108928903246004e-10	8.428626116036844
ENSG00000257086	1.7243573426301278e-10	5.537365206595452
ENSG00000162909	1.7243573426301462e-10	8.914059220786392
ENSG00000186310	1.7653757788994786e-10	5.797206789944243
ENSG00000159399	1.7653757788994913e-10	8.670077310182107
ENSG00000166200	1.7653757788994913e-10	8.875939530741345
ENSG00000153179	1.8215550239345502e-10	8.634029876252212
ENSG00000174606	1.8215550239345502e-10	8.82309400228606
ENSG00000231007	1.8215550239345502e-10	6.2297164551594975
ENSG00000159840	1.8358709000703302e-10	8.601968011392827
ENSG00000073060	1.8358709000703302e-10	8.732128783785727
ENSG00000235609	1.8358709000703302e-10	5.93087057587744
ENSG00000174903	1.8358709000703499e-10	8.71686501345173
ENSG00000087510	1.8502968340537468e-10	4.341767889975442
ENSG00000097046	1.8648336523021626e-10	8.291666607936733
ENSG00000197958	1.864833652302176e-10	8.934384424038425
ENSG00000166123	1.8794821872836593e-10	8.741255257354169
ENSG00000100246	1.8942432775599852e-10	8.079234164984776
ENSG00000182054	1.9241065089730613e-10	8.909994180135985
ENSG00000129159	1.9241065089730613e-10	5.110272975448708
ENSG00000252106	1.9392103580938353e-10	2.4889561233140367
ENSG00000160685	1.9697668400759398e-10	8.803765191301657
ENSG00000180357	2.0007941967988888e-10	8.851549286838905
ENSG00000106211	2.0482336499024149e-10	8.871874490090939
ENSG00000180592	2.064289980342581e-10	5.0171629459491145
ENSG00000185483	2.0967728914016663e-10	5.718745341167527
ENSG00000223802	2.0967728914016663e-10	3.625331254281301
ENSG00000172500	2.1132013224311164e-10	8.813429596793856
ENSG00000005801	2.1132013224311164e-10	8.70466989150051
ENSG00000227512	2.146436812273446e-10	4.497904835979966
ENSG00000128915	2.1632457623048885e-10	8.844953529729482
ENSG00000259666	2.1632457623048885e-10	3.0086070872710695
ENSG00000177054	2.1632457623048885e-10	8.620300430109602
ENSG00000136383	2.1632457623048885e-10	7.860103849177226
ENSG00000214026	2.2317786508981307e-10	8.753988311229149
ENSG00000162607	2.2317786508981623e-10	8.779374947399216
ENSG00000240036	2.2492410127476876e-10	6.1808480967246195
ENSG00000251194	2.2668370024005516e-10	5.3033778166113175
ENSG00000103740	2.2668370024005516e-10	5.831675794844739
ENSG00000123836	2.284567618403997e-10	8.805299515493045
ENSG00000158793	2.284567618403997e-10	8.698074134391087
ENSG00000144369	2.2845676184040133e-10	8.329045387460235
ENSG00000224668	2.3204367600714333e-10	3.725999105577957
ENSG00000196208	2.3204367600714747e-10	7.551342682599171
ENSG00000173166	2.356856572530014e-10	7.80054320003961
ENSG00000267169	2.3752755548823836e-10	7.47809247931196
ENSG00000255299	2.3752755548823836e-10	5.41704571216201
ENSG00000240616	2.3752755548823836e-10	7.111317662878119
ENSG00000122970	2.393835309430379e-10	8.085574440348118
ENSG00000228981	2.3938353094304045e-10	4.851575338342187
ENSG00000158062	2.4313813449834475e-10	8.675676675023904
ENSG00000255004	2.4313813449834734e-10	1.6578062516927046
ENSG00000205744	2.4503697500821947e-10	8.831224083586873
ENSG00000166896	2.450369750082212e-10	8.148361247313408
ENSG00000143499	2.4695031756725607e-10	8.721723467771978
ENSG00000136895	2.587410274106599e-10	8.443148975849295
ENSG00000139116	2.587410274106599e-10	8.758053351879557
ENSG00000242083	2.627922756896183e-10	5.304701381588822
ENSG00000149532	2.627922756896183e-10	8.875939530741345
ENSG00000188779	2.627922756896183e-10	6.839804539289315
ENSG00000236305	2.627922756896183e-10	5.997569654635576
ENSG00000171161	2.6484109871865543e-10	8.652820755312854
ENSG00000137818	2.648410987186573e-10	8.942514505339238
ENSG00000162004	2.669055412937246e-10	8.401502177077603
ENSG00000216863	2.669055412937246e-10	7.995685085695309
ENSG00000198483	2.6690554129372645e-10	4.4526792371403126
ENSG00000154370	2.6690554129372836e-10	8.492211913831852
ENSG00000102290	2.6690554129372836e-10	2.6132095199902494
ENSG00000184933	2.6898571967490786e-10	3.7853285587623464
ENSG00000112031	2.753218449419194e-10	8.537182842732406
ENSG00000139239	2.7962677714411755e-10	8.19530500319239
ENSG00000227425	2.7962677714411755e-10	2.8499668179694626
ENSG00000223269	2.7962677714411755e-10	2.58092817959696
ENSG00000094916	2.7962677714411956e-10	8.801234474842639
ENSG00000261355	2.8180385946999263e-10	8.573054266496113
ENSG00000142279	2.8620786802700706e-10	5.593138410935703
ENSG00000261400	2.906791607628837e-10	3.367308241541802
ENSG00000132749	2.9294035168132026e-10	8.001133975087617
ENSG00000105523	2.9294035168132026e-10	4.194813576458193
ENSG00000177951	3.021583813700221e-10	8.831224083586873
ENSG00000140374	3.021583813700221e-10	8.862210084598736
ENSG00000244926	3.021583813700221e-10	5.66324824427664
ENSG00000231738	3.0450685075242897e-10	5.290022563351155
ENSG00000077235	3.092574606268779e-10	8.83375480004589
ENSG00000107614	3.092574606268779e-10	8.308385230882225
ENSG00000213315	3.1165986684521253e-10	6.463288003946879
ENSG00000240087	3.1408051933669644e-10	6.065123062884787
ENSG00000076043	3.1651955337693923e-10	8.810898880334841
ENSG00000118058	3.21453312098993e-10	8.901864098835173
ENSG00000130520	3.2394831224554635e-10	8.877473854932733
ENSG00000118495	3.26462244884196e-10	8.302321828536689
ENSG00000233108	3.26462244884196e-10	7.607753442532448
ENSG00000129084	3.289952502456896e-10	8.673683890488649
ENSG00000108176	3.341190451272097e-10	8.33870979295244
ENSG00000138621	3.393208391040259e-10	8.847484246188499
ENSG00000169371	3.393208391040259e-10	8.258863832555802
ENSG00000253982	3.419513472100912e-10	7.652095478082821
ENSG00000249487	3.4460179092550234e-10	2.9323336196713226
ENSG00000141441	3.472723177157568e-10	8.229714563469836
ENSG00000197580	3.472723177157605e-10	7.043330554277016
ENSG00000250978	3.5267421570385304e-10	3.6570246540086395
ENSG00000156140	3.5540588717613227e-10	4.0173406151246285
ENSG00000255320	3.609314338910214e-10	6.969262859438793
ENSG00000272034	3.609314338910214e-10	7.245772106121095
ENSG00000236756	3.66540943503431e-10	5.036210930334961
ENSG00000132915	3.6937757275323215e-10	4.311360358179726
ENSG00000128228	3.722356609939323e-10	8.873408814282326
ENSG00000164122	3.722356609939323e-10	6.01481070886992
ENSG00000149547	3.751153666593919e-10	8.83528912423728
ENSG00000116984	3.7801684932299024e-10	8.843419205538092
ENSG00000159433	3.80940269705525e-10	8.854080003297923
ENSG00000175220	3.80940269705525e-10	8.855614327489313
ENSG00000170890	3.898437817555179e-10	3.844841925520217
ENSG00000255516	3.898437817555179e-10	3.3500138146925313
ENSG00000164236	3.928565834528579e-10	5.084092602257888
ENSG00000249167	3.928565834528621e-10	3.538509907283649
ENSG00000272899	3.928565834528621e-10	7.905230830687141
ENSG00000109920	3.9589214396761517e-10	8.89219969334297
ENSG00000148291	3.989506310756491e-10	8.335923594747337
ENSG00000060749	4.0513706220715403e-10	8.77530990674881
ENSG00000149054	4.0826534783977305e-10	8.905929139485579
ENSG00000165923	4.1779256049334467e-10	6.667342131192116
ENSG00000248544	4.210163337438164e-10	6.3504597065401756
ENSG00000143811	4.2426441987881947e-10	8.809364556143452
ENSG00000204131	4.308342477893029e-10	6.294953215723906
ENSG00000012061	4.375034910771018e-10	8.83682344842867
ENSG00000188001	4.4427361740179913e-10	6.7174358780318535
ENSG00000110455	4.581224955847672e-10	8.747851014463592
ENSG00000119559	4.581224955847672e-10	8.675676675023904
ENSG00000068308	4.652042894347178e-10	8.841884881346704
ENSG00000168067	4.723930509062474e-10	8.766183433180368
ENSG00000134574	4.723930509062474e-10	8.751457594770132
ENSG00000105617	4.723930509062474e-10	8.483340922009495
ENSG00000069011	4.833802113762587e-10	5.5470020521893595
ENSG00000123595	4.833802113762587e-10	8.763652716721351
ENSG00000118804	4.946170157858529e-10	7.82065839069845
ENSG00000205078	4.98419046432007e-10	7.587891382537019
ENSG00000109685	5.06108996197179e-10	8.869343773631922
ENSG00000147251	5.139148667406193e-10	8.773775582557422
ENSG00000166598	5.218383625242754e-10	8.938449464688832
ENSG00000185339	5.258447591877284e-10	8.721467986025896
ENSG00000197016	5.258447591877284e-10	6.780648729063791
ENSG00000256746	5.258447591877359e-10	4.22520282875589
ENSG00000213619	5.339479421618725e-10	8.828693367127855
ENSG00000213365	5.339479421618725e-10	4.400194995801702
ENSG00000187824	5.380451699909557e-10	8.355913844673394
ENSG00000166402	5.380451699909615e-10	8.292460021606578
ENSG00000146147	5.421731190170685e-10	6.596473008669261
ENSG00000212607	5.463320139509074e-10	6.500330586653637
ENSG00000227815	5.463320139509074e-10	4.0574901436817035
ENSG00000162755	5.463320139509074e-10	7.857323228132002
ENSG00000256633	5.505220811034767e-10	3.343626306094087
ENSG00000175197	5.547435483971623e-10	8.685879012439868
ENSG00000234377	5.589966453769152e-10	5.676795877400472
ENSG00000249637	5.589966453769152e-10	6.356313736230164
ENSG00000154229	5.589966453769152e-10	8.857148651680701
ENSG00000134809	5.589966453769152e-10	8.677210999215292
ENSG00000130383	5.589966453769152e-10	3.2930259456468147
ENSG00000142039	5.589966453769152e-10	8.735197432168505
ENSG00000122863	5.63281603221406e-10	6.739244572094796
ENSG00000175115	5.719480344560287e-10	8.888134652692564
ENSG00000273002	5.719480344560287e-10	6.928049225361453
ENSG00000138617	5.719480344560287e-10	8.648755714662448
ENSG00000179456	5.763299784743348e-10	8.543523118095747
ENSG00000105426	5.851925124616446e-10	7.279498348956093
ENSG00000198108	5.941881796977502e-10	8.721926446369764
ENSG00000239553	6.03318930595516e-10	3.2283380096278513
ENSG00000068912	6.079355795157401e-10	8.914059220786392
ENSG00000163607	6.079355795157509e-10	8.479072902761303
ENSG00000114423	6.172726738728679e-10	8.546053834554764
ENSG00000223547	6.219936244698998e-10	8.790573677082808
ENSG00000074695	6.267498504427442e-10	8.934384424038425
ENSG00000120519	6.267498504427442e-10	8.635819682189684
ENSG00000157978	6.315416088750787e-10	8.854080003297923
ENSG00000149743	6.3154160887509e-10	8.69500548600831
ENSG00000115355	6.363691586744445e-10	8.89373401753436
ENSG00000213261	6.510691729720296e-10	6.8433321723549465
ENSG00000174989	6.610529691991022e-10	8.786508636432401
ENSG00000269696	6.711863026290447e-10	4.255855070159579
ENSG00000163113	6.763097270816097e-10	8.721926446369764
ENSG00000137710	6.763097270816217e-10	8.861213692331107
ENSG00000198814	6.814713572428374e-10	8.138905397578865
ENSG00000186193	6.866714709637021e-10	8.26648295036445
ENSG00000175581	6.866714709637021e-10	8.67974171567431
ENSG00000271133	6.91910348061996e-10	7.654955906234716
ENSG00000160766	6.971882703357511e-10	8.057736559298927
ENSG00000119636	7.025055215769157e-10	5.829157860313683
ENSG00000117151	7.025055215769157e-10	8.76311478479759
ENSG00000116903	7.025055215769157e-10	8.703135567309122
ENSG00000177483	7.132591561809466e-10	7.376395459182206
ENSG00000136828	7.241735626101366e-10	8.820563285827042
ENSG00000164615	7.296917863174746e-10	8.83528912423728
ENSG00000239415	7.296917863174746e-10	7.186671686569015
ENSG00000148187	7.408517549626298e-10	8.78750502870003
ENSG00000159346	7.408517549626351e-10	8.896264733993377
ENSG00000002586	7.408517549626351e-10	8.236513299177044
ENSG00000171365	7.408517549626351e-10	8.073582296994683
ENSG00000108830	7.521784167122458e-10	6.643945694704271
ENSG00000149294	7.579050147521643e-10	8.72445716282878
ENSG00000231327	7.636741990511438e-10	6.019374615379127
ENSG00000103066	7.636741990511438e-10	8.719933661834508
ENSG00000070886	7.636741990511493e-10	5.826543312405838
ENSG00000148908	7.694862784227594e-10	8.178894365141279
ENSG00000200152	7.694862784227594e-10	7.37369576655241
ENSG00000186976	7.871830078877784e-10	6.821646979600586
ENSG00000170899	7.992010632323874e-10	8.394368488044417
ENSG00000163001	8.052771212138688e-10	8.538311209728226
ENSG00000225135	8.113982978251513e-10	6.751530655884917
ENSG00000187098	8.113982978251513e-10	7.781268661445173
ENSG00000254964	8.175649197375017e-10	4.6582965734062824
ENSG00000230188	8.175649197375017e-10	4.431370014436551
ENSG00000271734	8.175649197375017e-10	4.101969347724956
ENSG00000181191	8.363407586101767e-10	8.628968443334177
ENSG00000123119	8.426924747057693e-10	7.618488134712297
ENSG00000255443	8.426924747057723e-10	5.851948825132884
ENSG00000232341	8.490913042974618e-10	5.381771567387789
ENSG00000138780	8.620316692403869e-10	8.440821237988063
ENSG00000242814	8.62031669240393e-10	5.2500272396840035
ENSG00000096996	8.62031669240393e-10	8.677210999215292
ENSG00000224614	8.62031669240393e-10	6.801118512478969
ENSG00000118473	8.685738932374408e-10	5.596056917165454
ENSG00000261435	8.818041641005338e-10	5.0203107460589935
ENSG00000160972	8.818041641005338e-10	8.333851338632188
ENSG00000105339	8.952312138388152e-10	8.926254342737613
ENSG00000134864	8.952312138388152e-10	8.109656699356176
ENSG00000242829	9.020194207318003e-10	4.646965838766424
ENSG00000186298	9.020194207318003e-10	8.901864098835173
ENSG00000241288	9.088578952868727e-10	5.987285750103709
ENSG00000099622	9.088578952868824e-10	8.926254342737613
ENSG00000110717	9.157470003988278e-10	8.801234474842639
ENSG00000152422	9.367217663615504e-10	8.746854622195965
ENSG00000143374	9.654194146036843e-10	8.690940445357901
ENSG00000047346	9.87504414002048e-10	8.926254342737613
ENSG00000107263	9.949751478435252e-10	8.914059220786392
ENSG00000236021	9.949751478435357e-10	5.645767593706597
ENSG00000227627	1.0025010708428745e-09	3.9359465865271197
ENSG00000067167	1.0025010708428745e-09	8.930319383388017
ENSG00000162194	1.0025010708428853e-09	8.464215089622872
ENSG00000115286	1.0025010708428853e-09	8.770248473830774
ENSG00000225674	1.0025010708428853e-09	4.308018428358425
ENSG00000179397	1.0177200767731695e-09	7.178101645645628
ENSG00000102780	1.025413962911772e-09	7.530496701485578
ENSG00000143768	1.040972530690482e-09	6.7938451726795
ENSG00000176014	1.048838032527146e-09	7.037111099322117
ENSG00000254595	1.0647435441557164e-09	7.615845065555139
ENSG00000197471	1.07278439148159e-09	8.88153889558314
ENSG00000198856	1.0890443850030345e-09	8.901864098835173
ENSG00000214872	1.0972643864254946e-09	7.324868688285884
ENSG00000189157	1.1055449660919187e-09	6.219333734537762
ENSG00000128641	1.1055449660919305e-09	8.48430476868565
ENSG00000259768	1.1138865591235696e-09	5.202313130165597
ENSG00000204682	1.1222896036815e-09	3.7662384833189835
ENSG00000075151	1.1392818153432805e-09	8.851549286838905
ENSG00000147231	1.1565251679485327e-09	8.352098708609194
ENSG00000198353	1.1565251679485531e-09	5.217610826978475
ENSG00000224081	1.1740232783385657e-09	4.446759341413187
ENSG00000198873	1.1828690117963383e-09	8.770248473830774
ENSG00000110169	1.1828690117963383e-09	6.371904849802158
ENSG00000175329	1.1917798140036176e-09	2.352367267708211
ENSG00000188153	1.1917798140036176e-09	8.094756643142057
ENSG00000116957	1.2097984937709245e-09	8.595372254283403
ENSG00000122218	1.218907314035202e-09	8.905929139485579
ENSG00000177666	1.2189073140352063e-09	8.83682344842867
ENSG00000170242	1.2560169498784895e-09	8.859679368139718
ENSG00000119508	1.2654653707132148e-09	8.357547598001505
ENSG00000187601	1.2845708664875498e-09	8.828693367127855
ENSG00000160055	1.2845708664875498e-09	8.213689925057464
ENSG00000126768	1.2845708664875498e-09	8.720930054102137
ENSG00000103485	1.3039578952711264e-09	8.857148651680701
ENSG00000263326	1.3137582454121729e-09	3.8897089242230467
ENSG00000131943	1.323630498873559e-09	8.729060135402948
ENSG00000054938	1.3335751697016916e-09	4.3850063823469965
ENSG00000188971	1.3335751697016916e-09	8.595372254283403
ENSG00000163521	1.3536838375352673e-09	7.949795802392128
ENSG00000139133	1.3638488805970854e-09	8.017006681214967
ENSG00000095002	1.3844030274615032e-09	8.61649087120528
ENSG00000125864	1.3947931992713406e-09	4.682900061473789
ENSG00000261644	1.3947931992713654e-09	7.418179809841967
ENSG00000182179	1.3947931992713654e-09	8.901864098835173
ENSG00000135905	1.3947931992713654e-09	8.863744408790124
ENSG00000196427	1.4052594881884376e-09	7.875863545704221
ENSG00000259475	1.4052594881884376e-09	3.8247540148528385
ENSG00000197779	1.4264225943831234e-09	8.340112142415636
ENSG00000236296	1.4264225943831234e-09	7.607100471301098
ENSG00000150938	1.4587518379837794e-09	7.743798518338271
ENSG00000249421	1.4587518379837794e-09	2.6613765892123644
ENSG00000178464	1.4696863720645145e-09	7.985738230025428
ENSG00000172349	1.4807009065481066e-09	8.914059220786392
ENSG00000158714	1.4917960116844751e-09	6.490330997497384
ENSG00000167196	1.5029722616751505e-09	8.717861405719358
ENSG00000103111	1.5142302347001162e-09	8.79870375838362
ENSG00000064490	1.525570512944205e-09	8.72752581121156
ENSG00000102098	1.525570512944205e-09	6.944655139656437
ENSG00000235673	1.548500334016027e-09	4.9905628521167715
ENSG00000214046	1.548500334016027e-09	8.794638717733214
ENSG00000157796	1.5953737058119755e-09	8.79716943419223
ENSG00000271430	1.607306763881381e-09	8.392040750183185
ENSG00000164741	1.6436310810807957e-09	8.116478283170636
ENSG00000110497	1.6436310810808073e-09	8.630961227869435
ENSG00000164751	1.6559163136521202e-09	8.840888489079076
ENSG00000143862	1.6559163136521202e-09	8.666012269531702
ENSG00000014123	1.6807562569502157e-09	8.848480638456127
ENSG00000163673	1.6807562569502157e-09	4.342146304998096
ENSG00000233411	1.705959771559238e-09	6.211646556506897
ENSG00000125652	1.7186994848719545e-09	8.843419205538092
ENSG00000231028	1.718699484871985e-09	5.577373485204679
ENSG00000143578	1.744458096203044e-09	8.503869103859309
ENSG00000104903	1.7574783168658054e-09	8.47404992812139
ENSG00000149136	1.7574783168658054e-09	8.863744408790124
ENSG00000135709	1.770593370231834e-09	8.859679368139718
ENSG00000163932	1.770593370231834e-09	8.897799058184765
ENSG00000169857	1.7838039290824473e-09	8.723998702484915
ENSG00000120709	1.797110670837931e-09	8.869343773631922
ENSG00000158006	1.7971106708379438e-09	8.500341995132663
ENSG00000232472	1.8105142775883926e-09	8.326797121178897
ENSG00000143248	1.810514277588399e-09	7.7360534051182865
ENSG00000158050	1.8376148379719058e-09	8.877473854932733
ENSG00000213445	1.893008876349343e-09	8.820563285827042
ENSG00000223387	1.893008876349343e-09	4.35452724450355
ENSG00000155660	1.8930088763493627e-09	8.930319383388017
ENSG00000176716	1.921313688202252e-09	4.159267219085494
ENSG00000175224	1.921313688202252e-09	8.88153889558314
ENSG00000198670	1.921313688202252e-09	2.6881251628018026
ENSG00000146263	1.921313688202252e-09	8.484875246200883
ENSG00000123612	1.921313688202252e-09	8.709272864074677
ENSG00000146904	1.9356205601071985e-09	5.38283316479277
ENSG00000007372	1.950031381719786e-09	8.029404781763972
ENSG00000139988	1.964546888603715e-09	5.931072324107912
ENSG00000130244	1.964546888603715e-09	8.623827538836249
ENSG00000151704	1.964546888603715e-09	7.484781752871456
ENSG00000187792	1.979167821380634e-09	8.349908522636028
ENSG00000183690	2.0087289525925483e-09	4.382752079577988
ENSG00000239559	2.0236706578652027e-09	7.19399397380303
ENSG00000270170	2.0387208027746153e-09	8.548584551013782
ENSG00000175279	2.0691494824533046e-09	7.110767259804897
ENSG00000040341	2.0845295658910403e-09	8.720392122178374
ENSG00000094804	2.0845295658910403e-09	8.604295749254058
ENSG00000166016	2.084529565891055e-09	7.454751130825449
ENSG00000213625	2.100021186372803e-09	8.877473854932733
ENSG00000236133	2.1000211863728255e-09	4.202816976370121
ENSG00000175348	2.147173174008569e-09	8.779374947399216
ENSG00000130054	2.147173174008577e-09	3.636723142423483
ENSG00000100422	2.163118873761591e-09	8.897799058184765
ENSG00000164465	2.163118873761591e-09	8.719395729910747
ENSG00000140367	2.163118873761591e-09	8.869343773631922
ENSG00000150093	2.163118873761591e-09	8.865278732981514
ENSG00000114023	2.2780196461405397e-09	8.779374947399216
ENSG00000163683	2.294912722520602e-09	8.803765191301657
ENSG00000198157	2.294912722520602e-09	8.252347547026273
ENSG00000264920	2.311928007903532e-09	7.471950726695288
ENSG00000256347	2.346328654854994e-09	4.107374817413446
ENSG00000125743	2.363715755777598e-09	8.88153889558314
ENSG00000096092	2.398867905610216e-09	8.583715064255944
ENSG00000109929	2.3988679056102505e-09	8.726529418943931
ENSG00000117013	2.4166347298073438e-09	6.396670382222699
ENSG00000169253	2.4707089791025455e-09	4.517575792162686
ENSG00000256299	2.4889946846568054e-09	3.7355049189354554
ENSG00000198917	2.544647570193816e-09	8.734659500244746
ENSG00000113594	2.544647570193843e-09	7.1198152739168
ENSG00000245148	2.5634669021805026e-09	6.799948100623464
ENSG00000254650	2.5634669021805026e-09	5.634484378295382
ENSG00000108298	2.5824219921239957e-09	8.938449464688832
ENSG00000224993	2.5824219921239957e-09	4.808400654473484
ENSG00000171631	2.5824219921239957e-09	7.941830576937752
ENSG00000153162	2.6015137934217043e-09	8.918124261436798
ENSG00000147044	2.6207432659743813e-09	8.649214175006314
ENSG00000104907	2.6207432659743904e-09	8.869343773631922
ENSG00000185475	2.6792674086257435e-09	8.664477945340312
ENSG00000121039	2.6792674086257625e-09	8.098792922998562
ENSG00000133135	2.7189897547660925e-09	3.8281552623530737
ENSG00000255382	2.759286386343593e-09	3.58837074007711
ENSG00000241352	2.759286386343593e-09	5.538124113489153
ENSG00000254676	2.7796525800805582e-09	7.089835807368959
ENSG00000226102	2.8001653840140047e-09	4.149660883047327
ENSG00000136938	2.8208258254878777e-09	8.875939530741345
ENSG00000244038	2.8416349388375936e-09	8.934384424038425
ENSG00000215595	2.841634938837614e-09	6.215556480447698
ENSG00000101003	2.883703353740075e-09	7.929648043021176
ENSG00000232995	2.904964759336897e-09	7.077846554565951
ENSG00000137760	2.926379044991441e-09	8.463474179101329
ENSG00000186583	2.926379044991441e-09	6.518420771245355
ENSG00000110696	2.969670543704681e-09	8.88153889558314
ENSG00000107201	2.9915499186075603e-09	8.772779190289793
ENSG00000095752	2.9915499186075603e-09	6.105312256469127
ENSG00000176171	3.0135864973525318e-09	8.45846524933159
ENSG00000102409	3.0135864973525318e-09	8.705666283768139
ENSG00000237292	3.0357813793071365e-09	4.146709466359729
ENSG00000013375	3.0357813793071365e-09	8.844953529729482
ENSG00000211450	3.103326950382435e-09	8.6812760398657
ENSG00000104979	3.103326950382435e-09	8.857148651680701
ENSG00000120471	3.1261661889009453e-09	4.059581177518358
ENSG00000149609	3.1956719699454283e-09	5.8449117805945745
ENSG00000182575	3.219173761070354e-09	6.240624208039816
ENSG00000145425	3.2428440916230294e-09	8.934384424038425
ENSG00000116668	3.2666841378741723e-09	8.74332751346932
ENSG00000143537	3.2666841378741723e-09	8.791570069350437
ENSG00000119979	3.290695084065484e-09	8.639091309170245
ENSG00000125910	3.2906950840655193e-09	8.669539378258348
ENSG00000267193	3.2906950840655193e-09	3.6788446450396504
ENSG00000080839	3.3392344534037895e-09	8.612170348808789
ENSG00000135549	3.388471834983448e-09	6.38514617134701
ENSG00000105676	3.4133553271593724e-09	8.759049744147184
ENSG00000259560	3.4384169950648706e-09	5.7590626140934305
ENSG00000171735	3.438416995064907e-09	8.501338387400294
ENSG00000094975	3.463658080220398e-09	8.889668976883954
ENSG00000257279	3.4890798325449245e-09	5.311389275886221
ENSG00000071242	3.5404703807003832e-09	8.63295401240469
ENSG00000103707	3.540470380700396e-09	8.546591766478524
ENSG00000183020	3.540470380700396e-09	8.807830231952062
ENSG00000249353	3.540470380700396e-09	7.824743388905684
ENSG00000253051	3.5664417188589583e-09	5.302217810464123
ENSG00000259331	3.5925988089536534e-09	2.008661963749686
ENSG00000053371	3.5925988089536534e-09	8.51146125323636
ENSG00000221413	3.6189429437283017e-09	2.128387978214157
ENSG00000134419	3.6189429437283017e-09	8.875939530741345
ENSG00000163995	3.6189429437283017e-09	5.302457546093069
ENSG00000240489	3.6454754246608066e-09	6.159650219308315
ENSG00000150779	3.6454754246608066e-09	8.698074134391087
ENSG00000198283	3.6454754246608066e-09	3.283171245053098
ENSG00000146350	3.6721975620196778e-09	7.8980390613457825
ENSG00000124783	3.6721975620196778e-09	8.922189302087205
ENSG00000188613	3.726216091391447e-09	8.156123829696774
ENSG00000177410	3.726216091391513e-09	8.82309400228606
ENSG00000172578	3.753515148415716e-09	8.930319383388017
ENSG00000267121	3.808699577254424e-09	8.715868621184102
ENSG00000182197	3.808699577254424e-09	8.751916055114
ENSG00000256604	3.8365876683960054e-09	4.655059058602353
ENSG00000178761	3.864674838865723e-09	8.857148651680701
ENSG00000184277	3.864674838865723e-09	8.795635110000843
ENSG00000157181	3.864674838865764e-09	8.840888489079076
ENSG00000179604	3.864674838865764e-09	7.225960640026477
ENSG00000120756	3.8929624713599385e-09	7.9615128419694265
ENSG00000247925	3.921451957896375e-09	4.459567012740165
ENSG00000157765	3.950144699875085e-09	6.027556867166408
ENSG00000122787	3.979042108139698e-09	7.599023228675359
ENSG00000198794	3.979042108139698e-09	8.926254342737613
ENSG00000143882	4.0081456030389634e-09	8.061334671895164
ENSG00000216937	4.06697658203409e-09	7.883909235167482
ENSG00000267052	4.06697658203409e-09	3.053547071076257
ENSG00000228487	4.06697658203409e-09	7.084007929212675
ENSG00000165948	4.096706954912723e-09	8.607364397636838
ENSG00000137709	4.187175144634393e-09	6.024248901829418
ENSG00000025434	4.1871751446344525e-09	8.157034837697857
ENSG00000113328	4.1871751446344525e-09	8.877473854932733
ENSG00000078246	4.1871751446344525e-09	8.298970729976231
ENSG00000172965	4.217761827283303e-09	8.593379469748145
ENSG00000272024	4.217761827283303e-09	5.454408545868426
ENSG00000159788	4.248566309060122e-09	8.254005378235552
ENSG00000143412	4.248566309060122e-09	8.17469734976268
ENSG00000204060	4.2795900986956794e-09	4.565538836059575
ENSG00000077458	4.310834715063756e-09	8.754984703496778
ENSG00000188368	4.342301687246378e-09	5.207635202861226
ENSG00000140464	4.342301687246378e-09	8.855614327489313
ENSG00000221890	4.405908866826861e-09	4.136210601421222
ENSG00000198056	4.438052184032148e-09	8.404032893536622
ENSG00000187325	4.535859924168271e-09	8.626896187219026
ENSG00000100266	4.535859924168271e-09	8.596368646551031
ENSG00000126778	4.5689270729333204e-09	5.292875094005403
ENSG00000116791	4.568927072933353e-09	8.715868621184102
ENSG00000198715	4.7035616029109374e-09	8.674142350832515
ENSG00000244953	4.772321433013973e-09	4.706502789372445
ENSG00000149577	4.807067817721147e-09	8.784974312241012
ENSG00000134571	4.807067817721147e-09	5.8222445437722845
ENSG00000166965	4.842060765672278e-09	8.670077310182108
ENSG00000268362	4.842060765672296e-09	6.444516744985992
ENSG00000116761	4.842060765672296e-09	8.411828021511456
ENSG00000139350	4.842060765672296e-09	8.612628809152657
ENSG00000089876	4.912793169661133e-09	8.677210999215292
ENSG00000248478	4.912793169661133e-09	2.0898470587031777
ENSG00000155304	4.948536063439567e-09	8.912524896595002
ENSG00000165494	4.948536063439567e-09	8.880004571391751
ENSG00000196172	4.9845323960913726e-09	7.018705153696534
ENSG00000198918	5.020783915383957e-09	8.922189302087205
ENSG00000114503	5.020783915383957e-09	8.885603936233545
ENSG00000228323	5.094059563506663e-09	5.9170697921598645
ENSG00000261098	5.094059563506754e-09	7.6092496439724915
ENSG00000234741	5.094059563506754e-09	8.897799058184765
ENSG00000135486	5.131087246644156e-09	8.926254342737613
ENSG00000141101	5.131087246644156e-09	8.69247476954929
ENSG00000164924	5.205931306142182e-09	8.930319383388017
ENSG00000169432	5.243751308576038e-09	8.585419821453646
ENSG00000176320	5.243751308576038e-09	6.851862920386429
ENSG00000218052	5.243751308576038e-09	7.92612684698118
ENSG00000187764	5.281839063721643e-09	8.88153889558314
ENSG00000197747	5.358825218315778e-09	8.792108001274197
ENSG00000236841	5.358825218315816e-09	3.60932251017302
ENSG00000228510	5.358825218315816e-09	5.076904042062283
ENSG00000180423	5.358825218315816e-09	8.130572337680267
ENSG00000124835	5.397727341709391e-09	2.218051784434126
ENSG00000237633	5.436904665864324e-09	3.148066332402324
ENSG00000114270	5.516092501866605e-09	8.356169326419478
ENSG00000137563	5.5964040239664985e-09	8.8322204758545
ENSG00000169567	5.5964040239664985e-09	8.912524896595002
ENSG00000170946	5.67785473457026e-09	8.591104235035212
ENSG00000230629	5.719012186704158e-09	7.668265014784803
ENSG00000261251	5.719012186704178e-09	4.919178955473773
ENSG00000218175	5.802201201522027e-09	8.399094967636476
ENSG00000167526	5.802201201522027e-09	8.942514505339238
ENSG00000066185	5.886569074165577e-09	6.733914959632078
ENSG00000136379	5.886569074165619e-09	8.281746720698447
ENSG00000262155	5.929200148780245e-09	4.680872960018144
ENSG00000232490	5.9292001487802666e-09	5.613242740468679
ENSG00000196547	5.9292001487802666e-09	8.88153889558314
ENSG00000117697	5.972132044795341e-09	8.649752106930075
ENSG00000089289	6.015366826151063e-09	8.802768799034027
ENSG00000262089	6.102753369404085e-09	5.747510321247311
ENSG00000145901	6.191376566339353e-09	8.901864098835173
ENSG00000033011	6.191376566339353e-09	8.696001878275936
ENSG00000168032	6.236157217301915e-09	5.240508432757775
ENSG00000117410	6.326667362718426e-09	8.877473854932733
ENSG00000271420	6.326667362718426e-09	2.52163385090128
ENSG00000108679	6.3266673627184495e-09	8.7615804606062
ENSG00000255224	6.372401195446126e-09	6.440582487758284
ENSG00000137337	6.5115440669461656e-09	8.827159042936465
ENSG00000165175	6.5115440669461656e-09	8.572771816318435
ENSG00000153048	6.5115440669461656e-09	8.518929895595523
ENSG00000230216	6.558579548540407e-09	3.9534850910409136
ENSG00000181418	6.558579548540407e-09	7.477527578956606
ENSG00000238121	6.605946029232859e-09	8.050793260828884
ENSG00000110719	6.605946029232859e-09	8.918124261436798
ENSG00000142186	6.605946029232859e-09	8.905929139485579
ENSG00000260300	6.6536457734871665e-09	4.1420916075980685
ENSG00000251478	6.653645773487285e-09	2.8402639662095694
ENSG00000186615	6.701681060789678e-09	7.25550751548289
ENSG00000136521	6.897223761400335e-09	8.877473854932733
ENSG00000198756	6.89722376140036e-09	5.697037781063248
ENSG00000116977	6.946971488798563e-09	8.753450379305388
ENSG00000121644	6.946971488798563e-09	8.862210084598736
ENSG00000143549	7.0475179535907065e-09	8.914059220786392
ENSG00000184575	7.0475179535907065e-09	8.897799058184765
ENSG00000237840	7.0475179535907065e-09	6.5101983062703965
ENSG00000272543	7.149481760025405e-09	2.219535919910537
ENSG00000220842	7.20100122414494e-09	6.57785710520719
ENSG00000177189	7.2010012241450164e-09	8.806833839684433
ENSG00000168002	7.2528823251267685e-09	8.745320298004575
ENSG00000269243	7.305127530414045e-09	7.241424615293011
ENSG00000139112	7.357739323772329e-09	8.869343773631922
ENSG00000168269	7.3577393237723544e-09	4.877230141892975
ENSG00000214212	7.464072692002674e-09	8.495201090634737
ENSG00000273403	7.464072692002674e-09	2.880319616201737
ENSG00000107863	7.517799316959969e-09	8.816498245176636
ENSG00000213293	7.571902630370835e-09	3.8323199527090943
ENSG00000259424	7.571902630370835e-09	3.449495835822891
ENSG00000157625	7.626385199190703e-09	8.729060135402948
ENSG00000242866	7.626385199190703e-09	6.613706300645068
ENSG00000086967	7.626385199190703e-09	5.424516739321426
ENSG00000162923	7.626385199190703e-09	8.897799058184765
ENSG00000137877	7.626385199190784e-09	8.300537599759092
ENSG00000242247	7.68124960733354e-09	8.884069612042156
ENSG00000130734	7.736498455779615e-09	8.560779672965001
ENSG00000186496	7.736498455779752e-09	7.613176797208054
ENSG00000225828	7.736498455779752e-09	7.869589353952812
ENSG00000212135	7.792134362684673e-09	3.344315600272017
ENSG00000120509	7.848159963489292e-09	8.62436547076001
ENSG00000172053	7.84815996348943e-09	8.900329774643783
ENSG00000092531	7.904577911029803e-09	8.767179825447998
ENSG00000196092	8.076212625690358e-09	8.23214173046779
ENSG00000118816	8.076212625690386e-09	8.926254342737613
ENSG00000107014	8.310715795233292e-09	6.416945257878003
ENSG00000148225	8.310715795233292e-09	7.412933899047441
ENSG00000204104	8.370370143125995e-09	8.422082862075717
ENSG00000167748	8.430441514602023e-09	3.84582924268363
ENSG00000273489	8.430441514602023e-09	4.7430985566049255
ENSG00000171759	8.430441514602082e-09	6.732245418522764
ENSG00000198171	8.613186193972527e-09	8.857148651680701
ENSG00000131725	8.613186193972527e-09	8.62129682237723
ENSG00000108828	8.674954176969363e-09	8.792108001274197
ENSG00000123600	8.674954176969456e-09	8.76311478479759
ENSG00000143258	8.737153536306474e-09	8.768176217715625
ENSG00000149295	8.737153536306474e-09	5.6836903458354975
ENSG00000233297	8.799787199453116e-09	6.470597901972738
ENSG00000163235	8.862858113132826e-09	8.279826396868318
ENSG00000272468	8.926369243446588e-09	7.586616324889277
ENSG00000080947	8.926369243446651e-09	7.507522851916512
ENSG00000137575	8.926369243446651e-09	8.828693367127855
ENSG00000264548	9.05472411600364e-09	6.691901351265335
ENSG00000164258	9.11957388844502e-09	8.771244866098403
ENSG00000139438	9.250633330015723e-09	7.175606161387529
ENSG00000152404	9.31684914896656e-09	8.583177132332183
ENSG00000252213	9.586359106884857e-09	2.359236740948747
ENSG00000119446	9.654914049380936e-09	8.770248473830776
ENSG00000258879	9.654914049380936e-09	6.650659840792407
ENSG00000227487	9.654914049380936e-09	5.103035500757455
ENSG00000165006	9.654914049380936e-09	8.783439988049624
ENSG00000147168	9.79345926430648e-09	8.914059220786392
ENSG00000220749	9.86345601686984e-09	7.078326289296356
ENSG00000142937	1.0004914172115417e-08	8.930319383388017
ENSG00000140854	1.0004914172115417e-08	8.626358255295266
ENSG00000267768	1.0004914172115417e-08	2.8944545135780833
ENSG00000205683	1.0076382183164705e-08	7.492733070766429
ENSG00000271522	1.0148347258171108e-08	3.7140876109696834
ENSG00000166436	1.0148347258171108e-08	8.857148651680701
ENSG00000168843	1.0148347258171108e-08	6.406490734588752
ENSG00000131187	1.0367258562320789e-08	8.057728091588626
ENSG00000187867	1.0367258562320789e-08	3.01684309585175
ENSG00000178301	1.0441245699035514e-08	7.393410460290374
ENSG00000121691	1.0441245699035514e-08	8.804303123225415
ENSG00000269994	1.0441245699035588e-08	5.568883209069928
ENSG00000159403	1.0515746913628836e-08	8.651824363045227
ENSG00000113734	1.0590765675965678e-08	8.252471054044163
ENSG00000079616	1.0590765675965678e-08	8.803765191301657
ENSG00000183955	1.0590765675965716e-08	8.708734932150918
ENSG00000175505	1.0666305478601894e-08	7.373882232312163
ENSG00000101977	1.0666305478602008e-08	6.367222481808847
ENSG00000174791	1.0666305478602008e-08	6.527869014054834
ENSG00000183298	1.074236983692722e-08	6.774636370005735
ENSG00000270028	1.074236983692722e-08	5.05195294291805
ENSG00000139160	1.0896086397238183e-08	7.818180177387733
ENSG00000059378	1.0973745745474363e-08	8.83375480004589
ENSG00000075945	1.0973745745474363e-08	8.737190216703763
ENSG00000116918	1.1051943942192962e-08	8.686337472783734
ENSG00000205808	1.105194394219304e-08	8.570982010380964
ENSG00000135074	1.105194394219304e-08	8.89373401753436
ENSG00000237434	1.1532653986259101e-08	4.299139345282976
ENSG00000233217	1.1532653986259142e-08	4.05617782001026
ENSG00000122591	1.1614727149436298e-08	8.806295907760672
ENSG00000136936	1.1614727149436298e-08	8.551653199396561
ENSG00000149187	1.1780583025763823e-08	8.901864098835173
ENSG00000103540	1.1864373415192032e-08	8.630961227869435
ENSG00000232485	1.1864373415192032e-08	5.246236368297118
ENSG00000143553	1.1864373415192032e-08	8.666550201455463
ENSG00000236675	1.2119240973111619e-08	7.169447895932826
ENSG00000168778	1.2119240973111619e-08	8.020193259455763
ENSG00000176732	1.220537537696225e-08	6.118623462288367
ENSG00000266313	1.220537537696225e-08	4.464633578703403
ENSG00000092841	1.229210566441591e-08	8.918124261436798
ENSG00000238122	1.2292105664415953e-08	3.788797912043169
ENSG00000167487	1.2292105664415953e-08	8.20382254096748
ENSG00000166289	1.2292105664415953e-08	7.870331721309891
ENSG00000168961	1.2645066112737337e-08	8.540789423038945
ENSG00000224578	1.2734836394741347e-08	8.217754965707872
ENSG00000187210	1.2916242017723302e-08	8.152681769709897
ENSG00000258920	1.2916242017723302e-08	7.915551097961119
ENSG00000110756	1.3007885710394054e-08	8.795635110000843
ENSG00000214756	1.3193075941211075e-08	7.142177383206846
ENSG00000182287	1.3286630994874423e-08	8.839354164887686
ENSG00000177595	1.3380831730493603e-08	8.767179825447998
ENSG00000078098	1.3380831730493603e-08	6.061765662761811
ENSG00000164850	1.3571187584400546e-08	5.76831431535404
ENSG00000090487	1.366735144147078e-08	8.843419205538092
ENSG00000183562	1.366735144147078e-08	6.751946762976657
ENSG00000260719	1.366735144147078e-08	8.380973995227787
ENSG00000203965	1.3861673075798484e-08	8.385700474819846
ENSG00000172375	1.3861673075798631e-08	8.802768799034027
ENSG00000135775	1.405868301830544e-08	8.780909271590605
ENSG00000144589	1.4258417372630124e-08	8.714334296992712
ENSG00000198000	1.4258417372630124e-08	8.869343773631922
ENSG00000186026	1.4359317614797196e-08	7.037316734699966
ENSG00000101439	1.4460912711793028e-08	8.882535287850768
ENSG00000178722	1.446091271179313e-08	5.395053917029602
ENSG00000181027	1.446091271179313e-08	8.664019484996446
ENSG00000137656	1.446091271179313e-08	8.56231399715639
ENSG00000137522	1.4563207309552195e-08	8.614163133344046
ENSG00000164953	1.4666206084085101e-08	8.009479958547633
ENSG00000188825	1.4769913741666565e-08	7.042191032961445
ENSG00000099821	1.4874335019024308e-08	8.839354164887686
ENSG00000262251	1.5085337533387444e-08	7.190702724792417
ENSG00000117153	1.5085337533387497e-08	8.77224125836603
ENSG00000187446	1.519192839783044e-08	8.853083611030295
ENSG00000110429	1.519192839783044e-08	8.788042960623791
ENSG00000179387	1.519192839783044e-08	8.79870375838362
ENSG00000081087	1.519192839783044e-08	8.859679368139718
ENSG00000237595	1.519192839783044e-08	6.361509960354021
ENSG00000110107	1.519192839783044e-08	8.88153889558314
ENSG00000146677	1.519192839783044e-08	7.9209674417619595
ENSG00000267701	1.5299252137311235e-08	7.116537393179781
ENSG00000161328	1.5407313643697875e-08	8.250931152692898
ENSG00000230202	1.5407313643697875e-08	8.55065680712893
ENSG00000155849	1.5625669682913204e-08	8.82155967809467
ENSG00000155428	1.5735974158323108e-08	5.274180717345436
ENSG00000272922	1.595886111844531e-08	2.039637117485729
ENSG00000007968	1.595886111844531e-08	8.702394656787575
ENSG00000105722	1.5958861118445368e-08	8.677210999215292
ENSG00000137502	1.607145373957831e-08	8.897799058184765
ENSG00000273151	1.6184819266923598e-08	7.489705633901422
ENSG00000185100	1.6184819266923598e-08	6.8739651096532866
ENSG00000181744	1.6298962850822087e-08	8.713796365068951
ENSG00000170209	1.6298962850822262e-08	7.98622365880089
ENSG00000078902	1.6298962850822262e-08	8.724995094752542
ENSG00000035720	1.6298962850822262e-08	8.840888489079076
ENSG00000135299	1.6298962850822262e-08	8.425557467654066
ENSG00000207445	1.652960495595895e-08	6.001210679204303
ENSG00000107771	1.6646113944813566e-08	8.660209926092124
ENSG00000170558	1.6646113944813566e-08	7.0713916143729545
ENSG00000259924	1.6881534217663415e-08	5.262214783015914
ENSG00000260591	1.6881534217663415e-08	6.945096868520678
ENSG00000160753	1.6881534217663534e-08	8.525728631302732
ENSG00000143156	1.6881534217663534e-08	7.945705227025017
ENSG00000263361	1.7000456172978984e-08	3.5756887840712084
ENSG00000150667	1.7000456172978984e-08	6.869975303373253
ENSG00000071082	1.7120193179093697e-08	8.934384424038425
ENSG00000166311	1.7120193179093697e-08	8.827159042936465
ENSG00000090861	1.7240750657975625e-08	8.922189302087205
ENSG00000125755	1.7240750657975625e-08	8.89373401753436
ENSG00000197558	1.7362134066502767e-08	6.9688137814779605
ENSG00000250582	1.7362134066502952e-08	4.286794443320827
ENSG00000117593	1.74843488966801e-08	8.713337904725085
ENSG00000085552	1.760740067585667e-08	6.079595665516968
ENSG00000000457	1.773129496694609e-08	8.602505943316586
ENSG00000101444	1.78560373686465e-08	8.897799058184765
ENSG00000250519	1.78560373686465e-08	4.99491032697797
ENSG00000272374	1.7856037368646562e-08	6.282937109526823
ENSG00000122507	1.7981633515662925e-08	8.51759855000192
ENSG00000181798	1.7981633515662925e-08	7.156865434392512
ENSG00000135625	1.7981633515663054e-08	4.668556721313269
ENSG00000247011	1.8108089078930253e-08	2.6541220830489385
ENSG00000257742	1.823540976583851e-08	8.638015445322724
ENSG00000172828	1.8235409765838704e-08	7.805938464974862
ENSG00000235565	1.915136521742315e-08	3.4720580086055035
ENSG00000249348	1.915136521742315e-08	7.6938217484344085
ENSG00000227939	1.9151365217423217e-08	7.422159801752605
ENSG00000178096	1.928581680926879e-08	8.596906578474792
ENSG00000141367	1.928581680926879e-08	8.90439481529419
ENSG00000118308	1.9557480582604754e-08	8.89219969334297
ENSG00000154277	2.0112022227064303e-08	7.9235975873576985
ENSG00000185834	2.0253030147829162e-08	7.35456469253269
ENSG00000148300	2.0253030147829162e-08	8.712596994203539
ENSG00000242258	2.0253030147829162e-08	8.672149566297259
ENSG00000213399	2.0537937117147934e-08	4.737198200460105
ENSG00000151893	2.0681848932077246e-08	8.680279647598072
ENSG00000122643	2.0681848932077246e-08	8.81243320452623
ENSG00000254470	2.0972621445433706e-08	8.652820755312854
ENSG00000134884	2.0972621445433706e-08	8.914059220786392
ENSG00000232874	2.0972621445433706e-08	5.059532034220859
ENSG00000228492	2.0972621445433782e-08	7.336676018236051
ENSG00000115539	2.0972621445433782e-08	8.56438625327154
ENSG00000175104	2.111949515691539e-08	8.661488768537428
ENSG00000244582	2.111949515691539e-08	4.275366161089735
ENSG00000135519	2.1267369249714332e-08	6.384984653348463
ENSG00000198342	2.1267369249714332e-08	7.46977937697019
ENSG00000176978	2.1416250334861007e-08	8.938449464688832
ENSG00000161970	2.1416250334861007e-08	8.853083611030295
ENSG00000159261	2.1416250334861007e-08	7.105573420172307
ENSG00000152022	2.1416250334861007e-08	8.699863940328559
ENSG00000229278	2.1416250334861007e-08	3.744027907886582
ENSG00000242615	2.1869002290246844e-08	5.456656488302972
ENSG00000083067	2.2175995005124954e-08	6.71176842926453
ENSG00000135842	2.2175995005124954e-08	8.760046136414813
ENSG00000236801	2.2175995005124954e-08	7.099148528055559
ENSG00000104626	2.2175995005124954e-08	8.405770196325793
ENSG00000254018	2.248717798499945e-08	1.8833609026168552
ENSG00000173641	2.2644358133027536e-08	5.329802703947465
ENSG00000261147	2.2644358133027536e-08	4.3938461927245
ENSG00000101400	2.312233735547487e-08	8.409632258378416
ENSG00000091428	2.3283833657817227e-08	8.806833839684433
ENSG00000143815	2.3283833657817392e-08	8.802230867110266
ENSG00000106078	2.344642683847576e-08	5.383617784226395
ENSG00000166557	2.344642683847576e-08	8.89373401753436
ENSG00000187699	2.344642683847576e-08	8.88153889558314
ENSG00000183150	2.394086015117245e-08	7.030360519377245
ENSG00000104976	2.4107913577333146e-08	8.563310389424018
ENSG00000106025	2.4107913577333146e-08	6.720716698583239
ENSG00000135898	2.4107913577333146e-08	7.0343091261340955
ENSG00000255760	2.4107913577333146e-08	5.96839257361138
ENSG00000003096	2.4276100480338227e-08	4.584368455278315
ENSG00000273445	2.4445428320338254e-08	7.626738298737798
ENSG00000272068	2.4445428320338254e-08	8.583177132332183
ENSG00000010072	2.4445428320338254e-08	8.294735256319512
ENSG00000099203	2.461590460497279e-08	8.380383560155726
ENSG00000115266	2.461590460497279e-08	7.959505677037218
ENSG00000163682	2.4787536889657777e-08	8.934384424038425
ENSG00000227892	2.4960332777881293e-08	1.5385597487752736
ENSG00000175564	2.5134299921497137e-08	7.7535454841767955
ENSG00000246225	2.5134299921497137e-08	5.1702536318027
ENSG00000174547	2.5134299921497137e-08	8.65842012015465
ENSG00000187323	2.5134299921497405e-08	7.926781772863202
ENSG00000187741	2.5134299921497405e-08	8.56231399715639
ENSG00000101222	2.5134299921497405e-08	4.528521716719666
ENSG00000138696	2.530944602102272e-08	5.298690070568174
ENSG00000178199	2.530944602102272e-08	8.300184145711823
ENSG00000083123	2.5485778825933846e-08	8.70313556730912
ENSG00000107551	2.5663306134969037e-08	8.430212943376532
ENSG00000269934	2.5663306134969037e-08	4.856359859382674
ENSG00000105855	2.5842035796427472e-08	7.716709391416821
ENSG00000001561	2.5842035796427472e-08	8.807830231952062
ENSG00000172936	2.5842035796427747e-08	8.810898880334841
ENSG00000150457	2.5842035796427747e-08	8.604498727851842
ENSG00000168216	2.6021975708475544e-08	8.859679368139718
ENSG00000152822	2.6021975708475544e-08	4.52082725976505
ENSG00000144677	2.6021975708475544e-08	6.971155785237024
ENSG00000228057	2.6203133819449385e-08	6.080241780625094
ENSG00000150783	2.6203133819449477e-08	5.079292217169679
ENSG00000145354	2.6203133819449663e-08	8.784436380317251
ENSG00000187239	2.6385518128163917e-08	8.861213692331107
ENSG00000174123	2.6385518128163917e-08	8.813429596793856
ENSG00000171428	2.63855181281642e-08	7.799663280794465
ENSG00000144354	2.63855181281642e-08	5.52452006315751
ENSG00000257241	2.67539975883197e-08	3.222361481568816
ENSG00000165891	2.6940108992568963e-08	8.335438165971876
ENSG00000143947	2.712747910080348e-08	8.934384424038425
ENSG00000166575	2.7316116168896386e-08	8.709731324418545
ENSG00000269290	2.769722447026959e-08	6.531301963649364
ENSG00000185630	2.769722447026959e-08	5.594358232830136
ENSG00000138759	2.788971247837266e-08	4.68615253207862
ENSG00000182518	2.788971247837266e-08	8.016383700551438
ENSG00000146409	2.788971247837266e-08	8.518136481925682
ENSG00000167046	2.788971247837296e-08	6.13109154185779
ENSG00000080823	2.808350099662601e-08	7.524837603979121
ENSG00000217130	2.8278598545913604e-08	5.498880272173405
ENSG00000132109	2.8278598545913604e-08	8.650290038853838
ENSG00000175189	2.8278598545913905e-08	5.738871450396702
ENSG00000140470	2.8475013701097822e-08	6.241844726450061
ENSG00000219891	2.8672755091346534e-08	6.760085836326761
ENSG00000166681	2.8672755091346534e-08	7.814058513264685
ENSG00000272129	2.8672755091346534e-08	6.149962917347501
ENSG00000273356	2.8672755091346636e-08	8.032643863153064
ENSG00000244313	2.8672755091346636e-08	8.549660414861304
ENSG00000155755	2.8871831400464447e-08	8.3350507094976
ENSG00000106006	2.907225136722765e-08	4.933299213470537
ENSG00000146555	2.9072251367227856e-08	4.290266948642219
ENSG00000164506	2.9072251367228167e-08	8.548126090669914
ENSG00000147027	2.9274023785718286e-08	4.777701653827587
ENSG00000162144	2.9681661432760487e-08	8.746854622195965
ENSG00000232176	2.9681661432760487e-08	5.087470290296315
ENSG00000138814	2.9681661432760487e-08	8.83375480004589
ENSG00000114698	2.98875445290491e-08	5.981524420352201
ENSG00000186787	2.9887544529049417e-08	7.625018465112005
ENSG00000232940	3.009481581322288e-08	6.244816470300912
ENSG00000164556	3.009481581322288e-08	7.449004181084593
ENSG00000177917	3.03034843609877e-08	8.639091309170245
ENSG00000186231	3.03034843609877e-08	7.780225343189121
ENSG00000094631	3.03034843609877e-08	8.849018570379888
ENSG00000258178	3.030348436098792e-08	4.187496886664793
ENSG00000135324	3.051355930541013e-08	3.120963460344567
ENSG00000240463	3.072504983726357e-08	5.562998952161348
ENSG00000188818	3.093796520537951e-08	8.33712296561275
ENSG00000185885	3.093796520537951e-08	8.897799058184765
ENSG00000159377	3.0937965205379616e-08	8.901864098835173
ENSG00000261801	3.0937965205379616e-08	3.9321887134018962
ENSG00000166321	3.1368107738140044e-08	7.887548696592265
ENSG00000272186	3.136810773814038e-08	5.445278551749247
ENSG00000134109	3.1585353693930615e-08	8.930319383388017
ENSG00000092978	3.1804062068991665e-08	8.653817147580483
ENSG00000006756	3.1804062068991665e-08	6.309013750863326
ENSG00000169100	3.180406206899223e-08	8.934384424038425
ENSG00000136878	3.180406206899223e-08	8.828693367127855
ENSG00000118046	3.2024242407788045e-08	8.829689759395484
ENSG00000270060	3.2024242407788045e-08	7.130081573507166
ENSG00000141232	3.202424240778816e-08	8.808368163875823
ENSG00000138069	3.202424240778816e-08	8.908459855944596
ENSG00000232346	3.246905745585195e-08	7.37518874191525
ENSG00000269071	3.246905745585195e-08	5.204167965191224
ENSG00000261402	3.246905745585241e-08	3.069112216633066
ENSG00000244588	3.246905745585241e-08	3.7560493042940544
ENSG00000162885	3.269371155655768e-08	8.685341080516107
ENSG00000137764	3.269371155655779e-08	8.55165319939656
ENSG00000159733	3.2919876404611486e-08	8.50333117193555
ENSG00000196118	3.2919876404611486e-08	5.5602264901385015
ENSG00000211699	3.2919876404611486e-08	7.177472587642308
ENSG00000251532	3.2919876404611486e-08	5.824112009584789
ENSG00000136160	3.314756184920132e-08	8.682324935281628
ENSG00000237686	3.337677780157289e-08	5.776678361863374
ENSG00000218018	3.337677780157301e-08	7.099115646937313
ENSG00000273226	3.3376777801573245e-08	6.0420002636600785
ENSG00000257488	3.407370875664613e-08	4.994733064833323
ENSG00000166889	3.430914710700829e-08	8.777840623207828
ENSG00000169184	3.430914710700878e-08	8.074940611019883
ENSG00000147403	3.4546166465521265e-08	8.942514505339238
ENSG00000163749	3.454616646552151e-08	4.8168170167363105
ENSG00000149124	3.4784777123767636e-08	3.3039924209779965
ENSG00000185222	3.502498943807092e-08	8.443889886370842
ENSG00000203705	3.502498943807092e-08	8.703673499232883
ENSG00000072274	3.502498943807092e-08	8.89373401753436
ENSG00000260625	3.551026078620161e-08	6.212056383263138
ENSG00000263753	3.551026078620161e-08	8.772779190289793
ENSG00000261126	3.551026078620161e-08	6.732446771898398
ENSG00000077147	3.551026078620161e-08	8.914059220786392
ENSG00000176871	3.575534085991953e-08	8.575584982955132
ENSG00000134324	3.6002064670271545e-08	8.897799058184765
ENSG00000145741	3.6002064670271545e-08	8.922189302087205
ENSG00000162227	3.6250442903211315e-08	8.574050658763742
ENSG00000228413	3.6250442903211315e-08	4.724710761917777
ENSG00000185201	3.6250442903211315e-08	8.83375480004589
ENSG00000158828	3.6250442903211705e-08	8.51452990161914
ENSG00000188095	3.6250442903211705e-08	5.367308778971127
ENSG00000230897	3.6500486311820686e-08	7.7092969650764935
ENSG00000233483	3.6500486311820686e-08	5.499974953460192
ENSG00000203780	3.650048631182082e-08	3.7246393287852717
ENSG00000175548	3.675220571671358e-08	8.18216599212184
ENSG00000151502	3.700561200644587e-08	8.810898880334841
ENSG00000271105	3.700561200644587e-08	3.481282070641539
ENSG00000227268	3.726071613792655e-08	6.89568184357554
ENSG00000141401	3.726071613792655e-08	8.29118117916127
ENSG00000234848	3.726071613792695e-08	3.8545103951688087
ENSG00000170043	3.751752913682943e-08	8.703673499232883
ENSG00000050393	3.751752913682943e-08	8.83528912423728
ENSG00000150455	3.777606209800741e-08	8.303526776561977
ENSG00000227032	3.777606209800741e-08	5.359376897815193
ENSG00000003147	3.803632618591375e-08	8.587039194384806
ENSG00000184939	3.8298332635019585e-08	8.500800455476531
ENSG00000255478	3.856209275023642e-08	4.096605296069837
ENSG00000130165	3.882761790734365e-08	8.789039352891418
ENSG00000213190	3.909491955341238e-08	8.356504279745453
ENSG00000197355	3.90949195534128e-08	8.80023808257501
ENSG00000143621	3.93640092072397e-08	8.905929139485579
ENSG00000180998	3.93640092072397e-08	6.631050712071401
ENSG00000196951	3.963489845977688e-08	6.813869035517331
ENSG00000235652	3.963489845977688e-08	7.51406857384549
ENSG00000105401	3.9634898459777303e-08	8.871874490090939
ENSG00000105085	3.9634898459777303e-08	8.390303447394013
ENSG00000198270	4.045848081066973e-08	8.179352825485145
ENSG00000197858	4.045848081066973e-08	8.889668976883954
ENSG00000244998	4.073668582597259e-08	4.649714018841004
ENSG00000175841	4.073668582597259e-08	7.813171247617994
ENSG00000162998	4.1016749492403756e-08	8.89219969334297
ENSG00000260618	4.129868384307459e-08	8.429622508304472
ENSG00000173218	4.129868384307517e-08	7.141006995527497
ENSG00000108784	4.15825009863537e-08	8.809364556143452
ENSG00000197915	4.186821310631393e-08	3.2782027461014454
ENSG00000187013	4.186821310631393e-08	3.0452013381302874
ENSG00000237888	4.186821310631393e-08	3.437752364701682
ENSG00000227896	4.186821310631393e-08	6.4730419291587316
ENSG00000136425	4.215583246319264e-08	8.022606046056763
ENSG00000135631	4.215583246319264e-08	8.75345037930539
ENSG00000135424	4.244537139384686e-08	7.550736520471064
ENSG00000138686	4.244537139384686e-08	8.340985027665372
ENSG00000168556	4.244537139384686e-08	8.43962186712265
ENSG00000247982	4.2736842312216526e-08	8.178894365141277
ENSG00000119397	4.2736842312216526e-08	8.86780944944053
ENSG00000124103	4.3030257709784256e-08	6.30788575396773
ENSG00000065923	4.3030257709784256e-08	8.049192053092245
ENSG00000140263	4.3325630156044514e-08	8.301921448500995
ENSG00000112195	4.3325630156044514e-08	8.553443005334032
ENSG00000141429	4.362297229897146e-08	8.855614327489313
ENSG00000243181	4.362297229897146e-08	4.630455230005006
ENSG00000196236	4.362297229897146e-08	8.50872755817956
ENSG00000257027	4.362297229897146e-08	7.893823545245889
ENSG00000198924	4.392229686549066e-08	8.669080917914481
ENSG00000105792	4.45269445746064e-08	6.974907693433477
ENSG00000133703	4.483229357008828e-08	8.86780944944053
ENSG00000253483	4.483229357008828e-08	5.555491937073206
ENSG00000163810	4.513967669589423e-08	6.421124946826215
ENSG00000132016	4.513967669589471e-08	7.409212950486865
ENSG00000143740	4.513967669589471e-08	8.723998702484916
ENSG00000172940	4.5449107080871433e-08	4.221684902615708
ENSG00000055118	4.5760597935702145e-08	8.395785217904567
ENSG00000174446	4.5760597935702145e-08	8.689944053090274
ENSG00000261949	4.6074162553397295e-08	2.8312711014432352
ENSG00000077264	4.7027433159070826e-08	4.994640104601853
ENSG00000167775	4.702743315907116e-08	8.809364556143452
ENSG00000151292	4.734942742221217e-08	8.844953529729482
ENSG00000151414	4.734942742221251e-08	8.848480638456127
ENSG00000258056	4.799985418654356e-08	8.025136762515782
ENSG00000139537	4.799985418654356e-08	7.608758302510377
ENSG00000205138	4.8328314368454774e-08	8.483543900607277
ENSG00000226360	4.865895768092688e-08	7.392860057217151
ENSG00000091986	4.865895768092688e-08	6.871053605793728
ENSG00000255717	4.865895768092688e-08	8.914059220786392
ENSG00000175073	4.899179818046924e-08	8.773775582557422
ENSG00000223797	4.899179818046924e-08	7.563472377840674
ENSG00000134590	4.932685001098455e-08	8.688409728898884
ENSG00000123684	4.9664127404287745e-08	8.393575074374574
ENSG00000239719	4.9664127404288274e-08	6.1871193493928915
ENSG00000124721	4.966412740428845e-08	6.600882109841303
ENSG00000132185	5.000364468063642e-08	8.909994180135985
ENSG00000125651	5.0003644680636774e-08	8.875939530741345
ENSG00000248319	5.034541624925424e-08	2.941214652771886
ENSG00000196405	5.034541624925424e-08	8.766438914926452
ENSG00000069329	5.0345416249254776e-08	8.839354164887686
ENSG00000100228	5.0345416249254955e-08	8.817494637444264
ENSG00000118369	5.103578034823303e-08	8.607567376234622
ENSG00000185499	5.138440214668476e-08	7.492052897333123
ENSG00000174938	5.138440214668476e-08	5.824648617546137
ENSG00000173930	5.138440214668476e-08	7.455316031180805
ENSG00000214797	5.1735336774667846e-08	3.1397115932159667
ENSG00000270666	5.2088599094281946e-08	2.5644448781109745
ENSG00000273388	5.2802166718382134e-08	4.003776356638804
ENSG00000114902	5.280216671838251e-08	8.914059220786392
ENSG00000237506	5.3162502210293834e-08	6.190805495650961
ENSG00000184428	5.3162502210293834e-08	8.782443595781995
ENSG00000075073	5.3162502210293834e-08	7.013613581341063
ENSG00000104131	5.3525225769797565e-08	8.885603936233545
ENSG00000057252	5.352522576979775e-08	8.80023808257501
ENSG00000271943	5.3890352725544985e-08	3.6157537979601715
ENSG00000225093	5.3890352725544985e-08	7.0447797128434555
ENSG00000231292	5.4257898501174124e-08	7.98199409783082
ENSG00000213713	5.4257898501174316e-08	7.873503919153732
ENSG00000186272	5.4257898501174316e-08	8.265539061245121
ENSG00000184489	5.462787861587317e-08	8.865278732981514
ENSG00000226200	5.500030868495246e-08	8.241272324360573
ENSG00000226957	5.5375204420412194e-08	2.916120142988936
ENSG00000065183	5.5375204420412194e-08	8.794638717733214
ENSG00000104529	5.5375204420412194e-08	8.926254342737613
ENSG00000235670	5.5375204420412194e-08	4.059870125825282
ENSG00000257543	5.537520442041278e-08	5.903480798970187
ENSG00000184557	5.537520442041278e-08	8.72325779196337
ENSG00000174775	5.613245622540616e-08	8.566176059209011
ENSG00000226763	5.613245622540616e-08	6.798843257340442
ENSG00000157353	5.72872248548022e-08	8.67601162834988
ENSG00000162704	5.76772500283288e-08	8.89219969334297
ENSG00000163817	5.8069853608415725e-08	5.2334756576502794
ENSG00000213585	5.8069853608415725e-08	8.888134652692564
ENSG00000224976	5.846505210160637e-08	5.196737380732551
ENSG00000090924	5.8862862116436026e-08	8.79870375838362
ENSG00000141994	5.8862862116436026e-08	8.751916055114
ENSG00000111452	5.926330036404125e-08	7.0320253547525535
ENSG00000122432	5.926330036404125e-08	6.285162338888696
ENSG00000170365	5.926330036404125e-08	8.211047191427081
ENSG00000213881	6.007212891876707e-08	5.623161111619258
ENSG00000072756	6.007212891876707e-08	8.8322204758545
ENSG00000177340	6.089167353007255e-08	6.345808951950774
ENSG00000163463	6.13055072423646e-08	8.296525062256984
ENSG00000175482	6.130550724236526e-08	8.53519005819715
ENSG00000255302	6.130550724236526e-08	8.922189302087205
ENSG00000264278	6.172207164316963e-08	7.140983589501308
ENSG00000169021	6.256346240419532e-08	8.831224083586873
ENSG00000145626	6.256346240419577e-08	3.653537358600093
ENSG00000089157	6.29883239809185e-08	8.938449464688832
ENSG00000149308	6.29883239809185e-08	8.659416512422277
ENSG00000105287	6.29883239809185e-08	8.918124261436798
ENSG00000115850	6.341598668043629e-08	5.9125497938255345
ENSG00000260269	6.341598668043629e-08	4.700809748146204
ENSG00000143543	6.38464683834427e-08	8.914059220786392
ENSG00000272143	6.38464683834427e-08	5.068280897753147
ENSG00000171858	6.38464683834427e-08	8.934384424038425
ENSG00000134986	6.427978708077632e-08	7.920467632589544
ENSG00000063245	6.427978708077723e-08	8.871874490090939
ENSG00000105364	6.471596087406783e-08	8.695005486008307
ENSG00000242276	6.471596087406783e-08	4.536441550289734
ENSG00000185522	6.559694671294655e-08	8.434225480878638
ENSG00000135749	6.559694671294655e-08	8.078476858510381
ENSG00000135677	6.648957295399096e-08	8.873408814282326
ENSG00000151553	6.648957295399096e-08	8.723460770561152
ENSG00000084674	6.694029767538574e-08	4.130058282721955
ENSG00000163453	6.694029767538645e-08	6.530790538341454
ENSG00000244968	6.739398846615198e-08	3.3913704115398082
ENSG00000100439	6.739398846615198e-08	8.663278574474901
ENSG00000074855	6.785066422203921e-08	8.65842012015465
ENSG00000166295	6.785066422203921e-08	8.865278732981514
ENSG00000008853	6.831034395493913e-08	8.636560592711229
ENSG00000255533	6.831034395493937e-08	3.5269813012472455
ENSG00000174738	6.831034395493937e-08	8.873408814282326
ENSG00000176102	6.923879198418374e-08	8.709731324418545
ENSG00000164142	6.923879198418374e-08	7.824643959768962
ENSG00000140835	6.923879198418497e-08	2.3354122880977615
ENSG00000176894	6.97075988912221e-08	6.230244271339155
ENSG00000068745	7.017948699804967e-08	8.844953529729482
ENSG00000235910	7.017948699804967e-08	4.767621071754278
ENSG00000214960	7.017948699804967e-08	5.393782889032704
ENSG00000140688	7.065447590764191e-08	8.839354164887686
ENSG00000235257	7.113258534328887e-08	4.123012546019197
ENSG00000267709	7.113258534328887e-08	3.8227820545570097
ENSG00000223949	7.113258534328887e-08	4.7216224968268525
ENSG00000125650	7.113258534328887e-08	7.541186935644856
ENSG00000120265	7.113258534328887e-08	8.813429596793856
ENSG00000073417	7.113258534328887e-08	8.641622025629264
ENSG00000229656	7.161383514930779e-08	2.478568586642995
ENSG00000259314	7.209824529175501e-08	4.886614935618299
ENSG00000183291	7.307662706316807e-08	8.926254342737613
ENSG00000179292	7.357063923942299e-08	4.96006989825752
ENSG00000156170	7.406789284813699e-08	8.618766105918214
ENSG00000229931	7.406789284813699e-08	8.410090718722284
ENSG00000272094	7.456840847490708e-08	5.981739900006148
ENSG00000111667	7.456840847490708e-08	8.793104393541824
ENSG00000162552	7.507220683143607e-08	8.331523600770955
ENSG00000137713	7.507220683143607e-08	8.685341080516107
ENSG00000207008	7.660350730377221e-08	4.651885050828959
ENSG00000172890	7.660350730377221e-08	8.861213692331107
ENSG00000143393	7.660350730377221e-08	8.865278732981514
ENSG00000110171	7.660350730377221e-08	8.487405962659901
ENSG00000196757	7.712064624450828e-08	8.711265648609933
ENSG00000196411	7.712064624450828e-08	7.749895203959035
ENSG00000178035	7.712064624450828e-08	8.885603936233545
ENSG00000185361	7.712064624450828e-08	8.650748499197704
ENSG00000269425	7.76411733912012e-08	4.232135076575566
ENSG00000233836	7.76411733912012e-08	6.131088378248795
ENSG00000183695	7.76411733912012e-08	4.395877349875454
ENSG00000213757	7.869247837008815e-08	6.618600386937157
ENSG00000101940	7.869247837008815e-08	8.77530990674881
ENSG00000243056	7.869247837008815e-08	5.651359299740719
ENSG00000186814	7.922329956533514e-08	8.68281036405709
ENSG00000079156	7.975759569419274e-08	5.772875525962827
ENSG00000181847	8.029538877091676e-08	7.854202076600924
ENSG00000261143	8.029538877091676e-08	5.017724134147355
ENSG00000249713	8.029538877091676e-08	4.020398212036499
ENSG00000172216	8.029538877091705e-08	8.783439988049624
ENSG00000130803	8.083670094426363e-08	8.772779190289793
ENSG00000271147	8.083670094426477e-08	7.967891240084114
ENSG00000207954	8.138155449827647e-08	5.8009912274926
ENSG00000177830	8.138155449827647e-08	8.914059220786392
ENSG00000230155	8.138155449827647e-08	5.737304105379353
ENSG00000137802	8.138155449827647e-08	8.744323905736948
ENSG00000110442	8.138155449827647e-08	8.537182842732406
ENSG00000117242	8.248197556568411e-08	7.892039316468294
ENSG00000104112	8.2481975565685e-08	3.0459329195588927
ENSG00000249948	8.2481975565685e-08	8.59056630311145
ENSG00000118162	8.303758833077613e-08	8.336585033688989
ENSG00000143457	8.303758833077642e-08	8.802230867110266
ENSG00000101353	8.359683298153342e-08	7.929917905164211
ENSG00000244436	8.47263099700815e-08	2.730025809296598
ENSG00000257221	8.47263099700815e-08	7.847357871740828
ENSG00000224596	8.529658867400055e-08	3.994444809343928
ENSG00000148450	8.529658867400055e-08	8.447751948423463
ENSG00000226245	8.529658867400116e-08	4.240758798658036
ENSG00000142102	8.529658867400116e-08	8.926254342737613
ENSG00000198435	8.587059199749308e-08	6.247806345520993
ENSG00000182383	8.70298667981695e-08	5.005048191392502
ENSG00000273056	8.761518578224822e-08	5.468796636614344
ENSG00000172613	8.761518578224822e-08	8.751916055114
ENSG00000177731	8.761518578224914e-08	8.896264733993377
ENSG00000196924	8.761518578224914e-08	8.86780944944053
ENSG00000243680	8.82043244013725e-08	6.230681259080479
ENSG00000187870	8.82043244013725e-08	7.525996910723623
ENSG00000225200	8.82043244013725e-08	7.159821730077151
ENSG00000255418	8.879730677218652e-08	5.22273971327164
ENSG00000165182	8.879730677218652e-08	4.927175778746568
ENSG00000110436	8.879730677218715e-08	3.3820187555063432
ENSG00000255421	8.939415715814952e-08	4.751674354487025
ENSG00000115841	8.999489997038623e-08	8.364916811223944
ENSG00000165661	8.999489997038688e-08	8.877473854932733
ENSG00000139684	9.059955976855556e-08	8.7615804606062
ENSG00000165138	9.059955976855556e-08	8.83375480004589
ENSG00000204361	9.059955976855556e-08	4.232894062246065
ENSG00000254838	9.059955976855556e-08	8.844953529729482
ENSG00000122884	9.182072930918912e-08	8.855614327489313
ENSG00000144741	9.243728892145641e-08	8.577039835566627
ENSG00000147650	9.431116953755062e-08	7.640743437333043
ENSG00000125991	9.431116953755062e-08	8.934384424038425
ENSG00000217716	9.431116953755062e-08	6.135373907350869
ENSG00000158560	9.558084651326238e-08	7.189857444749006
ENSG00000148943	9.558084651326238e-08	8.750919662846371
ENSG00000185305	9.558084651326238e-08	8.359114467784364
ENSG00000053918	9.558084651326238e-08	8.539713559191423
ENSG00000159259	9.686710305241266e-08	7.882034380490239
ENSG00000165025	9.817014853812799e-08	8.490192160864998
ENSG00000101888	9.817014853812904e-08	8.578574159758016
ENSG00000120333	9.817014853812904e-08	8.74025886508654
ENSG00000111726	9.882803326416441e-08	8.544519510363374
ENSG00000116251	9.94901949018327e-08	8.909994180135985
ENSG00000255022	1.0015666034561582e-07	3.804783973533454
ENSG00000188266	1.0015666034561582e-07	7.971418348810758
ENSG00000107262	1.0015666034561582e-07	8.873408814282326
ENSG00000112799	1.0082745665299913e-07	8.53945807744534
ENSG00000171490	1.0150261104542479e-07	8.905929139485579
ENSG00000177283	1.0150261104542479e-07	5.312008512409577
ENSG00000139625	1.0150261104542479e-07	8.407560002263265
ENSG00000232860	1.0150261104542479e-07	6.90087388413708
ENSG00000222375	1.0150261104542479e-07	5.124709675155059
ENSG00000173457	1.0218215090923883e-07	8.791570069350437
ENSG00000166800	1.0218215090923883e-07	6.3892089659766915
ENSG00000188092	1.0286610379665706e-07	7.2497565538828495
ENSG00000132781	1.0355449742672153e-07	8.504407035783071
ENSG00000240652	1.0355449742672263e-07	4.34914012038587
[truncated: 2,139 more rows]
