# Supplementary material for: Machine learning predicts treatment sensitivity in multiple myeloma based on molecular and clinical information coupled with drug response
Source: PLoS One. 2021 Jul 28;16(7):e0254596. doi: 10.1371/journal.pone.0254596 (PMC8318243; doi:10.1371/journal.pone.0254596)
Supplement: S1 File — (ZIP) [file pone.0254596.s004.zip › Supplementary Material 1/13q34/selected_genes_experiment_8.csv]

gene	pvalue	entropy
ENSG00000134884	1.022560063205982e-44	8.93217289960087
ENSG00000088448	3.698446584766805e-36	8.887638486645404
ENSG00000186184	1.2633437409392848e-33	8.882061791296895
ENSG00000136104	1.1312446942945684e-32	8.845624544333333
ENSG00000133112	2.2233474227163348e-32	8.944318648588725
ENSG00000122026	7.119966329635628e-32	8.936221482596823
ENSG00000126226	4.2087695891296605e-28	8.738833274086039
ENSG00000102763	1.0354714707088202e-27	8.757548076713238
ENSG00000220749	2.3696243144826464e-27	7.073130771142299
ENSG00000118971	1.3680010176766955e-26	8.056409768368109
ENSG00000118939	2.0531063017919438e-26	6.716798506278475
ENSG00000102572	2.2997234456033468e-26	8.815756351009115
ENSG00000139746	3.0034015054151354e-26	8.865867459313089
ENSG00000253051	4.680216789043857e-26	5.302479797116212
ENSG00000139842	5.113401876758265e-26	8.821333046357623
ENSG00000229152	5.366204214905054e-26	8.144700929881228
ENSG00000122033	1.1129270535448406e-25	8.785888157684896
ENSG00000136152	2.173423565274069e-25	8.841575961337382
ENSG00000130177	3.032859261657556e-25	8.887638486645404
ENSG00000102471	5.315216195231012e-25	8.821333046357623
ENSG00000088451	5.705880465392271e-25	8.524767270114673
ENSG00000005810	6.370860393212296e-25	8.895735652637308
ENSG00000120685	1.0697122605275273e-24	8.85120123968184
ENSG00000122034	1.2807253679713214e-24	8.866859817603926
ENSG00000188243	2.2990263454516725e-24	8.746394686016219
ENSG00000134899	2.7278593783846622e-24	8.602094660681919
ENSG00000244754	6.589746836750172e-24	8.863346988669695
ENSG00000152749	7.627962838375316e-24	8.715534134401166
ENSG00000132952	1.2184930688496784e-23	8.730736108094137
ENSG00000256164	2.6747269544975007e-23	3.4900121203381063
ENSG00000083520	3.5158215443983786e-23	8.810715409722327
ENSG00000242444	1.0901370226945957e-22	3.709878832452677
ENSG00000134905	1.285611926615098e-22	8.80361060202126
ENSG00000065150	1.5852833798615686e-22	8.883589903649453
ENSG00000125304	1.8270414921240563e-22	8.928124316604919
ENSG00000213860	2.074093678020957e-22	5.558498728370406
ENSG00000164647	9.664246905721822e-22	6.007500882920486
ENSG00000255920	1.2862730966085175e-21	3.2941794160828333
ENSG00000136100	1.2862730966085175e-21	8.843104073689938
ENSG00000083544	2.0979533558607447e-21	8.634026720420415
ENSG00000088387	3.388759985340898e-21	8.728672241679856
ENSG00000083535	6.729205578510958e-21	8.409747393457925
ENSG00000136169	1.119996890366909e-20	8.791464853033405
ENSG00000197121	1.8722270452742934e-20	7.748257977598892
ENSG00000102805	3.14294935723178e-20	8.719582717397117
ENSG00000188342	3.256119957530654e-20	8.769693825701092
ENSG00000133114	4.380405854786553e-20	8.637082945125533
ENSG00000110092	5.76435434808442e-20	8.80361060202126
ENSG00000134900	1.3533323896316789e-19	8.85624218096863
ENSG00000175198	1.6672670939049513e-19	8.417642402627743
ENSG00000243181	1.9155188061715264e-19	4.589752012220372
ENSG00000227354	2.745182750489395e-19	7.94918587429157
ENSG00000220842	3.261960456394376e-19	6.647609680883921
ENSG00000233672	6.39261656812332e-19	5.913596105417168
ENSG00000136122	6.61493247836188e-19	8.172218395556193
ENSG00000169062	6.751971643936542e-19	8.801090131377867
ENSG00000139675	7.131276938754753e-19	8.018377796290322
ENSG00000230091	1.0805820684659673e-18	7.579159010412238
ENSG00000057294	1.2377752843544227e-18	7.691795629179833
ENSG00000197584	1.7016838533551268e-18	7.579536885680459
ENSG00000228397	1.90875330377916e-18	5.5345996478752175
ENSG00000189403	1.9346946853208573e-18	8.924075733608968
ENSG00000226352	2.85899896001658e-18	5.379917629494707
ENSG00000171208	3.6642830343663745e-18	8.346602759045151
ENSG00000204899	7.679896932481377e-18	8.633490966358695
ENSG00000120697	7.991767668401455e-18	8.872436512952435
ENSG00000262468	8.427125093792105e-18	8.011554295243945
ENSG00000152484	8.427125093792105e-18	8.79956201902531
ENSG00000125247	1.1053566833959307e-17	8.508695945120346
ENSG00000102606	1.5675313430380154e-17	8.7297437498033
ENSG00000196199	1.6521833664375818e-17	8.845624544333333
ENSG00000244582	1.9215160728147002e-17	4.253157046969735
ENSG00000126952	2.065221039810465e-17	5.9822641938552135
ENSG00000102710	2.4644883028365113e-17	8.741353744729432
ENSG00000120690	2.978374459027359e-17	8.8795413206535
ENSG00000203778	3.482560803848456e-17	7.755912527370035
ENSG00000243406	3.88978133146563e-17	7.097662394348315
ENSG00000169432	5.77681174802676e-17	8.555882269136756
ENSG00000120686	5.852006060832353e-17	8.899784235633259
ENSG00000133103	7.288534572284289e-17	8.704380743704148
ENSG00000180660	1.0381873027331277e-16	6.83794952114081
ENSG00000066185	1.180223682632395e-16	6.687580422820977
ENSG00000136159	1.218629184425999e-16	8.390953440998118
ENSG00000152520	1.2264569517254463e-16	8.80918729736977
ENSG00000102786	1.3849718920213126e-16	8.719582717397117
ENSG00000234782	1.6455395686238026e-16	7.368807992197188
ENSG00000198715	1.6560668238893664e-16	8.70285263135159
ENSG00000163995	1.8106153595762707e-16	5.3007301069443935
ENSG00000260388	2.0826775033824348e-16	4.282674900549453
ENSG00000150459	2.770879592592797e-16	8.822861158710182
ENSG00000253710	2.951934136084109e-16	8.29343542603606
ENSG00000083642	3.008490996407792e-16	8.76564524270514
ENSG00000132953	3.008490996407792e-16	8.810715409722327
ENSG00000174448	3.0661162926598896e-16	3.446032921170186
ENSG00000102796	3.52329519131139e-16	8.115420781203674
ENSG00000171365	4.0988792296741386e-16	8.05348908772341
ENSG00000139826	4.59052180976952e-16	8.64563671534655
ENSG00000133111	5.270923579657775e-16	8.387440612063887
ENSG00000172766	5.542239074056008e-16	8.693763107068852
ENSG00000217027	5.647493925835405e-16	6.9762358673603
ENSG00000120675	5.754719276775971e-16	8.814228238656558
ENSG00000165416	5.827315485874112e-16	8.742881857081988
ENSG00000232224	7.966512504148348e-16	6.913231020089807
ENSG00000236444	9.969535103669737e-16	4.50258529794702
ENSG00000144061	1.0543341803492308e-15	6.8591528108208895
ENSG00000102738	1.0543341803492308e-15	8.779319104045552
ENSG00000136147	1.2313636518882174e-15	8.739825632376874
ENSG00000223685	1.7519406976901732e-15	7.127326762156628
ENSG00000173171	2.0564221939327962e-15	8.514553947123547
ENSG00000139505	2.3543588709706544e-15	8.797041548381916
ENSG00000139344	2.882682655549906e-15	7.769770119712944
ENSG00000102531	3.1988197060747455e-15	8.936221482596823
ENSG00000136141	3.865654056479411e-15	8.602630414743642
ENSG00000136144	4.1337807022722e-15	8.780311462336389
ENSG00000187944	5.88078844791571e-15	3.364666255074738
ENSG00000143257	5.988693537168749e-15	5.790468687835886
ENSG00000127870	6.518597996138005e-15	8.711485551405216
ENSG00000121741	7.094627064366857e-15	8.883589903649453
ENSG00000132950	9.363406350873205e-15	8.524433672875038
ENSG00000185101	1.0247540862803045e-14	8.772214296344485
ENSG00000139517	1.1694861861058996e-14	8.35963628515395
ENSG00000156535	1.2050883078904362e-14	6.9486390960938635
ENSG00000242571	1.3830932521000421e-14	4.716874894116256
ENSG00000075945	1.4250885652942207e-14	8.749450910721334
ENSG00000165487	1.4949066864166668e-14	8.741353744729432
ENSG00000107518	1.503867382514041e-14	4.915897459892696
ENSG00000176268	1.549470246236603e-14	4.791686714846084
ENSG00000147872	1.549470246236603e-14	8.740361386438595
ENSG00000219133	1.7987148753431054e-14	3.6964249770971866
ENSG00000163898	1.9903386475293733e-14	5.179089944077858
ENSG00000139597	2.464910199478756e-14	8.75197138136473
ENSG00000144935	2.6781528416746122e-14	6.580752040549982
ENSG00000264539	2.7914828267191912e-14	4.292343586965519
ENSG00000112981	3.0504660154636014e-14	4.546296459174837
ENSG00000155962	3.105031417456608e-14	8.855249822677791
ENSG00000134882	3.1419409007541655e-14	8.386702701180083
ENSG00000136156	3.19811622595501e-14	8.93217289960087
ENSG00000139737	3.255279833703641e-14	8.66137444310124
ENSG00000139514	4.169463513703336e-14	8.911929984621112
ENSG00000165837	4.2187942486934207e-14	5.263735902288172
ENSG00000169905	5.304042166588739e-14	8.852193597972677
ENSG00000136161	5.398082674858727e-14	8.826909741706134
ENSG00000144369	5.757145928701146e-14	8.348737341863963
ENSG00000101134	5.757145928701146e-14	4.099242658226797
ENSG00000023516	6.068319598158803e-14	8.835006907698036
ENSG00000259343	6.471183151911666e-14	7.77612302852185
ENSG00000126216	7.35745517872108e-14	8.691242636425457
ENSG00000241612	7.443711498047634e-14	3.7983666797361093
ENSG00000120688	8.123130589063012e-14	8.22847436709834
ENSG00000197747	9.839865565823671e-14	8.761596659709188
ENSG00000203995	1.0012577723156669e-13	7.273350967130024
ENSG00000166171	1.1049098953662925e-13	8.147554997764258
ENSG00000179630	1.1049098953662925e-13	8.429533704208568
ENSG00000260101	1.2120717987243538e-13	8.74288185708199
ENSG00000198157	1.233273298817878e-13	8.298959830799625
ENSG00000151773	1.329440135496301e-13	7.861763729911439
ENSG00000170919	1.4833931577712168e-13	8.317341036187187
ENSG00000163947	1.589524305177198e-13	8.838519736632266
ENSG00000133065	1.7832368779719586e-13	8.80361060202126
ENSG00000128581	1.8038398512408287e-13	7.738472840625778
ENSG00000205106	1.8670634431690708e-13	4.879835506020882
ENSG00000196368	1.9547618439645003e-13	6.221960908275467
ENSG00000204977	2.1424841869374934e-13	8.670999721445702
ENSG00000123200	2.2557536607849623e-13	8.833478795345478
ENSG00000153487	2.677517556692639e-13	8.32358492601497
ENSG00000014914	2.850844065807118e-13	7.296453588948028
ENSG00000233695	2.9499870082231776e-13	6.696023656763011
ENSG00000134864	3.0874666148358603e-13	8.124458014901471
ENSG00000164237	3.24966779292166e-13	7.889091910003627
ENSG00000272016	3.4988436760838076e-13	6.651705036226742
ENSG00000143387	4.592458602135458e-13	8.08807305852285
ENSG00000184719	4.592458602135458e-13	8.27838331858023
ENSG00000126790	4.670996617676781e-13	8.695291219421408
ENSG00000174938	4.886942186926734e-13	5.869839909719011
ENSG00000239827	4.886942186926734e-13	4.984305797099154
ENSG00000091483	5.288699168611712e-13	8.819804934005067
ENSG00000143515	5.532667166396311e-13	8.944318648588725
ENSG00000136943	5.820364640028189e-13	4.497166384225385
ENSG00000188811	5.886266719500215e-13	8.830958324702085
ENSG00000158882	6.297357768813588e-13	8.297888322676181
ENSG00000150401	6.36856277578271e-13	8.430780509906434
ENSG00000149926	6.36856277578271e-13	5.121063004635607
ENSG00000254911	6.586958257331207e-13	7.518381187904182
ENSG00000168615	7.006626875994319e-13	8.85120123968184
ENSG00000229521	7.08570383691932e-13	3.189109218870739
ENSG00000123179	7.578914339585878e-13	8.55244015660706
ENSG00000125246	7.970810172738954e-13	8.273342377293442
ENSG00000171161	8.1513132973843e-13	8.671992079736537
ENSG00000017621	8.96430817730561e-13	7.163816299705135
ENSG00000253309	9.11582444674917e-13	7.223600312984939
ENSG00000174405	9.801989730913274e-13	8.643651998764877
ENSG00000136146	1.002314634040525e-12	8.570698355005145
ENSG00000206549	1.0306494860265718e-12	6.396880402023441
ENSG00000171206	1.0480265416528701e-12	8.81323588036572
ENSG00000058668	1.095784695858239e-12	8.86991604230904
ENSG00000152193	1.204479952835728e-12	7.514780441540903
ENSG00000102096	1.3385193260908596e-12	8.944318648588725
ENSG00000267270	1.3609817903410513e-12	7.158459736417969
ENSG00000260992	1.4465565103645331e-12	6.023618558375368
ENSG00000197208	1.4465565103645535e-12	7.3449491180507245
ENSG00000228889	1.4954385254316708e-12	5.644660827101414
ENSG00000005812	1.5120902414410106e-12	8.79047249474257
ENSG00000158220	1.5805373234866084e-12	5.373255965527035
ENSG00000185896	1.6429180525444356e-12	8.859298405673744
ENSG00000168852	1.688949675428453e-12	5.4363643402943715
ENSG00000136098	1.8757087781526394e-12	8.432510779081078
ENSG00000219891	2.0599019333860217e-12	6.703322704798861
ENSG00000143368	2.363450736195351e-12	8.801090131377867
ENSG00000143420	2.4027054877158212e-12	8.899784235633259
ENSG00000085552	2.552192695445492e-12	6.002627496936847
ENSG00000116954	2.5945224461341257e-12	8.710493193114377
ENSG00000101489	2.7108003275154113e-12	5.213287742440992
ENSG00000198216	2.8790734497036986e-12	5.809499034364178
ENSG00000143294	3.211691041393338e-12	8.858762651612023
ENSG00000105982	3.504692329625262e-12	7.894635857355826
ENSG00000225721	3.680873560116025e-12	4.0275462735901595
ENSG00000120662	3.844757103766703e-12	8.408219281105367
ENSG00000168477	3.844757103766771e-12	7.2939662004693115
ENSG00000143401	3.9507988039653195e-12	8.85120123968184
ENSG00000143374	4.0157961176450696e-12	8.708429326700099
ENSG00000225946	4.356855674538177e-12	2.123408839762328
ENSG00000141665	4.47673881339231e-12	5.624640823456421
ENSG00000214460	4.476738813392374e-12	5.416917534653585
ENSG00000182397	4.5255932837710575e-12	5.746251849236296
ENSG00000169894	4.5255932837710575e-12	3.5335491861668813
ENSG00000171877	4.650030041578124e-12	5.0803796942562025
ENSG00000139684	5.182234901424843e-12	8.751971381364728
ENSG00000165475	5.182234901424843e-12	8.650756806465944
ENSG00000110876	5.324361391142081e-12	8.915978567617064
ENSG00000102057	5.353242242428982e-12	7.501973052654057
ENSG00000125657	5.589890210672119e-12	4.896682972613104
ENSG00000183155	5.68125439854516e-12	8.512490080709266
ENSG00000224418	6.3975304090714155e-12	5.093798722724056
ENSG00000133104	6.788176727188597e-12	8.855249822677791
ENSG00000143549	7.518765344354576e-12	8.907881401625161
ENSG00000238098	8.644818616712359e-12	5.367174192206342
ENSG00000107745	8.7379884591012e-12	8.68566594107695
ENSG00000204616	9.72556453450609e-12	5.279951501125854
ENSG00000132964	1.0150547185457235e-11	8.407762676876253
ENSG00000080371	1.1234223185846514e-11	8.821333046357623
ENSG00000228013	1.1661424890996703e-11	6.668504240653769
ENSG00000261485	1.290290251877301e-11	6.501635384733781
ENSG00000172458	1.290290251877301e-11	6.376742986298739
ENSG00000160712	1.3463592113499289e-11	8.93217289960087
ENSG00000147400	1.3679952366215023e-11	8.656790106043568
ENSG00000120334	1.3899720847099447e-11	7.932417485669451
ENSG00000143158	1.3899720847099447e-11	8.776262879340436
ENSG00000204227	1.4426064940910709e-11	8.763124772061747
ENSG00000116852	1.4657578283580522e-11	8.833478795345478
ENSG00000134590	1.513158643610693e-11	8.688186411720343
ENSG00000165188	1.6125128762575686e-11	5.058645967045763
ENSG00000261801	1.6822734870250306e-11	3.9190967349155934
ENSG00000185437	1.7830462957648127e-11	7.687303095437667
ENSG00000137338	2.0026640362861927e-11	8.246732565496426
ENSG00000105373	2.0345955290713574e-11	8.936221482596823
ENSG00000133106	2.2487344142686077e-11	8.751971381364728
ENSG00000165338	2.357732201195952e-11	8.50133669001225
ENSG00000007968	2.357732201195952e-11	8.708227169878015
ENSG00000132481	2.3826481860584694e-11	8.519849335817364
ENSG00000139793	2.5644328583331473e-11	8.887638486645404
ENSG00000184156	2.6464391743739372e-11	5.512133248745092
ENSG00000117593	2.7167364663139357e-11	8.745938081787106
ENSG00000168159	2.7167364663139357e-11	8.891687069641355
ENSG00000139687	2.7453649283171275e-11	8.891687069641355
ENSG00000247400	2.833035819931581e-11	8.137191808535992
ENSG00000142733	2.923448620770402e-11	8.484149999737609
ENSG00000173451	2.954209959357338e-11	8.409747393457925
ENSG00000166863	2.969709350548091e-11	2.8414157413639662
ENSG00000139641	3.0484095398453954e-11	8.907881401625161
ENSG00000273058	3.1455506442907213e-11	7.350424328833543
ENSG00000152332	3.178600134804555e-11	8.886110374292846
ENSG00000130827	3.195252237277983e-11	8.8795413206535
ENSG00000232022	3.228813292713694e-11	5.448363524985648
ENSG00000078328	3.437554653859448e-11	2.6011277293212784
ENSG00000187098	3.437554653859448e-11	7.762209041951131
ENSG00000103260	3.4917723074967875e-11	8.349273095925684
ENSG00000065613	3.584002645750185e-11	8.772750050406207
ENSG00000164171	3.584002645750185e-11	6.094489004798006
ENSG00000198108	3.736558365213193e-11	8.748915156659614
ENSG00000123178	3.956754399381642e-11	8.207695698056863
ENSG00000177628	4.018982209174203e-11	8.859298405673744
ENSG00000221100	4.0821685023880095e-11	3.691723580043715
ENSG00000153531	4.3901411998554165e-11	6.466633006277567
ENSG00000267127	4.3901411998554165e-11	5.226317369722291
ENSG00000176933	4.69643100795141e-11	6.427404306554026
ENSG00000112218	4.770032407298253e-11	8.169580472503602
ENSG00000148450	4.7948163803023384e-11	8.436892959316664
ENSG00000133328	4.920640728693242e-11	7.377927922912115
ENSG00000214309	5.128717052989745e-11	6.927574838345325
ENSG00000198892	5.155325039138764e-11	7.500350243497098
ENSG00000150630	5.263115699067646e-11	7.447482642962288
ENSG00000133640	5.290406426881741e-11	3.7486716582931803
ENSG00000138823	5.542342845724215e-11	4.415420675450289
ENSG00000163584	5.57105085587087e-11	8.883589903649453
ENSG00000121900	6.113410896980443e-11	6.348642733673248
ENSG00000236577	6.113410896980443e-11	5.448230599319981
ENSG00000136636	6.176774664311858e-11	8.830958324702085
ENSG00000138172	6.273028009087557e-11	7.961881699517866
ENSG00000204054	6.638687878343444e-11	8.798033906672751
ENSG00000143578	6.638687878343444e-11	8.534261108041582
ENSG00000257698	7.1343761954196e-11	8.168790271034851
ENSG00000136153	7.171137622588376e-11	8.165329732685565
ENSG00000140443	7.171137622588376e-11	8.521711045409559
ENSG00000137261	7.245217782524479e-11	5.239257133602186
ENSG00000121390	7.471983134919777e-11	8.737305161733481
ENSG00000169740	7.666250822922453e-11	8.49835961513974
ENSG00000213612	7.865461403858407e-11	5.181616535714473
ENSG00000084444	8.11121197630367e-11	8.30929616078023
ENSG00000143553	8.8038893447246e-11	8.654805389461895
ENSG00000150477	9.218631661645105e-11	8.085095983650344
ENSG00000225579	9.457246761349875e-11	7.201992467027819
ENSG00000120913	9.902083018102073e-11	7.999969731655097
ENSG00000244242	1.0473652009143961e-10	7.96649845040348
ENSG00000151849	1.1190866484493726e-10	8.731728466384972
ENSG00000112182	1.1247986374865615e-10	8.513280282178018
ENSG00000163344	1.1363083572528297e-10	8.796505794320195
ENSG00000128567	1.1363083572528297e-10	8.364141472379016
ENSG00000180815	1.159674687436446e-10	5.22346983763593
ENSG00000216990	1.1956084881631701e-10	4.826402737708398
ENSG00000101842	1.2201674307706994e-10	5.432246997956196
ENSG00000181577	1.24521989828336e-10	3.6896119138168397
ENSG00000238121	1.2452198982833689e-10	8.072387621353107
ENSG00000104325	1.277244279296594e-10	8.80513871437382
ENSG00000101557	1.277244279296594e-10	8.8795413206535
ENSG00000196668	1.4064544534947626e-10	7.373852146500136
ENSG00000228444	1.4425303932925614e-10	5.2688531801006455
ENSG00000164542	1.4720417236070335e-10	8.077037120235032
ENSG00000259802	1.487018127753667e-10	6.726278806777358
ENSG00000159352	1.620484825404756e-10	8.868387929956484
ENSG00000120509	1.645224747569879e-10	8.624401442075957
ENSG00000107249	1.645224747569879e-10	8.247960945374704
ENSG00000101746	1.670334119764211e-10	7.906291503806501
ENSG00000102753	1.7656505779798595e-10	8.665220869275107
ENSG00000267251	1.7925565478335394e-10	3.143588208374225
ENSG00000120656	1.819863532914986e-10	8.687194053429506
ENSG00000202290	1.8662822105697703e-10	6.441645092667903
ENSG00000196154	1.9429718427448259e-10	8.735039138497116
ENSG00000111450	1.972518199221788e-10	8.609199468382986
ENSG00000184752	2.0329355222083862e-10	8.686658299367785
ENSG00000183741	2.0638193414470194e-10	8.849673127329284
ENSG00000105369	2.1376774251329476e-10	8.8795413206535
ENSG00000122367	2.170116709577028e-10	5.075394151872055
ENSG00000203705	2.2030373741611459e-10	8.687194053429506
ENSG00000082126	2.258993870314831e-10	5.088266266854758
ENSG00000149929	2.2703508410842167e-10	8.653277277109337
ENSG00000173110	2.2932325819822548e-10	7.647320605711932
ENSG00000101928	2.2932325819822548e-10	8.615311917793218
ENSG00000160752	2.327978732936588e-10	8.785888157684896
ENSG00000170677	2.339674813648792e-10	7.041508526100304
ENSG00000135454	2.3632396656963813e-10	6.507314614383285
ENSG00000166407	2.387036616858557e-10	3.244780926952261
ENSG00000125459	2.387036616858557e-10	8.75601996436068
ENSG00000139433	2.4231721178726167e-10	8.680089245728439
ENSG00000117362	2.459842490818305e-10	8.8795413206535
ENSG00000259514	2.560304206840961e-10	6.68687804158601
ENSG00000159346	2.573140678660174e-10	8.903832818629208
ENSG00000042781	2.6382731505595395e-10	7.693728171588521
ENSG00000204147	2.7458532405149266e-10	7.59232397693859
ENSG00000231856	2.7458532405149266e-10	6.02307042944383
ENSG00000229503	2.872012587332494e-10	3.0198929139982282
ENSG00000247746	2.9008084590854963e-10	7.301454133559127
ENSG00000089050	2.915312083000912e-10	8.312300094900401
ENSG00000259709	2.915312083000912e-10	5.938281251441806
ENSG00000102543	2.915312083000912e-10	8.255619932957078
ENSG00000243710	3.0038347813778126e-10	5.105701050603878
ENSG00000239470	3.033922367008459e-10	4.467911007646968
ENSG00000118217	3.033922367008459e-10	8.907881401625161
ENSG00000203668	3.2047468955023314e-10	8.785888157684896
ENSG00000237276	3.236800687977118e-10	7.811697906674713
ENSG00000171224	3.2691679017225433e-10	7.149065447296828
ENSG00000216809	3.3514768527489295e-10	6.014364043777181
ENSG00000027001	3.3514768527489295e-10	8.18493231243371
ENSG00000237082	3.384964780199624e-10	4.361786647029381
ENSG00000102007	3.3849647801996604e-10	8.8795413206535
ENSG00000143815	3.4187798102425444e-10	8.810179655660605
ENSG00000147251	3.522218845063892e-10	8.773742408697043
ENSG00000160753	3.6287158177685413e-10	8.52616394204968
ENSG00000236675	3.6287158177685413e-10	7.174827024412077
ENSG00000214900	3.7756213481904533e-10	7.258733243253777
ENSG00000249738	3.794388491129149e-10	3.5259222516115627
ENSG00000242391	3.8321967808187835e-10	2.4400214493665175
ENSG00000115556	3.8321967808187835e-10	7.826849040720152
ENSG00000120699	3.9283361825179904e-10	8.652741523047615
ENSG00000143198	3.9478450704998973e-10	8.843104073689938
ENSG00000151276	3.96744866507306e-10	5.813270379162007
ENSG00000143862	4.1687932194788966e-10	8.691699240654572
ENSG00000159556	4.693650574940943e-10	8.08410541046529
ENSG00000186283	4.763636865385058e-10	8.928124316604919
ENSG00000163348	4.834642819777332e-10	8.82385351700102
ENSG00000165868	5.078881150826e-10	4.508893104840781
ENSG00000168528	5.103958144649671e-10	7.794126779512905
ENSG00000025423	5.129156139998293e-10	6.377701139406994
ENSG00000117280	5.256981168653845e-10	8.789936740680849
ENSG00000225598	5.256981168653864e-10	3.2770068046067475
ENSG00000154102	5.256981168653864e-10	8.482551170980518
ENSG00000139438	5.308978330390744e-10	7.184153911489293
ENSG00000130413	5.387917800024525e-10	8.278567049582726
ENSG00000272709	5.631681830982086e-10	4.2798478747398185
ENSG00000157045	5.687297747131728e-10	8.779319104045552
ENSG00000122378	5.857385483415053e-10	8.731728466384972
ENSG00000130695	5.886212619566442e-10	8.684673582786113
ENSG00000231327	5.944283417212297e-10	6.059876077501558
ENSG00000221887	6.212604910907717e-10	2.8780045575103346
ENSG00000175344	6.621185317576236e-10	2.785030968594453
ENSG00000229196	6.621185317576284e-10	5.390455564680363
ENSG00000185499	6.719137996901335e-10	7.439357610684056
ENSG00000151729	6.919309501470111e-10	8.80513871437382
ENSG00000070182	6.987319169461482e-10	7.207632873263164
ENSG00000102699	6.987319169461507e-10	8.858762651612023
ENSG00000116161	7.021568485714556e-10	8.818276821652509
ENSG00000042832	7.373209378948668e-10	8.099226449219872
ENSG00000102385	7.482016234640235e-10	5.148962278520651
ENSG00000158773	7.482016234640235e-10	8.887638486645404
ENSG00000163041	7.704356431932072e-10	8.898256123280701
ENSG00000146555	7.742035388504462e-10	4.3136021454279065
ENSG00000227268	7.779894346293888e-10	6.9191789672607085
ENSG00000231738	7.81793414383997e-10	5.291726603824708
ENSG00000183128	7.894559631387347e-10	4.481517661543855
ENSG00000198380	8.248551002407014e-10	8.895735652637308
ENSG00000080823	8.576193364380392e-10	7.509270358954062
ENSG00000166743	9.047537331315635e-10	5.0331087429995875
ENSG00000116747	9.135913485364478e-10	8.833478795345478
ENSG00000164403	9.180417197526937e-10	8.49026244914784
ENSG00000220793	9.315202619360092e-10	3.6504622438839402
ENSG00000159712	9.406131347591005e-10	6.053985163235633
ENSG00000139508	9.451920232005417e-10	8.701860273060754
ENSG00000198860	9.49792680097064e-10	8.814763992718278
ENSG00000228486	9.637262727145386e-10	8.551526948148831
ENSG00000001561	1.0116286820810876e-09	8.802082489668702
ENSG00000159261	1.016544900760456e-09	7.110780741144885
ENSG00000196950	1.0364441624321345e-09	8.722638942102233
ENSG00000246705	1.0670082359174092e-09	8.722638942102233
ENSG00000120820	1.0773905235049168e-09	7.338582221233464
ENSG00000104852	1.093149177426824e-09	8.944318648588725
ENSG00000198553	1.103779763218808e-09	4.076982152541134
ENSG00000185634	1.1091328473960794e-09	6.2233433642684215
ENSG00000104833	1.1091328473960794e-09	4.0540193302436025
ENSG00000163191	1.1983105292518568e-09	8.817284463361672
ENSG00000160710	1.1983105292518568e-09	8.944318648588725
ENSG00000130997	1.2041108271599623e-09	8.234507666675963
ENSG00000116521	1.2157937834588174e-09	8.886110374292846
ENSG00000035403	1.2275873982443477e-09	8.541901669804371
ENSG00000116141	1.2335260213907326e-09	5.484892315890011
ENSG00000160131	1.2636424531417277e-09	8.768701467410256
ENSG00000186827	1.307014610738674e-09	7.805350886614455
ENSG00000141404	1.3133280996649785e-09	7.737146885095306
ENSG00000271738	1.319671361100801e-09	7.291180869155662
ENSG00000203602	1.3388811516866308e-09	5.810326676048708
ENSG00000197444	1.3518390659426588e-09	6.190087579546424
ENSG00000165507	1.3649193913452013e-09	8.768701467410256
ENSG00000102001	1.3649193913452013e-09	7.323708290199851
ENSG00000187601	1.4049061520423003e-09	8.81881257571423
ENSG00000162999	1.4116808761400264e-09	7.318358848842344
ENSG00000224356	1.4460357843661458e-09	5.757632586969508
ENSG00000108474	1.4670390842491542e-09	8.620352859080006
ENSG00000073861	1.4812064275721462e-09	7.288943671204971
ENSG00000149289	1.5027081958174348e-09	8.262425008183868
ENSG00000243284	1.5027081958174453e-09	5.1181891471695184
ENSG00000179397	1.5690579361947616e-09	7.188108466017577
ENSG00000176393	1.5841861307716015e-09	8.707436968409263
ENSG00000087510	1.5918035268602793e-09	4.36624537293967
ENSG00000155755	1.6540434910962445e-09	8.344688758868012
ENSG00000119537	1.7022761171223924e-09	8.802618243730425
ENSG00000109452	1.7687268196581892e-09	6.963719239256205
ENSG00000260521	1.7942929877190045e-09	6.049096607380936
ENSG00000121644	1.8115371026595137e-09	8.860290763964581
ENSG00000158023	1.8202197087603417e-09	6.047790326454796
ENSG00000234476	1.8465119345224605e-09	4.403197836495741
ENSG00000083635	1.86424561839971e-09	7.842042580985048
ENSG00000143570	1.86424561839971e-09	8.764117130352583
ENSG00000112210	1.86424561839971e-09	7.84398344040985
ENSG00000250546	1.9368573727710434e-09	5.009387759817486
ENSG00000271387	1.964792301942329e-09	5.232693761373964
ENSG00000122042	1.9836336188365685e-09	8.807659185017213
ENSG00000198908	2.0218466985082904e-09	7.517208891112384
ENSG00000177106	2.0218466985082904e-09	8.449697469355717
ENSG00000143252	2.070624325721497e-09	8.796505794320195
ENSG00000107771	2.070624325721497e-09	8.66137444310124
ENSG00000182472	2.1205496190868977e-09	8.12198983484302
ENSG00000162522	2.1306747005255756e-09	8.362660096031124
ENSG00000185222	2.1306747005255756e-09	8.470476138397197
ENSG00000163689	2.1306747005255756e-09	6.076737323566147
ENSG00000148468	2.161333817065061e-09	7.333181537026453
ENSG00000239374	2.1820119400724502e-09	2.912241675132316
ENSG00000118298	2.2133915389609877e-09	7.417681062399738
ENSG00000176124	2.2774772771337416e-09	8.301884615087188
ENSG00000165434	2.2992388056701705e-09	8.070148457364404
ENSG00000169231	2.2992388056701705e-09	8.431570711375185
ENSG00000204310	2.3657477845933907e-09	8.654269635400174
ENSG00000235949	2.388331765325596e-09	4.053974271546854
ENSG00000188015	2.39970249812542e-09	3.0033736862303844
ENSG00000172955	2.4226026375243647e-09	6.200633778614331
ENSG00000160767	2.4925897746709607e-09	8.444454371246845
ENSG00000140988	2.564548094790759e-09	8.940270065592774
ENSG00000182551	2.5889815379287585e-09	8.887638486645404
ENSG00000213995	2.6260580562637815e-09	8.459577195107208
ENSG00000143164	2.663652380710583e-09	8.848145014976726
ENSG00000234546	2.6890064057990623e-09	5.621321902644536
ENSG00000162735	2.753425873685269e-09	8.757548076713238
ENSG00000126947	2.8060431091507787e-09	7.48114086823256
ENSG00000168264	2.832718265459737e-09	8.89420754028475
ENSG00000180530	2.914236493491182e-09	8.355639992742944
ENSG00000196550	2.9419143264458223e-09	6.912974114706697
ENSG00000184584	2.9558492289006323e-09	8.873964625304993
ENSG00000189014	2.99804134258068e-09	4.368102977352893
ENSG00000117262	2.99804134258068e-09	8.329688941997125
ENSG00000008256	3.0264951675636607e-09	7.85452192721254
ENSG00000139644	3.0696704074021766e-09	8.940270065592774
ENSG00000197279	3.1134461893600716e-09	8.161737753918729
ENSG00000242866	3.1578306418899613e-09	6.595273904141405
ENSG00000162734	3.2331797470145022e-09	8.855249822677791
ENSG00000164023	3.2331797470145022e-09	5.278115127674434
ENSG00000161940	3.248458607884458e-09	5.920940914871361
ENSG00000230155	3.3732509722243814e-09	5.7176727688613544
ENSG00000143363	3.4051723548434523e-09	8.743874215372825
ENSG00000259363	3.4536074897330645e-09	6.303124081135521
ENSG00000213846	3.4699013412022615e-09	6.806684467833797
ENSG00000169895	3.5027142565742527e-09	8.791464853033405
ENSG00000198431	3.519233993119282e-09	8.853721710325235
ENSG00000136643	3.55250171651015e-09	8.761596659709188
ENSG00000260719	3.55250171651015e-09	8.362946957266095
ENSG00000162910	3.586076047603155e-09	8.763124772061747
ENSG00000167046	3.602979049338591e-09	6.1339910940979445
ENSG00000260360	3.741029093951421e-09	5.354046241268973
ENSG00000134375	3.776339562049623e-09	8.865867459313089
ENSG00000068308	3.884232104905301e-09	8.853721710325235
ENSG00000228264	3.902504041596402e-09	4.730211274745262
ENSG00000186665	3.939299691311548e-09	8.310113221496643
ENSG00000143418	3.957824153874367e-09	8.829430212349527
ENSG00000204681	3.957824153874367e-09	7.675959295707244
ENSG00000144648	4.051727981160289e-09	5.091519508361078
ENSG00000122406	4.051727981160318e-09	8.940270065592774
ENSG00000163631	4.08989469303331e-09	6.616763000865261
ENSG00000077152	4.109109275727643e-09	8.293017124383537
ENSG00000261292	4.147802846973954e-09	5.709415559582438
ENSG00000229656	4.147802846973998e-09	2.4884589126079986
ENSG00000067704	4.206510126313152e-09	8.903832818629208
ENSG00000169436	4.226258652780565e-09	3.7426995833296135
ENSG00000180479	4.306160622626205e-09	7.648907256442913
ENSG00000162929	4.326365106356568e-09	7.939516738790236
ENSG00000184831	4.387534680659919e-09	8.237282584726387
ENSG00000271147	4.428781967115177e-09	8.023014423932938
ENSG00000269996	4.491362601410816e-09	7.944361077835221
ENSG00000006704	4.5548050196954284e-09	5.858059304681478
ENSG00000237686	4.5548050196954284e-09	5.753044165854897
ENSG00000119242	4.728286217350012e-09	8.41280361816304
ENSG00000101222	4.728286217350012e-09	4.526290979515186
ENSG00000188004	4.794988401786573e-09	6.0185141240316895
ENSG00000183250	4.977377087561248e-09	7.0091997047352725
ENSG00000187240	4.977377087561248e-09	7.36534223343599
ENSG00000076321	5.094785557639115e-09	8.605686639448757
ENSG00000198689	5.166521802536604e-09	8.665879630326305
ENSG00000083845	5.19065194590429e-09	8.944318648588725
ENSG00000179085	5.2392422271468154e-09	8.731728466384972
ENSG00000138794	5.2392422271468154e-09	8.342704042286337
ENSG00000100129	5.26370333960241e-09	8.936221482596823
ENSG00000117410	5.387688300898021e-09	8.8795413206535
ENSG00000143850	5.387688300898021e-09	5.016012439910824
ENSG00000237188	5.438075288200516e-09	6.989981896042659
ENSG00000160691	5.438075288200516e-09	8.920027150613016
ENSG00000215374	5.540230861172041e-09	5.383524425049426
ENSG00000085382	5.592007619671614e-09	8.27838331858023
ENSG00000080709	5.696979776823339e-09	1.8055264236850237
ENSG00000272732	5.723521420007745e-09	6.242689608753114
ENSG00000232818	5.7501835607756454e-09	6.916762077430118
ENSG00000137434	5.803871465231592e-09	6.574327547176655
ENSG00000077264	5.803871465231592e-09	5.007479807390212
ENSG00000150636	5.9402374524494615e-09	7.03896898788184
ENSG00000228808	5.967882917467095e-09	2.412066055331995
ENSG00000261431	5.967882917467095e-09	3.4924324118061754
ENSG00000119862	6.0235505047717275e-09	8.705908856056706
ENSG00000248596	6.1364078703521764e-09	3.865469304147955
ENSG00000253982	6.1936066269647655e-09	7.636740937484857
ENSG00000117595	6.1936066269647655e-09	5.340398954985454
ENSG00000233461	6.222400506667959e-09	7.538556062211894
ENSG00000126231	6.222400506667959e-09	6.537471797854911
ENSG00000213722	6.280380128930439e-09	8.703388385413312
ENSG00000116667	6.4276420314501155e-09	8.521763335994503
ENSG00000186073	6.858104066791519e-09	7.987889144491494
ENSG00000162909	6.95393529144633e-09	8.924075733608968
ENSG00000204540	7.249323677423878e-09	3.4563647924117635
ENSG00000123360	7.249323677423878e-09	8.332543009880157
ENSG00000145861	7.3504762887509054e-09	2.5818198314181906
ENSG00000232065	7.522127577946177e-09	4.995149200263434
ENSG00000168275	7.697681674134737e-09	8.339393370174193
ENSG00000272668	7.804923265994815e-09	6.020881882647903
ENSG00000186187	7.913619807099402e-09	7.498102646080321
ENSG00000182993	7.913619807099402e-09	6.531908929491446
ENSG00000173960	8.0980661364716e-09	8.718590359106281
ENSG00000147155	8.135454705521552e-09	8.625929554428513
ENSG00000152684	8.135454705521552e-09	8.647700581760828
ENSG00000116514	8.135454705521552e-09	8.541953960389316
ENSG00000270101	8.210736982277229e-09	7.656983852464615
ENSG00000176973	8.440678224411965e-09	7.901858117466093
ENSG00000172915	8.479606722397238e-09	8.867395571665647
ENSG00000134333	8.637076977295794e-09	8.928124316604919
ENSG00000228812	8.75704529930088e-09	6.046622786077073
ENSG00000182220	8.75704529930088e-09	8.865867459313089
ENSG00000164032	8.75704529930088e-09	8.907881401625161
ENSG00000270036	8.960608521628838e-09	4.396890104102417
ENSG00000013725	9.08495095395674e-09	7.037861578059331
ENSG00000132967	9.253357889150147e-09	6.9064468126113905
ENSG00000101190	9.338697653978486e-09	8.171310741678244
ENSG00000261603	9.468146300246724e-09	4.348469041363669
ENSG00000170959	9.599341867169323e-09	4.08010543976512
ENSG00000152382	9.821945522101508e-09	8.621345217370841
ENSG00000094841	9.821945522101508e-09	8.390215530114313
ENSG00000148484	1.0472317019728279e-08	8.814228238656558
ENSG00000143761	1.0472317019728279e-08	8.940270065592774
ENSG00000173141	1.0520343967272339e-08	8.740817990667711
ENSG00000185621	1.0568585367730657e-08	8.556822336842648
ENSG00000009780	1.0617042151387911e-08	8.414709184912105
ENSG00000266258	1.091235849112846e-08	2.5545603981768403
ENSG00000150076	1.1113663542759713e-08	6.965775102479839
ENSG00000076356	1.1164552070095391e-08	6.7695117926147645
ENSG00000125841	1.1164552070095391e-08	8.193283925832644
ENSG00000168016	1.116455207009551e-08	8.883589903649453
ENSG00000224326	1.142241725882659e-08	2.8045496845121125
ENSG00000107960	1.1422417258826672e-08	8.542894028095207
ENSG00000149925	1.1579910151833246e-08	8.920027150613016
ENSG00000175701	1.1632876098442147e-08	8.345962423813537
ENSG00000180964	1.173951655360695e-08	8.725159412745626
ENSG00000103489	1.1847108579875893e-08	8.509688303411181
ENSG00000232415	1.1955660423584235e-08	1.6217370052123137
ENSG00000100206	1.2010298872868217e-08	6.333947262581573
ENSG00000223843	1.2065180400281545e-08	2.8269616729383995
ENSG00000155875	1.2175676895294648e-08	3.3711359848702327
ENSG00000214514	1.2175676895294648e-08	3.4960868462513632
ENSG00000142534	1.2343271125801297e-08	8.948367231584678
ENSG00000204219	1.2343271125801297e-08	6.76919190531425
ENSG00000147883	1.251311040202505e-08	7.7679268359403375
ENSG00000165972	1.251311040202505e-08	6.072586285738512
ENSG00000139679	1.2801244330570978e-08	8.064533793607673
ENSG00000131791	1.297721415670935e-08	8.637618699187254
ENSG00000260081	1.3336246159118825e-08	5.919249319390803
ENSG00000163374	1.3458058317694175e-08	8.82232540464846
ENSG00000133121	1.3642809713504447e-08	8.420821634322335
ENSG00000164061	1.3642809713504642e-08	7.178760947143281
ENSG00000236854	1.3830029023131346e-08	3.597803388718804
ENSG00000137404	1.3956228747413645e-08	8.335265637345636
ENSG00000117697	1.4211999801657346e-08	8.690706882363736
ENSG00000023892	1.434159053563442e-08	8.87549273765755
ENSG00000232907	1.4406816488819938e-08	6.923649596507219
ENSG00000132963	1.4538135745714791e-08	8.73325657873753
ENSG00000125726	1.4538135745714947e-08	5.286460109253837
ENSG00000026025	1.473730169640876e-08	8.940270065592774
ENSG00000241316	1.473730169640876e-08	7.263060722831837
ENSG00000000460	1.4939122308833505e-08	7.957982648590686
ENSG00000147485	1.4939122308833558e-08	7.273498489474636
ENSG00000164484	1.5075161139255326e-08	8.060268731612915
ENSG00000130477	1.535086533345875e-08	2.922352620010028
ENSG00000229605	1.5560857733476815e-08	3.574083038307337
ENSG00000166401	1.5702403029902096e-08	7.907388076809935
ENSG00000254577	1.5917073203016827e-08	6.429210807069677
ENSG00000158164	1.5917073203016883e-08	5.136527957418634
ENSG00000183690	1.6134598437759858e-08	4.350705292139349
ENSG00000250850	1.628121958650419e-08	4.240608185145933
ENSG00000139496	1.6429137054179564e-08	8.764117130352583
ENSG00000142227	1.6653468213969046e-08	8.903832818629208
ENSG00000160783	1.6653468213969046e-08	8.397522494637466
ENSG00000118200	1.6728905537074872e-08	8.833478795345478
ENSG00000088833	1.718856178675119e-08	8.855249822677791
ENSG00000135248	1.7344494044466515e-08	5.410271508724081
ENSG00000169372	1.7344494044466515e-08	8.346954782104374
ENSG00000255121	1.7344494044466515e-08	7.2626375145928685
ENSG00000011198	1.774037118938603e-08	8.420162873271135
ENSG00000095203	1.782059500958472e-08	4.815051854006398
ENSG00000116701	1.7982103012260694e-08	8.660302934977798
ENSG00000166598	1.8227038623663726e-08	8.944318648588725
ENSG00000089876	1.847521922544122e-08	8.695291219421408
ENSG00000272841	1.847521922544122e-08	6.379344232098625
ENSG00000103381	1.847521922544122e-08	8.078833668002973
ENSG00000215005	1.8642496310871953e-08	3.291928946151629
ENSG00000064601	1.8726686532117094e-08	8.87549273765755
ENSG00000099622	1.8981482777042077e-08	8.93217289960087
ENSG00000117479	1.941365720006311e-08	8.541901669804371
ENSG00000143514	1.9677541100748542e-08	8.773742408697043
ENSG00000204262	1.985539891431577e-08	7.86129313767397
ENSG00000257718	1.9944913335475174e-08	5.316516896050105
ENSG00000170921	2.0398407341706606e-08	8.341509861341786
ENSG00000259424	2.0490302313982117e-08	3.4358466767664115
ENSG00000267801	2.058259997265945e-08	5.968666364602127
ENSG00000164050	2.076841020546706e-08	8.375347153660979
ENSG00000225302	2.076841020546721e-08	2.66596118989805
ENSG00000225151	2.1240103527092877e-08	7.289586478209805
ENSG00000130377	2.1240103527092877e-08	5.068727025167302
ENSG00000203799	2.1431684656219014e-08	7.770663785582538
ENSG00000179604	2.1431684656219014e-08	7.198962650990038
ENSG00000105784	2.2314803796224558e-08	5.321146786885529
ENSG00000115085	2.2515806510891134e-08	7.609765448788629
ENSG00000163431	2.312943855339691e-08	5.196422343796109
ENSG00000136143	2.333757414698467e-08	8.59858183174769
ENSG00000204815	2.3442323945586742e-08	5.8956791477312365
ENSG00000165802	2.35475309805659e-08	8.742346103020267
ENSG00000109475	2.3759324512573096e-08	8.944318648588725
ENSG00000140545	2.3972970328336545e-08	8.463704927935767
ENSG00000158711	2.3972970328336545e-08	8.86991604230904
ENSG00000248677	2.4296946491946507e-08	5.662534821260963
ENSG00000153207	2.4296946491946507e-08	8.85120123968184
ENSG00000106211	2.4296946491946507e-08	8.873964625304993
ENSG00000151208	2.4296946491946507e-08	8.521377448169922
ENSG00000164104	2.451529204477714e-08	8.907881401625161
ENSG00000167526	2.4625179256094437e-08	8.948367231584678
ENSG00000120784	2.46251792560947e-08	6.363163269723756
ENSG00000272047	2.46251792560947e-08	8.46767436109911
ENSG00000081721	2.4846392633467518e-08	8.746394686016219
ENSG00000163629	2.4846392633467518e-08	7.741649497932329
ENSG00000151917	2.495772285826648e-08	6.027678676811708
ENSG00000269761	2.5294632204180565e-08	4.197114030347273
ENSG00000256552	2.5294632204180565e-08	3.5976282756700018
ENSG00000186976	2.5294632204180565e-08	6.811697827383833
ENSG00000180758	2.6098045404955544e-08	8.161351866094147
ENSG00000072682	2.621482563089024e-08	8.617630231614525
ENSG00000199477	2.644991251317558e-08	4.809515841664133
ENSG00000224745	2.656822346666802e-08	5.843141445960757
ENSG00000133059	2.7167540092348923e-08	8.667943496740586
ENSG00000158186	2.7288971107377792e-08	8.172100943146996
ENSG00000156711	2.741092983349781e-08	8.855249822677791
ENSG00000154240	2.741092983349781e-08	7.598187533522071
ENSG00000134371	2.7779994565757452e-08	8.797041548381916
ENSG00000156384	2.7779994565757452e-08	8.258930605069226
ENSG00000153495	2.790408646906172e-08	4.90113064173169
ENSG00000261553	2.8405866058274596e-08	2.98260066131828
ENSG00000135823	2.8405866058274596e-08	8.564208451198406
ENSG00000272259	2.8660035043978676e-08	5.431477491825802
ENSG00000163113	2.891641476617983e-08	8.738297520024316
ENSG00000158710	2.9175023869946584e-08	8.903832818629208
ENSG00000171931	2.9305170308035924e-08	4.262639671130169
ENSG00000167553	2.9305170308035924e-08	8.643116244703155
ENSG00000109927	2.956715877651435e-08	8.620352859080006
ENSG00000147804	2.969900556372271e-08	8.522984710355086
ENSG00000165169	2.9964416208728377e-08	8.720575075687954
ENSG00000100316	3.0366861039143644e-08	8.948367231584678
ENSG00000143314	3.036686103914375e-08	8.814228238656558
ENSG00000141837	3.036686103914375e-08	5.4163396884978265
ENSG00000164442	3.063807187562993e-08	8.936221482596823
ENSG00000135549	3.063807187562993e-08	6.37303210418529
ENSG00000143321	3.077455893434765e-08	8.899784235633259
ENSG00000166845	3.077455893434765e-08	7.557571714082419
ENSG00000143365	3.1049308691812414e-08	6.25450736514995
ENSG00000240342	3.231547708389434e-08	8.391743642466869
ENSG00000159348	3.27485814018782e-08	8.857770293321186
ENSG00000133069	3.3187326351417806e-08	8.27942796745601
ENSG00000167920	3.3482991795701596e-08	8.045772254975809
ENSG00000168734	3.3482991795701596e-08	8.039235615164404
ENSG00000167964	3.4538121386688656e-08	8.515344148592298
ENSG00000143107	3.48454766626522e-08	4.809333668875458
ENSG00000153132	3.531150018663451e-08	7.861883944756469
ENSG00000185905	3.531150018663451e-08	8.895735652637308
ENSG00000242759	3.578357948398581e-08	6.0126202477816415
ENSG00000167615	3.578357948398581e-08	8.944318648588725
ENSG00000143493	3.578357948398581e-08	8.70975528223057
ENSG00000255020	3.626179081753133e-08	3.686774230085093
ENSG00000188404	3.642257058475174e-08	8.57049619818306
ENSG00000120805	3.642257058475174e-08	8.8714441546616
ENSG00000175793	3.642257058475174e-08	6.441500171987713
ENSG00000084764	3.642257058475174e-08	8.446890137477352
ENSG00000187676	3.6422570584751865e-08	8.432510779081076
ENSG00000023839	3.690907820287683e-08	8.207010077758001
ENSG00000143376	3.690907820287683e-08	8.739825632376874
ENSG00000234650	3.773399364669128e-08	4.10191665965645
ENSG00000198440	3.7901113666957736e-08	8.410001840864956
ENSG00000184949	3.978757085581316e-08	5.49708018352276
ENSG00000161243	3.996352265075271e-08	4.400410781694796
ENSG00000157343	4.014023051441491e-08	7.234273119052974
ENSG00000160685	4.014023051441491e-08	8.81674870929995
ENSG00000114670	4.031769759545657e-08	7.921245669152843
ENSG00000242712	4.1216532353794195e-08	5.246298580615258
ENSG00000134779	4.1216532353794195e-08	8.669928213322256
ENSG00000073605	4.1216532353794195e-08	8.84715265668589
ENSG00000150403	4.121653235379463e-08	8.689714524072901
ENSG00000148225	4.1581492409100375e-08	7.392859364942589
ENSG00000232909	4.3263043435740237e-08	6.4592583602534415
ENSG00000225205	4.345391142427089e-08	8.689714524072901
ENSG00000163362	4.383810512232104e-08	7.7922434514278605
ENSG00000188385	4.4031437641312675e-08	7.685506547669724
ENSG00000165819	4.4420591145457325e-08	8.849673127329284
ENSG00000131788	4.4420591145457484e-08	8.71400602204861
ENSG00000116604	4.4420591145457484e-08	8.911929984621112
ENSG00000189143	4.56082087375659e-08	5.588612624575214
ENSG00000134769	4.56082087375659e-08	6.15542460582272
ENSG00000158864	4.601089366909606e-08	8.85471406861607
ENSG00000182518	4.662140524378627e-08	8.014375949299033
ENSG00000090013	4.662140524378627e-08	8.779319104045552
ENSG00000163913	4.662140524378627e-08	8.582387499763884
ENSG00000138279	4.662140524378627e-08	8.87549273765755
ENSG00000240291	4.8288165944956353e-08	7.598884597149861
ENSG00000154639	4.8288165944956353e-08	7.745421110740377
ENSG00000143155	4.850053803109497e-08	8.70896508076182
ENSG00000161714	4.850053803109497e-08	7.425862932804527
ENSG00000139187	4.8928007764664326e-08	6.295506781682939
ENSG00000196954	5.0012757491341536e-08	8.8795413206535
ENSG00000198853	5.023249371103762e-08	7.445906787566399
ENSG00000126010	5.023249371103762e-08	4.761109972445065
ENSG00000273338	5.023249371103851e-08	8.430982666728518
ENSG00000242265	5.067478322279778e-08	6.0330832658006175
ENSG00000003096	5.134531855351816e-08	4.601695020034223
ENSG00000166068	5.157073962473035e-08	8.584705813585193
ENSG00000166997	5.202446941283001e-08	8.084809122415372
ENSG00000197956	5.202446941283001e-08	8.924075733608968
ENSG00000122359	5.202446941283001e-08	8.887638486645404
ENSG00000158553	5.271234300290227e-08	2.2982468198232002
ENSG00000055732	5.317582487954833e-08	3.3261455786576466
ENSG00000186063	5.3878478085008764e-08	8.78489579939406
ENSG00000231982	5.4114693636566095e-08	6.356087099374772
ENSG00000186301	5.459014622877193e-08	8.411529953217512
ENSG00000102271	5.482939158182807e-08	4.1730040294959485
ENSG00000162885	5.531094130711457e-08	8.690706882363736
ENSG00000173163	5.531094130711457e-08	8.596061361104297
ENSG00000163918	5.531094130711457e-08	8.620888613141727
ENSG00000236914	5.531094130711457e-08	5.390821525930235
ENSG00000269942	5.579659779276619e-08	4.627763271981093
ENSG00000159259	5.653285696361537e-08	7.894348996120855
ENSG00000161082	5.678036698239185e-08	3.4473589166041054
ENSG00000229808	5.727854833295959e-08	6.702922210680706
ENSG00000102760	5.727854833295999e-08	8.821333046357623
ENSG00000185875	5.752922834822908e-08	8.396073532117512
ENSG00000140470	5.752922834822908e-08	6.22680767462497
ENSG00000148219	5.8033788897001804e-08	7.8274610657666885
ENSG00000102595	6.009535358097204e-08	8.700332160708196
ENSG00000230565	6.009535358097226e-08	6.855270297413645
ENSG00000121039	6.009535358097226e-08	8.106533413743023
ENSG00000237672	6.062175464643931e-08	5.855292547021601
ENSG00000154978	6.088663163238341e-08	8.93217289960087
ENSG00000163728	6.088663163238341e-08	8.907881401625161
ENSG00000064309	6.168802363992808e-08	5.732026112822844
ENSG00000188549	6.332165160914817e-08	7.748991450671466
ENSG00000147082	6.359797616689188e-08	6.852984063251912
ENSG00000166562	6.471503012503221e-08	8.924075733608968
ENSG00000185010	6.471503012503221e-08	8.234305509853879
ENSG00000088280	6.55652996586588e-08	7.297039205327229
ENSG00000213559	6.613816176387882e-08	3.3087065522165906
ENSG00000225471	6.729850205574203e-08	6.011824106568217
ENSG00000233613	6.788606034355402e-08	4.148649270582556
ENSG00000101940	6.877674682344992e-08	8.77878334998383
ENSG00000133678	6.877674682344992e-08	8.613248051378937
ENSG00000228106	6.877674682344992e-08	7.9674057701130625
ENSG00000234184	6.967877506822246e-08	8.74718488748497
ENSG00000164430	6.998199565339274e-08	8.689714524072901
ENSG00000135845	7.120773979219645e-08	8.741889498791155
ENSG00000213943	7.214070062124433e-08	3.090578004987818
ENSG00000223599	7.245431649318626e-08	5.263125792675349
ENSG00000108861	7.276925578654965e-08	8.691242636425457
ENSG00000158796	7.276925578654965e-08	8.614319559502382
ENSG00000198855	7.308552390729609e-08	8.863346988669695
ENSG00000012174	7.308552390729609e-08	8.698347444126524
ENSG00000154277	7.404235561346955e-08	7.909306624528688
ENSG00000100941	7.468698762614414e-08	8.895735652637308
ENSG00000092841	7.468698762614414e-08	8.911929984621112
ENSG00000166349	7.566416244179548e-08	5.836047422180345
ENSG00000164056	7.59926368190008e-08	7.974164443503553
ENSG00000113368	7.632249526827701e-08	8.715534134401166
ENSG00000147162	7.665374343440416e-08	8.948367231584678
ENSG00000085185	7.833102914424159e-08	8.704380743704148
ENSG00000172888	7.969845663539343e-08	8.683602074662671
ENSG00000226025	8.039083137847566e-08	7.12735120508285
ENSG00000122376	8.144035248044757e-08	8.740817990667711
ENSG00000078668	8.144035248044757e-08	8.819804934005067
ENSG00000257987	8.250316763117297e-08	2.1222621670066992
ENSG00000129757	8.250316763117297e-08	7.95487868084224
ENSG00000181804	8.286042168455253e-08	8.566193167780078
ENSG00000128039	8.321917702195867e-08	8.676576416794209
ENSG00000186496	8.357943974859153e-08	7.591624368631373
ENSG00000159423	8.614400362115494e-08	7.579454639243651
ENSG00000143412	8.840284945418773e-08	8.17581037432303
ENSG00000170385	8.878487024986863e-08	8.802082489668702
ENSG00000216863	8.955372401509493e-08	7.954471270593872
ENSG00000178096	8.95537240150962e-08	8.593997494690017
ENSG00000162989	9.032903746800557e-08	7.033448017626222
ENSG00000197622	9.032903746800652e-08	8.883589903649453
ENSG00000154258	9.071913296899646e-08	8.09492341881689
ENSG00000169241	9.071913296899646e-08	8.844096431980775
ENSG00000105767	9.071913296899646e-08	7.687223945605062
ENSG00000259726	9.15042345280074e-08	6.276173945902396
ENSG00000206052	9.189925386669777e-08	4.9841918098375375
ENSG00000128641	9.229592780856551e-08	8.510472950299652
ENSG00000230216	9.269426305900292e-08	3.9392851199800956
ENSG00000224790	9.349594443825106e-08	5.1729818509792045
ENSG00000166819	9.38993041092347e-08	5.18955732344825
ENSG00000171621	9.38993041092347e-08	6.850754313464112
ENSG00000226161	9.389930410923603e-08	4.331947064451606
ENSG00000224597	9.430435217333468e-08	8.528684412693073
ENSG00000143450	9.511954085706031e-08	6.290245498365574
ENSG00000163156	9.511954085706031e-08	8.582387499763884
ENSG00000079156	9.594156550934023e-08	5.793435958853231
ENSG00000143458	9.635515863498657e-08	8.71454177611033
ENSG00000095739	9.635515863498657e-08	6.127092275141807
ENSG00000142910	9.718754134461783e-08	5.289984999945595
ENSG00000128284	9.760634495398941e-08	8.781839574688947
ENSG00000163399	9.887328952807362e-08	8.861818876317137
ENSG00000184545	9.929913933104459e-08	7.925613861380079
ENSG00000236051	9.972676852395674e-08	3.9534286867118933
ENSG00000267052	1.0102040450553022e-07	3.039320648836414
ENSG00000149273	1.0102040450553022e-07	8.948367231584678
ENSG00000139133	1.032127290919488e-07	8.03834783804346
ENSG00000143437	1.036566998324683e-07	8.77122193805365
ENSG00000159714	1.0455020655047821e-07	7.483723287684046
ENSG00000155959	1.0455020655047821e-07	8.845624544333333
ENSG00000196754	1.0727579064309405e-07	3.920353807925082
ENSG00000186310	1.0773670630178959e-07	5.824862937037755
ENSG00000271109	1.0819954289886445e-07	5.752331264284043
ENSG00000141441	1.0959965590090373e-07	8.23061040085457
ENSG00000229111	1.1054281202013566e-07	4.53182897929553
ENSG00000175137	1.1101733790721664e-07	8.730736108094137
ENSG00000120053	1.124528020728773e-07	8.807659185017213
ENSG00000213719	1.1341976354941377e-07	8.944318648588725
ENSG00000177855	1.1488534510444465e-07	5.318203188680934
ENSG00000248663	1.1537794198706834e-07	7.049047343613786
ENSG00000173482	1.1537794198706834e-07	8.450534406829133
ENSG00000101843	1.1636928948814337e-07	8.72363130039307
ENSG00000205129	1.1636928948814337e-07	7.335737921303962
ENSG00000135424	1.1636928948814337e-07	7.56342971608562
ENSG00000115526	1.1686805661437304e-07	5.572921547724448
ENSG00000184557	1.1736889704956958e-07	8.704178586882064
ENSG00000180098	1.1787181912777451e-07	8.580859387411328
ENSG00000205838	1.1787181912777451e-07	4.436902628761589
ENSG00000197965	1.1787181912777451e-07	8.8795413206535
ENSG00000189343	1.2041794812167862e-07	8.907881401625161
ENSG00000143771	1.2041794812167862e-07	8.547197058498186
ENSG00000215784	1.2041794812167862e-07	6.493842276341562
ENSG00000226891	1.2093353688883993e-07	5.407966553308695
ENSG00000169592	1.2407233023413826e-07	8.841575961337382
ENSG00000264659	1.2407233023413916e-07	2.697731989542925
ENSG00000104529	1.2460308692067774e-07	8.93217289960087
ENSG00000212884	1.251360453711039e-07	8.323910089826533
ENSG00000123595	1.251360453711039e-07	8.746930440077941
ENSG00000105290	1.2674821978632315e-07	6.433869262199215
ENSG00000182287	1.2783417436302e-07	8.85120123968184
ENSG00000100097	1.2783417436302e-07	8.915978567617064
ENSG00000154114	1.283805300461825e-07	8.911929984621112
ENSG00000101945	1.3114645496477818e-07	8.103477189037907
ENSG00000215483	1.3226893079671052e-07	4.382877696510593
ENSG00000111445	1.3226893079671052e-07	8.470273981575112
ENSG00000105372	1.3283365689416901e-07	8.948367231584678
ENSG00000196972	1.345418998648721e-07	5.712125695800981
ENSG00000261159	1.3685272640669053e-07	7.780575925161971
ENSG00000163467	1.3920201969418074e-07	6.23926166472077
ENSG00000137274	1.3920201969418074e-07	7.8777308079042445
ENSG00000163486	1.3979542574090186e-07	8.810179655660605
ENSG00000168938	1.4039128434231338e-07	7.220903830412841
ENSG00000243071	1.4098960529636827e-07	3.1605575615898323
ENSG00000259905	1.4098960529636827e-07	2.4212705401289054
ENSG00000137693	1.421936736428355e-07	4.747233901990256
ENSG00000108387	1.421936736428355e-07	6.962500274968202
ENSG00000148730	1.4401849093112865e-07	8.878013208300944
ENSG00000179241	1.4401849093112865e-07	4.7021901318294725
ENSG00000196338	1.4586600588225902e-07	7.180956253975111
ENSG00000147144	1.4773649129280317e-07	8.509969610065873
ENSG00000197140	1.4899637907484774e-07	4.829818463146427
ENSG00000167799	1.4899637907484774e-07	8.180347975376039
ENSG00000134419	1.4963022311546715e-07	8.887638486645404
ENSG00000231769	1.5090576338705269e-07	6.151829906066482
ENSG00000170889	1.5090576338705427e-07	8.944318648588725
ENSG00000273226	1.5090576338705427e-07	6.041147516446824
ENSG00000114698	1.5283886114134884e-07	5.971454898742102
ENSG00000204277	1.5283886114134884e-07	3.929960547043077
ENSG00000139160	1.561141615839096e-07	7.83932550809985
ENSG00000185989	1.581118952154176e-07	8.882061791296895
ENSG00000116663	1.6013440177111221e-07	8.423219097976252
ENSG00000178074	1.6013440177111221e-07	8.621880971432562
ENSG00000267215	1.642549241535879e-07	4.474673078701536
ENSG00000184226	1.649515963323701e-07	7.886756197744295
ENSG00000085063	1.649515963323701e-07	8.93217289960087
ENSG00000118181	1.656511324295824e-07	8.940270065592774
ENSG00000167085	1.6565113242958476e-07	8.763124772061747
ENSG00000074276	1.6565113242958476e-07	6.044098895166102
ENSG00000183317	1.670588419254518e-07	8.446439087828518
ENSG00000144567	1.6776703820606962e-07	8.861818876317137
ENSG00000135298	1.677670382060708e-07	8.181780990395382
ENSG00000145476	1.691921713659456e-07	8.681617358080997
ENSG00000163794	1.691921713659456e-07	6.46090376895943
ENSG00000233791	1.6990913139052413e-07	6.783239899723019
ENSG00000227868	1.7062903588212481e-07	2.0139079180570416
ENSG00000118873	1.7575179945513334e-07	8.835006907698036
ENSG00000272933	1.7724261989721048e-07	7.061697080829256
ENSG00000162704	1.7724261989721048e-07	8.891687069641355
ENSG00000079332	1.7724261989721048e-07	8.883589903649453
ENSG00000173947	1.7950185598926226e-07	5.665098653826638
ENSG00000136653	1.8026111815510767e-07	8.880533678944337
ENSG00000079101	1.8026111815510767e-07	3.4870353678122887
ENSG00000174827	1.8026111815510767e-07	6.632008670691791
ENSG00000260805	1.817889912784847e-07	6.784286734233395
ENSG00000199370	1.8410435849647975e-07	3.3338826342362324
ENSG00000139292	1.8410435849647975e-07	3.3150356748114462
ENSG00000203950	1.8410435849647975e-07	8.582844103992999
ENSG00000238086	1.8410435849648237e-07	5.45381641272894
ENSG00000198824	1.8566378708541455e-07	8.657325860105288
ENSG00000230373	1.8644829419235455e-07	7.1711615668048765
ENSG00000143393	1.8644829419235455e-07	8.867395571665647
ENSG00000165678	1.880269573090794e-07	8.911929984621112
ENSG00000142676	1.888211387746315e-07	8.940270065592774
ENSG00000063177	1.9122323655362711e-07	8.944318648588725
ENSG00000166347	1.9122323655362846e-07	8.567185526070915
ENSG00000147003	1.928410586630156e-07	5.480839206908323
ENSG00000196352	1.928410586630156e-07	8.903832818629208
ENSG00000004961	1.928410586630156e-07	8.59453324875174
ENSG00000189369	1.928410586630156e-07	8.530748279107351
ENSG00000238526	1.9365493578425491e-07	3.8726084996897976
ENSG00000174437	1.944721410605785e-07	8.920027150613016
ENSG00000109685	1.944721410605785e-07	8.87549273765755
ENSG00000141642	1.9529268763719862e-07	8.300154345912546
ENSG00000198400	1.9777450737131923e-07	5.841937676083261
ENSG00000231407	1.9777450737131923e-07	5.539123818374169
ENSG00000138400	1.9777450737131923e-07	5.19230223790659
ENSG00000073711	1.9777450737131923e-07	7.311332074204834
ENSG00000182827	1.9860855160301442e-07	8.882061791296895
ENSG00000165646	2.002868768519139e-07	8.108061526095579
ENSG00000023572	2.002868768519139e-07	8.279577833693152
ENSG00000171471	2.0197894105471217e-07	5.789837309293776
ENSG00000164626	2.0283015917091808e-07	3.8739143308483444
ENSG00000162105	2.0454303569808623e-07	6.911613042454236
ENSG00000137962	2.0454303569808623e-07	3.9535940877981295
ENSG00000183856	2.0454303569808623e-07	7.977384522454162
ENSG00000255449	2.0713865757848786e-07	4.625959368361331
ENSG00000225667	2.0801093548901814e-07	2.224356362014723
ENSG00000248302	2.0888677194185447e-07	6.373712579170877
ENSG00000188092	2.0976618095654188e-07	7.265453614067677
ENSG00000102109	2.1511845065705865e-07	5.282958798052051
ENSG00000230005	2.1693176526883038e-07	4.69209003779075
ENSG00000127252	2.1784396705018568e-07	2.777301677923645
ENSG00000166313	2.2153007771373269e-07	7.292192291894204
ENSG00000188112	2.2246100475308255e-07	5.105529900409748
ENSG00000259236	2.2246100475308255e-07	5.5820331288497025
ENSG00000251927	2.224610047530849e-07	7.357066861313253
ENSG00000272610	2.233957211321519e-07	1.9426601319611745
ENSG00000184640	2.2339572113215587e-07	8.915978567617064
ENSG00000107295	2.2527658153820347e-07	3.2199426113803375
ENSG00000156482	2.2527658153820347e-07	8.920027150613016
ENSG00000197872	2.2622275552049133e-07	8.887638486645404
ENSG00000160460	2.2717277875352303e-07	7.314788843079622
ENSG00000250091	2.2717277875352303e-07	6.632715902801922
ENSG00000149806	2.2717277875352425e-07	8.915978567617064
ENSG00000131019	2.2812666635681043e-07	5.105564792129783
ENSG00000143457	2.2812666635681043e-07	8.818276821652509
ENSG00000090776	2.290844335069762e-07	7.278835059592836
ENSG00000076258	2.3004609543795933e-07	7.988052998736989
ENSG00000135709	2.3004609543795933e-07	8.865867459313089
ENSG00000116957	2.349133640313736e-07	8.63861105747809
ENSG00000180730	2.358987177959634e-07	7.525730435553249
ENSG00000071859	2.3688807460132807e-07	8.80361060202126
ENSG00000225889	2.378814501474738e-07	8.915978567617064
ENSG00000101421	2.378814501474738e-07	8.891687069641355
ENSG00000008405	2.4088584711997063e-07	8.639067661707204
ENSG00000161647	2.418954558165862e-07	3.4824791288775407
ENSG00000170417	2.42909162646376e-07	8.20675563035097
ENSG00000133083	2.4700529337539077e-07	6.895240075589993
ENSG00000157578	2.4907836794306574e-07	6.693924700788301
ENSG00000135778	2.522196098202392e-07	8.624937196137678
ENSG00000272065	2.522196098202392e-07	5.017492122252394
ENSG00000216866	2.5861760617970425e-07	5.819449297283303
ENSG00000213023	2.596991087553608e-07	2.830920871787274
ENSG00000268584	2.6078499083620065e-07	6.4442764789780105
ENSG00000163624	2.6078499083620065e-07	7.444601715831596
ENSG00000101882	2.6078499083620065e-07	8.635554832772975
ENSG00000160714	2.6078499083620065e-07	8.857770293321186
ENSG00000179774	2.6851023751921243e-07	3.8117690552735577
ENSG00000184207	2.696317772897853e-07	8.518602530119498
ENSG00000248538	2.707578529544656e-07	4.915749772362817
ENSG00000119608	2.707578529544656e-07	6.517083068987953
ENSG00000226853	2.7416347268858226e-07	5.89508529705276
ENSG00000263753	2.7645689167001267e-07	8.78436004533234
ENSG00000065154	2.822720117922935e-07	8.844096431980775
ENSG00000146350	2.822720117922935e-07	7.905266365230433
ENSG00000180776	2.8940659720308683e-07	8.609735222444709
ENSG00000142669	2.9061254676072167e-07	8.80918729736977
ENSG00000070159	2.9061254676072167e-07	3.2445754126320714
ENSG00000177042	2.906125467607232e-07	8.715534134401166
ENSG00000169446	2.9182336124899533e-07	8.845624544333333
ENSG00000111266	2.9303905960486264e-07	8.671992079736537
ENSG00000235670	2.9303905960486264e-07	4.033010304887439
ENSG00000232434	2.9303905960486264e-07	7.315837261429902
ENSG00000214018	2.942596608361209e-07	3.87788504082944
ENSG00000007062	2.9671564831167796e-07	4.575093710729686
ENSG00000235664	3.0294276161291176e-07	3.6024137185332643
ENSG00000235944	3.0294276161291176e-07	7.210415940624812
ENSG00000229766	3.0420327871180527e-07	6.071488818507265
ENSG00000115539	3.067395641650351e-07	8.579867029120491
ENSG00000187554	3.1058241754297993e-07	6.752642057946027
ENSG00000164256	3.1187369512255265e-07	1.9045094757520902
ENSG00000146700	3.144718604573867e-07	5.948188895145882
ENSG00000139880	3.144718604573867e-07	7.40856434470097
ENSG00000179314	3.184084376715524e-07	6.705462647797478
ENSG00000160766	3.2239270006640417e-07	8.117080333973785
ENSG00000261126	3.2373148034147855e-07	6.737420303565117
ENSG00000007866	3.250756416003133e-07	7.247821428724483
ENSG00000223745	3.250756416003144e-07	8.886110374292846
ENSG00000122218	3.2642520470610547e-07	8.907881401625161
ENSG00000169442	3.291406203001124e-07	7.693561191030212
ENSG00000117118	3.291406203001124e-07	8.789936740680849
ENSG00000261618	3.291406203001124e-07	3.9331986861910155
ENSG00000271721	3.291406203001124e-07	7.418785984708209
ENSG00000126970	3.3187789558812676e-07	8.217961311632935
ENSG00000125827	3.3325478360593003e-07	8.853721710325235
ENSG00000122912	3.3463720029134274e-07	8.754491852008123
ENSG00000152213	3.360251670573318e-07	7.97646288056786
ENSG00000173801	3.388178368814363e-07	8.140973407053973
ENSG00000143569	3.402225831649024e-07	8.895735652637308
ENSG00000226791	3.402225831649024e-07	4.812598149800056
ENSG00000075340	3.458981521638237e-07	6.097561397671571
ENSG00000183160	3.473313000597186e-07	7.6227589102420925
ENSG00000228549	3.4877019437165496e-07	2.743809090611641
ENSG00000185630	3.4877019437165496e-07	5.62065407513548
ENSG00000254635	3.531215784407231e-07	8.623865688014234
ENSG00000161970	3.531215784407262e-07	8.859298405673744
ENSG00000166173	3.590052313225314e-07	4.116783070059389
ENSG00000205277	3.619825259694157e-07	3.2105720664274497
ENSG00000204386	3.649837102592035e-07	8.8714441546616
ENSG00000073792	3.649837102592035e-07	5.377502395347935
ENSG00000240298	3.6800896902277014e-07	5.641986080114286
ENSG00000067533	3.6953068446702304e-07	8.661831047330354
ENSG00000226321	3.6953068446702304e-07	6.060173157144145
ENSG00000139083	3.6953068446702304e-07	8.770686183991927
ENSG00000005189	3.7259240450512944e-07	7.606407706503452
ENSG00000259781	3.7259240450512944e-07	7.865806758327111
ENSG00000146216	3.741324561692131e-07	5.7226995800776495
ENSG00000116586	3.772310611175769e-07	8.72363130039307
ENSG00000166681	3.772310611175769e-07	7.765279254664602
ENSG00000143369	3.7878966199702925e-07	6.476267315194237
ENSG00000180071	3.7878966199702925e-07	3.1659522687835446
ENSG00000196632	3.7878966199702925e-07	6.4471923520255014
ENSG00000068394	3.803544936903642e-07	8.584705813585193
ENSG00000102804	3.819255802159885e-07	8.681617358080997
ENSG00000104626	3.850866142825387e-07	8.357572418739672
ENSG00000236983	3.8667661030601977e-07	3.808906802477327
ENSG00000109158	3.882729581275275e-07	6.094210048167237
ENSG00000143575	3.89875682213082e-07	8.899784235633259
ENSG00000171433	3.9148480711919503e-07	2.3690930583626626
ENSG00000224687	3.9148480711919503e-07	2.980227075435169
ENSG00000159377	3.9148480711919503e-07	8.915978567617064
ENSG00000228376	3.947223580733928e-07	3.062614539877158
ENSG00000123562	3.979858092637767e-07	8.911929984621112
ENSG00000152380	3.996273098092208e-07	7.019120277742778
ENSG00000109390	3.996273098092208e-07	8.734784691090086
ENSG00000178184	4.0292998633140336e-07	7.218111535065478
ENSG00000112852	4.045912127988447e-07	6.209614707632005
ENSG00000162409	4.1130263346368776e-07	3.344811850424454
ENSG00000248610	4.18121710989689e-07	6.839954642933992
ENSG00000157985	4.198434962236353e-07	6.691466076688304
ENSG00000158716	4.198434962236353e-07	8.410994199155791
ENSG00000248916	4.233076690629505e-07	5.817291033646497
ENSG00000271943	4.250501094402452e-07	3.6971281668861598
ENSG00000073670	4.320895175551691e-07	6.991054520935152
ENSG00000233927	4.338669151209233e-07	8.936221482596823
ENSG00000126562	4.374429537197122e-07	5.424150741512395
ENSG00000138346	4.446807677488839e-07	8.270286152588326
ENSG00000116544	4.483429827771051e-07	7.282481670508738
ENSG00000166105	4.483429827771051e-07	3.1450197633180776
ENSG00000250056	4.5018501425393773e-07	5.331737804601924
ENSG00000234337	4.538910647941601e-07	3.784433346781402
ENSG00000057252	4.538910647941601e-07	8.794521077738523
ENSG00000197712	4.5950553164078435e-07	8.689178770011178
ENSG00000184319	4.6328576759024227e-07	7.594434579357532
ENSG00000164953	4.690125807168112e-07	7.979114791628804
ENSG00000164588	4.7093668958489696e-07	1.917761957070715
ENSG00000105520	4.787097570780105e-07	8.600109944100248
ENSG00000162814	4.806723287023275e-07	4.417800722909062
ENSG00000204356	4.846208446059114e-07	8.81323588036572
ENSG00000243024	4.866068484488226e-07	4.512118850667479
ENSG00000100450	4.906024976453933e-07	5.549822690634371
ENSG00000243587	4.906024976453933e-07	7.1992343291302
ENSG00000074590	4.926122032198739e-07	5.274575564154401
ENSG00000112378	4.926122032198739e-07	8.903832818629208
ENSG00000259867	4.966555277013597e-07	2.6656330203011844
ENSG00000176974	4.966555277013597e-07	8.637082945125533
ENSG00000138107	5.027807552283932e-07	8.819804934005067
ENSG00000120885	5.027807552283932e-07	7.020285150031121
ENSG00000095587	5.069047592063567e-07	7.753491083316251
ENSG00000261754	5.069047592063621e-07	4.455990862201424
ENSG00000131725	5.069047592063621e-07	8.635554832772975
ENSG00000049323	5.089790097248691e-07	8.844096431980775
ENSG00000261368	5.089790097248691e-07	1.7781278082556473
ENSG00000025800	5.152511298279664e-07	8.833478795345478
ENSG00000108671	5.258711162090768e-07	8.87549273765755
ENSG00000213741	5.280203676736749e-07	8.93217289960087
ENSG00000143436	5.301781120949262e-07	8.627457666781071
ENSG00000110002	5.323443818048202e-07	8.737305161733481
ENSG00000146411	5.323443818048202e-07	7.291470943406796
ENSG00000214832	5.36702627009072e-07	6.046752369781636
ENSG00000102743	5.36702627009072e-07	7.88194879972597
ENSG00000169641	5.388946677592781e-07	8.502864802364808
ENSG00000174032	5.433047495894053e-07	8.616840030145775
ENSG00000176531	5.433047495894053e-07	8.280903789223624
ENSG00000070831	5.477497186356399e-07	8.887638486645404
ENSG00000233217	5.544831677478624e-07	3.982935396585741
ENSG00000105640	5.567453835998163e-07	8.944318648588725
ENSG00000185267	5.612966169977718e-07	8.123315790373494
ENSG00000222724	5.612966169977718e-07	7.365303930859399
ENSG00000155886	5.612966169977718e-07	5.235011871728339
ENSG00000187695	5.612966169977718e-07	5.752359630387769
ENSG00000101182	5.635857024652521e-07	8.8795413206535
ENSG00000253797	5.658838125989826e-07	8.708429326700099
ENSG00000152894	5.681909816697131e-07	8.825381629353576
ENSG00000242258	5.751671870857947e-07	8.667943496740586
ENSG00000272009	5.751671870857968e-07	7.145092729481494
ENSG00000103723	5.775109371142547e-07	4.996782362918159
ENSG00000198937	5.798639193139293e-07	8.650221052404223
ENSG00000132676	5.798639193139293e-07	8.890158957288799
ENSG00000163040	5.822261687107863e-07	5.66114729260555
ENSG00000143756	5.869786098374483e-07	8.776262879340436
ENSG00000174326	5.965962537962885e-07	5.25193427224473
ENSG00000134291	5.965962537962885e-07	8.779319104045552
ENSG00000266970	5.965962537962885e-07	4.035016349041359
ENSG00000168071	6.039092798581088e-07	8.899784235633259
ENSG00000257543	6.063661559040739e-07	5.922454523424716
ENSG00000091157	6.063661559040739e-07	8.670463967383979
ENSG00000163382	6.063661559040739e-07	8.857770293321186
ENSG00000224032	6.088326929394553e-07	8.81323588036572
ENSG00000250215	6.088326929394553e-07	5.321087768200864
ENSG00000229017	6.088326929394553e-07	6.423160727339249
ENSG00000015133	6.162906364893595e-07	8.903832818629208
ENSG00000215120	6.162906364893595e-07	3.0463217314695683
ENSG00000109680	6.162906364893595e-07	7.601074015233044
ENSG00000117114	6.187961846554963e-07	7.294094605189296
ENSG00000187325	6.21311578065048e-07	8.643651998764877
ENSG00000103404	6.21311578065048e-07	8.483745686093439
ENSG00000248099	6.21311578065048e-07	5.270651777382872
ENSG00000229874	6.238368539708774e-07	6.465933150505326
ENSG00000243479	6.263720497609889e-07	5.388125761332823
ENSG00000225828	6.366127842791963e-07	7.8820986659631105
ENSG00000117143	6.366127842791963e-07	8.903832818629208
ENSG00000196092	6.366127842792031e-07	8.265768428292322
ENSG00000155324	6.417936529411465e-07	8.372703676028108
ENSG00000134690	6.443993462327621e-07	8.051753263968488
ENSG00000224945	6.443993462327621e-07	5.380661747909337
ENSG00000040341	6.496414431668384e-07	8.724623658683905
ENSG00000143621	6.549247454363111e-07	8.911929984621112
ENSG00000215875	6.54924745436318e-07	2.2468098482618073
ENSG00000253619	6.575819459234083e-07	4.5331219538107295
ENSG00000197653	6.602495648482843e-07	6.526371725124404
ENSG00000269965	6.656162154706755e-07	3.372799060477195
ENSG00000151553	6.65616215470679e-07	8.731728466384972
ENSG00000102265	6.65616215470679e-07	8.862811234607975
ENSG00000130985	6.65616215470679e-07	8.915978567617064
ENSG00000117640	6.683153262540428e-07	8.668935855031423
ENSG00000204164	6.710250136478375e-07	8.05680819326363
ENSG00000089220	6.737453175533914e-07	8.920027150613016
ENSG00000255224	6.792179352267425e-07	6.496012151836109
ENSG00000188042	6.792179352267425e-07	8.677033021023325
ENSG00000164070	6.792179352267425e-07	8.077606739062109
ENSG00000134376	6.792179352267425e-07	3.4166972256055295
ENSG00000224903	6.819703295203753e-07	4.505328573915419
ENSG00000139287	6.819703295203753e-07	3.435705920623582
ENSG00000262333	6.819703295203753e-07	6.502961664497436
ENSG00000176049	6.875074914285016e-07	4.276525741866858
ENSG00000176732	6.875074914285016e-07	6.128246458393595
ENSG00000226363	6.90292340444782e-07	2.985060725186978
ENSG00000117724	6.90292340444782e-07	8.586436082759835
ENSG00000116857	6.958947792099179e-07	8.815756351009115
ENSG00000163159	7.015411468221734e-07	8.768165713348534
ENSG00000163519	7.043809074552679e-07	8.096892806183174
ENSG00000143157	7.129669970997339e-07	8.833478795345478
ENSG00000147224	7.187471500293478e-07	8.868387929956484
ENSG00000251396	7.275023660991723e-07	6.072313953355659
ENSG00000158321	7.304436053305215e-07	6.163528116860937
ENSG00000243224	7.363605925961321e-07	6.430875374452255
ENSG00000077721	7.513563886546837e-07	8.826909741706134
ENSG00000197858	7.543907543056154e-07	8.895735652637308
ENSG00000173218	7.543907543056154e-07	7.135581493116562
ENSG00000150054	7.604950454337162e-07	6.746568457761779
ENSG00000261446	7.60495045433723e-07	4.6312251284663954
ENSG00000225724	7.697410508642808e-07	4.680807844588158
ENSG00000152784	7.759652911953798e-07	8.260256560599698
ENSG00000106025	7.853929135162851e-07	6.741169309469256
ENSG00000163346	7.853929135162851e-07	8.906353289272603
ENSG00000113302	7.88559973596654e-07	2.5222759663404783
ENSG00000229203	7.88559973596654e-07	2.235648104696523
ENSG00000086598	7.88559973596654e-07	8.928124316604919
ENSG00000251323	7.949311489207278e-07	7.066570823801325
ENSG00000112195	7.949311489207363e-07	8.565911861125388
ENSG00000092036	8.045812459141574e-07	8.230994837741735
ENSG00000269086	8.143444664930181e-07	4.915574028701794
ENSG00000269904	8.143444664930181e-07	4.650614177232188
ENSG00000122126	8.143444664930181e-07	8.815756351009115
ENSG00000188389	8.242220862835124e-07	6.723784883806314
ENSG00000113269	8.242220862835124e-07	8.681081604019276
ENSG00000100439	8.242220862835124e-07	8.700130003886112
ENSG00000223750	8.242220862835124e-07	3.561764011361851
ENSG00000246203	8.342153946815483e-07	6.584157078590314
ENSG00000118922	8.409425147604965e-07	8.689714524072901
ENSG00000184788	8.409425147604965e-07	7.628008990841624
ENSG00000181826	8.511315406765146e-07	7.768960375655558
ENSG00000245008	8.511315406765146e-07	6.532033671535189
ENSG00000250673	8.545543045821745e-07	5.853948370200607
ENSG00000213657	8.545543045821791e-07	7.127944264341986
ENSG00000117475	8.824191696548519e-07	8.670463967383979
ENSG00000163625	8.895213300346507e-07	8.414102714445852
ENSG00000185515	8.966786829019735e-07	8.682609716371832
ENSG00000120694	9.002781853190795e-07	8.903832818629208
ENSG00000164556	9.03891640786953e-07	7.39174112081448
ENSG00000204789	9.11160619170697e-07	8.028786598072625
ENSG00000156140	9.11160619170697e-07	4.058610422365811
ENSG00000241794	9.148162466993429e-07	1.949050301652185
ENSG00000197358	9.148162466993429e-07	2.505287398509807
ENSG00000267470	9.22170041363261e-07	5.862285188249432
ENSG00000144821	9.22170041363261e-07	8.616304276084053
ENSG00000166130	9.22170041363261e-07	8.782831932979782
ENSG00000234719	9.295809082716842e-07	7.79520384221663
ENSG00000101856	9.295809082716842e-07	8.750443269012171
ENSG00000236901	9.370492733933503e-07	8.760068547356632
ENSG00000102316	9.408051517307093e-07	8.899784235633259
ENSG00000179222	9.445755657393581e-07	8.915978567617064
ENSG00000117616	9.521602173838921e-07	8.907881401625161
ENSG00000177738	9.521602173839057e-07	8.460982300470286
ENSG00000133142	9.521602173839057e-07	8.756555718422403
ENSG00000251680	9.598036634849742e-07	4.215730568912999
ENSG00000169550	9.636475712919634e-07	2.773626691589092
ENSG00000173065	9.636475712919634e-07	8.59325958380621
ENSG00000160679	9.71380031796557e-07	8.867395571665647
ENSG00000119283	9.752686952336664e-07	5.244664300788478
ENSG00000176659	9.752686952336664e-07	5.111565114838676
ENSG00000137831	9.752686952336664e-07	7.717203702589829
ENSG00000231064	9.752686952336664e-07	5.988842474806979
ENSG00000159915	9.830911668055174e-07	7.7708659424046225
ENSG00000198171	9.830911668055174e-07	8.867395571665647
ENSG00000167524	9.949385768440158e-07	6.696149299967412
ENSG00000120664	9.949385768440264e-07	5.201556979939268
ENSG00000164344	1.006923786392757e-06	6.792551499068828
ENSG00000144712	1.006923786392757e-06	8.476509437974821
ENSG00000238178	1.0190483362452623e-06	4.213629636394763
ENSG00000158793	1.0190483362452623e-06	8.696819331773968
ENSG00000235651	1.0272095491003043e-06	4.129953315200539
ENSG00000116183	1.031313783673815e-06	6.583283118480681
ENSG00000173166	1.035433848274983e-06	7.764913243597022
ENSG00000132128	1.0395698016108846e-06	8.77122193805365
ENSG00000144481	1.0395698016108846e-06	2.807407217383994
ENSG00000087085	1.0520735842262113e-06	5.758693671875168
ENSG00000268041	1.0520735842262225e-06	7.649958194596157
ENSG00000088756	1.0604899686785192e-06	5.784453824795367
ENSG00000160447	1.06472249898488e-06	7.731927767386301
ENSG00000138640	1.06472249898488e-06	8.8714441546616
ENSG00000143502	1.0689713348471071e-06	4.145146868733131
ENSG00000168653	1.07751816502601e-06	8.826909741706134
ENSG00000245017	1.0861309449328337e-06	6.101215026278267
ENSG00000100201	1.0904622187627982e-06	8.944318648588725
ENSG00000204860	1.0904622187628041e-06	3.5027105857765117
ENSG00000166664	1.0991748415280432e-06	2.2784574038381824
ENSG00000091039	1.1123698920370678e-06	8.806666826726374
ENSG00000188419	1.1123698920370678e-06	8.65174916475678
ENSG00000232124	1.1168021223979891e-06	6.2587135818339545
ENSG00000152022	1.1257177797974242e-06	8.69760953324272
ENSG00000135766	1.1347021206078795e-06	8.87549273765755
ENSG00000142945	1.1347021206078795e-06	7.918602191519973
ENSG00000119979	1.1347021206078795e-06	8.654269635400174
ENSG00000268856	1.1347021206078795e-06	5.218872044335477
ENSG00000244219	1.1437556533697976e-06	5.693526394053618
ENSG00000112667	1.1437556533698098e-06	8.726687525098185
ENSG00000249115	1.1528788902240428e-06	8.673520192089095
ENSG00000083457	1.1620723469360228e-06	8.665423026097193
ENSG00000225506	1.1666955699124928e-06	2.1720094967506336
ENSG00000119004	1.1713365429201888e-06	8.701324518999034
ENSG00000185825	1.1713365429201888e-06	8.915978567617064
ENSG00000227906	1.175995331460116e-06	2.3622448650656542
ENSG00000188611	1.175995331460116e-06	5.4195804166424475
ENSG00000227999	1.175995331460116e-06	5.604532191597929
ENSG00000235609	1.185366618296986e-06	5.9970593412166115
ENSG00000118193	1.185366618296986e-06	7.9207426630874345
ENSG00000139117	1.1900792487546377e-06	8.161760393111564
ENSG00000173926	1.1995588158999443e-06	7.839033092284599
ENSG00000174010	1.2284367967267484e-06	8.777790991692996
ENSG00000271420	1.2284367967267484e-06	2.4979797614816075
ENSG00000123416	1.2284367967267484e-06	8.84715265668589
ENSG00000116815	1.2284367967267484e-06	7.963324773289169
ENSG00000011143	1.2579851154566551e-06	8.195804396476039
ENSG00000159208	1.2629760515258934e-06	6.427926179527391
ENSG00000122863	1.2679860924561507e-06	6.724616387668141
ENSG00000268536	1.283131548385691e-06	4.391568522826727
ENSG00000007392	1.2831315483856979e-06	8.86991604230904
ENSG00000198739	1.293325338265716e-06	3.023295691809366
ENSG00000167447	1.293325338265716e-06	8.659846330748683
ENSG00000180998	1.293325338265716e-06	6.6640035165503795
ENSG00000157470	1.2984514927857676e-06	3.700453350115295
ENSG00000056050	1.2984514927857676e-06	8.578338916767933
ENSG00000143774	1.2984514927857676e-06	8.895735652637308
ENSG00000122490	1.3087626798300702e-06	8.57581844612454
ENSG00000174307	1.3087626798300702e-06	8.24925303613982
ENSG00000217801	1.313947856648727e-06	6.511938824756354
ENSG00000085491	1.3243777395170228e-06	8.660838689039519
ENSG00000115963	1.3296225913862433e-06	8.405633982806089
ENSG00000237708	1.3401724824648125e-06	2.7377709543227695
ENSG00000214708	1.3454776690341768e-06	4.073710670662102
ENSG00000258984	1.3508031149611693e-06	4.154062416814296
ENSG00000260063	1.3561488945734844e-06	6.225929504481786
ENSG00000253695	1.3723089827131024e-06	3.242013546297773
ENSG00000144647	1.3723089827131024e-06	8.498816219368857
ENSG00000165197	1.3831854176738633e-06	4.81696640857578
ENSG00000126088	1.3831854176738633e-06	8.776262879340436
ENSG00000133318	1.3996561498649866e-06	8.924075733608968
ENSG00000130489	1.4051883206778124e-06	8.088073058522852
ENSG00000224812	1.4051883206778124e-06	3.537857509595851
ENSG00000206113	1.4107415829300822e-06	4.305983653083009
ENSG00000049541	1.4163160138643512e-06	8.430526062499403
ENSG00000163386	1.433167095244366e-06	8.812700126303998
ENSG00000249784	1.433167095244366e-06	3.525502478331384
ENSG00000225657	1.433167095244366e-06	1.8594959458831455
ENSG00000105427	1.433167095244366e-06	3.672187592010943
ENSG00000240455	1.4502115015448232e-06	3.0713348285628106
ENSG00000205786	1.4502115015448232e-06	3.5144097213003764
ENSG00000196924	1.4502115015448232e-06	8.883589903649453
ENSG00000107331	1.4559362988626136e-06	8.776798633402159
ENSG00000101412	1.4559362988626136e-06	8.592802979577096
ENSG00000143222	1.4616828926092137e-06	8.865867459313089
ENSG00000184785	1.4674513624924047e-06	5.493583528310881
ENSG00000164742	1.4674513624924047e-06	5.572514142731113
ENSG00000185614	1.4674513624924047e-06	6.4269777744624905
ENSG00000237301	1.4732417884984811e-06	5.214509242443104
ENSG00000203761	1.4907456073131114e-06	7.933456579964951
ENSG00000214024	1.4907456073131114e-06	3.296587141611896
ENSG00000228527	1.4966246632752497e-06	3.293477124334255
ENSG00000253102	1.4966246632752497e-06	1.9591505559486484
ENSG00000235616	1.4966246632752497e-06	2.081811717327818
ENSG00000132436	1.4966246632752497e-06	8.43383673461155
ENSG00000257621	1.496624663275255e-06	8.85120123968184
ENSG00000143324	1.5084499376675992e-06	8.83195068299292
ENSG00000117625	1.526356984856357e-06	8.812700126303998
ENSG00000186364	1.5384087362911507e-06	8.096249374347362
ENSG00000165240	1.5444689773356796e-06	8.64212388641232
ENSG00000116981	1.5444689773356796e-06	2.2949514283297994
ENSG00000117399	1.5444689773356796e-06	8.221167402575189
ENSG00000175606	1.5505522400901813e-06	8.660382084810406
ENSG00000130779	1.5566586085378185e-06	8.8714441546616
ENSG00000256101	1.56278816695447e-06	3.420444251703623
ENSG00000185339	1.568940999909576e-06	8.732264220446693
ENSG00000234377	1.581316829186817e-06	5.643313522432542
ENSG00000272323	1.5813168291868256e-06	5.416787445504397
ENSG00000196372	1.5813168291868256e-06	7.332798032238998
ENSG00000123728	1.593786778834044e-06	8.853721710325235
ENSG00000229789	1.6000572633672485e-06	7.11900024592661
ENSG00000259032	1.619011792927686e-06	4.445579681149232
ENSG00000273062	1.6253779512804487e-06	8.445648886359766
ENSG00000169242	1.6317682462289826e-06	6.549287919909524
ENSG00000258920	1.6317682462289826e-06	7.944308787250276
ENSG00000189045	1.651084830814308e-06	7.132804765083894
ENSG00000102882	1.651084830814308e-06	8.746930440077941
ENSG00000158079	1.651084830814308e-06	8.380871558424543
ENSG00000107242	1.6575725538423502e-06	8.920027150613016
ENSG00000176463	1.6706218262357118e-06	8.419190391737303
ENSG00000177600	1.6706218262357118e-06	8.936221482596823
ENSG00000149548	1.677183554713544e-06	7.315956164776515
ENSG00000135776	1.677183554713544e-06	8.71247790969605
ENSG00000122696	1.6837701313056678e-06	8.333280920763963
ENSG00000109758	1.6837701313056678e-06	3.2673382013667602
ENSG00000125834	1.6903816463476777e-06	8.721110829749675
ENSG00000135250	1.6903816463476777e-06	8.760068547356632
ENSG00000228065	1.6903816463476777e-06	5.5073366093096485
ENSG00000235984	1.697018190488706e-06	3.3023832679010257
ENSG00000258994	1.697018190488706e-06	5.545348270233345
ENSG00000175741	1.703679854692501e-06	6.910408358996053
ENSG00000224023	1.7103667302385264e-06	4.702468623767526
ENSG00000212197	1.717078908722836e-06	2.5465340978397166
ENSG00000105193	1.7238164820592917e-06	8.944318648588725
ENSG00000125898	1.7305795424804393e-06	7.599782258636296
ENSG00000100997	1.7441824951074193e-06	8.792992965385965
ENSG00000162607	1.7578885108797678e-06	8.798033906672751
ENSG00000164111	1.7578885108797678e-06	8.8795413206535
ENSG00000132677	1.7647804014438575e-06	3.403727783018934
ENSG00000110400	1.771698339241308e-06	7.902714931696509
ENSG00000123353	1.7786424187655974e-06	8.398058248699186
ENSG00000182179	1.7856127348374635e-06	8.920027150613016
ENSG00000197329	1.7996324575496382e-06	8.928124316604919
ENSG00000171033	1.7996324575496382e-06	8.215388550404596
ENSG00000102393	1.8137582725296217e-06	8.787416270037454
ENSG00000229473	1.8279909502340959e-06	6.375893177586017
ENSG00000212456	1.8351476048348972e-06	8.137812601178966
ENSG00000219027	1.8423312664596412e-06	3.2011627651087924
ENSG00000173894	1.849542032922941e-06	5.540916601316524
ENSG00000138109	1.8567800023776569e-06	2.8392716554521584
ENSG00000223478	1.8567800023776569e-06	7.557853020737111
ENSG00000225370	1.864045273315799e-06	3.8283842046700727
ENSG00000234222	1.8786581153134256e-06	6.824466474194771
ENSG00000197558	1.8933813536793028e-06	7.0001074180167
ENSG00000254873	1.8933813536793028e-06	6.671014859357679
ENSG00000236846	1.9007846213666267e-06	2.177323963138098
ENSG00000184900	1.9007846213666267e-06	8.837527378341429
ENSG00000101187	1.908215788676143e-06	8.75601996436068
ENSG00000165644	1.9156749565058645e-06	8.648692940051664
ENSG00000148600	1.9156749565058645e-06	4.923754179523945
ENSG00000132541	1.9231622261020447e-06	8.399384204229658
ENSG00000165695	1.9231622261020447e-06	4.045609169590971
ENSG00000170011	1.9231622261020447e-06	7.309959389215456
ENSG00000184731	1.9231622261020447e-06	2.6714419807954295
ENSG00000203697	1.9231622261020447e-06	5.368883750730372
ENSG00000204390	1.9382214773267576e-06	7.182033316678836
ENSG00000138678	1.953394359328029e-06	5.584140481271709
ENSG00000259917	1.961023668717931e-06	6.0228328714860035
ENSG00000135119	1.961023668717931e-06	7.716790955517585
ENSG00000179051	1.961023668717931e-06	8.819804934005067
ENSG00000197982	1.9686816947284345e-06	8.658318218396126
ENSG00000135631	1.9686816947284345e-06	8.780311462336389
ENSG00000027644	1.9686816947284345e-06	3.805147602054826
ENSG00000093217	1.984084311832316e-06	7.89495546658711
ENSG00000089289	1.9840843118323443e-06	8.792992965385965
ENSG00000238055	1.9918291114309123e-06	3.715230695748939
ENSG00000101638	1.999603044662904e-06	5.249281049815799
ENSG00000205208	1.999603044662904e-06	8.498614062546771
ENSG00000255240	2.0074062166808855e-06	4.234694524031411
ENSG00000171873	2.0231006994971442e-06	2.5491963817007552
ENSG00000099256	2.0231006994971442e-06	7.365617869098439
ENSG00000127084	2.030992222415903e-06	8.725159412745626
ENSG00000168556	2.038913408364148e-06	8.432844376320713
ENSG00000032742	2.0389134083641585e-06	8.037882800386273
ENSG00000129214	2.04686436431687e-06	4.827525363942515
ENSG00000144741	2.04686436431687e-06	8.5641293013658
ENSG00000145331	2.070896927480544e-06	8.386500544357997
ENSG00000229267	2.070896927480544e-06	6.2586616050744786
ENSG00000092470	2.070896927480544e-06	8.375294863076036
ENSG00000086289	2.0789680405808334e-06	7.761679869851256
ENSG00000171222	2.0870694641057094e-06	8.804602960312097
ENSG00000180867	2.0870694641057094e-06	8.019044990769595
ENSG00000268034	2.0952013072566735e-06	4.304269326279125
ENSG00000241335	2.1033636796104195e-06	1.2385809464477586
ENSG00000101608	2.1115566911202507e-06	8.911929984621112
ENSG00000114942	2.1197804521172097e-06	8.948367231584678
ENSG00000143740	2.1363206657927408e-06	8.758083830774959
ENSG00000143590	2.1363206657927408e-06	5.842438497184309
ENSG00000136108	2.144637341033232e-06	8.684137828724392
ENSG00000110660	2.144637341033232e-06	8.863346988669695
ENSG00000150637	2.1529852108871534e-06	7.022672456978063
ENSG00000227708	2.1613643875927946e-06	5.706468324484267
ENSG00000185928	2.186690886988284e-06	7.733676462380531
ENSG00000129038	2.186690886988284e-06	3.1974367151425303
ENSG00000131061	2.1951964212062807e-06	8.049115340915897
ENSG00000135677	2.203733829270328e-06	8.8795413206535
ENSG00000162191	2.212303225748649e-06	8.840047848984822
ENSG00000152463	2.212303225748649e-06	3.275793382627659
ENSG00000250966	2.212303225748649e-06	6.255362535546186
ENSG00000102580	2.212303225748649e-06	8.920027150613016
ENSG00000144395	2.2295384441861017e-06	7.052017053923767
ENSG00000214226	2.238204497250562e-06	7.75725835965751
ENSG00000103642	2.238204497250562e-06	8.666415384388028
ENSG00000069956	2.238204497250562e-06	8.825381629353576
ENSG00000137501	2.238204497250562e-06	8.399050606990022
ENSG00000185522	2.2382044972505737e-06	8.400657869175184
ENSG00000128596	2.2469030009424825e-06	7.516536142052829
ENSG00000101868	2.2820238588748773e-06	8.59246938233746
ENSG00000239223	2.308710984570852e-06	3.7062359949629946
ENSG00000186212	2.3087109845708723e-06	7.018929140693771
ENSG00000012171	2.3266691746103684e-06	7.655291885866565
ENSG00000158560	2.3356986608276784e-06	7.186289883544879
ENSG00000233469	2.3538590186338096e-06	3.219401081410433
ENSG00000181467	2.3538590186338303e-06	8.766637600995978
ENSG00000235477	2.362990132650792e-06	7.9188482054989295
ENSG00000225620	2.362990132650792e-06	2.8337086547074155
ENSG00000234817	2.362990132650792e-06	5.220017756905237
ENSG00000150907	2.372155365719778e-06	8.788944382390012
ENSG00000065135	2.381354840092938e-06	8.78436004533234
ENSG00000235241	2.3905886784400085e-06	2.8780693334083747
ENSG00000174680	2.4091599398309294e-06	6.179423058809464
ENSG00000206921	2.4091599398309505e-06	5.035088187328195
ENSG00000006453	2.4091599398309505e-06	6.327356924320842
ENSG00000225518	2.4091599398309505e-06	5.292123048352679
ENSG00000130055	2.4278701396545005e-06	4.754711398998698
ENSG00000176842	2.4372776526287307e-06	4.357571183568906
ENSG00000223431	2.4372776526287307e-06	3.9766020916518454
ENSG00000125843	2.4372776526287307e-06	8.292259336742728
ENSG00000170855	2.4372776526287307e-06	8.660838689039519
ENSG00000231607	2.446720274441368e-06	8.08282996041398
ENSG00000186847	2.446720274441368e-06	4.976881195893033
ENSG00000105467	2.465711347534983e-06	5.19963006471422
ENSG00000150995	2.4848443691353667e-06	8.704380743704148
ENSG00000163121	2.4848443691353667e-06	4.1855958162412135
ENSG00000227848	2.4848443691353667e-06	3.9677212533288317
ENSG00000188010	2.4848443691353667e-06	7.649220283712349
ENSG00000071282	2.494464428198943e-06	5.177019481132195
ENSG00000224452	2.5041203563436955e-06	4.2075867312409585
ENSG00000126247	2.513812281792912e-06	8.883589903649453
ENSG00000143195	2.5431053307613716e-06	6.023669837622767
ENSG00000231991	2.5431053307613716e-06	6.429030561424825
ENSG00000102780	2.543105330761408e-06	7.524661618229809
ENSG00000180332	2.543105330761408e-06	3.529933124240026
ENSG00000188130	2.5529425364198106e-06	8.093819496865505
ENSG00000231416	2.592659119963818e-06	5.072559018428536
ENSG00000198924	2.5926591199638547e-06	8.660838689039519
ENSG00000099246	2.5926591199638547e-06	8.825381629353576
ENSG00000226856	2.6127399113435155e-06	5.35629595610617
ENSG00000221643	2.6127399113435155e-06	3.5036029700152143
ENSG00000114790	2.622836395840642e-06	5.94644555308046
ENSG00000132702	2.6431422102505313e-06	3.9788019664719574
ENSG00000204410	2.6431422102505313e-06	7.977906288507528
ENSG00000128487	2.6431422102505313e-06	8.480271159735798
ENSG00000197948	2.65335180864672e-06	8.7939853236768
ENSG00000237975	2.65335180864672e-06	3.0959567258177714
ENSG00000227311	2.673885062455722e-06	3.8409016868747052
ENSG00000220785	2.6842089890984468e-06	8.368778100021634
ENSG00000151893	2.6842089890984468e-06	8.682609716371832
ENSG00000185420	2.6945712971546216e-06	8.485678112090167
ENSG00000123374	2.704972123393489e-06	8.481093775032495
ENSG00000272994	2.704972123393489e-06	8.455889068598553
ENSG00000231473	2.71541160504874e-06	5.828235940295902
ENSG00000270820	2.7575588468428872e-06	7.500049060085404
ENSG00000076003	2.7681936804424637e-06	8.736769407671758
ENSG00000232739	2.778868002696107e-06	2.1137339195862412
ENSG00000141127	2.7895819541301046e-06	8.769693825701092
ENSG00000221990	2.8003356757472665e-06	7.527839064818619
ENSG00000147168	2.832836878903949e-06	8.924075733608968
ENSG00000166896	2.8437511008635995e-06	8.175692921913832
ENSG00000233961	2.8547058052203956e-06	7.2205020162287346
ENSG00000171817	2.9100916163227598e-06	7.553219373286732
ENSG00000143442	2.9100916163227598e-06	8.915978567617064
ENSG00000228623	2.9212922539353455e-06	6.1364812525607775
ENSG00000213358	2.9212922539353455e-06	2.837061155038533
ENSG00000248468	2.9212922539353455e-06	3.208317864148251
ENSG00000171960	2.9212922539353455e-06	8.47299660904059
ENSG00000177932	2.9212922539353455e-06	5.942268641261666
ENSG00000227543	2.932534391486604e-06	7.060687390460842
ENSG00000143319	2.932534391486604e-06	8.764652884414303
ENSG00000162722	2.955143756251676e-06	5.716245228365256
ENSG00000224831	2.955143756251676e-06	5.509015375291146
ENSG00000086717	2.955143756251676e-06	5.02999367237807
ENSG00000162004	2.9665112796358365e-06	8.387519761896495
ENSG00000196396	2.977920895302614e-06	8.892679427932192
ENSG00000242276	2.977920895302614e-06	4.551441937289876
ENSG00000075391	2.989372752591598e-06	7.920625210678236
ENSG00000104432	2.989372752591598e-06	6.36397952092921
ENSG00000212978	3.0124037919189486e-06	8.108263682917665
ENSG00000259511	3.0124037919189486e-06	4.240513983690218
ENSG00000200534	3.0124037919189486e-06	7.1817665202486545
ENSG00000253771	3.0356056024556855e-06	6.556824705467776
ENSG00000158062	3.0472709256669346e-06	8.677568775085046
ENSG00000008277	3.0472709256669346e-06	8.288465201153805
ENSG00000118997	3.0472709256669346e-06	7.178498066308178
ENSG00000130255	3.0472709256669723e-06	8.940270065592774
ENSG00000162757	3.058979397191308e-06	7.2986324795040405
ENSG00000216915	3.058979397191308e-06	4.167331247797288
ENSG00000220472	3.070731169934666e-06	7.215736710604397
ENSG00000251976	3.070731169934666e-06	3.8620546330556076
ENSG00000265802	3.070731169934666e-06	3.9957956966327286
ENSG00000148688	3.070731169934666e-06	8.634026720420415
ENSG00000143753	3.0825263973189114e-06	8.835999265988871
ENSG00000168434	3.0825263973189114e-06	8.63249860806786
ENSG00000174939	3.0825263973189114e-06	5.501212430044508
ENSG00000134597	3.1062478322877785e-06	8.574746938001098
ENSG00000253327	3.1062478322877785e-06	4.7292701651811155
ENSG00000132694	3.1421597599489873e-06	8.777790991692996
ENSG00000110108	3.1421597599489873e-06	8.903832818629208
ENSG00000131979	3.142159759949004e-06	8.479363505857851
ENSG00000174628	3.1784711656844798e-06	6.9568753143602065
ENSG00000214562	3.2029028014838847e-06	5.891895482379211
ENSG00000178947	3.215186304998006e-06	6.982042695547603
ENSG00000226976	3.215186304998006e-06	6.062686406091652
ENSG00000135617	3.215186304998006e-06	8.73325657873753
ENSG00000166224	3.2398894819751077e-06	8.63249860806786
ENSG00000004487	3.252309476540372e-06	8.77122193805365
ENSG00000147065	3.264775290125973e-06	8.918499038260457
ENSG00000212657	3.2647752901259843e-06	3.4488369228082627
ENSG00000189171	3.2772870846367876e-06	7.539099915533322
ENSG00000197958	3.2898450225225303e-06	8.940270065592774
ENSG00000229278	3.3024492667792247e-06	3.801785810615552
ENSG00000122862	3.3150999809509937e-06	8.936221482596823
ENSG00000066027	3.3150999809509937e-06	8.81881257571423
ENSG00000224165	3.3150999809509937e-06	6.978442283352693
ENSG00000229689	3.3150999809509937e-06	6.345632807159757
ENSG00000234215	3.327797329131791e-06	2.016047838131806
ENSG00000138814	3.3405414759671696e-06	8.82385351700102
ENSG00000078596	3.353332586656053e-06	8.887638486645404
ENSG00000223612	3.353332586656053e-06	6.912260300634719
ENSG00000234006	3.3790563631672257e-06	3.9311081863792694
ENSG00000108375	3.3790563631672257e-06	5.366996839779902
ENSG00000235508	3.3790563631672257e-06	4.820571426801973
ENSG00000117308	3.3919893621697933e-06	8.337583951166945
ENSG00000231105	3.3919893621697933e-06	7.28989042405733
ENSG00000203721	3.3919893621697933e-06	5.233818328341796
ENSG00000184613	3.417998418819997e-06	6.440508334466023
ENSG00000132688	3.417998418819997e-06	7.951681934297663
ENSG00000113657	3.4310748130156062e-06	4.321425084414969
ENSG00000197852	3.4310748130156062e-06	8.41631644709727
ENSG00000172586	3.4573721787583933e-06	8.714998380339443
ENSG00000176871	3.4573721787583933e-06	8.567721280132636
ENSG00000188095	3.4573721787583933e-06	5.327458275960444
ENSG00000125514	3.4573721787583933e-06	3.4979446079289307
ENSG00000168056	3.4573721787584115e-06	8.911929984621112
ENSG00000223705	3.4971822246408326e-06	8.865867459313089
ENSG00000135900	3.497182224640845e-06	8.62692191271935
ENSG00000117650	3.497182224640845e-06	7.890371129529437
ENSG00000225603	3.497182224640845e-06	3.421310268110998
ENSG00000162600	3.497182224640845e-06	8.63654719106381
ENSG00000256673	3.5105499909133518e-06	6.814362286596728
ENSG00000169188	3.5239669197848485e-06	8.521123000762891
ENSG00000105464	3.537433184387699e-06	6.857657292785275
ENSG00000096696	3.5781297326221783e-06	5.067164988454163
ENSG00000211802	3.5917950831060372e-06	2.604521626054144
ENSG00000204624	3.605510643723202e-06	4.703030704920933
ENSG00000177519	3.619276591114992e-06	6.651345756734904
ENSG00000138758	3.6330931025140933e-06	8.76564524270514
ENSG00000078246	3.6469603557463502e-06	8.305731041261055
ENSG00000221743	3.6748478019908698e-06	7.478258490164453
ENSG00000166886	3.7312394870976944e-06	8.298626233559988
ENSG00000066279	3.7597466239384316e-06	8.648692940051664
ENSG00000118292	3.7597466239384316e-06	7.4559005349545195
ENSG00000178217	3.7740786546389723e-06	4.415561035813588
ENSG00000126903	3.802900559910255e-06	8.792992965385965
ENSG00000163866	3.802900559910255e-06	8.600162234685193
ENSG00000261105	3.8465308038808325e-06	4.350389140775298
ENSG00000204131	3.8465308038808325e-06	6.304692183386096
ENSG00000101282	3.861180932855885e-06	5.939379688223052
ENSG00000143337	3.875884731096144e-06	8.826373987644413
ENSG00000136688	3.875884731096144e-06	4.586733461691944
ENSG00000143537	3.890642386802661e-06	8.776262879340436
ENSG00000197385	3.890642386802661e-06	8.476052833745705
ENSG00000151611	3.890642386802661e-06	7.804782718724791
ENSG00000236060	3.935240390158768e-06	5.347269337977656
ENSG00000136492	3.935240390158768e-06	8.111038600968088
ENSG00000146112	3.9652451584210765e-06	8.82385351700102
ENSG00000158258	3.9652451584210765e-06	6.526908456072943
ENSG00000237773	3.980329946441106e-06	2.9875442466980404
ENSG00000157483	3.980329946441106e-06	6.759815757598942
ENSG00000112312	3.980329946441106e-06	8.46948378010636
ENSG00000128245	3.9954699270233e-06	8.7939853236768
ENSG00000174327	4.0106652934464065e-06	7.738942316094201
ENSG00000164587	4.010665293446421e-06	8.944318648588725
ENSG00000204970	4.025916239633008e-06	1.5660792651700646
ENSG00000260682	4.041222960151148e-06	8.768165713348534
ENSG00000213064	4.04122296015117e-06	8.792457211324242
ENSG00000163923	4.056585650216959e-06	8.403968541287332
ENSG00000143258	4.056585650216959e-06	8.79956201902531
ENSG00000196420	4.07200450569617e-06	3.011698425347431
ENSG00000198535	4.08747972310656e-06	5.342123850602598
ENSG00000160867	4.118600033062361e-06	7.380487362320821
ENSG00000107872	4.134245521920754e-06	8.50744913942248
ENSG00000273107	4.134245521920754e-06	4.845576564869334
ENSG00000071073	4.134245521920754e-06	8.692770748778015
ENSG00000257809	4.165708163128151e-06	3.663809890759133
ENSG00000115194	4.165708163128151e-06	3.9162499919130798
ENSG00000230979	4.1815257157565104e-06	7.063085406039531
ENSG00000105088	4.197401024363447e-06	3.9537764509058007
ENSG00000035720	4.197401024363469e-06	8.843104073689938
ENSG00000249992	4.229325717409232e-06	2.949259976830809
ENSG00000122591	4.229325717409232e-06	8.810179655660605
ENSG00000118515	4.229325717409232e-06	8.87549273765755
ENSG00000125868	4.277650993812637e-06	8.891687069641355
ENSG00000054277	4.31016238849724e-06	8.17436696638336
ENSG00000162923	4.31016238849724e-06	8.895735652637308
ENSG00000162755	4.326507066549355e-06	7.871082270263925
ENSG00000198520	4.359375420221811e-06	6.08855415965233
ENSG00000111639	4.359375420221811e-06	8.83195068299292
ENSG00000268785	4.359375420221811e-06	4.6182054905232475
ENSG00000107951	4.359375420221811e-06	8.566649772009194
ENSG00000120370	4.359375420221811e-06	8.66137444310124
ENSG00000050438	4.409128573758438e-06	7.781784428283246
ENSG00000172987	4.476316109153368e-06	2.93419678424891
ENSG00000102466	4.493266192166568e-06	5.152208690574309
ENSG00000186952	4.544487543610944e-06	6.9946161202942765
ENSG00000121486	4.561685746968409e-06	8.722103188040512
ENSG00000086730	4.5962700842338055e-06	8.80513871437382
ENSG00000187323	4.5962700842338055e-06	7.872156256706346
ENSG00000153404	4.613656654400516e-06	6.740126601628782
ENSG00000165175	4.631106450965359e-06	8.536122817633776
ENSG00000134287	4.648619693865191e-06	8.86433934696053
ENSG00000131724	4.648619693865191e-06	8.704380743704148
ENSG00000228205	4.648619693865191e-06	7.4063958971168
ENSG00000258733	4.683837402055423e-06	7.534398460234819
ENSG00000168393	4.701542310864221e-06	8.532276391459911
ENSG00000163682	4.701542310864221e-06	8.940270065592774
ENSG00000154640	4.701542310864221e-06	8.788408628328291
ENSG00000267904	4.737145352206074e-06	7.918084863277839
ENSG00000231346	4.7550439326677465e-06	4.456360249271644
ENSG00000184517	4.791036338546353e-06	7.959237887716626
ENSG00000228986	4.791036338546353e-06	5.371885448766784
ENSG00000160688	4.791036338546353e-06	8.772214296344485
ENSG00000102755	4.7910363385463784e-06	6.124108013231492
ENSG00000110880	4.8091306163435205e-06	8.887638486645404
ENSG00000143149	4.827290580210518e-06	8.835999265988871
ENSG00000244588	4.845516458207854e-06	3.7899522114428086
ENSG00000213885	4.845516458207854e-06	6.336532655246815
ENSG00000101298	4.8638084791484144e-06	7.867235844090059
ENSG00000164574	4.8638084791484144e-06	8.844096431980775
ENSG00000135269	4.882166872599621e-06	8.86991604230904
ENSG00000143603	4.90059186888604e-06	8.911929984621112
ENSG00000116863	4.90059186888604e-06	8.473988967331426
ENSG00000182899	4.900591868886067e-06	8.944318648588725
ENSG00000052749	4.9376425950618855e-06	8.878013208300944
ENSG00000233977	4.956268789406698e-06	4.359805385549061
ENSG00000131373	4.956268789406698e-06	8.684673582786113
ENSG00000068354	4.993724007493609e-06	8.682609716371832
ENSG00000113212	4.993724007493609e-06	6.200760531729655
ENSG00000163131	4.993724007493609e-06	8.924075733608968
ENSG00000197989	4.993724007493609e-06	8.702852631351591
ENSG00000269591	4.993724007493653e-06	3.8826847065184684
ENSG00000238934	5.012553500297085e-06	2.3329731588846356
ENSG00000143375	5.05041743187621e-06	7.747711114376609
ENSG00000164291	5.069452344362115e-06	8.415324088806432
ENSG00000197168	5.069452344362115e-06	4.578003730221676
ENSG00000242612	5.088556205085644e-06	8.097294023223142
ENSG00000143434	5.107729252855325e-06	6.769439859860951
ENSG00000272108	5.165665918325981e-06	3.38299126229393
ENSG00000142686	5.165665918325981e-06	8.525171583758842
ENSG00000267312	5.204640710827475e-06	6.213101076416803
ENSG00000177839	5.224233940021436e-06	8.269829548359214
ENSG00000186312	5.243898050057057e-06	8.147888595003893
ENSG00000147383	5.243898050057057e-06	8.493854427914675
ENSG00000182552	5.283439894108491e-06	8.494311032143788
ENSG00000270160	5.323268213960988e-06	2.6148088854260987
ENSG00000013306	5.323268213961007e-06	8.887638486645404
ENSG00000017373	5.323268213961007e-06	6.434192806765089
ENSG00000129534	5.4444919330820915e-06	8.811707768013164
ENSG00000115268	5.4444919330820915e-06	8.944318648588725
ENSG00000131931	5.485486126447622e-06	8.434038891433634
ENSG00000114480	5.485486126447622e-06	8.6496852983425
ENSG00000110921	5.485486126447622e-06	8.210602056524838
ENSG00000147604	5.506094292867396e-06	8.944318648588725
ENSG00000198755	5.506094292867396e-06	8.936221482596823
ENSG00000112977	5.506094292867426e-06	8.883589903649453
ENSG00000100228	5.506094292867426e-06	8.825381629353576
ENSG00000116584	5.547534044325228e-06	8.920027150613016
ENSG00000171174	5.631314437863599e-06	7.813382890782106
ENSG00000198732	5.652448735023793e-06	8.882061791296895
ENSG00000181004	5.673659233916466e-06	7.989835558496576
ENSG00000105219	5.673659233916466e-06	6.459167261800255
ENSG00000102554	5.7377505713619e-06	8.392077239706508
ENSG00000173757	5.73775057136193e-06	8.516002909643497
ENSG00000243517	5.780863975751585e-06	7.034164979152099
ENSG00000169679	5.846118181402549e-06	8.670463967383979
ENSG00000200742	5.846118181402549e-06	3.549648652654806
ENSG00000064199	5.846118181402549e-06	5.631040210393081
ENSG00000101888	5.868026416874751e-06	8.567185526070915
ENSG00000160741	5.890013519133914e-06	8.86991604230904
ENSG00000164949	5.912079759498916e-06	8.127083066714754
ENSG00000102241	6.0011415594577515e-06	8.849673127329284
ENSG00000256733	6.023607591237015e-06	4.409708356194997
ENSG00000237697	6.0461544077351155e-06	3.5347038123706023
ENSG00000270681	6.0461544077351155e-06	7.161413281470939
ENSG00000236345	6.0461544077351155e-06	4.334143802109028
ENSG00000121851	6.091491506104166e-06	8.770229579762812
ENSG00000129167	6.091491506104166e-06	6.517977189971436
ENSG00000161036	6.1142823458488895e-06	8.802082489668702
ENSG00000075891	6.1142823458488895e-06	3.851611907230343
ENSG00000100650	6.160110007969151e-06	8.936221482596823
ENSG00000037241	6.183147393691067e-06	8.508441497713315
ENSG00000166682	6.206267526281846e-06	7.137887437571822
ENSG00000231584	6.206267526281901e-06	7.7739361551180926
ENSG00000175567	6.229470689713685e-06	8.895735652637308
ENSG00000089847	6.229470689713685e-06	8.446641244650603
ENSG00000181191	6.276127249616379e-06	8.663894913744633
ENSG00000081026	6.276127249616379e-06	8.53604366780117
ENSG00000132122	6.299581218667015e-06	5.855785897625578
ENSG00000072858	6.299581218667038e-06	8.796505794320195
ENSG00000172465	6.3467419734108875e-06	8.350063297394435
ENSG00000198056	6.3467419734108875e-06	8.394879017004591
ENSG00000070601	6.370449337291898e-06	3.777857009207225
ENSG00000115317	6.394241745872013e-06	8.538845445099257
ENSG00000151292	6.394241745872092e-06	8.867395571665647
ENSG00000268088	6.490267670412362e-06	5.035523068911627
ENSG00000270059	6.514489693231794e-06	1.3750138975058994
ENSG00000134533	6.538798523721646e-06	3.495847902430547
ENSG00000155115	6.563194459061275e-06	8.719582717397117
ENSG00000187258	6.61224883783438e-06	2.6319429573723516
ENSG00000088826	6.61224883783438e-06	8.764117130352583
ENSG00000164796	6.61224883783438e-06	3.2307361290897396
ENSG00000145451	6.61224883783438e-06	4.042512576468521
ENSG00000163798	6.61224883783438e-06	8.746930440077941
ENSG00000157796	6.61224883783438e-06	8.80361060202126
ENSG00000089012	6.661655226338791e-06	4.487015055149019
ENSG00000121064	6.661655226338791e-06	8.859298405673744
ENSG00000176890	6.686491177495015e-06	8.420698627332857
ENSG00000268747	6.711416036946028e-06	3.844252955255134
ENSG00000145050	6.761533697705746e-06	8.915978567617064
ENSG00000116761	6.761533697705746e-06	8.419829276031502
ENSG00000151247	6.761533697705746e-06	8.772750050406207
ENSG00000148399	6.786727109968997e-06	8.865867459313089
ENSG00000145777	6.812010652442063e-06	4.211908121221563
ENSG00000161594	6.812010652442063e-06	3.926081507719788
ENSG00000175893	6.837384633083357e-06	8.857770293321186
ENSG00000101546	6.8628493608494615e-06	8.519594888410335
ENSG00000227252	6.888405145697751e-06	5.718616106037421
ENSG00000171103	6.888405145697751e-06	8.337127346937828
ENSG00000163125	6.888405145697751e-06	8.84715265668589
ENSG00000247373	6.888405145697751e-06	7.545909428571343
ENSG00000273174	6.914052298589918e-06	5.959195493490661
ENSG00000197935	6.914052298589918e-06	7.426890101198747
ENSG00000270504	6.914052298589918e-06	4.544409849165819
ENSG00000121152	6.965621957389602e-06	8.04837743003209
ENSG00000167720	6.965621957389602e-06	7.768900768411586
ENSG00000272123	6.991545090267934e-06	3.6159557062010577
ENSG00000269125	7.01756084513762e-06	3.52823200436588
ENSG00000182718	7.043669538026238e-06	8.920027150613016
ENSG00000173209	7.043669538026238e-06	8.903832818629208
ENSG00000254245	7.043669538026238e-06	5.694005410210183
ENSG00000187867	7.043669538026238e-06	3.017640151453824
ENSG00000013583	7.096167007086293e-06	8.436357205254943
ENSG00000143669	7.149040046175219e-06	8.72767988338902
ENSG00000106070	7.202291220529508e-06	4.9784918289587425
ENSG00000103253	7.229059414606601e-06	8.44610549058888
ENSG00000131475	7.255923111995563e-06	8.738297520024316
ENSG00000115204	7.255923111995563e-06	8.69376310706885
ENSG00000198648	7.255923111995563e-06	8.069052968841092
ENSG00000171314	7.282882638039013e-06	8.801090131377867
ENSG00000156042	7.337090482717033e-06	8.148063892578318
ENSG00000204387	7.337090482717072e-06	8.895735652637308
ENSG00000213588	7.3643394573036065e-06	8.402106831695138
ENSG00000154153	7.391685572454679e-06	5.435975467618034
ENSG00000156709	7.391685572454679e-06	8.80513871437382
ENSG00000174469	7.4743100729174805e-06	5.275366467617956
ENSG00000173207	7.4743100729174805e-06	8.572762221419422
ENSG00000260790	7.502048067295528e-06	2.8577689229198953
ENSG00000142675	7.502048067295528e-06	8.542358274033484
ENSG00000168994	7.502048067295528e-06	7.084431290517087
ENSG00000058673	7.5578208052673844e-06	8.928124316604919
ENSG00000160207	7.5578208052673844e-06	5.551871938057869
ENSG00000140511	7.5578208052673844e-06	6.9427559029321815
ENSG00000127920	7.557820805267411e-06	7.4869722287445075
ENSG00000119950	7.585856221933659e-06	8.839055490693989
ENSG00000171843	7.585856221933685e-06	8.907881401625161
ENSG00000203827	7.642226841450899e-06	7.6988607997788545
ENSG00000198242	7.670562723901957e-06	8.920027150613016
ENSG00000064886	7.670562723901957e-06	6.4884759964227605
ENSG00000156026	7.670562723901957e-06	8.599574190038526
ENSG00000115364	7.727537341406299e-06	8.650221052404223
ENSG00000272663	7.727537341406299e-06	5.218329951000616
ENSG00000124496	7.784918051512661e-06	8.516995267934334
ENSG00000262251	7.784918051512661e-06	7.207054930738394
ENSG00000244198	7.784918051512661e-06	6.6373028142476365
ENSG00000125356	7.87175658803668e-06	8.873964625304993
ENSG00000213699	7.87175658803668e-06	8.65579774775273
ENSG00000145284	7.87175658803668e-06	8.345478960336761
ENSG00000130147	7.900908817156165e-06	3.715450840123416
ENSG00000176222	7.900908817156165e-06	7.816138266243895
ENSG00000158301	7.93016465436687e-06	7.812803613731881
ENSG00000135045	7.959524451127343e-06	8.243851638365733
ENSG00000124097	7.959524451127443e-06	4.7680229998446535
ENSG00000271959	8.018557334784757e-06	4.919742197139694
ENSG00000175768	8.048231130261302e-06	8.055148640493519
ENSG00000183230	8.048231130261345e-06	7.515569308781105
ENSG00000197275	8.048231130261345e-06	6.442057836793948
ENSG00000068438	8.048231130261345e-06	8.825381629353576
ENSG00000174595	8.078010302454053e-06	1.7142617941007354
ENSG00000099377	8.13788620670103e-06	7.34911381224884
ENSG00000080561	8.13788620670103e-06	8.521123000762893
ENSG00000235618	8.198187918441367e-06	6.095642766364592
ENSG00000178163	8.228499354327615e-06	8.732720824675809
ENSG00000114391	8.28944520068831e-06	8.940270065592774
ENSG00000242268	8.28944520068831e-06	4.412165351714256
ENSG00000170191	8.28944520068831e-06	7.932332781256563
ENSG00000179021	8.320080340480252e-06	8.663894913744633
ENSG00000272579	8.38167688535975e-06	7.474987237397946
ENSG00000196584	8.38167688535975e-06	8.24772492378726
ENSG00000238142	8.412639026802797e-06	4.737024727210025
ENSG00000103742	8.443710907119204e-06	5.304040087241633
ENSG00000104447	8.474892897442963e-06	6.838077480598886
ENSG00000234705	8.506185370097354e-06	6.967081966002006
ENSG00000101349	8.506185370097384e-06	3.7979974902237226
ENSG00000004142	8.537588698597935e-06	8.845624544333333
ENSG00000180764	8.569103257656534e-06	5.656738059964928
ENSG00000214655	8.569103257656534e-06	8.85120123968184
ENSG00000250486	8.569103257656534e-06	5.7944090474536285
ENSG00000138160	8.63246757229716e-06	8.582387499763884
ENSG00000237025	8.664318083315587e-06	3.956648874160974
ENSG00000256018	8.664318083315587e-06	5.533617958916428
ENSG00000198492	8.664318083315587e-06	8.806666826726374
ENSG00000232237	8.728357710413899e-06	2.9398990668491187
ENSG00000257497	8.728357710413899e-06	7.108609080681633
ENSG00000232860	8.728357710413899e-06	6.929892151809547
ENSG00000244998	8.728357710413899e-06	4.611269229954004
ENSG00000188672	8.825269393201002e-06	6.455151368392125
ENSG00000228526	8.825269393201002e-06	2.8289643923593695
ENSG00000229800	8.857802088457284e-06	3.381406009773776
ENSG00000198576	8.890449827971246e-06	6.013519619302085
ENSG00000149679	8.989087199344052e-06	8.39760164447007
ENSG00000123739	9.022199009388492e-06	8.71751885098284
ENSG00000221491	9.12223800157115e-06	5.484864879306769
ENSG00000223484	9.12223800157115e-06	1.499928323472137
ENSG00000110455	9.189520923937713e-06	8.764117130352583
ENSG00000160062	9.189520923937746e-06	7.721515384177289
ENSG00000117523	9.189520923937746e-06	8.920027150613016
ENSG00000139618	9.257279773910081e-06	8.697811690064801
ENSG00000251141	9.291338674236865e-06	6.232581297169304
ENSG00000030110	9.291338674236865e-06	8.779319104045552
ENSG00000230266	9.291338674236948e-06	5.330587100853586
ENSG00000233806	9.291338674236948e-06	7.756415867603813
ENSG00000183508	9.394238119256552e-06	8.948367231584678
ENSG00000187957	9.394238119256552e-06	2.7130026584173637
ENSG00000164105	9.394238119256552e-06	8.443918617185124
ENSG00000267892	9.394238119256635e-06	5.507009378005551
ENSG00000129116	9.42878020164086e-06	7.174258856522413
ENSG00000150456	9.46344409729704e-06	7.58613271186412
ENSG00000074964	9.46344409729704e-06	6.0750037086362
ENSG00000106665	9.533138968521903e-06	6.862590071475464
ENSG00000196391	9.568170767404158e-06	7.242841545619081
ENSG00000159884	9.568170767404158e-06	7.602745011332082
ENSG00000255008	9.568170767404158e-06	5.471828374867349
ENSG00000182180	9.603326026193075e-06	8.814228238656558
ENSG00000003402	9.603326026193075e-06	8.93217289960087
ENSG00000143595	9.638605159827978e-06	3.6517451604892233
ENSG00000265415	9.674008584568038e-06	6.11032880645247
ENSG00000231226	9.674008584568038e-06	2.562168384800565
ENSG00000090020	9.674008584568038e-06	8.528684412693073
ENSG00000184675	9.709536717996401e-06	8.484149999737609
ENSG00000254815	9.745189979024266e-06	6.5554150873654855
ENSG00000183696	9.745189979024266e-06	8.546942611091158
ENSG00000101883	9.745189979024266e-06	5.491107032567485
ENSG00000165923	9.780968787894626e-06	6.644057596919514
ENSG00000172954	9.780968787894712e-06	8.297803618263293
ENSG00000205085	9.780968787894712e-06	7.9359826051886255
ENSG00000105472	9.816873566186402e-06	5.364743374465614
ENSG00000143624	9.85290473681791e-06	8.899784235633259
ENSG00000145425	9.889062724051852e-06	8.944318648588725
ENSG00000203805	9.889062724051852e-06	2.353402217474759
ENSG00000140451	9.889062724051852e-06	8.78436004533234
ENSG00000224184	9.925347953498405e-06	3.7626082123946794
ENSG00000130508	9.961760852119537e-06	6.583843463735532
ENSG00000142173	9.961760852119537e-06	6.1652483286611135
[truncated: 284 more rows]
