# Supplementary material for: Machine learning predicts treatment sensitivity in multiple myeloma based on molecular and clinical information coupled with drug response
Source: PLoS One. 2021 Jul 28;16(7):e0254596. doi: 10.1371/journal.pone.0254596 (PMC8318243; doi:10.1371/journal.pone.0254596)
Supplement: S1 File — (ZIP) [file pone.0254596.s004.zip › Supplementary Material 1/21q22/selected_genes_experiment_0.csv]

gene	pvalue	entropy
ENSG00000241837	8.502285215636698e-22	8.746660874917465
ENSG00000159140	9.534194031228421e-21	8.929216655850528
ENSG00000186866	1.0143192730931746e-20	8.816620763346823
ENSG00000160216	6.966232860483213e-17	8.847543912429655
ENSG00000156253	9.870751421718991e-17	8.639036838353649
ENSG00000184787	3.460313143325198e-16	8.908932680191299
ENSG00000160194	1.4245889385294423e-15	8.792279992555747
ENSG00000247746	2.409708643778523e-15	7.33572939269592
ENSG00000156256	8.16376170745314e-15	8.884591909400223
ENSG00000119280	9.744213519889108e-15	8.11399351988484
ENSG00000159131	1.1786926385079138e-14	8.876478319136533
ENSG00000160226	1.3625637273726537e-14	8.550324186236994
ENSG00000160299	1.902051890049072e-14	8.849075124401589
ENSG00000160256	2.023125063079712e-14	8.393481767307073
ENSG00000160214	9.892019554966248e-14	8.783172031104078
ENSG00000241945	1.2830071461507748e-13	8.745129662945532
ENSG00000130340	3.8459076078008276e-13	8.492507769474283
ENSG00000183255	7.58142989467017e-13	8.876478319136533
ENSG00000214612	8.850287491863379e-13	6.026192389868591
ENSG00000160221	1.1297814554314512e-12	8.892705499663915
ENSG00000142207	1.1297814554314512e-12	8.798862370847504
ENSG00000205670	1.1406981546396772e-12	8.506614500594736
ENSG00000076662	1.2200703675370651e-12	8.941387041246065
ENSG00000156261	1.6005753668408885e-12	8.921103065586836
ENSG00000154723	1.7442321981995632e-12	8.811032756243042
ENSG00000154645	1.7442321981995632e-12	7.887035476452929
ENSG00000235776	1.794874982777974e-12	6.1940404151194475
ENSG00000099624	1.9370877032489163e-12	8.858719926637214
ENSG00000160284	2.199073793187571e-12	8.423287288705373
ENSG00000156384	2.5355098884642914e-12	8.246495168023685
ENSG00000169857	3.3458423635059635e-12	8.738010443869817
ENSG00000253982	3.711184654763648e-12	7.642383999673849
ENSG00000159556	3.711184654763714e-12	8.088810336857923
ENSG00000063177	4.313438383961264e-12	8.93733024611422
ENSG00000115268	6.589940742340634e-12	8.941387041246065
ENSG00000160208	7.960887169684208e-12	8.824734353610515
ENSG00000184441	8.261781192873658e-12	7.682344250362836
ENSG00000174444	9.232981909597774e-12	8.945443836377912
ENSG00000130255	9.941773807459841e-12	8.93733024611422
ENSG00000233927	9.941773807459841e-12	8.93733024611422
ENSG00000108107	1.3765449484248182e-11	8.933273450982373
ENSG00000157538	1.6585049874212505e-11	8.844023958081767
ENSG00000213862	1.7843332266771888e-11	6.729631910620323
ENSG00000170677	2.160861681737798e-11	7.054661083900343
ENSG00000240087	2.483945327540139e-11	6.063739115594582
ENSG00000165169	3.152676390980834e-11	8.718183998614608
ENSG00000259514	3.7082382379195815e-11	6.681693607225534
ENSG00000182362	3.7417681640906826e-11	8.515801772426338
ENSG00000255815	3.9139243949237596e-11	5.644186346289264
ENSG00000159147	4.3204401071290094e-11	8.615769749130488
ENSG00000105640	4.3204401071290094e-11	8.941387041246065
ENSG00000228205	5.046353094781337e-11	7.4005019609616
ENSG00000160209	5.13743711035942e-11	8.88864870453207
ENSG00000176399	5.617566321868594e-11	6.703547801269971
ENSG00000215424	5.821688241899491e-11	8.288005093879082
ENSG00000131773	5.926455668503283e-11	6.663996965372765
ENSG00000148303	5.979529593183686e-11	8.945443836377912
ENSG00000137177	6.087077653762481e-11	7.572264816249474
ENSG00000167658	6.478624200465058e-11	8.945443836377912
ENSG00000243646	7.293830691892763e-11	8.728365641634191
ENSG00000123119	7.293830691892763e-11	7.620740353223597
ENSG00000164620	8.112842300918496e-11	8.538153800841458
ENSG00000083845	8.863579882172257e-11	8.945443836377912
ENSG00000165548	1.0986000224013818e-10	8.40943552111245
ENSG00000205758	1.0986000224013818e-10	8.65580085966499
ENSG00000233762	1.178687301904943e-10	7.956702021085312
ENSG00000241741	1.1890915021627851e-10	6.776002686647707
ENSG00000140474	1.2208463647564206e-10	8.933273450982373
ENSG00000141959	1.6203687521686598e-10	8.908932680191299
ENSG00000129757	1.6633517997493806e-10	7.93758527195363
ENSG00000142541	1.7074498478374278e-10	8.945443836377912
ENSG00000230207	1.8791461095868885e-10	7.238262970110032
ENSG00000185658	2.1284023381724388e-10	8.860251138609149
ENSG00000154642	2.3011473956295307e-10	8.880535114268378
ENSG00000162913	2.3211676610802555e-10	6.342733817570075
ENSG00000160193	2.767244661899196e-10	8.555172785680329
ENSG00000159086	2.8397889627953087e-10	8.835910367818073
ENSG00000175886	3.1762319421765537e-10	6.59365625963187
ENSG00000239415	3.4316734928008796e-10	7.219685524724139
ENSG00000162244	3.5515505523674766e-10	8.941387041246065
ENSG00000137818	3.803714391144191e-10	8.945443836377912
ENSG00000159128	3.9362779553216733e-10	8.812563968214976
ENSG00000105372	4.038654246502596e-10	8.945443836377912
ENSG00000178741	4.0849860699317076e-10	8.904875885059452
ENSG00000213096	4.411602033511615e-10	7.956206328609949
ENSG00000173166	4.4875778362892613e-10	7.813712823628803
ENSG00000243926	4.723260533674702e-10	5.659903033006092
ENSG00000142166	5.959187691316589e-10	8.904875885059452
ENSG00000131188	6.323438507707532e-10	8.392199953015492
ENSG00000177628	6.377219154389916e-10	8.852137548345457
ENSG00000177932	6.431446657854002e-10	5.967154073153843
ENSG00000196867	6.652898092687913e-10	5.717540720375956
ENSG00000218426	7.178755456650238e-10	8.40047772988623
ENSG00000185950	7.425305518709319e-10	7.662805268595392
ENSG00000160201	8.215641269217695e-10	8.912989475323146
ENSG00000121797	8.5207700397793e-10	8.312266554290222
ENSG00000168264	9.11343178005808e-10	8.895231082823827
ENSG00000104611	9.664897990121974e-10	6.832778603030527
ENSG00000198862	1.0078621706623339e-09	8.853131919533435
ENSG00000197180	1.1268283365089959e-09	6.816900689953987
ENSG00000269696	1.2455480016371423e-09	4.270552257421984
ENSG00000002586	1.2985429916868628e-09	8.214394997951354
ENSG00000235297	1.320351895015337e-09	6.081606744482954
ENSG00000232533	1.3650478283028663e-09	6.859796933867935
ENSG00000204628	1.3764506077017384e-09	8.941387041246065
ENSG00000220472	1.4112197622525863e-09	7.200023935768365
ENSG00000218175	1.495715862564562e-09	8.446554377928535
ENSG00000232912	1.74111049659892e-09	6.091423516320032
ENSG00000137309	1.7555702313376277e-09	8.846549541241677
ENSG00000197016	1.7996562463345996e-09	6.7714364890632215
ENSG00000160305	1.8145902953111051e-09	8.7542376243972
ENSG00000047346	1.906767687567307e-09	8.941387041246065
ENSG00000213885	2.229835293317167e-09	6.358824848694017
ENSG00000166441	2.487831924456503e-09	8.941387041246065
ENSG00000132688	2.591904474280811e-09	7.958702367034071
ENSG00000159200	2.678209442781312e-09	8.535628217681547
ENSG00000242071	2.744771645888228e-09	8.313137668981641
ENSG00000160218	2.812946623005997e-09	8.903344673087517
ENSG00000229638	2.9064211924938334e-09	8.547261762293129
ENSG00000103253	3.0773435998741225e-09	8.435580930597464
ENSG00000228903	3.4867119090639457e-09	8.518864196370206
ENSG00000149273	3.5151806228344904e-09	8.945443836377912
ENSG00000105173	3.6019536014716075e-09	8.712138461106807
ENSG00000272129	3.6313394361612496e-09	6.16835960649939
ENSG00000166682	3.781811026628542e-09	7.150194938316668
ENSG00000124795	4.03529748961669e-09	8.254943032194843
ENSG00000175197	4.168178727239723e-09	8.693385697419513
ENSG00000178922	4.4229615263139556e-09	8.611633643618704
ENSG00000233791	4.4229615263139556e-09	6.805379270144606
ENSG00000113272	4.8729780602061064e-09	8.687797690315731
ENSG00000146066	4.8729780602061064e-09	8.832847943874205
ENSG00000149823	5.3675142176700895e-09	8.89117428769198
ENSG00000117308	5.454559600649688e-09	8.321990666905782
ENSG00000257698	5.63279728636149e-09	8.160483752214542
ENSG00000105426	6.006462926520147e-09	7.3134901151813825
ENSG00000165801	6.353152172787524e-09	8.752706412425267
ENSG00000173153	6.42136406518967e-09	8.827796777554383
ENSG00000168028	6.73725191129066e-09	8.945443836377912
ENSG00000178982	6.8458742935584346e-09	8.908932680191299
ENSG00000159079	7.124949535944766e-09	8.265450498587473
ENSG00000156304	7.356161787828169e-09	8.767939221764673
ENSG00000230979	7.47449299746619e-09	7.074644391392473
ENSG00000139112	7.655474230016102e-09	8.864307933740994
ENSG00000139352	7.655474230016102e-09	6.69751182347302
ENSG00000105193	7.840721881586168e-09	8.941387041246065
ENSG00000187098	7.903436017218545e-09	7.774345029908249
ENSG00000117461	8.030333657484776e-09	8.693843227823534
ENSG00000180881	8.094524586902948e-09	8.036456881975745
ENSG00000111666	8.312124837457467e-09	8.666440033088591
ENSG00000121858	8.928498960611486e-09	8.828791148742358
ENSG00000272899	9.0713988495994e-09	7.841448838390718
ENSG00000188004	9.589305725303601e-09	5.9931192811153435
ENSG00000171425	1.0056053937508038e-08	8.692848856635557
ENSG00000140961	1.0216497665213594e-08	7.221912867932286
ENSG00000189343	1.0216497665213594e-08	8.912989475323146
ENSG00000213609	1.0461847089362913e-08	6.550899020039726
ENSG00000162004	1.062859093894821e-08	8.396675898281917
ENSG00000111752	1.0797921575171054e-08	7.860268349956846
ENSG00000120784	1.0797921575171054e-08	6.374982980149065
ENSG00000241556	1.1232822517320368e-08	6.420001812704273
ENSG00000126249	1.3183892225092087e-08	8.14093918421576
ENSG00000160294	1.3392732372205794e-08	8.838435950977985
ENSG00000122787	1.3498356542874615e-08	7.614053516475951
ENSG00000172053	1.403875962553581e-08	8.903344673087517
ENSG00000147408	1.8361567096391053e-08	8.88864870453207
ENSG00000268041	1.8795615600281944e-08	7.596648980112874
ENSG00000177283	1.9693864603714277e-08	5.276494452262439
ENSG00000233016	2.0002458676398193e-08	8.78921756861188
ENSG00000105202	2.0158514746710996e-08	8.908932680191299
ENSG00000088881	2.1120026993539698e-08	6.31150978801737
ENSG00000120256	2.3059397758735386e-08	8.329364849509027
ENSG00000154358	2.3059397758735386e-08	8.76893359295265
ENSG00000270673	2.3601092309095167e-08	6.940186145607548
ENSG00000110700	2.3784392337741268e-08	8.93733024611422
ENSG00000157601	2.434263893875911e-08	8.903344673087517
ENSG00000140464	2.4531537354400318e-08	8.874947107164598
ENSG00000150967	2.549761883029493e-08	8.868364728872839
ENSG00000198890	2.589432431674513e-08	8.207707826357515
ENSG00000145194	2.6094921467233344e-08	8.451887421504784
ENSG00000143624	2.629702947553562e-08	8.892705499663915
ENSG00000159788	2.6500659378033538e-08	8.268565319182379
ENSG00000162373	2.6705822289061842e-08	6.547686596934615
ENSG00000169253	2.7542029063334426e-08	4.556447527375439
ENSG00000163346	3.122866510513315e-08	8.904875885059452
ENSG00000140374	3.245015023948712e-08	8.86629667611695
ENSG00000130159	3.423855365640732e-08	8.759825631500979
ENSG00000107679	3.423855365640745e-08	8.239932706806897
ENSG00000102316	3.450173597619102e-08	8.88306069742829
ENSG00000268362	3.4766884297045315e-08	6.425752836410904
ENSG00000269890	3.6679179030612804e-08	6.417167807843369
ENSG00000182742	3.75296793218685e-08	7.125418590383403
ENSG00000180447	3.8693547306990164e-08	7.3830284319559585
ENSG00000136942	3.898995098426208e-08	8.941387041246065
ENSG00000094631	3.9892462462066226e-08	8.852137548345457
ENSG00000166946	3.9993985881695024e-08	8.88864870453207
ENSG00000008226	4.091906706714486e-08	8.599542568603102
ENSG00000166411	4.1232023055078475e-08	8.79381120452768
ENSG00000135116	4.218491059080952e-08	5.977242024943419
ENSG00000128641	4.3488772378463916e-08	8.48501033037448
ENSG00000177600	4.415530442062648e-08	8.93733024611422
ENSG00000213967	4.44922821369607e-08	6.047964085258635
ENSG00000180773	4.551827627943379e-08	8.570608161896224
ENSG00000266208	4.6215004198836976e-08	6.291441502138871
ENSG00000244968	4.800246148509212e-08	3.4121451158647678
ENSG00000185905	4.800246148509212e-08	8.88864870453207
ENSG00000172687	4.8367926918677366e-08	6.311711002357763
ENSG00000165197	4.873609489859898e-08	4.870199444848823
ENSG00000213293	4.873609489859915e-08	3.8383081962598733
ENSG00000238150	5.061815527412937e-08	4.691075541473439
ENSG00000241324	5.257074078513213e-08	6.870484373744106
ENSG00000213442	5.337209189450928e-08	8.568540109140335
ENSG00000099994	5.418530283088579e-08	6.972071206686449
ENSG00000246090	6.129254687474583e-08	8.052278928750148
ENSG00000162704	6.129254687474583e-08	8.874947107164598
ENSG00000186056	6.412429850622392e-08	8.389301715678672
ENSG00000228929	6.46084458954186e-08	7.168366630410231
ENSG00000270036	6.708291865019816e-08	4.31416877590921
ENSG00000247982	6.809826180861394e-08	8.179975923562283
ENSG00000227097	7.017390352452008e-08	8.866833516900904
ENSG00000196668	7.231091383676923e-08	7.40533976355677
ENSG00000176978	7.231091383676923e-08	8.933273450982373
ENSG00000133872	7.28549598715024e-08	8.929216655850528
ENSG00000221983	7.340297878628524e-08	8.933273450982373
ENSG00000140988	7.563534772982287e-08	8.93733024611422
ENSG00000182054	7.563534772982287e-08	8.917046270454989
ENSG00000101888	7.639401172423681e-08	8.573133745056138
ENSG00000006756	7.85186256194474e-08	6.287245506876184
ENSG00000136059	7.930534353022934e-08	8.809501544271107
ENSG00000104131	7.930534353022934e-08	8.88864870453207
ENSG00000106785	8.481940607713278e-08	8.767939221764673
ENSG00000236305	8.804171861882747e-08	6.0352743535652795
ENSG00000224858	8.870028844432185e-08	5.632098111444507
ENSG00000237214	8.936363797141257e-08	6.956531016784309
ENSG00000104765	9.138270151630218e-08	8.805981589923219
ENSG00000182670	9.275326377182677e-08	8.93733024611422
ENSG00000223891	9.770909587327422e-08	8.434920833316953
ENSG00000160285	1.0140529356146163e-07	8.816620763346823
ENSG00000234771	1.0471810474136852e-07	8.70555608281505
ENSG00000232346	1.1332629819915022e-07	7.3835678523498425
ENSG00000086598	1.1444942679020445e-07	8.929216655850528
ENSG00000228797	1.1963853627425065e-07	3.144040099330963
ENSG00000137806	1.2141841248880294e-07	8.78569761426399
ENSG00000177888	1.2231795503914668e-07	8.690323273475645
ENSG00000052126	1.2231795503914668e-07	7.2153883745402085
ENSG00000226029	1.2598119868826035e-07	6.301035609169384
ENSG00000241852	1.2691350464269257e-07	7.643955045795718
ENSG00000187243	1.2691350464269257e-07	4.179893827213884
ENSG00000213262	1.278525003492656e-07	8.124712003688376
ENSG00000236552	1.2785250034926605e-07	8.732422436766036
ENSG00000174748	1.2785250034926605e-07	8.945443836377912
ENSG00000160202	1.3071009158094125e-07	6.407656225655422
ENSG00000143198	1.3362957986068248e-07	8.844023958081767
ENSG00000170889	1.356109312530084e-07	8.941387041246065
ENSG00000164587	1.4068975534066245e-07	8.945443836377912
ENSG00000143499	1.4312253192258966e-07	8.715253281701717
ENSG00000151287	1.4312253192258966e-07	7.729429620820906
ENSG00000159082	1.4524019147379513e-07	8.639573679137603
ENSG00000168556	1.4524019147379667e-07	8.433926462128976
ENSG00000136379	1.4738821747143042e-07	8.32505309084965
ENSG00000138629	1.495670306332784e-07	8.858719926637214
ENSG00000175390	1.5066811540726025e-07	8.900819089927607
ENSG00000178715	1.5289391045385977e-07	6.69470690109848
ENSG00000107745	1.5629248487065843e-07	8.686266478343798
ENSG00000264920	1.621201633591456e-07	7.475153258881168
ENSG00000269988	1.645097424420132e-07	5.122436399041147
ENSG00000232070	1.645097424420132e-07	5.251805127966433
ENSG00000140876	1.645097424420132e-07	5.948979652365165
ENSG00000162409	1.6693344794130383e-07	3.2981186453160465
ENSG00000136149	1.669334479413056e-07	7.92830445516239
ENSG00000010626	1.7063402469933724e-07	8.083117201605868
ENSG00000225342	1.744140617872047e-07	6.5666756647333
ENSG00000257221	1.744140617872047e-07	7.887049492834526
ENSG00000234719	1.756920158087075e-07	7.785107124982214
ENSG00000105676	1.7697904336132873e-07	8.745587193349552
ENSG00000223799	1.8221913969305366e-07	6.771540312963727
ENSG00000150995	1.8221913969305366e-07	8.666440033088591
ENSG00000114631	1.8221913969305562e-07	8.003362340715436
ENSG00000080947	1.8221913969305562e-07	7.539801451615992
ENSG00000144589	1.8489526670096918e-07	8.696905651767402
ENSG00000157625	1.9503745813182956e-07	8.719257680182523
ENSG00000186792	2.022595134985328e-07	7.3432579674442575
ENSG00000134986	2.052203128619229e-07	7.9575462220478395
ENSG00000204387	2.067164179137749e-07	8.896762294795762
ENSG00000071054	2.067164179137749e-07	8.721246422558476
ENSG00000255760	2.112684149163811e-07	5.897506882553885
ENSG00000139239	2.1280721627332194e-07	8.20326992651434
ENSG00000152422	2.1748905608687542e-07	8.738010443869817
ENSG00000229278	2.1907172941295086e-07	3.797410565567763
ENSG00000147799	2.2066555805723196e-07	7.564868732720216
ENSG00000144713	2.271539515499515e-07	8.945443836377912
ENSG00000149806	2.2880470546502803e-07	8.917046270454989
ENSG00000137876	2.3382699335779158e-07	8.900819089927607
ENSG00000264176	2.389559945436821e-07	5.543343184883647
ENSG00000173376	2.4068975256065436e-07	8.858719926637214
ENSG00000111276	2.424356924189429e-07	8.876478319136533
ENSG00000075073	2.4419389673788186e-07	7.015929276517054
ENSG00000169255	2.4419389673788403e-07	6.563802300437113
ENSG00000243284	2.650036322618758e-07	5.09329914908912
ENSG00000272668	2.707934031905253e-07	6.004144723155705
ENSG00000273382	2.7670558484591255e-07	6.184776490994102
ENSG00000198353	2.787039444846574e-07	5.193248955939676
ENSG00000057468	2.8071627591500456e-07	6.495212675802005
ENSG00000272711	2.8274267339450735e-07	6.472406070740099
ENSG00000232176	2.847832317917789e-07	5.067340758883267
ENSG00000099385	2.8683804659025173e-07	8.049084797775304
ENSG00000125827	2.9308899352995436e-07	8.860251138609149
ENSG00000008300	2.9520180119810874e-07	8.794805575715658
ENSG00000233379	2.994717453126795e-07	5.112470035232497
ENSG00000140451	3.0162908090750324e-07	8.781103978348188
ENSG00000173171	3.0598898188184067e-07	8.50110580387089
ENSG00000198521	3.0598898188184067e-07	6.8819209492459334
ENSG00000121413	3.081917502974167e-07	8.245553528332943
ENSG00000104219	3.081917502974167e-07	8.823739982422536
ENSG00000140367	3.1040986711658083e-07	8.860251138609149
ENSG00000196208	3.1264343550436216e-07	7.546606648705403
ENSG00000168807	3.148925592919218e-07	8.298239133549703
ENSG00000232472	3.171573429806561e-07	8.329699123416493
ENSG00000072195	3.171573429806561e-07	6.556964811756727
ENSG00000230202	3.171573429806561e-07	8.52138977953012
ENSG00000235962	3.2173431144328186e-07	4.324612210097172
ENSG00000243829	3.240467086084996e-07	6.6805842830946505
ENSG00000174791	3.287198649306722e-07	6.535161535030405
ENSG00000225643	3.358521335765244e-07	6.97336381782619
ENSG00000187824	3.38262671593965e-07	8.367072943760109
ENSG00000173621	3.382626715939704e-07	7.298115654671873
ENSG00000188026	3.439525647481583e-07	6.371073240139674
ENSG00000213516	3.6940468451921337e-07	8.546856628540146
ENSG00000224032	3.7204790764055684e-07	8.786691985451967
ENSG00000140521	3.7204790764055684e-07	8.82067755847867
ENSG00000169567	3.800878590582711e-07	8.925159860718681
ENSG00000183486	3.938628081379825e-07	8.840961534137898
ENSG00000228300	3.938628081379825e-07	8.845018329269742
ENSG00000238197	4.023583446633736e-07	7.7686689270439215
ENSG00000230565	4.052293893035904e-07	6.849933156749395
ENSG00000243517	4.0522938930359476e-07	7.070380465923166
ENSG00000120093	4.0522938930359476e-07	7.260785137344532
ENSG00000237991	4.081202511884623e-07	6.540789223308118
ENSG00000160055	4.1103106217766943e-07	8.201922818224421
ENSG00000130433	4.139619549729803e-07	5.898998711881922
ENSG00000054983	4.2287646395237946e-07	8.675090464136238
ENSG00000235065	4.289223501976509e-07	7.852606389403803
ENSG00000131398	4.289223501976532e-07	5.20499288149996
ENSG00000080839	4.350518212810332e-07	8.61423853715855
ENSG00000145592	4.3505182128103554e-07	8.945443836377912
ENSG00000165195	4.381482485457557e-07	8.719715210586543
ENSG00000130811	4.475659861129281e-07	8.889643075720047
ENSG00000182220	4.5074852493171605e-07	8.864307933740994
ENSG00000132846	4.5074852493171605e-07	8.596480144659234
ENSG00000154479	4.736472901356068e-07	6.264057817571883
ENSG00000069011	4.7476531576269785e-07	5.622026742721715
ENSG00000163519	4.81527265866081e-07	8.038351764930034
ENSG00000181163	4.849430785802798e-07	8.945443836377912
ENSG00000147234	4.9533171677919e-07	6.953316608913294
ENSG00000242083	4.953317167791926e-07	5.348119541732672
ENSG00000078177	4.988421823006907e-07	8.852137548345457
ENSG00000070882	5.023767030732463e-07	8.786691985451967
ENSG00000221890	5.059354379066284e-07	4.142799755716595
ENSG00000225573	5.204157293666994e-07	7.193775831384073
ENSG00000176871	5.240979520590787e-07	8.54626739110515
ENSG00000154719	5.278053630016471e-07	8.53509137689759
ENSG00000073712	5.315381281719025e-07	8.143681685479951
ENSG00000180998	5.315381281719025e-07	6.62625506777499
ENSG00000228451	5.35296414596134e-07	7.614836535406827
ENSG00000177917	5.35296414596134e-07	8.675627304920196
ENSG00000118508	5.390803903557609e-07	8.00881864078824
ENSG00000147454	5.390803903557609e-07	8.658863283608856
ENSG00000196411	5.428902245936856e-07	7.754849639027071
ENSG00000105808	5.467260875206744e-07	7.138224468406562
ENSG00000213523	5.467260875206744e-07	8.772990388084494
ENSG00000107816	5.544765856628037e-07	8.600536939791079
ENSG00000223704	5.544765856628037e-07	7.596092222253951
ENSG00000159399	5.544765856628037e-07	8.683995858711416
ENSG00000173401	5.663018654317523e-07	6.277736444400977
ENSG00000242247	5.702975355340739e-07	8.899287877955674
ENSG00000253619	5.70297535534076e-07	4.567516218397024
ENSG00000243927	5.962437058299189e-07	8.592423349527389
ENSG00000260805	6.204231294918544e-07	6.790173721350547
ENSG00000185808	6.395500905857626e-07	8.694916909391447
ENSG00000235257	6.577107314240615e-07	4.155910046702842
ENSG00000106211	6.577107314240615e-07	8.868364728872839
ENSG00000110002	6.577107314240615e-07	8.72584005847428
ENSG00000188266	6.623281878811744e-07	8.001044890279193
ENSG00000166816	6.62328187881178e-07	8.31268013857762
ENSG00000129353	6.669769675067097e-07	8.692848856635557
ENSG00000138814	6.716572748540468e-07	8.816620763346823
ENSG00000159110	6.716572748540527e-07	8.846549541241677
ENSG00000236935	6.763693157565009e-07	7.324529014600512
ENSG00000181444	6.906979174870299e-07	7.964914838803907
ENSG00000256633	6.955389768094046e-07	3.342611327758085
ENSG00000116791	7.004128183207559e-07	8.717726468210587
ENSG00000179862	7.053196556956137e-07	6.585958398856553
ENSG00000163754	7.152331794129758e-07	8.860251138609149
ENSG00000047365	7.152331794129822e-07	8.647687269401297
ENSG00000214870	7.202402998074018e-07	7.1200563786932936
ENSG00000137575	7.202402998074018e-07	8.83996716294992
ENSG00000181982	7.252812841851864e-07	8.623883339394178
ENSG00000261114	7.252812841851864e-07	8.403918373854186
ENSG00000141665	7.303563529716997e-07	5.644149141632539
ENSG00000186310	7.303563529716997e-07	5.806284936571777
ENSG00000179151	7.303563529717036e-07	8.738010443869817
ENSG00000104671	7.354657279666649e-07	8.352711249112126
ENSG00000154727	7.354657279666649e-07	8.838435950977985
ENSG00000094916	7.406096323522812e-07	8.818151975318758
ENSG00000165168	7.510019289859444e-07	8.896762294795762
ENSG00000165646	7.510019289859444e-07	8.086801342560806
ENSG00000125462	7.562507745848591e-07	7.755354694854266
ENSG00000004838	7.562507745848591e-07	6.919837880488562
ENSG00000105373	7.615350562927842e-07	8.933273450982373
ENSG00000203705	7.615350562927923e-07	8.687797690315735
ENSG00000188846	7.668550043283241e-07	8.93733024611422
ENSG00000185100	7.668550043283241e-07	6.826467564353164
ENSG00000072778	7.722108503424231e-07	8.941387041246065
ENSG00000168071	7.830311701230987e-07	8.896762294795762
ENSG00000114423	7.848487396833456e-07	8.582241706507807
ENSG00000164181	7.939978978138951e-07	8.763882426632826
ENSG00000114391	8.10726679265276e-07	8.941387041246065
ENSG00000087842	8.239728446663202e-07	7.428879609809551
ENSG00000230131	8.354928866813616e-07	6.1307194456564895
ENSG00000113594	8.413110969245638e-07	7.147478255135178
ENSG00000165102	8.471684349136105e-07	8.740536027029728
ENSG00000188818	8.750275148398365e-07	8.347123242008344
ENSG00000270110	9.016875147215306e-07	5.5031552377858866
ENSG00000228614	9.079503144859659e-07	4.940611859670008
ENSG00000213315	9.142551142773499e-07	6.486165504023915
ENSG00000235508	9.206021849952658e-07	4.838000912306552
ENSG00000099800	9.398997568463287e-07	8.771459176112561
ENSG00000123595	9.398997568463287e-07	8.753243253209222
ENSG00000225200	9.464186538583157e-07	7.166843064400449
ENSG00000204219	9.529812015753673e-07	6.801781754275369
ENSG00000143156	9.595876810787696e-07	7.941404252593763
ENSG00000237765	9.662383751818179e-07	7.873823889065552
ENSG00000232874	9.66238375181823e-07	5.075484011638968
ENSG00000236914	9.729335684398676e-07	5.428682135268464
ENSG00000249353	9.72933568439878e-07	7.779105533591034
ENSG00000244313	9.72933568439878e-07	8.567088207548334
ENSG00000163013	9.86458599414142e-07	8.842492746109832
ENSG00000070081	1.0001650856754614e-06	8.925159860718681
ENSG00000239559	1.0070871047295195e-06	7.199593653939431
ENSG00000125459	1.0070871047295195e-06	8.760820002688957
ENSG00000132824	1.0070871047295195e-06	8.880535114268378
ENSG00000143195	1.0281318137507148e-06	6.123796833396736
ENSG00000160691	1.0352405969352338e-06	8.917046270454989
ENSG00000260618	1.0665974743502043e-06	8.425276031081328
ENSG00000263164	1.071502270975348e-06	3.7722804497103484
ENSG00000008853	1.1039182743991869e-06	8.6629200787407
ENSG00000183250	1.1115322318121254e-06	6.993149734312151
ENSG00000153250	1.1115322318121352e-06	8.904875885059452
ENSG00000146828	1.1582916718342169e-06	8.808507173083129
ENSG00000188906	1.198702959744656e-06	8.808507173083129
ENSG00000157216	1.198702959744656e-06	8.850606336373524
ENSG00000137154	1.2041928707590944e-06	8.945443836377912
ENSG00000215086	1.223599295919027e-06	4.715194721699708
ENSG00000213261	1.2320084155545694e-06	6.870056832875026
ENSG00000181418	1.2320084155545694e-06	7.4837753223194285
ENSG00000171827	1.232008415554576e-06	5.849802052033769
ENSG00000123144	1.2575717405274504e-06	8.884591909400223
ENSG00000119979	1.2662060288986017e-06	8.615769749130486
ENSG00000205143	1.274897508418559e-06	5.157287093057799
ENSG00000244436	1.274897508418559e-06	2.7704654473321315
ENSG00000143630	1.2836465430569154e-06	7.829213493843038
ENSG00000089692	1.2836465430569268e-06	7.949819637188848
ENSG00000223722	1.3102426506637673e-06	4.967864176012959
ENSG00000114942	1.3192255899423216e-06	8.945443836377912
ENSG00000153048	1.3192255899423286e-06	8.51253678160598
ENSG00000150938	1.3192255899423286e-06	7.734011388854913
ENSG00000120805	1.328267937653026e-06	8.852137548345457
ENSG00000164754	1.346532370448246e-06	8.858719926637214
ENSG00000187123	1.3557552173139569e-06	5.298399486769645
ENSG00000017621	1.3650389962006135e-06	7.224825121650703
ENSG00000253986	1.3743840938010144e-06	5.033429556925253
ENSG00000220867	1.383790899152871e-06	2.3991775740088137
ENSG00000165795	1.4448257766665857e-06	8.494444115199197
ENSG00000223768	1.4746356436376083e-06	7.944904289866683
ENSG00000186153	1.4813401711772466e-06	8.434586559409489
ENSG00000181026	1.484703451509267e-06	8.89117428769198
ENSG00000116885	1.4847034515092723e-06	7.334164022374186
ENSG00000197183	1.4948375443632394e-06	8.568540109140335
ENSG00000109184	1.5050383412907778e-06	8.758294419529046
ENSG00000166455	1.525641736400946e-06	5.789646023484764
ENSG00000258118	1.536045185479047e-06	2.766804150974472
ENSG00000148291	1.6108090631290644e-06	8.34720255238828
ENSG00000167196	1.6108090631290644e-06	8.732422436766036
ENSG00000108405	1.6217719992144872e-06	8.91145826335121
ENSG00000165171	1.6217719992144872e-06	6.309215014613012
ENSG00000188959	1.6439141288943267e-06	5.384665129493809
ENSG00000233956	1.6550942315089653e-06	4.482545995125657
ENSG00000273058	1.6550942315089888e-06	7.3320665996226975
ENSG00000154553	1.7005522937703537e-06	8.499626988549995
ENSG00000184083	1.7005522937703537e-06	8.297244762361725
ENSG00000173320	1.712103550005774e-06	6.699879142026143
ENSG00000227885	1.712103550005774e-06	4.992452296370605
ENSG00000183617	1.7237304434005883e-06	8.786691985451967
ENSG00000204060	1.7354334493469373e-06	4.553124529081255
ENSG00000131187	1.7354334493469466e-06	8.046526735039322
ENSG00000118473	1.7472130460893271e-06	5.5690756586983605
ENSG00000216866	1.7590697147407685e-06	5.834197121666241
ENSG00000205269	1.7590697147407685e-06	8.467172627495229
ENSG00000260521	1.771003939299061e-06	6.077557912360834
ENSG00000165516	1.795107006650218e-06	8.866833516900904
ENSG00000108828	1.8072768320108597e-06	8.811569597026997
ENSG00000240342	1.819526178447184e-06	8.378503921495199
ENSG00000266957	1.831855544628805e-06	3.993607208789099
ENSG00000102780	1.8442654322097887e-06	7.522180666841021
ENSG00000140612	1.8442654322097887e-06	8.904875885059452
ENSG00000255438	1.881983285013883e-06	6.385830349750842
ENSG00000110092	1.920444180043879e-06	8.79733115887557
ENSG00000205664	1.937780081064741e-06	7.954059082122217
ENSG00000228413	1.9906975785437568e-06	4.719314911677812
ENSG00000254615	1.9906975785437568e-06	8.605588106110904
ENSG00000196437	1.9906975785437674e-06	7.653961370513897
ENSG00000157796	1.9996515029140004e-06	8.811032756243042
ENSG00000204396	2.0041430087211746e-06	8.71160162032285
ENSG00000158062	2.0176759426064937e-06	8.688255220719755
ENSG00000180815	2.058805246159146e-06	5.214192130103319
ENSG00000169230	2.114902888187232e-06	8.783629561508098
ENSG00000188419	2.1149028881872398e-06	8.651744064533142
ENSG00000147324	2.1243945725973994e-06	7.443549379639579
ENSG00000134698	2.1291557955003624e-06	8.722777634530411
ENSG00000111817	2.1291557955003624e-06	8.263311585986065
ENSG00000256733	2.1579398047163867e-06	4.414933095255422
ENSG00000214706	2.1870985991287358e-06	8.838435950977985
ENSG00000204262	2.2018200008448903e-06	7.856073947100652
ENSG00000198625	2.2018200008448903e-06	8.900819089927607
ENSG00000140750	2.2315497638086763e-06	8.494523425579134
ENSG00000184343	2.261666114425862e-06	7.197756200823226
ENSG00000064787	2.261666114425862e-06	8.170732143112954
ENSG00000261786	2.261666114425862e-06	8.751175200453332
ENSG00000138449	2.3075760506013145e-06	8.840961534137898
ENSG00000012174	2.323077914077115e-06	8.690323273475645
ENSG00000273044	2.3543831746672917e-06	2.106546351163065
ENSG00000153789	2.3543831746672917e-06	8.086909238748229
ENSG00000207146	2.3701878200975706e-06	3.867959022258701
ENSG00000165716	2.3701878200975706e-06	6.093037432682937
ENSG00000143514	2.3860946473173147e-06	8.764876797820804
ENSG00000239552	2.4182173845569377e-06	3.2192920298512955
ENSG00000156535	2.4182173845569377e-06	6.940769135830225
ENSG00000101282	2.434434572671141e-06	5.958784882548411
ENSG00000166348	2.517104611487734e-06	8.423489855581863
ENSG00000198853	2.6257076823530707e-06	7.476887372575785
ENSG00000198860	2.678713051554242e-06	8.819683187290691
ENSG00000230364	2.6966093896395834e-06	5.205938611956878
ENSG00000205763	2.7146208409115693e-06	7.163577738733898
ENSG00000170540	2.7146208409115693e-06	8.803456006763307
ENSG00000245571	2.750991925620737e-06	8.197021822130047
ENSG00000237292	2.750991925620737e-06	4.205643474405663
ENSG00000183023	2.7878320327054895e-06	8.469363936747676
ENSG00000237039	2.7878320327054895e-06	7.5450803328882605
ENSG00000260719	2.8064297777489637e-06	8.419230493573524
ENSG00000164346	2.8251469566118123e-06	8.887117492560137
ENSG00000232855	2.8439843042575717e-06	7.551268011812497
ENSG00000104381	2.882022467315741e-06	7.807535579090028
ENSG00000138279	2.901224774290953e-06	8.860251138609149
ENSG00000268061	2.9205502332225895e-06	7.559586631914516
ENSG00000089157	2.9595736383582143e-06	8.945443836377912
ENSG00000260625	2.9792731113594155e-06	6.263277392799871
ENSG00000272979	2.9990987899608873e-06	5.2785654876337516
ENSG00000187667	2.9990987899608873e-06	5.866193223531071
ENSG00000136758	3.0391318669128885e-06	8.900819089927607
ENSG00000124198	3.0391318669128885e-06	8.917046270454989
ENSG00000196154	3.100147537136944e-06	8.76008059502851
ENSG00000198917	3.12074687538282e-06	8.720252051370501
ENSG00000158793	3.12074687538282e-06	8.715200885050676
ENSG00000268798	3.1623415300679755e-06	6.296646233392636
ENSG00000144677	3.20446955806556e-06	7.013734385268475
ENSG00000232706	3.2471375085463103e-06	4.004377606544833
ENSG00000203666	3.2758860345783416e-06	8.380853851507513
ENSG00000058056	3.3562132173983487e-06	8.475154510727945
ENSG00000105429	3.3562132173983487e-06	8.824734353610515
ENSG00000240616	3.3562132173983487e-06	7.12425632432292
ENSG00000206549	3.3636089644426706e-06	6.403337417901041
ENSG00000236801	3.400823583834926e-06	7.11352917178686
ENSG00000222808	3.4308802617056783e-06	5.957396607284507
ENSG00000156239	3.4764450897480265e-06	8.331890432668938
ENSG00000131725	3.4994453231376328e-06	8.61523290834653
ENSG00000203761	3.5225919503979015e-06	7.917095961378758
ENSG00000104899	3.5225919503979015e-06	7.467362074643148
ENSG00000131263	3.5693279602765068e-06	8.760820002688957
ENSG00000134955	3.5693279602765068e-06	7.892505792907329
ENSG00000130810	3.569327960276526e-06	7.667799905913328
ENSG00000184905	3.608729871224013e-06	5.021585188316327
ENSG00000151414	3.616660318778958e-06	8.847543912429655
ENSG00000160781	3.6645963089824106e-06	8.577190540187985
ENSG00000125841	3.6887929650409853e-06	8.247404662984552
ENSG00000143768	3.6887929650409853e-06	6.832609993423163
ENSG00000118181	3.713143298563398e-06	8.945443836377912
ENSG00000160062	3.7131432985634304e-06	7.6960682481512706
ENSG00000260591	3.7871257342647762e-06	6.931857760812454
ENSG00000150054	3.787125734264796e-06	6.7005749353410655
ENSG00000081721	3.837233019445708e-06	8.726834429662258
ENSG00000240038	3.862525228854993e-06	8.74612403413351
ENSG00000237922	3.862525228854993e-06	3.0363543150699774
ENSG00000235670	3.862525228855013e-06	4.0689674015199175
ENSG00000214401	3.88797777055713e-06	7.731078188596025
ENSG00000175395	3.913591617333378e-06	8.255348165947824
ENSG00000188825	3.991410800303255e-06	7.035290075680018
ENSG00000183527	4.017679707914718e-06	8.649218481373229
ENSG00000118705	4.017679707914733e-06	8.941387041246065
ENSG00000198216	4.017679707914733e-06	5.882788725495561
ENSG00000175505	4.017679707914733e-06	7.355211769581707
ENSG00000147400	4.05296370894526e-06	8.642636103081472
ENSG00000241352	4.0707172914417785e-06	5.541246971381241
ENSG00000196169	4.097487987001355e-06	8.779572766376255
ENSG00000213399	4.124427974550774e-06	4.733391761652103
ENSG00000250220	4.124427974550774e-06	5.781639612478647
ENSG00000176896	4.151538278503898e-06	8.33109862835745
ENSG00000197937	4.160613072485442e-06	8.127331248456013
ENSG00000100060	4.178819929168499e-06	8.881529485456355
ENSG00000269934	4.317834860547203e-06	4.8838814282396825
ENSG00000100266	4.3746769901469005e-06	8.5949489326873
ENSG00000185641	4.4033672234680605e-06	7.556265132476432
ENSG00000239183	4.4322383468211405e-06	6.001805786457523
ENSG00000137877	4.471016449085502e-06	8.29132248135048
ENSG00000267166	4.619360381933707e-06	7.062220379701806
ENSG00000196081	4.619360381933707e-06	6.6241420049988395
ENSG00000169239	4.619360381933707e-06	8.265450498587473
ENSG00000146147	4.6800133445478476e-06	6.635422711140433
ENSG00000185834	4.6800133445478476e-06	7.319707663732267
ENSG00000171159	4.6800133445478476e-06	8.784166402292056
ENSG00000166788	4.741431591509697e-06	8.575659328216048
ENSG00000072422	4.772430577582729e-06	7.325336894224604
ENSG00000179456	4.803624355077725e-06	8.567545737952356
ENSG00000100284	4.835014094565362e-06	8.636053724789715
ENSG00000076258	4.866600973299356e-06	8.000534963224128
ENSG00000175602	4.866600973299356e-06	8.838435950977985
ENSG00000177519	4.866600973299356e-06	6.696167789185691
ENSG00000250321	4.866600973299356e-06	4.890087625760016
ENSG00000214597	4.930370891152148e-06	4.153692443187353
ENSG00000158555	4.930370891152148e-06	8.436164602185283
ENSG00000163931	4.962556318517811e-06	8.904875885059452
ENSG00000173276	5.027534131898753e-06	8.832847943874205
ENSG00000225159	5.027534131898753e-06	5.242880237440662
ENSG00000253270	5.093329332765203e-06	4.642149517248401
ENSG00000186976	5.093329332765203e-06	6.835085142362595
ENSG00000140263	5.1265365205065624e-06	8.317326171144465
ENSG00000171119	5.159951749501464e-06	5.812652581065733
ENSG00000040199	5.227411322699599e-06	8.80291916597935
ENSG00000131127	5.272854418658432e-06	8.200796740005469
ENSG00000198732	5.33019237530915e-06	8.88864870453207
ENSG00000049769	5.36488226913111e-06	7.980963481496452
ENSG00000140563	5.36488226913111e-06	8.887117492560137
ENSG00000000460	5.3997890770225044e-06	7.987795257468564
ENSG00000227939	5.5776224637454115e-06	7.408463927119349
ENSG00000223725	5.650320165156285e-06	5.406653050963969
ENSG00000220583	5.687009583019195e-06	6.729270073675738
ENSG00000238105	5.687009583019195e-06	8.776052812028363
ENSG00000136631	5.687009583019195e-06	8.720252051370501
ENSG00000077157	5.699290177515051e-06	8.657666345544387
ENSG00000186468	5.723927851753449e-06	8.917046270454989
ENSG00000086619	5.810968131751568e-06	8.868364728872839
ENSG00000116191	5.810968131751568e-06	8.921103065586836
ENSG00000141985	5.886584951333293e-06	8.827796777554383
ENSG00000261131	5.886584951333324e-06	4.636732466913487
ENSG00000268613	5.924746986350439e-06	4.883280956218538
ENSG00000006704	5.96314664329064e-06	5.911215538246927
ENSG00000115286	5.9631466432906615e-06	8.79939921163146
ENSG00000162650	5.9631466432906615e-06	8.169134183262189
ENSG00000186193	5.9631466432906615e-06	8.280225777522855
ENSG00000013725	6.119149885136405e-06	7.025491630740904
ENSG00000143258	6.119149885136405e-06	8.782635190320123
ENSG00000272870	6.158759018120335e-06	7.231929654652433
ENSG00000183921	6.158759018120335e-06	7.5169653139141515
ENSG00000140497	6.238717421254236e-06	8.900819089927607
ENSG00000079616	6.2790696241931875e-06	8.798862370847504
ENSG00000212663	6.2790696241931875e-06	4.242595675136406
ENSG00000162836	6.2790696241931875e-06	8.659857654796832
ENSG00000234380	6.3196724636818204e-06	5.262574077738658
ENSG00000267352	6.319672463681854e-06	7.8801852372863435
ENSG00000167554	6.401636009174419e-06	6.110656695594128
ENSG00000145431	6.442999714582595e-06	6.858486344522785
ENSG00000204390	6.442999714582595e-06	7.228782354481453
ENSG00000135404	6.484620055437931e-06	8.933273450982373
ENSG00000165689	6.52649855261387e-06	8.835910367818073
ENSG00000146677	6.6966248221685985e-06	7.867911512469218
ENSG00000214016	6.6966248221685985e-06	4.356368558415313
ENSG00000130303	6.827005969965078e-06	8.917046270454989
ENSG00000073150	6.915277273593741e-06	6.150171832419325
ENSG00000094841	6.915277273593741e-06	8.394273571618559
ENSG00000158714	6.974732555884443e-06	6.472928240971252
ENSG00000011451	6.974732555884529e-06	8.836904739006052
ENSG00000173638	6.974732555884529e-06	8.613244165970574
ENSG00000138780	7.004643957377925e-06	8.457475428608564
ENSG00000157540	7.049742116094644e-06	8.884591909400223
ENSG00000104979	7.049742116094644e-06	8.84808075321361
ENSG00000235701	7.049742116094644e-06	3.789755327770289
ENSG00000074590	7.049742116094744e-06	5.384935059541865
ENSG00000128165	7.049742116094744e-06	8.81409518018691
ENSG00000082293	7.049742116094744e-06	4.845393906152906
ENSG00000188971	7.140776245219563e-06	8.64363047426945
ENSG00000164938	7.341904654322592e-06	8.945443836377912
ENSG00000168237	7.373326204848957e-06	8.55438098136884
ENSG00000226828	7.373326204848957e-06	2.7877258286950903
ENSG00000165804	7.420700713832973e-06	8.22240936076014
ENSG00000040487	7.4683673635218195e-06	8.34972813554819
ENSG00000173207	7.62938825339398e-06	8.579258592943875
ENSG00000020129	7.72759485509954e-06	8.789754409395835
ENSG00000253250	7.727594855099651e-06	7.143476101103741
ENSG00000271430	7.82701424917737e-06	8.411777000590348
ENSG00000108830	7.82701424917737e-06	6.639129597009407
ENSG00000004799	7.927660726247144e-06	8.533815128453186
ENSG00000271396	7.927660726247214e-06	4.4725556979494545
ENSG00000100228	8.029548736436656e-06	8.812563968214976
ENSG00000158321	8.080962876142285e-06	6.145053793644944
ENSG00000176293	8.080962876142285e-06	3.8905255110313135
ENSG00000257279	8.080962876142285e-06	5.3433020388227
ENSG00000103174	8.080962876142285e-06	8.500568963086934
ENSG00000213625	8.184740633037779e-06	8.884591909400223
ENSG00000103707	8.184740633037851e-06	8.543204967161282
ENSG00000125755	8.237107964260412e-06	8.896762294795762
ENSG00000104763	8.23710796426044e-06	8.884591909400223
ENSG00000153291	8.289796757217003e-06	7.007369463625506
ENSG00000105976	8.396146270340133e-06	8.701499287683204
ENSG00000262089	8.449810787681895e-06	5.743208264209365
ENSG00000118162	8.503804361216784e-06	8.345794596912901
ENSG00000272659	8.503804361216784e-06	5.161466273419429
ENSG00000108061	8.50380436121689e-06	8.742067239001663
ENSG00000271133	8.50380436121689e-06	7.63094640544211
ENSG00000169016	8.50380436121689e-06	8.646156057429364
ENSG00000196562	8.558128915949205e-06	8.917046270454989
ENSG00000156170	8.558128915949281e-06	8.642636103081472
ENSG00000135185	8.612786387548898e-06	8.908932680191299
ENSG00000162929	8.612786387548898e-06	7.9204133488501585
ENSG00000136044	8.612786387548898e-06	8.765413638604759
ENSG00000235313	8.667778722406977e-06	7.056600988982509
ENSG00000128928	8.723107877691146e-06	8.876478319136533
ENSG00000155846	8.77877582140148e-06	8.734948019925948
ENSG00000244219	8.77877582140148e-06	5.689150074020833
ENSG00000111445	8.77877582140148e-06	8.47875377545577
ENSG00000182899	8.891136000603123e-06	8.941387041246065
ENSG00000241923	8.891136000603123e-06	6.11379915002552
ENSG00000010072	8.947832226765479e-06	8.3443426953209
ENSG00000179820	9.062267011748306e-06	8.596400834279299
ENSG00000172348	9.062267011748306e-06	5.253149071152085
ENSG00000198755	9.062267011748385e-06	8.933273450982373
ENSG00000149761	9.120009627766663e-06	8.738010443869817
ENSG00000234361	9.120009627766663e-06	2.3045655686659403
ENSG00000152527	9.120009627766663e-06	4.620296541697018
ENSG00000101400	9.120009627766663e-06	8.444108105148558
ENSG00000240463	9.120009627766663e-06	5.6210287061676745
ENSG00000205683	9.120009627766663e-06	7.46898797768831
ENSG00000248787	9.120009627766663e-06	4.153992047751718
ENSG00000182372	9.139335481216983e-06	8.424941757173862
ENSG00000109685	9.236555534002893e-06	8.876478319136533
ENSG00000242814	9.295362948983866e-06	5.250538842871174
ENSG00000180979	9.295362948983866e-06	8.578721752159916
ENSG00000105146	9.473948029503208e-06	6.878984939643617
ENSG00000184281	9.493992764400952e-06	8.763882426632826
ENSG00000084234	9.615118145612787e-06	8.887117492560137
ENSG00000232671	9.778926128518666e-06	4.9835165921327915
ENSG00000175556	9.778926128518666e-06	4.679787862281251
ENSG00000214717	9.799589346810439e-06	8.634522512817782
ENSG00000255086	9.861830563012991e-06	3.534514442132558
ENSG00000151229	9.861830563013113e-06	8.49452342557913
ENSG00000148343	9.903535152625698e-06	8.84808075321361
ENSG00000223287	9.924450825165993e-06	1.7282202269917535
ENSG00000187446	1.0050837302761397e-05	8.856194343477304
ENSG00000143603	1.0114607956214287e-05	8.908932680191299
ENSG00000251136	1.0114607956214287e-05	8.206050473201783
ENSG00000232698	1.0157337098849016e-05	7.601600918977796
ENSG00000166224	1.0243315278985273e-05	8.660394495580789
ENSG00000134864	1.0243315278985328e-05	8.117592784612661
ENSG00000164932	1.0417370018631666e-05	8.681672842427997
ENSG00000254685	1.0439325231978746e-05	8.296171080793814
ENSG00000184381	1.0505457409464064e-05	8.782635190320123
ENSG00000118816	1.0505457409464064e-05	8.933273450982373
ENSG00000244165	1.0571991192914146e-05	8.286473881907147
ENSG00000170899	1.0571991192914146e-05	8.399404048318319
ENSG00000145685	1.0638928906916173e-05	7.776084374603851
ENSG00000234080	1.063892890691621e-05	1.8430060708529352
ENSG00000261441	1.084218906940096e-05	6.440987916557015
ENSG00000144893	1.084218906940096e-05	7.995465668556025
ENSG00000165661	1.084218906940096e-05	8.884591909400223
ENSG00000208028	1.0842189069400998e-05	7.571521970857491
ENSG00000155313	1.091076600700106e-05	8.777584024000298
ENSG00000128915	1.1119000914861348e-05	8.856194343477304
ENSG00000146350	1.1119000914861387e-05	7.889150360012683
ENSG00000203832	1.1119000914861387e-05	8.14440674191261
ENSG00000164924	1.1119000914861387e-05	8.933273450982373
ENSG00000204410	1.1189255299421747e-05	7.963657053553979
ENSG00000162607	1.1189255299421747e-05	8.798862370847504
ENSG00000181524	1.125993511642127e-05	8.29897854121015
ENSG00000173578	1.1402580880443074e-05	8.642636103081472
ENSG00000131943	1.1402580880443074e-05	8.736479231897881
ENSG00000257543	1.1474551777369144e-05	5.9163232260125715
ENSG00000108387	1.1474551777369144e-05	7.00356399059134
ENSG00000252743	1.154695800667878e-05	5.272047118047759
ENSG00000133026	1.154695800667878e-05	8.31160645700971
ENSG00000163040	1.161980207718344e-05	5.675930939897935
ENSG00000248991	1.176681384543521e-05	6.87153031456199
ENSG00000092978	1.176681384543521e-05	8.674553623352283
ENSG00000155130	1.1840986629425727e-05	8.908932680191299
ENSG00000141441	1.1865810322369306e-05	8.257638702655173
ENSG00000106868	1.191560742723823e-05	7.833199429129367
ENSG00000157869	1.191560742723823e-05	8.668508085844481
ENSG00000215447	1.2015803192277058e-05	8.026072672079673
ENSG00000163382	1.2142183752303922e-05	8.85466313150537
ENSG00000105220	1.2244204438929068e-05	8.908932680191299
ENSG00000230897	1.2372885849501429e-05	7.711788584124773
ENSG00000073861	1.2398777188459709e-05	7.283248356438483
ENSG00000065923	1.2529014611812175e-05	8.078221771358672
ENSG00000185697	1.2555218938869419e-05	8.27514769747414
ENSG00000008282	1.2634147404357151e-05	8.860251138609149
ENSG00000102882	1.271355120716804e-05	8.7542376243972
ENSG00000121851	1.271355120716804e-05	8.733953648737971
ENSG00000183386	1.271355120716804e-05	6.650632931984992
ENSG00000236519	1.2713551207168108e-05	6.320830628187572
ENSG00000268592	1.2793433073506999e-05	4.42465548142965
ENSG00000235663	1.2793433073506999e-05	5.06513387449142
ENSG00000187792	1.2793433073506999e-05	8.35784172581188
ENSG00000233297	1.2873795744351407e-05	6.472846328216011
ENSG00000160856	1.2873795744351453e-05	8.604056894138969
ENSG00000145349	1.2873795744351453e-05	8.86277672176906
ENSG00000248866	1.303597453777749e-05	7.74311130111341
ENSG00000261270	1.3117796216850905e-05	8.536622588869525
ENSG00000224738	1.3117796216850905e-05	4.871805194819698
ENSG00000164904	1.3172617116965448e-05	8.418033555509059
ENSG00000247735	1.3200109813564938e-05	5.559792001938578
ENSG00000232623	1.3200109813564984e-05	2.9271024181015943
ENSG00000146576	1.3200109813564984e-05	8.717726468210587
ENSG00000255237	1.336622403901488e-05	4.57439442346188
ENSG00000267724	1.3450030345443667e-05	5.887034505589283
ENSG00000129158	1.3450030345443667e-05	8.422292917517394
ENSG00000213280	1.3619155655180253e-05	5.096770382902886
ENSG00000180573	1.3619155655180253e-05	8.900819089927607
ENSG00000174607	1.3619155655180253e-05	8.637303059505223
ENSG00000130733	1.3704480428697984e-05	8.852137548345457
ENSG00000160200	1.3704480428697984e-05	8.876478319136533
ENSG00000197565	1.3704480428697984e-05	7.939415510217806
ENSG00000224420	1.3790317154093639e-05	6.9451419736982904
ENSG00000152767	1.3847827498792477e-05	7.7233700669315075
ENSG00000164684	1.3963538173013901e-05	6.637299490673365
ENSG00000100600	1.3963538173013901e-05	8.836904739006052
ENSG00000147100	1.3963538173013901e-05	5.2529589370838305
ENSG00000147853	1.3963538173013952e-05	8.88864870453207
ENSG00000090776	1.4050928362295542e-05	7.291996012858199
ENSG00000106113	1.4050928362295542e-05	6.245735191481023
ENSG00000103496	1.4138842295128892e-05	8.657868912420879
ENSG00000269996	1.4138842295128892e-05	7.967596158036445
ENSG00000108239	1.4138842295128892e-05	8.491381691255329
ENSG00000255046	1.4227282959261185e-05	4.827458425648034
ENSG00000135253	1.4316253358531877e-05	8.519858567558185
ENSG00000264290	1.4316253358531954e-05	6.047051821327348
ENSG00000237506	1.4405756512953554e-05	6.166463732695548
ENSG00000038002	1.4405756512953554e-05	8.887117492560137
ENSG00000214274	1.4405756512953554e-05	7.717946246434775
ENSG00000110011	1.4495795458792603e-05	8.766408009792737
ENSG00000100678	1.4495795458792603e-05	7.300756773286227
ENSG00000169242	1.4586373248651725e-05	6.556022768264002
ENSG00000072274	1.4677492951551285e-05	8.900819089927607
ENSG00000101439	1.4677492951551285e-05	8.895231082823827
ENSG00000143498	1.4769157653012056e-05	8.288796898190569
ENSG00000132704	1.4861370455137685e-05	8.887117492560137
ENSG00000213533	1.4861370455137765e-05	6.5598806712517455
ENSG00000226751	1.4861370455137765e-05	8.60306252295099
ENSG00000237484	1.4985178851883815e-05	7.284258963844864
ENSG00000147416	1.5078682713073271e-05	8.743598450973597
ENSG00000213553	1.523576529744013e-05	8.574128116244117
ENSG00000162878	1.5330765720697028e-05	4.969179068205882
ENSG00000144852	1.5426333210169263e-05	7.235816697330053
ENSG00000144824	1.5426333210169317e-05	7.735299505181111
ENSG00000228612	1.5458315610847234e-05	2.1342034327533277
ENSG00000129460	1.561918228716044e-05	8.72584005847428
ENSG00000226155	1.561918228716044e-05	3.9993002906501376
ENSG00000120913	1.561918228716044e-05	8.017808911590532
ENSG00000142937	1.561918228716044e-05	8.93733024611422
ENSG00000143401	1.565154739943079e-05	8.856194343477304
ENSG00000259594	1.5716470367613088e-05	6.637093670751605
ENSG00000188613	1.581433850032186e-05	8.15443821470674
ENSG00000198937	1.5912789975377122e-05	8.659400124392812
ENSG00000233836	1.5945737336553556e-05	6.22008348325391
ENSG00000103740	1.601182810047662e-05	5.828222990962366
ENSG00000188153	1.621167762015578e-05	8.127116813697727
ENSG00000137764	1.6245217188855362e-05	8.55889530690471
ENSG00000273489	1.6447853861893954e-05	4.722937676651391
ENSG00000130558	1.6515935489590405e-05	2.638779631865599
ENSG00000258839	1.6515935489590405e-05	8.331635469141407
ENSG00000174672	1.675635191082786e-05	5.937550302235675
ENSG00000219665	1.717630783163358e-05	8.294305594914414
ENSG00000104936	1.717630783163358e-05	8.506156970190712
ENSG00000167614	1.7282860323680235e-05	7.0608714826852
ENSG00000072858	1.7390045294312193e-05	8.799856742035482
ENSG00000213881	1.7390045294312193e-05	5.611556255283054
ENSG00000185112	1.7497866313438184e-05	7.725137779236497
ENSG00000226833	1.760632696996536e-05	4.836321507490696
ENSG00000226329	1.7715430871893586e-05	6.54064425351497
ENSG00000273445	1.7825181646409394e-05	7.624994149384754
ENSG00000232648	1.7825181646409394e-05	5.052800616984326
ENSG00000164077	1.7935582939982076e-05	8.618295332290398
ENSG00000270041	1.7935582939982076e-05	6.484528726098453
ENSG00000164967	1.8158351767158402e-05	8.671033669004395
ENSG00000166557	1.827072669097256e-05	8.904875885059452
ENSG00000170727	1.8383766914457565e-05	8.207124154769696
ENSG00000225218	1.8383766914457565e-05	5.473792214612107
ENSG00000224672	1.8383766914457795e-05	2.1368789153093357
ENSG00000127990	1.8383766914457795e-05	6.330529446600984
ENSG00000157617	1.849747618193443e-05	8.778578395188276
ENSG00000243056	1.849747618193443e-05	5.646264270677299
ENSG00000272016	1.8497476181934493e-05	6.696341901772862
ENSG00000198756	1.8611858257585042e-05	5.728372063162967
ENSG00000102158	1.872691692555109e-05	8.912989475323146
ENSG00000236675	1.872691692555109e-05	7.221507734179303
ENSG00000143653	1.884265599003287e-05	8.402316302036736
ENSG00000147437	1.884265599003287e-05	6.251873633261746
ENSG00000251249	1.895907927538738e-05	4.595242419258143
ENSG00000236532	1.895907927538738e-05	5.095395288296408
ENSG00000083457	1.907619062622795e-05	8.658863283608856
ENSG00000243660	1.931249300470386e-05	7.530062987772642
ENSG00000232093	1.9431691823749825e-05	5.798112159178785
ENSG00000249184	1.9551594291305325e-05	6.572529010316359
ENSG00000117586	1.9672204354773125e-05	6.878194568828462
ENSG00000171469	1.9672204354773125e-05	8.751712041237289
ENSG00000103540	1.9672204354773125e-05	8.604593734922926
ENSG00000187837	1.9793525982418785e-05	8.925159860718681
ENSG00000101444	1.9915563163473058e-05	8.89117428769198
ENSG00000196659	1.991556316347313e-05	8.048608804176807
