# Supplementary material for: Machine learning predicts treatment sensitivity in multiple myeloma based on molecular and clinical information coupled with drug response
Source: PLoS One. 2021 Jul 28;16(7):e0254596. doi: 10.1371/journal.pone.0254596 (PMC8318243; doi:10.1371/journal.pone.0254596)
Supplement: S1 File — (ZIP) [file pone.0254596.s004.zip › Supplementary Material 1/13q34/selected_genes_experiment_9.csv]

gene	pvalue	entropy
ENSG00000134884	1.3702253892902231e-45	8.924075733608968
ENSG00000088448	6.075111017703051e-35	8.903832818629208
ENSG00000186184	7.88978432612547e-35	8.873964625304993
ENSG00000122026	3.4825391903050334e-32	8.936221482596823
ENSG00000133112	7.119966329635628e-32	8.944318648588725
ENSG00000136104	4.097046840949602e-30	8.843104073689938
ENSG00000126226	1.6573461843237945e-28	8.749450910721334
ENSG00000122033	9.851215683852718e-28	8.750979023073892
ENSG00000220749	3.490118688166312e-27	7.077908613837576
ENSG00000139842	8.45777548369313e-27	8.837527378341429
ENSG00000102572	1.8327385803854212e-26	8.819804934005067
ENSG00000102763	3.9200490270344843e-26	8.769693825701092
ENSG00000136152	4.7946128720722373e-26	8.840047848984822
ENSG00000118971	8.967621447278683e-26	8.103675242217125
ENSG00000253051	9.333806546502117e-26	5.287313985697426
ENSG00000134899	2.9616240597560204e-25	8.610727580735544
ENSG00000122034	3.609805103409574e-25	8.876485095948386
ENSG00000118939	5.705880465392271e-25	6.706621416641304
ENSG00000139746	1.5570444991020368e-24	8.865867459313089
ENSG00000130177	1.5570444991020368e-24	8.890158957288799
ENSG00000120685	2.0940160880478348e-24	8.830958324702085
ENSG00000244754	3.0175834819848718e-24	8.87549273765755
ENSG00000188243	3.389930042847381e-24	8.748915156659612
ENSG00000102471	3.523892304027208e-24	8.795513436029358
ENSG00000125304	1.377307133425358e-23	8.928124316604919
ENSG00000229152	2.84246067738984e-23	8.154580655632717
ENSG00000152749	2.84246067738984e-23	8.70896508076182
ENSG00000088451	3.161433221849052e-23	8.533804503812467
ENSG00000083520	1.4276829339226206e-22	8.797041548381916
ENSG00000256164	1.5501230296727508e-22	3.585070347960947
ENSG00000132952	1.8270414921240563e-22	8.750979023073892
ENSG00000213860	4.523773010909531e-22	5.603634389846999
ENSG00000164647	6.169268496840936e-22	6.087425324564274
ENSG00000242444	1.0709812275112588e-21	3.855610369571014
ENSG00000134905	1.1609213644862025e-21	8.80513871437382
ENSG00000005810	2.175746670017428e-21	8.895735652637308
ENSG00000110092	1.2921847699132263e-20	8.804602960312097
ENSG00000255920	1.845766782338569e-20	3.414282452880883
ENSG00000243181	4.380405854786553e-20	4.6097269760060495
ENSG00000136100	7.115806264912286e-20	8.826909741706134
ENSG00000175198	9.156067090654645e-20	8.403230630403524
ENSG00000136169	1.1772935925528104e-19	8.781839574688947
ENSG00000065150	1.43082212603125e-19	8.887638486645404
ENSG00000227354	1.7995821013634562e-19	7.964721445224174
ENSG00000057294	1.9155188061715264e-19	7.685313478815308
ENSG00000188342	3.02369361917088e-19	8.75601996436068
ENSG00000262468	4.538195353726064e-19	8.06191985095495
ENSG00000083544	6.751971643936542e-19	8.631506249777022
ENSG00000196199	8.457579803007151e-19	8.835006907698036
ENSG00000152484	8.810546356765609e-19	8.811707768013164
ENSG00000197121	8.931406272168242e-19	7.770742935415145
ENSG00000120686	1.058770719374562e-18	8.899784235633259
ENSG00000220842	1.1487152388932558e-18	6.6208005793372475
ENSG00000102805	1.2546857500051297e-18	8.700332160708196
ENSG00000083535	2.3524125519308385e-18	8.38092384900949
ENSG00000197584	3.5913907379832906e-18	7.531046940866659
ENSG00000226352	4.30251685897735e-18	5.340434868067886
ENSG00000102710	5.694109686203013e-18	8.745402327725383
ENSG00000223685	6.334003923643297e-18	7.121799478545269
ENSG00000088387	7.834299923721962e-18	8.719046963335396
ENSG00000204899	9.064207410640035e-18	8.62692191271935
ENSG00000134900	9.748804822988371e-18	8.873964625304993
ENSG00000163995	1.1126822644306887e-17	5.368803159884919
ENSG00000136122	1.536903304313015e-17	8.178330844966423
ENSG00000133114	1.5675313430380154e-17	8.650756806465944
ENSG00000120690	1.6961862124951576e-17	8.895735652637308
ENSG00000139675	1.9468889094165436e-17	7.996123305481231
ENSG00000230091	3.1174774055524356e-17	7.5863812705225016
ENSG00000180660	3.1790381845298296e-17	6.810438438528959
ENSG00000120697	3.1998238967681414e-17	8.884582261940288
ENSG00000169432	3.551231435729824e-17	8.5756685798874
ENSG00000150459	3.814652082530241e-17	8.81881257571423
ENSG00000171365	5.242442453136129e-17	8.112873451312621
ENSG00000102606	9.189315961089749e-17	8.744409969434548
ENSG00000244582	9.550518866009693e-17	4.2755432623915475
ENSG00000066185	1.0789276219182755e-16	6.747959629701583
ENSG00000143257	1.0789276219182755e-16	5.8470356355208555
ENSG00000126952	1.3413976937116156e-16	6.0172410692805975
ENSG00000189403	1.3586626364020408e-16	8.93217289960087
ENSG00000169062	1.8691905108804453e-16	8.783367687041503
ENSG00000234782	3.3286649758780694e-16	7.395407029002012
ENSG00000243406	3.848576374130077e-16	7.074337205040941
ENSG00000242571	4.177052909323216e-16	4.711866769847864
ENSG00000233672	4.203436110315515e-16	5.868206754005861
ENSG00000203778	4.73711751593211e-16	7.802967410968894
ENSG00000102786	6.604804265859134e-16	8.746930440077941
ENSG00000107518	7.867698330436408e-16	5.024268684843807
ENSG00000241612	7.966512504148348e-16	3.8608143442314673
ENSG00000144061	8.270354911807382e-16	6.918004830778048
ENSG00000102796	8.270354911807499e-16	8.139914436001469
ENSG00000171208	9.969535103669737e-16	8.398575576941319
ENSG00000217027	1.1219135353311104e-15	7.009560570318916
ENSG00000165416	1.143007468702288e-15	8.715534134401166
ENSG00000139505	1.2939736352833387e-15	8.788944382390012
ENSG00000152520	1.4111790720138366e-15	8.80918729736977
ENSG00000169905	1.4827886641829243e-15	8.860290763964581
ENSG00000254911	2.283116984356693e-15	7.512959579204725
ENSG00000147872	2.565698031237894e-15	8.735777049380923
ENSG00000139344	2.6456195141951093e-15	7.741933378975063
ENSG00000133103	2.7957071844179295e-15	8.709957439052657
ENSG00000228397	3.046008332504972e-15	5.508673310226393
ENSG00000232224	3.2184444986211195e-15	6.990749458318576
ENSG00000132953	4.556787334652798e-15	8.787416270037454
ENSG00000198715	6.967116439390257e-15	8.705373101994985
ENSG00000102738	7.536489180541976e-15	8.788944382390012
ENSG00000165837	7.81450258951776e-15	5.224539452356227
ENSG00000132950	8.053877100154156e-15	8.531538480576105
ENSG00000125247	8.250563912648224e-15	8.517126708351887
ENSG00000102096	8.503085796199634e-15	8.944318648588725
ENSG00000136144	9.41993543731258e-15	8.802082489668702
ENSG00000075945	1.0560139742178458e-14	8.7752705210496
ENSG00000136159	1.1146657432985893e-14	8.411196355977877
ENSG00000139826	1.2949458677234074e-14	8.655261993691008
ENSG00000233695	1.4508857981290712e-14	6.733122973862996
ENSG00000173171	1.6546433550938034e-14	8.524635829697122
ENSG00000102531	2.0504285503824814e-14	8.936221482596823
ENSG00000267127	2.1248974170805586e-14	5.266043344553478
ENSG00000171206	2.228344771578959e-14	8.801090131377867
ENSG00000174448	2.464910199478826e-14	3.4820509136043385
ENSG00000139641	2.944151383880445e-14	8.911929984621112
ENSG00000120675	3.3134488187089035e-14	8.825381629353576
ENSG00000136161	3.9544093139137995e-14	8.829430212349527
ENSG00000176268	4.0248523421790686e-14	4.792229000635336
ENSG00000136147	4.145011466570995e-14	8.738833274086039
ENSG00000260388	4.4479848125890764e-14	4.2857063071382395
ENSG00000134864	4.50055649000343e-14	8.124255858079385
ENSG00000134882	4.8860731115352335e-14	8.422349746674895
ENSG00000128581	5.304042166588739e-14	7.7691356732299806
ENSG00000166171	5.690158271584622e-14	8.15955088051497
ENSG00000170919	6.248284137256592e-14	8.281035229641176
ENSG00000198157	6.471183151911666e-14	8.311764340838678
ENSG00000163947	6.66289396384318e-14	8.835999265988871
ENSG00000188811	8.218210008613461e-14	8.826909741706134
ENSG00000127870	8.510065681586688e-14	8.689714524072901
ENSG00000165487	8.609598454026693e-14	8.73325657873753
ENSG00000197747	9.071853418334964e-14	8.77122193805365
ENSG00000136156	9.503186584173775e-14	8.93217289960087
ENSG00000168615	9.670084824922994e-14	8.860088607142496
ENSG00000156535	9.954678238196418e-14	6.971799070887123
ENSG00000187944	1.0985308139924821e-13	3.3926245681678124
ENSG00000144369	1.4663954897778984e-13	8.360426486622702
ENSG00000272016	1.5092535845490277e-13	6.778410954219375
ENSG00000172766	1.8246768575169762e-13	8.719582717397117
ENSG00000136141	1.8670634431690577e-13	8.627914271010185
ENSG00000136146	2.0116171959498482e-13	8.591477024046622
ENSG00000219133	2.0819929469860838e-13	3.6792265098170356
ENSG00000133111	2.1424841869374934e-13	8.367452144491162
ENSG00000228889	2.294802920279546e-13	5.650786161290526
ENSG00000102057	2.7707331796189226e-13	7.564106902956408
ENSG00000174405	2.802508405676042e-13	8.64212388641232
ENSG00000236444	2.850844065807098e-13	4.439924418149895
ENSG00000229503	3.00082178731322e-13	3.007659655665262
ENSG00000121741	3.176569595517701e-13	8.883589903649453
ENSG00000126790	3.4988436760838076e-13	8.687194053429506
ENSG00000196368	3.682256362183063e-13	6.252216974736693
ENSG00000126216	3.682256362183063e-13	8.701122362176948
ENSG00000259343	3.809748254869541e-13	7.72762473698332
ENSG00000139597	4.3154336727015336e-13	8.761596659709188
ENSG00000143374	4.515218810502281e-13	8.726151771036463
ENSG00000058668	5.112691506556495e-13	8.8714441546616
ENSG00000253710	5.53266716639639e-13	8.270619749827965
ENSG00000138172	5.986496924843583e-13	8.000297774314452
ENSG00000139517	6.088403744403501e-13	8.357036664677949
ENSG00000101134	7.328233341659435e-13	4.155785032773457
ENSG00000204616	7.452538306619911e-13	5.262856630456481
ENSG00000261801	7.578914339585825e-13	3.9968528120554545
ENSG00000153487	7.664332320540772e-13	8.313959647670508
ENSG00000163898	8.060565342940749e-13	5.2592900482910405
ENSG00000214460	8.429622202377542e-13	5.444638339635589
ENSG00000264539	9.06504156715436e-13	4.2624216106833215
ENSG00000083642	9.11582444674917e-13	8.772214296344485
ENSG00000105982	9.856825267825283e-13	7.874557130789931
ENSG00000152193	1.002314634040525e-12	7.5243405580611125
ENSG00000023516	1.0192223498672837e-12	8.85120123968184
ENSG00000112981	1.1142397612988301e-12	4.658545419740057
ENSG00000229521	1.1456789104520949e-12	3.1793053654822256
ENSG00000143368	1.3609817903410513e-12	8.81323588036572
ENSG00000158220	1.3761620199503189e-12	5.404451084160643
ENSG00000163584	1.4626735620106586e-12	8.859298405673744
ENSG00000165188	1.6429180525444356e-12	5.14117637357311
ENSG00000171161	1.6611809425267832e-12	8.662366801392077
ENSG00000139737	1.688949675428453e-12	8.664430667806354
ENSG00000151773	1.7652474873343992e-12	7.857944162985235
ENSG00000005812	1.855132203392957e-12	8.797041548381916
ENSG00000123200	2.0261543627761167e-12	8.837527378341429
ENSG00000139514	2.0261543627761167e-12	8.911929984621112
ENSG00000120688	2.0261543627761167e-12	8.266975480476182
ENSG00000042781	2.152616986521142e-12	7.595897747642245
ENSG00000091483	2.2248304061493315e-12	8.82385351700102
ENSG00000007968	2.2994209039195602e-12	8.698601891533553
ENSG00000101489	2.363450736195351e-12	5.1732518074673335
ENSG00000143387	2.4027054877158212e-12	8.113201493971976
ENSG00000184719	2.552192695445492e-12	8.295367852032786
ENSG00000149926	2.637541229274918e-12	5.142204369646108
ENSG00000169740	3.0575889958679496e-12	8.50042348155402
ENSG00000185101	3.108132114404195e-12	8.798033906672751
ENSG00000017621	3.2469575880931474e-12	7.209413453187603
ENSG00000205106	3.621201668122182e-12	4.913126919914723
ENSG00000152332	3.660876476278944e-12	8.886110374292846
ENSG00000144935	3.908042038546644e-12	6.666923273497691
ENSG00000142733	4.599857513368744e-12	8.530212525045632
ENSG00000014914	4.726297332016867e-12	7.381976505908067
ENSG00000143549	5.016591166649037e-12	8.911929984621112
ENSG00000120662	5.043833047674017e-12	8.393553061474119
ENSG00000157045	5.182234901424787e-12	8.795513436029358
ENSG00000260992	5.589890210672119e-12	5.9673996423281634
ENSG00000203995	5.6201835933405265e-12	7.270998623169864
ENSG00000163041	5.774083359102353e-12	8.895735652637308
ENSG00000261485	6.227338386601196e-12	6.462267514785523
ENSG00000168852	6.501827356882324e-12	5.451841724141107
ENSG00000120334	7.125122231210311e-12	7.972165404745158
ENSG00000164237	7.438366899413067e-12	7.966427733998948
ENSG00000143158	7.765110001171611e-12	8.741353744729432
ENSG00000133065	7.80693010788856e-12	8.811707768013164
ENSG00000213612	8.237472277952309e-12	5.19061990459805
ENSG00000143294	9.3180475967749e-12	8.86991604230904
ENSG00000141665	9.882847554074102e-12	5.679252366996946
ENSG00000168159	1.0150547185457235e-11	8.882061791296895
ENSG00000204977	1.1234223185846595e-11	8.652741523047615
ENSG00000136636	1.1415396718492496e-11	8.85120123968184
ENSG00000130827	1.1976282096924439e-11	8.887638486645404
ENSG00000136943	1.2169182220864865e-11	4.547468601702506
ENSG00000143401	1.2497474341392656e-11	8.859298405673744
ENSG00000143515	1.325058830627858e-11	8.940270065592774
ENSG00000183155	1.4048152552706311e-11	8.492782919791233
ENSG00000138823	1.521203567337829e-11	4.456700497670558
ENSG00000143420	1.5374194257339513e-11	8.899784235633259
ENSG00000125246	1.545590789494999e-11	8.292338486575334
ENSG00000165338	1.5870906325521174e-11	8.512490080709268
ENSG00000110876	1.6210753500605655e-11	8.915978567617064
ENSG00000117593	1.8600292921282637e-11	8.740361386438595
ENSG00000158882	1.919895725246731e-11	8.317622342841878
ENSG00000123179	2.0345955290713574e-11	8.561073076660684
ENSG00000219891	2.1222061026799197e-11	6.774901199047375
ENSG00000185896	2.2251919222528574e-11	8.863346988669695
ENSG00000225721	2.3208363512036653e-11	4.0345868836149235
ENSG00000172955	2.3453701555010003e-11	6.228187382372377
ENSG00000224418	2.3826481860584694e-11	5.084360019427484
ENSG00000132964	2.3826481860584694e-11	8.374100347963115
ENSG00000112182	2.4205067639465426e-11	8.56491950283455
ENSG00000267270	2.5644328583331473e-11	7.1870898916407615
ENSG00000112218	2.632595182050605e-11	8.163063709449201
ENSG00000165475	2.6884006353976053e-11	8.64617246940827
ENSG00000243710	2.893001237407611e-11	5.197028340192561
ENSG00000065613	3.1455506442907213e-11	8.791464853033405
ENSG00000164542	3.384162128730236e-11	8.1085972801573
ENSG00000203705	3.7365583652131804e-11	8.721110829749675
ENSG00000150401	3.736558365213193e-11	8.455809918765947
ENSG00000239470	3.7953919238510656e-11	4.45036768033827
ENSG00000111450	3.7953919238511464e-11	8.609199468382986
ENSG00000273058	3.7953919238511464e-11	7.3618150823250375
ENSG00000162929	4.57622679486155e-11	7.930786243084418
ENSG00000143164	4.647982661352002e-11	8.852193597972677
ENSG00000152382	4.844763330341411e-11	8.60614324367787
ENSG00000137338	4.920640728693242e-11	8.294858957218727
ENSG00000155962	4.9976818023715666e-11	8.859298405673744
ENSG00000148450	5.0759040033465604e-11	8.43177286819727
ENSG00000102007	5.128717052989745e-11	8.8795413206535
ENSG00000080823	5.128717052989745e-11	7.533274327358062
ENSG00000133106	5.208947277351546e-11	8.766637600995978
ENSG00000120656	5.4570853984376556e-11	8.684673582786113
ENSG00000171877	5.57105085587087e-11	5.113102829173945
ENSG00000216990	5.628904476425809e-11	4.858426220144941
ENSG00000250546	5.7463824703128205e-11	5.039661090294184
ENSG00000228013	5.836063548598463e-11	6.709995332135452
ENSG00000116747	5.988587267743628e-11	8.821333046357623
ENSG00000120699	5.988587267743693e-11	8.607214751801314
ENSG00000105373	6.113410896980443e-11	8.936221482596823
ENSG00000169894	6.469961935203504e-11	3.6974376045676016
ENSG00000247746	6.536942290285266e-11	7.322341487413362
ENSG00000166407	6.81172041404016e-11	3.251510130440923
ENSG00000107745	6.917651685192415e-11	8.695291219421408
ENSG00000103260	7.061406094273245e-11	8.345883273980931
ENSG00000120913	7.35774507556813e-11	8.009387298597192
ENSG00000132481	7.666250822922453e-11	8.550253283203304
ENSG00000064601	7.785176224572833e-11	8.8795413206535
ENSG00000260101	7.785176224572833e-11	8.736312803442644
ENSG00000133104	7.865461403858462e-11	8.8714441546616
ENSG00000179630	8.152894850844903e-11	8.408219281105367
ENSG00000173451	8.194787430928345e-11	8.427469837794288
ENSG00000247400	8.450604835412841e-11	8.150382206399627
ENSG00000159352	8.581429230634326e-11	8.873964625304993
ENSG00000168528	8.940065153536155e-11	7.840094825772934
ENSG00000159712	9.078302426189043e-11	6.078076361130869
ENSG00000198108	9.07830242618914e-11	8.732518667853721
ENSG00000116161	9.124844878951347e-11	8.826373987644413
ENSG00000008256	9.457246761349875e-11	7.91095319632911
ENSG00000151849	9.85166270785868e-11	8.700867914769919
ENSG00000174938	9.902083018101898e-11	5.881809904134573
ENSG00000160712	1.0473652009143961e-10	8.940270065592774
ENSG00000236675	1.0635059559777498e-10	7.240982598462718
ENSG00000116852	1.0744014645076948e-10	8.825381629353576
ENSG00000122378	1.0909498855116115e-10	8.738297520024316
ENSG00000164171	1.1077477188318103e-10	6.07968103807705
ENSG00000196668	1.2389099867565766e-10	7.431298413100376
ENSG00000165507	1.2515612597336976e-10	8.783367687041503
ENSG00000150630	1.2707755790626634e-10	7.326612103988401
ENSG00000158773	1.3505615876109588e-10	8.895735652637308
ENSG00000228444	1.3643275342384398e-10	5.309070440717311
ENSG00000116954	1.3712619065033804e-10	8.732264220446693
ENSG00000107771	1.4279926357075773e-10	8.675838505910404
ENSG00000140443	1.4279926357075773e-10	8.541549646745144
ENSG00000115556	1.5097626914363233e-10	7.892448983952071
ENSG00000101557	1.5328475680615985e-10	8.863346988669695
ENSG00000271387	1.620484825404756e-10	5.292467725564414
ENSG00000139684	1.6872816090813083e-10	8.746394686016219
ENSG00000206549	1.7130187435298203e-10	6.428418979843057
ENSG00000160753	1.7130187435298203e-10	8.580859387411328
ENSG00000181577	1.7656505779798595e-10	3.788777476703716
ENSG00000139793	1.8382938549218242e-10	8.878013208300944
ENSG00000025423	1.8946873312648063e-10	6.429181198613519
ENSG00000167920	1.9138586037829183e-10	8.065304118319421
ENSG00000238098	1.9235152773727197e-10	5.398745398325926
ENSG00000130413	1.972518199221788e-10	8.276954232817282
ENSG00000253309	1.9725181992218162e-10	7.214929424523091
ENSG00000239827	2.0025039653099397e-10	5.016576648785537
ENSG00000139508	2.0638193414470047e-10	8.707436968409263
ENSG00000101746	2.1163152686349463e-10	7.874687800552828
ENSG00000153531	2.148437459790237e-10	6.515950093586776
ENSG00000123178	2.170116709577028e-10	8.223890030040668
ENSG00000198892	2.1810364353379285e-10	7.514729601893373
ENSG00000117280	2.2030373741611459e-10	8.80513871437382
ENSG00000186976	2.3047578896789353e-10	6.818050078937014
ENSG00000130695	2.339674813648792e-10	8.707436968409263
ENSG00000119242	2.3632396656963813e-10	8.439615586782143
ENSG00000257698	2.4231721178726167e-10	8.185186759840741
ENSG00000184752	2.435335765842429e-10	8.683145470433555
ENSG00000182551	2.459842490818305e-10	8.883589903649453
ENSG00000177628	2.459842490818305e-10	8.84715265668589
ENSG00000234476	2.472186141681007e-10	4.4266810701791135
ENSG00000182472	2.560304206840961e-10	8.085016833817736
ENSG00000125459	2.638273150559568e-10	8.772214296344485
ENSG00000116141	2.678123698438111e-10	5.690339990621554
ENSG00000089050	2.718562746311269e-10	8.319659350008497
ENSG00000136098	2.787292032788471e-10	8.440607945072978
ENSG00000230565	2.787292032788491e-10	6.861843454695856
ENSG00000134590	2.787292032788491e-10	8.707436968409263
ENSG00000160752	2.787292032788491e-10	8.78436004533234
ENSG00000164403	2.8293422134194923e-10	8.497367256848905
ENSG00000143815	2.8577196704170944e-10	8.830422570640364
ENSG00000229196	2.9889006051895616e-10	5.389522823471507
ENSG00000067704	3.033922367008459e-10	8.895735652637308
ENSG00000215483	3.110436545157511e-10	4.357063888058684
ENSG00000102385	3.157247396080395e-10	5.2063762131345905
ENSG00000101842	3.2047468955023314e-10	5.521063002353811
ENSG00000137261	3.2047468955023314e-10	5.367096050138915
ENSG00000116521	3.3849647801996604e-10	8.899784235633259
ENSG00000139687	3.4187798102424834e-10	8.907881401625161
ENSG00000187098	3.4358109621098873e-10	7.7628242800138265
ENSG00000182518	3.6287158177685413e-10	8.054156282202685
ENSG00000160767	3.6831384928246097e-10	8.531002726514384
ENSG00000185437	3.7198627672403524e-10	7.744400442264465
ENSG00000118873	3.8321967808187835e-10	8.843104073689938
ENSG00000143553	3.870373302001059e-10	8.708965080761821
ENSG00000122367	3.9871474149360967e-10	5.142415888112795
ENSG00000085552	4.107363564423812e-10	6.097081676819267
ENSG00000147400	4.1687932194788966e-10	8.656790106043568
ENSG00000104325	4.2311207069899044e-10	8.81881257571423
ENSG00000157578	4.273177476254883e-10	6.697959295775898
ENSG00000184156	4.401814672868577e-10	5.528540780707351
ENSG00000125841	4.401814672868577e-10	8.243649481543647
ENSG00000227268	4.511897402850708e-10	6.913453023960278
ENSG00000242759	4.601896987295424e-10	6.085691004575342
ENSG00000120509	4.647552461082839e-10	8.609735222444709
ENSG00000159556	4.693650574940943e-10	8.103479667356888
ENSG00000149929	4.716866928821021e-10	8.625393800366792
ENSG00000231856	4.763636865385058e-10	6.034541564108763
ENSG00000198908	4.787191509299967e-10	7.574569118774283
ENSG00000214309	4.787191509299967e-10	6.92076289703984
ENSG00000239374	4.955291448524936e-10	2.938032606375462
ENSG00000102543	4.955291448524936e-10	8.26032727700423
ENSG00000166863	4.979771888732523e-10	2.871213902546291
ENSG00000204054	5.103958144649671e-10	8.832943041283757
ENSG00000238121	5.129156139998348e-10	8.047587562731707
ENSG00000197208	5.179917416440993e-10	7.360930067639924
ENSG00000131788	5.256981168653845e-10	8.688976613189094
ENSG00000121644	5.387917800024525e-10	8.868387929956484
ENSG00000223843	5.414484988682249e-10	2.8626592263856305
ENSG00000160131	5.468004004169891e-10	8.779319104045552
ENSG00000154102	5.549253190549227e-10	8.461889954348235
ENSG00000163348	5.771729366551217e-10	8.840047848984822
ENSG00000204540	5.800144499822417e-10	3.4318008228944743
ENSG00000225946	5.886212619566442e-10	2.3326288490447755
ENSG00000196950	6.002913932048828e-10	8.725695166807347
ENSG00000122042	6.002913932048828e-10	8.79956201902531
ENSG00000143321	6.032440725875057e-10	8.907881401625161
ENSG00000118298	6.091920697553459e-10	7.420116828630243
ENSG00000203668	6.273819967945352e-10	8.773742408697043
ENSG00000204681	6.304648124252578e-10	7.711876117824475
ENSG00000198553	6.429447736659395e-10	4.091118528592266
ENSG00000099622	6.556660139251006e-10	8.936221482596823
ENSG00000138794	6.621185317576236e-10	8.363939315556932
ENSG00000103381	6.719137996901335e-10	8.132888778133008
ENSG00000070182	6.719137996901335e-10	7.336509023648847
ENSG00000080371	6.785224891588881e-10	8.845624544333333
ENSG00000203602	6.919309501470111e-10	5.788046989273317
ENSG00000216809	6.919309501470111e-10	6.003078469397896
ENSG00000136153	6.919309501470111e-10	8.187636514079601
ENSG00000150076	7.26594893649338e-10	6.981974989043926
ENSG00000168477	7.518632582447727e-10	7.318855851895162
ENSG00000221100	7.59239124079205e-10	3.687646577379646
ENSG00000173960	7.779894346293888e-10	8.746930440077941
ENSG00000248596	7.81793414383997e-10	3.922385118204257
ENSG00000143198	8.010875343876432e-10	8.859298405673744
ENSG00000204262	8.089347479790901e-10	7.8954912206488315
ENSG00000180098	8.128864642561899e-10	8.592012778108344
ENSG00000163374	8.329296458188315e-10	8.815756351009115
ENSG00000184831	8.369958218727644e-10	8.225136835738533
ENSG00000035403	8.53455313102753e-10	8.582387499763884
ENSG00000123595	8.702308346119577e-10	8.76213241377091
ENSG00000197444	8.702308346119577e-10	6.219402106628076
ENSG00000175137	8.787389507418039e-10	8.741353744729432
ENSG00000068308	8.787389507418039e-10	8.845624544333333
ENSG00000128567	9.135913485364478e-10	8.381380453238602
ENSG00000148484	9.180417197526937e-10	8.807659185017213
ENSG00000151729	9.315202619359993e-10	8.829430212349527
ENSG00000185499	9.5441520634074e-10	7.577328707609321
ENSG00000180815	9.590597032785687e-10	5.239931201994604
ENSG00000150477	9.684150169115311e-10	8.072212323778684
ENSG00000151276	9.731260385933794e-10	5.84844308225883
ENSG00000179085	1.0067356864792472e-09	8.73325657873753
ENSG00000085382	1.0214844499629533e-09	8.269829548359212
ENSG00000133059	1.0214844499629533e-09	8.680089245728439
ENSG00000225151	1.0364441624321345e-09	7.289360340987852
ENSG00000267251	1.0516177643190488e-09	3.1937620576990735
ENSG00000133640	1.093149177426824e-09	3.80866318488958
ENSG00000121900	1.1091328473960794e-09	6.338163246710643
ENSG00000182397	1.1199151807204787e-09	5.786259707288742
ENSG00000042832	1.1810728499012537e-09	8.158374791221638
ENSG00000117362	1.1983105292518568e-09	8.8714441546616
ENSG00000198216	1.1983105292518568e-09	5.900565554951083
ENSG00000184949	1.2157937834588174e-09	5.578963885826237
ENSG00000117697	1.2335260213907326e-09	8.686658299367785
ENSG00000084764	1.2454875418376053e-09	8.46741991369208
ENSG00000188404	1.2454875418376053e-09	8.582844103992999
ENSG00000221887	1.2697513145485044e-09	2.972609864207164
ENSG00000116514	1.2697513145485044e-09	8.547530655737825
ENSG00000133328	1.282055665056805e-09	7.485207087765842
ENSG00000183741	1.371505809930718e-09	8.857770293321186
ENSG00000023839	1.4253261411115844e-09	8.228526657683284
ENSG00000077152	1.4321969751784255e-09	8.318333394478024
ENSG00000182827	1.4391001401846916e-09	8.886110374292846
ENSG00000162885	1.4670390842491385e-09	8.685665941076948
ENSG00000187601	1.4670390842491385e-09	8.843104073689938
ENSG00000186073	1.5027081958174453e-09	8.017973482646152
ENSG00000143458	1.524514558602623e-09	8.725159412745626
ENSG00000143363	1.5841861307716015e-09	8.739825632376874
ENSG00000232022	1.5841861307716015e-09	5.511576626533209
ENSG00000170959	1.5918035268602793e-09	4.100314785525846
ENSG00000164061	1.6071457302876099e-09	7.183392020205618
ENSG00000169231	1.6071457302876099e-09	8.408069414868228
ENSG00000202290	1.6779906570755103e-09	6.450781828412097
ENSG00000198440	1.718656660865356e-09	8.359354978499258
ENSG00000117479	1.7435163180740338e-09	8.549998835796274
ENSG00000143570	1.7435163180740338e-09	8.769693825701092
ENSG00000106211	1.7435163180740338e-09	8.86991604230904
ENSG00000240291	1.8115371026595137e-09	7.636962971063945
ENSG00000163191	1.8115371026595137e-09	8.817284463361672
ENSG00000167046	1.8377069392597595e-09	6.118193074851071
ENSG00000139438	1.918449821202599e-09	7.233460496147793
ENSG00000158711	1.9368573727710434e-09	8.87549273765755
ENSG00000162734	1.9836336188365474e-09	8.855249822677791
ENSG00000102753	1.9931202822061575e-09	8.6629025554538
ENSG00000260081	1.9931202822061857e-09	5.950119306939034
ENSG00000170677	2.0509770074707373e-09	7.058978692295123
ENSG00000116957	2.070624325721497e-09	8.61378380544066
ENSG00000143514	2.10044011255515e-09	8.761060905647467
ENSG00000009780	2.10044011255515e-09	8.40409154827681
ENSG00000189014	2.10044011255515e-09	4.404763298918642
ENSG00000165169	2.1205496190868977e-09	8.732720824675809
ENSG00000076321	2.1205496190868977e-09	8.609735222444709
ENSG00000163689	2.1306747005255756e-09	6.071978309920427
ENSG00000084444	2.1820119400724502e-09	8.295034254793151
ENSG00000253982	2.1820119400724502e-09	7.665485332100689
ENSG00000176933	2.1820119400724502e-09	6.428766309674072
ENSG00000148730	2.2133915389609877e-09	8.867395571665647
ENSG00000214900	2.26667200542775e-09	7.267569771066902
ENSG00000225579	2.2666720054277662e-09	7.218469112704982
ENSG00000148468	2.3433722105592366e-09	7.348644948679705
ENSG00000116667	2.388331765325579e-09	8.503956187245253
ENSG00000186063	2.4226026375243647e-09	8.810715409722327
ENSG00000158023	2.4341325228333817e-09	6.085168927619963
ENSG00000143862	2.4925897746709607e-09	8.716526492692003
ENSG00000073861	2.516354222555384e-09	7.271751822219056
ENSG00000078328	2.5283191938543086e-09	2.7686320225607193
ENSG00000175701	2.5889815379287585e-09	8.357572418739672
ENSG00000189369	2.6260580562637538e-09	8.549998835796274
ENSG00000180479	2.6890064057990623e-09	7.661120120065694
ENSG00000143578	2.7274794276907387e-09	8.535253466332419
ENSG00000027001	2.740422695416015e-09	8.149618864178535
ENSG00000165434	2.753425873685269e-09	8.12963039660581
ENSG00000233461	2.7664892324583383e-09	7.574258160727482
ENSG00000236854	2.7664892324583383e-09	3.593466153670925
ENSG00000204227	2.7927975772674995e-09	8.787416270037454
ENSG00000204310	2.8060431091507787e-09	8.670463967383979
ENSG00000136643	2.8060431091507787e-09	8.761596659709188
ENSG00000259514	2.832718265459737e-09	6.73868932330642
ENSG00000179397	2.8461484429273345e-09	7.2429446758515565
ENSG00000164023	2.873195388175292e-09	5.347063818742509
ENSG00000131791	2.914236493491182e-09	8.676576416794209
ENSG00000117595	2.914236493491182e-09	5.406251144754051
ENSG00000225598	2.9419143264458017e-09	3.2268195197992466
ENSG00000183250	2.9558492289006323e-09	7.022747796650374
ENSG00000260360	2.9558492289006323e-09	5.357876279355338
ENSG00000112210	2.99804134258068e-09	7.856129189397705
ENSG00000163344	3.1134461893600716e-09	8.815756351009115
ENSG00000237276	3.1429676881794783e-09	7.836225760406232
ENSG00000204147	3.187762489587686e-09	7.600356315274608
ENSG00000001561	3.2331797470145022e-09	8.777790991692996
ENSG00000183128	3.248458607884458e-09	4.652843856483136
ENSG00000120820	3.325915405619403e-09	7.309080373145194
ENSG00000118217	3.325915405619403e-09	8.924075733608968
ENSG00000242866	3.325915405619403e-09	6.63488675988887
ENSG00000227868	3.3891750122060667e-09	2.0593668635499482
ENSG00000072682	3.421243328526091e-09	8.60820711009215
ENSG00000125657	3.4536074897330645e-09	4.957578840620194
ENSG00000186665	3.5027142565742527e-09	8.298424076737904
ENSG00000102595	3.5027142565742527e-09	8.694755465359687
ENSG00000164056	3.519233993119282e-09	8.034129846221733
ENSG00000198860	3.637018454856119e-09	8.814763992718278
ENSG00000254635	3.6541555550160554e-09	8.62638615865763
ENSG00000203799	3.6886663024346716e-09	7.782841948398334
ENSG00000132963	3.6886663024346716e-09	8.761596659709188
ENSG00000261431	3.741029093951421e-09	3.5306709667998595
ENSG00000165868	3.811974943181268e-09	4.562505619493687
ENSG00000112378	3.902504041596402e-09	8.895735652637308
ENSG00000187240	3.939299691311548e-09	7.3656331983138275
ENSG00000163362	3.939299691311548e-09	7.763455492339546
ENSG00000133121	3.995128240446771e-09	8.426934083732567
ENSG00000080709	4.013908623775578e-09	1.8756229858366864
ENSG00000147251	4.0327750760864855e-09	8.77122193805365
ENSG00000198380	4.051727981160289e-09	8.886110374292846
ENSG00000141837	4.051727981160289e-09	5.520647347011688
ENSG00000122359	4.147802846973998e-09	8.8795413206535
ENSG00000260719	4.206510126313152e-09	8.39666157676418
ENSG00000143252	4.2660272574177855e-09	8.800554377316146
ENSG00000167964	4.286048142206283e-09	8.460192099001535
ENSG00000231738	4.326365106356568e-09	5.3196298549819465
ENSG00000175344	4.367051723277155e-09	2.8626302111473976
ENSG00000147883	4.428781967115177e-09	7.838125438406649
ENSG00000166743	4.491362601410816e-09	5.097258255582319
ENSG00000108474	4.554805019695396e-09	8.621880971432562
ENSG00000000460	4.5548050196954284e-09	7.962619276233305
ENSG00000161940	4.619120763601877e-09	5.887879829034617
ENSG00000180530	4.662488874506943e-09	8.34089462327909
ENSG00000224356	4.662488874506943e-09	5.766093765998954
ENSG00000143761	4.662488874506943e-09	8.940270065592774
ENSG00000003096	4.908202405586385e-09	4.649359626534683
ENSG00000143412	4.908202405586385e-09	8.197783558477429
ENSG00000163918	4.908202405586385e-09	8.61783238843661
ENSG00000109685	4.954213928242453e-09	8.899784235633259
ENSG00000135823	4.954213928242453e-09	8.591020419817509
ENSG00000186187	4.977377087561248e-09	7.534129690651066
ENSG00000107249	4.977377087561248e-09	8.180917594203118
ENSG00000104852	5.047501753492134e-09	8.936221482596823
ENSG00000149289	5.0947855576391335e-09	8.262829321828038
ENSG00000214514	5.166521802536604e-09	3.598552620702484
ENSG00000272709	5.312959960349901e-09	4.358271916304057
ENSG00000159346	5.3626657363784876e-09	8.906353289272603
ENSG00000133083	5.723521420007745e-09	6.863326820400984
ENSG00000179774	5.830898299709229e-09	3.9042000514330404
ENSG00000122376	5.885320427351906e-09	8.766637600995978
ENSG00000102699	6.1936066269647655e-09	8.879005566591779
ENSG00000204219	6.1936066269647655e-09	6.877910063628475
ENSG00000269942	6.427642031450139e-09	4.631036651953382
ENSG00000213995	6.427642031450139e-09	8.491965859074819
ENSG00000149273	6.517608523823195e-09	8.948367231584678
ENSG00000162910	6.517608523823241e-09	8.760604301418354
ENSG00000165646	6.6088016023965576e-09	8.086290498763265
ENSG00000083635	6.70123752174602e-09	7.820859598299401
ENSG00000163113	6.70123752174602e-09	8.741353744729432
ENSG00000167526	6.794932745284298e-09	8.948367231584678
ENSG00000162735	6.921847479124027e-09	8.746930440077941
ENSG00000261292	6.953935291446256e-09	5.651730196991701
ENSG00000076356	6.95393529144633e-09	6.829991963735356
ENSG00000165972	7.051070763522065e-09	6.074170536321596
ENSG00000154240	7.1165608370271485e-09	7.612651596331235
ENSG00000162522	7.149527734589068e-09	8.390549127353948
ENSG00000236914	7.149527734589068e-09	5.481703175103256
ENSG00000158796	7.249323677423878e-09	8.622416725494285
ENSG00000134779	7.316606909008598e-09	8.689178770011178
ENSG00000139187	7.316606909008598e-09	6.341092450352495
ENSG00000226025	7.418673909356324e-09	7.120825566416919
ENSG00000155755	7.62698622234555e-09	8.367197697084132
ENSG00000162814	7.62698622234555e-09	4.497432550333483
ENSG00000089876	7.913619807099402e-09	8.678561133375881
ENSG00000117410	7.913619807099402e-09	8.883589903649453
ENSG00000146555	8.060844970282845e-09	4.376055848969893
ENSG00000173110	8.0980661364716e-09	7.656659022821421
ENSG00000159261	8.173011409175681e-09	7.169363057031204
ENSG00000205129	8.210736982277375e-09	7.390306146302883
ENSG00000121039	8.440678224411965e-09	8.126978485544864
ENSG00000095203	8.55798906575279e-09	4.880528332372304
ENSG00000237686	8.55798906575279e-09	5.7965161711316435
ENSG00000160710	8.637076977295794e-09	8.944318648588725
ENSG00000143376	8.637076977295794e-09	8.76213241377091
ENSG00000168264	8.637076977295794e-09	8.906353289272603
ENSG00000109927	8.637076977295917e-09	8.645180111117435
ENSG00000232907	8.67688744767711e-09	6.924346108210234
ENSG00000237082	8.757045299300787e-09	4.342233601580957
ENSG00000135778	8.75704529930088e-09	8.586436082759835
ENSG00000246705	8.797394243057076e-09	8.70491649776587
ENSG00000067533	9.210973315043062e-09	8.67683086420124
ENSG00000231327	9.338697653978486e-09	6.041046951232045
ENSG00000088280	9.468146300246724e-09	7.293803128824497
ENSG00000259726	9.555414501563985e-09	6.32073350419234
ENSG00000132967	9.599341867169255e-09	6.863909581672709
ENSG00000143569	9.687787386955063e-09	8.899784235633259
ENSG00000177106	9.687787386955063e-09	8.482419730562967
ENSG00000170921	9.821945522101508e-09	8.382706408769074
ENSG00000182993	9.957912294370947e-09	6.5405431840705255
ENSG00000251680	1.0049573291188044e-08	4.164267551640543
ENSG00000166224	1.0188607238402417e-08	8.645180111117435
ENSG00000107951	1.0329513650051648e-08	8.56817788436175
ENSG00000242391	1.0329513650051648e-08	2.4289830585406125
ENSG00000169436	1.0520343967272228e-08	3.817961840786336
ENSG00000149925	1.0862589652220502e-08	8.920027150613016
ENSG00000087510	1.091235849112846e-08	4.464630397719148
ENSG00000135454	1.1012563147655723e-08	6.557546945852267
ENSG00000164430	1.1164552070095391e-08	8.711485551405215
ENSG00000243284	1.1422417258826672e-08	5.103490350351035
ENSG00000121390	1.1474681741486441e-08	8.747922798368778
ENSG00000266258	1.1474681741486482e-08	2.640535626131174
ENSG00000094841	1.1579910151833246e-08	8.402106831695136
ENSG00000140988	1.1632876098442271e-08	8.940270065592774
ENSG00000151893	1.1901264006457084e-08	8.708965080761821
ENSG00000137274	1.1901264006457084e-08	7.911378814640661
ENSG00000186283	1.2010298872868217e-08	8.928124316604919
ENSG00000270101	1.2175676895294648e-08	7.69866419753705
ENSG00000008405	1.2343271125801297e-08	8.641588132350599
ENSG00000141404	1.2456246065420603e-08	7.787662307043451
ENSG00000111445	1.2627598238952924e-08	8.457592478525536
ENSG00000182287	1.297721415670935e-08	8.841575961337382
ENSG00000092841	1.3458058317694175e-08	8.924075733608968
ENSG00000260521	1.3519369862818091e-08	6.056535629808675
ENSG00000196550	1.3580953271217979e-08	6.901258586157087
ENSG00000184226	1.3580953271217979e-08	7.798601697060641
ENSG00000185875	1.3704940365170121e-08	8.416852201158992
ENSG00000079332	1.3956228747413645e-08	8.883589903649453
ENSG00000132436	1.401974825058177e-08	8.397399487647986
ENSG00000116604	1.473730169640876e-08	8.920027150613016
ENSG00000240298	1.487155169761443e-08	5.681568791273115
ENSG00000272841	1.4939122308833505e-08	6.404184385083979
ENSG00000172458	1.4939122308833558e-08	6.360133190026221
ENSG00000145861	1.5075161139255326e-08	2.639933973170925
ENSG00000137434	1.5075161139255326e-08	6.594761121064487
ENSG00000228812	1.5281482724790967e-08	6.113302674683917
ENSG00000271738	1.5702403029902096e-08	7.271995474290993
ENSG00000150636	1.584520105633065e-08	7.055587176098451
ENSG00000243071	1.6134598437760143e-08	3.1977819749181076
ENSG00000109452	1.6503585380449322e-08	7.004006397751281
ENSG00000139433	1.6653468213969046e-08	8.680089245728439
ENSG00000160783	1.6653468213969046e-08	8.421155231561974
ENSG00000270036	1.6653468213969222e-08	4.353449136104793
ENSG00000235949	1.6653468213969222e-08	3.8928281548781705
ENSG00000119979	1.6880779079417233e-08	8.64212388641232
ENSG00000143493	1.7422975498010972e-08	8.727679883389019
ENSG00000143418	1.7422975498010972e-08	8.837527378341429
ENSG00000197965	1.7580976406233686e-08	8.8795413206535
ENSG00000156384	1.774037118938603e-08	8.255136469480302
ENSG00000168275	1.774037118938603e-08	8.361164397506508
ENSG00000163631	1.774037118938603e-08	6.6550482022365856
ENSG00000143756	1.774037118938603e-08	8.770686183991927
ENSG00000261446	1.7740371189386344e-08	4.6642761436947655
ENSG00000213846	1.806339021538133e-08	6.813145484654223
ENSG00000197140	1.8227038623663726e-08	4.872359641672208
ENSG00000004961	1.8642496310871953e-08	8.609735222444709
ENSG00000168016	1.8642496310871953e-08	8.899784235633259
ENSG00000267052	1.8896178184837822e-08	3.1498818141059544
ENSG00000224745	1.898148277704221e-08	5.879248631958864
ENSG00000154114	1.923965071861606e-08	8.920027150613016
ENSG00000198853	1.9677541100748542e-08	7.488983470405472
ENSG00000118200	1.9677541100748542e-08	8.811707768013164
ENSG00000110400	2.0125121525373303e-08	7.895388090416356
ENSG00000142534	2.0675302030039195e-08	8.944318648588725
ENSG00000131061	2.076841020546721e-08	8.097162582805591
ENSG00000159259	2.1144938722708378e-08	7.875163601256186
ENSG00000183690	2.1240103527092877e-08	4.421474017706075
ENSG00000164032	2.1431684656219014e-08	8.911929984621112
ENSG00000117262	2.1722211801770936e-08	8.364141472379016
ENSG00000236577	2.1918021099323528e-08	5.427039108525368
ENSG00000134375	2.302604892529434e-08	8.857770293321186
ENSG00000147485	2.3442323945586577e-08	7.296360567519028
ENSG00000126970	2.3972970328336545e-08	8.279375676871066
ENSG00000166997	2.3972970328336545e-08	8.15119926711604
ENSG00000139133	2.3972970328336545e-08	8.044987608087338
ENSG00000143603	2.46251792560947e-08	8.890158957288799
ENSG00000162999	2.46251792560947e-08	7.315420076546424
ENSG00000228486	2.4846392633467518e-08	8.531538480576105
ENSG00000126231	2.4957722858266568e-08	6.543220700855224
ENSG00000196154	2.5181840589258145e-08	8.755027606069843
ENSG00000152380	2.5181840589258145e-08	7.080112237685521
ENSG00000171224	2.5294632204180565e-08	7.19019008991471
ENSG00000213943	2.5521691267755832e-08	3.1317088964739352
ENSG00000119862	2.575073198817169e-08	8.71400602204861
ENSG00000143437	2.5866000706069335e-08	8.785888157684896
ENSG00000268856	2.5866000706069335e-08	5.254066794216546
ENSG00000101928	2.6098045404955544e-08	8.569249392485196
ENSG00000159423	2.6098045404955544e-08	7.583503222239602
ENSG00000198689	2.6449912513175484e-08	8.6684001009697
ENSG00000182220	2.6449912513175484e-08	8.861818876317137
ENSG00000103489	2.741092983349781e-08	8.502864802364805
ENSG00000166401	2.8532675368475674e-08	7.99856750513981
ENSG00000105784	2.969900556372271e-08	5.383564823606117
ENSG00000196924	2.969900556372271e-08	8.86991604230904
ENSG00000083845	2.9699005563722815e-08	8.948367231584678
ENSG00000153207	2.9964416208728377e-08	8.84715265668589
ENSG00000169895	2.9964416208728377e-08	8.825381629353576
ENSG00000104626	3.023213234770812e-08	8.42999030843768
ENSG00000188389	3.036686103914375e-08	6.871374021776411
ENSG00000196954	3.063807187562993e-08	8.867395571665647
ENSG00000224903	3.077455893434765e-08	4.526481984213657
ENSG00000143157	3.077455893434765e-08	8.844096431980775
ENSG00000254577	3.077455893434809e-08	6.47072126302739
ENSG00000111266	3.146590980707666e-08	8.678561133375881
ENSG00000160460	3.146590980707666e-08	7.329208932319952
ENSG00000143457	3.1605980611888996e-08	8.837527378341429
ENSG00000215374	3.1605980611888996e-08	5.446073230798209
ENSG00000180964	3.188794305146807e-08	8.715534134401166
ENSG00000166819	3.188794305146807e-08	5.238128115856283
ENSG00000186827	3.202983978231307e-08	7.777806561691828
ENSG00000229605	3.202983978231307e-08	3.616024476046758
ENSG00000126010	3.231547708389434e-08	4.819759350770065
ENSG00000198431	3.2603590050487525e-08	8.857770293321186
ENSG00000101190	3.3482991795701596e-08	8.200924487595431
ENSG00000143155	3.3482991795701596e-08	8.69880404835564
ENSG00000188549	3.3931296458422936e-08	7.742774420091345
ENSG00000120053	3.438543356632403e-08	8.80361060202126
ENSG00000178096	3.438543356632403e-08	8.59858183174769
ENSG00000023892	3.469146816647636e-08	8.859298405673744
ENSG00000173163	3.515548988780994e-08	8.605150885387037
ENSG00000176049	3.562554216590061e-08	4.3378797921501056
ENSG00000135248	3.610170095668176e-08	5.487898228430591
ENSG00000116815	3.610170095668176e-08	7.98273075079551
ENSG00000079156	3.642257058475174e-08	5.8087340473192794
ENSG00000164484	3.642257058475174e-08	8.055227790326127
ENSG00000013725	3.642257058475174e-08	7.047347312124449
ENSG00000105369	3.6422570584751865e-08	8.863346988669695
ENSG00000085063	3.67462113779493e-08	8.940270065592774
ENSG00000073605	3.690907820287683e-08	8.835006907698036
ENSG00000166562	3.690907820287683e-08	8.924075733608968
ENSG00000144567	3.7401899430902274e-08	8.857770293321186
ENSG00000117118	3.7401899430902274e-08	8.785888157684896
ENSG00000185621	3.773399364669128e-08	8.57454478117901
ENSG00000204277	3.840680127371781e-08	4.065969781507826
ENSG00000147144	3.840680127371781e-08	8.56061647243157
ENSG00000178074	3.8747562788604664e-08	8.678104529146768
ENSG00000186496	3.891904358967246e-08	7.629622141775437
ENSG00000271147	3.891904358967246e-08	7.984056706325983
ENSG00000259424	3.943792294053123e-08	3.495358287745076
ENSG00000163399	3.943792294053123e-08	8.887638486645404
ENSG00000102271	3.943792294053123e-08	4.19935693165187
ENSG00000101222	3.978757085581316e-08	4.549894815028124
ENSG00000136653	4.031769759545657e-08	8.884582261940288
ENSG00000160766	4.031769759545657e-08	8.080028183115894
ENSG00000138686	4.031769759545657e-08	8.366995540262048
ENSG00000213559	4.067492206768327e-08	3.3271391467462714
ENSG00000147155	4.085468581971751e-08	8.626465308490236
ENSG00000173947	4.1398621573729515e-08	5.725386862326403
ENSG00000261603	4.232085712893434e-08	4.393499570273653
ENSG00000025800	4.232085712893434e-08	8.821333046357623
ENSG00000203721	4.288374825792247e-08	5.2541444609406085
ENSG00000143450	4.383810512232104e-08	6.333000788889357
ENSG00000118181	4.3838105122321195e-08	8.940270065592774
ENSG00000148225	4.4225598502700005e-08	7.420898262502554
ENSG00000133678	4.4420591145457484e-08	8.644442200233629
ENSG00000234546	4.481308559997809e-08	5.696043771789979
ENSG00000023572	4.5010594358853225e-08	8.29126697845189
ENSG00000143850	4.5010594358853225e-08	5.096499577492032
ENSG00000177189	4.540815241215871e-08	8.81323588036572
ENSG00000268584	4.540815241215871e-08	6.467907480848252
ENSG00000206052	4.56082087375659e-08	5.011377588044798
ENSG00000108387	4.662140524378627e-08	6.980242261893203
ENSG00000143771	4.662140524378627e-08	8.550455440025388
ENSG00000160685	4.703277767120596e-08	8.81674870929995
ENSG00000114670	4.723978416563485e-08	7.914512761268006
ENSG00000119537	4.7866128633868e-08	8.81323588036572
ENSG00000115085	4.8288165944956353e-08	7.630765817240827
ENSG00000158864	4.8288165944956353e-08	8.860290763964581
ENSG00000100129	4.914311293702329e-08	8.936221482596823
ENSG00000102001	4.9576082818106745e-08	7.38740855543135
ENSG00000228106	4.9576082818106745e-08	7.9648852994696675
ENSG00000171931	5.023249371103762e-08	4.292583223065544
ENSG00000188015	5.023249371103762e-08	3.1047437964627513
ENSG00000139644	5.067478322279778e-08	8.940270065592774
ENSG00000173141	5.067478322279778e-08	8.750443269012171
ENSG00000122912	5.0897344283626964e-08	8.750979023073892
ENSG00000272047	5.271234300290227e-08	8.506711228538675
ENSG00000163431	5.271234300290227e-08	5.253141988012487
ENSG00000232415	5.2943591298139775e-08	1.6717916844211802
ENSG00000107960	5.317582487954833e-08	8.495839144496347
ENSG00000122406	5.3409047813442457e-08	8.940270065592774
ENSG00000115539	5.3878478085008764e-08	8.584907970407277
ENSG00000196632	5.4114693636566095e-08	6.474889565973593
ENSG00000166068	5.4114693636566095e-08	8.607469199208344
ENSG00000162909	5.459014622877193e-08	8.928124316604919
ENSG00000076258	5.459014622877193e-08	8.007943890657522
ENSG00000159915	5.459014622877193e-08	7.768966264404205
ENSG00000126947	5.531094130711457e-08	7.458148466539664
ENSG00000092470	5.531094130711457e-08	8.386448253773054
ENSG00000267470	5.531094130711457e-08	5.875978898541008
ENSG00000272732	5.579659779276619e-08	6.208459985652508
ENSG00000215005	5.5796597792766386e-08	3.3464883333217936
ENSG00000224326	5.653285696361537e-08	2.769020334210769
ENSG00000261368	5.678036698239185e-08	1.7869646417693406
ENSG00000130377	5.678036698239185e-08	5.091674760697155
ENSG00000162755	5.678036698239185e-08	7.8990364634110035
ENSG00000134333	5.727854833295959e-08	8.920027150613016
ENSG00000090013	5.727854833295959e-08	8.772214296344485
ENSG00000237188	5.727854833295959e-08	7.036885578878926
ENSG00000174799	5.8033788897001804e-08	8.622873329723399
ENSG00000101940	5.8033788897001804e-08	8.770686183991927
ENSG00000143314	5.8033788897001804e-08	8.837527378341429
ENSG00000197622	5.854264612389013e-08	8.883589903649453
ENSG00000160691	5.931406581493488e-08	8.928124316604919
ENSG00000065135	5.931406581493488e-08	8.789936740680849
ENSG00000231982	5.957339261228961e-08	6.37334351281242
ENSG00000203950	6.009535358097226e-08	8.608663714321265
ENSG00000229808	6.009535358097226e-08	6.716817771431838
ENSG00000155959	6.088663163238341e-08	8.841575961337382
ENSG00000197982	6.11526323790741e-08	8.6496852983425
ENSG00000081721	6.222796558294885e-08	8.734248937028365
ENSG00000187554	6.222796558294885e-08	6.81225378482264
ENSG00000189143	6.249965475151509e-08	5.70964294483041
ENSG00000184640	6.277249565720492e-08	8.911929984621112
ENSG00000216866	6.304649302763433e-08	5.850888726361212
ENSG00000261126	6.359797616689188e-08	6.765763481140977
ENSG00000162704	6.443399363243401e-08	8.903832818629208
ENSG00000161714	6.471503012503221e-08	7.428690141439898
ENSG00000130997	6.528067824904027e-08	8.263181344887261
ENSG00000230216	6.700657749385042e-08	3.954287647429418
ENSG00000159348	6.877674682344992e-08	8.857770293321186
ENSG00000134371	6.937683019630334e-08	8.7939853236768
ENSG00000204164	7.182840278598485e-08	8.035572919993037
ENSG00000015133	7.30855239072953e-08	8.911929984621112
ENSG00000272933	7.404235561346955e-08	7.0928853409352985
ENSG00000185905	7.501134343500548e-08	8.899784235633259
ENSG00000078246	7.566416244179548e-08	8.358029022968786
ENSG00000163794	7.632249526827701e-08	6.465507989455687
ENSG00000156711	7.632249526827701e-08	8.837527378341429
ENSG00000139496	7.632249526827701e-08	8.768165713348534
ENSG00000203761	7.665374343440388e-08	7.914996224744782
ENSG00000250673	7.698638698436658e-08	5.9411615415591195
ENSG00000198700	7.833102914424159e-08	8.857770293321186
ENSG00000082126	7.901187151516072e-08	5.1984415770302075
ENSG00000132694	7.935444331063124e-08	8.773742408697043
ENSG00000267801	8.004391736010297e-08	6.020277221286685
ENSG00000235664	8.108904298689098e-08	3.7471397722950375
ENSG00000175793	8.108904298689098e-08	6.525130508375239
ENSG00000234184	8.144035248044757e-08	8.70690121434754
ENSG00000177855	8.321917702195867e-08	5.338646742739999
ENSG00000140545	8.321917702195867e-08	8.41863476091858
ENSG00000171621	8.430451191015006e-08	6.857249437682763
ENSG00000148219	8.430451191015006e-08	7.826181846240878
ENSG00000273226	8.430451191015065e-08	6.028703696562951
ENSG00000259363	8.54035795832916e-08	6.347552096257271
ENSG00000259802	8.614400362115494e-08	6.733913509500114
ENSG00000244242	8.726633380269625e-08	7.993140676028442
ENSG00000213722	8.764358766676205e-08	8.71805460504456
ENSG00000100206	8.802242407606238e-08	6.291817181835671
ENSG00000138279	8.840284945418773e-08	8.8714441546616
ENSG00000234650	8.916849293707302e-08	4.11491227854305
ENSG00000146350	8.916849293707302e-08	7.880113949381439
ENSG00000064309	8.95537240150962e-08	5.749571349248326
ENSG00000176393	8.95537240150962e-08	8.71805460504456
ENSG00000124613	9.032903746800652e-08	8.19480648360492
ENSG00000104833	9.071913296899646e-08	4.127391654884426
ENSG00000173065	9.071913296899646e-08	8.573218825648539
ENSG00000259709	9.071913296899711e-08	5.938344546567735
ENSG00000165802	9.111086311320345e-08	8.764117130352583
ENSG00000129757	9.189925386669777e-08	7.91487355192367
ENSG00000220793	9.269426305900259e-08	3.657283107204967
ENSG00000116584	9.38993041092347e-08	8.924075733608968
ENSG00000158062	9.38993041092347e-08	8.668935855031423
ENSG00000068438	9.38993041092347e-08	8.82385351700102
ENSG00000160714	9.594156550934023e-08	8.857770293321186
ENSG00000137404	9.594156550934023e-08	8.373564593901392
ENSG00000229766	9.635515863498657e-08	6.0767404846298625
ENSG00000088833	9.760634495398907e-08	8.83195068299292
ENSG00000272668	9.844921195066558e-08	6.020992759679556
ENSG00000122218	9.844921195066558e-08	8.915978567617064
ENSG00000141441	9.844921195066558e-08	8.219150272165574
ENSG00000117640	9.887328952807362e-08	8.644644357055713
ENSG00000132541	1.0102040450553022e-07	8.412267864101318
ENSG00000174827	1.0102040450553022e-07	6.6456192933100064
ENSG00000204815	1.0102040450553022e-07	5.906117660880163
ENSG00000004487	1.0233031560627357e-07	8.772750050406207
ENSG00000168653	1.0233031560627357e-07	8.821333046357623
ENSG00000228264	1.0233031560627357e-07	4.813131376633344
ENSG00000272065	1.032127290919488e-07	5.06852229705592
ENSG00000109758	1.032127290919488e-07	3.2771101599499666
ENSG00000112312	1.036566998324683e-07	8.447176998712324
ENSG00000134769	1.036566998324683e-07	6.184792145875367
ENSG00000078668	1.0455020655047821e-07	8.829430212349527
ENSG00000224790	1.0545118357852731e-07	5.190335453189362
ENSG00000234337	1.0590449231607799e-07	3.835523563683699
ENSG00000012174	1.0590449231607799e-07	8.68566594107695
ENSG00000116701	1.0681678820973913e-07	8.702316877289869
ENSG00000223478	1.0681678820973913e-07	7.539900109393586
ENSG00000163728	1.0959965590090256e-07	8.891687069641355
ENSG00000139679	1.1197232496223532e-07	8.078956674992453
ENSG00000188042	1.1197232496223613e-07	8.699796406646474
ENSG00000162607	1.1488534510444465e-07	8.80918729736977
ENSG00000100316	1.1537794198706834e-07	8.948367231584678
ENSG00000117143	1.1636928948814337e-07	8.907881401625161
ENSG00000125898	1.1736889704956958e-07	7.629004562148621
ENSG00000204410	1.1736889704956958e-07	7.973453391867408
ENSG00000189050	1.1787181912777451e-07	8.528763562525679
ENSG00000120784	1.1787181912777451e-07	6.334378121649622
ENSG00000168938	1.1888394171090504e-07	7.275634594866689
ENSG00000063177	1.1939315904578688e-07	8.940270065592774
ENSG00000225093	1.2197114569430772e-07	7.019253393535732
ENSG00000066027	1.2197114569430814e-07	8.81881257571423
ENSG00000224812	1.224931829571492e-07	3.6067536152724577
ENSG00000147804	1.2407233023413916e-07	8.54342978215693
ENSG00000113212	1.2620860292169517e-07	6.229725400961133
ENSG00000238526	1.2674821978632315e-07	3.927268582431274
ENSG00000163467	1.2674821978632315e-07	6.255839101750425
ENSG00000197279	1.2783417436302e-07	8.17016851715027
ENSG00000173218	1.283805300461825e-07	7.125135707668547
ENSG00000234222	1.2948004339035158e-07	6.8275199364640535
ENSG00000163156	1.305886866968751e-07	8.562934786252878
ENSG00000159377	1.3114645496477818e-07	8.915978567617064
ENSG00000166845	1.3114645496477818e-07	7.568672814194493
ENSG00000226321	1.3114645496477818e-07	6.036232577854791
ENSG00000242265	1.3226893079671052e-07	6.06020954105571
ENSG00000153495	1.3283365689416901e-07	4.8539914853921005
ENSG00000142227	1.3685272640669053e-07	8.920027150613016
ENSG00000184557	1.3685272640669053e-07	8.754491852008123
ENSG00000076003	1.374364194651306e-07	8.741810348958547
ENSG00000006704	1.374364194651306e-07	5.934872066728752
ENSG00000143195	1.374364194651306e-07	6.247452095641244
ENSG00000117475	1.3920201969418074e-07	8.685130187015227
ENSG00000077264	1.4039128434231338e-07	5.085097299169148
ENSG00000186310	1.4098960529636827e-07	5.845472726862053
ENSG00000128039	1.421936736428355e-07	8.656790106043568
ENSG00000248663	1.4279944082018787e-07	7.102394194252127
ENSG00000225518	1.4401849093112865e-07	5.364063976871606
ENSG00000232065	1.4401849093112865e-07	5.024313109991839
ENSG00000212884	1.4586600588225902e-07	8.340555471459172
ENSG00000144712	1.4586600588225902e-07	8.493239524020346
ENSG00000117114	1.464869351838204e-07	7.200552350750651
ENSG00000170191	1.4899637907484774e-07	7.935793319605849
ENSG00000188385	1.5154748049406383e-07	7.686480480140973
ENSG00000049541	1.5283886114134884e-07	8.443664169778094
ENSG00000163629	1.5414090749131213e-07	7.716556405210457
ENSG00000262333	1.5479595687880473e-07	6.53064074419822
ENSG00000225471	1.561141615839096e-07	6.058410729831108
ENSG00000170385	1.561141615839096e-07	8.814763992718278
ENSG00000121486	1.5677733842670728e-07	8.718590359106281
ENSG00000248610	1.581118952154176e-07	6.815468636815577
ENSG00000149806	1.581118952154176e-07	8.924075733608968
ENSG00000171103	1.6013440177111221e-07	8.34183469098498
ENSG00000095739	1.621819780202754e-07	6.204349835262143
ENSG00000143774	1.621819780202754e-07	8.899784235633259
ENSG00000185634	1.621819780202754e-07	6.25282824673641
ENSG00000163346	1.621819780202754e-07	8.906353289272603
ENSG00000238086	1.656511324295824e-07	5.424541231893658
ENSG00000154978	1.6565113242958476e-07	8.924075733608968
ENSG00000224597	1.663535438208925e-07	8.525171583758842
ENSG00000154277	1.663535438208925e-07	7.874840222550404
ENSG00000241316	1.6776703820606962e-07	7.310882475493416
ENSG00000143365	1.71351896524234e-07	6.305715505691561
ENSG00000117308	1.720777250449495e-07	8.34621687122057
ENSG00000158164	1.720777250449495e-07	5.04003440687891
ENSG00000257987	1.720777250449495e-07	2.1849256411212874
ENSG00000135766	1.7353833285867506e-07	8.87549273765755
ENSG00000242712	1.7353833285867506e-07	5.258896981420742
ENSG00000125827	1.7575179945513334e-07	8.861818876317137
ENSG00000171471	1.8026111815510767e-07	5.797255757889692
ENSG00000188004	1.8026111815510767e-07	6.020944646942276
ENSG00000270059	1.8102349247710783e-07	1.4393797637409362
ENSG00000185267	1.817889912784847e-07	8.12909464254409
ENSG00000251323	1.817889912784847e-07	7.052818146796675
ENSG00000135250	1.817889912784847e-07	8.787416270037456
ENSG00000140470	1.8488247938930523e-07	6.227476498294794
ENSG00000239719	1.864482941923539e-07	6.203837032192775
ENSG00000234377	1.864482941923539e-07	5.586951080038681
ENSG00000176974	1.8644829419235455e-07	8.625929554428513
ENSG00000168393	1.8644829419235455e-07	8.529755920816516
ENSG00000185222	1.888211387746315e-07	8.490262449147838
ENSG00000213719	1.888211387746315e-07	8.940270065592774
ENSG00000139292	1.928410586630156e-07	3.4248721978381056
ENSG00000184613	1.928410586630156e-07	6.421197183365172
ENSG00000074276	1.928410586630156e-07	6.067039763998271
ENSG00000179604	1.928410586630156e-07	7.264466162363286
ENSG00000136143	1.928410586630156e-07	8.592012778108344
ENSG00000101421	1.928410586630156e-07	8.8795413206535
ENSG00000250850	1.928410586630156e-07	4.096736285165842
ENSG00000152684	1.9365493578425491e-07	8.628450025071908
ENSG00000230155	1.9365493578425491e-07	5.713916885136401
ENSG00000174326	1.9365493578425491e-07	5.272101780317431
ENSG00000237672	1.944721410605785e-07	5.842667136890196
ENSG00000230005	1.9529268763719862e-07	4.6913442168666855
ENSG00000115526	1.9611658870927587e-07	5.700696068134349
ENSG00000165678	1.9694385752211294e-07	8.911929984621112
ENSG00000220472	1.9944600361399153e-07	7.205551581386385
ENSG00000163486	2.0113118481550144e-07	8.817284463361672
ENSG00000162923	2.0197894105471217e-07	8.903832818629208
ENSG00000173801	2.0283015917091808e-07	8.236088069613468
ENSG00000176531	2.0454303569808623e-07	8.311307736609564
ENSG00000186364	2.0454303569808623e-07	8.107069167804742
ENSG00000152213	2.0454303569808694e-07	7.994316765321775
ENSG00000181804	2.0626992424364127e-07	8.562601189013243
ENSG00000269996	2.0713865757848786e-07	7.956892714647656
ENSG00000122591	2.0713865757848786e-07	8.81674870929995
ENSG00000112852	2.0713865757848786e-07	6.2059325769182445
ENSG00000130985	2.0888677194185521e-07	8.915978567617064
ENSG00000135549	2.0976618095654188e-07	6.391482739355432
ENSG00000255020	2.1064917660576318e-07	3.6244122282348674
ENSG00000131725	2.1153577301552275e-07	8.625393800366792
ENSG00000143393	2.1153577301552275e-07	8.8795413206535
ENSG00000144821	2.124259843653323e-07	8.624937196137678
ENSG00000143669	2.1602326463935572e-07	8.721110829749675
ENSG00000229111	2.1875988454301028e-07	4.540975013628949
ENSG00000231407	2.1967953236198735e-07	5.555182621150474
ENSG00000109158	2.1967953236198735e-07	6.217641598201916
ENSG00000159788	2.2153007771373269e-07	8.278049721340594
ENSG00000103404	2.243342417440611e-07	8.521377448169922
ENSG00000159714	2.2717277875352303e-07	7.554481624611948
ENSG00000243587	2.2717277875352303e-07	7.249740983481902
ENSG00000135900	2.3004609543795933e-07	8.63249860806786
ENSG00000180758	2.3198116486595487e-07	8.158629238628668
ENSG00000228527	2.3295460311930933e-07	3.3435635149099685
ENSG00000143369	2.3589871779596088e-07	6.4984909188389635
ENSG00000109390	2.378814501474738e-07	8.763124772061747
ENSG00000125834	2.3887886019360206e-07	8.73325657873753
ENSG00000168056	2.4088584711997063e-07	8.903832818629208
ENSG00000026025	2.4088584711997063e-07	8.940270065592774
ENSG00000225205	2.418954558165862e-07	8.6709997214457
ENSG00000237975	2.4392698366780475e-07	3.2066052382941868
ENSG00000198739	2.4597503282216053e-07	3.081711576615204
ENSG00000164111	2.4907836794306574e-07	8.883589903649453
ENSG00000256552	2.5012121474542073e-07	3.6539620394950725
ENSG00000214018	2.522196098202392e-07	3.889235287896653
ENSG00000161647	2.532751912522054e-07	3.578649419143237
ENSG00000179222	2.532751912522054e-07	8.915978567617064
ENSG00000152133	2.5433505082420523e-07	8.71400602204861
ENSG00000261159	2.5433505082420523e-07	7.792185920088103
ENSG00000172915	2.564676713955854e-07	8.86991604230904
ENSG00000168734	2.57540466056183e-07	8.049703385562562
ENSG00000117724	2.57540466056183e-07	8.55656788943562
ENSG00000260682	2.5754046605618577e-07	8.769693825701092
ENSG00000213023	2.596991087553608e-07	2.833395173320039
ENSG00000176659	2.618752695393671e-07	5.172329396700403
ENSG00000100097	2.618752695393671e-07	8.915978567617064
ENSG00000120370	2.640690856030193e-07	8.680089245728439
ENSG00000184545	2.662806951737751e-07	7.986009009079711
ENSG00000135424	2.6739321600459985e-07	7.561371404251623
ENSG00000254873	2.673932160046013e-07	6.636147294924505
ENSG00000272610	2.6851023751921243e-07	1.948333172257159
ENSG00000198954	2.707578529544656e-07	8.56268033884585
ENSG00000225302	2.7188848221755753e-07	2.7587216712184723
ENSG00000172888	2.730236828498054e-07	8.689178770011178
ENSG00000272108	2.7416347268858226e-07	3.4028336846866956
ENSG00000142669	2.7416347268858226e-07	8.773742408697043
ENSG00000073711	2.7645689167001267e-07	7.331389916975062
ENSG00000272259	2.77610556822884e-07	5.528261619660546
ENSG00000143858	2.77610556822884e-07	6.1986548195529565
ENSG00000231769	2.7993188898522877e-07	6.174707423489367
ENSG00000196352	2.7993188898522877e-07	8.920027150613016
ENSG00000184319	2.7993188898522877e-07	7.617569864796911
ENSG00000166598	2.7993188898522877e-07	8.944318648588725
ENSG00000238055	2.810995924113523e-07	3.7331367578869945
ENSG00000118997	2.834491655073628e-07	7.209887476197639
ENSG00000143436	2.858177498015805e-07	8.644187752826598
ENSG00000011198	2.858177498015805e-07	8.423219097976252
ENSG00000268088	2.870092174845282e-07	5.074804851105919
ENSG00000123360	2.870092174845282e-07	8.344970065522702
ENSG00000116586	2.870092174845282e-07	8.735777049380923
ENSG00000228376	2.8940659720308683e-07	3.1308396103116825
ENSG00000246090	2.8940659720308683e-07	8.085095983650344
ENSG00000150403	2.9303905960486264e-07	8.707436968409263
ENSG00000047410	2.9671564831167796e-07	8.890158957288799
ENSG00000168071	2.979510729280117e-07	8.899784235633259
ENSG00000164104	2.9919147716432066e-07	8.915978567617064
ENSG00000261105	3.0043688038637463e-07	4.372707298323277
ENSG00000055732	3.0043688038637463e-07	3.3773665903226466
ENSG00000227311	3.0294276161291176e-07	3.855128956791854
ENSG00000249738	3.0420327871180527e-07	3.6914905385083276
ENSG00000186301	3.067395641650351e-07	8.439079832720422
ENSG00000167447	3.1709097424401095e-07	8.663359159682912
ENSG00000130055	3.1709097424401095e-07	4.779153174037307
ENSG00000169442	3.197311994016126e-07	7.817888412175541
ENSG00000225620	3.2642520470610547e-07	2.8414199780043594
ENSG00000108861	3.2642520470610547e-07	8.710493193114377
ENSG00000226161	3.291406203001124e-07	4.373373349991078
ENSG00000134376	3.291406203001124e-07	3.456193937661693
ENSG00000164442	3.3187789558812676e-07	8.936221482596823
ENSG00000070831	3.3187789558812676e-07	8.887638486645404
ENSG00000156042	3.3602516705733e-07	8.18424669213485
ENSG00000101182	3.374187053965094e-07	8.859298405673744
ENSG00000169446	3.388178368814363e-07	8.849673127329284
ENSG00000225724	3.402225831649024e-07	4.768282596952545
ENSG00000167085	3.402225831649024e-07	8.77122193805365
ENSG00000173166	3.4304900714144936e-07	7.809498496200017
ENSG00000169372	3.4447072854380273e-07	8.358898374270145
ENSG00000117625	3.4877019437165496e-07	8.810179655660605
ENSG00000138663	3.4877019437165496e-07	8.719582717397117
ENSG00000160803	3.4877019437165496e-07	8.835999265988871
ENSG00000126562	3.5605164285095073e-07	5.450496354488048
ENSG00000132122	3.5752548522856144e-07	5.8977560842623005
ENSG00000143222	3.604909039391721e-07	8.86991604230904
ENSG00000255449	3.6498371025920155e-07	4.610363533989491
ENSG00000178184	3.649837102592035e-07	7.250500199033089
ENSG00000214708	3.664933187263181e-07	4.085940909405967
ENSG00000179241	3.6953068446702304e-07	4.67415752558983
ENSG00000128641	3.7567866712215684e-07	8.47052287440186
ENSG00000212456	3.772310611175769e-07	8.156456687401633
ENSG00000163125	3.772310611175769e-07	8.84715265668589
ENSG00000132763	3.7878966199702925e-07	8.466427555401246
ENSG00000161243	3.835029456812066e-07	4.444419738782202
ENSG00000267568	3.8667661030601977e-07	2.4144570268127143
ENSG00000184584	3.8667661030601977e-07	8.86991604230904
ENSG00000101236	3.8667661030601977e-07	8.56466505542752
ENSG00000184517	3.9148480711919503e-07	7.982071989744312
ENSG00000176222	3.9148480711919503e-07	7.78448751316009
ENSG00000133069	3.9310035749316187e-07	8.299082837789102
ENSG00000199477	3.9472235807338864e-07	4.7926230388772195
ENSG00000166349	3.996273098092208e-07	5.906191282406283
ENSG00000131979	3.996273098092208e-07	8.478371147567014
ENSG00000198400	4.045912127988447e-07	5.883235724774404
ENSG00000229203	4.0961474993195117e-07	2.2951178714217315
ENSG00000184900	4.0961474993195117e-07	8.815756351009114
ENSG00000139160	4.1299724543043887e-07	7.82799681982841
ENSG00000204131	4.1299724543043887e-07	6.314099554979642
ENSG00000212657	4.164067581930436e-07	3.47516267061235
ENSG00000125726	4.181217109896913e-07	5.400937150932131
ENSG00000225889	4.181217109896913e-07	8.915978567617064
ENSG00000228205	4.2330766906294896e-07	7.407981854634583
ENSG00000121851	4.233076690629505e-07	8.737305161733481
ENSG00000164574	4.250501094402452e-07	8.849673127329284
ENSG00000269761	4.250501094402452e-07	4.146165347842321
ENSG00000135631	4.285558307699803e-07	8.776262879340436
ENSG00000138107	4.285558307699803e-07	8.839055490693989
ENSG00000249784	4.338669151209218e-07	3.580230432223507
ENSG00000156482	4.3924164909979494e-07	8.911929984621112
ENSG00000107758	4.392416490997965e-07	8.841575961337382
ENSG00000236060	4.392416490997965e-07	5.396203134612589
ENSG00000068394	4.428605286397818e-07	8.579867029120491
ENSG00000186312	4.4650824321869853e-07	8.19242300795936
ENSG00000165819	4.483429827771051e-07	8.837527378341429
ENSG00000158553	4.483429827771051e-07	2.3537211564236826
ENSG00000144648	4.538910647941601e-07	5.130103703550809
ENSG00000181004	4.538910647941601e-07	8.003307263014904
ENSG00000188878	4.576266195307553e-07	8.073890302368381
ENSG00000149679	4.576266195307553e-07	8.415780693035549
ENSG00000135845	4.6328576759024227e-07	8.73379233279925
ENSG00000090776	4.670960767274848e-07	7.301472225210348
ENSG00000250056	4.7093668958489696e-07	5.362318707875804
ENSG00000197858	4.7480783839012124e-07	8.911929984621112
ENSG00000074964	4.787097570780105e-07	6.158751892981373
ENSG00000112195	4.787097570780105e-07	8.58974675487198
ENSG00000164291	4.806723287023275e-07	8.40748137022156
ENSG00000240342	4.806723287023275e-07	8.399840808458773
ENSG00000163913	4.806723287023275e-07	8.57077750483775
ENSG00000233927	4.806723287023275e-07	8.936221482596823
ENSG00000176124	4.806723287023275e-07	8.305985488668084
ENSG00000163386	4.806723287023275e-07	8.788408628328291
ENSG00000154258	4.826426813025158e-07	8.10885172756433
ENSG00000101945	4.846208446059114e-07	8.094791978399337
ENSG00000072858	4.866068484488157e-07	8.81674870929995
ENSG00000271959	4.866068484488226e-07	5.0648560279270916
ENSG00000169641	4.866068484488226e-07	8.490183299315232
ENSG00000151208	4.906024976453933e-07	8.530669129274745
ENSG00000198824	4.906024976453933e-07	8.681617358080997
ENSG00000162105	4.906024976453933e-07	6.976973155653706
ENSG00000221500	4.906024976453933e-07	6.47531997899488
ENSG00000185010	4.906024976453933e-07	8.214264751696208
ENSG00000273062	4.946298697762599e-07	8.451225581708275
ENSG00000087085	4.966555277013597e-07	5.839482105697358
ENSG00000120805	5.007309397616725e-07	8.859298405673744
ENSG00000166263	5.027807552283932e-07	7.640847365646035
ENSG00000143753	5.027807552283932e-07	8.833478795345478
ENSG00000143502	5.048386847276176e-07	4.228286093750861
ENSG00000102760	5.069047592063567e-07	8.829430212349527
ENSG00000082781	5.069047592063621e-07	8.252949596076546
ENSG00000143324	5.069047592063621e-07	8.829430212349527
ENSG00000160679	5.069047592063621e-07	8.87549273765755
ENSG00000109475	5.089790097248691e-07	8.944318648588725
ENSG00000155115	5.089790097248691e-07	8.71301366375777
ENSG00000184486	5.089790097248691e-07	2.8292125248380025
ENSG00000102316	5.131521636906111e-07	8.886110374292846
ENSG00000177932	5.131521636906111e-07	5.874294622002787
ENSG00000197852	5.152511298279664e-07	8.402642585756858
ENSG00000167524	5.19473997997409e-07	6.725721646703811
ENSG00000165240	5.19473997997409e-07	8.667943496740586
ENSG00000234589	5.194739979974108e-07	6.576622218155892
ENSG00000145476	5.2373032548678e-07	8.70491649776587
ENSG00000184788	5.367026270090739e-07	7.610470277507758
ENSG00000163866	5.367026270090739e-07	8.611263334797266
ENSG00000118193	5.367026270090739e-07	7.878793548431246
ENSG00000164953	5.433047495894053e-07	7.995341537440552
ENSG00000139880	5.433047495894053e-07	7.442683277843222
ENSG00000102580	5.477497186356312e-07	8.911929984621112
ENSG00000138400	5.499853688579614e-07	5.221014374164437
ENSG00000164050	5.522298407183421e-07	8.349273095925684
ENSG00000212197	5.544831677478624e-07	2.5850426691611816
ENSG00000253771	5.544831677478624e-07	6.537798828381814
ENSG00000105372	5.567453835998163e-07	8.948367231584678
ENSG00000196092	5.567453835998163e-07	8.192221185305645
ENSG00000186952	5.612966169977718e-07	6.971710826405269
ENSG00000166681	5.635857024652521e-07	7.807651108784546
ENSG00000116663	5.68190981669705e-07	8.429788151615597
ENSG00000152784	5.728326343295356e-07	8.28747284286297
ENSG00000242258	5.751671870857947e-07	8.694755465359687
ENSG00000164556	5.775109371142547e-07	7.459916704122528
ENSG00000271420	5.822261687107863e-07	2.5333023334517537
ENSG00000250091	5.941776585051823e-07	6.664438140431436
ENSG00000185420	5.941776585051823e-07	8.499351973430578
ENSG00000092036	5.941776585051823e-07	8.253758223364885
ENSG00000259236	5.965962537962885e-07	5.601332094204643
ENSG00000069248	5.990243650585579e-07	8.825381629353576
ENSG00000005189	6.014620283496244e-07	7.615002658148853
ENSG00000007062	6.014620283496244e-07	4.616883699738024
ENSG00000110002	6.014620283496244e-07	8.73325657873753
ENSG00000230979	6.014620283496276e-07	7.055016550232707
ENSG00000272123	6.039092798581088e-07	3.632566494696107
ENSG00000138346	6.063661559040739e-07	8.256076537186194
ENSG00000163040	6.088326929394553e-07	5.7080908905009435
ENSG00000104447	6.088326929394553e-07	6.903601602007931
ENSG00000169188	6.137948964483922e-07	8.52616394204968
ENSG00000260805	6.162906364893595e-07	6.817532102701044
ENSG00000105640	6.162906364893595e-07	8.944318648588725
ENSG00000150054	6.21311578065048e-07	6.718726739244853
ENSG00000226791	6.21311578065048e-07	4.898719364041616
ENSG00000244219	6.340375323534382e-07	5.713162979709272
ENSG00000145331	6.366127842791963e-07	8.356834507855865
ENSG00000101282	6.391981450722594e-07	5.986221131862637
ENSG00000091039	6.443993462327621e-07	8.817284463361672
ENSG00000116863	6.522779241995073e-07	8.455274164704226
ENSG00000180730	6.575819459234083e-07	7.521498772128945
ENSG00000116857	6.575819459234118e-07	8.821333046357623
ENSG00000243479	6.575819459234118e-07	5.4029137563476555
ENSG00000255121	6.575819459234118e-07	7.248507049023343
ENSG00000235609	6.575819459234118e-07	5.987060060916647
ENSG00000224945	6.602495648482843e-07	5.403557570008248
ENSG00000161970	6.656162154706755e-07	8.855249822677791
ENSG00000135298	6.656162154706755e-07	8.148424349065616
ENSG00000144481	6.65616215470679e-07	2.816899522426317
ENSG00000132676	6.710250136478375e-07	8.891687069641355
ENSG00000226121	6.710250136478375e-07	5.24894634196429
ENSG00000113269	6.737453175533914e-07	8.700332160708195
ENSG00000228808	6.737453175533985e-07	2.438069431443966
ENSG00000147162	6.737453175533985e-07	8.948367231584678
ENSG00000231584	6.792179352267425e-07	7.767987559953356
ENSG00000255224	6.792179352267425e-07	6.496355194374639
ENSG00000065923	6.792179352267425e-07	8.078447780178392
ENSG00000138780	6.819703295203753e-07	8.418836917740663
ENSG00000169550	6.819703295203753e-07	2.7744244596491807
ENSG00000144395	6.875074914285016e-07	7.059097430644638
ENSG00000132688	6.875074914285016e-07	7.9495425613043675
ENSG00000153132	6.875074914285016e-07	7.864519105373227
ENSG00000198924	6.90292340444782e-07	8.67504830444165
ENSG00000112667	6.930880893488292e-07	8.759076189065794
ENSG00000272994	6.958947792099179e-07	8.444199923839815
ENSG00000227781	6.958947792099179e-07	4.001019789853767
ENSG00000185614	6.987124512455889e-07	6.471747826933531
ENSG00000188971	7.015411468221734e-07	8.638611057478089
ENSG00000266456	7.043809074552679e-07	2.867807397438895
ENSG00000174595	7.072317748102737e-07	1.7424347142114511
ENSG00000171806	7.100937907029106e-07	8.419170514980301
ENSG00000233217	7.100937907029106e-07	4.108769868433803
ENSG00000197385	7.129669970997276e-07	8.459120590878092
ENSG00000168434	7.129669970997339e-07	8.609735222444709
ENSG00000116984	7.187471500293478e-07	8.845624544333333
ENSG00000261754	7.216541812540665e-07	4.561138929621823
ENSG00000259905	7.216541812540665e-07	2.5231911502912356
ENSG00000188419	7.275023660991723e-07	8.66137444310124
ENSG00000158710	7.333963330988527e-07	8.911929984621112
ENSG00000188092	7.45322995717959e-07	7.309531422794027
ENSG00000117523	7.45322995717959e-07	8.928124316604919
ENSG00000143258	7.45322995717959e-07	8.77878334998383
ENSG00000081026	7.513563886546837e-07	8.531740637398189
ENSG00000185630	7.574369584148191e-07	5.64765600773953
ENSG00000242612	7.604950454337162e-07	8.151655871345154
ENSG00000257809	7.604950454337162e-07	3.7014950321906825
ENSG00000104529	7.60495045433723e-07	8.928124316604919
ENSG00000236051	7.6356505997363e-07	3.9610152054836454
ENSG00000196972	7.635650599736381e-07	5.741232203355
ENSG00000115204	7.697410508642808e-07	8.703388385413312
ENSG00000188672	7.790956181436075e-07	6.466167320626542
ENSG00000254815	7.853929135162962e-07	6.551930192963984
ENSG00000249459	7.88559973596654e-07	6.437133566113862
ENSG00000232818	7.88559973596654e-07	6.939400311913179
ENSG00000224687	7.88559973596654e-07	3.0249612204931755
ENSG00000151553	7.88559973596654e-07	8.746394686016219
ENSG00000162409	7.917393699846749e-07	3.3261103913276404
ENSG00000187676	7.949311489207278e-07	8.44895955847191
ENSG00000057252	7.949311489207363e-07	8.806666826726374
ENSG00000119283	7.981353568112014e-07	5.288903099201372
ENSG00000213885	7.981353568112014e-07	6.355847775817669
ENSG00000166173	8.013520402289987e-07	4.126534546769294
ENSG00000235670	8.045812459141503e-07	4.051122392345232
ENSG00000152894	8.045812459141503e-07	8.829430212349527
ENSG00000249115	8.078230207744085e-07	8.680089245728439
ENSG00000175606	8.078230207744085e-07	8.665423026097193
ENSG00000065154	8.110774118857457e-07	8.86991604230904
ENSG00000150457	8.143444664930224e-07	8.60614324367787
ENSG00000214562	8.20916756022369e-07	5.924062406250304
ENSG00000171960	8.242220862835124e-07	8.494767636372904
ENSG00000196338	8.242220862835124e-07	7.198368767646238
ENSG00000174680	8.242220862835168e-07	6.15266189208004
ENSG00000213588	8.275402707198866e-07	8.420698627332857
ENSG00000178397	8.308713574292303e-07	8.611263334797266
ENSG00000146411	8.342153946815483e-07	7.280204538111812
ENSG00000132128	8.409425147604965e-07	8.783367687041503
ENSG00000115137	8.409425147604965e-07	8.501872444073971
ENSG00000109680	8.511315406765146e-07	7.606925034745586
ENSG00000108671	8.61439761987396e-07	8.863346988669695
ENSG00000171033	8.61439761987396e-07	8.26603541277029
ENSG00000228549	8.61439761987396e-07	2.765431478671368
ENSG00000167615	8.649025550045377e-07	8.944318648588725
ENSG00000196754	8.824191696548519e-07	4.0419179186348675
ENSG00000264659	8.824191696548519e-07	2.7075006166921622
ENSG00000130477	8.859633764522094e-07	2.989233810649416
ENSG00000147003	8.895213300346507e-07	5.485415557656892
ENSG00000248554	8.895213300346507e-07	5.10104236242968
ENSG00000161981	8.93093081693167e-07	8.403099189985973
ENSG00000248302	9.075191013330729e-07	6.359575468486891
ENSG00000147065	9.075191013330826e-07	8.918499038260457
ENSG00000185515	9.184860365054909e-07	8.662366801392077
ENSG00000211817	9.22170041363261e-07	2.5346727089744574
ENSG00000095587	9.258683142349222e-07	7.732803007436309
ENSG00000095485	9.408051517307093e-07	8.653277277109337
ENSG00000172586	9.408051517307093e-07	8.682609716371832
ENSG00000050438	9.521602173838921e-07	7.775437408222989
ENSG00000216863	9.521602173838921e-07	7.94822738076609
ENSG00000223750	9.521602173839057e-07	3.6339181809557513
ENSG00000101868	9.521602173839057e-07	8.576810804415375
ENSG00000224531	9.59803663484969e-07	8.427469837794288
ENSG00000167553	9.636475712919634e-07	8.640595774059761
ENSG00000114698	9.71380031796557e-07	5.9704116686972055
ENSG00000266970	9.752686952336664e-07	4.090320291795911
ENSG00000175741	9.752686952336664e-07	6.901840717178642
ENSG00000117616	9.752686952336664e-07	8.911929984621112
ENSG00000101882	9.79172388282157e-07	8.588956553403229
ENSG00000253619	9.830911668055227e-07	4.638991527130841
ENSG00000204860	9.870250868659324e-07	3.577805816272487
ENSG00000006453	9.949385768440158e-07	6.37379814680814
ENSG00000237708	9.949385768440158e-07	2.788461550007838
ENSG00000167799	9.989182598855718e-07	8.216328618110486
ENSG00000113302	1.006923786392757e-06	2.59164799074066
ENSG00000178947	1.006923786392757e-06	6.977038933386779
ENSG00000122873	1.0190483362452623e-06	8.554047418792226
ENSG00000136492	1.0190483362452623e-06	8.084358072766538
ENSG00000138778	1.0272095491003043e-06	8.17095871861902
ENSG00000233613	1.0395698016108846e-06	4.121055542763633
ENSG00000184675	1.0437217025968728e-06	8.47650943797482
ENSG00000273107	1.0437217025968728e-06	4.884250258834616
ENSG00000113368	1.0478896103572893e-06	8.702852631351591
ENSG00000184207	1.0478896103572893e-06	8.489524538264032
ENSG00000204531	1.0647224989848704e-06	6.032956566388507
ENSG00000234478	1.0647224989848704e-06	5.778136536718408
ENSG00000214226	1.0647224989848704e-06	7.776561206931377
ENSG00000128284	1.07751816502601e-06	8.768165713348534
ENSG00000244998	1.0861309449328337e-06	4.643909788831757
ENSG00000123353	1.0861309449328337e-06	8.436023608015306
ENSG00000197956	1.0861309449328337e-06	8.928124316604919
ENSG00000204315	1.0861309449328337e-06	7.9941797703239414
ENSG00000223599	1.0904622187628041e-06	5.263717154006534
ENSG00000143499	1.0948101637319015e-06	8.720372918865868
ENSG00000163519	1.0991748415280432e-06	8.04992226083681
ENSG00000089220	1.0991748415280432e-06	8.928124316604919
ENSG00000213064	1.107954643445441e-06	8.780311462336389
ENSG00000227543	1.107954643445441e-06	7.092197379072315
ENSG00000234817	1.1123698920370678e-06	5.252156232162218
ENSG00000102882	1.1123698920370678e-06	8.757548076713238
ENSG00000174010	1.1123698920370678e-06	8.781839574688945
ENSG00000115317	1.1212513973151314e-06	8.540830161680928
ENSG00000154153	1.1212513973151314e-06	5.470457052714009
ENSG00000137831	1.1257177797974242e-06	7.748894902400838
ENSG00000227906	1.1257177797974242e-06	2.3269868401882134
ENSG00000251927	1.1257177797974403e-06	7.383017627942219
ENSG00000119899	1.1347021206078795e-06	8.738833274086039
ENSG00000137962	1.1347021206078795e-06	3.9799515339720304
ENSG00000187984	1.1347021206078795e-06	6.473508518451841
ENSG00000143740	1.1347021206078795e-06	8.732264220446693
ENSG00000235477	1.1392202060707686e-06	7.940077924189241
ENSG00000040341	1.1392202060707686e-06	8.692234994716294
ENSG00000138758	1.1437556533698098e-06	8.738833274086039
ENSG00000150637	1.1437556533698098e-06	6.995218675165455
ENSG00000143442	1.1574668087202205e-06	8.924075733608968
ENSG00000170417	1.1574668087202205e-06	8.249507483546848
ENSG00000177738	1.1574668087202205e-06	8.437683160785415
ENSG00000183317	1.1620723469360228e-06	8.426365915842903
ENSG00000130255	1.162072346936033e-06	8.940270065592774
ENSG00000157470	1.175995331460116e-06	3.767378145703805
ENSG00000157796	1.185366618296986e-06	8.7939853236768
ENSG00000232434	1.185366618296986e-06	7.371619653860762
ENSG00000122696	1.185366618296986e-06	8.36314911408818
ENSG00000177600	1.190079248754627e-06	8.936221482596823
ENSG00000010072	1.1995588158999443e-06	8.325517352011698
ENSG00000163382	1.1995588158999443e-06	8.873964625304993
ENSG00000100450	1.1995588158999443e-06	5.588715555744031
ENSG00000235618	1.20911123695729e-06	6.113413347591521
ENSG00000114790	1.2139149356892974e-06	5.95363194836906
ENSG00000188130	1.2333145656419962e-06	8.03719162550713
ENSG00000174307	1.2382110229196398e-06	8.301884615087188
ENSG00000070159	1.2431262373679096e-06	3.258405732503326
ENSG00000096696	1.2431262373679096e-06	5.097795317981435
ENSG00000066279	1.2530132142210745e-06	8.647164827699108
ENSG00000138796	1.2530132142210745e-06	8.688722165782064
ENSG00000163121	1.2530132142210745e-06	4.269675400069711
ENSG00000146263	1.2530132142210745e-06	8.536913019102528
ENSG00000164105	1.2579851154566551e-06	8.450487670824469
ENSG00000214832	1.2629760515258822e-06	6.029853476647442
ENSG00000215875	1.2730153085210593e-06	2.218923512569425
ENSG00000271943	1.2730153085210593e-06	3.6189531055937683
ENSG00000135637	1.2780637702413595e-06	8.518066776057777
ENSG00000138814	1.2780637702413595e-06	8.82232540464846
ENSG00000204789	1.283131548385691e-06	8.02018332941111
ENSG00000272009	1.293325338265716e-06	7.147508953123364
ENSG00000174469	1.293325338265716e-06	5.354292404161679
ENSG00000257718	1.2984514927857676e-06	5.352723162063761
ENSG00000198171	1.3087626798300702e-06	8.859298405673744
ENSG00000198650	1.3087626798300702e-06	5.848215444179448
ENSG00000261553	1.3191528522837002e-06	2.9741293741426547
ENSG00000185989	1.3243777395170228e-06	8.882061791296895
ENSG00000224452	1.3348874811851745e-06	4.2090226840149185
ENSG00000197329	1.3401724824648125e-06	8.93217289960087
ENSG00000268041	1.3401724824648125e-06	7.666494775004079
ENSG00000159409	1.3508031149611693e-06	2.5392189789688473
ENSG00000203697	1.3561488945734844e-06	5.482838557739362
ENSG00000246203	1.3561488945734844e-06	6.683790861798149
ENSG00000143537	1.3561488945734844e-06	8.782831932979782
ENSG00000117650	1.3669017534685321e-06	7.8777743308927475
ENSG00000213699	1.3669017534685321e-06	8.639067661707204
ENSG00000203805	1.3723089827131024e-06	2.4128256247515747
ENSG00000158560	1.3723089827131024e-06	7.18988429057918
ENSG00000134419	1.372308982713117e-06	8.890158957288799
ENSG00000226245	1.3831854176738633e-06	4.307749371091506
ENSG00000164796	1.3831854176738633e-06	3.2381738906330884
ENSG00000103723	1.388654774933811e-06	5.069640236238986
ENSG00000188931	1.3996561498649866e-06	8.079035824825059
ENSG00000158186	1.4051883206778124e-06	8.184782446196571
ENSG00000132702	1.4107415829300822e-06	3.992001731746107
ENSG00000213922	1.4107415829300822e-06	3.769540145834994
ENSG00000007392	1.4163160138643512e-06	8.859298405673744
ENSG00000143319	1.4219116909934616e-06	8.773742408697043
ENSG00000188295	1.4275286921014258e-06	7.880830555597863
ENSG00000100997	1.433167095244366e-06	8.792992965385965
ENSG00000154217	1.4388269787514117e-06	8.28964129044714
ENSG00000085491	1.4445084212256128e-06	8.609199468382988
ENSG00000141367	1.4445084212256128e-06	8.918499038260457
ENSG00000099246	1.4445084212256128e-06	8.817284463361672
ENSG00000165197	1.4445084212256128e-06	4.8708306045270655
ENSG00000122126	1.4445084212256128e-06	8.835999265988871
ENSG00000158321	1.4502115015448232e-06	6.168543264335338
ENSG00000225828	1.4616828926092137e-06	7.886603853188177
ENSG00000206921	1.4790542508930806e-06	5.0578327173543745
ENSG00000147140	1.4966246632752497e-06	8.915978567617064
ENSG00000168116	1.4966246632752497e-06	8.296307919738677
ENSG00000115364	1.4966246632752497e-06	8.677568775085046
ENSG00000100650	1.5084499376675831e-06	8.936221482596823
ENSG00000121481	1.5084499376675992e-06	8.596517965333412
ENSG00000147082	1.5203653079541415e-06	6.864913333240959
ENSG00000174371	1.526356984856357e-06	7.998266321728115
ENSG00000102886	1.526356984856357e-06	6.708880239630603
ENSG00000139618	1.5444689773357014e-06	8.707436968409263
ENSG00000100941	1.5505522400901813e-06	8.891687069641355
ENSG00000163923	1.5505522400901813e-06	8.445244572715596
ENSG00000152022	1.5505522400901813e-06	8.707436968409263
ENSG00000166313	1.5566586085378185e-06	7.314033083177465
ENSG00000171433	1.56278816695447e-06	2.510249247410716
ENSG00000148688	1.5751171922671672e-06	8.624401442075957
ENSG00000250966	1.5813168291868256e-06	6.228876863681234
ENSG00000189343	1.5937867788340352e-06	8.907881401625161
ENSG00000143590	1.593786778834044e-06	5.880337303063004
ENSG00000138160	1.593786778834044e-06	8.568713638423473
ENSG00000112977	1.6000572633672428e-06	8.891687069641355
ENSG00000204356	1.6000572633672428e-06	8.830958324702085
ENSG00000122863	1.6126696836113772e-06	6.661262712876665
ENSG00000214612	1.6126696836113772e-06	6.010892608003267
ENSG00000230373	1.6126696836113772e-06	7.143088470311185
ENSG00000212978	1.6126696836113772e-06	8.192950328593007
ENSG00000198855	1.6317682462289826e-06	8.859298405673744
ENSG00000105520	1.6446215976735318e-06	8.605686639448757
ENSG00000188611	1.651084830814308e-06	5.423671406570326
ENSG00000236983	1.6640848558491568e-06	3.878423779540277
ENSG00000205786	1.6706218262357118e-06	3.531770738953713
ENSG00000110660	1.6706218262357118e-06	8.86991604230904
ENSG00000156140	1.6706218262357118e-06	4.131874424627089
ENSG00000223745	1.6837701313056678e-06	8.886110374292846
ENSG00000164742	1.6903816463476777e-06	5.665679515111384
ENSG00000162600	1.703679854692501e-06	8.657782464334405
ENSG00000248677	1.703679854692501e-06	5.622029456747073
ENSG00000186212	1.7238164820592917e-06	7.091172726925589
ENSG00000273338	1.7238164820592917e-06	8.40669116875281
ENSG00000242110	1.7238164820592917e-06	6.693470762925956
ENSG00000176890	1.7238164820592917e-06	8.385051581838045
ENSG00000213741	1.7305795424804393e-06	8.924075733608968
ENSG00000151611	1.7441824951074193e-06	7.778055454518578
ENSG00000256101	1.7647804014438575e-06	3.467166449767173
ENSG00000124120	1.7786424187655974e-06	8.734784691090086
ENSG00000106078	1.7786424187655974e-06	5.36943553598591
ENSG00000198056	1.7786424187655974e-06	8.401245913821853
ENSG00000205838	1.7996324575496382e-06	4.4809723196515785
ENSG00000101843	1.8066820554773556e-06	8.72767988338902
ENSG00000172987	1.8066820554773715e-06	3.0464521022863025
ENSG00000135677	1.8137582725296217e-06	8.87549273765755
ENSG00000232995	1.8137582725296217e-06	7.100083504233732
ENSG00000116183	1.820861205179572e-06	6.627800521751571
ENSG00000102265	1.820861205179572e-06	8.85624218096863
ENSG00000071859	1.8279909502340959e-06	8.792992965385965
ENSG00000174437	1.849542032922941e-06	8.928124316604919
ENSG00000269944	1.8933813536793028e-06	3.7016595505845546
ENSG00000166682	1.8933813536793028e-06	7.200578376311892
ENSG00000116030	1.9007846213666267e-06	8.855249822677791
ENSG00000125868	1.9007846213666267e-06	8.895735652637308
ENSG00000079101	1.9007846213666267e-06	3.5574935596114465
ENSG00000181350	1.9156749565058645e-06	6.363064332270367
ENSG00000226363	1.9231622261020447e-06	3.070576516234081
ENSG00000068354	1.9382214773267576e-06	8.644644357055713
ENSG00000248538	1.9382214773267576e-06	4.986061630005718
ENSG00000163798	1.9382214773267576e-06	8.723095546331347
ENSG00000226891	1.94579366319914e-06	5.421155085671466
ENSG00000226862	1.945793663199147e-06	4.401375903032375
ENSG00000159884	1.945793663199147e-06	7.654378677408334
ENSG00000172336	1.961023668717931e-06	8.552519306439667
ENSG00000227708	1.961023668717931e-06	5.75898840489012
ENSG00000153404	1.9686816947284345e-06	6.752565359861839
ENSG00000225667	1.9686816947284345e-06	2.2762554658410985
ENSG00000163159	1.9763685410754744e-06	8.776262879340436
ENSG00000027869	1.999603044662904e-06	6.548056409058624
ENSG00000088756	1.999603044662904e-06	5.747515707981874
ENSG00000165644	1.999603044662904e-06	8.679553491666718
ENSG00000189221	2.0074062166808855e-06	4.123893581030197
ENSG00000143543	2.0074062166808855e-06	8.915978567617064
ENSG00000143621	2.0152387329996315e-06	8.915978567617064
ENSG00000101856	2.0231006994971442e-06	8.743338461311104
ENSG00000213729	2.0231006994971442e-06	6.577251269406491
ENSG00000198937	2.0309922224159136e-06	8.673520192089095
ENSG00000077721	2.038913408364148e-06	8.817284463361672
ENSG00000205879	2.038913408364148e-06	3.1664939364056175
ENSG00000188010	2.04686436431687e-06	7.634212033413391
ENSG00000176871	2.04686436431687e-06	8.577346558477096
ENSG00000182552	2.054845197617197e-06	8.504647362124395
ENSG00000104689	2.070896927480544e-06	8.491790561500395
ENSG00000271109	2.070896927480544e-06	5.872243375387704
ENSG00000176973	2.070896927480544e-06	7.889326480653655
ENSG00000118513	2.0789680405808334e-06	7.366257986573644
ENSG00000180764	2.0952013072566735e-06	5.711002912528131
ENSG00000142910	2.1115566911202507e-06	5.341596535539753
ENSG00000120280	2.1115566911202507e-06	8.716324335869919
ENSG00000197296	2.1197804521171796e-06	8.701860273060754
ENSG00000178163	2.1197804521171796e-06	8.750443269012171
ENSG00000163625	2.1363206657927408e-06	8.42008372343853
ENSG00000203441	2.13632066579276e-06	5.0510860284771
ENSG00000232237	2.144637341033232e-06	2.9723707816168647
ENSG00000095002	2.1529852108871534e-06	8.624199285253871
ENSG00000182179	2.169774983773627e-06	8.911929984621112
ENSG00000253797	2.1951964212062807e-06	8.703388385413312
ENSG00000162851	2.212303225748649e-06	8.708965080761821
ENSG00000169213	2.212303225748649e-06	8.781839574688947
ENSG00000151006	2.212303225748649e-06	6.862117778859889
ENSG00000187695	2.2295384441861017e-06	5.805862852188998
ENSG00000215784	2.2295384441861017e-06	6.46920831218533
ENSG00000204390	2.2295384441861017e-06	7.2485311391535925
ENSG00000242732	2.2295384441861017e-06	7.940876776842472
ENSG00000256733	2.2295384441861017e-06	4.522682916563728
ENSG00000238213	2.2469030009424825e-06	3.3840629446220403
ENSG00000187323	2.2556340718065982e-06	7.911577201988246
ENSG00000269086	2.2556340718065982e-06	5.047124194429135
ENSG00000141642	2.2556340718065982e-06	8.28396001392874
ENSG00000144741	2.2556340718066063e-06	8.576275050353653
ENSG00000235297	2.2731943832275894e-06	6.099718829577562
ENSG00000229267	2.2820238588748773e-06	6.199393878195738
ENSG00000206113	2.2820238588748773e-06	4.391295610889206
ENSG00000064199	2.2820238588748773e-06	5.640764030163554
ENSG00000197951	2.2997820407901683e-06	8.25070199865977
ENSG00000164587	2.308710984570852e-06	8.944318648588725
ENSG00000163463	2.3087109845708723e-06	8.344284445223842
ENSG00000122490	2.3266691746103684e-06	8.578338916767933
ENSG00000162065	2.3356986608276784e-06	8.272068712347915
ENSG00000231064	2.3356986608276784e-06	6.006244134126508
ENSG00000219027	2.3356986608276784e-06	3.2045952374822093
ENSG00000056050	2.3356986608276784e-06	8.616304276084053
ENSG00000143793	2.3538590186338303e-06	8.47585067692362
ENSG00000131931	2.3538590186338303e-06	8.449697469355717
ENSG00000213657	2.36299013265078e-06	7.058616729603694
ENSG00000064655	2.362990132650792e-06	7.655600642231471
ENSG00000119787	2.381354840092938e-06	8.761596659709188
ENSG00000164411	2.3998570038496567e-06	5.384857862227685
ENSG00000162191	2.4091599398309294e-06	8.83195068299292
ENSG00000116885	2.4091599398309505e-06	7.336983392476375
ENSG00000151917	2.4091599398309505e-06	6.061401515984063
ENSG00000260063	2.4091599398309505e-06	6.237635578903335
ENSG00000121848	2.4278701396545005e-06	8.836991624279708
ENSG00000259781	2.4278701396545005e-06	7.866164335966615
ENSG00000170889	2.4372776526287307e-06	8.944318648588725
ENSG00000181191	2.4561981307235394e-06	8.640139169830647
ENSG00000198520	2.4561981307235394e-06	6.130623049993957
ENSG00000134291	2.465711347534983e-06	8.791464853033405
ENSG00000145777	2.4848443691353667e-06	4.210949762689788
ENSG00000150995	2.4848443691353667e-06	8.666415384388028
ENSG00000239887	2.513812281792912e-06	7.152615755993361
ENSG00000137547	2.513812281792912e-06	8.777790991692996
ENSG00000155252	2.513812281792912e-06	8.443664169778094
ENSG00000227741	2.513812281792912e-06	6.821376384724298
ENSG00000184785	2.5235403332066495e-06	5.554004437477664
ENSG00000216915	2.5235403332066495e-06	4.201697223685082
ENSG00000119004	2.5333046396834323e-06	8.725616016974742
ENSG00000272654	2.5333046396834323e-06	7.334788085644543
ENSG00000102312	2.5333046396834323e-06	8.461922368176179
ENSG00000158793	2.5431053307613716e-06	8.735777049380923
ENSG00000175305	2.5431053307613716e-06	8.146713956647975
ENSG00000129116	2.5529425364198377e-06	7.197297994219976
ENSG00000137501	2.56281638708059e-06	8.399050606990022
ENSG00000177042	2.572727013609525e-06	8.708429326700099
ENSG00000120694	2.592659119963818e-06	8.89420754028475
ENSG00000007866	2.5926591199638547e-06	7.2012371373630915
ENSG00000183856	2.5926591199638547e-06	8.01352058600603
ENSG00000226807	2.5926591199638547e-06	3.8074336202298413
ENSG00000270681	2.60268086375367e-06	7.152207307284104
ENSG00000267058	2.622836395840642e-06	6.348739301392744
ENSG00000166130	2.65335180864672e-06	8.791464853033405
ENSG00000188112	2.65335180864672e-06	5.208077658612213
ENSG00000134690	2.65335180864672e-06	8.061849134550418
ENSG00000102743	2.65335180864672e-06	7.856591348207099
ENSG00000142676	2.65335180864672e-06	8.936221482596823
ENSG00000197558	2.6842089890984468e-06	6.992221176443325
ENSG00000226976	2.6842089890984468e-06	6.051221859029408
ENSG00000102241	2.6945712971546216e-06	8.853721710325235
ENSG00000215705	2.704972123393489e-06	6.918025293154947
ENSG00000159445	2.704972123393489e-06	8.810715409722327
ENSG00000176399	2.736407085873638e-06	6.637449544976905
ENSG00000201492	2.736407085873638e-06	5.049756868002676
ENSG00000151414	2.7681936804424637e-06	8.85624218096863
ENSG00000174628	2.7681936804424637e-06	6.972071282892568
ENSG00000086289	2.778868002696107e-06	7.749969820953947
ENSG00000241794	2.778868002696107e-06	2.021462806148278
ENSG00000197779	2.8003356757472665e-06	8.382935424838822
ENSG00000163472	2.8003356757472665e-06	8.371044123257997
ENSG00000237351	2.8003356757472665e-06	4.164298122586888
ENSG00000197872	2.8111293090283167e-06	8.899784235633259
ENSG00000075391	2.8219629959334476e-06	7.943924350363108
ENSG00000104221	2.832836878903949e-06	7.917888595204402
ENSG00000137693	2.8547058052203803e-06	4.772455227304588
ENSG00000130489	2.8657011358678877e-06	8.10194907668535
ENSG00000133142	2.8878142540471496e-06	8.7752705210496
ENSG00000154639	2.9212922539353455e-06	7.73169495881502
ENSG00000116903	2.9212922539353455e-06	8.715534134401166
ENSG00000144647	2.955143756251676e-06	8.499351973430578
ENSG00000166896	2.9665112796358365e-06	8.139457831772354
ENSG00000068078	2.966511279635847e-06	6.81672843016471
ENSG00000227999	2.989372752591598e-06	5.613722620293277
ENSG00000164938	3.0008670013468972e-06	8.948367231584678
ENSG00000155850	3.0124037919189486e-06	8.726151771036463
ENSG00000174529	3.0239832751659394e-06	7.3156166787882295
ENSG00000171222	3.0356056024556855e-06	8.792457211324242
ENSG00000144452	3.0825263973189114e-06	4.8040701852167675
ENSG00000267215	3.0825263973189114e-06	4.527785628559996
ENSG00000231607	3.094365233283659e-06	8.069861596129432
ENSG00000233325	3.1062478322877344e-06	5.767194278830605
ENSG00000264812	3.1062478322877344e-06	5.016605351142506
ENSG00000012171	3.1062478322877785e-06	7.679009661372329
ENSG00000150510	3.118174349311014e-06	4.5343884699560775
ENSG00000197653	3.118174349311014e-06	6.550297708630407
ENSG00000100201	3.154218966143101e-06	8.940270065592774
ENSG00000238178	3.154218966143118e-06	4.25581802275597
ENSG00000174606	3.166322715518398e-06	8.849673127329284
ENSG00000138777	3.1784711656844798e-06	8.811707768013164
ENSG00000230445	3.1784711656844798e-06	5.398200541940199
ENSG00000083457	3.1784711656844798e-06	8.678561133375881
ENSG00000101187	3.190664474781899e-06	8.72767988338902
ENSG00000150907	3.2029028014838677e-06	8.80361060202126
ENSG00000143575	3.2029028014838847e-06	8.899784235633259
ENSG00000182899	3.2151863049980234e-06	8.944318648588725
ENSG00000180776	3.2398894819751077e-06	8.609735222444709
ENSG00000155875	3.2398894819751077e-06	3.4631037976853594
ENSG00000231346	3.2398894819751077e-06	4.541806569557267
ENSG00000085185	3.2398894819751077e-06	8.692234994716294
ENSG00000160447	3.2523094765404124e-06	7.780452918172493
ENSG00000162004	3.264775290125973e-06	8.411863550457149
ENSG00000248478	3.2647752901259843e-06	2.0955536469736322
ENSG00000198492	3.2772870846367876e-06	8.81881257571423
ENSG00000142945	3.2772870846367876e-06	7.884130118549447
ENSG00000206559	3.2898450225225303e-06	6.595757223953361
ENSG00000138785	3.2898450225225303e-06	8.49224716572951
ENSG00000166664	3.3150999809509937e-06	2.346635355253698
ENSG00000162441	3.327797329131791e-06	8.516002909643497
ENSG00000258099	3.3405414759671696e-06	4.178710308594875
ENSG00000130779	3.3405414759671696e-06	8.861818876317137
ENSG00000163141	3.353332586656053e-06	6.681479887662903
ENSG00000100979	3.353332586656053e-06	8.688976613189094
ENSG00000267924	3.3919893621697933e-06	3.6135022867744153
ENSG00000122507	3.4049699913900317e-06	8.569705996714308
ENSG00000228038	3.417998418819997e-06	4.322784158913164
ENSG00000071073	3.417998418819997e-06	8.693763107068852
ENSG00000104432	3.4310748130156062e-06	6.39757786152024
ENSG00000245008	3.4310748130156244e-06	6.5192483308088205
ENSG00000132646	3.497182224640845e-06	8.794521077738523
ENSG00000090020	3.497182224640845e-06	8.478037550327377
ENSG00000180332	3.537433184387687e-06	3.507841938247752
ENSG00000102144	3.5509489584344497e-06	8.915978567617064
ENSG00000177427	3.56451441621976e-06	8.395537778055791
ENSG00000157985	3.5781297326221783e-06	6.595216181968765
ENSG00000144048	3.605510643723202e-06	8.667943496740586
ENSG00000197712	3.619276591114992e-06	8.682609716371832
ENSG00000163444	3.6469603557463502e-06	8.768701467410256
ENSG00000138757	3.6469603557463502e-06	8.895735652637308
ENSG00000101298	3.660878529232657e-06	7.896972596996725
ENSG00000235241	3.7029403643902302e-06	2.9928553895403285
ENSG00000214851	3.7312394870976944e-06	2.897219155085859
ENSG00000223431	3.7312394870976944e-06	3.993863052006299
ENSG00000229656	3.7597466239384316e-06	2.5803043872666853
ENSG00000143622	3.7597466239384316e-06	8.61118418496466
ENSG00000163069	3.7740786546389723e-06	7.731614426291398
ENSG00000229944	3.802900559910255e-06	5.894979553027756
ENSG00000167283	3.802900559910255e-06	8.911929984621112
ENSG00000086717	3.802900559910255e-06	5.1045329377190205
ENSG00000144036	3.802900559910255e-06	8.412267864101318
ENSG00000227165	3.81739080404854e-06	5.03700206285721
ENSG00000119608	3.8465308038808325e-06	6.495171424545298
ENSG00000142686	3.890642386802661e-06	8.580859387411326
ENSG00000116688	3.890642386802661e-06	8.81881257571423
ENSG00000269904	3.920320026559508e-06	4.651363750908826
ENSG00000127124	3.920320026559508e-06	7.727408592152881
ENSG00000213755	3.920320026559521e-06	4.53146419979889
ENSG00000198732	3.920320026559521e-06	8.886110374292846
ENSG00000173757	3.935240390158768e-06	8.557560247726453
ENSG00000152128	3.9652451584210765e-06	5.285946990923388
ENSG00000202415	3.9652451584210765e-06	3.371630827967722
ENSG00000189057	4.0106652934464065e-06	8.19634015053776
ENSG00000132824	4.0106652934464065e-06	8.87549273765755
ENSG00000204116	4.0106652934464065e-06	8.70690121434754
ENSG00000162989	4.041222960151148e-06	6.986569196007584
ENSG00000143337	4.04122296015117e-06	8.818276821652509
ENSG00000268034	4.04122296015117e-06	4.341206150172235
ENSG00000000457	4.056585650216959e-06	8.619817105018283
ENSG00000117385	4.056585650216959e-06	8.699339802417361
ENSG00000178125	4.07200450569617e-06	1.2039072755349909
ENSG00000021355	4.08747972310656e-06	8.849673127329284
ENSG00000179314	4.08747972310656e-06	6.771649920944895
ENSG00000166886	4.103011499619435e-06	8.279173520048982
ENSG00000157214	4.103011499619435e-06	4.183774302260244
ENSG00000199370	4.134245521920754e-06	3.4337519642371332
ENSG00000126088	4.134245521920754e-06	8.75601996436068
ENSG00000177839	4.14994816534017e-06	8.261196628305589
ENSG00000179021	4.14994816534017e-06	8.639067661707204
ENSG00000205277	4.14994816534017e-06	3.400821422858544
ENSG00000106025	4.261483864775312e-06	6.754521432244164
ENSG00000123374	4.261483864775312e-06	8.499351973430578
ENSG00000257621	4.27765099381266e-06	8.87549273765755
ENSG00000107331	4.342911341151936e-06	8.806666826726374
ENSG00000270820	4.359375420221811e-06	7.515660902002823
ENSG00000115211	4.409128573758375e-06	8.756555718422403
ENSG00000272644	4.409128573758375e-06	5.53590571815269
ENSG00000110455	4.409128573758438e-06	8.76510948864342
ENSG00000196357	4.442600208055866e-06	7.636270345247389
ENSG00000086598	4.459427518947835e-06	8.93217289960087
ENSG00000185049	4.459427518947835e-06	8.590282508933702
ENSG00000228252	4.493266192166568e-06	8.388968724416447
ENSG00000136688	4.510277982188542e-06	4.682304813412819
ENSG00000271936	4.544487543610944e-06	5.694800493059985
ENSG00000169016	4.544487543610944e-06	8.659846330748683
ENSG00000267074	4.561685746968409e-06	6.612258673316869
ENSG00000260645	4.578946521252934e-06	6.9381818164003874
ENSG00000116138	4.578946521252934e-06	8.71400602204861
ENSG00000112280	4.5962700842338055e-06	2.884507562801921
ENSG00000165175	4.5962700842338055e-06	8.55967640472568
ENSG00000204970	4.613656654400516e-06	1.6509920488242678
ENSG00000094916	4.631106450965359e-06	8.811707768013164
ENSG00000232739	4.666196603764053e-06	2.1318329517223877
ENSG00000260588	4.666196603764053e-06	5.660251427666834
ENSG00000272323	4.701542310864221e-06	5.483454235992268
ENSG00000142675	4.701542310864221e-06	8.534058951219498
ENSG00000102109	4.71931155304946e-06	5.312360674976046
ENSG00000231416	4.737145352206074e-06	5.081063400012837
ENSG00000099377	4.737145352206116e-06	7.439894371784445
ENSG00000124217	4.737145352206116e-06	7.991565827671219
ENSG00000178966	4.7550439326677465e-06	8.373898191141029
ENSG00000143434	4.845516458207854e-06	6.840928907425593
ENSG00000116922	4.845516458207854e-06	8.62638615865763
ENSG00000101638	4.882166872599621e-06	5.37688253335521
ENSG00000105767	4.90059186888604e-06	7.7141334898763585
ENSG00000235616	4.90059186888604e-06	2.155261508349853
ENSG00000236846	4.90059186888604e-06	2.196177872158613
ENSG00000107242	4.919083699091582e-06	8.895735652637308
ENSG00000147231	4.9376425950618855e-06	8.369967060554274
ENSG00000075340	4.9376425950618855e-06	6.202889870186154
ENSG00000171862	4.9376425950618855e-06	8.857770293321186
ENSG00000171817	4.9376425950618855e-06	7.5706138913757
ENSG00000123739	4.956268789406698e-06	8.735777049380923
ENSG00000115255	4.956268789406698e-06	8.024876133525133
ENSG00000196584	4.993724007493609e-06	8.246987012903455
ENSG00000172216	4.993724007493609e-06	8.79956201902531
ENSG00000058673	4.993724007493609e-06	8.924075733608968
ENSG00000225039	4.993724007493653e-06	4.782604966513746
ENSG00000197958	5.012553500297085e-06	8.940270065592774
ENSG00000142168	5.012553500297085e-06	8.895735652637308
ENSG00000100154	5.050417431876165e-06	8.761596659709188
ENSG00000124209	5.107729252855325e-06	8.738297520024316
ENSG00000244039	5.107729252855342e-06	4.012126177696502
ENSG00000162757	5.126971727265367e-06	7.325810459190722
ENSG00000185339	5.126971727265367e-06	8.726687525098185
ENSG00000251976	5.14628386869791e-06	3.8418054883515516
ENSG00000101935	5.14628386869791e-06	8.565200809489243
ENSG00000117408	5.165665918325981e-06	8.791464853033405
ENSG00000131828	5.165665918325981e-06	8.781839574688947
ENSG00000176732	5.204640710827475e-06	6.093420905543034
ENSG00000134597	5.204640710827475e-06	8.590484665755788
ENSG00000220785	5.224233940021454e-06	8.381916207300325
ENSG00000168556	5.243898050057057e-06	8.465233040288325
ENSG00000262251	5.283439894108463e-06	7.175457591690162
ENSG00000070601	5.283439894108491e-06	3.7982880215630748
ENSG00000166105	5.303318120867876e-06	3.155167333899231
ENSG00000096654	5.303318120867876e-06	8.444454371246845
ENSG00000187325	5.303318120867876e-06	8.631506249777022
ENSG00000242220	5.363384993559447e-06	5.682545049305282
ENSG00000108375	5.363384993559447e-06	5.464313643464356
ENSG00000205085	5.424105396984192e-06	7.980131130319509
ENSG00000116191	5.424105396984192e-06	8.924075733608968
ENSG00000180998	5.424105396984192e-06	6.650515345704717
ENSG00000107295	5.444491933082043e-06	3.2910413154291485
ENSG00000221491	5.444491933082043e-06	5.522440392814333
ENSG00000204624	5.464952091516707e-06	4.739436337091073
ENSG00000116128	5.485486126447622e-06	8.853721710325235
ENSG00000119969	5.485486126447622e-06	8.310824273132788
ENSG00000226266	5.506094292867426e-06	6.420937185250319
ENSG00000110880	5.506094292867426e-06	8.895735652637308
ENSG00000128245	5.5267768466044176e-06	8.79956201902531
ENSG00000183230	5.547534044325228e-06	7.55300450060781
ENSG00000117592	5.547534044325228e-06	8.898256123280701
ENSG00000270876	5.547534044325228e-06	2.2605981907071757
ENSG00000235251	5.589273402591671e-06	6.154118344490416
ENSG00000204822	5.589273402591671e-06	7.36972407950321
ENSG00000166348	5.610256080685183e-06	8.415042782151742
ENSG00000259295	5.610256080685183e-06	4.367736206607264
ENSG00000160688	5.610256080685183e-06	8.758540435004074
ENSG00000180096	5.716309888188138e-06	8.519594888410335
ENSG00000272579	5.716309888188219e-06	7.4970510147138825
ENSG00000105948	5.780863975751585e-06	7.826849040720154
ENSG00000107874	5.780863975751585e-06	8.748458552430499
ENSG00000074590	5.802537229957086e-06	5.376498709796685
ENSG00000116194	5.846118181402549e-06	7.168116755720072
ENSG00000233791	5.846118181402549e-06	6.816971340857888
ENSG00000116906	5.846118181402549e-06	8.830958324702085
ENSG00000133703	5.846118181402549e-06	8.86991604230904
ENSG00000189423	5.890013519133914e-06	8.438675519076252
ENSG00000214024	5.890013519133914e-06	3.357132727657543
ENSG00000227939	5.890013519133967e-06	7.417516873985875
ENSG00000166347	5.912079759498916e-06	8.604158527096198
ENSG00000163624	5.912079759498916e-06	7.495544207028704
ENSG00000148600	5.956450744253774e-06	4.907797177285366
ENSG00000134548	5.978756035721895e-06	5.896606000767562
ENSG00000101126	6.023607591237015e-06	8.857770293321186
ENSG00000107882	6.0461544077351155e-06	8.214598348935844
ENSG00000151247	6.160110007969151e-06	8.764652884414305
ENSG00000163322	6.160110007969151e-06	8.14888095329473
ENSG00000143315	6.160110007969151e-06	8.750443269012171
ENSG00000171119	6.229470689713685e-06	5.7910954790251905
ENSG00000163746	6.276127249616379e-06	4.121289737587599
ENSG00000101811	6.276127249616379e-06	8.391620635477393
ENSG00000185522	6.299581218667038e-06	8.409747393457925
ENSG00000271721	6.3467419734108875e-06	7.45326816648221
ENSG00000108094	6.394241745872013e-06	8.662366801392077
ENSG00000237301	6.394241745872013e-06	5.237249204030421
ENSG00000179051	6.394241745872013e-06	8.817284463361672
ENSG00000144895	6.394241745872092e-06	8.899784235633259
ENSG00000169242	6.418119490601069e-06	6.550309595424104
ENSG00000138640	6.418119490601069e-06	8.867395571665647
ENSG00000117222	6.46613215904649e-06	8.730736108094137
ENSG00000132423	6.46613215904649e-06	8.127435089773979
ENSG00000129534	6.4902676704123045e-06	8.788944382390012
ENSG00000135775	6.490267670412362e-06	8.797041548381916
ENSG00000131174	6.538798523721646e-06	8.837527378341429
ENSG00000205593	6.56319445906124e-06	8.740817990667711
ENSG00000107789	6.563194459061275e-06	8.695291219421408
ENSG00000149548	6.587677797394741e-06	7.2635734786558945
ENSG00000108107	6.6122488378343215e-06	8.936221482596823
ENSG00000188095	6.61224883783438e-06	5.382008501182137
ENSG00000197808	6.661655226338791e-06	7.965544060520868
ENSG00000221743	6.686491177495015e-06	7.532536750642625
ENSG00000157343	6.786727109968997e-06	7.261301566670883
ENSG00000166441	6.812010652441979e-06	8.940270065592774
ENSG00000163006	6.812010652442063e-06	8.017639885406515
ENSG00000147168	6.837384633083357e-06	8.928124316604919
ENSG00000205238	6.837384633083357e-06	6.916925238462415
ENSG00000088986	6.837384633083357e-06	8.873964625304993
ENSG00000253695	6.888405145697751e-06	3.2522756623960394
ENSG00000143614	6.888405145697751e-06	8.779319104045552
ENSG00000107872	6.888405145697751e-06	8.514018193061826
ENSG00000269591	6.888405145697813e-06	3.8933881550531444
ENSG00000183864	6.914052298589918e-06	8.737305161733481
ENSG00000251667	6.914052298589918e-06	4.071109450954624
ENSG00000102804	6.965621957389602e-06	8.705908856056706
ENSG00000115194	6.991545090267934e-06	3.9351663776234163
ENSG00000242598	6.991545090267934e-06	1.484443448516836
ENSG00000242268	7.043669538026238e-06	4.4854147192798175
ENSG00000101608	7.096167007086293e-06	8.911929984621112
ENSG00000222724	7.1225564204379526e-06	7.326219993246803
ENSG00000203276	7.1225564204379526e-06	5.989439986605131
ENSG00000187957	7.1225564204379526e-06	2.7832751295014693
ENSG00000263753	7.175618205469306e-06	8.7939853236768
ENSG00000225806	7.175618205469306e-06	6.103440215217672
ENSG00000116918	7.175618205469306e-06	8.683602074662671
ENSG00000273174	7.202291220529508e-06	6.0004782481691965
ENSG00000135776	7.229059414606627e-06	8.704380743704148
ENSG00000135617	7.229059414606627e-06	8.724623658683905
ENSG00000006125	7.255923111995563e-06	8.86991604230904
ENSG00000243224	7.255923111995563e-06	6.493792741076887
ENSG00000053108	7.255923111995563e-06	5.225923788759597
ENSG00000128487	7.309938319130386e-06	8.491509254845704
ENSG00000257543	7.309938319130386e-06	5.947805911353294
ENSG00000139278	7.41912915879891e-06	8.646708223469991
ENSG00000231105	7.41912915879891e-06	7.326638629067695
ENSG00000232909	7.4743100729174805e-06	6.4676664295808255
ENSG00000258733	7.474310072917508e-06	7.52242212007274
ENSG00000108061	7.502048067295528e-06	8.78489579939406
ENSG00000115268	7.502048067295528e-06	8.944318648588725
ENSG00000225173	7.529884866080601e-06	2.038373862977859
ENSG00000132716	7.5578208052673844e-06	8.891687069641355
ENSG00000070785	7.5578208052673844e-06	8.66488727203547
ENSG00000185928	7.5578208052673844e-06	7.711214260169076
ENSG00000233469	7.557820805267411e-06	3.1918045673232585
ENSG00000230291	7.557820805267411e-06	6.121597479664906
ENSG00000154640	7.585856221933659e-06	8.760068547356632
ENSG00000225370	7.585856221933659e-06	3.907236780838584
ENSG00000144645	7.585856221933685e-06	8.915978567617064
ENSG00000101412	7.613991454243608e-06	8.580657230589242
ENSG00000224993	7.613991454243676e-06	4.806112058989407
ENSG00000213399	7.642226841450831e-06	4.7652451352321075
ENSG00000267312	7.642226841450899e-06	6.215978285365926
ENSG00000182180	7.642226841450899e-06	8.841575961337382
ENSG00000078747	7.642226841450899e-06	8.899784235633259
ENSG00000162813	7.642226841450899e-06	8.779319104045552
ENSG00000232124	7.670562723901957e-06	6.218446080395802
ENSG00000128923	7.6989994430397e-06	8.825381629353576
ENSG00000152315	7.727537341406299e-06	5.010393499562108
ENSG00000243279	7.727537341406299e-06	8.124308148664332
ENSG00000155754	7.727537341406299e-06	4.984543563273869
ENSG00000272403	7.727537341406299e-06	3.394026429492703
ENSG00000113456	7.727537341406299e-06	8.665423026097193
ENSG00000229800	7.756176762646915e-06	3.4106373910676835
ENSG00000111816	7.784918051512661e-06	8.262777031243091
ENSG00000169851	7.813761553864493e-06	2.586163776150278
ENSG00000170855	7.813761553864493e-06	8.671456325674816
ENSG00000072401	7.87175658803668e-06	8.486670470381002
ENSG00000253327	7.87175658803668e-06	4.742396060681858
ENSG00000102178	7.87175658803668e-06	8.76564524270514
ENSG00000238934	7.900908817156165e-06	2.399285951309173
ENSG00000112290	7.900908817156165e-06	6.965637058959358
ENSG00000113657	7.900908817156165e-06	4.382459535905562
ENSG00000198814	7.93016465436687e-06	8.175561481496281
ENSG00000134287	8.048231130261345e-06	8.861818876317137
ENSG00000131724	8.048231130261345e-06	8.704380743704148
ENSG00000027644	8.078010302454053e-06	3.882983643220057
ENSG00000249700	8.107895208504521e-06	6.506877376481319
ENSG00000173915	8.13788620670103e-06	8.763124772061747
ENSG00000120885	8.13788620670103e-06	7.017152822046083
ENSG00000147224	8.198187918441367e-06	8.87549273765755
ENSG00000265559	8.228499354327615e-06	2.9867995987015163
ENSG00000196409	8.228499354327615e-06	8.035291613338345
ENSG00000125629	8.320080340480252e-06	8.756555718422403
ENSG00000256049	8.320080340480252e-06	4.09081400028448
ENSG00000166272	8.38167688535975e-06	8.81323588036572
ENSG00000071282	8.412639026802797e-06	5.127506764299413
ENSG00000156026	8.412639026802797e-06	8.611719939026381
ENSG00000236312	8.443710907119204e-06	4.964612362241538
ENSG00000139083	8.474892897442963e-06	8.78436004533234
ENSG00000180867	8.537588698597935e-06	8.036231681044237
ENSG00000188739	8.537588698597935e-06	6.8054465725608
ENSG00000103253	8.569103257656534e-06	8.472460854978868
ENSG00000259527	8.569103257656534e-06	6.261317956323836
ENSG00000198721	8.569103257656534e-06	8.581851745702163
ENSG00000186847	8.600729423184679e-06	5.125438716306598
ENSG00000229473	8.600729423184679e-06	6.395277325524681
ENSG00000176896	8.63246757229716e-06	8.276117295343866
ENSG00000177640	8.696281335772344e-06	5.671192114005127
ENSG00000116406	8.728357710413899e-06	8.891687069641355
ENSG00000104154	8.728357710413899e-06	8.620352859080006
ENSG00000051620	8.728357710413899e-06	8.849673127329284
ENSG00000116580	8.728357710413899e-06	8.830958324702085
ENSG00000237025	8.760547589204613e-06	4.001317451181695
ENSG00000013306	8.792851355329914e-06	8.891687069641355
ENSG00000172954	8.792851355329914e-06	8.29581890168162
ENSG00000166136	8.825269393201002e-06	7.7995068726196095
ENSG00000235437	8.825269393201002e-06	8.597053719395133
ENSG00000139287	8.923212999850907e-06	3.527473185511947
ENSG00000164172	9.022199009388492e-06	8.692770748778015
ENSG00000123562	9.05542781666817e-06	8.910401872268555
ENSG00000268785	9.0887740155279e-06	4.670001486782188
ENSG00000161800	9.0887740155279e-06	8.533268749750746
ENSG00000200742	9.189520923937713e-06	3.543584611694545
ENSG00000137193	9.189520923937746e-06	8.915978567617064
ENSG00000073792	9.189520923937746e-06	5.437191473327885
ENSG00000143373	9.189520923937746e-06	8.801090131377867
ENSG00000088926	9.223340657794743e-06	3.7026364591439163
ENSG00000197915	9.223340657794743e-06	3.3065182193100493
ENSG00000155324	9.25727977391013e-06	8.402238272112688
ENSG00000100439	9.291338674236865e-06	8.668733698209335
ENSG00000068323	9.291338674236865e-06	8.795513436029358
ENSG00000197358	9.325517762009226e-06	2.517037006513874
ENSG00000169241	9.325517762009226e-06	8.85120123968184
ENSG00000127252	9.325517762009226e-06	2.803787311419166
ENSG00000163565	9.359817441746403e-06	8.883589903649453
ENSG00000108370	9.359817441746403e-06	4.20076291069649
[truncated: 307 more rows]
