# Supplementary material for: Machine learning predicts treatment sensitivity in multiple myeloma based on molecular and clinical information coupled with drug response
Source: PLoS One. 2021 Jul 28;16(7):e0254596. doi: 10.1371/journal.pone.0254596 (PMC8318243; doi:10.1371/journal.pone.0254596)
Supplement: S1 File — (ZIP) [file pone.0254596.s004.zip › Supplementary Material 1/13q34/selected_genes_experiment_6.csv]

gene	pvalue	entropy
ENSG00000134884	2.7122513544514267e-45	8.93217289960087
ENSG00000088448	3.01013588447261e-35	8.8795413206535
ENSG00000186184	1.3593979001808019e-33	8.873964625304993
ENSG00000122026	2.4543358416996846e-32	8.936221482596823
ENSG00000133112	7.853506518088148e-32	8.948367231584678
ENSG00000136104	3.298573759087332e-30	8.837527378341429
ENSG00000139842	1.1065962589608553e-27	8.829430212349527
ENSG00000136152	2.0593288122576213e-27	8.853721710325235
ENSG00000126226	2.1639472568541786e-27	8.759076189065794
ENSG00000102763	5.262066170013289e-27	8.773742408697043
ENSG00000188243	7.922755946551789e-27	8.748915156659612
ENSG00000118939	3.3629519956658934e-26	6.726445812212131
ENSG00000220749	3.501447778695201e-26	7.056047327512093
ENSG00000130177	4.114300250556703e-26	8.882061791296895
ENSG00000122033	4.5685275402406515e-26	8.78489579939406
ENSG00000139746	7.825921357519447e-26	8.8714441546616
ENSG00000120685	1.3917018516329904e-25	8.837527378341429
ENSG00000102572	1.6716687779160752e-25	8.810715409722327
ENSG00000102471	2.208232317318355e-25	8.825381629353576
ENSG00000122034	4.398337443744469e-25	8.858762651612023
ENSG00000229152	7.939784507840762e-25	8.164408090799261
ENSG00000088451	1.3633979317118181e-24	8.522703403700394
ENSG00000134899	1.3957453139718564e-24	8.615768522022332
ENSG00000253051	3.088658368625994e-24	5.29240417396881
ENSG00000005810	7.00862524129458e-24	8.907881401625161
ENSG00000152749	1.0059207607171279e-23	8.71301366375777
ENSG00000132952	2.0334010748630546e-23	8.753499493717287
ENSG00000083520	4.249212518350012e-23	8.78489579939406
ENSG00000244754	6.153867310935256e-23	8.86991604230904
ENSG00000118971	1.7600917521693387e-22	8.093527081050253
ENSG00000134905	2.152857281332011e-22	8.796505794320195
ENSG00000125304	2.201529464511615e-22	8.940270065592774
ENSG00000213860	1.3681730501750725e-20	5.585144776034856
ENSG00000136169	1.5336564149396546e-20	8.777790991692996
ENSG00000136100	1.706712968821214e-20	8.835006907698036
ENSG00000065150	1.768585405596933e-20	8.899784235633259
ENSG00000133114	2.1128290430508802e-20	8.641131528121484
ENSG00000088387	2.846356099531103e-20	8.727144129327298
ENSG00000102805	2.886967067404501e-20	8.704380743704148
ENSG00000083544	4.198924930884064e-20	8.655797747752732
ENSG00000256164	4.380405854786553e-20	3.5333876657748196
ENSG00000227354	4.442606591256521e-20	7.966536418811705
ENSG00000102710	7.686181000010466e-20	8.754491852008123
ENSG00000164647	9.750612377816626e-20	5.990234771936897
ENSG00000139675	1.0903308275224763e-19	8.02420893904586
ENSG00000243181	2.067285442704878e-19	4.575579260421919
ENSG00000197121	2.309483143552737e-19	7.7580614323655706
ENSG00000169062	2.861295004007189e-19	8.779319104045552
ENSG00000083535	3.1082764213596227e-19	8.372572235610557
ENSG00000175198	4.2661556126975535e-19	8.391032590830726
ENSG00000136122	4.696664736011049e-19	8.188079130300363
ENSG00000134900	5.277480499007665e-19	8.860290763964581
ENSG00000220842	9.691741934952125e-19	6.609635356557852
ENSG00000152484	1.1487152388932558e-18	8.795513436029358
ENSG00000133103	2.3843024263502376e-18	8.71400602204861
ENSG00000057294	2.6198088372025196e-18	7.70914383213585
ENSG00000102606	3.037103460726419e-18	8.744409969434548
ENSG00000242444	3.161883874921498e-18	3.8021223862501325
ENSG00000196199	3.204592297406671e-18	8.833478795345478
ENSG00000188342	3.204592297406671e-18	8.770686183991927
ENSG00000120686	4.72429563745357e-18	8.903832818629208
ENSG00000110092	7.679896932481377e-18	8.818276821652509
ENSG00000171208	9.064207410640035e-18	8.382433535542457
ENSG00000230091	1.946888909416516e-17	7.526287306234561
ENSG00000102786	2.0250087169284483e-17	8.745402327725383
ENSG00000234782	2.7902236022690617e-17	7.389360858185081
ENSG00000204899	3.077092150358105e-17	8.64212388641232
ENSG00000139505	3.241798583720865e-17	8.78489579939406
ENSG00000197584	3.241798583720865e-17	7.564823311759328
ENSG00000126952	3.62123825008873e-17	5.985538216068065
ENSG00000223685	3.7899286964213225e-17	7.133526591712233
ENSG00000189403	6.40610311200154e-17	8.924075733608968
ENSG00000150459	7.823931204512559e-17	8.830958324702085
ENSG00000102796	8.561777834988776e-17	8.128272027247395
ENSG00000180660	8.841599069725257e-17	6.805953143221193
ENSG00000120697	9.071936797359669e-17	8.86991604230904
ENSG00000125247	9.550518866009693e-17	8.4834120888538
ENSG00000163995	1.0448703583553072e-16	5.2933455139688865
ENSG00000165416	1.92963413739722e-16	8.726687525098185
ENSG00000120690	2.017506427948477e-16	8.891687069641355
ENSG00000152520	2.191295689204166e-16	8.822861158710182
ENSG00000226352	2.2193118876814824e-16	5.352178565101361
ENSG00000203778	2.349820205106893e-16	7.811111312965462
ENSG00000185101	2.4410017995477005e-16	8.788408628328291
ENSG00000102531	2.5196454302190434e-16	8.93217289960087
ENSG00000255920	2.617322014448951e-16	3.3714617504030286
ENSG00000229521	3.105136539674546e-16	3.225654018026025
ENSG00000243406	3.2868754943308345e-16	7.062262456574469
ENSG00000233672	4.203436110315515e-16	5.903522678203619
ENSG00000139826	4.91913582025763e-16	8.649228694113384
ENSG00000132953	5.827315485874112e-16	8.795513436029358
ENSG00000170919	6.050565578372688e-16	8.291319269036835
ENSG00000066185	6.050565578372688e-16	6.741595136275325
ENSG00000126216	6.243032789654545e-16	8.700332160708196
ENSG00000169432	8.270354911807382e-16	8.577601005884125
ENSG00000262468	8.42653211939167e-16	8.025228156584356
ENSG00000173171	1.1080645859683258e-15	8.51653866370522
ENSG00000217027	1.1289018539221777e-15	6.9534498358627355
ENSG00000143257	1.3182526557100728e-15	5.834912474027547
ENSG00000244582	1.8292446920246206e-15	4.215523060004313
ENSG00000228397	1.957565294861468e-15	5.509509069290773
ENSG00000147872	2.0564221939327962e-15	8.715534134401166
ENSG00000120675	2.2413960635371233e-15	8.819804934005067
ENSG00000121741	2.3834650726883924e-15	8.8795413206535
ENSG00000139344	2.882682655549906e-15	7.78429934434636
ENSG00000127870	3.865654056479411e-15	8.727679883389019
ENSG00000171365	4.0342245096930545e-15	8.10704230855708
ENSG00000136159	4.210032584644835e-15	8.397522494637464
ENSG00000136156	4.340209843108773e-15	8.936221482596823
ENSG00000198715	4.813179472850051e-15	8.704380743704148
ENSG00000102738	4.813179472850051e-15	8.783367687041503
ENSG00000144061	5.145908690162035e-15	6.898818094706345
ENSG00000260388	5.2405195606664655e-15	4.321479201943997
ENSG00000132950	5.952510225991583e-15	8.53864328827717
ENSG00000188811	6.718829581180928e-15	8.826909741706134
ENSG00000083642	9.251348597694396e-15	8.757548076713238
ENSG00000176268	9.251348597694396e-15	4.795899112938176
ENSG00000228889	1.3584834918239372e-14	5.668021031621757
ENSG00000172766	1.5680902423168315e-14	8.701860273060754
ENSG00000165837	1.62528214099462e-14	5.248327566857604
ENSG00000136147	1.7987148753431054e-14	8.735777049380923
ENSG00000169905	1.920515912219843e-14	8.837527378341429
ENSG00000136144	1.9551204393335265e-14	8.7939853236768
ENSG00000165487	2.014163664960379e-14	8.731728466384972
ENSG00000233695	2.892370283496777e-14	6.733840891577837
ENSG00000136141	3.0146145676456925e-14	8.595525607042575
ENSG00000133111	3.352795258141545e-14	8.375347153660979
ENSG00000264539	4.634675671005068e-14	4.247237648126649
ENSG00000236444	5.120771560776195e-14	4.447665915815031
ENSG00000123200	6.139685013522109e-14	8.819804934005067
ENSG00000242571	6.321731283954122e-14	4.680729638671781
ENSG00000134864	6.433497467263354e-14	8.139659988594438
ENSG00000152193	6.780591273342147e-14	7.51493731329574
ENSG00000136146	7.982537119971336e-14	8.589948911694067
ENSG00000134882	1.1505951085928482e-13	8.381126005831574
ENSG00000174405	1.4833931577712168e-13	8.635554832772975
ENSG00000168615	1.4919645063095544e-13	8.831748526170836
ENSG00000151773	1.5355572556565776e-13	7.852086160982034
ENSG00000139737	1.693351051066315e-13	8.635554832772975
ENSG00000120688	1.773022345405722e-13	8.249709640368934
ENSG00000219133	1.8038398512408287e-13	3.6976302347939507
ENSG00000075945	2.0819929469861282e-13	8.754491852008123
ENSG00000259343	2.3345166237480864e-13	7.795810312682883
ENSG00000102096	2.361367037072559e-13	8.944318648588725
ENSG00000058668	2.361367037072559e-13	8.86991604230904
ENSG00000171161	2.471838322615612e-13	8.659846330748683
ENSG00000123179	2.4859996241818157e-13	8.61729663437489
ENSG00000112981	2.6021986938732267e-13	4.5755343307254215
ENSG00000253710	2.9499870082231776e-13	8.312888139547066
ENSG00000136161	2.9499870082231776e-13	8.822861158710182
ENSG00000241612	3.682256362183063e-13	3.8000071229773775
ENSG00000153487	3.7882023166431755e-13	8.272200152765468
ENSG00000187944	3.9639794676683955e-13	3.372641855461371
ENSG00000184719	3.9865076526503023e-13	8.271814264940884
ENSG00000166171	4.1950073309198294e-13	8.159498589930028
ENSG00000196368	4.242776241281677e-13	6.2076664711889205
ENSG00000171206	4.515218810502281e-13	8.80513871437382
ENSG00000014914	4.644671716993697e-13	7.305092848330628
ENSG00000168159	4.804836583379675e-13	8.890158957288799
ENSG00000139597	4.886942186926734e-13	8.737305161733481
ENSG00000126790	4.942443676975307e-13	8.707436968409263
ENSG00000120662	5.288699168611732e-13	8.379879200133708
ENSG00000136098	5.439909853977557e-13	8.443128415716373
ENSG00000139514	5.98649692484369e-13	8.920027150613016
ENSG00000139517	6.476856062873827e-13	8.393017307412398
ENSG00000143294	6.586958257331207e-13	8.861818876317137
ENSG00000253309	6.889634677247443e-13	7.27341900547366
ENSG00000143368	7.328233341659435e-13	8.791464853033405
ENSG00000144369	7.926301545235957e-13	8.3545684846195
ENSG00000143401	9.693216177403502e-13	8.863346988669695
ENSG00000197747	1.0656913134029347e-12	8.78084721639811
ENSG00000107518	1.083648474756466e-12	4.966062194155638
ENSG00000023516	1.1019027735831317e-12	8.863346988669695
ENSG00000143374	1.1142397612988301e-12	8.707436968409263
ENSG00000105982	1.1142397612988301e-12	7.857507435513123
ENSG00000112218	1.1456789104520868e-12	8.15211247557427
ENSG00000144935	1.1520705013033146e-12	6.608461329371592
ENSG00000168852	1.2803843929960464e-12	5.446903738500646
ENSG00000156535	1.3385193260908596e-12	6.913784961073626
ENSG00000185896	1.3459660554135125e-12	8.8714441546616
ENSG00000174448	1.407023052640769e-12	3.4079376692621053
ENSG00000214460	1.407023052640789e-12	5.431127928330024
ENSG00000165338	1.4306139088938325e-12	8.48819858273356
ENSG00000007968	1.6703870010846188e-12	8.705170945172899
ENSG00000232224	1.8046555663206567e-12	6.946568185191383
ENSG00000139687	1.8146417981276735e-12	8.895735652637308
ENSG00000261801	1.855132203392944e-12	3.9635230371852845
ENSG00000017621	1.855132203392944e-12	7.206775864303379
ENSG00000152332	1.960279771868571e-12	8.89420754028475
ENSG00000254911	1.9711109309200494e-12	7.514305745660569
ENSG00000183155	1.9711109309200494e-12	8.50419075789528
ENSG00000272016	1.9929498335584874e-12	6.668876489243289
ENSG00000136943	2.0039582040321255e-12	4.522699848588741
ENSG00000142733	2.0599019333860217e-12	8.471266339865945
ENSG00000203995	2.1644906653200822e-12	7.2613106636965306
ENSG00000260992	2.188431262475563e-12	5.988090974160222
ENSG00000150401	2.4027054877158297e-12	8.444454371246845
ENSG00000128581	2.510541150549152e-12	7.735740328794811
ENSG00000179630	2.524350304073685e-12	8.430526062499403
ENSG00000110876	2.538234020771378e-12	8.915978567617064
ENSG00000125246	2.7256900483430247e-12	8.27512493705303
ENSG00000204977	2.740660049742014e-12	8.667943496740586
ENSG00000165475	2.847733846126156e-12	8.65579774775273
ENSG00000163947	3.1081321144041504e-12	8.819804934005067
ENSG00000260101	3.1594951172245435e-12	8.763124772061747
ENSG00000143420	3.621201668122182e-12	8.891687069641355
ENSG00000091483	3.844757103766771e-12	8.802082489668702
ENSG00000228013	4.0157961176450696e-12	6.724039221916943
ENSG00000158882	4.21714957246108e-12	8.344284445223842
ENSG00000101489	4.962539838147667e-12	5.16301216162432
ENSG00000103260	5.210359122200289e-12	8.338857616112472
ENSG00000169740	5.2670576104845015e-12	8.513561588832712
ENSG00000005812	5.44081022360436e-12	8.80918729736977
ENSG00000143515	6.3975304090714155e-12	8.940270065592774
ENSG00000204616	7.682127998748188e-12	5.289601998756311
ENSG00000027001	8.784942024412173e-12	8.15160358076021
ENSG00000150630	9.120617734616046e-12	7.413989402800599
ENSG00000133104	9.830144668405712e-12	8.855249822677791
ENSG00000151849	9.882847554073892e-12	8.719582717397117
ENSG00000101134	1.0938514394328037e-11	4.167107918566314
ENSG00000221100	1.1115010593897116e-11	3.7122261708013933
ENSG00000175344	1.1599434704700773e-11	2.8231639993876576
ENSG00000123178	1.1723739930797525e-11	8.226208343861977
ENSG00000239827	1.1786381491407224e-11	4.987370067961454
ENSG00000229503	1.2698601891674349e-11	2.988805982593215
ENSG00000173110	1.3826082766306515e-11	7.654308295172171
ENSG00000231856	1.3826082766306515e-11	6.0304113016682965
ENSG00000116161	1.4122950119913905e-11	8.82385351700102
ENSG00000267127	1.450283483886213e-11	5.224489661096882
ENSG00000163584	1.5292904233749223e-11	8.8714441546616
ENSG00000157045	1.6039947485055815e-11	8.7752705210496
ENSG00000139641	1.6296823959653215e-11	8.911929984621112
ENSG00000225721	1.811541737264013e-11	3.9750534247827694
ENSG00000132964	1.8307862224809334e-11	8.41486748457732
ENSG00000163898	1.8897301218486353e-11	5.279230668054369
ENSG00000198157	1.950533220957197e-11	8.320063663652665
ENSG00000224418	2.0561598987521826e-11	5.111508421976432
ENSG00000159712	2.2845065906194564e-11	6.081513647528609
ENSG00000164237	2.2845065906194564e-11	7.921043846499128
ENSG00000120699	2.4205067639465856e-11	8.625929554428513
ENSG00000136153	2.49800108286602e-11	8.198254150714897
ENSG00000139684	2.6743415403637087e-11	8.761596659709188
ENSG00000206549	3.096606848861098e-11	6.406033103327736
ENSG00000239470	3.178600134804521e-11	4.453117806227507
ENSG00000228444	3.3665458524487904e-11	5.315996440148105
ENSG00000160710	3.4736073091041536e-11	8.944318648588725
ENSG00000236577	3.6404821275292716e-11	5.413098980557329
ENSG00000160712	4.124832310737805e-11	8.936221482596823
ENSG00000171877	4.299898857954335e-11	5.103972792026389
ENSG00000169894	4.770032407298253e-11	3.7341895124903024
ENSG00000155962	4.7948163803023384e-11	8.85120123968184
ENSG00000132481	4.7948163803023384e-11	8.55178139555586
ENSG00000216990	5.2359628764653377e-11	4.834025264877388
ENSG00000143549	5.2631156990676834e-11	8.915978567617064
ENSG00000213612	5.428952736847078e-11	5.208788390803843
ENSG00000174938	5.5999044919512947e-11	5.845037662956977
ENSG00000116954	5.6873463979138236e-11	8.709500834823544
ENSG00000130827	5.6873463979138236e-11	8.891687069641355
ENSG00000133065	5.866260752270646e-11	8.826909741706134
ENSG00000149926	6.370749798635061e-11	5.093115002672645
ENSG00000227268	6.917651685192415e-11	6.916992741850787
ENSG00000177628	7.025195612413247e-11	8.863346988669695
ENSG00000163348	7.025195612413247e-11	8.83195068299292
ENSG00000237082	7.433712134814054e-11	4.354801860962892
ENSG00000168528	7.433712134814054e-11	7.805529063036673
ENSG00000140443	7.666250822922453e-11	8.493370964437899
ENSG00000120334	7.905907430635848e-11	7.937171565721266
ENSG00000159352	8.11121197630367e-11	8.882061791296895
ENSG00000163191	8.581429230634326e-11	8.806666826726374
ENSG00000205106	8.714235865373803e-11	4.870196161290403
ENSG00000163344	8.8038893447246e-11	8.808651543308047
ENSG00000164403	9.361083799132498e-11	8.487741978504443
ENSG00000176933	9.603307038163343e-11	6.464732346114947
ENSG00000158220	9.85166270785868e-11	5.342613630065081
ENSG00000176124	1.0209952636708249e-10	8.28189614751446
ENSG00000085552	1.0473652009143961e-10	6.086396769935581
ENSG00000187098	1.0527186268024196e-10	7.813828720019028
ENSG00000173451	1.0580988348387848e-10	8.436357205254943
ENSG00000166407	1.0580988348387848e-10	3.257104230952406
ENSG00000117362	1.0909498855116115e-10	8.883589903649453
ENSG00000137338	1.1247986374865615e-10	8.254829731488327
ENSG00000164542	1.1421063672592952e-10	8.10324261838788
ENSG00000247400	1.1537893907077856e-10	8.185774804487407
ENSG00000102543	1.1537893907077856e-10	8.242736273085418
ENSG00000120913	1.189544747807922e-10	8.022675272113021
ENSG00000083635	1.207826867224328e-10	7.839065506112541
ENSG00000107745	1.2201674307706994e-10	8.711485551405216
ENSG00000102007	1.2263839043750877e-10	8.895735652637308
ENSG00000122367	1.2389099867565766e-10	5.0990171356956235
ENSG00000139508	1.2452198982833689e-10	8.711485551405216
ENSG00000225579	1.2902785060153317e-10	7.1846004069149325
ENSG00000101746	1.2968443469498883e-10	7.918319864462197
ENSG00000167526	1.472041723607039e-10	8.948367231584678
ENSG00000143158	1.5097626914363233e-10	8.763124772061747
ENSG00000247746	1.5720921540936288e-10	7.314531516824798
ENSG00000257698	1.5720921540936288e-10	8.189287633421639
ENSG00000139793	1.620484825404756e-10	8.86991604230904
ENSG00000143553	1.6369373207557547e-10	8.672527833798258
ENSG00000133640	1.645224747569879e-10	3.7608265525957396
ENSG00000134371	1.6619229479736126e-10	8.79956201902531
ENSG00000203602	1.7925565478335394e-10	5.8234848366079515
ENSG00000165507	1.8290559822509735e-10	8.776798633402159
ENSG00000136643	1.8662822105697504e-10	8.76564524270514
ENSG00000143164	1.8946873312648063e-10	8.848145014976726
ENSG00000198908	1.8946873312648063e-10	7.617641697970491
ENSG00000105373	1.9235152773727197e-10	8.936221482596823
ENSG00000131791	1.9429718427448259e-10	8.649228694113384
ENSG00000219891	1.9429718427448259e-10	6.744122472997415
ENSG00000119242	1.972518199221788e-10	8.420900784154943
ENSG00000143387	1.972518199221788e-10	8.100806852157374
ENSG00000107249	1.9725181992218162e-10	8.244735311843813
ENSG00000198553	2.1376774251329476e-10	4.070154493568417
ENSG00000111450	2.2364463935954278e-10	8.585364574636392
ENSG00000203705	2.327978732936588e-10	8.700867914769919
ENSG00000102699	2.327978732936588e-10	8.85624218096863
ENSG00000237672	2.3514283659773357e-10	5.889371007048807
ENSG00000104325	2.435335765842429e-10	8.801090131377867
ENSG00000232907	2.472186141681007e-10	6.946981959645193
ENSG00000133106	2.497055464866497e-10	8.772214296344485
ENSG00000237188	2.497055464866524e-10	7.023380792195921
ENSG00000118873	2.497055464866524e-10	8.843104073689938
ENSG00000070182	2.534818878031258e-10	7.302857330722883
ENSG00000163041	2.638273150559568e-10	8.878013208300944
ENSG00000225946	2.8434963226718627e-10	2.2885883178869784
ENSG00000121644	2.944532391294626e-10	8.860290763964581
ENSG00000133121	2.9889006051895616e-10	8.418301163678942
ENSG00000138172	3.033922367008459e-10	7.974059862333663
ENSG00000273058	3.033922367008459e-10	7.319306567375627
ENSG00000149929	3.0796070728284367e-10	8.609199468382986
ENSG00000203668	3.2047468955023314e-10	8.791464853033405
ENSG00000204227	3.236800687977118e-10	8.76564524270514
ENSG00000116852	3.285469975254688e-10	8.833478795345478
ENSG00000261485	3.3018515279912277e-10	6.491661575803303
ENSG00000122378	3.3849647801996604e-10	8.71805460504456
ENSG00000085382	3.4358109621098873e-10	8.268837190068377
ENSG00000103381	3.4358109621098873e-10	8.112900310560281
ENSG00000133059	3.4358109621098873e-10	8.695291219421408
ENSG00000112210	3.4358109621098873e-10	7.849396281512864
ENSG00000116667	3.522218845063892e-10	8.509819743828734
ENSG00000120656	3.5928716627570197e-10	8.693763107068852
ENSG00000229196	3.6831384928246097e-10	5.430351479249326
ENSG00000064601	3.73835891375299e-10	8.863346988669695
ENSG00000198216	3.8321967808187835e-10	5.818507752528257
ENSG00000154102	3.832196780818811e-10	8.476843035214456
ENSG00000150477	3.889600741831614e-10	8.104417256743798
ENSG00000089050	3.9478450704998973e-10	8.34848289445693
ENSG00000139433	4.210244331992344e-10	8.697811690064801
ENSG00000165188	4.2943588298277004e-10	5.104104556796384
ENSG00000168477	4.358520568645346e-10	7.309153851985559
ENSG00000143815	4.380115332388539e-10	8.808651543308047
ENSG00000130413	4.401814672868577e-10	8.261653232534703
ENSG00000182472	4.4455290630799464e-10	8.107727928855944
ENSG00000162999	4.467545108028308e-10	7.305497828163516
ENSG00000078328	4.467545108028308e-10	2.7317337815584257
ENSG00000153531	4.4675451080283396e-10	6.473399390174317
ENSG00000143321	4.5342346617427583e-10	8.895735652637308
ENSG00000152382	4.787191509299967e-10	8.60614324367787
ENSG00000117697	4.787191509299967e-10	8.680089245728439
ENSG00000214309	4.834642819777332e-10	6.938062512524963
ENSG00000182397	4.834642819777332e-10	5.742182164534174
ENSG00000238121	5.129156139998348e-10	8.038719737859687
ENSG00000185437	5.256981168653845e-10	7.723974913051258
ENSG00000102753	5.308978330390763e-10	8.677568775085046
ENSG00000214900	5.387917800024525e-10	7.286401691934931
ENSG00000117593	5.857385483415053e-10	8.732264220446693
ENSG00000102057	5.944283417212297e-10	7.52512232610179
ENSG00000065613	5.944283417212297e-10	8.785888157684896
ENSG00000122042	6.002913932048828e-10	8.808651543308047
ENSG00000175137	6.366749142120456e-10	8.750979023073892
ENSG00000008256	6.429447736659372e-10	7.887850658886043
ENSG00000101557	7.592391240791941e-10	8.86991604230904
ENSG00000080823	7.592391240791941e-10	7.521612376015352
ENSG00000025423	7.704356431932072e-10	6.410788853432354
ENSG00000137261	7.894559631387347e-10	5.2262167383025275
ENSG00000116747	8.089347479790901e-10	8.841575961337382
ENSG00000132963	8.576193364380484e-10	8.772214296344485
ENSG00000133328	8.660070047856626e-10	7.442483787387907
ENSG00000197208	8.916536742951635e-10	7.289097460152747
ENSG00000160752	8.916536742951635e-10	8.780311462336389
ENSG00000121390	8.916536742951635e-10	8.76510948864342
ENSG00000166743	9.180417197526937e-10	5.076474054218486
ENSG00000213995	9.270060780271328e-10	8.525171583758842
ENSG00000134590	9.406131347591005e-10	8.704380743704148
ENSG00000184156	9.826153276238949e-10	5.54964510887906
ENSG00000175701	1.0067356864792472e-09	8.365133830669853
ENSG00000143198	1.0465359483897219e-09	8.855249822677791
ENSG00000102595	1.061853796458447e-09	8.70690121434754
ENSG00000161714	1.0773905235049168e-09	7.391462693007583
ENSG00000198892	1.1037797632188237e-09	7.498482979324623
ENSG00000141665	1.1091328473960794e-09	5.593958704534891
ENSG00000136636	1.1199151807204787e-09	8.839055490693989
ENSG00000143363	1.1810728499012537e-09	8.757548076713238
ENSG00000198860	1.1983105292518568e-09	8.79047249474257
ENSG00000230565	1.1983105292518568e-09	6.838780336598427
ENSG00000077152	1.2041108271599623e-09	8.287519578867634
ENSG00000076321	1.332447749377085e-09	8.63249860806786
ENSG00000184752	1.3388811516866403e-09	8.665423026097193
ENSG00000189369	1.371505809930718e-09	8.596061361104297
ENSG00000139438	1.3847718677833783e-09	7.211364639172284
ENSG00000130695	1.4253261411115844e-09	8.692770748778015
ENSG00000073861	1.4812064275721462e-09	7.268450604667694
ENSG00000112182	1.5466297189357656e-09	8.549463081734551
ENSG00000162885	1.6540434910962445e-09	8.673520192089095
ENSG00000271387	1.6941430895104011e-09	5.241870272573744
ENSG00000172955	1.6941430895104011e-09	6.184219764107518
ENSG00000135823	1.7351910192518409e-09	8.59155617387923
ENSG00000122376	1.8377069392597921e-09	8.75601996436068
ENSG00000089876	1.8377069392597921e-09	8.677568775085046
ENSG00000125657	1.882145480838146e-09	4.886048218838616
ENSG00000188015	1.8911582024276727e-09	3.0808846341745215
ENSG00000160767	1.9931202822061857e-09	8.490719053376953
ENSG00000042832	2.0122266203930725e-09	8.142847653717107
ENSG00000140988	2.0218466985082904e-09	8.940270065592774
ENSG00000170677	2.0509770074707373e-09	7.081680207042855
ENSG00000202290	2.1004401125551275e-09	6.457308577176432
ENSG00000172458	2.1613338170650305e-09	6.341745716502278
ENSG00000126947	2.2133915389609877e-09	7.486573251924211
ENSG00000165868	2.255916759656367e-09	4.516851846778226
ENSG00000035403	2.3545340642067586e-09	8.553055060501388
ENSG00000198108	2.4226026375243647e-09	8.729664599970691
ENSG00000131788	2.4925897746709607e-09	8.688186411720343
ENSG00000128567	2.516354222555393e-09	8.336846040283138
ENSG00000160783	2.516354222555393e-09	8.402642585756857
ENSG00000215483	2.5524158788012933e-09	4.360705370603575
ENSG00000236675	2.5645480947907226e-09	7.212675265487368
ENSG00000148450	2.5645480947907226e-09	8.428260039263039
ENSG00000165434	2.5889815379287585e-09	8.11348835520695
ENSG00000153207	2.6260580562637538e-09	8.835006907698036
ENSG00000186665	2.6260580562637538e-09	8.310315378318727
ENSG00000225598	2.6260580562637815e-09	3.2488560305333145
ENSG00000159261	2.6510629726322777e-09	7.13366749531582
ENSG00000238098	2.663652380710583e-09	5.361845663022891
ENSG00000143578	2.7274794276907387e-09	8.533268749750746
ENSG00000197444	2.7664892324583383e-09	6.273210176242002
ENSG00000116141	2.8060431091507787e-09	5.549460515764009
ENSG00000270101	2.914236493491182e-09	7.748600008266603
ENSG00000101842	2.9558492289006323e-09	5.449516938910488
ENSG00000116521	2.9558492289006323e-09	8.902304706276652
ENSG00000145861	3.0841952085971684e-09	2.5833043661852493
ENSG00000143418	3.1134461893600716e-09	8.82385351700102
ENSG00000234476	3.128172972337562e-09	4.379160791136311
ENSG00000148730	3.1578306418899613e-09	8.873964625304993
ENSG00000139496	3.187762489587686e-09	8.761596659709188
ENSG00000180815	3.248458607884458e-09	5.15184757715181
ENSG00000118217	3.325915405619403e-09	8.915978567617064
ENSG00000198440	3.325915405619403e-09	8.376620818606508
ENSG00000122359	3.325915405619403e-09	8.883589903649453
ENSG00000231327	3.325915405619403e-09	6.058582995811906
ENSG00000160753	3.6886663024346716e-09	8.551983552377946
ENSG00000126231	3.706040655179581e-09	6.542388427335383
ENSG00000158773	3.741029093951421e-09	8.891687069641355
ENSG00000213559	3.829915384140807e-09	3.2758394586402795
ENSG00000186063	3.884232104905301e-09	8.776798633402159
ENSG00000068308	3.884232104905301e-09	8.857770293321186
ENSG00000185499	3.939299691311548e-09	7.531094704252888
ENSG00000166863	3.995128240446771e-09	2.8490769210359677
ENSG00000108474	3.995128240446771e-09	8.630311734664101
ENSG00000272732	4.0327750760864425e-09	6.249500411705237
ENSG00000240298	4.0327750760864425e-09	5.64644382325208
ENSG00000198431	4.0327750760864855e-09	8.867395571665647
ENSG00000177106	4.0898946930333245e-09	8.41710664856602
ENSG00000162735	4.1284118629891555e-09	8.753499493717285
ENSG00000143570	4.147802846973998e-09	8.773742408697043
ENSG00000167920	4.147802846973998e-09	8.096673564748535
ENSG00000106211	4.206510126313152e-09	8.86991604230904
ENSG00000242866	4.206510126313152e-09	6.596557438384905
ENSG00000147400	4.2660272574177855e-09	8.638075303416368
ENSG00000163374	4.306160622626205e-09	8.82385351700102
ENSG00000153495	4.326365106356583e-09	4.889865661062247
ENSG00000231738	4.387534680659919e-09	5.289250145791164
ENSG00000162929	4.428781967115177e-09	7.865760022322445
ENSG00000183741	4.449547131102002e-09	8.841575961337382
ENSG00000117262	4.491362601410816e-09	8.374556952192227
ENSG00000151276	4.512413753503731e-09	5.874163606382566
ENSG00000269942	4.533561083778502e-09	4.65302824808816
ENSG00000163689	4.5548050196954284e-09	6.0661247639648925
ENSG00000198380	4.5548050196954284e-09	8.886110374292846
ENSG00000139644	4.5975844275222825e-09	8.936221482596823
ENSG00000137404	4.70625382486522e-09	8.330022539236763
ENSG00000237276	4.70625382486522e-09	7.827286102360631
ENSG00000120509	4.728286217350012e-09	8.601102302391084
ENSG00000239374	4.750419146513574e-09	2.8854049602995158
ENSG00000143862	4.772653058602841e-09	8.67451255037993
ENSG00000243710	4.931155855529539e-09	5.138284169434481
ENSG00000241316	4.977377087561248e-09	7.2934035871599265
ENSG00000143514	5.0475017534920976e-09	8.760068547356632
ENSG00000101928	5.094785557639115e-09	8.60469428115792
ENSG00000149289	5.0947855576391335e-09	8.271409951296716
ENSG00000224745	5.19065194590429e-09	5.829189233763202
ENSG00000023839	5.2392422271468154e-09	8.209934862045564
ENSG00000115556	5.2392422271468154e-09	7.862214779560274
ENSG00000164023	5.438075288200516e-09	5.294141197762236
ENSG00000248596	5.463440719539768e-09	3.9139409306268886
ENSG00000164061	5.514517995230381e-09	7.218957123723374
ENSG00000196154	5.514517995230381e-09	8.762386861177939
ENSG00000214514	5.803871465231592e-09	3.5343084353481373
ENSG00000117479	5.912716805117502e-09	8.521123000762893
ENSG00000109452	5.967882917467095e-09	7.015632573001945
ENSG00000182287	6.280380128930439e-09	8.849673127329284
ENSG00000169436	6.309567022851944e-09	3.7935569919995693
ENSG00000143493	6.309567022851944e-09	8.707436968409263
ENSG00000082126	6.3388860769752835e-09	5.144306421385427
ENSG00000272709	6.3388860769752835e-09	4.324140605219295
ENSG00000095203	6.457495569737916e-09	4.81705989102213
ENSG00000267251	6.457495569737916e-09	3.163280094950669
ENSG00000169231	6.517608523823241e-09	8.402694876341803
ENSG00000267270	6.6088016023965576e-09	7.168277847529736
ENSG00000180098	6.70123752174602e-09	8.554047418792226
ENSG00000023892	6.858104066791519e-09	8.883589903649453
ENSG00000158796	6.889903947853656e-09	8.630513891486187
ENSG00000197965	7.149527734589068e-09	8.883589903649453
ENSG00000107771	7.215908500752575e-09	8.654805389461895
ENSG00000216809	7.249323677423903e-09	6.017736580277479
ENSG00000228264	7.913619807099402e-09	4.796127753245967
ENSG00000272841	8.02379047830038e-09	6.377128893424225
ENSG00000151729	8.135454705521552e-09	8.817284463361672
ENSG00000171224	8.248632162783313e-09	7.124289328511241
ENSG00000259514	8.324934313478905e-09	6.711815318923797
ENSG00000175793	8.518710081735161e-09	6.507956162463943
ENSG00000149925	9.210973315043062e-09	8.915978567617064
ENSG00000080371	9.424803771781367e-09	8.835006907698036
ENSG00000234546	9.555414501563985e-09	5.67702267340653
ENSG00000087510	9.867065656397046e-09	4.472916540487948
ENSG00000180964	9.957912294370947e-09	8.729207995741579
ENSG00000117280	1.0235366787466203e-08	8.772214296344485
ENSG00000101190	1.0472317019728279e-08	8.19361752307228
ENSG00000081721	1.0714605609004897e-08	8.747922798368778
ENSG00000077264	1.0862589652220502e-08	5.039726443184684
ENSG00000164032	1.1012563147655723e-08	8.907881401625161
ENSG00000186283	1.1267010675681409e-08	8.936221482596823
ENSG00000179397	1.131858272279427e-08	7.220468151463377
ENSG00000138823	1.1632876098442147e-08	4.4244407260505705
ENSG00000187601	1.173951655360695e-08	8.839055490693989
ENSG00000215005	1.2627598238952924e-08	3.3226628784373924
ENSG00000204054	1.280124433057084e-08	8.80361060202126
ENSG00000228812	1.297721415670935e-08	6.084023928914038
ENSG00000267801	1.3095833231653912e-08	6.011670361706505
ENSG00000185222	1.3336246159118825e-08	8.482165283155936
ENSG00000143252	1.3336246159118825e-08	8.788408628328291
ENSG00000146555	1.3397017470096744e-08	4.347666874155034
ENSG00000255020	1.3397017470096744e-08	3.664996452210622
ENSG00000259726	1.3458058317694175e-08	6.341274484838508
ENSG00000188404	1.3458058317694175e-08	8.54566894614563
ENSG00000232022	1.3458058317694175e-08	5.476608496638564
ENSG00000196550	1.3767346406607772e-08	6.915049206693498
ENSG00000159556	1.3956228747413645e-08	8.08661189310033
ENSG00000181804	1.3956228747413645e-08	8.587428441050672
ENSG00000234650	1.3956228747413645e-08	4.134089268007789
ENSG00000118298	1.4147632564967946e-08	7.434128390853158
ENSG00000250850	1.4211999801657194e-08	4.14378031959621
ENSG00000260521	1.4211999801657194e-08	6.004787518325097
ENSG00000183128	1.4538135745714947e-08	4.550102662012674
ENSG00000138794	1.4538135745714947e-08	8.36572187531652
ENSG00000173141	1.4604231536116546e-08	8.747387044307057
ENSG00000147883	1.473730169640876e-08	7.7866176581676685
ENSG00000159346	1.4939122308833505e-08	8.910401872268555
ENSG00000196668	1.5281482724790967e-08	7.3679094400840475
ENSG00000130477	1.535086533345875e-08	2.952055327623515
ENSG00000164171	1.6281219586504074e-08	6.07327892535221
ENSG00000224356	1.628121958650419e-08	5.795055355606738
ENSG00000143157	1.6728905537074872e-08	8.849673127329284
ENSG00000159259	1.6880779079417233e-08	7.91352040297717
ENSG00000160766	1.6957218149647168e-08	8.11572196461537
ENSG00000143412	1.711110806003662e-08	8.16308213526879
ENSG00000158711	1.711110806003662e-08	8.865867459313089
ENSG00000117595	1.711110806003662e-08	5.399005575684156
ENSG00000273338	1.7188561786750947e-08	8.44870511106488
ENSG00000079156	1.726635662880929e-08	5.779327334257773
ENSG00000261431	1.7344494044466515e-08	3.536769962682605
ENSG00000213943	1.7344494044466515e-08	3.096969712970218
ENSG00000163113	1.7344494044466515e-08	8.73119271232325
ENSG00000135454	1.7344494044466515e-08	6.510096713619187
ENSG00000156384	1.774037118938603e-08	8.239144294318582
ENSG00000143458	1.782059500958472e-08	8.732264220446693
ENSG00000143569	1.7982103012260694e-08	8.887638486645404
ENSG00000244242	1.8227038623663726e-08	7.991358116268854
ENSG00000154114	1.8309402887067898e-08	8.928124316604919
ENSG00000259709	1.8726686532117296e-08	5.938266212433853
ENSG00000224326	1.889617818483769e-08	2.7733072344933816
ENSG00000243284	1.8896178184837822e-08	5.106076354727947
ENSG00000228486	1.8896178184837822e-08	8.526699696111402
ENSG00000119862	1.958919440126907e-08	8.681617358080997
ENSG00000189014	1.9677541100748542e-08	4.364628048726596
ENSG00000179085	1.985539891431577e-08	8.727144129327298
ENSG00000249738	1.9944913335475174e-08	3.7201024760194694
ENSG00000182551	2.0125121525373303e-08	8.883589903649453
ENSG00000102271	2.0675302030039195e-08	4.116894082873324
ENSG00000000460	2.0675302030039195e-08	7.994217738732164
ENSG00000011198	2.0861926225361223e-08	8.42999030843768
ENSG00000120053	2.0955851823241034e-08	8.81323588036572
ENSG00000072682	2.0955851823241034e-08	8.604158527096198
ENSG00000198689	2.1144938722708378e-08	8.667407742678863
ENSG00000135778	2.1431684656219014e-08	8.635554832772975
ENSG00000006704	2.201656852657418e-08	5.887123883516926
ENSG00000163125	2.2515806510891134e-08	8.863346988669695
ENSG00000197653	2.2616967181840063e-08	6.572938137315598
ENSG00000076003	2.312943855339691e-08	8.75601996436068
ENSG00000198824	2.3129438553397077e-08	8.689714524072901
ENSG00000143850	2.3442323945586742e-08	5.065535136412636
ENSG00000186073	2.3653197188168915e-08	8.024071944048027
ENSG00000083845	2.3759324512573096e-08	8.948367231584678
ENSG00000084444	2.3972970328336545e-08	8.308303802489393
ENSG00000076356	2.3972970328336545e-08	6.771408280318319
ENSG00000125459	2.4188484141090334e-08	8.758540435004074
ENSG00000103489	2.451529204477714e-08	8.52980821140146
ENSG00000160691	2.451529204477714e-08	8.928124316604919
ENSG00000148484	2.46251792560947e-08	8.82385351700102
ENSG00000109927	2.473554544391436e-08	8.602173810514527
ENSG00000150403	2.5521691267755832e-08	8.695291219421408
ENSG00000133083	2.5521691267755832e-08	6.936311339211752
ENSG00000094841	2.5521691267755832e-08	8.3765416687739
ENSG00000088280	2.5866000706069335e-08	7.304018431650776
ENSG00000180479	2.6098045404955544e-08	7.641038296895599
ENSG00000162909	2.6806391207041042e-08	8.928124316604919
ENSG00000143761	2.6806391207041042e-08	8.936221482596823
ENSG00000259424	2.6926252343876692e-08	3.48936622969965
ENSG00000090776	2.7046634573240462e-08	7.321136197308246
ENSG00000182993	2.7167540092348923e-08	6.546764004468043
ENSG00000179241	2.7167540092348923e-08	4.732023413610033
ENSG00000142227	2.741092983349781e-08	8.903832818629208
ENSG00000147485	2.7533418494908126e-08	7.272154108124575
ENSG00000102760	2.7779994565757157e-08	8.845624544333333
ENSG00000162734	2.7779994565757452e-08	8.863346988669695
ENSG00000116957	2.7779994565757452e-08	8.625929554428513
ENSG00000143393	2.7779994565757452e-08	8.8795413206535
ENSG00000134779	2.8153889314830354e-08	8.682609716371832
ENSG00000109685	2.8405866058274596e-08	8.8795413206535
ENSG00000204789	2.8532675368475674e-08	8.049149539849621
ENSG00000231407	2.891641476617983e-08	5.49337191168139
ENSG00000230155	2.8916414766180035e-08	5.70990172870423
ENSG00000042781	2.956715877651435e-08	7.631746949959142
ENSG00000143376	2.9567158776514563e-08	8.758540435004074
ENSG00000260719	3.036686103914375e-08	8.394545419764954
ENSG00000120820	3.036686103914375e-08	7.274496068177385
ENSG00000182827	3.050217339783244e-08	8.887638486645404
ENSG00000136653	3.077455893434765e-08	8.88863084493624
ENSG00000224597	3.1049308691812414e-08	8.489726695086116
ENSG00000143155	3.118757636431909e-08	8.687650657658622
ENSG00000180530	3.146590980707666e-08	8.357958306564253
ENSG00000260360	3.146590980707666e-08	5.357126998932529
ENSG00000100129	3.1605980611888996e-08	8.940270065592774
ENSG00000066027	3.188794305146807e-08	8.833478795345478
ENSG00000225151	3.231547708389434e-08	7.271421751821048
ENSG00000080709	3.245922281294877e-08	1.8192618307247514
ENSG00000132436	3.3482991795701596e-08	8.395335621233707
ENSG00000115526	3.363178313696015e-08	5.625664400005611
ENSG00000117410	3.3931296458422936e-08	8.8714441546616
ENSG00000116701	3.469146816647636e-08	8.705373101994985
ENSG00000168938	3.469146816647636e-08	7.273488598427565
ENSG00000271147	3.48454766626522e-08	7.963682350928674
ENSG00000206052	3.48454766626522e-08	5.042873435135897
ENSG00000067704	3.562554216590061e-08	8.903832818629208
ENSG00000178074	3.562554216590061e-08	8.665423026097193
ENSG00000007062	3.562554216590061e-08	4.582335640611947
ENSG00000196092	3.562554216590099e-08	8.227718030394946
ENSG00000118200	3.610170095668176e-08	8.819804934005067
ENSG00000271738	3.610170095668176e-08	7.308459580502217
ENSG00000164484	3.642257058475174e-08	8.066890075837206
ENSG00000013725	3.642257058475174e-08	7.068494211312099
ENSG00000168275	3.690907820287683e-08	8.370253921789246
ENSG00000236854	3.740189943090201e-08	3.5966597676587484
ENSG00000001561	3.8237514474028514e-08	8.798033906672751
ENSG00000188042	3.8237514474028514e-08	8.697073779180997
ENSG00000095739	3.840680127371781e-08	6.168302005523906
ENSG00000161940	3.840680127371781e-08	5.918493815525244
ENSG00000242391	3.92642205857818e-08	2.402892751055905
ENSG00000117475	4.085468581971751e-08	8.665423026097193
ENSG00000143771	4.1216532353794195e-08	8.547934969381995
ENSG00000136143	4.121653235379463e-08	8.63249860806786
ENSG00000184831	4.1398621573729515e-08	8.217373266986266
ENSG00000182518	4.1765148111292616e-08	8.005286425016294
ENSG00000135248	4.1765148111292616e-08	5.42711788905281
ENSG00000127252	4.194959194475628e-08	2.799596852165114
ENSG00000009780	4.232085712893434e-08	8.430446912666797
ENSG00000204262	4.2695314340485355e-08	7.846790772288216
ENSG00000187554	4.383810512232104e-08	6.75290420408395
ENSG00000173960	4.540815241215871e-08	8.730736108094137
ENSG00000272933	4.56082087375659e-08	7.124352363016605
ENSG00000131725	4.601089366909606e-08	8.61378380544066
ENSG00000102385	4.601089366909606e-08	5.166951842894742
ENSG00000143437	4.621352939103389e-08	8.779319104045552
ENSG00000164056	4.682665257624062e-08	8.017314721594953
ENSG00000156711	4.703277767120596e-08	8.84715265668589
ENSG00000261446	4.76564559735177e-08	4.6058703889966965
ENSG00000183690	4.850053803109497e-08	4.34378496237726
ENSG00000121486	4.850053803109497e-08	8.727679883389019
ENSG00000204219	4.8928007764664326e-08	6.808594247956108
ENSG00000166349	4.8928007764664326e-08	5.878900196346822
ENSG00000172915	4.9793955142322543e-08	8.861818876317137
ENSG00000168264	5.0012757491341536e-08	8.902304706276652
ENSG00000197622	5.0012757491341536e-08	8.8795413206535
ENSG00000167964	5.0012757491341536e-08	8.459401897532786
ENSG00000259363	5.023249371103762e-08	6.2813346841087
ENSG00000143756	5.067478322279778e-08	8.78436004533234
ENSG00000223745	5.134531855351725e-08	8.878013208300944
ENSG00000166997	5.202446941283001e-08	8.1021979695121
ENSG00000167046	5.20244694128302e-08	6.124742974655228
ENSG00000145476	5.248207594366493e-08	8.694298861130575
ENSG00000240342	5.271234300290227e-08	8.393728359048541
ENSG00000235949	5.317582487954852e-08	4.051996614815417
ENSG00000063177	5.3409047813442457e-08	8.936221482596823
ENSG00000221887	5.4114693636566095e-08	2.905443282222513
ENSG00000162607	5.459014622877193e-08	8.811707768013164
ENSG00000237708	5.531094130711457e-08	2.76571124230864
ENSG00000204147	5.5796597792766386e-08	7.587739639880917
ENSG00000176393	5.5796597792766386e-08	8.756555718422403
ENSG00000105372	5.604097665916645e-08	8.948367231584678
ENSG00000165802	5.628639495549901e-08	8.750443269012171
ENSG00000107960	5.653285696361537e-08	8.504928668779087
ENSG00000204540	5.678036698239185e-08	3.4035104038880095
ENSG00000220793	5.727854833295999e-08	3.666312914638801
ENSG00000152213	5.727854833295999e-08	7.944021926015303
ENSG00000261292	5.727854833295999e-08	5.665967085371182
ENSG00000122218	5.752922834822908e-08	8.911929984621112
ENSG00000132967	5.752922834822908e-08	6.921227934697028
ENSG00000236914	5.8033788897001804e-08	5.46432472053673
ENSG00000163362	5.8033788897001804e-08	7.821781144116642
ENSG00000223843	5.957339261228961e-08	2.8071752561670706
ENSG00000233461	6.009535358097226e-08	7.544659744025683
ENSG00000261553	6.062175464643931e-08	2.941189766426491
ENSG00000152380	6.141976150324267e-08	7.063734058287257
ENSG00000101940	6.222796558294885e-08	8.772214296344485
ENSG00000155755	6.249965475151509e-08	8.358283470375817
ENSG00000160679	6.304649302763433e-08	8.855249822677791
ENSG00000142669	6.332165160914817e-08	8.773742408697043
ENSG00000246705	6.332165160914817e-08	8.698347444126524
ENSG00000135845	6.387547148487945e-08	8.737840915795202
ENSG00000232065	6.471503012503221e-08	5.015591160284085
ENSG00000092841	6.528067824904027e-08	8.915978567617064
ENSG00000257987	6.642641235418527e-08	2.1527987997390734
ENSG00000158023	6.729850205574203e-08	6.071960176614561
ENSG00000143222	6.788606034355475e-08	8.878013208300944
ENSG00000160685	6.847859798914338e-08	8.812700126303998
ENSG00000154639	7.028649716963111e-08	7.778736971174573
ENSG00000137434	7.028649716963111e-08	6.588376070769126
ENSG00000148468	7.059228485533739e-08	7.428567232097697
ENSG00000197279	7.059228485533739e-08	8.1801981091389
ENSG00000250091	7.120773979219645e-08	6.651948801812432
ENSG00000163121	7.120773979219645e-08	4.259292707304829
ENSG00000197852	7.151741762381236e-08	8.40748137022156
ENSG00000152133	7.182840278598485e-08	8.689178770011178
ENSG00000100316	7.214070062124407e-08	8.948367231584678
ENSG00000164104	7.276925578654965e-08	8.907881401625161
ENSG00000122406	7.30855239072953e-08	8.940270065592774
ENSG00000126010	7.308552390729609e-08	4.757590087567781
ENSG00000105784	7.404235561346955e-08	5.340100472305293
ENSG00000196950	7.436399353063061e-08	8.726687525098185
ENSG00000229111	7.632249526827701e-08	4.559991084416186
ENSG00000261603	7.665374343440388e-08	4.409132196314825
ENSG00000164050	7.69863869843674e-08	8.393069597997343
ENSG00000180758	7.732043160744333e-08	8.151269983520573
ENSG00000111445	7.732043160744333e-08	8.455274164704226
ENSG00000176974	8.039083137847566e-08	8.621880971432562
ENSG00000150076	8.144035248044757e-08	6.956641938796635
ENSG00000186976	8.250316763117297e-08	6.825543319142088
ENSG00000223599	8.250316763117297e-08	5.222285194858954
ENSG00000170921	8.321917702195867e-08	8.34725596551607
ENSG00000117625	8.321917702195867e-08	8.812700126303998
ENSG00000196924	8.357943974859153e-08	8.882061791296895
ENSG00000186187	8.430451191015006e-08	7.504234972247556
ENSG00000229605	8.466933367555722e-08	3.606406181456601
ENSG00000147251	8.614400362115494e-08	8.762589018000027
ENSG00000084764	8.614400362115494e-08	8.445362025124794
ENSG00000174827	8.65165481410528e-08	6.610876587332538
ENSG00000159348	8.65165481410528e-08	8.857770293321186
ENSG00000178096	8.65165481410528e-08	8.59532345022049
ENSG00000115085	8.726633380269625e-08	7.632405827422303
ENSG00000166401	8.764358766676205e-08	7.946594687243642
ENSG00000164442	8.802242407606238e-08	8.93217289960087
ENSG00000226025	8.840284945418773e-08	7.158631832715069
ENSG00000251927	8.840284945418835e-08	7.336892732954393
ENSG00000125841	8.95537240150962e-08	8.18800841389583
ENSG00000196754	8.95537240150962e-08	3.9525398861451992
ENSG00000064309	8.95537240150962e-08	5.752112374853812
ENSG00000147155	9.189925386669777e-08	8.62340908378512
ENSG00000149273	9.269426305900259e-08	8.948367231584678
ENSG00000253982	9.269426305900292e-08	7.637648591362806
ENSG00000003096	9.269426305900292e-08	4.62159665754275
ENSG00000110400	9.349594443825106e-08	7.870391095384783
ENSG00000185621	9.349594443825106e-08	8.566447615187109
ENSG00000116584	9.38993041092347e-08	8.928124316604919
ENSG00000176973	9.511954085706031e-08	7.930119048605145
ENSG00000065135	9.594156550934023e-08	8.789936740680849
ENSG00000143774	9.635515863498657e-08	8.891687069641355
ENSG00000143314	9.844921195066558e-08	8.826909741706134
ENSG00000163728	9.844921195066558e-08	8.907881401625161
ENSG00000199477	1.018918580510219e-07	4.772788906331858
ENSG00000162910	1.032127290919488e-07	8.785888157684896
ENSG00000101945	1.032127290919488e-07	8.07997589253095
ENSG00000111266	1.032127290919488e-07	8.685665941076948
ENSG00000169442	1.0410252315955086e-07	7.7332711416976965
ENSG00000104852	1.0455020655047821e-07	8.940270065592774
ENSG00000163918	1.0455020655047821e-07	8.627457666781071
ENSG00000141404	1.0545118357852731e-07	7.750788332607775
ENSG00000198855	1.0590449231607799e-07	8.87549273765755
ENSG00000225302	1.0635969131854617e-07	2.744853728368545
ENSG00000187676	1.0681678820973988e-07	8.403432787225611
ENSG00000203950	1.0819954289886445e-07	8.580323633349606
ENSG00000158864	1.0819954289886445e-07	8.846616902624168
ENSG00000166068	1.0866430817732257e-07	8.634281167827446
ENSG00000214832	1.0913100991024635e-07	6.012490993903602
ENSG00000163625	1.0959965590090373e-07	8.445648886359766
ENSG00000158553	1.1101733790721664e-07	2.340310627952564
ENSG00000173166	1.1341976354941377e-07	7.787864463865534
ENSG00000115317	1.1341976354941377e-07	8.53021252504563
ENSG00000137962	1.1488534510444465e-07	3.9563306625535555
ENSG00000116604	1.1636928948814337e-07	8.924075733608968
ENSG00000260081	1.1787181912777451e-07	5.905684646873487
ENSG00000165644	1.1888394171090504e-07	8.675504908670767
ENSG00000074276	1.2041794812167862e-07	6.067802117808301
ENSG00000187240	1.2197114569430814e-07	7.3852458801838665
ENSG00000138279	1.2197114569430814e-07	8.87549273765755
ENSG00000134375	1.2301738699862632e-07	8.882061791296895
ENSG00000212884	1.251360453711039e-07	8.35196330956322
ENSG00000153132	1.2620860292169517e-07	7.861949106580719
ENSG00000155875	1.2620860292169517e-07	3.425372662757055
ENSG00000188549	1.2674821978632315e-07	7.765739962536579
ENSG00000167524	1.2783417436302e-07	6.672296987439897
ENSG00000112378	1.283805300461825e-07	8.895735652637308
ENSG00000166664	1.2948004339035158e-07	2.3284827690753054
ENSG00000168016	1.305886866968765e-07	8.87549273765755
ENSG00000253771	1.3685272640669006e-07	6.549256929332155
ENSG00000261159	1.3685272640669053e-07	7.7940008936756335
ENSG00000108861	1.3685272640669053e-07	8.700332160708196
ENSG00000264659	1.380225262606331e-07	2.6863078701105185
ENSG00000165169	1.3861105644175123e-07	8.713470267986887
ENSG00000121039	1.4039128434231338e-07	8.104469547328744
ENSG00000121900	1.4098960529636827e-07	6.35810574242244
ENSG00000173163	1.421936736428355e-07	8.593997494690017
ENSG00000215374	1.4279944082018787e-07	5.400598607796349
ENSG00000150636	1.434077099203446e-07	7.064501736975134
ENSG00000142534	1.4401849093112814e-07	8.948367231584678
ENSG00000232818	1.4836513858013047e-07	6.934897603007093
ENSG00000158710	1.5026668108019124e-07	8.907881401625161
ENSG00000079332	1.5026668108019124e-07	8.891687069641355
ENSG00000154240	1.5026668108019124e-07	7.585054980823662
ENSG00000103404	1.5090576338705269e-07	8.558096001788176
ENSG00000184949	1.5090576338705269e-07	5.521725874769352
ENSG00000255449	1.5090576338705427e-07	4.606253672333493
ENSG00000165678	1.5219184289935896e-07	8.899784235633259
ENSG00000185928	1.5283886114134884e-07	7.729007420909972
ENSG00000234377	1.5479595687880473e-07	5.615254564083932
ENSG00000184226	1.561141615839096e-07	7.816906631463391
ENSG00000105369	1.561141615839096e-07	8.867395571665647
ENSG00000162105	1.561141615839096e-07	6.993997003481875
ENSG00000161970	1.581118952154176e-07	8.85120123968184
ENSG00000135766	1.5878329693489847e-07	8.863346988669695
ENSG00000162704	1.594574621230302e-07	8.899784235633259
ENSG00000181577	1.6565113242958476e-07	3.724857393375295
ENSG00000224790	1.670588419254518e-07	5.1848914460454365
ENSG00000271721	1.6776703820606962e-07	7.448174934610476
ENSG00000164742	1.6990913139052413e-07	5.607419607722307
ENSG00000152684	1.7427313583246e-07	8.624401442075957
ENSG00000154978	1.7575179945513334e-07	8.915978567617064
ENSG00000120805	1.7950185598926226e-07	8.867395571665647
ENSG00000143436	1.7950185598926226e-07	8.603166168805362
ENSG00000123595	1.8026111815510767e-07	8.77122193805365
ENSG00000189143	1.8026111815510767e-07	5.657559248137544
ENSG00000154153	1.817889912784847e-07	5.409327013959802
ENSG00000157985	1.8255762692941644e-07	6.616890002976668
ENSG00000242265	1.8410435849647975e-07	6.049588569192043
ENSG00000177855	1.8410435849647975e-07	5.319658527352352
ENSG00000273226	1.864482941923539e-07	6.0594940836982465
ENSG00000101222	1.8644829419235455e-07	4.523920480044328
ENSG00000186827	1.8723601336567258e-07	7.788269111678072
ENSG00000148219	1.888211387746315e-07	7.836061571992371
ENSG00000143365	1.9041926552319088e-07	6.288311711119942
ENSG00000073711	1.928410586630156e-07	7.297520210827925
ENSG00000165646	1.9529268763719862e-07	8.111038600968088
ENSG00000269965	1.9529268763719862e-07	3.359060503786936
ENSG00000184584	1.9529268763719862e-07	8.8714441546616
ENSG00000143442	1.9694385752211294e-07	8.924075733608968
ENSG00000128039	1.9944600361398942e-07	8.67451255037993
ENSG00000170959	2.002868768519139e-07	4.093941763251644
ENSG00000166845	2.002868768519139e-07	7.550645082803569
ENSG00000272610	2.0113118481550144e-07	1.948735682167939
ENSG00000231982	2.0283015917091808e-07	6.415586370693755
ENSG00000134419	2.0283015917091808e-07	8.890158957288799
ENSG00000164796	2.0454303569808623e-07	3.2891288247821633
ENSG00000269996	2.0713865757848786e-07	7.947671749947365
ENSG00000167615	2.0801093548901962e-07	8.944318648588725
ENSG00000162409	2.1064917660576318e-07	3.3681691613198823
ENSG00000130997	2.1153577301552275e-07	8.25381051394983
ENSG00000182220	2.1153577301552275e-07	8.845624544333333
ENSG00000227906	2.124259843653323e-07	2.3259567083679737
ENSG00000272259	2.1693176526883038e-07	5.504273712091739
ENSG00000213722	2.1693176526883038e-07	8.715534134401166
ENSG00000116514	2.1784396705018568e-07	8.514808394530577
ENSG00000113368	2.1875988454301105e-07	8.725159412745626
ENSG00000152784	2.1875988454301105e-07	8.283757857106654
ENSG00000092470	2.1967953236198735e-07	8.387976366125612
ENSG00000160131	2.2153007771373269e-07	8.773742408697043
ENSG00000204277	2.2246100475308255e-07	4.060432678254526
ENSG00000204815	2.243342417440611e-07	5.925462653835354
ENSG00000213846	2.2527658153820347e-07	6.855183073197794
ENSG00000176659	2.2527658153820347e-07	5.141496517398776
ENSG00000100097	2.2527658153820347e-07	8.911929984621112
ENSG00000163399	2.2622275552049133e-07	8.878013208300944
ENSG00000112312	2.2812666635681043e-07	8.45221793999911
ENSG00000078668	2.3004609543795933e-07	8.833478795345478
ENSG00000197948	2.3295460311930684e-07	8.782831932979782
ENSG00000162522	2.3295460311930933e-07	8.365918477558322
ENSG00000049541	2.3295460311930933e-07	8.428997950146845
ENSG00000119537	2.3295460311930933e-07	8.833478795345478
ENSG00000226617	2.349133640313736e-07	3.1913365980930672
ENSG00000132541	2.3589871779596088e-07	8.409263929981147
ENSG00000186310	2.3688807460132807e-07	5.810156661048446
ENSG00000163913	2.378814501474738e-07	8.592012778108344
ENSG00000008405	2.4088584711997063e-07	8.615566365200248
ENSG00000144567	2.4088584711997063e-07	8.861818876317137
ENSG00000204681	2.418954558165862e-07	7.698620558136587
ENSG00000162814	2.4700529337539077e-07	4.4330965879661015
ENSG00000243071	2.4907836794306574e-07	3.182051272220805
ENSG00000196632	2.5012121474542073e-07	6.4859590074016324
ENSG00000184545	2.5116828985493897e-07	7.9642648409950585
ENSG00000238086	2.522196098202392e-07	5.500424520366456
ENSG00000143457	2.532751912522054e-07	8.81674870929995
ENSG00000188004	2.586176061797079e-07	6.016589788897834
ENSG00000163565	2.6078499083620065e-07	8.891687069641355
ENSG00000109475	2.618752695393671e-07	8.944318648588725
ENSG00000139133	2.640690856030193e-07	8.013977190235146
ENSG00000143702	2.6739321600459985e-07	8.709421684990936
ENSG00000139880	2.6739321600459985e-07	7.41992022638844
ENSG00000102001	2.6739321600459985e-07	7.376951894193755
ENSG00000166598	2.696317772897853e-07	8.948367231584678
ENSG00000270036	2.696317772897853e-07	4.357717998311724
ENSG00000164430	2.7188848221755753e-07	8.71247790969605
ENSG00000114670	2.730236828498054e-07	7.89154721882277
ENSG00000167553	2.7416347268858226e-07	8.640595774059761
ENSG00000155959	2.7993188898522877e-07	8.844096431980775
ENSG00000134769	2.810995924113523e-07	6.176787962370291
ENSG00000073605	2.822720117922935e-07	8.843104073689938
ENSG00000183160	2.822720117922935e-07	7.625672585369095
ENSG00000102580	2.822720117922935e-07	8.911929984621112
ENSG00000067533	2.834491655073628e-07	8.676040662732488
ENSG00000234184	2.846310720047132e-07	8.704380743704148
ENSG00000131061	2.846310720047142e-07	8.093904201278391
ENSG00000133069	2.882054937097071e-07	8.313880497837902
ENSG00000117724	2.8940659720308683e-07	8.576810804415375
ENSG00000205129	2.9303905960486264e-07	7.367877808856785
ENSG00000226161	2.9671564831167796e-07	4.3470972485617585
ENSG00000185515	3.0294276161291176e-07	8.684137828724392
ENSG00000118193	3.067395641650351e-07	7.877684071899579
ENSG00000268536	3.144718604573867e-07	4.453184953437788
ENSG00000204310	3.144718604573867e-07	8.643651998764877
ENSG00000023572	3.184084376715524e-07	8.251035595899406
ENSG00000233927	3.184084376715524e-07	8.940270065592774
ENSG00000163486	3.197311994016126e-07	8.827902099996969
ENSG00000082781	3.210592799893218e-07	8.253739797545299
ENSG00000227999	3.2239270006640417e-07	5.610303126644589
ENSG00000025800	3.2642520470610547e-07	8.817284463361672
ENSG00000203761	3.3325478360593003e-07	7.915531978806503
ENSG00000198853	3.3325478360593003e-07	7.454475887002805
ENSG00000268584	3.3602516705733e-07	6.450557861757225
ENSG00000116984	3.3602516705733e-07	8.861818876317137
ENSG00000151917	3.374187053965094e-07	6.041781907427071
ENSG00000100206	3.388178368814363e-07	6.292496858674561
ENSG00000166681	3.402225831649024e-07	7.795492488557384
ENSG00000254635	3.4163296598020816e-07	8.606678997739593
ENSG00000173947	3.4163296598020816e-07	5.6937029103325285
ENSG00000183250	3.4447072854380273e-07	6.9882812782601285
ENSG00000197956	3.4447072854380273e-07	8.928124316604919
ENSG00000180776	3.4447072854380273e-07	8.589492307464951
ENSG00000224812	3.458981521638237e-07	3.6017082330768098
ENSG00000135900	3.4877019437165496e-07	8.633490966358695
ENSG00000206921	3.4877019437165496e-07	5.037355393631623
ENSG00000228808	3.4877019437165866e-07	2.4470058199827602
ENSG00000163629	3.516653112158094e-07	7.760540158010682
ENSG00000160714	3.531215784407231e-07	8.853721710325235
ENSG00000139679	3.560516428509488e-07	8.125230124719002
ENSG00000253619	3.560516428509488e-07	4.68550368097169
ENSG00000116663	3.5605164285095073e-07	8.429533704208568
ENSG00000228038	3.5605164285095073e-07	4.343577502304389
ENSG00000228376	3.5605164285095073e-07	3.1276601114930345
ENSG00000185634	3.619825259694157e-07	6.241433131467684
ENSG00000143369	3.619825259694157e-07	6.482895262521454
ENSG00000144481	3.649837102592035e-07	2.7251573422197573
ENSG00000176049	3.649837102592035e-07	4.292028494237591
ENSG00000124613	3.680089690227754e-07	8.194270729543199
ENSG00000163631	3.7259240450512944e-07	6.623280971790226
ENSG00000179604	3.772310611175769e-07	7.225461349706834
ENSG00000242759	3.7878966199702925e-07	6.069633596396769
ENSG00000171621	3.819255802159885e-07	6.87839267145649
ENSG00000216863	3.8667661030601977e-07	7.96982311052398
ENSG00000235670	3.898756822130862e-07	4.0454755533633175
ENSG00000141441	3.947223580733928e-07	8.222004340048606
ENSG00000267052	3.947223580733928e-07	3.0458480370186387
ENSG00000186496	3.9635083368973e-07	7.599616619285019
ENSG00000147065	4.079335690731066e-07	8.930644787248312
ENSG00000213023	4.1130263346368776e-07	2.8140625542972213
ENSG00000198739	4.1299724543043887e-07	2.974817018775156
ENSG00000257718	4.146986116893723e-07	5.339980634488613
ENSG00000158560	4.146986116893723e-07	7.204916120749195
ENSG00000151611	4.146986116893723e-07	7.818992334126926
ENSG00000212657	4.164067581930436e-07	3.4699488446588367
ENSG00000118181	4.18121710989689e-07	8.944318648588725
ENSG00000167799	4.181217109896913e-07	8.238889846911553
ENSG00000230216	4.181217109896913e-07	3.935891508135853
ENSG00000198171	4.181217109896913e-07	8.859298405673744
ENSG00000231473	4.198434962236353e-07	5.8290679913065375
ENSG00000185905	4.198434962236353e-07	8.891687069641355
ENSG00000116815	4.285558307699803e-07	7.967777669929289
ENSG00000004961	4.374429537197122e-07	8.585900328698115
ENSG00000157578	4.374429537197122e-07	6.670501819416772
ENSG00000272668	4.428605286397818e-07	6.026163200604267
ENSG00000106025	4.4650824321869853e-07	6.721949777668406
ENSG00000176732	4.4650824321869853e-07	6.1034249125835345
ENSG00000117143	4.483429827771051e-07	8.903832818629208
ENSG00000163156	4.520343655813485e-07	8.600900145568998
ENSG00000250546	4.520343655813485e-07	5.038438669876413
ENSG00000188112	4.538910647941601e-07	5.191454632585525
ENSG00000165175	4.690125807168112e-07	8.599117585809411
ENSG00000267470	4.806723287023275e-07	5.905988790134519
ENSG00000229808	4.806723287023275e-07	6.668398847482322
ENSG00000173218	4.806723287023275e-07	7.1355165147014885
ENSG00000259802	4.846208446059114e-07	6.734413607009115
ENSG00000263753	4.846208446059114e-07	8.788408628328291
ENSG00000196972	4.866068484488226e-07	5.74278478406921
ENSG00000255121	4.906024976453933e-07	7.304124136271294
ENSG00000269086	4.906024976453933e-07	5.056293167934138
ENSG00000238178	4.906024976453933e-07	4.190312202520721
ENSG00000171931	5.027807552283932e-07	4.281761199503315
ENSG00000184640	5.048386847276148e-07	8.911929984621112
ENSG00000143324	5.069047592063621e-07	8.835999265988871
ENSG00000125726	5.173583973861383e-07	5.34567929857172
ENSG00000151208	5.19473997997409e-07	8.534261108041582
ENSG00000165972	5.19473997997409e-07	6.089973657021361
ENSG00000134690	5.258711162090768e-07	8.064487057603008
ENSG00000055732	5.258711162090768e-07	3.3465033916348115
ENSG00000166819	5.280203676736721e-07	5.242981493339231
ENSG00000232415	5.280203676736721e-07	1.575653072142371
ENSG00000177189	5.301781120949262e-07	8.829430212349527
ENSG00000154277	5.323443818048202e-07	7.90937815055838
ENSG00000143499	5.323443818048202e-07	8.742881857081988
ENSG00000212456	5.36702627009072e-07	8.137976789592829
ENSG00000159915	5.433047495894053e-07	7.800851588138037
ENSG00000184319	5.433047495894053e-07	7.611372376805425
ENSG00000270820	5.477497186356399e-07	7.5374518060921405
ENSG00000147162	5.499853688579585e-07	8.948367231584678
ENSG00000130255	5.499853688579585e-07	8.944318648588725
ENSG00000225471	5.612966169977718e-07	5.997384762821551
ENSG00000266258	5.635857024652521e-07	2.642631967010202
ENSG00000272065	5.68190981669705e-07	5.058049517785428
ENSG00000142945	5.68190981669705e-07	7.90159811547878
ENSG00000138160	5.68190981669705e-07	8.576275050353653
ENSG00000140545	5.68190981669705e-07	8.48055802097077
ENSG00000169895	5.68190981669705e-07	8.783367687041503
ENSG00000254873	5.751671870857947e-07	6.654171875126149
ENSG00000161243	5.775109371142547e-07	4.3938425718446785
ENSG00000135549	5.798639193139293e-07	6.381877454179936
ENSG00000225205	5.822261687107863e-07	8.671992079736537
ENSG00000206113	5.822261687107863e-07	4.33116203712958
ENSG00000177932	5.822261687107863e-07	5.980137036265914
ENSG00000213719	5.869786098374483e-07	8.940270065592774
ENSG00000180730	5.893688722579981e-07	7.496409691071213
ENSG00000115539	5.893688722580012e-07	8.57581844612454
ENSG00000117118	6.014620283496244e-07	8.7939853236768
ENSG00000108387	6.039092798581088e-07	6.956262838733342
ENSG00000143575	6.137948964483922e-07	8.895735652637308
ENSG00000114698	6.21311578065048e-07	5.975518111218698
ENSG00000105640	6.238368539708774e-07	8.948367231584678
ENSG00000236051	6.238368539708774e-07	3.975586337803858
ENSG00000258472	6.289172029589563e-07	7.465818229114233
ENSG00000260645	6.340375323534382e-07	6.947705189307446
ENSG00000228527	6.443993462327621e-07	3.3352445902229833
ENSG00000261754	6.522779241995073e-07	4.615313096816872
ENSG00000164111	6.575819459234118e-07	8.8795413206535
ENSG00000225620	6.602495648482843e-07	2.8627208614849775
ENSG00000068394	6.710250136478375e-07	8.571031952244782
ENSG00000235664	6.792179352267425e-07	3.6803261341485105
ENSG00000184517	6.819703295203753e-07	7.966747009061862
ENSG00000146411	6.819703295203753e-07	7.3290913634987955
ENSG00000071859	6.847335013784544e-07	8.779319104045552
ENSG00000142910	6.875074914285016e-07	5.327809584652103
ENSG00000109758	6.958947792099179e-07	3.2437959671961054
ENSG00000147804	6.987124512455889e-07	8.533602346990383
ENSG00000234222	7.043809074552679e-07	6.820057521414864
ENSG00000165819	7.043809074552679e-07	8.840047848984822
ENSG00000160447	7.129669970997276e-07	7.758936338247208
ENSG00000151893	7.129669970997339e-07	8.691242636425457
ENSG00000271420	7.129669970997339e-07	2.5105623627626734
ENSG00000186212	7.129669970997339e-07	7.0072153972499445
ENSG00000170385	7.187471500293478e-07	8.79956201902531
ENSG00000226363	7.216541812540665e-07	3.057837799223731
ENSG00000144821	7.216541812540665e-07	8.596061361104297
ENSG00000253797	7.245725723678466e-07	8.71400602204861
ENSG00000269591	7.275023660991788e-07	3.8960844261197747
ENSG00000196352	7.363605925961321e-07	8.903832818629208
ENSG00000198700	7.45322995717959e-07	8.87549273765755
ENSG00000104447	7.45322995717959e-07	6.861173188615085
ENSG00000113302	7.45322995717959e-07	2.651288919215521
ENSG00000251323	7.51356388654673e-07	7.1089014964968875
ENSG00000163159	7.513563886546837e-07	8.748915156659612
ENSG00000267215	7.543907543056154e-07	4.5112732896231424
ENSG00000158793	7.543907543056154e-07	8.715534134401166
ENSG00000032742	7.666470468062562e-07	7.999794434080674
ENSG00000176531	7.697410508642808e-07	8.291521425858921
ENSG00000143740	7.697410508642808e-07	8.73325657873753
ENSG00000186364	7.697410508642808e-07	8.106181390683798
ENSG00000123360	7.790956181436075e-07	8.318327839897742
ENSG00000220472	7.853929135162962e-07	7.16848234591594
ENSG00000137274	7.88559973596654e-07	7.900748306766058
ENSG00000198954	7.88559973596654e-07	8.55503977708306
ENSG00000177600	7.981353568112014e-07	8.940270065592774
ENSG00000203799	8.045812459141574e-07	7.78176488569461
ENSG00000007866	8.045812459141574e-07	7.241000690113939
ENSG00000167085	8.045812459141574e-07	8.750443269012171
ENSG00000214018	8.078230207744085e-07	3.849534953340036
ENSG00000166562	8.143444664930181e-07	8.924075733608968
ENSG00000163794	8.20916756022369e-07	6.451414368843755
ENSG00000159714	8.20916756022369e-07	7.541363059921893
ENSG00000212197	8.20916756022369e-07	2.533033687702548
ENSG00000158164	8.342153946815483e-07	5.088396304597638
ENSG00000222724	8.409425147604965e-07	7.369691999843635
ENSG00000219027	8.409425147604965e-07	3.212097577158256
ENSG00000177042	8.443256949941337e-07	8.738297520024316
ENSG00000125827	8.511315406765146e-07	8.85120123968184
ENSG00000240291	8.61439761987396e-07	7.606761180500092
ENSG00000167447	8.683787908731596e-07	8.643116244703155
ENSG00000139160	8.788886585341516e-07	7.845889007158917
ENSG00000165240	9.002781853190795e-07	8.637082945125531
ENSG00000237686	9.002781853190795e-07	5.768756746258172
ENSG00000260063	9.11160619170697e-07	6.276149885480762
ENSG00000205838	9.11160619170697e-07	4.43823590115783
ENSG00000125898	9.148162466993331e-07	7.617334959978516
ENSG00000135776	9.370492733933454e-07	8.710949797343494
ENSG00000141642	9.408051517307093e-07	8.295315561447843
ENSG00000269761	9.445755657393581e-07	4.214801570894768
ENSG00000178184	9.521602173839057e-07	7.248445100215251
ENSG00000226791	9.59803663484969e-07	4.869152440097522
ENSG00000254577	9.636475712919687e-07	6.449728629696283
ENSG00000143502	9.67506342305364e-07	4.188990150393131
ENSG00000171862	9.71380031796557e-07	8.837527378341429
ENSG00000121481	9.71380031796557e-07	8.63601143700209
ENSG00000198924	9.752686952336664e-07	8.690706882363736
ENSG00000149806	9.830911668055227e-07	8.920027150613016
ENSG00000169372	9.949385768440158e-07	8.34323979634806
ENSG00000119979	9.949385768440158e-07	8.61783238843661
ENSG00000248663	1.006923786392757e-06	7.104205566070049
ENSG00000174371	1.0190483362452623e-06	7.993192966613386
ENSG00000139292	1.0272095491003043e-06	3.3578663333416086
ENSG00000162065	1.031313783673815e-06	8.284214461335768
ENSG00000140470	1.031313783673815e-06	6.279093321528479
ENSG00000150637	1.035433848274983e-06	7.03201702661015
ENSG00000233613	1.0395698016108846e-06	4.157200056141185
ENSG00000123353	1.0395698016108846e-06	8.405619660629366
ENSG00000239887	1.0520735842262113e-06	7.113373507864613
ENSG00000117399	1.0520735842262113e-06	8.210399899702752
ENSG00000229800	1.0562736837480981e-06	3.4100116766019246
ENSG00000159423	1.0604899686785192e-06	7.559184530847865
ENSG00000185989	1.0604899686785192e-06	8.86991604230904
ENSG00000152022	1.0647224989848704e-06	8.71301366375777
ENSG00000166130	1.0647224989848704e-06	8.787416270037456
ENSG00000170889	1.06472249898488e-06	8.944318648588725
ENSG00000253327	1.073236536658437e-06	4.723004206987034
ENSG00000101856	1.073236536658437e-06	8.742346103020267
ENSG00000164626	1.07751816502601e-06	3.815866314039397
ENSG00000174799	1.0818162807717145e-06	8.588420799341508
ENSG00000204131	1.0861309449328337e-06	6.251598354709895
ENSG00000134333	1.0861309449328337e-06	8.924075733608968
ENSG00000104626	1.0948101637319015e-06	8.386246096950966
ENSG00000132694	1.0991748415280432e-06	8.751971381364728
ENSG00000155324	1.107954643445441e-06	8.381793200310847
ENSG00000143337	1.1123698920370678e-06	8.830422570640364
ENSG00000085063	1.1168021223979851e-06	8.936221482596823
ENSG00000074964	1.1212513973151314e-06	6.053372337131473
ENSG00000184486	1.1257177797974242e-06	2.886927865556547
ENSG00000261126	1.1302013330766009e-06	6.738951178353506
ENSG00000047410	1.1347021206078795e-06	8.906353289272603
ENSG00000117523	1.1483085266352824e-06	8.924075733608968
ENSG00000112039	1.1483085266352824e-06	8.559088360079013
ENSG00000223612	1.1620723469360228e-06	6.940812422793953
ENSG00000227611	1.1713365429201826e-06	3.8132926698803877
ENSG00000204356	1.185366618296986e-06	8.817284463361672
ENSG00000134597	1.185366618296986e-06	8.584907970407277
ENSG00000117650	1.185366618296986e-06	7.85415036156468
ENSG00000010072	1.1995588158999443e-06	8.302674816555939
ENSG00000085491	1.1995588158999443e-06	8.599574190038526
ENSG00000161647	1.2043258861514511e-06	3.512391770328681
ENSG00000092036	1.2139149356892974e-06	8.232979554323405
ENSG00000141837	1.2139149356892974e-06	5.434309416632677
ENSG00000236983	1.2187370499567295e-06	3.8590750981938786
ENSG00000188385	1.218737049956736e-06	7.687209957596706
ENSG00000227543	1.223577647607062e-06	7.1131780885239175
ENSG00000132676	1.223577647607062e-06	8.886110374292846
ENSG00000143603	1.2284367967267484e-06	8.898256123280701
ENSG00000261368	1.2431262373679096e-06	1.7751684494786928
ENSG00000259905	1.2431262373679096e-06	2.5352428944333663
ENSG00000066279	1.2530132142210745e-06	8.66137444310124
ENSG00000249992	1.283131548385691e-06	2.9312789223955895
ENSG00000138107	1.283131548385691e-06	8.82385351700102
ENSG00000226158	1.2831315483856979e-06	2.314475030167124
ENSG00000256552	1.3139478566487317e-06	3.603748317260517
ENSG00000116183	1.3139478566487317e-06	6.619954886042754
ENSG00000184900	1.3243777395170228e-06	8.815756351009115
ENSG00000213885	1.3401724824648125e-06	6.31505501981839
ENSG00000122863	1.3401724824648125e-06	6.694068306430205
ENSG00000241493	1.3401724824648125e-06	4.320383665696037
ENSG00000101638	1.3508031149611693e-06	5.353815282579596
ENSG00000070831	1.3508031149611693e-06	8.891687069641355
ENSG00000254815	1.3508031149611811e-06	6.550217581467751
ENSG00000144648	1.3561488945734844e-06	5.092009388687027
ENSG00000117114	1.3615150824593537e-06	7.250807005271463
ENSG00000231064	1.3723089827131024e-06	6.009001196739064
ENSG00000155115	1.3723089827131024e-06	8.684673582786113
ENSG00000236060	1.3723089827131024e-06	5.32635932057256
ENSG00000121152	1.3996561498649866e-06	8.019044990769595
ENSG00000158321	1.4051883206778124e-06	6.1398212312323714
ENSG00000171222	1.4107415829300822e-06	8.826373987644413
ENSG00000144712	1.4163160138643512e-06	8.458866143471063
ENSG00000088756	1.4275286921014258e-06	5.791588700933193
ENSG00000163624	1.4275286921014258e-06	7.507004335717698
ENSG00000129757	1.433167095244366e-06	7.952630865669057
ENSG00000197140	1.4445084212256128e-06	4.836094429073546
ENSG00000132128	1.4616828926092137e-06	8.787416270037454
ENSG00000179222	1.4674513624924047e-06	8.920027150613016
ENSG00000237975	1.4790542508930806e-06	3.2392989049263905
ENSG00000185630	1.4790542508930806e-06	5.640380135302182
ENSG00000099139	1.4790542508930806e-06	6.136201103268808
ENSG00000224687	1.4966246632752497e-06	3.0549680561972514
ENSG00000259236	1.4966246632752497e-06	5.533814499221551
ENSG00000239719	1.496624663275255e-06	6.178191582326986
ENSG00000156482	1.51439631973604e-06	8.920027150613016
ENSG00000159884	1.526356984856357e-06	7.633280399135573
ENSG00000109390	1.526356984856357e-06	8.740361386438595
ENSG00000160460	1.526356984856357e-06	7.331325423487545
ENSG00000125629	1.5323714332649942e-06	8.768701467410256
ENSG00000128245	1.5384087362911507e-06	8.789936740680849
ENSG00000198400	1.5444689773356796e-06	5.898654400867328
ENSG00000138686	1.56278816695447e-06	8.382654118184131
ENSG00000234337	1.56278816695447e-06	3.7922342503244204
ENSG00000178163	1.56278816695447e-06	8.744866573663662
ENSG00000180185	1.568940999909576e-06	8.348403744624324
ENSG00000148225	1.5751171922671672e-06	7.437060180658416
ENSG00000149679	1.5751171922671672e-06	8.377815333719429
ENSG00000227311	1.5751171922671894e-06	3.8185130129606737
ENSG00000141367	1.593786778834044e-06	8.911929984621112
ENSG00000215784	1.593786778834044e-06	6.478042862754547
ENSG00000169641	1.6000572633672428e-06	8.515010551352661
ENSG00000224945	1.6000572633672428e-06	5.380471370899985
ENSG00000234705	1.6000572633672485e-06	6.974883168994128
ENSG00000270681	1.6000572633672485e-06	7.164121920928062
ENSG00000131979	1.6126696836113772e-06	8.470273981575112
ENSG00000268034	1.6126696836113772e-06	4.317490672142705
ENSG00000121848	1.6253779512804487e-06	8.844096431980775
ENSG00000108375	1.6446215976735318e-06	5.406695328380568
ENSG00000079101	1.651084830814308e-06	3.47732924665454
ENSG00000116586	1.651084830814308e-06	8.719582717397117
ENSG00000165923	1.6510848308143315e-06	6.6701340647273915
ENSG00000162755	1.6706218262357118e-06	7.850049153815415
ENSG00000168556	1.677183554713544e-06	8.445192282130652
ENSG00000243587	1.6837701313056678e-06	7.243597548154106
ENSG00000137693	1.6903816463476777e-06	4.775328301729572
ENSG00000166105	1.703679854692501e-06	3.197742288480912
ENSG00000164574	1.7103667302385264e-06	8.865867459313089
ENSG00000173065	1.7238164820592917e-06	8.582844103992999
ENSG00000143258	1.7238164820592917e-06	8.78436004533234
ENSG00000137831	1.7441824951074193e-06	7.799873552023924
ENSG00000204390	1.7578885108797678e-06	7.243645618684225
ENSG00000069248	1.771698339241308e-06	8.826909741706134
ENSG00000121851	1.7786424187655974e-06	8.725159412745626
ENSG00000058091	1.7786424187655974e-06	8.882061791296895
ENSG00000172586	1.7786424187655974e-06	8.717062246753724
ENSG00000162004	1.7856127348374635e-06	8.389302321656084
ENSG00000185614	1.7856127348374635e-06	6.449541290242597
ENSG00000143669	1.7856127348374635e-06	8.732264220446693
ENSG00000100439	1.7996324575496382e-06	8.688976613189094
ENSG00000177738	1.7996324575496382e-06	8.463502771113681
ENSG00000007392	1.799632457549648e-06	8.865867459313089
ENSG00000099622	1.799632457549648e-06	8.936221482596823
ENSG00000224903	1.820861205179572e-06	4.496149752057061
ENSG00000163346	1.820861205179572e-06	8.907881401625161
ENSG00000189343	1.8351476048348972e-06	8.911929984621112
ENSG00000245008	1.8567800023776668e-06	6.579907425832708
ENSG00000156140	1.864045273315799e-06	4.07023780556418
ENSG00000125834	1.864045273315799e-06	8.751971381364728
ENSG00000133678	1.9007846213666267e-06	8.600900145568998
ENSG00000188130	1.908215788676143e-06	8.035069913927623
ENSG00000137364	1.9231622261020447e-06	8.623409083785122
ENSG00000197958	1.94579366319914e-06	8.936221482596823
ENSG00000168060	1.961023668717924e-06	7.163222584066225
ENSG00000143450	1.961023668717931e-06	6.285156399845324
ENSG00000169550	1.9686816947284345e-06	2.859554849058123
ENSG00000248302	1.9763685410754744e-06	6.315484190144933
ENSG00000231105	1.9763685410754744e-06	7.311431100794445
ENSG00000135631	1.984084311832316e-06	8.776262879340436
ENSG00000168734	1.999603044662904e-06	8.021108857183872
ENSG00000214226	2.0309922224159136e-06	7.777331531643124
ENSG00000132646	2.0309922224159136e-06	8.802618243730425
ENSG00000230005	2.04686436431687e-06	4.682507230290081
ENSG00000164070	2.04686436431687e-06	8.094656434338921
ENSG00000171103	2.070896927480544e-06	8.323172178942725
ENSG00000268856	2.070896927480544e-06	5.2375873838498235
ENSG00000244291	2.070896927480544e-06	6.909765261328609
ENSG00000168056	2.0952013072566735e-06	8.903832818629208
ENSG00000257621	2.0952013072566735e-06	8.8714441546616
ENSG00000179314	2.0952013072566735e-06	6.73411970449865
ENSG00000119283	2.1197804521171796e-06	5.258709625617103
ENSG00000186301	2.1363206657927408e-06	8.421357388384058
ENSG00000233469	2.13632066579276e-06	3.1981341872864983
ENSG00000203441	2.13632066579276e-06	5.065639678360758
ENSG00000110455	2.1613643875927755e-06	8.738297520024316
ENSG00000229689	2.1613643875927946e-06	6.379759113922515
ENSG00000143373	2.1613643875927946e-06	8.811707768013164
ENSG00000225518	2.186690886988284e-06	5.2811350357314355
ENSG00000173801	2.2209047256022344e-06	8.170103689494384
ENSG00000148948	2.238204497250562e-06	4.868001161940668
ENSG00000177839	2.238204497250562e-06	8.293787449095284
ENSG00000076258	2.2556340718065982e-06	7.99090706662002
ENSG00000112280	2.2556340718065982e-06	2.8801848232933875
ENSG00000145777	2.2556340718065982e-06	4.242271730614037
ENSG00000132702	2.273194383227569e-06	4.003238829535899
ENSG00000143614	2.273194383227569e-06	8.768701467410256
ENSG00000171033	2.2820238588748773e-06	8.227815606047141
ENSG00000251680	2.299782040790189e-06	4.226952657223319
ENSG00000110700	2.3266691746103477e-06	8.940270065592774
ENSG00000112195	2.3266691746103684e-06	8.567975727539666
ENSG00000116191	2.3266691746103684e-06	8.924075733608968
ENSG00000134533	2.3266691746103684e-06	3.5163017055834356
ENSG00000162923	2.3266691746103684e-06	8.899784235633259
ENSG00000143622	2.3266691746103684e-06	8.600566548329361
ENSG00000163866	2.3266691746103684e-06	8.619412791374113
ENSG00000004487	2.3356986608276784e-06	8.745402327725383
ENSG00000176222	2.3356986608276784e-06	7.840005573818433
ENSG00000151006	2.3356986608276784e-06	6.877687191530815
ENSG00000068078	2.3447619018330494e-06	6.729810536987965
ENSG00000166173	2.3447619018330494e-06	4.156599140915262
ENSG00000166750	2.3447619018330825e-06	8.75601996436068
ENSG00000233217	2.3538590186338303e-06	4.009769559798058
ENSG00000159445	2.3538590186338303e-06	8.814763992718278
ENSG00000225889	2.3538590186338303e-06	8.907881401625161
ENSG00000163923	2.362990132650792e-06	8.407024765992446
ENSG00000185875	2.362990132650792e-06	8.410537594926677
ENSG00000138814	2.3721553657197905e-06	8.826373987644413
ENSG00000150054	2.381354840092938e-06	6.683732709226971
ENSG00000183230	2.381354840092938e-06	7.539342425389948
ENSG00000166224	2.381354840092938e-06	8.65579774775273
ENSG00000139618	2.3998570038496567e-06	8.71400602204861
ENSG00000258099	2.3998570038496567e-06	4.223636098803099
ENSG00000100650	2.4091599398309294e-06	8.936221482596823
ENSG00000150456	2.4278701396545005e-06	7.6089620419122035
ENSG00000135677	2.4278701396545005e-06	8.8795413206535
ENSG00000101608	2.4278701396545005e-06	8.903832818629208
ENSG00000188295	2.4278701396545005e-06	7.905684666882955
ENSG00000120694	2.4372776526287307e-06	8.918499038260457
ENSG00000101843	2.446720274441368e-06	8.745402327725383
ENSG00000100450	2.4848443691353667e-06	5.537310483727476
ENSG00000174939	2.5041203563436955e-06	5.436326850594666
ENSG00000223750	2.513812281792912e-06	3.6173292717601075
ENSG00000213588	2.5235403332066495e-06	8.423754852037973
ENSG00000119004	2.5333046396834323e-06	8.719046963335396
ENSG00000065923	2.5333046396834323e-06	8.057669111136914
ENSG00000132932	2.5333046396834323e-06	8.339211090109112
ENSG00000057252	2.5431053307613716e-06	8.798569660734474
ENSG00000159377	2.5431053307613716e-06	8.907881401625161
ENSG00000115364	2.5431053307613716e-06	8.653277277109337
ENSG00000168434	2.5431053307613716e-06	8.612255693088102
ENSG00000239223	2.543105330761408e-06	3.6914760663965605
ENSG00000241335	2.5529425364198377e-06	1.2050120191062226
ENSG00000122912	2.572727013609525e-06	8.739825632376874
ENSG00000116857	2.5926591199638547e-06	8.808651543308047
ENSG00000175606	2.60268086375367e-06	8.6629025554538
ENSG00000074590	2.60268086375367e-06	5.358029316999721
ENSG00000071073	2.6127399113435155e-06	8.72767988338902
ENSG00000135424	2.622836395840642e-06	7.555318562085362
ENSG00000087085	2.622836395840642e-06	5.876824408223892
ENSG00000006453	2.622836395840642e-06	6.3684989528895395
ENSG00000225439	2.622836395840642e-06	7.809634040260435
ENSG00000116922	2.622836395840642e-06	8.615232767960611
ENSG00000088926	2.6329704508050195e-06	3.689805062680888
ENSG00000243224	2.6738850624557077e-06	6.464372860276118
ENSG00000235618	2.6738850624557077e-06	6.124363348285443
ENSG00000130377	2.6842089890984468e-06	5.093078045029009
ENSG00000161082	2.6842089890984468e-06	3.476316349928935
ENSG00000185420	2.6945712971546216e-06	8.47910905845082
ENSG00000110108	2.704972123393489e-06	8.915978567617064
ENSG00000164953	2.704972123393489e-06	8.015904061651591
ENSG00000235609	2.704972123393489e-06	5.969335232899779
ENSG00000164291	2.7154116050487014e-06	8.401904674873052
ENSG00000206535	2.736407085873638e-06	8.565200809489243
ENSG00000214562	2.7469633618459344e-06	5.928839582494802
ENSG00000146350	2.7575588468428872e-06	7.917745711457922
ENSG00000213064	2.7575588468428872e-06	8.776262879340436
ENSG00000173926	2.7575588468428872e-06	7.799375432202058
ENSG00000158062	2.7681936804424637e-06	8.672984438027372
ENSG00000160803	2.7681936804424637e-06	8.821333046357623
ENSG00000258984	2.7895819541301046e-06	4.1490539404395355
ENSG00000058673	2.8219629959334476e-06	8.920027150613016
ENSG00000171806	2.8219629959334476e-06	8.42905024073179
ENSG00000119899	2.8219629959334476e-06	8.726687525098185
ENSG00000108055	2.8547058052203803e-06	8.855249822677791
ENSG00000081026	2.8547058052203803e-06	8.512744528116297
ENSG00000228106	2.8657011358678877e-06	7.967321065700174
ENSG00000257543	2.876737237186953e-06	5.911429242282173
ENSG00000068438	2.8878142540471496e-06	8.817284463361672
ENSG00000000457	2.9212922539353455e-06	8.63654719106381
ENSG00000171960	2.9212922539353455e-06	8.45833038940934
ENSG00000135245	2.9212922539353455e-06	7.576091342378194
ENSG00000091039	2.9212922539353455e-06	8.830958324702085
ENSG00000169241	2.932534391486604e-06	8.860290763964581
ENSG00000248478	2.966511279635847e-06	2.0741433813891095
ENSG00000169679	2.977920895302614e-06	8.663894913744633
ENSG00000126088	2.977920895302614e-06	8.746394686016219
ENSG00000231500	2.9893727525915818e-06	8.948367231584678
ENSG00000235984	3.0008670013468972e-06	3.2368370270484634
ENSG00000071282	3.0239832751659394e-06	5.143771988994782
ENSG00000216866	3.0472709256669723e-06	5.794950188873279
ENSG00000150907	3.070731169934666e-06	8.814228238656558
ENSG00000132677	3.118174349311014e-06	3.504439289803173
ENSG00000189057	3.118174349311014e-06	8.193363075665252
ENSG00000231769	3.1421597599489873e-06	6.186875911474497
ENSG00000090013	3.1421597599489873e-06	8.757548076713238
ENSG00000229267	3.1784711656844798e-06	6.235941531798985
ENSG00000030110	3.1784711656844798e-06	8.802618243730425
ENSG00000271109	3.1784711656844798e-06	5.904191419060321
ENSG00000101282	3.190664474781899e-06	5.9448452369381215
ENSG00000235251	3.2029028014838677e-06	6.168141482068795
ENSG00000138663	3.215186304998006e-06	8.732264220446693
ENSG00000236778	3.2275151450679263e-06	7.442513869017446
ENSG00000184788	3.2398894819751077e-06	7.60750740840001
ENSG00000259781	3.2398894819751077e-06	7.842958668291073
ENSG00000172292	3.2398894819751077e-06	7.946375131983534
ENSG00000110660	3.2523094765404124e-06	8.879541320653502
ENSG00000068354	3.2772870846367876e-06	8.670463967383979
ENSG00000138785	3.2898450225225303e-06	8.47299660904059
ENSG00000128641	3.3150999809509937e-06	8.496394775315071
ENSG00000185010	3.3150999809509937e-06	8.221088252742582
ENSG00000163431	3.3405414759671696e-06	5.213562835879799
ENSG00000128923	3.3405414759671696e-06	8.81323588036572
ENSG00000152270	3.3405414759671696e-06	7.435108212073053
ENSG00000129038	3.353332586656053e-06	3.2299691266870676
ENSG00000244039	3.353332586656089e-06	4.00737280927278
ENSG00000143319	3.366170826952513e-06	8.788944382390012
ENSG00000143621	3.4049699913900317e-06	8.911929984621112
ENSG00000151414	3.417998418819997e-06	8.834471153636315
ENSG00000130985	3.4573721787583933e-06	8.924075733608968
ENSG00000223478	3.4573721787583933e-06	7.547051653099318
ENSG00000174032	3.4573721787584115e-06	8.601102302391084
ENSG00000228205	3.4573721787584115e-06	7.377873536080059
ENSG00000102743	3.4573721787584115e-06	7.890078379545816
ENSG00000249115	3.470593490253351e-06	8.663894913744633
ENSG00000243479	3.497182224640845e-06	5.348502199068607
ENSG00000251976	3.523966919784892e-06	3.7980438655657145
ENSG00000226977	3.537433184387687e-06	2.443248324186662
ENSG00000135617	3.537433184387699e-06	8.724623658683905
ENSG00000180764	3.537433184387699e-06	5.707226032531786
ENSG00000139287	3.537433184387699e-06	3.4972816839649274
ENSG00000102882	3.537433184387699e-06	8.76564524270514
ENSG00000107242	3.5509489584344306e-06	8.899784235633259
ENSG00000232429	3.5509489584344624e-06	1.9920554177761767
ENSG00000240751	3.564514416219747e-06	4.528337140026258
ENSG00000054277	3.56451441621976e-06	8.208002436048837
ENSG00000120784	3.5781297326221783e-06	6.378915646471725
ENSG00000070159	3.5781297326221783e-06	3.2359453685961563
ENSG00000143590	3.605510643723202e-06	5.836039573840581
ENSG00000107951	3.605510643723202e-06	8.568713638423473
ENSG00000040341	3.619276591114992e-06	8.724623658683905
ENSG00000197712	3.6469603557463502e-06	8.672984438027372
ENSG00000163519	3.6469603557463502e-06	8.009220402458817
ENSG00000130779	3.6748478019908698e-06	8.857770293321186
ENSG00000184557	3.6748478019908698e-06	8.709219528168852
ENSG00000174680	3.68886835363756e-06	6.142642187846329
ENSG00000142686	3.7312394870976944e-06	8.569705996714308
ENSG00000095794	3.7312394870976944e-06	8.550455440025388
ENSG00000162851	3.7312394870976944e-06	8.72767988338902
ENSG00000139187	3.7597466239384316e-06	6.307812271644385
ENSG00000163481	3.7597466239384316e-06	8.491711411667788
ENSG00000122490	3.7597466239384316e-06	8.572762221419424
ENSG00000226891	3.7740786546389524e-06	5.406508780167988
ENSG00000147082	3.7884632384709936e-06	6.872871075967564
ENSG00000122126	3.802900559910255e-06	8.827902099996969
ENSG00000196420	3.81739080404854e-06	3.0652289321317547
ENSG00000070601	3.81739080404854e-06	3.772279446498088
ENSG00000230373	3.81739080404854e-06	7.182837840324308
ENSG00000005189	3.8465308038808325e-06	7.595809946625158
ENSG00000123297	3.890642386802661e-06	8.379141289249901
ENSG00000104833	3.890642386802661e-06	4.013969586745591
ENSG00000244020	3.935240390158768e-06	1.9536022768619818
ENSG00000096696	3.935240390158768e-06	5.074204522233319
ENSG00000123562	3.9502153703260835e-06	8.914450455264506
ENSG00000102316	3.9652451584210765e-06	8.899784235633259
ENSG00000229656	3.9652451584210765e-06	2.486897750623745
ENSG00000110002	3.9652451584210765e-06	8.734784691090086
ENSG00000166347	3.980329946441106e-06	8.593005136399182
ENSG00000101868	4.0106652934464065e-06	8.57528269206282
ENSG00000103723	4.025916239633008e-06	5.035409993325235
ENSG00000225667	4.025916239633008e-06	2.225040586395229
ENSG00000233977	4.04122296015117e-06	4.372024235987942
ENSG00000143107	4.056585650216959e-06	4.837098776933166
ENSG00000142676	4.056585650216959e-06	8.936221482596823
ENSG00000137547	4.056585650216959e-06	8.753499493717285
ENSG00000164587	4.056585650216959e-06	8.944318648588725
ENSG00000176890	4.056585650216959e-06	8.410080990697562
ENSG00000174326	4.07200450569617e-06	5.284487877518266
ENSG00000223431	4.103011499619435e-06	3.98128928934881
ENSG00000154258	4.118600033062361e-06	8.09543231363095
ENSG00000116030	4.134245521920754e-06	8.853721710325235
ENSG00000215840	4.134245521920754e-06	5.331287192084851
ENSG00000101421	4.134245521920754e-06	8.8795413206535
ENSG00000114391	4.134245521920791e-06	8.944318648588725
ENSG00000088833	4.14994816534017e-06	8.811707768013164
ENSG00000092931	4.165708163128151e-06	8.747922798368778
ENSG00000135298	4.1815257157565104e-06	8.16080645380928
ENSG00000105088	4.197401024363447e-06	3.908799215539643
ENSG00000184207	4.2133342907553785e-06	8.51653866370522
ENSG00000184785	4.2453755074744895e-06	5.512742482447373
ENSG00000255224	4.261483864775312e-06	6.483820860688634
ENSG00000105520	4.261483864775312e-06	8.61783238843661
ENSG00000015133	4.27765099381266e-06	8.903832818629208
ENSG00000204624	4.31016238849724e-06	4.680459329738687
ENSG00000107872	4.31016238849724e-06	8.478573304389098
ENSG00000115268	4.326507066549332e-06	8.948367231584678
ENSG00000113657	4.326507066549355e-06	4.367888485718911
ENSG00000112290	4.326507066549355e-06	7.002086768065881
ENSG00000130037	4.342911341151913e-06	6.419818253866488
ENSG00000172216	4.359375420221811e-06	8.768165713348534
ENSG00000188419	4.359375420221811e-06	8.644108602993992
ENSG00000163382	4.392483826880013e-06	8.861818876317137
ENSG00000078246	4.409128573758375e-06	8.309492763022034
ENSG00000012174	4.409128573758375e-06	8.707436968409263
ENSG00000169583	4.409128573758438e-06	5.863642871761562
ENSG00000185339	4.476316109153368e-06	8.712021305466937
ENSG00000224531	4.493266192166568e-06	8.434038891433632
ENSG00000104356	4.510277982188542e-06	8.050362146613763
ENSG00000135835	4.510277982188542e-06	6.9758312195477625
ENSG00000154217	4.52735169412944e-06	8.288394484749274
ENSG00000102886	4.544487543610944e-06	6.697705612774665
ENSG00000224831	4.561685746968409e-06	5.502399485509266
ENSG00000158716	4.561685746968409e-06	8.445648886359766
ENSG00000143858	4.561685746968409e-06	6.145275399704208
ENSG00000156026	4.613656654400516e-06	8.612255693088102
ENSG00000237301	4.631106450965359e-06	5.216265553621852
ENSG00000134291	4.683837402055423e-06	8.78489579939406
ENSG00000170855	4.701542310864221e-06	8.67802537931416
ENSG00000260805	4.701542310864221e-06	6.793889991670239
ENSG00000118922	4.737145352206074e-06	8.682609716371832
ENSG00000242712	4.737145352206116e-06	5.256566162191263
ENSG00000248099	4.737145352206116e-06	5.245520641849687
ENSG00000238526	4.7550439326677465e-06	3.888647748270509
ENSG00000107331	4.77300751950872e-06	8.786423911746619
ENSG00000164105	4.791036338546353e-06	8.432510779081078
ENSG00000172888	4.8091306163435205e-06	8.70690121434754
ENSG00000065154	4.827290580210518e-06	8.852193597972677
ENSG00000128487	4.827290580210518e-06	8.470241567747168
ENSG00000230979	4.845516458207854e-06	7.029930637414998
ENSG00000073670	4.882166872599621e-06	6.994205776613035
ENSG00000197872	4.900591868886067e-06	8.883589903649453
ENSG00000085185	4.9376425950618855e-06	8.711485551405216
ENSG00000185267	4.9376425950618855e-06	8.153386140519798
ENSG00000117616	4.956268789406698e-06	8.907881401625161
ENSG00000116128	4.993724007493609e-06	8.845624544333333
ENSG00000165197	4.993724007493609e-06	4.840164459093556
ENSG00000138778	4.993724007493609e-06	8.156292498987773
ENSG00000012171	4.993724007493609e-06	7.683137394200887
ENSG00000238055	5.05041743187621e-06	3.713816937978447
ENSG00000269904	5.05041743187621e-06	4.652237455205803
ENSG00000133318	5.05041743187621e-06	8.93217289960087
ENSG00000206190	5.05041743187621e-06	4.563211061047448
ENSG00000215875	5.069452344362115e-06	2.2066837455138453
ENSG00000250056	5.069452344362115e-06	5.333572842725256
ENSG00000228549	5.107729252855325e-06	2.7271331738398223
ENSG00000115255	5.107729252855342e-06	8.080845243832307
ENSG00000136160	5.14628386869791e-06	8.646426916815301
ENSG00000143799	5.165665918325981e-06	8.920027150613016
ENSG00000103253	5.165665918325981e-06	8.45779463534762
ENSG00000229473	5.185118118115372e-06	6.442929523239907
ENSG00000073008	5.224233940021436e-06	6.958376928886332
ENSG00000056050	5.224233940021436e-06	8.619817105018283
ENSG00000183856	5.263633286096748e-06	7.972159850164877
ENSG00000144048	5.263633286096748e-06	8.675504908670767
ENSG00000116406	5.263633286096748e-06	8.899784235633259
ENSG00000196396	5.263633286096748e-06	8.884582261940288
ENSG00000232434	5.263633286096748e-06	7.364773731377959
ENSG00000163798	5.263633286096748e-06	8.758540435004074
ENSG00000188010	5.263633286096748e-06	7.692838609361793
ENSG00000197275	5.323268213961007e-06	6.431040031641331
ENSG00000120802	5.323268213961007e-06	8.85471406861607
ENSG00000235529	5.343290421786764e-06	1.712576492685664
ENSG00000164411	5.363384993559447e-06	5.385055575597694
ENSG00000260682	5.363384993559447e-06	8.76564524270514
ENSG00000130055	5.363384993559447e-06	4.75335095587317
ENSG00000148943	5.363384993559447e-06	8.746930440077941
ENSG00000268088	5.383552179311042e-06	5.073610239857102
ENSG00000169951	5.403792229894173e-06	8.32750206859337
ENSG00000143543	5.444491933082043e-06	8.915978567617064
ENSG00000120370	5.485486126447622e-06	8.658853972457846
ENSG00000198520	5.485486126447622e-06	6.118412505342243
ENSG00000131019	5.506094292867426e-06	5.126435878357202
ENSG00000112977	5.506094292867426e-06	8.895735652637308
ENSG00000225828	5.547534044325228e-06	7.86219490280327
ENSG00000122591	5.610256080685183e-06	8.808651543308047
ENSG00000188092	5.610256080685183e-06	7.2617856984843945
ENSG00000101882	5.610256080685183e-06	8.599117585809411
ENSG00000244219	5.610256080685183e-06	5.7165352205898685
ENSG00000166263	5.610256080685183e-06	7.644942684646651
ENSG00000163040	5.610256080685183e-06	5.6458684691828545
ENSG00000216915	5.631314437863619e-06	4.149540260586689
ENSG00000189221	5.673659233916466e-06	4.110175338616435
ENSG00000117308	5.673659233916466e-06	8.314618408721708
ENSG00000102554	5.716309888188138e-06	8.366257629378241
ENSG00000261105	5.716309888188138e-06	4.334018650189561
ENSG00000184613	5.73775057136193e-06	6.4397037326966
ENSG00000116761	5.73775057136193e-06	8.437551720367864
ENSG00000204315	5.780863975751585e-06	7.972009983927738
ENSG00000148688	5.780863975751585e-06	8.639603415768926
ENSG00000197982	5.802537229957086e-06	8.668935855031423
ENSG00000103274	5.802537229957086e-06	8.11157435502981
ENSG00000213729	5.802537229957086e-06	6.579635825863628
ENSG00000270160	5.846118181402549e-06	2.6270285136241265
ENSG00000162600	5.846118181402549e-06	8.65877482262524
ENSG00000183317	5.868026416874751e-06	8.425053948320786
ENSG00000159409	5.890013519133914e-06	2.491388203459014
ENSG00000146677	5.890013519133967e-06	7.892709320107749
ENSG00000120280	5.912079759498916e-06	8.683602074662671
ENSG00000213358	5.912079759498916e-06	2.81804470658052
ENSG00000143195	5.912079759498916e-06	6.118995264490133
ENSG00000173566	5.912079759498916e-06	8.514018193061826
ENSG00000120885	5.912079759498916e-06	7.028438680542219
ENSG00000101126	5.956450744253774e-06	8.857770293321186
ENSG00000196954	5.9564507442538055e-06	8.867395571665647
ENSG00000162722	5.978756035721895e-06	5.675240950857966
ENSG00000203697	5.978756035721895e-06	5.3753523397865814
ENSG00000188389	6.023607591237015e-06	6.83525025670991
ENSG00000100201	6.0461544077351155e-06	8.940270065592774
ENSG00000201662	6.068782286529846e-06	3.6292435294190932
ENSG00000244527	6.068782286529846e-06	3.5232221472078287
ENSG00000143183	6.068782286529846e-06	8.920027150613016
ENSG00000203721	6.091491506104166e-06	5.214329356383687
ENSG00000026025	6.091491506104166e-06	8.944318648588725
ENSG00000143228	6.091491506104166e-06	8.166603397631093
ENSG00000116212	6.13715508606552e-06	8.43994918402178
ENSG00000179051	6.13715508606552e-06	8.821333046357623
ENSG00000021355	6.160110007969151e-06	8.859298405673744
ENSG00000172987	6.183147393691067e-06	2.9714526758022957
ENSG00000101187	6.183147393691155e-06	8.761596659709188
ENSG00000147224	6.206267526281901e-06	8.861818876317137
ENSG00000162729	6.206267526281901e-06	8.867395571665647
ENSG00000126970	6.206267526281901e-06	8.232627531264182
ENSG00000155660	6.229470689713685e-06	8.93217289960087
ENSG00000152463	6.229470689713685e-06	3.2187503838340694
ENSG00000231607	6.252757168883629e-06	8.122982193133858
ENSG00000146263	6.276127249616379e-06	8.539969243807644
ENSG00000180096	6.3467419734108316e-06	8.521123000762893
ENSG00000105810	6.3467419734108875e-06	8.83195068299292
ENSG00000027644	6.370449337291898e-06	3.8556848537837887
ENSG00000075340	6.370449337291898e-06	6.178388026304077
ENSG00000164256	6.370449337291898e-06	1.89408779869349
ENSG00000242612	6.394241745872013e-06	8.132993359302901
ENSG00000197329	6.418119490601069e-06	8.93217289960087
ENSG00000205085	6.418119490601069e-06	7.9938841414925275
ENSG00000214612	6.418119490601069e-06	5.970113371441042
ENSG00000272047	6.418119490601069e-06	8.476052833745705
ENSG00000086289	6.442082863876551e-06	7.732973777812015
ENSG00000115194	6.442082863876551e-06	3.90612196072881
ENSG00000180332	6.4902676704123045e-06	3.5140284691184487
ENSG00000135775	6.490267670412362e-06	8.801090131377867
ENSG00000256018	6.538798523721646e-06	5.5787530432524965
ENSG00000116863	6.563194459061275e-06	8.446641244650602
ENSG00000272009	6.587677797394741e-06	7.187034504451617
ENSG00000161800	6.61224883783438e-06	8.56817788436175
ENSG00000224452	6.636907880463273e-06	4.2049583534787045
ENSG00000181826	6.686491177495015e-06	7.854893827028767
ENSG00000163444	6.686491177495015e-06	8.758540435004074
ENSG00000231346	6.686491177495015e-06	4.451915231521751
ENSG00000160062	6.686491177495015e-06	7.682595969146924
ENSG00000147144	6.711416036946028e-06	8.507246982600394
ENSG00000171817	6.736430108688625e-06	7.561220725705186
ENSG00000243711	6.736430108688649e-06	2.870450740561807
ENSG00000197858	6.761533697705746e-06	8.899784235633259
ENSG00000213755	6.786727109968973e-06	4.5114106943482115
ENSG00000227868	6.786727109968973e-06	2.0075573845152985
ENSG00000167889	6.812010652442063e-06	5.369340312862725
ENSG00000250966	6.837384633083357e-06	6.213349253003315
ENSG00000229117	6.837384633083357e-06	8.944318648588725
ENSG00000102384	6.837384633083357e-06	7.146094189537139
ENSG00000077150	6.862849360849486e-06	8.899784235633259
ENSG00000235944	6.888405145697751e-06	7.239746901925415
ENSG00000244198	6.888405145697813e-06	6.622210921285777
ENSG00000198755	6.914052298589832e-06	8.944318648588725
ENSG00000147003	6.914052298589918e-06	5.4837927113041145
ENSG00000224747	6.914052298589918e-06	5.333404413708921
ENSG00000249042	6.9397911314942125e-06	7.744844175254273
ENSG00000119403	6.965621957389602e-06	8.610727580735544
ENSG00000225603	7.043669538026238e-06	3.4377647124370365
ENSG00000163468	7.096167007086293e-06	8.944318648588725
ENSG00000258733	7.096167007086293e-06	7.507931198015915
ENSG00000175768	7.1225564204379526e-06	8.021617751997933
ENSG00000166313	7.175618205469306e-06	7.330186968434068
ENSG00000229766	7.202291220529508e-06	6.036598257961563
ENSG00000101182	7.202291220529508e-06	8.863346988669695
ENSG00000147168	7.202291220529508e-06	8.920027150613016
ENSG00000246203	7.229059414606627e-06	6.630105896087174
ENSG00000170191	7.255923111995563e-06	7.972950051633628
ENSG00000143409	7.255923111995563e-06	8.769693825701092
ENSG00000135045	7.255923111995563e-06	8.239144294318582
ENSG00000227165	7.282882638039013e-06	5.056858953216313
ENSG00000273062	7.309938319130386e-06	8.494311032143791
ENSG00000053108	7.337090482717033e-06	5.216297906265213
ENSG00000068615	7.337090482717033e-06	6.205127169539205
ENSG00000166136	7.41912915879891e-06	7.801518448448944
ENSG00000178397	7.446670548031405e-06	8.58490797040728
ENSG00000213741	7.446670548031471e-06	8.928124316604919
ENSG00000136492	7.502048067295528e-06	8.09270968616547
ENSG00000110921	7.5578208052673844e-06	8.17515716785211
ENSG00000113212	7.5578208052673844e-06	6.227668380311667
ENSG00000240455	7.585856221933659e-06	3.072068236392296
ENSG00000267058	7.642226841450899e-06	6.435687825177604
ENSG00000180769	7.6989994430397e-06	5.452783663292623
ENSG00000100154	7.727537341406258e-06	8.757548076713238
ENSG00000177602	7.727537341406299e-06	7.262197994976309
ENSG00000178217	7.727537341406299e-06	4.426211688431389
ENSG00000241794	7.756176762646915e-06	1.9842606464038894
ENSG00000157343	7.784918051512661e-06	7.2242295390559885
ENSG00000164972	7.784918051512661e-06	6.133365376010848
ENSG00000163467	7.813761553864493e-06	6.2082282094303345
ENSG00000163463	7.813761553864493e-06	8.334071122232714
ENSG00000188611	7.813761553864493e-06	5.418902925634623
ENSG00000144713	7.87175658803668e-06	8.948367231584678
ENSG00000142675	7.900908817156165e-06	8.500194465484274
ENSG00000167653	7.959524451127343e-06	4.3289987195182045
ENSG00000197933	7.959524451127343e-06	6.723059517109006
ENSG00000227848	7.959524451127443e-06	3.939043698045222
ENSG00000230399	8.048231130261345e-06	2.085406320425374
ENSG00000143434	8.048231130261345e-06	6.823871608688769
ENSG00000100473	8.107895208504521e-06	8.19292634819314
ENSG00000104529	8.107895208504521e-06	8.928124316604919
ENSG00000242110	8.13788620670103e-06	6.696846054303299
ENSG00000234478	8.13788620670103e-06	5.7576754186627594
ENSG00000234817	8.13788620670103e-06	5.221464779749125
ENSG00000229203	8.13788620670103e-06	2.250003626344776
ENSG00000145331	8.13788620670103e-06	8.347411386333489
ENSG00000163682	8.13788620670103e-06	8.944318648588725
ENSG00000212747	8.167983656482495e-06	5.16841897752262
ENSG00000270028	8.228499354327615e-06	5.068308082458038
ENSG00000108061	8.228499354327615e-06	8.755027606069843
ENSG00000105011	8.228499354327615e-06	8.487206224442723
ENSG00000231991	8.228499354327615e-06	6.437735150336567
ENSG00000152894	8.28944520068831e-06	8.80361060202126
ENSG00000270130	8.28944520068831e-06	3.7844379779002297
ENSG00000248538	8.28944520068831e-06	5.037968441956708
ENSG00000235477	8.320080340480252e-06	7.923634699378686
ENSG00000227676	8.350824112841203e-06	3.020541032748911
ENSG00000151135	8.350824112841203e-06	8.865867459313089
ENSG00000221643	8.350824112841203e-06	3.5334928660646536
ENSG00000118513	8.38167688535975e-06	7.384707450389659
ENSG00000259032	8.38167688535975e-06	4.455082359663977
ENSG00000197915	8.412639026802797e-06	3.3381869368504185
ENSG00000198937	8.443710907119204e-06	8.659846330748683
ENSG00000105193	8.474892897442963e-06	8.944318648588725
ENSG00000164344	8.474892897442963e-06	6.831198734085774
ENSG00000107295	8.506185370097384e-06	3.3244584645401174
ENSG00000267758	8.537588698597935e-06	2.7267070541920515
ENSG00000101935	8.537588698597935e-06	8.566193167780078
ENSG00000174469	8.537588698597935e-06	5.38596978481831
ENSG00000224462	8.569103257656534e-06	3.1485284272200773
ENSG00000169446	8.600729423184679e-06	8.841575961337382
ENSG00000100941	8.632467572297052e-06	8.891687069641355
ENSG00000116580	8.63246757229716e-06	8.819804934005067
ENSG00000143398	8.63246757229716e-06	8.841575961337382
ENSG00000205593	8.696281335772298e-06	8.723095546331347
ENSG00000187323	8.728357710413899e-06	7.942106918799496
ENSG00000258920	8.728357710413899e-06	7.9344489382557875
ENSG00000124097	8.72835771041393e-06	4.7792390057095675
ENSG00000168071	8.760547589204503e-06	8.903832818629208
ENSG00000144741	8.792851355329914e-06	8.605150885387037
ENSG00000096654	8.792851355329914e-06	8.444120774007208
ENSG00000187514	8.792851355329914e-06	8.944318648588725
ENSG00000169607	8.825269393201002e-06	7.969873950171512
ENSG00000213551	8.825269393201002e-06	7.991767984493303
ENSG00000101181	8.825269393201002e-06	8.640060019998039
ENSG00000023909	8.825269393201002e-06	8.282967655637904
ENSG00000233325	8.890449827971199e-06	5.739494031091057
ENSG00000186312	8.890449827971246e-06	8.140783787302826
ENSG00000137285	8.890449827971246e-06	5.612094710194548
ENSG00000086598	8.923212999850907e-06	8.936221482596823
ENSG00000128284	9.022199009388571e-06	8.764117130352583
ENSG00000117640	9.12223800157115e-06	8.63249860806786
ENSG00000270876	9.189520923937746e-06	2.252861308616972
ENSG00000231584	9.25727977391013e-06	7.764742049665463
ENSG00000213922	9.25727977391013e-06	3.7755743602353684
ENSG00000146112	9.291338674236865e-06	8.84715265668589
ENSG00000113456	9.291338674236865e-06	8.69322735300713
ENSG00000119608	9.291338674236948e-06	6.5119315507363815
ENSG00000171471	9.359817441746403e-06	5.788553186916903
ENSG00000166441	9.359817441746403e-06	8.940270065592774
ENSG00000143753	9.394238119256552e-06	8.835999265988871
ENSG00000257809	9.46344409729704e-06	3.6913842688914307
ENSG00000237506	9.498230215923157e-06	6.1449287180709415
ENSG00000213399	9.568170767404107e-06	4.701070245394401
ENSG00000182718	9.568170767404158e-06	8.911929984621112
ENSG00000169188	9.638605159827978e-06	8.491254807438674
ENSG00000236104	9.638605159827978e-06	8.761596659709188
ENSG00000109158	9.709536717996401e-06	6.221916075786952
ENSG00000111647	9.745189979024266e-06	8.643651998764877
ENSG00000189050	9.780968787894712e-06	8.51992848564997
ENSG00000273314	9.780968787894712e-06	6.758470534334797
ENSG00000138780	9.780968787894712e-06	8.473988967331426
ENSG00000229388	9.85290473681791e-06	5.669094863042637
ENSG00000198492	9.889062724051852e-06	8.839055490693989
ENSG00000095485	9.961760852119537e-06	8.658853972457846
ENSG00000167552	9.961760852119537e-06	8.3497297001548
ENSG00000118197	9.961760852119537e-06	8.71247790969605
ENSG00000158290	9.961760852119537e-06	8.849673127329284
ENSG00000131931	9.961760852119537e-06	8.41305806557007
ENSG00000157483	9.99830184823298e-06	6.743124819712638
ENSG00000162669	9.99830184823298e-06	3.856035554516803
ENSG00000116918	9.99830184823298e-06	8.709957439052657
ENSG00000217801	9.998301848233015e-06	6.489767707800145
ENSG00000232909	1.0034971371516713e-05	6.460218725461805
ENSG00000138758	1.0034971371516713e-05	8.761596659709188
ENSG00000153187	1.0034971371516713e-05	8.93217289960087
ENSG00000149403	1.0071769853012062e-05	8.735777049380923
ENSG00000101883	1.014575542164807e-05	5.527930166435703
ENSG00000182899	1.0182943377727942e-05	8.944318648588725
ENSG00000226321	1.0182943377728032e-05	6.083309738724764
ENSG00000143537	1.0182943377728032e-05	8.773742408697043
ENSG00000256101	1.0182943377728032e-05	3.4551195233185945
ENSG00000072858	1.0295293175634447e-05	8.798033906672751
ENSG00000160058	1.0295293175634447e-05	8.8795413206535
ENSG00000187492	1.0370852378894822e-05	4.759845917086897
ENSG00000144395	1.0370852378894822e-05	7.024833069076478
ENSG00000198814	1.0446943182096292e-05	8.17085413744913
ENSG00000138678	1.0446943182096292e-05	5.634187737295251
ENSG00000176871	1.0485189046820502e-05	8.558096001788178
ENSG00000184675	1.0523569150126218e-05	8.477835393505293
ENSG00000076382	1.0562083941158925e-05	8.583915612116442
ENSG00000267312	1.0562083941158925e-05	6.215873106253715
ENSG00000090020	1.0600733870485279e-05	8.499351973430578
ENSG00000089220	1.0600733870485279e-05	8.924075733608968
ENSG00000101811	1.0600733870485279e-05	8.381002998842094
ENSG00000256049	1.0639519390098057e-05	4.033138604785368
ENSG00000117222	1.0678440953420298e-05	8.756555718422403
ENSG00000189423	1.0678440953420298e-05	8.401166763989245
ENSG00000159788	1.0678440953420298e-05	8.232829688086266
ENSG00000149548	1.0678440953420298e-05	7.3094703646126415
ENSG00000232352	1.0717499015309171e-05	5.511548836970742
ENSG00000168393	1.0717499015309171e-05	8.520130642472056
ENSG00000087258	1.0756694032060394e-05	4.157227571603195
ENSG00000242732	1.0796026461412625e-05	7.894964117771588
ENSG00000170417	1.0796026461412625e-05	8.267432084705296
ENSG00000130147	1.0835496762551713e-05	3.7566913776567814
ENSG00000241593	1.0875105396114906e-05	3.2264656990670706
ENSG00000111639	1.0875105396114963e-05	8.825381629353576
ENSG00000212195	1.0914852824194886e-05	7.9751509130457405
ENSG00000106290	1.0914852824194984e-05	8.66695113844975
ENSG00000250673	1.0954739510344737e-05	5.869145271068758
ENSG00000130119	1.0954739510344737e-05	8.488786627380225
ENSG00000091157	1.0994765919581366e-05	8.650221052404223
ENSG00000143149	1.0994765919581366e-05	8.844096431980775
ENSG00000188931	1.1034932518390626e-05	8.069489696313205
ENSG00000146700	1.1034932518390626e-05	5.987850674689771
ENSG00000234134	1.1034932518390626e-05	5.705337690090609
ENSG00000253695	1.1075239774731586e-05	3.2411872939581734
ENSG00000214708	1.1075239774731586e-05	4.089853766843917
ENSG00000132763	1.1278902401621863e-05	8.431518420790239
ENSG00000088826	1.1361368599875528e-05	8.76564524270514
ENSG00000213190	1.1361368599875528e-05	8.36220904638229
ENSG00000225093	1.1361368599875628e-05	7.003371354124181
ENSG00000154640	1.1402818141182553e-05	8.777790991692996
ENSG00000180071	1.1402818141182553e-05	3.21381759509901
ENSG00000242258	1.1486152515225004e-05	8.675048304441653
ENSG00000150457	1.1486152515225004e-05	8.59858183174769
ENSG00000226856	1.1486152515225106e-05	5.369729095199306
ENSG00000229944	1.1486152515225106e-05	5.875066604818155
ENSG00000006125	1.1486152515225106e-05	8.87549273765755
ENSG00000267568	1.1528038315341846e-05	2.455996282997409
ENSG00000162244	1.1570070504983312e-05	8.944318648588725
ENSG00000108671	1.161224957165767e-05	8.859298405673744
ENSG00000133321	1.1654576004407164e-05	8.623865688014234
ENSG00000171435	1.1697050293814205e-05	3.3525818144655615
ENSG00000265802	1.1697050293814205e-05	4.000880879523527
ENSG00000232995	1.1697050293814205e-05	7.089733302656734
ENSG00000150756	1.1739672932005343e-05	8.449697469355717
ENSG00000131828	1.1739672932005343e-05	8.751971381364728
ENSG00000214655	1.1739672932005343e-05	8.85120123968184
ENSG00000187957	1.1739672932005343e-05	2.7664715865676683
ENSG00000213699	1.1825365230992259e-05	8.65579774775273
ENSG00000232036	1.1868435883801682e-05	2.053977199235886
ENSG00000167283	1.1955028687797946e-05	8.907881401625161
ENSG00000166133	1.1955028687797946e-05	8.37794677413698
ENSG00000254245	1.1955028687797946e-05	5.694997007317132
ENSG00000130489	1.1998551840385802e-05	8.126724038137832
ENSG00000227939	1.2042226830258302e-05	7.41290012310026
ENSG00000102290	1.2086054162058513e-05	2.6861170121547366
ENSG00000133142	1.2086054162058513e-05	8.75250713542645
ENSG00000162757	1.2130034342015347e-05	7.315950610196233
ENSG00000100979	1.221845527926737e-05	8.684725873371058
ENSG00000248468	1.221845527926737e-05	3.1843004380369653
ENSG00000164949	1.221845527926737e-05	8.068268321952623
ENSG00000225173	1.2397153782778429e-05	2.0129100346706252
ENSG00000232940	1.2532818447168545e-05	6.264492882208479
ENSG00000227527	1.2532818447168545e-05	4.221649808088139
ENSG00000143375	1.2578355303393993e-05	7.7845199269880325
ENSG00000102804	1.257835530339406e-05	8.657782464334405
ENSG00000138346	1.2669905109406925e-05	8.232908837918872
ENSG00000188227	1.2669905109406925e-05	5.403027254758668
ENSG00000152315	1.2715919112081334e-05	5.008880924597372
ENSG00000162441	1.2762093219208493e-05	8.509433856004152
ENSG00000102265	1.285492387078364e-05	8.846616902624168
ENSG00000116688	1.285492387078364e-05	8.806666826726374
ENSG00000242276	1.2948401328700175e-05	4.499696414234253
ENSG00000162813	1.2948401328700289e-05	8.763124772061747
ENSG00000178966	1.2995383950020813e-05	8.377613176897343
ENSG00000173757	1.2995383950020813e-05	8.534261108041582
ENSG00000170469	1.3042529884263778e-05	8.288667357975891
ENSG00000196584	1.3089839672046236e-05	8.235377017977322
ENSG00000232860	1.3089839672046236e-05	6.940810971856537
ENSG00000204860	1.3137313855675718e-05	3.501428495333511
ENSG00000186260	1.3184952979155075e-05	8.619360500789169
ENSG00000172336	1.323275758818871e-05	8.554047418792226
ENSG00000069275	1.323275758818871e-05	8.86991604230904
ENSG00000158186	1.3280728230185833e-05	8.149873311585566
ENSG00000229789	1.3280728230185997e-05	7.113193417739307
ENSG00000132423	1.3328865454267085e-05	8.122929902548913
ENSG00000243279	1.3377169811267764e-05	8.113611362196426
ENSG00000215120	1.3377169811267764e-05	3.090122667092902
ENSG00000197385	1.3377169811267811e-05	8.431975025019355
ENSG00000105472	1.3425641853744334e-05	5.416210500461536
ENSG00000272663	1.347428213597892e-05	5.207615315556793
ENSG00000135250	1.347428213597892e-05	8.783367687041503
ENSG00000221539	1.347428213597892e-05	5.675871375508522
ENSG00000049323	1.3523091213984248e-05	8.848145014976726
ENSG00000203805	1.3523091213984297e-05	2.418723709252898
ENSG00000211802	1.3572069645508614e-05	2.6118455195312755
ENSG00000233967	1.3621217990040907e-05	6.8989389062522815
ENSG00000204628	1.3621217990040907e-05	8.944318648588725
ENSG00000271936	1.3621217990040954e-05	5.695592445197575
ENSG00000205277	1.3670536808816458e-05	3.327926957529598
ENSG00000152154	1.3769688122796443e-05	8.075646002880308
ENSG00000134287	1.3919707782415405e-05	8.860290763964581
ENSG00000094916	1.4020589331772349e-05	8.83195068299292
ENSG00000253719	1.4020589331772349e-05	8.835999265988871
ENSG00000081853	1.4071292360137415e-05	6.947805527395473
ENSG00000147140	1.4071292360137415e-05	8.911929984621112
ENSG00000159208	1.4122170993267176e-05	6.450347012266675
ENSG00000177427	1.4173225810136782e-05	8.405953257869005
ENSG00000174307	1.4173225810136782e-05	8.281185095878316
ENSG00000101384	1.4224457391524237e-05	8.753499493717285
ENSG00000139117	1.4224457391524237e-05	8.151509101712215
ENSG00000136108	1.4224457391524313e-05	8.665423026097193
ENSG00000224023	1.4379218557722836e-05	4.7080469802832905
ENSG00000011105	1.4379218557722836e-05	5.11540295598411
ENSG00000144895	1.4431163041196701e-05	8.907881401625161
ENSG00000183337	1.44832872203004e-05	8.839055490693989
ENSG00000075391	1.44832872203004e-05	7.9328416760706215
ENSG00000025708	1.4588077034052966e-05	8.78084721639811
ENSG00000160741	1.4588077034052966e-05	8.845624544333333
ENSG00000138640	1.4746624324398202e-05	8.8795413206535
ENSG00000163131	1.4746624324398202e-05	8.920027150613016
ENSG00000134548	1.4799839167632313e-05	5.883957240975135
ENSG00000168653	1.4799839167632313e-05	8.81881257571423
ENSG00000106665	1.4799839167632313e-05	6.86212135092088
ENSG00000123739	1.4799839167632313e-05	8.71751885098284
ENSG00000183504	1.4853237887240376e-05	3.6505898733428803
ENSG00000135930	1.4906821087915347e-05	8.753499493717285
ENSG00000126821	1.4906821087915347e-05	8.027730201408163
ENSG00000197077	1.4960589376227248e-05	4.364301486792125
ENSG00000237978	1.496058937622738e-05	6.037118385621977
ENSG00000121904	1.5014543360629254e-05	3.553588822031068
ENSG00000248677	1.5068683651462291e-05	5.669701772066768
ENSG00000221743	1.5068683651462291e-05	7.5342530318089125
ENSG00000197168	1.512301086096037e-05	4.5944563295374765
ENSG00000253734	1.5342201196875647e-05	5.487028226610721
ENSG00000189159	1.534220119687573e-05	8.624401442075957
ENSG00000197951	1.534220119687573e-05	8.225953896454946
ENSG00000176842	1.5397472249875078e-05	4.327534303665541
ENSG00000147183	1.5508586877949597e-05	5.270973890200482
ENSG00000259917	1.5508586877949597e-05	6.069514052401952
ENSG00000086717	1.5508586877949597e-05	5.071082392566804
ENSG00000155926	1.5564431706249483e-05	8.142293808004165
ENSG00000273455	1.5564431706249483e-05	3.6208859029563696
ENSG00000132122	1.5564431706249483e-05	5.875505952513054
ENSG00000189167	1.562046904944262e-05	4.9587153617261475
ENSG00000176399	1.567669953900301e-05	6.6425890924433295
ENSG00000155008	1.567669953900301e-05	7.893661924884579
ENSG00000248610	1.567669953900301e-05	6.831274762437717
ENSG00000136872	1.5846556229976582e-05	6.604823030811998
ENSG00000250215	1.584655622997672e-05	5.339513519128312
ENSG00000262251	1.5960771421029726e-05	7.215012005128265
ENSG00000120896	1.6018174159594208e-05	8.47650943797482
ENSG00000116903	1.601817415959435e-05	8.704380743704148
ENSG00000264812	1.613357314918087e-05	5.02905090433715
ENSG00000123728	1.6133573149180927e-05	8.865867459313089
ENSG00000052802	1.6133573149180927e-05	8.722638942102233
ENSG00000118292	1.6133573149180927e-05	7.509270024785695
ENSG00000010165	1.6191570696742096e-05	8.781839574688947
ENSG00000197779	1.6191570696742096e-05	8.361164397506508
ENSG00000182798	1.6249767813847614e-05	4.064265828987973
ENSG00000122696	1.6308165153784553e-05	8.373766750723476
ENSG00000082293	1.6425563125396133e-05	4.814036006715008
ENSG00000268041	1.6484565073756338e-05	7.630730611268437
ENSG00000119787	1.6484565073756426e-05	8.75601996436068
ENSG00000212978	1.6484565073756426e-05	8.143172817528669
ENSG00000165973	1.666279071190373e-05	2.453259724859353
ENSG00000158258	1.684286003634516e-05	6.549951018862466
ENSG00000131373	1.684286003634522e-05	8.641131528121484
ENSG00000181191	1.696393947138341e-05	8.636090586834696
ENSG00000243517	1.696393947138362e-05	7.025445993135654
ENSG00000138600	1.702479118193957e-05	8.735777049380923
[truncated: 69 more rows]
