# Supplementary material for: Machine learning predicts treatment sensitivity in multiple myeloma based on molecular and clinical information coupled with drug response
Source: PLoS One. 2021 Jul 28;16(7):e0254596. doi: 10.1371/journal.pone.0254596 (PMC8318243; doi:10.1371/journal.pone.0254596)
Supplement: S1 File — (ZIP) [file pone.0254596.s004.zip › Supplementary Material 1/13q34/selected_genes_experiment_4.csv]

gene	pvalue	entropy
ENSG00000134884	1.1421504706645191e-51	8.925159860718681
ENSG00000088448	1.2810902099006297e-40	8.884591909400223
ENSG00000186184	3.770112183155761e-37	8.86530230492897
ENSG00000122026	1.0593880476969077e-35	8.929216655850528
ENSG00000133112	3.0120561273642205e-34	8.941387041246065
ENSG00000126226	2.6981948228321348e-33	8.747655246105444
ENSG00000136104	5.859403777958467e-33	8.84808075321361
ENSG00000136152	1.6946646129240873e-31	8.840961534137898
ENSG00000139746	3.3755189075182124e-30	8.879003902296445
ENSG00000102572	4.8842364099618226e-30	8.82067755847867
ENSG00000118939	5.660538336700073e-30	6.654631317873109
ENSG00000118971	6.09343598254353e-30	8.121056230342827
ENSG00000139842	2.4527489923005233e-29	8.816620763346823
ENSG00000122033	4.7200641552132534e-29	8.751712041237289
ENSG00000120685	6.307398262889616e-29	8.830322360714293
ENSG00000102763	1.298351251786067e-28	8.750180829265354
ENSG00000229152	1.4993136237723144e-28	8.16908178661115
ENSG00000132952	3.8058661549213616e-28	8.759825631500979
ENSG00000220749	8.326936318780209e-28	7.047575470564993
ENSG00000005810	3.414670173707917e-27	8.896762294795762
ENSG00000130177	3.662771673257841e-27	8.876478319136533
ENSG00000134899	4.84708650373009e-27	8.617758491506441
ENSG00000102471	1.1994854654239332e-26	8.804450377951285
ENSG00000134905	1.2857126619931327e-26	8.782635190320123
ENSG00000253051	1.6965482916712014e-26	5.262130597844721
ENSG00000188243	2.0878575528265632e-26	8.74612403413351
ENSG00000088451	2.23723219634308e-26	8.538945605152946
ENSG00000122034	2.23723219634308e-26	8.853131919533435
ENSG00000083520	5.861825681527495e-26	8.815626392158844
ENSG00000256164	4.204787180861455e-25	3.5421728075878587
ENSG00000244754	4.810840738544567e-25	8.870890312032751
ENSG00000213860	6.731469733309076e-25	5.572480729190692
ENSG00000152749	6.4366047588496456e-24	8.726834429662258
ENSG00000136169	9.54143085696254e-24	8.792279992555747
ENSG00000175198	1.2394750223150001e-23	8.409788258214391
ENSG00000242444	3.28743803139155e-23	3.850432691097607
ENSG00000065150	3.28743803139155e-23	8.880535114268378
ENSG00000134900	3.741497004248229e-23	8.86530230492897
ENSG00000139675	1.1901845181865934e-22	7.958479746050357
ENSG00000255920	1.5365023498450648e-22	3.362877238554972
ENSG00000164647	1.8601173245561024e-22	6.033623099044417
ENSG00000136100	2.112475596463191e-22	8.835910367818073
ENSG00000243181	2.555869530914764e-22	4.566379870089292
ENSG00000110092	2.901460245579208e-22	8.798862370847504
ENSG00000133114	3.7373554886098954e-22	8.649755322157187
ENSG00000227354	3.7373554886098954e-22	7.968532566726206
ENSG00000125304	3.981145042187789e-22	8.929216655850528
ENSG00000083544	5.81172916983159e-22	8.623883339394176
ENSG00000088387	7.01810619534257e-22	8.744592822161575
ENSG00000083535	7.956882370408929e-22	8.378125701471111
ENSG00000102710	1.0882958166890674e-21	8.759825631500979
ENSG00000220842	3.7707485038013405e-21	6.5743804798141605
ENSG00000136122	5.131730599996878e-21	8.160968196347458
ENSG00000152520	5.457315722413111e-21	8.79128562136777
ENSG00000102805	1.2097592809442073e-20	8.734948019925948
ENSG00000102606	1.8520038621811443e-20	8.750717670049312
ENSG00000139826	1.9678542916332504e-20	8.661925707552724
ENSG00000244582	2.0908681474529675e-20	4.208981608256511
ENSG00000120686	2.090868147452997e-20	8.908932680191299
ENSG00000196199	2.6637168662290396e-20	8.838435950977985
ENSG00000204899	2.829665236113104e-20	8.645161686241385
ENSG00000189403	4.866062258040166e-20	8.925159860718681
ENSG00000171208	5.167152040776686e-20	8.393005773708577
ENSG00000057294	6.185401958856923e-20	7.664520531808265
ENSG00000120690	7.40164986878131e-20	8.880535114268378
ENSG00000169432	7.857433664091795e-20	8.578891839460335
ENSG00000197121	8.853868542053076e-20	7.780727187637258
ENSG00000226352	1.0587209927389936e-19	5.37356168181931
ENSG00000188342	1.0587209927389936e-19	8.752706412425267
ENSG00000230091	1.3429814407280778e-19	7.575723370367609
ENSG00000102786	1.4251112806558825e-19	8.721783263342434
ENSG00000169062	2.2879925348309233e-19	8.767939221764673
ENSG00000243406	2.730678971485563e-19	7.093189357202294
ENSG00000233672	2.730678971485563e-19	5.9035816313860785
ENSG00000203778	2.8962850975025515e-19	7.766660267592997
ENSG00000152484	3.2578464519820606e-19	8.793811204527682
ENSG00000125247	3.885388939897289e-19	8.53162381920074
ENSG00000150459	4.120036957977737e-19	8.827796777554383
ENSG00000136161	7.83229937807745e-19	8.830322360714293
ENSG00000197584	8.798101253417118e-19	7.49769495682548
ENSG00000132950	8.798101253417118e-19	8.512536781605979
ENSG00000139505	1.5698090281326682e-18	8.805981589923219
ENSG00000165837	1.7616932596178186e-18	5.24473452495239
ENSG00000120697	2.3487429240753594e-18	8.892705499663915
ENSG00000132953	3.128290881195936e-18	8.789754409395835
ENSG00000126952	3.1282908811960026e-18	6.019073072739924
ENSG00000165416	4.162413531026851e-18	8.742067239001663
ENSG00000260388	4.406571467810339e-18	4.301766899383094
ENSG00000136156	5.5328611636941135e-18	8.929216655850528
ENSG00000234782	6.942585809975607e-18	7.3261698015336005
ENSG00000102796	7.347181566538833e-18	8.130672664969065
ENSG00000102738	8.227497877499198e-18	8.78569761426399
ENSG00000198715	1.1542306225780375e-17	8.724845687286301
ENSG00000180660	1.7101432231368858e-17	6.846701365348846
ENSG00000163995	1.7101432231368858e-17	5.369758561054411
ENSG00000139344	2.1390287100634528e-17	7.78009400408564
ENSG00000126216	2.6737652397394173e-17	8.721783263342434
ENSG00000121741	2.6737652397394173e-17	8.876478319136533
ENSG00000242571	3.3400461027435475e-17	4.656713832351809
ENSG00000144061	3.3400461027435475e-17	6.890784798977887
ENSG00000102531	4.169693946731589e-17	8.929216655850528
ENSG00000172766	4.657747983635067e-17	8.722777634530411
ENSG00000223685	6.138355279808161e-17	7.111500953180907
ENSG00000127870	6.485973984739538e-17	8.72584005847428
ENSG00000120675	8.081547090444516e-17	8.82067755847867
ENSG00000133111	9.018828095516803e-17	8.363350422535728
ENSG00000170919	9.526906365439206e-17	8.267721118219852
ENSG00000136144	1.0063205526152924e-16	8.800393582819439
ENSG00000228889	1.0063205526152924e-16	5.6513091011593986
ENSG00000136147	1.0629270184451466e-16	8.733953648737971
ENSG00000233695	1.2522778720377013e-16	6.72447060119697
ENSG00000136159	1.6444321853235515e-16	8.426472969145797
ENSG00000120662	1.7363089141998073e-16	8.4062683038665
ENSG00000133103	1.8332457193164216e-16	8.72584005847428
ENSG00000066185	2.5375733649249756e-16	6.711886914963253
ENSG00000134882	2.678495360121892e-16	8.419688023977548
ENSG00000120688	3.149225218077907e-16	8.245369089804733
ENSG00000165487	3.323583880883873e-16	8.738010443869817
ENSG00000174448	3.905812248702401e-16	3.4793981501910842
ENSG00000139517	4.1214014435356655e-16	8.374271473215757
ENSG00000185101	4.588386621161399e-16	8.76893359295265
ENSG00000144369	5.388309945824193e-16	8.357559848555457
ENSG00000152193	8.256633927766571e-16	7.516663184736563
ENSG00000147872	1.0766720900701591e-15	8.716195256238654
ENSG00000107518	1.1352395544310995e-15	4.9732056981578605
ENSG00000229521	1.1969451021401593e-15	3.2013371738813414
ENSG00000217027	1.1969451021401762e-15	6.925055549960297
ENSG00000136146	1.3304410642688364e-15	8.57818491137596
ENSG00000228397	1.4785897197151002e-15	5.5067177570376185
ENSG00000241612	1.731791803930524e-15	3.7826144071383436
ENSG00000166171	1.9238637076202013e-15	8.134691079831466
ENSG00000176268	2.1368968382301387e-15	4.801312926987615
ENSG00000219133	2.251967770939462e-15	3.639447391196323
ENSG00000236444	2.251967770939494e-15	4.47339487924384
ENSG00000075945	2.3731404572117637e-15	8.742067239001663
ENSG00000253710	3.082262882826987e-15	8.280683307926875
ENSG00000005812	3.4211079352666666e-15	8.807512801895154
ENSG00000171365	3.60403760107199e-15	8.093101843596136
ENSG00000023516	3.999285068173604e-15	8.852137548345457
ENSG00000264539	3.999285068173604e-15	4.284778684268447
ENSG00000196368	4.67349593961139e-15	6.238765772001743
ENSG00000262468	4.922212457328295e-15	7.98749346313717
ENSG00000136141	4.922212457328365e-15	8.607576848486861
ENSG00000143257	5.459404840330635e-15	5.835070395049657
ENSG00000163947	5.7492574969522125e-15	8.828791148742358
ENSG00000163898	6.054257354649153e-15	5.290745807209017
ENSG00000150401	6.054257354649153e-15	8.43338962134502
ENSG00000254911	7.0681243251974694e-15	7.470201654862441
ENSG00000139737	7.441901716294508e-15	8.648760950969208
ENSG00000169905	7.835132374955047e-15	8.849075124401589
ENSG00000169894	9.141753598575223e-15	3.6200928173957867
ENSG00000083642	9.141753598575223e-15	8.758294419529046
ENSG00000253309	9.623267362175007e-15	7.2649210746892585
ENSG00000139597	1.0129738881592737e-14	8.742067239001663
ENSG00000173171	1.1811941700904531e-14	8.490466630447287
ENSG00000156535	1.3768551766738805e-14	6.957953616765543
ENSG00000120699	1.3768551766738805e-14	8.643172943865428
ENSG00000188811	1.6881126753686108e-14	8.84808075321361
ENSG00000260992	1.7761775164560402e-14	5.99434579442559
ENSG00000204977	2.068412383182352e-14	8.66598250268457
ENSG00000134864	2.28902706001231e-14	8.127440153724779
ENSG00000112981	2.407863218622448e-14	4.598739374966485
ENSG00000165475	2.532767686271779e-14	8.653275276505076
ENSG00000239827	2.9470122234933736e-14	5.007106729980439
ENSG00000153487	3.604579354787351e-14	8.305895193409373
ENSG00000174405	5.119930562519803e-14	8.618295332290398
ENSG00000133104	5.3822948604568745e-14	8.856194343477304
ENSG00000151849	6.251348062531533e-14	8.721783263342434
ENSG00000091483	6.251348062531533e-14	8.80291916597935
ENSG00000144935	6.570640824757552e-14	6.643972064615559
ENSG00000197747	6.905965958998129e-14	8.800393582819439
ENSG00000123200	7.258114196312956e-14	8.830322360714293
ENSG00000171161	8.8521310004475e-14	8.68879206150371
ENSG00000126790	9.301660545961117e-14	8.68879206150371
ENSG00000128581	9.773627851823253e-14	7.7123778215597705
ENSG00000139514	1.0789328022834417e-13	8.912989475323146
ENSG00000125246	1.0789328022834417e-13	8.291656755257947
ENSG00000168852	1.0789328022834417e-13	5.439100092988026
ENSG00000187944	1.1335421750325733e-13	3.388852173689297
ENSG00000168615	1.1908680063349622e-13	8.840758967261408
ENSG00000184719	1.1908680063349622e-13	8.283745731870743
ENSG00000214460	1.314206136781576e-13	5.396955869392371
ENSG00000058668	1.3142061367815996e-13	8.866833516900904
ENSG00000112218	1.946118433798667e-13	8.157218761394184
ENSG00000151773	2.0436402594247966e-13	7.853469053560807
ENSG00000232224	2.1459633027720636e-13	6.941438583208399
ENSG00000139684	2.1459633027720787e-13	8.743061610189642
ENSG00000224418	2.2533195798723507e-13	5.096799896296848
ENSG00000261485	2.365952100686675e-13	6.493597188246378
ENSG00000102543	2.4841153793149533e-13	8.24868647727613
ENSG00000143294	3.1676756980800523e-13	8.853131919533435
ENSG00000143420	3.490172554013656e-13	8.88864870453207
ENSG00000123179	3.6633125957745264e-13	8.566014525980423
ENSG00000007968	4.0353026621025426e-13	8.728365641634191
ENSG00000136153	4.0353026621025426e-13	8.223738005855585
ENSG00000142733	4.0353026621025426e-13	8.530040210577768
ENSG00000164237	4.234978095503063e-13	7.958954512369412
ENSG00000136943	4.66390023111395e-13	4.514978688528664
ENSG00000259343	5.653759295650743e-13	7.770467665044491
ENSG00000168159	6.849327103411379e-13	8.88306069742829
ENSG00000185896	7.185089804538511e-13	8.860251138609149
ENSG00000155962	7.905853484734431e-13	8.844023958081767
ENSG00000120913	7.905853484734431e-13	7.994985336389793
ENSG00000123178	7.905853484734431e-13	8.196942511750114
ENSG00000110876	8.292415009980968e-13	8.908932680191299
ENSG00000139641	8.697530386437219e-13	8.904875885059452
ENSG00000205106	9.122072895718227e-13	4.91140313867321
ENSG00000139508	9.566956080212787e-13	8.704024870843115
ENSG00000101134	1.0033135558815352e-12	4.079453670290621
ENSG00000132964	1.0521610922643633e-12	8.430864038185108
ENSG00000229196	1.0521610922643633e-12	5.372247278627366
ENSG00000120656	1.1033427714177758e-12	8.687797690315735
ENSG00000231856	1.1569679493401158e-12	6.028666041291952
ENSG00000105982	1.3982711765863672e-12	7.864004887562822
ENSG00000187098	1.5368178367792838e-12	7.802710116255097
ENSG00000163584	1.5368178367792838e-12	8.860251138609149
ENSG00000239470	1.5368178367793056e-12	4.430376741583312
ENSG00000221100	1.6110605866025988e-12	3.7202733688178466
ENSG00000238121	1.855565390221645e-12	8.017855742394394
ENSG00000143368	1.8555653902216715e-12	8.797867999659527
ENSG00000143515	1.9448959702386547e-12	8.941387041246065
ENSG00000183155	2.038445701368371e-12	8.525244007785474
ENSG00000171206	2.136409874645521e-12	8.805981589923219
ENSG00000158882	2.238992629021484e-12	8.346920675131853
ENSG00000027001	2.458877044356722e-12	8.14507528972754
ENSG00000267270	2.4588770443567392e-12	7.172990262556111
ENSG00000237082	2.576634834628209e-12	4.347705684484921
ENSG00000133106	2.576634834628209e-12	8.74864961729342
ENSG00000171877	2.6999243358247046e-12	5.09524176451766
ENSG00000179630	2.829000153426528e-12	8.413845053346238
ENSG00000182397	2.829000153426528e-12	5.768286756873283
ENSG00000141665	2.829000153426528e-12	5.691432643973809
ENSG00000160712	2.829000153426528e-12	8.93733024611422
ENSG00000203602	2.9641283604956704e-12	5.796229094107794
ENSG00000158220	3.1055870023957786e-12	5.346883858730035
ENSG00000102096	3.2536666231839055e-12	8.945443836377912
ENSG00000198157	3.408670814579865e-12	8.300227875925657
ENSG00000080823	3.570916788455108e-12	7.480656389757835
ENSG00000083635	3.5709167884551336e-12	7.794271595051608
ENSG00000121390	4.716105998358023e-12	8.721246422558476
ENSG00000228444	4.716105998358023e-12	5.314201325841619
ENSG00000204616	4.7161059983580904e-12	5.3098386529757775
ENSG00000132481	4.7161059983580904e-12	8.532283916481251
ENSG00000260101	5.172646085111981e-12	8.724308846502344
ENSG00000203995	5.172646085111981e-12	7.283883183708867
ENSG00000149926	5.172646085111981e-12	5.0820903053182125
ENSG00000159352	5.416906700605233e-12	8.881529485456355
ENSG00000025423	5.416906700605349e-12	6.379640147290693
ENSG00000175344	6.512268512568522e-12	2.8312859957858527
ENSG00000139687	6.512268512568522e-12	8.896762294795762
ENSG00000120334	6.512268512568522e-12	7.942326310055731
ENSG00000078328	6.818426762730956e-12	2.6955681833274596
ENSG00000102007	7.138693225647126e-12	8.876478319136533
ENSG00000166407	7.138693225647151e-12	3.1982497119056434
ENSG00000133640	7.473704396878844e-12	3.7993170615949943
ENSG00000143374	8.573999554659133e-12	8.691317644663624
ENSG00000206549	9.832748239026783e-12	6.388452573285181
ENSG00000014914	9.832748239026783e-12	7.3821959308301635
ENSG00000116141	1.0291311488808004e-11	5.64119468058113
ENSG00000213612	1.0770830342364063e-11	5.214457479054894
ENSG00000220793	1.1272242029292838e-11	3.6159808405804856
ENSG00000139496	1.2344699401770674e-11	8.750180829265354
ENSG00000133065	1.2344699401770762e-11	8.822208770450603
ENSG00000117593	1.2917831440901521e-11	8.738547284653771
ENSG00000272016	1.2917831440901521e-11	6.730125509155586
ENSG00000154102	1.414346356147883e-11	8.470405138739515
ENSG00000198553	1.414346356147883e-11	4.087170658646234
ENSG00000102057	1.4143463561479031e-11	7.5687089445939755
ENSG00000165188	1.4143463561479031e-11	5.112515599600752
ENSG00000102753	1.4798334651963284e-11	8.650292162941144
ENSG00000143549	1.548290933980441e-11	8.917046270454989
ENSG00000157045	1.6198505785599312e-11	8.78569761426399
ENSG00000099622	1.6946499298835787e-11	8.941387041246065
ENSG00000225946	1.6946499298835787e-11	2.238933986432828
ENSG00000101489	1.6946499298835907e-11	5.1984823180393445
ENSG00000121644	1.854547910908274e-11	8.85718871466528
ENSG00000112182	1.854547910908274e-11	8.538408764368988
ENSG00000111450	1.9399524020228303e-11	8.602068151763014
ENSG00000177628	1.9399524020228303e-11	8.852137548345457
ENSG00000143401	1.9399524020228303e-11	8.868364728872839
ENSG00000261801	2.0292088573708642e-11	4.054639988658207
ENSG00000116161	2.1224872122462555e-11	8.811032756243042
ENSG00000139793	2.1224872122462555e-11	8.887117492560137
ENSG00000151276	2.219964724188454e-11	5.879493085967589
ENSG00000174938	2.219964724188454e-11	5.87286858248971
ENSG00000134590	2.219964724188454e-11	8.716195256238654
ENSG00000219891	2.3218262806082014e-11	6.7634614424970785
ENSG00000231738	2.3218262806082263e-11	5.322572991209453
ENSG00000140443	2.3218262806082263e-11	8.525041440908984
ENSG00000143387	2.4282647189897836e-11	8.138263430830397
ENSG00000267251	2.4282647189897836e-11	3.18884174700011
ENSG00000225721	2.4282647189897836e-11	4.01935960411042
ENSG00000085552	2.428264718989801e-11	6.11075237810867
ENSG00000229503	2.428264718989801e-11	2.9883941110030765
ENSG00000136643	2.5394811601681323e-11	8.758294419529046
ENSG00000138172	2.5394811601681323e-11	8.009977198583265
ENSG00000165338	2.5394811601681685e-11	8.494444115199197
ENSG00000185437	2.655685355199762e-11	7.726950868464856
ENSG00000042781	2.903941342863624e-11	7.598001872448073
ENSG00000172458	2.9039413428636445e-11	6.351674159123574
ENSG00000112210	2.9039413428636755e-11	7.881579176380125
ENSG00000116954	3.470580951698729e-11	8.73142806557806
ENSG00000267127	3.470580951698741e-11	5.250410018013244
ENSG00000187601	3.470580951698741e-11	8.831853572686226
ENSG00000073861	3.9653437619163746e-11	7.284264081216903
ENSG00000152332	3.9653437619164166e-11	8.892705499663915
ENSG00000117280	4.1451385105968016e-11	8.78921756861188
ENSG00000247400	4.1451385105968455e-11	8.14989697544198
ENSG00000203705	4.3329124060000236e-11	8.73142806557806
ENSG00000105373	4.529011566333611e-11	8.929216655850528
ENSG00000017621	4.529011566333643e-11	7.208362559824563
ENSG00000136636	4.733796761800338e-11	8.852137548345457
ENSG00000122367	4.733796761800338e-11	5.108213451025964
ENSG00000165507	4.733796761800388e-11	8.78569761426399
ENSG00000164403	4.94764401879348e-11	8.525983415445921
ENSG00000116667	4.94764401879348e-11	8.50898434768202
ENSG00000228808	5.404108899516273e-11	2.402840817902334
ENSG00000225579	5.6475606394643985e-11	7.214040584587645
ENSG00000176933	5.901744059935256e-11	6.453089905068869
ENSG00000273058	5.901744059935319e-11	7.345462174044001
ENSG00000181577	6.167121412495749e-11	3.7601632426888623
ENSG00000147162	6.44417437283969e-11	8.945443836377912
ENSG00000159556	6.444174372839736e-11	8.105483581248778
ENSG00000143321	7.035335740447704e-11	8.896762294795762
ENSG00000236675	7.350511931769234e-11	7.231434631869457
ENSG00000143158	7.679501051390767e-11	8.760820002688957
ENSG00000130827	7.679501051390767e-11	8.88864870453207
ENSG00000163191	7.67950105139085e-11	8.805981589923219
ENSG00000236577	8.022894467453935e-11	5.469288893945513
ENSG00000225598	8.022894467453963e-11	3.2476306526640513
ENSG00000101746	8.381308239721012e-11	7.8902516369721365
ENSG00000149289	8.755384123079942e-11	8.250015122371575
ENSG00000198108	9.145790610654855e-11	8.726834429662258
ENSG00000160752	9.145790610655017e-11	8.782635190320123
ENSG00000116852	9.145790610655017e-11	8.84808075321361
ENSG00000168528	9.55322401803865e-11	7.781713195170029
ENSG00000132967	9.55322401803865e-11	6.935805199181251
ENSG00000216990	9.55322401803865e-11	4.881338470167558
ENSG00000104852	9.978409610214223e-11	8.93733024611422
ENSG00000104325	9.978409610214223e-11	8.795342416499613
ENSG00000172955	1.0885090229272586e-10	6.168765914108968
ENSG00000167046	1.136819130601298e-10	6.100060192436079
ENSG00000133328	1.1872259246830598e-10	7.431664045722816
ENSG00000065613	1.1872259246830683e-10	8.78010960716021
ENSG00000089050	1.1872259246830683e-10	8.303827140653482
ENSG00000143252	1.2398182579003677e-10	8.798862370847504
ENSG00000116521	1.2398182579003677e-10	8.89117428769198
ENSG00000180815	1.2946886532690382e-10	5.257572364117583
ENSG00000168477	1.2946886532690382e-10	7.3039722819116655
ENSG00000228013	1.2946886532690382e-10	6.681999599839024
ENSG00000227268	1.2946886532690475e-10	6.91789210007481
ENSG00000150630	1.2946886532690475e-10	7.400781696710858
ENSG00000169740	1.3519334515761905e-10	8.493529054391155
ENSG00000186827	1.3519334515762e-10	7.795420693230874
ENSG00000122042	1.3519334515762145e-10	8.804450377951285
ENSG00000136098	1.3519334515762145e-10	8.444768202429069
ENSG00000064601	1.411652964614751e-10	8.850606336373524
ENSG00000185499	1.411652964614751e-10	7.57677228670643
ENSG00000138823	1.4739516343859299e-10	4.427350503057454
ENSG00000148450	1.473951634385935e-10	8.429869666997131
ENSG00000107745	1.5389381984949493e-10	8.686266478343798
ENSG00000198892	1.6067258619728005e-10	7.528672268212294
ENSG00000153531	1.6067258619728005e-10	6.494512395471391
ENSG00000117697	1.7511807221415498e-10	8.6862664783438
ENSG00000197208	1.7511807221415498e-10	7.359835117034431
ENSG00000130413	1.7511807221415622e-10	8.254406191410887
ENSG00000173110	1.7511807221415622e-10	7.670853879322777
ENSG00000143198	1.8280983072762256e-10	8.83996716294992
ENSG00000168016	1.9919786459639906e-10	8.88864870453207
ENSG00000160753	1.9919786459640046e-10	8.548256133481104
ENSG00000042832	1.9919786459640046e-10	8.12956060313171
ENSG00000147485	2.0792237705859524e-10	7.285558238944714
ENSG00000072682	2.079223770585967e-10	8.610973546338192
ENSG00000137338	2.079223770585967e-10	8.288541934663037
ENSG00000143164	2.170203415950591e-10	8.847543912429655
ENSG00000132963	2.1702034159506218e-10	8.752706412425267
ENSG00000163728	2.1702034159506218e-10	8.88864870453207
ENSG00000270101	2.2650735670989524e-10	7.695306440069858
ENSG00000179085	2.2650735670989847e-10	8.71466404426672
ENSG00000162885	2.363996554952047e-10	8.704024870843115
ENSG00000185222	2.467141307226194e-10	8.45594421663663
ENSG00000117362	2.4671413072262117e-10	8.892705499663915
ENSG00000186283	2.4671413072262117e-10	8.925159860718681
ENSG00000175701	2.574683608966171e-10	8.34020658980912
ENSG00000184752	2.574683608966171e-10	8.678152888080106
ENSG00000101842	2.6868063730519865e-10	5.433084329795097
ENSG00000257698	2.6868063730519865e-10	8.17472219036597
ENSG00000103260	2.6868063730520346e-10	8.321788100029291
ENSG00000238098	2.8036999210490954e-10	5.356122385283482
ENSG00000119242	2.803699921049115e-10	8.446299414401004
ENSG00000159712	2.803699921049115e-10	6.069712115608459
ENSG00000237686	3.052599459035249e-10	5.830841193001637
ENSG00000184156	3.052599459035249e-10	5.551977091287305
ENSG00000070182	3.052599459035249e-10	7.297650254520731
ENSG00000079156	3.0525994590352814e-10	5.8463199405933475
ENSG00000087510	3.052599459035303e-10	4.408584668164898
ENSG00000108474	3.1850258157689974e-10	8.620618348573819
ENSG00000232415	3.323064330310199e-10	1.675357056751601
ENSG00000232907	3.323064330310258e-10	6.91917221736087
ENSG00000133121	3.466946969922002e-10	8.40871457664648
ENSG00000077152	3.6169150352282257e-10	8.286775676238541
ENSG00000143862	3.6169150352282257e-10	8.687797690315731
ENSG00000183690	3.77321952495639e-10	4.407941067776616
ENSG00000140988	3.936121514487558e-10	8.93733024611422
ENSG00000105784	3.936121514487558e-10	5.396364703372336
ENSG00000232022	3.9361215144875857e-10	5.491849469643112
ENSG00000213995	4.1058925487184063e-10	8.51174497729449
ENSG00000188015	4.1058925487184063e-10	3.0952957438329127
ENSG00000139438	4.282815049756197e-10	7.217101979066009
ENSG00000234476	4.282815049756197e-10	4.403242568807807
ENSG00000198860	4.467182739989282e-10	8.803456006763307
ENSG00000247746	4.467182739989282e-10	7.323337977229416
ENSG00000269942	4.4671827399893295e-10	4.633725022152033
ENSG00000163348	4.859487729539876e-10	8.83996716294992
ENSG00000001561	4.859487729539876e-10	8.788223197423902
ENSG00000085382	4.859487729539876e-10	8.263664323088006
ENSG00000131788	4.859487729539876e-10	8.695171872918978
ENSG00000183741	4.859487729539911e-10	8.852137548345457
ENSG00000216809	5.068073009244439e-10	5.97504466318027
ENSG00000084444	5.068073009244512e-10	8.309670111284795
ENSG00000224356	5.068073009244529e-10	5.7767945665252425
ENSG00000116957	5.28540040191256e-10	8.644167315053407
ENSG00000176393	5.28540040191256e-10	8.755231995585177
ENSG00000182472	5.28540040191256e-10	8.1297631700082
ENSG00000107249	5.511827055786609e-10	8.211921811442483
ENSG00000237672	5.511827055786688e-10	5.8841787496443185
ENSG00000164542	5.747724313421745e-10	8.08564278476578
ENSG00000149929	5.993478259189615e-10	8.63758493676165
ENSG00000089876	5.993478259189615e-10	8.66950245703246
ENSG00000117595	5.9934782591897e-10	5.4006375194028005
ENSG00000242759	5.993478259189722e-10	6.099891673035437
ENSG00000112378	5.993478259189722e-10	8.904875885059452
ENSG00000103489	6.249490287220318e-10	8.498095776578063
ENSG00000250546	6.516177690516009e-10	4.979951719396006
ENSG00000160767	6.516177690516078e-10	8.471229422627076
ENSG00000165868	7.083330978293074e-10	4.501578579125711
ENSG00000183128	7.083330978293149e-10	4.617884459176039
ENSG00000259514	7.384716557008072e-10	6.668382830127042
ENSG00000115556	7.384716557008072e-10	7.885649987893568
ENSG00000230155	7.384716557008098e-10	5.677000653397558
ENSG00000186073	7.384716557008098e-10	7.980034404306813
ENSG00000202290	7.698618238448912e-10	6.446668131388027
ENSG00000273338	7.698618238448912e-10	8.424941757173862
ENSG00000138794	7.698618238448967e-10	8.397081032034897
ENSG00000239374	7.698618238448967e-10	2.9075086936383006
ENSG00000102595	8.025542442540746e-10	8.729896853606125
ENSG00000204054	8.366015511919224e-10	8.806975961111196
ENSG00000137434	8.366015511919224e-10	6.608167379732952
ENSG00000186665	8.366015511919224e-10	8.316331799956487
ENSG00000249738	8.720584472103526e-10	3.6511904866540004
ENSG00000199477	8.720584472103526e-10	4.7943212800004495
ENSG00000215483	8.720584472103619e-10	4.356894961698099
ENSG00000125657	9.089817819716414e-10	4.957952514928671
ENSG00000173451	9.089817819716414e-10	8.429077862685642
ENSG00000170677	9.089817819716511e-10	7.08394405417696
ENSG00000169436	9.089817819716511e-10	3.858160170796793
ENSG00000120509	9.089817819716511e-10	8.602068151763012
ENSG00000221887	9.089817819716511e-10	2.936556672331887
ENSG00000267052	9.474306339750758e-10	3.1132814792539767
ENSG00000122378	9.474306339750758e-10	8.706550454003029
ENSG00000229111	9.474306339750824e-10	4.536818964221299
ENSG00000271387	1.0291528594100439e-09	5.284351223090284
ENSG00000186187	1.0725563123147098e-09	7.546953485113972
ENSG00000163362	1.0725563123147098e-09	7.797162303074372
ENSG00000235949	1.0725563123147175e-09	3.9205929307080907
ENSG00000159346	1.1177456268921635e-09	8.899287877955674
ENSG00000121900	1.1647923608013048e-09	6.335251239740552
ENSG00000163113	1.164792360801313e-09	8.72936001282217
ENSG00000197444	1.164792360801313e-09	6.2238241451385115
ENSG00000125459	1.1647923608013255e-09	8.76893359295265
ENSG00000272732	1.2137708579189095e-09	6.241269494097217
ENSG00000103381	1.2137708579189095e-09	8.15231776529981
ENSG00000139433	1.2137708579189266e-09	8.675090464136238
ENSG00000163399	1.264758353489408e-09	8.870890312032751
ENSG00000203668	1.264758353489408e-09	8.78010960716021
ENSG00000162929	1.264758353489408e-09	7.9288088163702755
ENSG00000243710	1.317835083109189e-09	5.141463706960356
ENSG00000163629	1.317835083109203e-09	7.743602668710069
ENSG00000261292	1.3178350831092124e-09	5.670947038383031
ENSG00000143363	1.3730843956797582e-09	8.742067239001663
ENSG00000163041	1.430592870468442e-09	8.874947107164598
ENSG00000213846	1.4305928704684523e-09	6.896558506327454
ENSG00000083845	1.4305928704684523e-09	8.941387041246065
ENSG00000117262	1.490450438421323e-09	8.362021777440285
ENSG00000136143	1.5527505078759348e-09	8.567545737952356
ENSG00000170959	1.5527505078759404e-09	4.16923192174263
ENSG00000162909	1.6175900948280363e-09	8.925159860718681
ENSG00000183250	1.6175900948280363e-09	7.022271377355265
ENSG00000167920	1.6175900948280363e-09	8.083522335358849
ENSG00000169231	1.8283731043675837e-09	8.402924002666207
ENSG00000162999	1.8283731043675837e-09	7.309187518190443
ENSG00000146555	1.82837310436759e-09	4.373073930549073
ENSG00000177106	1.82837310436759e-09	8.456938587824608
ENSG00000167964	1.9044179022998414e-09	8.483884252155528
ENSG00000196092	1.9835463111259294e-09	8.197880374320365
ENSG00000143514	1.9835463111259294e-09	8.760820002688957
ENSG00000147251	1.9835463111259294e-09	8.784166402292056
ENSG00000223843	1.9835463111259435e-09	2.8507284111307856
ENSG00000184949	2.065880004078478e-09	5.531882301473682
ENSG00000077264	2.0658800040784855e-09	5.067864855442554
ENSG00000068308	2.0658800040784855e-09	8.85466313150537
ENSG00000131791	2.0658800040784855e-09	8.649755322157187
ENSG00000154114	2.0658800040784855e-09	8.912989475323146
ENSG00000224326	2.151545315438593e-09	2.7804234417899885
ENSG00000119862	2.151545315438593e-09	8.667513714656502
ENSG00000161940	2.1515453154386162e-09	5.974857799549049
ENSG00000135631	2.1515453154386162e-09	8.766408009792737
ENSG00000228812	2.1515453154386162e-09	6.070032946254324
ENSG00000102385	2.240673413411527e-09	5.173678616692952
ENSG00000143458	2.240673413411527e-09	8.735484860709905
ENSG00000130695	2.240673413411551e-09	8.716195256238654
ENSG00000173947	2.240673413411551e-09	5.702465346915145
ENSG00000143493	2.3334004791893406e-09	8.703822303966625
ENSG00000007392	2.429867892413472e-09	8.866833516900904
ENSG00000259424	2.4298678924134805e-09	3.4966601712151353
ENSG00000109452	2.5302224232570274e-09	6.9945321403703336
ENSG00000260521	2.5302224232570274e-09	6.004811977196144
ENSG00000149925	2.5302224232570274e-09	8.904875885059452
ENSG00000101557	2.634616431353576e-09	8.868364728872839
ENSG00000067704	2.7432080718067655e-09	8.896762294795762
ENSG00000248677	2.7432080718067655e-09	5.601479454535572
ENSG00000080709	2.7432080718067754e-09	1.8477863739142488
ENSG00000159261	2.7432080718067754e-09	7.145639386873669
ENSG00000171224	2.7432080718067754e-09	7.15714611174767
ENSG00000088280	2.8561615085235476e-09	7.321960155016366
ENSG00000116747	2.856161508523568e-09	8.826265565582448
ENSG00000153132	2.856161508523568e-09	7.907051591237331
ENSG00000095203	2.9736471351198855e-09	4.887975413870581
ENSG00000204227	2.9736471351198855e-09	8.784166402292056
ENSG00000143578	3.0958418036578784e-09	8.536085748085569
ENSG00000188549	3.0958418036578784e-09	7.740186150047695
ENSG00000229605	3.0958418036579115e-09	3.592402092304678
ENSG00000158773	3.2229290614809115e-09	8.884591909400223
ENSG00000243284	3.2229290614809115e-09	5.147117569475939
ENSG00000143570	3.355099396421001e-09	8.766408009792737
ENSG00000233461	3.355099396421001e-09	7.585012550814051
ENSG00000126947	3.3550993964210368e-09	7.476745318038561
ENSG00000213943	3.4925504906638817e-09	3.1177725905814078
ENSG00000240298	3.492550490663919e-09	5.670196376351023
ENSG00000160710	3.492550490663919e-09	8.941387041246065
ENSG00000117479	3.6354874835640195e-09	8.509756234918537
ENSG00000166743	3.6354874835640195e-09	5.104990538564472
ENSG00000122376	3.6354874835640195e-09	8.741530398217707
ENSG00000198216	3.784123243712666e-09	5.850885723120067
ENSG00000260360	3.784123243712666e-09	5.362709047653522
ENSG00000214514	3.784123243712666e-09	3.5648935624782117
ENSG00000272610	3.7841232437126926e-09	1.936388482761715
ENSG00000225151	3.784123243712733e-09	7.285020728468369
ENSG00000133059	3.938678650572031e-09	8.678152888080106
ENSG00000150477	3.938678650572031e-09	8.080624098022028
ENSG00000008256	3.938678650572031e-09	7.8925851032872645
ENSG00000128567	4.09938288599713e-09	8.389019838422245
ENSG00000100650	4.0993828859971736e-09	8.93733024611422
ENSG00000180098	4.0993828859971736e-09	8.565556995576403
ENSG00000126010	4.0993828859972025e-09	4.7965283574229955
ENSG00000143553	4.0993828859972025e-09	8.708081665974962
ENSG00000253982	4.2664737359797895e-09	7.656897318427774
ENSG00000122218	4.266473735979804e-09	8.900819089927607
ENSG00000102699	4.266473735979804e-09	8.833842315062183
ENSG00000106211	4.440197902956755e-09	8.874947107164598
ENSG00000163344	4.440197902956755e-09	8.813558339402954
ENSG00000196972	4.440197902956755e-09	5.753320800189896
ENSG00000143376	4.620811329038238e-09	8.750180829265354
ENSG00000157578	4.620811329038238e-09	6.712530587596137
ENSG00000270036	4.620811329038288e-09	4.322201762300869
ENSG00000166863	4.8085795305220905e-09	2.850454240287393
ENSG00000232065	4.8085795305220905e-09	4.978151182457984
ENSG00000214309	4.8085795305220905e-09	6.879324642366008
ENSG00000118200	4.8085795305220905e-09	8.842492746109832
ENSG00000237188	4.808579530522142e-09	7.0260476093893445
ENSG00000184831	5.003777944071557e-09	8.234448039124704
ENSG00000180964	5.003777944071557e-09	8.71366967307874
ENSG00000185634	5.003777944071557e-09	6.255684545905957
ENSG00000231327	5.003777944071557e-09	6.032685331628767
ENSG00000165434	5.003777944071557e-09	8.110958009669863
ENSG00000162522	5.206692284946384e-09	8.362892892131706
ENSG00000206052	5.206692284946384e-09	5.011964091244057
ENSG00000148484	5.206692284946384e-09	8.808507173083129
ENSG00000248596	5.206692284946384e-09	3.8959263856999327
ENSG00000238086	5.41761891768944e-09	5.471005921438348
ENSG00000214900	5.41761891768944e-09	7.252534222683725
ENSG00000168938	5.41761891768944e-09	7.266886450585955
ENSG00000173141	5.41761891768944e-09	8.71160162032285
ENSG00000143761	5.41761891768944e-09	8.93733024611422
ENSG00000076356	5.41761891768944e-09	6.755827804686469
ENSG00000181804	5.63686523968483e-09	8.583772918479742
ENSG00000259709	5.63686523968483e-09	5.936132770791134
ENSG00000159348	5.864750078013489e-09	8.864307933740994
ENSG00000076321	5.864750078013531e-09	8.637584936761646
ENSG00000273226	5.8647500780135936e-09	6.041006917623853
ENSG00000130997	5.8647500780135936e-09	8.280885874803367
ENSG00000143418	6.347770238258563e-09	8.81508955137489
ENSG00000198739	6.347770238258563e-09	3.077429081605507
ENSG00000163625	6.347770238258563e-09	8.460053408419517
ENSG00000175137	6.347770238258675e-09	8.733953648737971
ENSG00000272259	6.603604129646518e-09	5.542568558321602
ENSG00000214832	6.6036041296465886e-09	6.010556742708061
ENSG00000023572	6.6036041296465886e-09	8.290530677038994
ENSG00000236854	6.6036041296465886e-09	3.6383183768428013
ENSG00000180530	6.6036041296465886e-09	8.365215908415125
ENSG00000165819	6.6036041296466125e-09	8.846549541241677
ENSG00000101190	6.869474570381473e-09	8.20633235045821
ENSG00000139679	6.869474570381473e-09	8.093841251256585
ENSG00000242391	7.145763986050134e-09	2.4665575150359107
ENSG00000237276	7.145763986050185e-09	7.858567050684493
ENSG00000162734	7.145763986050185e-09	8.872421524004686
ENSG00000189143	7.14576398605021e-09	5.635190129179897
ENSG00000142534	7.14576398605021e-09	8.941387041246065
ENSG00000101222	7.432868918089631e-09	4.5792612784014075
ENSG00000163689	7.432868918089631e-09	6.078116027824105
ENSG00000198853	7.432868918089631e-09	7.4490677957454166
ENSG00000188385	7.432868918089631e-09	7.691223066055312
ENSG00000229203	7.432868918089631e-09	2.281684326439516
ENSG00000254873	7.432868918089631e-09	6.666460549355346
ENSG00000182993	7.432868918089631e-09	6.540075353392114
ENSG00000143155	7.731200526915322e-09	8.700962446899247
ENSG00000228264	7.731200526915322e-09	4.792046213337127
ENSG00000228486	7.731200526915376e-09	8.527769590945384
ENSG00000147400	7.731200526915376e-09	8.64363047426945
ENSG00000251323	7.731200526915376e-09	7.074808577999519
ENSG00000143771	7.731200526915376e-09	8.541673755189347
ENSG00000196954	7.731200526915376e-09	8.868364728872839
ENSG00000186063	7.731200526915376e-09	8.795342416499613
ENSG00000271109	8.041185112298636e-09	5.890057210786451
ENSG00000196668	8.041185112298692e-09	7.376201336092909
ENSG00000143314	8.041185112298692e-09	8.82320314163858
ENSG00000081721	8.041185112298692e-09	8.763882426632826
ENSG00000176124	8.041185112298778e-09	8.317651994517512
ENSG00000215374	8.041185112298806e-09	5.435073422013346
ENSG00000165802	8.363264651558115e-09	8.732422436766036
ENSG00000166401	8.363264651558115e-09	7.970640453632033
ENSG00000145861	8.363264651558115e-09	2.6167010303647253
ENSG00000244242	8.363264651558173e-09	7.995804054430173
ENSG00000203799	8.363264651558173e-09	7.769684646113616
ENSG00000166819	8.697897356147205e-09	5.228488163907986
ENSG00000184584	8.697897356147205e-09	8.86277672176906
ENSG00000242258	8.697897356147205e-09	8.672028040192371
ENSG00000163431	8.697897356147205e-09	5.261871359112057
ENSG00000179397	9.045558247241822e-09	7.194169833442699
ENSG00000232818	9.406739750947385e-09	6.918776091729366
ENSG00000158023	9.406739750947385e-09	6.064046685496577
ENSG00000162735	9.406739750947385e-09	8.7542376243972
ENSG00000167615	9.406739750947385e-09	8.941387041246065
ENSG00000242866	9.406739750947486e-09	6.590419112227869
ENSG00000134779	9.406739750947486e-09	8.651744064533142
ENSG00000118217	9.78195231376361e-09	8.908932680191299
ENSG00000189369	9.78195231376361e-09	8.571602533084203
ENSG00000225205	9.781952313763679e-09	8.692848856635557
ENSG00000174680	9.781952313763714e-09	6.152807261996428
ENSG00000240342	1.017172503896876e-08	8.37026707473495
ENSG00000035403	1.017172503896876e-08	8.570150631492204
ENSG00000262251	1.017172503896876e-08	7.197631373798084
ENSG00000161714	1.017172503896876e-08	7.412261646756978
ENSG00000198824	1.017172503896876e-08	8.697442492551358
ENSG00000140545	1.017172503896876e-08	8.439514469232757
ENSG00000166681	1.0576606344600703e-08	7.816722850921631
ENSG00000226891	1.0576606344600703e-08	5.42669128892799
ENSG00000135778	1.0576606344600816e-08	8.626408922554088
ENSG00000158711	1.0576606344600816e-08	8.868364728872839
ENSG00000196154	1.0576606344600816e-08	8.740536027029728
ENSG00000000460	1.0576606344600816e-08	7.998918875025083
ENSG00000213559	1.0576606344600816e-08	3.2696124199842287
ENSG00000151917	1.0997164643738143e-08	6.083523949369779
ENSG00000269944	1.0997164643738143e-08	3.6935673686052377
ENSG00000204219	1.0997164643738143e-08	6.883251161571132
ENSG00000118298	1.0997164643738143e-08	7.408525443997194
ENSG00000167526	1.099716464373826e-08	8.945443836377912
ENSG00000234184	1.099716464373826e-08	8.68399585871142
ENSG00000164056	1.0997164643738299e-08	8.000470004071985
ENSG00000109927	1.1433989047801168e-08	8.621357756234266
ENSG00000158796	1.1433989047801168e-08	8.631996929657868
ENSG00000153495	1.1433989047801168e-08	4.893181758577447
ENSG00000186976	1.1433989047801168e-08	6.8544330144093815
ENSG00000197965	1.1433989047801168e-08	8.880535114268378
ENSG00000003096	1.188769009361844e-08	4.585199866894156
ENSG00000251927	1.188769009361844e-08	7.366905042344448
ENSG00000152382	1.188769009361844e-08	8.621815286638286
ENSG00000118873	1.1887690093618608e-08	8.83996716294992
ENSG00000198908	1.1887690093618608e-08	7.570626492278222
ENSG00000143815	1.2358900495027187e-08	8.81508955137489
ENSG00000226025	1.2358900495027187e-08	7.086343035914355
ENSG00000261553	1.2848275919795584e-08	2.9595109301918447
ENSG00000138640	1.2848275919795721e-08	8.872421524004686
ENSG00000261603	1.2848275919795721e-08	4.3869377512094125
ENSG00000164061	1.335649579268548e-08	7.1992549332190885
ENSG00000272709	1.335649579268548e-08	4.345110996948014
ENSG00000134375	1.3356495792685622e-08	8.876478319136533
ENSG00000134371	1.3356495792685622e-08	8.793274363743723
ENSG00000139187	1.3356495792685622e-08	6.34269592784447
ENSG00000107771	1.3356495792685622e-08	8.666774306996057
ENSG00000119537	1.3356495792685716e-08	8.819683187290691
ENSG00000259363	1.3884264125493331e-08	6.3256677881696515
ENSG00000196950	1.443231037493304e-08	8.720788892154456
ENSG00000255449	1.443231037493304e-08	4.602521199942128
ENSG00000185621	1.5001390329258397e-08	8.564483314008488
ENSG00000151729	1.5001390329258397e-08	8.815626392158844
ENSG00000261368	1.5001390329258397e-08	1.8447235852051251
ENSG00000143457	1.5001390329258662e-08	8.824734353610515
ENSG00000100941	1.5592287024537638e-08	8.892705499663915
ENSG00000184640	1.5592287024537748e-08	8.908932680191299
ENSG00000142227	1.620581169152936e-08	8.904875885059452
ENSG00000121039	1.620581169152936e-08	8.116140883020662
ENSG00000105369	1.6205811691529417e-08	8.860251138609149
ENSG00000186496	1.6205811691529417e-08	7.600102186581934
ENSG00000131979	1.6205811691529417e-08	8.485872994531485
ENSG00000009780	1.684280473413632e-08	8.406188993486566
ENSG00000204310	1.684280473413632e-08	8.677616047296151
ENSG00000142669	1.684280473413632e-08	8.758294419529046
ENSG00000160766	1.684280473413632e-08	8.104814698587653
ENSG00000204147	1.68428047341365e-08	7.560170303502335
ENSG00000148468	1.7504136740440488e-08	7.345233460256238
ENSG00000234377	1.7504136740440488e-08	5.662565262114295
ENSG00000152380	1.7504136740440488e-08	7.057220272800621
ENSG00000188404	1.750413674044055e-08	8.552110361736462
ENSG00000182551	1.8190709527353846e-08	8.876478319136533
ENSG00000230565	1.8190709527353846e-08	6.834634835213548
ENSG00000116584	1.8190709527353846e-08	8.917046270454989
ENSG00000196550	1.8190709527353846e-08	6.889935448180225
ENSG00000126231	1.8903457219952616e-08	6.522786786063606
ENSG00000225302	1.8903457219952616e-08	2.693943121334626
ENSG00000236051	1.8903457219952616e-08	3.9710362629960683
ENSG00000132541	1.8903457219952616e-08	8.391087891178138
ENSG00000139644	1.8903457219952752e-08	8.933273450982373
ENSG00000253771	1.8903457219952818e-08	6.5411762528399375
ENSG00000101928	1.9643347366592188e-08	8.573670585840093
ENSG00000148730	1.9643347366592396e-08	8.868364728872839
ENSG00000162105	1.9643347366592396e-08	6.971829728318245
ENSG00000082781	2.1208599282048544e-08	8.243211714008853
ENSG00000116701	2.1208599282048544e-08	8.70448240124714
ENSG00000154978	2.1208599282048544e-08	8.912989475323146
ENSG00000187554	2.1208599282048544e-08	6.777257557441516
ENSG00000204262	2.120859928204877e-08	7.8607583599369395
ENSG00000182827	2.2036073823795534e-08	8.879003902296445
ENSG00000177855	2.2036073823795534e-08	5.336245458925671
ENSG00000063177	2.203607382379577e-08	8.93733024611422
ENSG00000137261	2.203607382379577e-08	5.315806426804312
ENSG00000073711	2.203607382379577e-08	7.314289743928906
ENSG00000117616	2.2894918864716677e-08	8.904875885059452
ENSG00000171931	2.2894918864716677e-08	4.293844944236301
ENSG00000144648	2.2894918864716677e-08	5.07365531234251
ENSG00000007062	2.2894918864716677e-08	4.623883715716587
ENSG00000128284	2.2894918864716922e-08	8.758294419529046
ENSG00000175793	2.2894918864716922e-08	6.471910062682681
ENSG00000150076	2.2894918864716922e-08	6.9661858249848585
ENSG00000205593	2.378628712970976e-08	8.73188559598208
ENSG00000197956	2.3786287129709845e-08	8.925159860718681
ENSG00000164023	2.3786287129709845e-08	5.328165337575774
ENSG00000257987	2.3786287129709845e-08	2.114625795096376
ENSG00000075391	2.3786287129709845e-08	7.989463742318652
ENSG00000150995	2.3786287129710097e-08	8.684735266371867
ENSG00000185630	2.4711372274799072e-08	5.664901473696001
ENSG00000236914	2.4711372274799072e-08	5.452168021818095
ENSG00000244219	2.4711372274799248e-08	5.649353775397089
ENSG00000143543	2.471137227479951e-08	8.908932680191299
ENSG00000184545	2.567141028634734e-08	7.983300849007663
ENSG00000149273	2.567141028634734e-08	8.945443836377912
ENSG00000129757	2.567141028634734e-08	7.928946089248428
ENSG00000243071	2.567141028634734e-08	3.166566047548391
ENSG00000115526	2.567141028634734e-08	5.624619794979526
ENSG00000085063	2.5671410286347793e-08	8.933273450982373
ENSG00000147155	2.6667680926099104e-08	8.610181742026706
ENSG00000164796	2.7701509223482365e-08	3.3125181066497076
ENSG00000164484	2.770150922348246e-08	8.055746486446997
ENSG00000090776	2.770150922348246e-08	7.298219753354644
ENSG00000125841	2.770150922348246e-08	8.245624053332264
ENSG00000173218	2.7701509223482756e-08	7.128681081175197
ENSG00000217801	2.8774267016647337e-08	6.493960208432275
ENSG00000188130	2.8774267016647436e-08	8.030252723708074
ENSG00000143412	2.8774267016647436e-08	8.224345706485057
ENSG00000116604	2.8774267016647436e-08	8.912989475323146
ENSG00000198380	2.8774267016647436e-08	8.899287877955674
ENSG00000228106	2.8774267016647436e-08	7.971318679260826
ENSG00000224790	2.988737454374626e-08	5.186115232664942
ENSG00000261105	2.9887374543746575e-08	4.369308594368044
ENSG00000159714	2.988737454374679e-08	7.539067609802723
ENSG00000164171	2.988737454374679e-08	6.087863540166708
ENSG00000238178	2.988737454374679e-08	4.229016209864513
ENSG00000080371	3.10423020860247e-08	8.844023958081767
ENSG00000100129	3.10423020860247e-08	8.933273450982373
ENSG00000197279	3.10423020860247e-08	8.1847536631601
ENSG00000234650	3.1042302086024916e-08	4.126433605495038
ENSG00000234546	3.224057166431871e-08	5.658461625237817
ENSG00000162910	3.224057166431871e-08	8.761356843472914
ENSG00000130477	3.224057166431871e-08	2.9600338638437433
ENSG00000269086	3.224057166431883e-08	5.0401081828261605
ENSG00000118181	3.224057166431883e-08	8.941387041246065
ENSG00000198440	3.348375879062233e-08	8.404657781514633
ENSG00000169442	3.348375879062233e-08	7.737853674148514
ENSG00000141441	3.348375879062233e-08	8.254778845587795
ENSG00000136653	3.348375879062269e-08	8.895231082823827
ENSG00000204681	3.348375879062269e-08	7.686553004446817
ENSG00000259905	3.348375879062269e-08	2.4436860089963166
ENSG00000152684	3.4773494276410794e-08	8.630465717685935
ENSG00000095739	3.4773494276410794e-08	6.146103259179237
ENSG00000231407	3.4773494276411165e-08	5.534711680570045
ENSG00000189423	3.6111466099482254e-08	8.423824129489327
ENSG00000166130	3.611146609948238e-08	8.760820002688957
ENSG00000155755	3.611146609948238e-08	8.352174408328167
ENSG00000111266	3.6111466099482764e-08	8.690323273475645
ENSG00000172915	3.6111466099482764e-08	8.85718871466528
ENSG00000178096	3.749942133110852e-08	8.603854327262479
ENSG00000176049	3.749942133110852e-08	4.329509505890336
ENSG00000163519	3.749942133110879e-08	7.9752606684305345
ENSG00000197872	3.749942133110879e-08	8.880535114268378
ENSG00000135823	3.8939168125354956e-08	8.582778547291763
ENSG00000158560	3.8939168125354956e-08	7.212732975601468
ENSG00000163374	4.0432577772468256e-08	8.840961534137898
ENSG00000125726	4.0432577772468256e-08	5.357988652427758
ENSG00000233469	4.0432577772468686e-08	3.206187434732719
ENSG00000256552	4.043257777246898e-08	3.548362164696997
ENSG00000260719	4.043257777246898e-08	8.398946517914297
ENSG00000198855	4.043257777246898e-08	8.860251138609149
ENSG00000272841	4.198158681830375e-08	6.352928160123015
ENSG00000257621	4.19815868183039e-08	8.868364728872839
ENSG00000158864	4.19815868183039e-08	8.851600707561502
ENSG00000212197	4.198158681830435e-08	2.5748738232084687
ENSG00000261754	4.3588199251795036e-08	4.567307662432326
ENSG00000204540	4.3588199251795036e-08	3.4393232210390514
ENSG00000231769	4.3588199251795036e-08	6.171292199189191
ENSG00000163467	4.3588199251795036e-08	6.278895268657365
ENSG00000255121	4.3588199251795036e-08	7.219915340175716
ENSG00000216866	4.525448876255692e-08	5.771625240159565
ENSG00000023892	4.525448876255692e-08	8.876478319136533
ENSG00000110002	4.525448876255692e-08	8.733953648737971
ENSG00000082126	4.525448876255709e-08	5.177556085322245
ENSG00000148225	4.525448876255709e-08	7.439938268213927
ENSG00000134769	4.5254488762557405e-08	6.193858889767251
ENSG00000266258	4.698260107074853e-08	2.6031455038704303
ENSG00000152784	4.698260107074853e-08	8.331151025008491
ENSG00000150636	4.6982601070749035e-08	7.035064793920529
ENSG00000241316	4.6982601070749035e-08	7.257903231568251
ENSG00000147883	4.6982601070749035e-08	7.813660426977763
ENSG00000165169	4.6982601070749035e-08	8.72584005847428
ENSG00000215005	4.6982601070749035e-08	3.318985203983405
ENSG00000156711	4.8774756331394514e-08	8.842492746109832
ENSG00000271738	4.877475633139538e-08	7.3061352235547234
ENSG00000143107	5.063325161542394e-08	4.866986280175546
ENSG00000182287	5.06332516154243e-08	8.864307933740994
ENSG00000168275	5.06332516154243e-08	8.377791427563645
ENSG00000143365	5.06332516154243e-08	6.278762122935383
ENSG00000187240	5.06332516154243e-08	7.431804644227175
ENSG00000250673	5.063325161542484e-08	5.910486727942913
ENSG00000225620	5.063325161542484e-08	2.857417751928793
ENSG00000254577	5.256046346975199e-08	6.4338754094420745
ENSG00000261446	5.2560463469752555e-08	4.642628430577992
ENSG00000179241	5.2560463469752555e-08	4.7470275563661195
ENSG00000107242	5.2560463469752555e-08	8.892705499663915
ENSG00000188042	5.2560463469752926e-08	8.665243095024122
ENSG00000160131	5.455885055879466e-08	8.77452160005643
ENSG00000188004	5.455885055879466e-08	6.081314377479868
ENSG00000233613	5.455885055879524e-08	4.151999746436
ENSG00000122406	5.455885055879524e-08	8.93733024611422
ENSG00000260682	5.455885055879524e-08	8.762351214660892
ENSG00000135248	5.455885055879544e-08	5.445013201338609
ENSG00000116815	5.455885055879544e-08	7.983234101128832
ENSG00000116514	5.455885055879544e-08	8.520650371869673
ENSG00000117475	5.6630956389869624e-08	8.684198425587908
ENSG00000055732	5.663095638987003e-08	3.4112498544316163
ENSG00000184226	5.877941212501911e-08	7.812096420967727
ENSG00000225667	5.877941212501911e-08	2.250622141659468
ENSG00000198431	5.877941212501911e-08	8.870890312032751
ENSG00000102271	5.8779412125019316e-08	4.171342707249101
ENSG00000073605	5.8779412125019944e-08	8.835910367818073
ENSG00000013725	5.8779412125019944e-08	7.065277529484288
ENSG00000137962	5.8779412125019944e-08	3.9879869673048898
ENSG00000182220	6.10069394818468e-08	8.866833516900904
ENSG00000158710	6.10069394818468e-08	8.904875885059452
ENSG00000101940	6.10069394818468e-08	8.775515971244408
ENSG00000173801	6.10069394818468e-08	8.201890338648349
ENSG00000196754	6.100693948184702e-08	4.033381729409042
ENSG00000159259	6.3316353726044e-08	7.863473612626043
ENSG00000160714	6.3316353726044e-08	8.858719926637214
ENSG00000184557	6.331635372604445e-08	8.722038226869964
ENSG00000204815	6.571056675835528e-08	5.914447276412432
ENSG00000231473	6.571056675835574e-08	5.8071364878021825
ENSG00000187676	6.571056675835574e-08	8.440966370824755
ENSG00000258733	6.571056675835574e-08	7.510854147561818
ENSG00000135845	6.571056675835645e-08	8.758831260313004
ENSG00000135454	6.571056675835645e-08	6.557094046407837
ENSG00000140470	6.571056675835645e-08	6.2835965924314054
ENSG00000222724	6.571056675835645e-08	7.323030617050844
ENSG00000162814	6.571056675835645e-08	4.495677835143596
ENSG00000248663	6.819259029880689e-08	7.068067578947894
ENSG00000183230	6.819259029880714e-08	7.487132705899938
ENSG00000188092	6.819259029880762e-08	7.29838838677457
ENSG00000116183	6.819259029880762e-08	6.667029773451447
ENSG00000241794	7.076553917109689e-08	1.999998933217556
ENSG00000109685	7.076553917109765e-08	8.868364728872839
ENSG00000128039	7.076553917109765e-08	8.656337700448944
ENSG00000161970	7.07655391710979e-08	8.84808075321361
ENSG00000160691	7.343263469014789e-08	8.925159860718681
ENSG00000269591	7.343263469014789e-08	3.904889966549421
ENSG00000067533	7.343263469014815e-08	8.66271751186421
ENSG00000155875	7.343263469014815e-08	3.4534132629757646
ENSG00000150403	7.619720815587048e-08	8.72584005847428
ENSG00000139292	7.619720815587076e-08	3.407593736663024
ENSG00000168734	7.619720815587076e-08	8.060392519013838
ENSG00000250091	7.619720815587076e-08	6.6760120999094035
ENSG00000235609	7.619720815587076e-08	6.0139657961982484
ENSG00000117410	7.619720815587076e-08	8.876478319136533
ENSG00000159423	7.619720815587076e-08	7.570993580607953
ENSG00000254815	7.619720815587156e-08	6.579717467312032
ENSG00000259781	7.906270445632028e-08	7.860955360966251
ENSG00000230005	7.906270445632056e-08	4.702576116942341
ENSG00000177042	7.906270445632056e-08	8.712138461106807
ENSG00000153207	7.906270445632056e-08	8.844023958081767
ENSG00000189014	7.906270445632056e-08	4.360958907398198
ENSG00000134333	7.906270445632056e-08	8.921103065586836
ENSG00000196352	7.906270445632056e-08	8.908932680191299
ENSG00000163631	7.906270445632056e-08	6.577175377729395
ENSG00000100206	7.906270445632056e-08	6.260256150785876
ENSG00000109390	8.20326857834568e-08	8.73954165584175
ENSG00000141837	8.203268578345738e-08	5.433180363578814
ENSG00000143437	8.511083546487076e-08	8.759825631500979
ENSG00000166068	8.511083546487076e-08	8.612170484402661
ENSG00000172987	8.511083546487076e-08	2.983076201236452
ENSG00000212884	8.511083546487166e-08	8.352456285584594
ENSG00000164111	8.511083546487166e-08	8.900819089927607
ENSG00000261126	8.511083546487166e-08	6.774415325831164
ENSG00000179314	8.511083546487166e-08	6.710932923885053
ENSG00000203950	8.511083546487227e-08	8.626866452958112
ENSG00000227676	8.511083546487227e-08	3.028534546969852
ENSG00000196405	8.830096191488596e-08	8.7915405848953
ENSG00000011198	8.830096191488596e-08	8.46033528567594
ENSG00000169895	8.83009619148869e-08	8.789754409395835
ENSG00000165972	8.83009619148869e-08	6.079213679621419
ENSG00000143393	8.83009619148869e-08	8.880535114268378
ENSG00000186212	9.160700270855204e-08	7.0295642605193756
ENSG00000272668	9.160700270855268e-08	6.0685581112540525
ENSG00000094841	9.160700270855268e-08	8.409048850553944
ENSG00000170921	9.160700270855268e-08	8.389222405298735
ENSG00000116586	9.50330287821686e-08	8.724308846502344
ENSG00000078668	9.50330287821686e-08	8.846549541241677
ENSG00000166598	9.50330287821686e-08	8.941387041246065
ENSG00000250850	9.503302878216895e-08	4.140005250940779
ENSG00000180776	9.858324876402568e-08	8.598011356631169
ENSG00000226161	9.858324876402568e-08	4.351776105500868
ENSG00000143569	9.858324876402568e-08	8.900819089927607
ENSG00000185267	9.858324876402568e-08	8.116061572640728
ENSG00000255020	9.858324876402673e-08	3.661393179753671
ENSG00000179222	9.858324876402673e-08	8.900819089927607
ENSG00000143850	9.858324876402673e-08	5.082238715795756
ENSG00000114698	9.858324876402673e-08	6.038031183560706
ENSG00000123353	1.022620134392133e-07	8.412313841374303
ENSG00000228205	1.0226201343921439e-07	7.353823512983196
ENSG00000238055	1.0226201343921439e-07	3.7533723840350435
ENSG00000168056	1.0226201343921439e-07	8.896762294795762
ENSG00000143502	1.0607382035239057e-07	4.193787253051203
ENSG00000133083	1.0607382035239095e-07	6.876886805961219
ENSG00000163913	1.0607382035239133e-07	8.578721752159916
ENSG00000185905	1.0607382035239133e-07	8.88864870453207
ENSG00000173960	1.0607382035239133e-07	8.703030499655137
ENSG00000102001	1.0607382035239133e-07	7.33842794784349
ENSG00000184613	1.1002331855257602e-07	6.498822638749703
ENSG00000144567	1.1002331855257602e-07	8.872421524004686
ENSG00000023839	1.1002331855257602e-07	8.178902241994372
ENSG00000166845	1.100233185525764e-07	7.575240045268993
ENSG00000178184	1.100233185525764e-07	7.2436051339130865
ENSG00000072858	1.1411531348407317e-07	8.79733115887557
ENSG00000130377	1.1411531348407357e-07	5.0520056344144075
ENSG00000166349	1.1411531348407357e-07	5.914192716115926
ENSG00000224745	1.1411531348407357e-07	5.843430070829274
ENSG00000114670	1.1411531348407357e-07	7.92273636513358
ENSG00000186310	1.1411531348407479e-07	5.809277951690146
ENSG00000092841	1.1411531348407479e-07	8.917046270454989
ENSG00000172888	1.1411531348407479e-07	8.705019242031094
ENSG00000253619	1.1411531348407479e-07	4.562949072725979
ENSG00000105520	1.1835477202781476e-07	8.592960190311343
ENSG00000261159	1.1835477202781602e-07	7.787859304060269
ENSG00000133678	1.1835477202781602e-07	8.632788733969356
ENSG00000204277	1.1835477202781602e-07	4.024515642476797
ENSG00000163125	1.2274682769745848e-07	8.860251138609149
ENSG00000173163	1.2274682769745848e-07	8.56348894282051
ENSG00000120805	1.2274682769745848e-07	8.860251138609149
ENSG00000165923	1.2274682769745848e-07	6.634601514858173
ENSG00000160447	1.2274682769745848e-07	7.699893079331735
ENSG00000146411	1.2274682769745848e-07	7.356364761529554
ENSG00000174827	1.2274682769745848e-07	6.682095912837809
ENSG00000223599	1.2274682769745893e-07	5.314391978762029
ENSG00000162409	1.2274682769745893e-07	3.3275650342743517
ENSG00000260645	1.2274682769745893e-07	6.9468865493948755
ENSG00000225471	1.2729678599476398e-07	5.963126632696664
ENSG00000228376	1.2729678599476398e-07	3.099760560124009
ENSG00000170889	1.3201012992882318e-07	8.941387041246065
ENSG00000163624	1.3201012992882318e-07	7.472340232617653
ENSG00000185875	1.320101299288241e-07	8.433926462128975
ENSG00000178074	1.320101299288241e-07	8.631996929657868
ENSG00000015133	1.3689252570391152e-07	8.900819089927607
ENSG00000081026	1.3689252570391152e-07	8.502355138586399
ENSG00000112852	1.3689252570391152e-07	6.233030528468686
ENSG00000139133	1.3689252570391152e-07	8.035487993709914
ENSG00000120694	1.3689252570391297e-07	8.900819089927607
ENSG00000102580	1.3689252570391297e-07	8.908932680191299
ENSG00000122863	1.3689252570391297e-07	6.61752926487427
ENSG00000268856	1.419498285807887e-07	5.22605180653995
ENSG00000164430	1.419498285807887e-07	8.708081665974962
ENSG00000197622	1.419498285807887e-07	8.884591909400223
ENSG00000160783	1.419498285807902e-07	8.371209049271888
ENSG00000105372	1.4718808891646835e-07	8.945443836377912
ENSG00000118922	1.4718808891646835e-07	8.699431234927314
ENSG00000149806	1.4718808891646835e-07	8.917046270454989
ENSG00000163918	1.4718808891646835e-07	8.573670585840093
ENSG00000158553	1.4718808891646835e-07	2.3435043642753834
ENSG00000164032	1.4718808891646835e-07	8.900819089927607
ENSG00000141404	1.4718808891646938e-07	7.761086611717007
ENSG00000143499	1.4718808891646938e-07	8.726631862785766
ENSG00000197852	1.4718808891646938e-07	8.425812871865284
ENSG00000229789	1.4718808891646938e-07	7.115431694008168
ENSG00000120053	1.52613558387577e-07	8.812563968214976
ENSG00000259802	1.52613558387577e-07	6.730526384661009
ENSG00000114790	1.52613558387577e-07	5.937650881309846
ENSG00000180758	1.52613558387577e-07	8.150381419574893
ENSG00000064309	1.5823269640255444e-07	5.744642253169212
ENSG00000214226	1.5823269640255444e-07	7.7868988663288565
ENSG00000168071	1.5823269640255444e-07	8.917046270454989
ENSG00000205838	1.5823269640255444e-07	4.463233063182505
ENSG00000151893	1.5823269640255444e-07	8.678152888080106
ENSG00000132688	1.582326964025561e-07	8.00753228341985
ENSG00000164442	1.640521767081052e-07	8.929216655850528
ENSG00000144821	1.640521767081052e-07	8.607656158866794
ENSG00000148219	1.640521767081052e-07	7.82147222291006
ENSG00000132763	1.640521767081052e-07	8.439514469232757
ENSG00000224597	1.6405217670810636e-07	8.463063435712343
ENSG00000132694	1.7007889419547224e-07	8.778578395188276
ENSG00000100316	1.7007889419547224e-07	8.945443836377912
ENSG00000126970	1.7007889419547224e-07	8.239630912475503
ENSG00000250056	1.7007889419547224e-07	5.360810784256683
ENSG00000147144	1.7007889419547224e-07	8.537616960057504
ENSG00000269761	1.7007889419547224e-07	4.094908370069369
ENSG00000135549	1.763199719121793e-07	6.367186573876375
ENSG00000197948	1.763199719121793e-07	8.779572766376255
ENSG00000182518	1.7631997191218056e-07	8.033139494504347
ENSG00000120820	1.763199719121818e-07	7.305677358304508
ENSG00000167799	1.8278276828515095e-07	8.199010564506004
ENSG00000167553	1.8278276828515095e-07	8.634522512817782
ENSG00000176659	1.8278276828515095e-07	5.139518494376759
ENSG00000173065	1.8278276828515095e-07	8.609108060458793
ENSG00000109475	1.8278276828515095e-07	8.941387041246065
ENSG00000102760	1.8278276828515159e-07	8.842492746109832
ENSG00000213023	1.8278276828515159e-07	2.7560343712652786
ENSG00000165644	1.8278276828515159e-07	8.645161686241385
ENSG00000168264	1.8278276828515159e-07	8.899287877955674
ENSG00000244039	1.8278276828515159e-07	3.989200314811562
ENSG00000265802	1.8947488456115077e-07	4.016884594190163
ENSG00000050438	1.894748845611521e-07	7.779812126829214
ENSG00000102743	1.894748845611521e-07	7.814734108545675
ENSG00000173209	1.894748845611521e-07	8.912989475323146
ENSG00000117625	1.894748845611521e-07	8.838435950977985
ENSG00000267801	1.894748845611521e-07	5.993624819850319
ENSG00000161243	1.894748845611521e-07	4.380644626152262
ENSG00000233217	1.894748845611521e-07	4.107121166919826
ENSG00000103404	1.964041724707495e-07	8.49225280594675
ENSG00000106025	1.964041724707495e-07	6.792829814474995
ENSG00000135424	1.964041724707495e-07	7.592284824802458
ENSG00000231607	1.964041724707502e-07	8.071111337663572
ENSG00000143157	1.964041724707502e-07	8.842492746109832
ENSG00000137831	2.0357874212210754e-07	7.767422075674409
ENSG00000108387	2.0357874212210972e-07	6.9506132925389
ENSG00000160685	2.0357874212210972e-07	8.807970332299174
ENSG00000088756	2.110069701310947e-07	5.788576257903835
ENSG00000229808	2.110069701310947e-07	6.735894441312366
ENSG00000158186	2.1100697013109545e-07	8.175795871933882
ENSG00000162851	2.1100697013109545e-07	8.710607249134874
ENSG00000158164	2.1100697013109545e-07	5.10789161266391
ENSG00000100097	2.110069701310977e-07	8.912989475323146
ENSG00000079101	2.18697507994366e-07	3.5134145865578783
ENSG00000162704	2.1869750799436753e-07	8.89117428769198
ENSG00000185522	2.1869750799436753e-07	8.411319470186324
ENSG00000142676	2.2665929071227134e-07	8.933273450982373
ENSG00000224812	2.2665929071227134e-07	3.6147911223979214
ENSG00000116857	2.2665929071227134e-07	8.794805575715658
ENSG00000109680	2.2665929071227134e-07	7.635953245488034
ENSG00000112195	2.3490154566856627e-07	8.548511097008635
ENSG00000212657	2.3490154566856878e-07	3.394005584116869
ENSG00000258994	2.3490154566856878e-07	5.530986390741443
ENSG00000228549	2.3490154566857003e-07	2.7107440479359473
ENSG00000181004	2.434338017741728e-07	8.01211611118467
ENSG00000143774	2.434338017741728e-07	8.900819089927607
ENSG00000137274	2.434338017741728e-07	7.940997664960288
ENSG00000110660	2.434338017741737e-07	8.840961534137898
ENSG00000119979	2.434338017741737e-07	8.608650530054772
ENSG00000152213	2.434338017741737e-07	7.938316345727747
ENSG00000164574	2.434338017741737e-07	8.861245509797127
ENSG00000234705	2.434338017741737e-07	6.950221390979409
ENSG00000143436	2.434338017741737e-07	8.626945763338046
ENSG00000271721	2.5226589888229876e-07	7.462644152765287
ENSG00000141642	2.5226589888229876e-07	8.298441700426194
ENSG00000174032	2.5226589888229876e-07	8.610639272430728
ENSG00000105767	2.5226589888229876e-07	7.721269199753352
ENSG00000135766	2.522658988823001e-07	8.872421524004686
ENSG00000154639	2.522658988823001e-07	7.766302299490073
ENSG00000143222	2.6140799748255546e-07	8.880535114268378
ENSG00000143324	2.6140799748255546e-07	8.828791148742358
ENSG00000214018	2.614079974825578e-07	3.8753262382289178
ENSG00000100450	2.614079974825578e-07	5.537145835503834
ENSG00000225093	2.6140799748255917e-07	6.993757150248471
ENSG00000227999	2.708705886818238e-07	5.6365310357225376
ENSG00000248610	2.708705886818238e-07	6.8438572677811615
ENSG00000152133	2.708705886818238e-07	8.70907603716294
ENSG00000180096	2.8066450447978297e-07	8.540679384001368
ENSG00000155324	2.8066450447978297e-07	8.389151545453219
ENSG00000116761	2.8066450447978446e-07	8.409251417430434
ENSG00000213722	2.8066450447978747e-07	8.712675301890766
ENSG00000180479	2.9080092834739094e-07	7.69177803518755
ENSG00000178163	2.9080092834739094e-07	8.739004815057795
ENSG00000203761	2.9080092834739094e-07	7.961210780774001
ENSG00000268584	2.9080092834739247e-07	6.44014516947498
ENSG00000198689	2.9080092834739247e-07	8.66950245703246
ENSG00000235670	2.9080092834739247e-07	4.036353313433858
ENSG00000239887	2.9080092834739247e-07	7.113704544910559
ENSG00000079332	2.9080092834739247e-07	8.872421524004686
ENSG00000179604	2.9080092834739247e-07	7.205226696425255
ENSG00000227311	3.0129140611656225e-07	3.812324336176261
ENSG00000216863	3.0129140611656543e-07	7.944249758433349
ENSG00000232434	3.0129140611656543e-07	7.355104208240477
ENSG00000143590	3.0129140611656543e-07	5.847339361858607
ENSG00000154240	3.0129140611656707e-07	7.614825068866277
ENSG00000259726	3.0129140611656707e-07	6.3277444613948015
ENSG00000269965	3.1214785718976154e-07	3.354594571467018
ENSG00000101282	3.1214785718976435e-07	5.9222104736332035
ENSG00000132122	3.1214785718976435e-07	5.912436514332925
ENSG00000121486	3.1214785718976435e-07	8.726834429662258
ENSG00000176973	3.12147857189766e-07	7.91293993879201
ENSG00000220472	3.12147857189766e-07	7.138408455440487
ENSG00000163159	3.2338258607824746e-07	8.759288790717024
ENSG00000237975	3.2338258607824915e-07	3.1926024104770607
ENSG00000121481	3.2338258607824915e-07	8.638579307949625
ENSG00000271147	3.2338258607824915e-07	7.991602654920055
ENSG00000159915	3.2338258607824915e-07	7.80169294330491
ENSG00000102755	3.2338258607824915e-07	6.084631172463205
ENSG00000223745	3.3500829427806476e-07	8.887117492560137
ENSG00000119899	3.350082942780683e-07	8.753243253209222
ENSG00000088826	3.350082942780683e-07	8.757757578745089
ENSG00000225439	3.4703809249301953e-07	7.809296271667347
ENSG00000074590	3.5948551321417734e-07	5.314095151868176
ENSG00000170191	3.5948551321417734e-07	7.943857522027666
ENSG00000257718	3.5948551321417734e-07	5.382468798655751
ENSG00000197982	3.5948551321417734e-07	8.642099262297517
ENSG00000164742	3.5948551321417734e-07	5.619007125255611
ENSG00000240751	3.5948551321417734e-07	4.509060358985757
ENSG00000113269	3.5948551321417734e-07	8.72377200571839
ENSG00000204789	3.5948551321417734e-07	8.047699644062137
ENSG00000152894	3.5948551321417734e-07	8.818151975318758
ENSG00000259236	3.7236452366559e-07	5.587646970887349
ENSG00000198924	3.7236452366559397e-07	8.671033669004395
ENSG00000176974	3.7236452366559397e-07	8.616764120318463
ENSG00000243587	3.7236452366559397e-07	7.253443382798396
ENSG00000134287	3.7236452366559397e-07	8.85466313150537
ENSG00000213719	3.856895391263065e-07	8.941387041246065
ENSG00000236846	3.856895391263065e-07	2.1663023634543217
ENSG00000166664	3.856895391263065e-07	2.3322360228819625
ENSG00000205129	3.856895391263085e-07	7.377410524886033
ENSG00000215784	3.856895391263085e-07	6.466888551622564
ENSG00000143575	3.856895391263085e-07	8.900819089927607
ENSG00000133069	3.856895391263085e-07	8.270633371938269
ENSG00000189343	3.856895391263085e-07	8.908932680191299
ENSG00000196632	3.8568953912631403e-07	6.4667076760588955
ENSG00000110400	3.9947543663886305e-07	7.880807289143605
ENSG00000186364	3.9947543663886305e-07	8.086546379033273
ENSG00000200534	3.9947543663886305e-07	7.206171133924026
ENSG00000141367	3.9947543663886305e-07	8.900819089927607
ENSG00000159377	3.9947543663886305e-07	8.912989475323146
ENSG00000260081	3.9947543663886305e-07	5.915609989632049
ENSG00000223612	3.9947543663886305e-07	6.910959399642277
ENSG00000214612	3.9947543663886305e-07	5.95544512001783
ENSG00000144712	3.9947543663886305e-07	8.50921939413458
ENSG00000226791	3.994754366388652e-07	4.869492533584174
ENSG00000107960	4.137375691147543e-07	8.521926620314074
ENSG00000122359	4.137375691147543e-07	8.880535114268378
ENSG00000174595	4.137375691147565e-07	1.6720425144115396
ENSG00000197329	4.137375691147609e-07	8.929216655850528
ENSG00000167524	4.2849177984772925e-07	6.714576999192244
ENSG00000143450	4.2849177984772925e-07	6.306844239107555
ENSG00000004961	4.2849177984772925e-07	8.582241706507807
ENSG00000204390	4.2849177984772925e-07	7.258192754786826
ENSG00000076258	4.2849177984772925e-07	7.984915483326217
ENSG00000084764	4.2849177984772925e-07	8.46629594695663
ENSG00000223431	4.2849177984772925e-07	4.003538115184888
ENSG00000220785	4.2849177984772925e-07	8.381953015997574
ENSG00000145284	4.437544174458084e-07	8.341535234904564
ENSG00000248468	4.437544174458107e-07	3.198718573720675
ENSG00000143603	4.437544174458107e-07	8.899287877955674
ENSG00000164050	4.437544174458107e-07	8.363095459008196
ENSG00000261431	4.437544174458123e-07	3.5123652302600505
ENSG00000125514	4.437544174458123e-07	3.5863591817155562
ENSG00000163121	4.437544174458123e-07	4.18651656917785
ENSG00000171621	4.437544174458123e-07	6.868719624932224
ENSG00000139880	4.437544174458123e-07	7.423272020476998
ENSG00000163156	4.595423511934963e-07	8.58683534242361
ENSG00000156140	4.5954235119350124e-07	4.133212239939891
ENSG00000223478	4.5954235119350124e-07	7.527448416418932
ENSG00000230979	4.595423511935029e-07	7.0204488054374
ENSG00000101182	4.595423511935029e-07	8.880535114268378
ENSG00000087085	4.758729868556516e-07	5.847021996926983
ENSG00000163346	4.758729868556516e-07	8.907401468219364
ENSG00000040341	4.758729868556516e-07	8.70907603716294
ENSG00000137404	4.758729868556566e-07	8.347941960048725
ENSG00000152154	4.927642829349392e-07	8.081010768580533
ENSG00000119004	4.927642829349392e-07	8.701956818087226
ENSG00000224747	4.927642829349418e-07	5.350074438570745
ENSG00000115085	4.927642829349463e-07	7.629711041797114
ENSG00000104529	4.927642829349463e-07	8.933273450982373
ENSG00000213741	5.102347673950922e-07	8.917046270454989
ENSG00000138279	5.102347673950922e-07	8.852137548345457
ENSG00000245008	5.102347673950922e-07	6.5269283472510375
ENSG00000206921	5.102347673950922e-07	5.050710263264779
ENSG00000085491	5.102347673950922e-07	8.639573679137603
ENSG00000166997	5.102347673950922e-07	8.119995111276017
ENSG00000130158	5.102347673950922e-07	8.566014525980423
ENSG00000204860	5.102347673950995e-07	3.5577930226808956
ENSG00000100228	5.283035548623378e-07	8.818151975318758
ENSG00000237708	5.283035548623378e-07	2.766063026866586
ENSG00000154277	5.283035548623378e-07	7.954938246006811
ENSG00000224945	5.283035548623378e-07	5.391035325612134
ENSG00000188095	5.283035548623397e-07	5.377370062909397
ENSG00000164070	5.283035548623397e-07	8.100098141021487
ENSG00000137693	5.283035548623397e-07	4.846729631434349
ENSG00000242265	5.283035548623397e-07	6.116044986022437
ENSG00000167283	5.283035548623426e-07	8.908932680191299
ENSG00000166173	5.469903643178968e-07	4.151245509148492
ENSG00000173166	5.469903643178968e-07	7.8354571514144515
ENSG00000147804	5.469903643178968e-07	8.515599205549847
ENSG00000088926	5.469903643178968e-07	3.7381384405937235
ENSG00000128641	5.469903643178968e-07	8.50612449061464
ENSG00000248478	5.469903643178968e-07	1.9868882435048474
ENSG00000246705	5.469903643178968e-07	8.716195256238654
ENSG00000168060	5.469903643179016e-07	7.1700449097222725
ENSG00000120784	5.663155372945697e-07	6.3917546999437596
ENSG00000185614	5.663155372945697e-07	6.469332750982701
ENSG00000186847	5.663155372945697e-07	5.104075857336749
ENSG00000159884	5.663155372945697e-07	7.66825743631735
ENSG00000163486	5.663155372945697e-07	8.80291916597935
ENSG00000248302	5.663155372945697e-07	6.328793166961758
ENSG00000132702	5.663155372945727e-07	3.971708155876165
ENSG00000163923	5.863000565908333e-07	8.448419863807935
ENSG00000112977	5.863000565908333e-07	8.896762294795762
ENSG00000151292	5.863000565908333e-07	8.856194343477304
ENSG00000167085	5.863000565908365e-07	8.778578395188276
ENSG00000229656	5.863000565908365e-07	2.5310930163158343
ENSG00000065135	5.863000565908365e-07	8.797867999659527
ENSG00000235664	6.069655655162271e-07	3.648252165599894
ENSG00000095587	6.069655655162271e-07	7.698336719283849
ENSG00000134419	6.069655655162271e-07	8.88306069742829
ENSG00000128245	6.069655655162271e-07	8.808507173083129
ENSG00000174326	6.069655655162335e-07	5.280736476213183
ENSG00000127252	6.283343876820733e-07	2.8817057718841923
ENSG00000150054	6.283343876820733e-07	6.763152981515998
ENSG00000110700	6.283343876820733e-07	8.933273450982373
ENSG00000234337	6.283343876820733e-07	3.832143992846355
ENSG00000119707	6.283343876820733e-07	8.912989475323146
ENSG00000108848	6.283343876820733e-07	8.929216655850528
ENSG00000143258	6.283343876820733e-07	8.788223197423902
ENSG00000251680	6.283343876820733e-07	4.141772463034661
ENSG00000132128	6.283343876820733e-07	8.79381120452768
ENSG00000012174	6.283343876820733e-07	8.686266478343798
ENSG00000178397	6.283343876820799e-07	8.606124946894859
ENSG00000143756	6.504295473519718e-07	8.77245354730054
ENSG00000108861	6.504295473519776e-07	8.68067847124002
ENSG00000184900	6.504295473519776e-07	8.816620763346823
ENSG00000164953	6.73274790366817e-07	7.971058149886117
ENSG00000174788	6.73274790366817e-07	5.790424838932543
ENSG00000151208	6.73274790366817e-07	8.541673755189347
ENSG00000234222	6.73274790366817e-07	6.856073699792456
ENSG00000143799	6.73274790366817e-07	8.925159860718681
ENSG00000231982	6.732747903668267e-07	6.342316527097645
ENSG00000271943	6.732747903668267e-07	3.77846550186335
ENSG00000052802	6.968946056594634e-07	8.737016072681838
ENSG00000162004	6.968946056594634e-07	8.405528896206054
ENSG00000206113	6.968946056594634e-07	4.340706383457518
ENSG00000143319	6.968946056594634e-07	8.776052812028363
ENSG00000148737	6.968946056594634e-07	7.896759589068489
ENSG00000226807	7.213142473745716e-07	3.787548203528284
ENSG00000175606	7.213142473745754e-07	8.674632933732218
ENSG00000188112	7.213142473745754e-07	5.185282752673483
ENSG00000144741	7.213142473745818e-07	8.567008897168401
ENSG00000225518	7.213142473745818e-07	5.320497587291221
ENSG00000119608	7.465597576094678e-07	6.47510046180983
ENSG00000150456	7.465597576094678e-07	7.570768546815448
ENSG00000198171	7.465597576094678e-07	8.852137548345457
ENSG00000123595	7.465597576094705e-07	8.767939221764673
ENSG00000130037	7.465597576094785e-07	6.300295997301505
ENSG00000167447	7.72657989792189e-07	8.657868912420879
ENSG00000066027	7.72657989792189e-07	8.815626392158844
ENSG00000078246	7.72657989792189e-07	8.327009353649533
ENSG00000197712	7.996366327134922e-07	8.668508085844481
ENSG00000124097	7.996366327134922e-07	4.753393418109344
ENSG00000117114	7.996366327134922e-07	7.227741247953737
ENSG00000229766	7.996366327134993e-07	6.048402766296749
ENSG00000161981	7.996366327135035e-07	8.401137827166743
ENSG00000235477	8.275242352297801e-07	7.982547090119427
ENSG00000147003	8.275242352297801e-07	5.469890996325826
ENSG00000268041	8.275242352297801e-07	7.632655775091602
ENSG00000273062	8.275242352297801e-07	8.460001011768474
ENSG00000205277	8.275242352297801e-07	3.3678580079892058
ENSG00000182459	8.275242352297918e-07	6.215106744628584
ENSG00000159409	8.563502316542831e-07	2.533137533644529
ENSG00000148399	8.563502316542831e-07	8.846549541241677
ENSG00000238526	8.563502316542831e-07	3.91264596969502
ENSG00000143195	8.563502316542862e-07	6.101968094632509
ENSG00000230373	8.563502316542862e-07	7.203773035875447
ENSG00000110455	8.563502316542862e-07	8.730891224794103
ENSG00000234817	8.563502316542862e-07	5.2289510633196326
ENSG00000230291	8.563502316542862e-07	6.0514538585587125
ENSG00000120664	8.563502316542862e-07	5.157780363555616
ENSG00000122912	8.86144967854521e-07	8.752706412425267
ENSG00000197140	8.86144967854521e-07	4.858565871468569
ENSG00000160803	8.86144967854521e-07	8.826265565582448
ENSG00000241493	8.86144967854521e-07	4.299197614997278
ENSG00000096696	8.86144967854521e-07	5.077807289861421
ENSG00000113302	8.86144967854521e-07	2.602007053729631
ENSG00000115539	8.86144967854521e-07	8.585840971235632
ENSG00000107295	8.86144967854521e-07	3.338687071534219
ENSG00000163794	8.86144967854524e-07	6.405007269350864
ENSG00000157985	8.861449678545288e-07	6.587884851692686
ENSG00000264659	8.861449678545288e-07	2.691004643481132
ENSG00000176463	8.861449678545288e-07	8.446809341456065
ENSG00000224032	9.169397280741807e-07	8.792279992555747
ENSG00000025800	9.169397280741807e-07	8.81409518018691
ENSG00000122696	9.169397280741904e-07	8.415376265318171
ENSG00000243024	9.487667624981806e-07	4.551310095726748
ENSG00000169550	9.487667624981806e-07	2.8700652872026176
ENSG00000204131	9.487667624981806e-07	6.315620873490117
ENSG00000120370	9.487667624981806e-07	8.628934505714
ENSG00000223705	9.487667624981907e-07	8.866833516900904
ENSG00000117143	9.487667624981907e-07	8.904875885059452
ENSG00000168032	9.487667624981907e-07	5.25406255417237
ENSG00000182179	9.487667624981907e-07	8.900819089927607
ENSG00000254635	9.487667624981907e-07	8.600000099007122
ENSG00000136114	9.487667624981907e-07	7.449286841965337
ENSG00000212456	9.487667624981907e-07	8.09922146048289
ENSG00000221743	9.487667624981907e-07	7.487506294078228
ENSG00000169372	9.487667624981907e-07	8.344342695320902
ENSG00000198400	9.487667624981907e-07	5.901309354090103
ENSG00000197653	9.48766762498194e-07	6.5987246381837315
ENSG00000123739	9.816593155799736e-07	8.710607249134876
ENSG00000258985	9.816593155799736e-07	7.278340911448397
ENSG00000132436	9.816593155799736e-07	8.395347253186472
ENSG00000235944	9.816593155799736e-07	7.210122851060639
ENSG00000272047	9.816593155799736e-07	8.474160139539967
ENSG00000032742	9.816593155799874e-07	8.029337662900032
ENSG00000177519	1.0156516551507898e-06	6.685876837743482
ENSG00000270062	1.0156516551507898e-06	6.377033323449146
ENSG00000213885	1.0156516551507898e-06	6.306490574699371
ENSG00000230490	1.0156516551507953e-06	5.206828533694613
ENSG00000147082	1.0156516551507953e-06	6.885847525802787
ENSG00000189221	1.0156516551507953e-06	4.121513032586634
ENSG00000111445	1.0156516551507953e-06	8.428004181117728
ENSG00000163382	1.0507791023307623e-06	8.870890312032751
ENSG00000267312	1.0507791023307678e-06	6.224115648389185
ENSG00000185989	1.0507791023307735e-06	8.874947107164598
ENSG00000150457	1.0507791023307735e-06	8.610639272430728
ENSG00000272323	1.0507791023307771e-06	5.450953374256331
ENSG00000266970	1.0507791023307771e-06	4.037329766716947
ENSG00000143369	1.0870780622625328e-06	6.514643143330911
ENSG00000213588	1.0870780622625328e-06	8.396086660846919
ENSG00000171033	1.0870780622625328e-06	8.2196288140727
ENSG00000183317	1.0870780622625385e-06	8.429587789740705
ENSG00000035720	1.0870780622625385e-06	8.856194343477304
ENSG00000100473	1.0870780622625425e-06	8.245110014310518
ENSG00000236983	1.0870780622625425e-06	3.862615136309907
ENSG00000085185	1.1245860556882142e-06	8.699968075711269
ENSG00000237773	1.1245860556882142e-06	3.0229143877388984
ENSG00000203441	1.1245860556882203e-06	5.063960345363137
ENSG00000108671	1.1245860556882203e-06	8.864307933740994
ENSG00000203721	1.1245860556882203e-06	5.267816564022751
ENSG00000212195	1.1245860556882203e-06	7.970103278001884
ENSG00000102316	1.1245860556882203e-06	8.88306069742829
ENSG00000155115	1.1245860556882203e-06	8.720252051370501
ENSG00000185339	1.16334175139132e-06	8.715200885050676
ENSG00000135617	1.16334175139132e-06	8.739004815057795
ENSG00000160460	1.16334175139132e-06	7.33974780755832
ENSG00000243440	1.16334175139132e-06	6.762794702676946
ENSG00000158555	1.16334175139132e-06	8.399908409526201
ENSG00000197858	1.16334175139132e-06	8.884591909400223
ENSG00000158793	1.16334175139132e-06	8.694916909391447
ENSG00000006704	1.16334175139132e-06	5.837264031268216
ENSG00000187033	1.16334175139132e-06	5.417654827097519
ENSG00000268088	1.16334175139132e-06	5.007502263679101
ENSG00000158716	1.1633417513913325e-06	8.427264773457283
ENSG00000231265	1.2033849995255243e-06	5.549098895773485
ENSG00000154258	1.2033849995255372e-06	8.110218602009418
ENSG00000121851	1.2033849995255372e-06	8.721783263342434
ENSG00000215705	1.2033849995255372e-06	6.881004487457858
ENSG00000174307	1.2033849995255372e-06	8.310893963078156
ENSG00000157343	1.2447568658528049e-06	7.280362133400423
ENSG00000056050	1.2447568658528049e-06	8.58936092558352
ENSG00000101638	1.2447568658528049e-06	5.32731474006295
ENSG00000213657	1.2447568658528093e-06	7.071558830840201
ENSG00000138785	1.2447568658528093e-06	8.461781621420762
ENSG00000138400	1.2447568658528225e-06	5.178423342574204
ENSG00000143375	1.287499666913866e-06	7.7562239958920784
ENSG00000225039	1.287499666913866e-06	4.78937238752196
ENSG00000049541	1.287499666913866e-06	8.408793887026413
ENSG00000068438	1.287499666913866e-06	8.82067755847867
ENSG00000115963	1.287499666913866e-06	8.459384860604583
ENSG00000144481	1.287499666913866e-06	2.7575699025525093
ENSG00000107331	1.2874996669138728e-06	8.81409518018691
ENSG00000230216	1.2874996669138728e-06	3.933358625473708
ENSG00000156384	1.2874996669138728e-06	8.226413759240947
ENSG00000165678	1.2874996669138728e-06	8.900819089927607
ENSG00000079263	1.2874996669138728e-06	8.86277672176906
ENSG00000065154	1.2874996669138728e-06	8.840961534137898
ENSG00000166562	1.2874996669138728e-06	8.921103065586836
ENSG00000166347	1.331657006154505e-06	8.585304130451673
ENSG00000086598	1.331657006154512e-06	8.929216655850528
ENSG00000233325	1.331657006154512e-06	5.741283327879322
ENSG00000122591	1.331657006154512e-06	8.813558339402954
ENSG00000198700	1.3772738110318354e-06	8.86277672176906
ENSG00000057252	1.3772738110318354e-06	8.79939921163146
ENSG00000010072	1.3772738110318354e-06	8.33109862835745
ENSG00000215417	1.3772738110318354e-06	7.45533526416038
ENSG00000102554	1.3772738110318354e-06	8.38144308894251
ENSG00000177600	1.3772738110318477e-06	8.933273450982373
ENSG00000143669	1.377273811031855e-06	8.726834429662258
ENSG00000184785	1.377273811031855e-06	5.506313888436056
ENSG00000105193	1.4243963711250978e-06	8.941387041246065
ENSG00000204356	1.4243963711250978e-06	8.807512801895154
ENSG00000152022	1.4243963711250978e-06	8.695708713702935
ENSG00000257543	1.4243963711251054e-06	5.9128388016850195
ENSG00000116984	1.4243963711251054e-06	8.858719926637214
ENSG00000074276	1.4243963711251054e-06	6.041296260216171
ENSG00000229473	1.4243963711251181e-06	6.391751344016832
ENSG00000258099	1.473072377276095e-06	4.183009432457094
ENSG00000236901	1.473072377276095e-06	8.730891224794103
ENSG00000255455	1.4730723772761029e-06	8.458469799796541
ENSG00000103253	1.4730723772761029e-06	8.442700149673179
ENSG00000226321	1.4730723772761029e-06	6.036110089798401
ENSG00000164949	1.4730723772761029e-06	8.10348605349221
ENSG00000071073	1.4730723772761029e-06	8.68067847124002
ENSG00000142910	1.473072377276116e-06	5.232927629368006
ENSG00000105640	1.473072377276116e-06	8.941387041246065
ENSG00000182899	1.473072377276116e-06	8.941387041246065
ENSG00000226363	1.5233509617851246e-06	3.100591344181287
ENSG00000104447	1.5233509617851246e-06	6.865538798354649
ENSG00000090013	1.5233509617851246e-06	8.766408009792737
ENSG00000173852	1.5233509617851246e-06	8.884591909400223
ENSG00000180867	1.5233509617851328e-06	8.019287726911424
ENSG00000162191	1.5752827396886091e-06	8.824734353610515
ENSG00000135250	1.5752827396886091e-06	8.78010960716021
ENSG00000224184	1.5752827396886091e-06	3.7327550258198636
ENSG00000122126	1.5752827396886149e-06	8.819146346506736
ENSG00000185928	1.5752827396886231e-06	7.6893516794825425
ENSG00000204624	1.5752827396886231e-06	4.5959179383817785
ENSG00000196396	1.5752827396886231e-06	8.896762294795762
ENSG00000272108	1.5752827396886231e-06	3.369459883683576
ENSG00000007866	1.5752827396886231e-06	7.2536187010998
ENSG00000168434	1.5752827396886231e-06	8.599005727819147
ENSG00000243517	1.5752827396886316e-06	7.025734560020371
ENSG00000154153	1.6289198511454302e-06	5.418171559522976
ENSG00000234719	1.6289198511454302e-06	7.779877420827552
ENSG00000198650	1.6289198511454302e-06	5.862627808543662
ENSG00000267009	1.6289198511454388e-06	6.2848702395977165
ENSG00000175768	1.6289198511454388e-06	8.055851279749076
ENSG00000138758	1.6289198511454388e-06	8.761356843472914
ENSG00000233927	1.6289198511454388e-06	8.93733024611422
ENSG00000101187	1.6289198511454388e-06	8.732422436766036
ENSG00000122507	1.6289198511454388e-06	8.541673755189347
ENSG00000213358	1.6289198511454532e-06	2.841618085979969
ENSG00000088833	1.6289198511454532e-06	8.832847943874205
ENSG00000125827	1.6289198511454532e-06	8.838435950977985
ENSG00000158079	1.6289198511454532e-06	8.35784172581188
ENSG00000162817	1.6289198511454532e-06	7.664379397218444
ENSG00000198937	1.6843160049593679e-06	8.649755322157185
ENSG00000100647	1.684316004959377e-06	8.82067755847867
ENSG00000156482	1.684316004959377e-06	8.917046270454989
ENSG00000270504	1.684316004959377e-06	4.576916846117574
ENSG00000270751	1.684316004959392e-06	5.734342744462552
ENSG00000219027	1.7415265232658762e-06	3.237360436699749
ENSG00000162669	1.7415265232658762e-06	3.9121090137800776
ENSG00000253797	1.7415265232658762e-06	8.713132832294786
ENSG00000142675	1.7415265232658916e-06	8.551115990548483
ENSG00000146216	1.7415265232658916e-06	5.747853369381325
ENSG00000180769	1.7415265232658916e-06	5.461899178997283
ENSG00000130255	1.741526523265901e-06	8.941387041246065
ENSG00000169188	1.741526523265901e-06	8.525446574661965
ENSG00000219559	1.8006083874119301e-06	3.804266526810762
ENSG00000139160	1.8006083874119301e-06	7.841958765445781
ENSG00000127084	1.800608387411946e-06	8.737016072681838
ENSG00000235616	1.8006083874119555e-06	2.1459667704283825
ENSG00000234215	1.8006083874119555e-06	1.9915807893712822
ENSG00000170385	1.8006083874119555e-06	8.806975961111196
ENSG00000149506	1.8616202850582417e-06	6.083545694220987
ENSG00000180185	1.8616202850582417e-06	8.326047462037627
ENSG00000169241	1.8616202850582417e-06	8.853131919533435
ENSG00000106991	1.8616202850582417e-06	7.95087896752897
ENSG00000138686	1.8616202850582516e-06	8.380853851507513
ENSG00000138107	1.8616202850582516e-06	8.800393582819439
ENSG00000143621	1.8616202850582516e-06	8.904875885059452
ENSG00000160233	1.8616202850582516e-06	7.638328658422495
ENSG00000186301	1.8616202850582516e-06	8.428338455025195
ENSG00000180764	1.8616202850582516e-06	5.699806759216074
ENSG00000225506	1.9246226585340517e-06	2.2384150695966385
ENSG00000116191	1.9246226585340517e-06	8.921103065586836
ENSG00000131061	1.9246226585340517e-06	8.056335723881993
ENSG00000214851	1.924622658534062e-06	2.8712008325139053
ENSG00000213707	1.924622658534062e-06	5.07988813728273
ENSG00000226853	1.924622658534062e-06	5.850966058243579
ENSG00000136160	1.924622658534062e-06	8.64947344490076
ENSG00000227708	1.924622658534062e-06	5.722914431525227
ENSG00000117640	1.924622658534079e-06	8.647687269401295
ENSG00000184517	1.924622658534079e-06	7.974408016933588
ENSG00000139287	1.9896777544750586e-06	3.5012103489102038
ENSG00000251396	1.9896777544750764e-06	6.08158345849488
ENSG00000173926	1.9896777544750764e-06	7.813372983874159
ENSG00000111639	1.9896777544750764e-06	8.82320314163858
ENSG00000137547	1.9896777544750836e-06	8.742067239001663
ENSG00000235297	1.9896777544750836e-06	6.03905670092352
ENSG00000012171	1.9896777544750836e-06	7.673138850182949
ENSG00000104833	1.9896777544750836e-06	4.15268661706679
ENSG00000270059	1.9896777544750836e-06	1.4258498182432309
ENSG00000186854	2.056849674776005e-06	8.518582319113783
ENSG00000134376	2.056849674776005e-06	3.4401649693307954
ENSG00000071282	2.056849674776005e-06	5.221204547079681
ENSG00000115255	2.056849674776005e-06	8.001986864816129
ENSG00000161647	2.056849674776005e-06	3.4991325538273785
ENSG00000115364	2.056849674776023e-06	8.646692898213319
ENSG00000196935	2.056849674776023e-06	5.809259281109348
ENSG00000135540	2.056849674776023e-06	7.618784425269907
ENSG00000143442	2.056849674776023e-06	8.904875885059452
ENSG00000184319	2.056849674776023e-06	7.591983030471064
ENSG00000235091	2.056849674776034e-06	4.58475043391593
ENSG00000151150	2.056849674776034e-06	7.8182219181636885
ENSG00000166582	2.056849674776034e-06	7.672681319778926
ENSG00000145476	2.126204428889853e-06	8.672564880976328
ENSG00000255139	2.126204428889853e-06	6.438741727307531
ENSG00000248538	2.126204428889872e-06	5.015857317566697
ENSG00000188389	2.126204428889872e-06	6.781934440528881
ENSG00000170011	2.126204428889872e-06	7.328808197419888
ENSG00000158321	2.1978099875064057e-06	6.20171860714191
ENSG00000115268	2.1978099875064138e-06	8.945443836377912
ENSG00000123360	2.1978099875064138e-06	8.348367010876675
ENSG00000229267	2.1978099875064138e-06	6.2301445044353
ENSG00000103723	2.1978099875064256e-06	4.992250419946385
ENSG00000070601	2.271736337643985e-06	3.762863010200158
ENSG00000270605	2.2717363376440053e-06	8.467040920464255
ENSG00000116903	2.2717363376440053e-06	8.720252051370501
ENSG00000256101	2.2717363376440053e-06	3.4046968209687902
ENSG00000224687	2.2717363376440053e-06	3.084675329266395
ENSG00000188931	2.2717363376440053e-06	8.077024833294203
ENSG00000269904	2.2717363376440053e-06	4.67261047599607
ENSG00000168653	2.2717363376440176e-06	8.818151975318758
ENSG00000180332	2.2717363376440176e-06	3.46917856471567
ENSG00000198732	2.348055539188121e-06	8.880535114268378
ENSG00000223750	2.348055539188121e-06	3.5855373517133664
ENSG00000115317	2.3480555391881423e-06	8.543204967161282
ENSG00000184207	2.3480555391881423e-06	8.496309601078597
ENSG00000117308	2.3480555391881423e-06	8.295176709605835
ENSG00000065923	2.3480555391881423e-06	8.094043818133073
ENSG00000086289	2.3480555391881546e-06	7.74762596149547
ENSG00000100997	2.3480555391881546e-06	8.79939921163146
ENSG00000150510	2.426841782912406e-06	4.536027260215489
ENSG00000140451	2.4268417829124145e-06	8.792279992555747
ENSG00000187957	2.4268417829124145e-06	2.7637063913026907
ENSG00000102265	2.4268417829124145e-06	8.867827888088883
ENSG00000174628	2.4268417829124145e-06	6.927865924832752
ENSG00000154640	2.4268417829124145e-06	8.740536027029728
ENSG00000269996	2.4268417829124145e-06	7.957107154838292
ENSG00000129116	2.4268417829124404e-06	7.2148602503184325
ENSG00000132535	2.5081714500172307e-06	8.540142543217414
ENSG00000139618	2.5081714500172307e-06	8.691317644663624
ENSG00000169641	2.5081714500172443e-06	8.489392948879374
ENSG00000240291	2.5081714500172443e-06	7.596541302123554
ENSG00000151611	2.5081714500172443e-06	7.831149839567953
ENSG00000176732	2.5081714500172443e-06	6.086289393816981
ENSG00000101945	2.5081714500172443e-06	8.049955912466727
ENSG00000118193	2.5081714500172443e-06	7.921760457140077
ENSG00000006659	2.5081714500172443e-06	5.254036716249914
ENSG00000124613	2.5921231732227716e-06	8.196150707438626
ENSG00000203805	2.5921231732227716e-06	2.4146250672292124
ENSG00000171222	2.5921231732227945e-06	8.81409518018691
ENSG00000164587	2.5921231732227945e-06	8.945443836377912
ENSG00000214562	2.5921231732227945e-06	5.913258593198025
ENSG00000177225	2.5921231732227945e-06	8.810038385055064
ENSG00000230266	2.5921231732227945e-06	5.341677210576348
ENSG00000177640	2.5921231732227945e-06	5.667869245340385
ENSG00000162757	2.5921231732228084e-06	7.3435444081616525
ENSG00000164344	2.678777899453751e-06	6.868838742053199
ENSG00000267892	2.678777899453751e-06	5.528482827929477
ENSG00000086717	2.678777899453751e-06	5.083138518001875
ENSG00000232237	2.678777899453751e-06	2.9822717795777023
ENSG00000152128	2.6787778994537747e-06	5.294043868966822
ENSG00000128487	2.6787778994537747e-06	8.470895148719608
ENSG00000227906	2.6787778994537747e-06	2.348739487578456
ENSG00000213064	2.6787778994537747e-06	8.785160773480033
ENSG00000188295	2.6787778994537886e-06	7.900566986519982
ENSG00000145777	2.6787778994537886e-06	4.215772307755191
ENSG00000252874	2.7682189541536026e-06	4.936055149677234
ENSG00000223724	2.7682189541536026e-06	3.8062509101408137
ENSG00000101298	2.768218954153627e-06	7.894776412539711
ENSG00000117118	2.768218954153627e-06	8.778578395188276
ENSG00000197915	2.768218954153627e-06	3.3083501587251085
ENSG00000135775	2.768218954153627e-06	8.800393582819439
ENSG00000236703	2.768218954153627e-06	1.7835849134722337
ENSG00000026025	2.768218954153627e-06	8.941387041246065
ENSG00000231064	2.860532107267358e-06	6.028153895239864
ENSG00000135298	2.860532107267358e-06	8.148407363272922
ENSG00000162723	2.8605321072673732e-06	3.869200341912346
ENSG00000164411	2.8605321072673732e-06	5.388733306144353
ENSG00000244588	2.8605321072673834e-06	3.8198850770968336
ENSG00000213015	2.8605321072673834e-06	8.728365641634191
ENSG00000213755	2.955805640932889e-06	4.428271584105763
ENSG00000203697	2.955805640932889e-06	5.449552350916435
ENSG00000204164	2.955805640932889e-06	8.029319199705556
ENSG00000152147	2.955805640932889e-06	8.388228034110757
ENSG00000213171	2.955805640932889e-06	2.2806783090560367
ENSG00000233967	2.955805640932889e-06	6.884681948280093
ENSG00000131019	2.9558056409328995e-06	5.088751834089053
ENSG00000166224	2.9558056409328995e-06	8.647229738997275
ENSG00000166263	2.9558056409328995e-06	7.6277659106915845
ENSG00000165175	2.9558056409328995e-06	8.576785406435
ENSG00000181467	2.9558056409328995e-06	8.760820002688957
ENSG00000233791	2.9558056409328995e-06	6.819025553008614
ENSG00000232124	2.9558056409328995e-06	6.21805489698922
ENSG00000089220	2.9558056409328995e-06	8.912989475323146
ENSG00000131725	2.9558056409328995e-06	8.624877710582155
ENSG00000109158	2.9558056409328995e-06	6.277500414843079
ENSG00000145331	3.0541304189206136e-06	8.34000402293263
ENSG00000169583	3.0541304189206136e-06	5.874233533161743
ENSG00000104626	3.0541304189206297e-06	8.378125701471111
ENSG00000147065	3.054130418920646e-06	8.933273450982373
ENSG00000162755	3.1555999578639114e-06	7.91133786697456
ENSG00000239719	3.1555999578639114e-06	6.1789770702422855
ENSG00000233806	3.1555999578639114e-06	7.726021456429023
ENSG00000171960	3.1555999578639284e-06	8.460001011768474
ENSG00000135119	3.1555999578639284e-06	7.762388343083557
ENSG00000257809	3.1555999578639284e-06	3.6906602156106194
ENSG00000226856	3.1555999578639284e-06	5.332377193488006
ENSG00000172586	3.1555999578639284e-06	8.698436863739335
ENSG00000271420	3.1555999578639284e-06	2.573066387254036
ENSG00000228252	3.1555999578639284e-06	8.343198153907473
ENSG00000139083	3.1555999578639284e-06	8.777047183216341
ENSG00000117724	3.1555999578639563e-06	8.573133745056138
ENSG00000235251	3.1555999578639563e-06	6.172958583369135
ENSG00000215244	3.1555999578639563e-06	5.315669699271918
ENSG00000237978	3.260310500321526e-06	5.9863371444836675
ENSG00000123297	3.260310500321538e-06	8.375265844403735
ENSG00000216915	3.260310500321538e-06	4.19929495167968
ENSG00000171433	3.260310500321538e-06	2.4774263904597587
ENSG00000230528	3.260310500321538e-06	5.050992299462122
ENSG00000135900	3.260310500321538e-06	8.61523290834653
ENSG00000188611	3.260310500321538e-06	5.381384573710438
ENSG00000215120	3.368361089715863e-06	3.0551083921451867
ENSG00000236144	3.368361089715893e-06	8.721246422558476
ENSG00000197385	3.368361089715893e-06	8.430529764277642
ENSG00000162607	3.368361089715893e-06	8.781640819132145
ENSG00000161328	3.368361089715893e-06	8.242353496664727
ENSG00000162729	3.368361089715893e-06	8.868364728872839
ENSG00000068615	3.368361089715893e-06	6.186975930924176
ENSG00000137501	3.368361089715893e-06	8.414302583750258
ENSG00000116199	3.368361089715893e-06	8.844023958081767
ENSG00000213236	3.368361089715893e-06	4.450207184333114
ENSG00000131089	3.368361089715893e-06	8.729896853606125
ENSG00000256049	3.368361089715911e-06	4.063314602857838
ENSG00000182180	3.479853647191228e-06	8.81508955137489
ENSG00000100979	3.4798536471912406e-06	8.70560847946609
ENSG00000168994	3.4798536471912406e-06	7.08510222917321
ENSG00000106078	3.4798536471912406e-06	5.395330744292646
ENSG00000126107	3.4798536471912715e-06	8.818151975318758
ENSG00000132677	3.4798536471912715e-06	3.5499640457948587
ENSG00000162065	3.4798536471912715e-06	8.304769115190421
ENSG00000117650	3.4798536471912715e-06	7.875938772625304
ENSG00000231416	3.4798536471912715e-06	5.048271824819976
ENSG00000104154	3.594893050436217e-06	8.633528141629803
ENSG00000006125	3.594893050436217e-06	8.874947107164598
ENSG00000227939	3.594893050436236e-06	7.37928890811273
ENSG00000250215	3.594893050436236e-06	5.273793188761748
ENSG00000159208	3.594893050436236e-06	6.49422151463625
ENSG00000112667	3.594893050436236e-06	8.758831260313004
ENSG00000186088	3.5948930504362555e-06	8.797867999659527
ENSG00000119283	3.594893050436268e-06	5.306553914273813
ENSG00000101843	3.594893050436268e-06	8.733953648737971
ENSG00000161082	3.594893050436268e-06	3.4799430125508866
ENSG00000118513	3.594893050436268e-06	7.360442113659878
ENSG00000135245	3.594893050436268e-06	7.5789230671896295
ENSG00000237697	3.7135872145172215e-06	3.631581050100945
ENSG00000116918	3.7135872145172215e-06	8.707544825191007
ENSG00000197296	3.7135872145172545e-06	8.70555608281505
ENSG00000163746	3.7135872145172545e-06	4.134533803175186
ENSG00000197958	3.7135872145172545e-06	8.933273450982373
ENSG00000260805	3.7135872145172545e-06	6.8035117385883686
ENSG00000267470	3.7135872145172545e-06	5.910665010523874
ENSG00000142686	3.7135872145172545e-06	8.561957730848576
ENSG00000214024	3.836047174769254e-06	3.360196077797552
ENSG00000273455	3.836047174769254e-06	3.654382178869891
ENSG00000135709	3.836047174769254e-06	8.86277672176906
ENSG00000149573	3.836047174769254e-06	5.682201638863397
ENSG00000171806	3.836047174769254e-06	8.408591320149922
ENSG00000145050	3.836047174769254e-06	8.917046270454989
ENSG00000100503	3.962387171791762e-06	8.856194343477304
ENSG00000155959	3.962387171791762e-06	8.834379155846138
ENSG00000225724	3.962387171791762e-06	4.706268434675894
ENSG00000149679	3.962387171791762e-06	8.40871457664648
ENSG00000231305	3.962387171791783e-06	7.935749497611151
ENSG00000174529	3.962387171791804e-06	7.31049347817177
ENSG00000070159	3.962387171791804e-06	3.260071348846374
ENSG00000117523	3.962387171791804e-06	8.921103065586836
ENSG00000225173	3.962387171791804e-06	2.0499939368232685
ENSG00000143740	4.092724738599355e-06	8.747655246105444
ENSG00000170417	4.092724738599355e-06	8.234527349504638
ENSG00000216480	4.0927247385993905e-06	2.4704037939377197
ENSG00000147403	4.0927247385993905e-06	8.93733024611422
ENSG00000177189	4.0927247385993905e-06	8.811569597026997
ENSG00000217181	4.2271807899755054e-06	3.1319090478453133
ENSG00000245498	4.227180789975543e-06	7.4589260783537865
ENSG00000102804	4.227180789975543e-06	8.6923120158516
ENSG00000132423	4.227180789975543e-06	8.115727298733264
ENSG00000264812	4.227180789975543e-06	5.023144903640368
ENSG00000100478	4.227180789975543e-06	7.922094731047543
ENSG00000272216	4.227180789975558e-06	7.93554693073466
ENSG00000229117	4.227180789975558e-06	8.941387041246065
ENSG00000117592	4.227180789975558e-06	8.895231082823827
ENSG00000129534	4.227180789975558e-06	8.792279992555747
ENSG00000271959	4.227180789975558e-06	5.0220894305324055
ENSG00000224903	4.227180789975558e-06	4.484512579001644
ENSG00000229689	4.227180789975558e-06	6.3608806250968755
ENSG00000010165	4.365879714081842e-06	8.788223197423902
ENSG00000272933	4.365879714081842e-06	7.064652417902084
ENSG00000104356	4.365879714081842e-06	8.06804012833909
ENSG00000165973	4.365879714081881e-06	2.5104199763920145
ENSG00000187695	4.365879714081881e-06	5.803366196687993
ENSG00000182718	4.365879714081881e-06	8.912989475323146
ENSG00000160679	4.365879714081881e-06	8.860251138609149
ENSG00000136108	4.365879714081881e-06	8.678152888080106
ENSG00000068394	4.365879714081881e-06	8.567343171075866
ENSG00000105948	4.365879714081881e-06	7.823671982696927
ENSG00000240395	4.365879714081881e-06	5.040871109985229
ENSG00000184675	4.365879714081904e-06	8.45288179269276
ENSG00000150907	4.508949466373507e-06	8.81409518018691
ENSG00000181036	4.508949466373507e-06	5.413255951424558
ENSG00000092470	4.508949466373507e-06	8.376797056375668
ENSG00000243479	4.508949466373507e-06	5.397693542432837
ENSG00000187091	4.508949466373507e-06	8.595485773471257
ENSG00000138777	4.508949466373507e-06	8.82067755847867
ENSG00000196169	4.508949466373507e-06	8.741530398217707
ENSG00000263678	4.6565216658741206e-06	4.320864705112033
ENSG00000071575	4.6565216658741206e-06	8.788223197423902
ENSG00000185515	4.6565216658741206e-06	8.691854485447578
ENSG00000227848	4.6565216658741206e-06	3.955442222479393
ENSG00000242276	4.6565216658741206e-06	4.502923874822726
ENSG00000262333	4.656521665874137e-06	6.522111834664048
ENSG00000073792	4.656521665874137e-06	5.430214262298366
ENSG00000179021	4.656521665874137e-06	8.68067847124002
ENSG00000198492	4.808731693864791e-06	8.823739982422536
ENSG00000164626	4.808731693864791e-06	3.902659647509288
ENSG00000154217	4.808731693864833e-06	8.310461915596282
ENSG00000258920	4.808731693864833e-06	7.933525708782633
ENSG00000105639	4.808731693864859e-06	8.870890312032751
ENSG00000212747	4.96571879504104e-06	5.199865059443087
ENSG00000013523	4.965718795041084e-06	8.770464804924583
ENSG00000205869	4.965718795041084e-06	3.8840368551095232
ENSG00000155886	4.965718795041084e-06	5.182302966251041
ENSG00000130779	4.96571879504111e-06	8.85466313150537
ENSG00000166105	4.96571879504111e-06	3.1371572481578536
ENSG00000030110	4.96571879504111e-06	8.800393582819439
ENSG00000143318	4.96571879504111e-06	5.176117640383372
ENSG00000226121	4.96571879504111e-06	5.253734547111578
ENSG00000231584	4.96571879504111e-06	7.768225413021496
ENSG00000184788	4.96571879504111e-06	7.624325266723631
ENSG00000242712	4.96571879504111e-06	5.222305355881085
ENSG00000147100	4.96571879504111e-06	5.32150569345209
ENSG00000074964	4.96571879504111e-06	6.116879219684081
ENSG00000109758	4.96571879504111e-06	3.2837632964418577
ENSG00000130055	5.127626181194642e-06	4.7855694458877664
ENSG00000082258	5.127626181194642e-06	8.858719926637214
ENSG00000211491	5.127626181194642e-06	2.4635639316050004
ENSG00000251976	5.127626181194688e-06	3.8097665278727564
ENSG00000226645	5.127626181194688e-06	5.402354637640704
ENSG00000196924	5.127626181194688e-06	8.870890312032751
ENSG00000189171	5.127626181194688e-06	7.555576667586532
ENSG00000134291	5.127626181194688e-06	8.776052812028363
ENSG00000153404	5.127626181194688e-06	6.677989187365502
ENSG00000260588	5.294601137477572e-06	5.648868895345884
ENSG00000147168	5.294601137477572e-06	8.917046270454989
ENSG00000160688	5.2946011374776e-06	8.778578395188276
ENSG00000152315	5.2946011374776e-06	4.891965364957665
ENSG00000082293	5.2946011374776e-06	4.906420566018995
ENSG00000144713	5.294601137477628e-06	8.945443836377912
ENSG00000139117	5.294601137477628e-06	8.161199130833335
ENSG00000147231	5.294601137477628e-06	8.37580268518769
ENSG00000166682	5.466795131306529e-06	7.166475976070719
ENSG00000162923	5.466795131306578e-06	8.896762294795762
ENSG00000157765	5.466795131306578e-06	5.975502494013587
ENSG00000174437	5.466795131306578e-06	8.925159860718681
ENSG00000179051	5.466795131306607e-06	8.832847943874205
ENSG00000162148	5.466795131306607e-06	7.924220746301652
ENSG00000205085	5.466795131306607e-06	7.943628041422281
ENSG00000113368	5.466795131306607e-06	8.715658415454698
ENSG00000244998	5.466795131306607e-06	4.669486015824214
ENSG00000259598	5.644363923967189e-06	4.546112972434086
ENSG00000259660	5.644363923967189e-06	5.48253481608306
ENSG00000047410	5.644363923967189e-06	8.904875885059452
ENSG00000118997	5.644363923967189e-06	7.241996928106082
ENSG00000136942	5.644363923967189e-06	8.941387041246065
ENSG00000182648	5.644363923967189e-06	5.308675139915523
ENSG00000038002	5.644363923967189e-06	8.88306069742829
ENSG00000170855	5.644363923967189e-06	8.647687269401295
ENSG00000169902	5.644363923967219e-06	7.842222514353925
ENSG00000225299	5.644363923967219e-06	2.5192569954238477
ENSG00000253978	5.827467684979049e-06	1.487946239635229
ENSG00000230202	5.82746768497908e-06	8.547261762293129
ENSG00000185420	5.8274676849791e-06	8.490924160851307
ENSG00000070388	5.827467684979132e-06	4.822352853191115
ENSG00000158258	5.827467684979132e-06	6.5592973736849505
ENSG00000248099	5.827467684979132e-06	5.2701699120051675
ENSG00000069956	5.827467684979132e-06	8.844023958081767
ENSG00000242732	5.827467684979132e-06	7.945551794877216
ENSG00000165646	5.827467684979132e-06	8.105219832340632
ENSG00000138663	5.827467684979132e-06	8.720252051370501
ENSG00000169100	5.827467684979132e-06	8.93733024611422
ENSG00000111912	5.827467684979132e-06	8.850606336373524
ENSG00000116663	6.016271109283858e-06	8.444310672025047
ENSG00000091157	6.016271109283858e-06	8.644704155837362
ENSG00000204315	6.016271109283858e-06	7.952481039346419
ENSG00000112312	6.01627110928389e-06	8.41889621966606
ENSG00000175893	6.01627110928389e-06	8.85466313150537
ENSG00000249784	6.01627110928389e-06	3.525865203292882
ENSG00000176871	6.01627110928389e-06	8.59142897833941
ENSG00000157483	6.210943537318586e-06	6.8134234221558225
ENSG00000143643	6.210943537318641e-06	8.770464804924583
ENSG00000125868	6.210943537318641e-06	8.872421524004686
ENSG00000132676	6.210943537318641e-06	8.884591909400223
ENSG00000155660	6.210943537318641e-06	8.929216655850528
ENSG00000238213	6.210943537318674e-06	3.404724964421258
ENSG00000244041	6.210943537318674e-06	6.923025877473852
ENSG00000224452	6.210943537318674e-06	4.16800675050995
ENSG00000164556	6.411659078040049e-06	7.422250735560124
ENSG00000143183	6.411659078040049e-06	8.912989475323146
ENSG00000272123	6.411659078040049e-06	3.6279088118608973
ENSG00000270107	6.411659078040049e-06	8.391035494527095
ENSG00000109787	6.411659078040084e-06	8.884591909400223
ENSG00000116194	6.411659078040084e-06	7.192748980620024
ENSG00000159788	6.618596734963824e-06	8.273898362758628
ENSG00000112280	6.618596734963824e-06	2.899623085935926
ENSG00000154175	6.618596734963824e-06	8.060406753593538
ENSG00000268536	6.618596734963824e-06	4.4108498604863104
ENSG00000243224	6.618596734963824e-06	6.4452015456118215
ENSG00000162600	6.618596734963824e-06	8.660394495580789
ENSG00000136631	6.618596734963824e-06	8.747655246105444
ENSG00000232909	6.618596734963824e-06	6.441313760314225
ENSG00000228053	6.618596734963824e-06	2.553605603106576
ENSG00000126088	6.618596734963824e-06	8.747118405321485
ENSG00000176531	6.618596734963824e-06	8.31946508374587
ENSG00000157224	6.618596734963883e-06	8.531289545293276
ENSG00000197580	6.618596734963883e-06	6.998160087169575
ENSG00000075340	6.618596734963883e-06	6.216630194294164
ENSG00000129473	6.618596734963883e-06	8.705019242031094
ENSG00000225657	6.831940535287772e-06	1.8502824114250918
ENSG00000174939	6.831940535287772e-06	5.452024597680662
ENSG00000224462	6.831940535287772e-06	3.1506419496691986
ENSG00000147604	6.831940535287808e-06	8.941387041246065
ENSG00000143337	6.831940535287808e-06	8.81508955137489
ENSG00000176890	6.831940535287808e-06	8.365550182322593
ENSG00000138796	6.831940535287808e-06	8.682209683211953
ENSG00000213621	6.831940535287808e-06	5.214869181300755
ENSG00000171786	6.831940535287808e-06	6.436162077307763
ENSG00000136628	6.831940535287808e-06	8.929216655850528
ENSG00000226977	6.831940535287808e-06	2.4561843838063604
ENSG00000101546	7.051879662164863e-06	8.537616960057504
ENSG00000169446	7.051879662164863e-06	8.846549541241677
ENSG00000130489	7.0518796621649e-06	8.1003712328973
ENSG00000076003	7.0518796621649e-06	8.755231995585177
ENSG00000141696	7.0518796621649e-06	8.551318557424972
ENSG00000235776	7.0518796621649e-06	6.156380878446625
ENSG00000146350	7.0518796621649e-06	7.921872247096083
ENSG00000144395	7.051879662164925e-06	7.038037227284391
ENSG00000227252	7.051879662164925e-06	5.711690265209972
ENSG00000165197	7.051879662164925e-06	4.90023187176935
ENSG00000247373	7.051879662164925e-06	7.55329169672636
ENSG00000004487	7.278608590197365e-06	8.771996016896516
ENSG00000091039	7.278608590197404e-06	8.818151975318758
ENSG00000101421	7.278608590197404e-06	8.88864870453207
ENSG00000130985	7.278608590197404e-06	8.912989475323146
ENSG00000261188	7.278608590197429e-06	7.698859208840015
ENSG00000170396	7.278608590197468e-06	8.57565932821605
ENSG00000135842	7.278608590197468e-06	8.759288790717024
ENSG00000164104	7.278608590197468e-06	8.900819089927607
ENSG00000243711	7.278608590197468e-06	2.869222619825681
ENSG00000253734	7.5123272242224035e-06	5.464267890044325
ENSG00000178217	7.5123272242224695e-06	4.426658061572583
ENSG00000137364	7.5123272242224695e-06	8.610181742026706
ENSG00000138814	7.5123272242224695e-06	8.830322360714293
ENSG00000163866	7.5123272242224695e-06	8.624877710582155
ENSG00000175741	7.5123272242224695e-06	6.903997035673489
ENSG00000131724	7.5123272242224695e-06	8.704024870843115
ENSG00000224831	7.5123272242224695e-06	5.492541464964449
ENSG00000163386	7.5123272242224695e-06	8.806975961111196
ENSG00000242220	7.753241041460156e-06	5.61817820955948
ENSG00000198755	7.753241041460197e-06	8.93733024611422
ENSG00000138587	7.753241041460197e-06	8.271948000652117
ENSG00000187325	7.753241041460197e-06	8.632991300845847
ENSG00000181826	7.753241041460267e-06	7.847259329445959
ENSG00000151414	7.753241041460267e-06	8.847543912429655
ENSG00000227192	7.753241041460267e-06	6.150647703262608
ENSG00000104413	7.753241041460267e-06	7.304836634452672
ENSG00000027644	8.001561237099988e-06	3.865780220317652
ENSG00000161036	8.001561237099988e-06	8.798862370847504
ENSG00000182552	8.001561237099988e-06	8.453673597004247
ENSG00000112290	8.00156123710006e-06	7.010400997564436
ENSG00000235374	8.00156123710006e-06	6.509056952832918
ENSG00000185666	8.001561237100088e-06	3.843642027617326
ENSG00000272009	8.001561237100088e-06	7.116400160548593
ENSG00000145592	8.001561237100088e-06	8.945443836377912
ENSG00000244527	8.001561237100088e-06	3.4927226232169097
ENSG00000096060	8.001561237100088e-06	8.892705499663915
ENSG00000196914	8.001561237100088e-06	8.900819089927607
ENSG00000184486	8.001561237100088e-06	2.844675432901613
ENSG00000166313	8.001561237100088e-06	7.32800277806805
ENSG00000251163	8.001561237100088e-06	2.770993582035042
ENSG00000113657	8.001561237100088e-06	4.362208714655784
ENSG00000180730	8.001561237100088e-06	7.531109725842782
ENSG00000104835	8.257504873398197e-06	6.612550422652834
ENSG00000064655	8.257504873398272e-06	7.7196766369914185
ENSG00000187258	8.257504873398272e-06	2.619866041105122
ENSG00000228065	8.257504873398272e-06	5.564953425316933
ENSG00000116406	8.257504873398272e-06	8.892705499663915
ENSG00000173566	8.257504873398272e-06	8.52138977953012
ENSG00000224993	8.257504873398272e-06	4.768115313065047
ENSG00000142945	8.257504873398272e-06	7.8919958658522695
ENSG00000101608	8.2575048733983e-06	8.908932680191299
ENSG00000068354	8.521295032363454e-06	8.661388866768768
ENSG00000066279	8.521295032363454e-06	8.650212852561207
ENSG00000153982	8.521295032363454e-06	7.722493051546715
ENSG00000253695	8.521295032363454e-06	3.2337533638492504
ENSG00000182093	8.521295032363454e-06	8.626206355677597
ENSG00000224531	8.521295032363454e-06	8.44377383124109
ENSG00000075891	8.52129503236353e-06	3.8742126192370385
ENSG00000273174	8.52129503236353e-06	5.968897886750017
ENSG00000136149	8.521295032363576e-06	7.9079411691232275
ENSG00000138780	8.521295032363576e-06	8.44124824808118
ENSG00000233041	8.793160972109223e-06	3.8648662172101518
ENSG00000068078	8.793160972109223e-06	6.735949634179161
ENSG00000246203	8.793160972109223e-06	6.658134173338221
ENSG00000198242	8.793160972109223e-06	8.925159860718681
ENSG00000204628	8.793160972109223e-06	8.941387041246065
ENSG00000207865	8.793160972109223e-06	3.328828519338351
ENSG00000235508	8.793160972109223e-06	4.739722097794128
ENSG00000101868	8.793160972109223e-06	8.57213937386816
ENSG00000197170	8.793160972109223e-06	8.803456006763307
ENSG00000130147	8.793160972109223e-06	3.770902970145941
ENSG00000268087	9.073338286950524e-06	7.820477851722083
ENSG00000144647	9.073338286950557e-06	8.510750606106516
ENSG00000246922	9.073338286950557e-06	8.375520807931265
ENSG00000180279	9.073338286950557e-06	5.910949589893666
ENSG00000258640	9.073338286950557e-06	3.9554090378760827
ENSG00000188010	9.073338286950604e-06	7.704918762729413
ENSG00000185046	9.073338286950604e-06	3.6594613943838326
ENSG00000064199	9.073338286950604e-06	5.628164096821181
ENSG00000174799	9.073338286950604e-06	8.580710494535873
ENSG00000105810	9.073338286950604e-06	8.810830189366552
ENSG00000113212	9.362069071327325e-06	6.211357354937245
ENSG00000239223	9.362069071327325e-06	3.6741153621139278
ENSG00000198435	9.362069071327325e-06	6.159444192134161
ENSG00000270624	9.362069071327325e-06	2.254183737153432
ENSG00000231652	9.362069071327325e-06	2.1975737470161643
ENSG00000105427	9.362069071327325e-06	3.6877426375408637
ENSG00000160062	9.362069071327325e-06	7.661846174791513
ENSG00000235437	9.362069071327325e-06	8.569534480328313
ENSG00000188419	9.362069071327325e-06	8.665445661900613
ENSG00000118197	9.362069071327325e-06	8.752169571641309
ENSG00000105467	9.362069071327408e-06	5.18900039539137
ENSG00000183160	9.362069071327408e-06	7.642150741947972
ENSG00000114391	9.362069071327408e-06	8.93733024611422
ENSG00000142396	9.362069071327442e-06	8.751712041237289
ENSG00000235984	9.659602087635513e-06	3.2019172221783707
ENSG00000170775	9.659602087635513e-06	7.883929441238634
ENSG00000242110	9.659602087635513e-06	6.6736163803579815
ENSG00000228527	9.659602087635513e-06	3.3490426214976328
ENSG00000162813	9.659602087635513e-06	8.776052812028363
ENSG00000201662	9.659602087635513e-06	3.6314417725925474
ENSG00000183856	9.966192938049476e-06	7.978490294987582
ENSG00000258472	9.966192938049476e-06	7.437770988003135
ENSG00000229727	9.966192938049476e-06	5.347385722608066
ENSG00000138109	9.966192938049476e-06	2.813180783678124
ENSG00000255008	9.966192938049476e-06	5.520830373114977
ENSG00000158062	9.966192938049529e-06	8.671033669004395
ENSG00000184258	9.966192938049529e-06	4.131973015126654
ENSG00000185842	9.966192938049529e-06	6.631883935524982
ENSG00000256673	9.966192938049529e-06	6.809878310451304
ENSG00000100243	9.966192938049529e-06	8.777047183216341
ENSG00000126247	9.966192938049529e-06	8.880535114268378
ENSG00000233977	9.966192938049617e-06	4.3436167636166765
ENSG00000163577	1.0282104240422388e-05	5.471876946632742
ENSG00000125898	1.0282104240422388e-05	7.624947318580893
ENSG00000116922	1.0282104240422388e-05	8.630923248089957
ENSG00000255240	1.0282104240422388e-05	4.280334080903709
ENSG00000205879	1.0282104240422388e-05	3.1823637018908784
ENSG00000131931	1.0282104240422442e-05	8.417365007694126
ENSG00000227611	1.0282104240422442e-05	3.839114992192971
ENSG00000044524	1.0282104240422442e-05	4.587330976779843
ENSG00000177738	1.0282104240422442e-05	8.46107469333639
ENSG00000178947	1.0282104240422442e-05	6.984664377762042
ENSG00000092847	1.0282104240422442e-05	8.824734353610515
ENSG00000143248	1.0282104240422442e-05	7.7731064920409025
ENSG00000070785	1.0282104240422442e-05	8.64569852702534
ENSG00000144895	1.0282104240422442e-05	8.904875885059452
ENSG00000254709	1.0282104240422442e-05	8.85718871466528
ENSG00000124217	1.0282104240422442e-05	7.964147063534073
ENSG00000123201	1.0282104240422442e-05	4.824607938364169
ENSG00000119950	1.0607605808349314e-05	8.81409518018691
[truncated: 238 more rows]
