# Supplementary material for: Machine learning predicts treatment sensitivity in multiple myeloma based on molecular and clinical information coupled with drug response
Source: PLoS One. 2021 Jul 28;16(7):e0254596. doi: 10.1371/journal.pone.0254596 (PMC8318243; doi:10.1371/journal.pone.0254596)
Supplement: S1 File — (ZIP) [file pone.0254596.s004.zip › Supplementary Material 1/13q34/selected_genes_experiment_7.csv]

gene	pvalue	entropy
ENSG00000134884	1.3022277933730682e-46	8.928124316604919
ENSG00000088448	4.422833798826254e-37	8.883589903649453
ENSG00000186184	1.0916780163514498e-31	8.860290763964581
ENSG00000133112	3.666353634211166e-29	8.944318648588725
ENSG00000139842	4.422020021832536e-29	8.819804934005067
ENSG00000122026	1.9449202133756672e-28	8.936221482596823
ENSG00000136152	5.545200602131553e-28	8.863346988669695
ENSG00000136104	5.685803543536936e-28	8.837527378341429
ENSG00000126226	7.003739080096971e-28	8.772750050406207
ENSG00000139746	7.180993213430364e-28	8.87549273765755
ENSG00000130177	5.5273145180895955e-27	8.878013208300944
ENSG00000118939	8.320752698771287e-27	6.692695177116496
ENSG00000102763	1.0628342262648468e-26	8.773742408697043
ENSG00000102572	1.8327385803854212e-26	8.817284463361672
ENSG00000134899	2.747870868856994e-26	8.605150885387035
ENSG00000122033	3.4176861433570537e-26	8.787416270037454
ENSG00000229152	7.165236703847228e-26	8.158093484566947
ENSG00000118971	1.2545755711995156e-25	8.085168150992294
ENSG00000102471	2.122227795547688e-25	8.841575961337382
ENSG00000083520	6.370860393212296e-25	8.81323588036572
ENSG00000120685	7.877660664704781e-25	8.849673127329284
ENSG00000005810	1.028614553405821e-24	8.899784235633259
ENSG00000088451	2.665016806657489e-24	8.508775094952952
ENSG00000122034	3.691586318592333e-24	8.872436512952435
ENSG00000220749	5.069335262986836e-24	7.039176699284206
ENSG00000244754	6.589746836750172e-24	8.857770293321186
ENSG00000134905	1.4420089601925654e-23	8.789936740680849
ENSG00000256164	1.827426323657384e-23	3.5056859494017156
ENSG00000152749	3.735710037560552e-23	8.72363130039307
ENSG00000125304	6.58609320486513e-23	8.924075733608968
ENSG00000132952	7.486160538346111e-23	8.746930440077941
ENSG00000136100	1.0189318376478446e-22	8.84715265668589
ENSG00000134900	1.285611926615098e-22	8.868387929956484
ENSG00000253051	1.3346674549400759e-22	5.272089616912907
ENSG00000175198	8.34358862149545e-22	8.390092523124835
ENSG00000188243	3.832758361861542e-21	8.727144129327298
ENSG00000164647	4.493724343679621e-21	6.071412223575819
ENSG00000065150	7.996280825654956e-21	8.883589903649453
ENSG00000197121	1.8722270452742934e-20	7.7263172072724355
ENSG00000102710	3.803880213982655e-20	8.746192529194134
ENSG00000133114	3.88531326362444e-20	8.627457666781071
ENSG00000136169	4.47403370845258e-20	8.80361060202126
ENSG00000083535	6.495490794857469e-20	8.379141289249901
ENSG00000110092	7.016694407954501e-20	8.82232540464846
ENSG00000088387	8.841403623243595e-20	8.71751885098284
ENSG00000242444	1.1609875560356329e-19	3.776824207806866
ENSG00000255920	2.1107001305161213e-19	3.2881837372452827
ENSG00000126952	4.207926856814763e-19	5.978198448131955
ENSG00000188342	4.2661556126975535e-19	8.745402327725383
ENSG00000083544	4.729008766590913e-19	8.634026720420415
ENSG00000196199	5.064803452392674e-19	8.839055490693989
ENSG00000213860	6.39261656812332e-19	5.570167361016143
ENSG00000227354	7.846388225239058e-19	7.981601397506841
ENSG00000102805	8.174143669735432e-19	8.705908856056706
ENSG00000163995	8.3430584201301e-19	5.352102094672268
ENSG00000152484	1.3610494033146768e-18	8.814763992718278
ENSG00000057294	1.5479501155566746e-18	7.657916626230779
ENSG00000102606	1.974261177646968e-18	8.72416705445479
ENSG00000203778	2.5674824349732554e-18	7.787197269386261
ENSG00000139675	3.204592297406671e-18	7.994288455136699
ENSG00000120686	4.72429563745357e-18	8.899784235633259
ENSG00000204899	6.045752594546979e-18	8.658318218396126
ENSG00000136122	6.250289077022623e-18	8.163664625335176
ENSG00000223685	6.334003923643297e-18	7.11706815409825
ENSG00000171208	6.50476954505103e-18	8.400253555531014
ENSG00000120697	6.769477375025273e-18	8.86433934696053
ENSG00000169062	6.86005570423385e-18	8.806666826726374
ENSG00000120690	6.905792663213312e-18	8.895735652637308
ENSG00000189403	9.557189129664613e-18	8.924075733608968
ENSG00000220842	1.487164329711271e-17	6.625716653600795
ENSG00000132953	2.0924661661532768e-17	8.801090131377867
ENSG00000102786	2.176348459603393e-17	8.72767988338902
ENSG00000169432	2.8084979434012905e-17	8.577314144649156
ENSG00000066185	2.8084979434012905e-17	6.70063983084739
ENSG00000243181	4.17796140041703e-17	4.568578388909106
ENSG00000139505	4.818993445910724e-17	8.810715409722327
ENSG00000152520	5.276496372842033e-17	8.806666826726374
ENSG00000125247	5.966612133107088e-17	8.49456547955082
ENSG00000180660	6.083432596583437e-17	6.877530599529927
ENSG00000102738	6.323886248401678e-17	8.779319104045552
ENSG00000262468	1.0249474655241592e-16	8.035356775162596
ENSG00000150459	1.1651980684318315e-16	8.830958324702085
ENSG00000165416	1.218629184425999e-16	8.71301366375777
ENSG00000228397	1.6560668238893664e-16	5.471761700367888
ENSG00000226352	1.765062198985569e-16	5.353002999620997
ENSG00000139826	1.9419522166913529e-16	8.63654719106381
ENSG00000136159	1.9419522166913529e-16	8.403099189985973
ENSG00000197584	2.3498202051068592e-16	7.558668958002898
ENSG00000144061	2.8061918796597157e-16	6.87622908122851
ENSG00000120675	3.0661162926598896e-16	8.814228238656558
ENSG00000243406	3.2868754943308345e-16	7.07372051604083
ENSG00000132950	3.8243910808263676e-16	8.525426031165873
ENSG00000230091	4.2566964798883254e-16	7.555944575140252
ENSG00000134882	5.438919026917994e-16	8.407735817628591
ENSG00000165487	6.243032789654545e-16	8.742881857081988
ENSG00000102531	6.361397599198254e-16	8.93217289960087
ENSG00000136144	6.604804265859134e-16	8.7939853236768
ENSG00000253710	6.943681839376864e-16	8.300154345912546
ENSG00000102796	8.857360971251405e-16	8.126489467487806
ENSG00000133103	8.857360971251405e-16	8.722103188040512
ENSG00000242571	9.785195080897107e-16	4.703845281096495
ENSG00000236444	1.0675209678443369e-15	4.4815470339636105
ENSG00000121741	1.1501252854154827e-15	8.887638486645404
ENSG00000198715	1.2313636518881998e-15	8.692234994716294
ENSG00000126216	1.2313636518882174e-15	8.684928030193143
ENSG00000169905	1.2939736352833387e-15	8.852193597972677
ENSG00000143257	1.3182526557100728e-15	5.804744731341325
ENSG00000234782	1.3346875646645129e-15	7.343799888005053
ENSG00000075945	1.6168231274720029e-15	8.747922798368778
ENSG00000139344	1.6987038648978848e-15	7.742539849441318
ENSG00000233695	1.817998850485194e-15	6.712425645564101
ENSG00000174448	1.957565294861468e-15	3.42589931766919
ENSG00000123200	2.0187872872312303e-15	8.85120123968184
ENSG00000260388	2.442745322526596e-15	4.267130302085574
ENSG00000171365	2.597377021194709e-15	8.07437233793478
ENSG00000136147	2.6456195141950715e-15	8.730200354032414
ENSG00000139517	2.8475770848226015e-15	8.368725809436691
ENSG00000170919	2.9905781033216248e-15	8.261986829774342
ENSG00000244582	4.9017617151049665e-15	4.2720077350472145
ENSG00000136161	7.957272849873312e-15	8.845624544333333
ENSG00000172766	1.2642836326178363e-14	8.705908856056706
ENSG00000232224	1.5587528694258623e-14	6.936302571615312
ENSG00000144369	1.7987148753431054e-14	8.36261336002646
ENSG00000147872	1.7987148753431054e-14	8.72363130039307
ENSG00000165837	1.886514543352575e-14	5.226119290741989
ENSG00000120688	2.188983651206476e-14	8.22236191768811
ENSG00000219133	2.5846267127762352e-14	3.7054561308653207
ENSG00000151773	2.7100624212949607e-14	7.866243485799221
ENSG00000166171	2.7750084126869192e-14	8.137929719419796
ENSG00000127870	2.858348650119695e-14	8.717062246753724
ENSG00000139514	2.909530258066438e-14	8.915978567617064
ENSG00000083642	2.996844694217037e-14	8.755027606069843
ENSG00000128581	3.19811622595501e-14	7.766158598357471
ENSG00000185101	3.217060114440238e-14	8.802082489668702
ENSG00000254911	3.3134488187089035e-14	7.464228502121951
ENSG00000133111	3.352795258141545e-14	8.38537674564961
ENSG00000259343	3.5987162525665864e-14	7.752522705425283
ENSG00000136141	3.839691197182525e-14	8.587428441050672
ENSG00000134864	4.50055649000343e-14	8.09662682874387
ENSG00000187944	5.757145928701146e-14	3.3739500385463534
ENSG00000184719	5.859084837649006e-14	8.3123000949004
ENSG00000206549	6.139685013522109e-14	6.397931078652888
ENSG00000188811	6.62411001426168e-14	8.822861158710182
ENSG00000156535	6.981315068555049e-14	6.920649402152929
ENSG00000233672	7.35745517872108e-14	5.88507774127858
ENSG00000173171	8.362885420655565e-14	8.499351973430578
ENSG00000107518	9.231298081600307e-14	5.012036738547821
ENSG00000136146	9.954678238196418e-14	8.569170242652588
ENSG00000139597	1.0487855677669205e-13	8.767173355057698
ENSG00000136156	1.1707386171226385e-13	8.93217289960087
ENSG00000152193	1.291610170481343e-13	7.543158490920786
ENSG00000144935	1.3141791399927033e-13	6.605163976795676
ENSG00000091483	1.329440135496301e-13	8.821333046357623
ENSG00000264539	1.368359319245905e-13	4.288776738422312
ENSG00000217027	1.589524305177164e-13	6.963041249441838
ENSG00000241612	1.6359181886025873e-13	3.819918581472827
ENSG00000102096	1.9547618439645003e-13	8.944318648588725
ENSG00000205106	1.9547618439645003e-13	4.935078575872581
ENSG00000143387	2.6021986938732267e-13	8.13224989383881
ENSG00000058668	2.723733355755073e-13	8.873964625304993
ENSG00000112981	3.000821787313241e-13	4.610794279683315
ENSG00000229521	3.2868344570147375e-13	3.2129764616833207
ENSG00000150401	3.5792243039236844e-13	8.429788151615597
ENSG00000239827	3.682256362183063e-13	4.9981660459300254
ENSG00000023516	4.1243435073519683e-13	8.835006907698036
ENSG00000196368	4.242776241281677e-13	6.236606766078289
ENSG00000176268	4.5152188105022493e-13	4.778633645515533
ENSG00000155962	4.75085427589184e-13	8.855249822677791
ENSG00000224418	4.804836583379692e-13	5.083431439047979
ENSG00000198157	5.378922448642145e-13	8.298626233559988
ENSG00000126790	6.088403744403501e-13	8.680624999790162
ENSG00000143401	6.889634677247345e-13	8.863346988669695
ENSG00000174405	7.410874856283997e-13	8.650221052404223
ENSG00000168615	7.926301545235957e-13	8.84715265668589
ENSG00000213612	8.1513132973843e-13	5.174463537715146
ENSG00000133104	8.1513132973843e-13	8.84715265668589
ENSG00000139737	9.693216177403294e-13	8.6629025554538
ENSG00000185896	1.0192223498672837e-12	8.863346988669695
ENSG00000005812	1.0656913134029272e-12	8.797041548381916
ENSG00000133065	1.101902773583116e-12	8.798033906672751
ENSG00000120656	1.101902773583116e-12	8.687194053429506
ENSG00000203995	1.1204590333013357e-12	7.304522529174791
ENSG00000152332	1.1456789104520868e-12	8.898256123280701
ENSG00000143294	1.2592293405879136e-12	8.846616902624168
ENSG00000133106	1.3609817903410416e-12	8.754491852008123
ENSG00000169740	1.3609817903410513e-12	8.535868370226748
ENSG00000153487	1.4227074471602254e-12	8.301225854035987
ENSG00000168159	1.4465565103645535e-12	8.895735652637308
ENSG00000197747	1.4954385254316708e-12	8.795513436029358
ENSG00000163898	1.4954385254316708e-12	5.287496304331114
ENSG00000272016	1.5120902414410322e-12	6.713442707442357
ENSG00000143158	1.520484250039022e-12	8.743874215372825
ENSG00000165338	1.6429180525444356e-12	8.505385273008201
ENSG00000014914	1.844927199036919e-12	7.337677998128083
ENSG00000171161	1.9929498335584874e-12	8.677568775085046
ENSG00000160712	2.0599019333860217e-12	8.936221482596823
ENSG00000267127	2.2618237826438293e-12	5.182643656035115
ENSG00000085552	2.363450736195351e-12	6.078788412325721
ENSG00000247746	2.4695571514767426e-12	7.270514097943098
ENSG00000164237	3.1081321144041504e-12	7.939823476782211
ENSG00000164542	3.1594951172245435e-12	8.091331440050054
ENSG00000120334	3.211691041393338e-12	7.929407996969
ENSG00000143368	3.30057123840859e-12	8.795513436029358
ENSG00000163947	3.504692329625262e-12	8.834471153636315
ENSG00000171206	3.5624795332260573e-12	8.792992965385965
ENSG00000120662	3.844757103766703e-12	8.387238455241803
ENSG00000065613	4.0818425762382185e-12	8.787416270037454
ENSG00000116954	4.148954776570938e-12	8.722638942102233
ENSG00000136153	4.217149572461035e-12	8.220560932108935
ENSG00000253309	4.333259937645164e-12	7.229317550515807
ENSG00000101134	4.333259937645195e-12	4.061246535991861
ENSG00000219891	4.333259937645195e-12	6.75608314977574
ENSG00000183155	4.599857513368744e-12	8.52616394204968
ENSG00000179630	4.624877011151679e-12	8.422964650569222
ENSG00000158220	4.650030041578124e-12	5.33689779802001
ENSG00000182397	5.182234901424787e-12	5.745198251694767
ENSG00000174938	5.353242242428982e-12	5.835140866730286
ENSG00000166407	5.742976206662731e-12	3.236280950437221
ENSG00000173451	6.094390221845788e-12	8.425739568619646
ENSG00000141665	6.227338386601086e-12	5.619066419970964
ENSG00000116161	6.824829101100184e-12	8.82385351700102
ENSG00000165188	7.241042331642691e-12	5.133061903128318
ENSG00000228889	8.019367374694085e-12	5.632983152903271
ENSG00000221100	8.506888197177185e-12	3.667678163618284
ENSG00000025423	8.784942024412173e-12	6.350882457521857
ENSG00000261485	9.882847554073892e-12	6.491441143017588
ENSG00000143549	1.0425354971437074e-11	8.911929984621112
ENSG00000214460	1.0938514394327998e-11	5.417138225761345
ENSG00000105982	1.0938514394328037e-11	7.849814583165388
ENSG00000204616	1.1115010593897116e-11	5.267661836786692
ENSG00000143374	1.1786381491407224e-11	8.71805460504456
ENSG00000159352	1.2497474341392656e-11	8.86433934696053
ENSG00000182472	1.2834446735192715e-11	8.074855801411555
ENSG00000157045	1.4048152552706311e-11	8.783367687041503
ENSG00000123179	1.521203567337829e-11	8.582844103992999
ENSG00000260992	1.6039947485055815e-11	5.979089489359335
ENSG00000165475	1.6039947485055815e-11	8.659846330748683
ENSG00000125246	1.664560861165395e-11	8.276398601998558
ENSG00000143164	1.8897301218486353e-11	8.848145014976726
ENSG00000216990	2.013252898234937e-11	4.852684312548758
ENSG00000137338	2.1222061026799197e-11	8.28164170010743
ENSG00000107745	2.1788294165615188e-11	8.677568775085046
ENSG00000120913	2.2135114419335215e-11	8.029837924979313
ENSG00000187601	2.2845065906194564e-11	8.81881257571423
ENSG00000158773	2.3826481860584694e-11	8.883589903649453
ENSG00000110876	2.407822189284795e-11	8.920027150613016
ENSG00000111450	2.4205067639465426e-11	8.583379858054721
ENSG00000143420	2.4589547365159185e-11	8.887638486645404
ENSG00000160753	2.5644328583331473e-11	8.549998835796274
ENSG00000261801	2.6464391743739372e-11	3.981350942037849
ENSG00000007968	2.688400635397634e-11	8.70921952816885
ENSG00000138172	2.7167364663139357e-11	8.024589272290163
ENSG00000102057	2.759789818988584e-11	7.570506213601611
ENSG00000231856	2.833035819931581e-11	6.0526993814828645
ENSG00000139793	2.893001237407611e-11	8.882061791296895
ENSG00000238098	3.195252237277983e-11	5.377454520553011
ENSG00000185437	3.195252237277983e-11	7.691507099251039
ENSG00000225721	3.245723106394778e-11	3.9888821154277143
ENSG00000139641	3.2798034733416835e-11	8.903832818629208
ENSG00000168852	3.33158243969531e-11	5.419629581869692
ENSG00000163191	3.7365583652131804e-11	8.825381629353576
ENSG00000172955	3.95675439938167e-11	6.164100902263489
ENSG00000089050	4.1463277188807364e-11	8.290529067568084
ENSG00000260101	4.3901411998554165e-11	8.717062246753724
ENSG00000117593	4.920640728693242e-11	8.707972722470984
ENSG00000121644	5.128717052989745e-11	8.868387929956484
ENSG00000236577	5.155325039138691e-11	5.404931375732123
ENSG00000273058	6.370749798635061e-11	7.308623768916078
ENSG00000163041	6.469961935203504e-11	8.882061791296895
ENSG00000104325	6.570686639916053e-11	8.78489579939406
ENSG00000228444	6.81172041404016e-11	5.308846285739133
ENSG00000112218	6.917651685192415e-11	8.120409431905518
ENSG00000027001	7.061406094273245e-11	8.147554997764258
ENSG00000117280	7.1343761954196e-11	8.811707768013164
ENSG00000158882	7.471983134919803e-11	8.320195104070217
ENSG00000165507	7.549104806808622e-11	8.788944382390012
ENSG00000120699	7.745335091548673e-11	8.615311917793218
ENSG00000101746	7.785176224572833e-11	7.884821293428588
ENSG00000198108	7.987411345492528e-11	8.732720824675807
ENSG00000136643	8.236890747977067e-11	8.769693825701092
ENSG00000139684	8.450604835412841e-11	8.761596659709188
ENSG00000139687	8.669744934953869e-11	8.895735652637308
ENSG00000147400	8.849054094175986e-11	8.677568775085046
ENSG00000180815	9.124844878951347e-11	5.21506680884996
ENSG00000267270	9.218631661645105e-11	7.175312156582676
ENSG00000229503	9.361083799132498e-11	3.0380664805903352
ENSG00000228013	9.751574921368202e-11	6.6745044651822765
ENSG00000136636	1.0909498855116115e-10	8.855249822677791
ENSG00000102753	1.1421063672593032e-10	8.655595590930647
ENSG00000153531	1.1421063672593032e-10	6.46358147040249
ENSG00000149926	1.159674687436446e-10	5.120967657799103
ENSG00000166863	1.277244279296594e-10	2.899504275807937
ENSG00000169894	1.3100742757007286e-10	3.657985163191656
ENSG00000132964	1.3301671838400537e-10	8.369059406676325
ENSG00000136943	1.3922726231868558e-10	4.532985350752539
ENSG00000143515	1.4279926357075773e-10	8.940270065592774
ENSG00000130413	1.5021436012477534e-10	8.251538936133185
ENSG00000122378	1.5097626914363233e-10	8.72767988338902
ENSG00000149289	1.5720921540936288e-10	8.237193442502269
ENSG00000267251	1.5800582255280688e-10	3.1810275911239136
ENSG00000257698	1.645224747569879e-10	8.14773029533868
ENSG00000151849	1.670334119764211e-10	8.718590359106281
ENSG00000080823	1.7391398681015102e-10	7.50436607849674
ENSG00000179397	1.7656505779798595e-10	7.2148771339381454
ENSG00000232022	1.7835436198483861e-10	5.481803961798884
ENSG00000101489	1.8382938549218242e-10	5.217635722515225
ENSG00000236675	1.8382938549218242e-10	7.19170842763216
ENSG00000017621	1.8946873312648063e-10	7.2116415080157426
ENSG00000084444	1.9138586037829183e-10	8.280956079808568
ENSG00000136098	1.9138586037829388e-10	8.44465652806893
ENSG00000216809	1.9235152773727197e-10	6.028975355499485
ENSG00000154102	1.942971842744819e-10	8.446485823833182
ENSG00000203705	1.9429718427448259e-10	8.707436968409263
ENSG00000171877	1.9626209029818373e-10	5.055868944565913
ENSG00000187098	1.972518199221788e-10	7.822899484313812
ENSG00000162929	1.972518199221788e-10	7.903772117643229
ENSG00000242759	2.0638193414470194e-10	6.096148300248952
ENSG00000107771	2.0846630483611413e-10	8.672782281205288
ENSG00000198860	2.1920099040936186e-10	8.794521077738523
ENSG00000080371	2.258993870314831e-10	8.841575961337382
ENSG00000116852	2.3632396656963813e-10	8.821333046357623
ENSG00000142733	2.3632396656963813e-10	8.500344331721413
ENSG00000001561	2.4231721178726167e-10	8.807659185017213
ENSG00000103260	2.472186141681007e-10	8.366205338793295
ENSG00000179085	2.497055464866524e-10	8.700332160708196
ENSG00000143252	2.497055464866524e-10	8.780311462336389
ENSG00000162999	2.573140678660174e-10	7.248475751964448
ENSG00000184752	2.6120289269447337e-10	8.6629025554538
ENSG00000102385	2.638273150559568e-10	5.1963227609553515
ENSG00000123178	2.6647752091286356e-10	8.224346634269782
ENSG00000242866	2.678123698438111e-10	6.634639427865739
ENSG00000143198	2.7595987777129344e-10	8.863346988669695
ENSG00000042781	2.787292032788471e-10	7.619057129893454
ENSG00000159712	2.787292032788491e-10	6.070569418304667
ENSG00000150630	2.8577196704170944e-10	7.410913429696469
ENSG00000112210	2.872012587332494e-10	7.824601443303377
ENSG00000133640	2.872012587332494e-10	3.7935760434673034
ENSG00000149929	2.872012587332494e-10	8.630970495715301
ENSG00000132481	2.95924975413264e-10	8.52058724670117
ENSG00000172458	3.1730035606097976e-10	6.376397545201361
ENSG00000143553	3.236800687977118e-10	8.685665941076948
ENSG00000227268	3.285469975254688e-10	6.897826575749285
ENSG00000148450	3.351476852748906e-10	8.415578536213463
ENSG00000122042	3.4701225020941614e-10	8.789936740680849
ENSG00000215483	3.522218845063892e-10	4.367899492864644
ENSG00000197444	3.5750796348470673e-10	6.2504940308912875
ENSG00000176933	3.7198627672403524e-10	6.4110291841161535
ENSG00000168528	3.7756213481904533e-10	7.765012963399829
ENSG00000204977	3.7756213481904533e-10	8.678561133375881
ENSG00000197965	3.9478450704998973e-10	8.899784235633259
ENSG00000130827	3.9478450704998973e-10	8.883589903649453
ENSG00000102543	3.9871474149360543e-10	8.245792497790534
ENSG00000134590	4.046819114368899e-10	8.697811690064801
ENSG00000137434	4.107363564423812e-10	6.589284125175888
ENSG00000186665	4.107363564423812e-10	8.335932831824907
ENSG00000116747	4.1482175357969814e-10	8.822861158710182
ENSG00000150477	4.337029889711827e-10	8.093447597049277
ENSG00000102595	4.511897402850708e-10	8.730736108094137
ENSG00000160710	4.579233942462645e-10	8.944318648588725
ENSG00000204054	4.579233942462645e-10	8.789936740680849
ENSG00000237672	4.6246696543686167e-10	5.84591861947997
ENSG00000120509	4.787191509299967e-10	8.609735222444709
ENSG00000077152	4.787191509299967e-10	8.2765683449927
ENSG00000117362	4.834642819777332e-10	8.887638486645404
ENSG00000152382	4.906682930066e-10	8.593997494690017
ENSG00000078328	5.053924591486988e-10	2.6531923050355144
ENSG00000122367	5.103958144649671e-10	5.123136646118292
ENSG00000182551	5.179917416440993e-10	8.8795413206535
ENSG00000116521	5.256981168653845e-10	8.886110374292846
ENSG00000247400	5.387917800024467e-10	8.147861735756232
ENSG00000164171	5.549253190549188e-10	6.059477926217898
ENSG00000271147	5.549253190549188e-10	8.010666518123001
ENSG00000089876	5.549253190549188e-10	8.672984438027374
ENSG00000198892	5.687297747131728e-10	7.518392297064744
ENSG00000184156	5.71530662438708e-10	5.507219003018012
ENSG00000143321	5.71530662438708e-10	8.899784235633259
ENSG00000163584	5.915178380738552e-10	8.87549273765755
ENSG00000213943	5.944283417212297e-10	3.1183747534149058
ENSG00000159261	6.243139125764068e-10	7.135148605513363
ENSG00000177628	6.273819967945352e-10	8.859298405673744
ENSG00000125841	6.366749142120456e-10	8.230760267091707
ENSG00000162885	6.366749142120456e-10	8.6629025554538
ENSG00000138823	6.653680163793141e-10	4.432531208390874
ENSG00000128567	6.785224891588881e-10	8.392279396528592
ENSG00000073861	6.785224891588977e-10	7.27809226729595
ENSG00000009780	6.818506077273119e-10	8.400042965280859
ENSG00000203602	6.919309501470111e-10	5.804243047686133
ENSG00000197208	6.987319169461482e-10	7.304078851204045
ENSG00000166743	7.195290491824215e-10	5.081669838012039
ENSG00000259709	7.30153192330603e-10	5.930375095492343
ENSG00000140443	7.518632582447727e-10	8.51573003641688
ENSG00000116141	7.592391240791941e-10	5.591010326497725
ENSG00000213559	7.779894346293888e-10	3.3212068748695875
ENSG00000203668	8.010875343876432e-10	8.77122193805365
ENSG00000225598	8.010875343876432e-10	3.2418858053947353
ENSG00000185499	8.010875343876432e-10	7.524501553801713
ENSG00000163344	8.089347479790901e-10	8.817284463361672
ENSG00000238121	8.369958218727614e-10	8.05590642813433
ENSG00000237188	8.451864291896281e-10	7.012143031254384
ENSG00000121390	8.53455313102753e-10	8.738297520024316
ENSG00000138794	8.702308346119577e-10	8.367987898552883
ENSG00000102007	8.916536742951635e-10	8.903832818629208
ENSG00000204219	9.180417197526937e-10	6.83539736544673
ENSG00000143514	9.270060780271427e-10	8.742346103020267
ENSG00000225946	9.590597032785687e-10	2.2611297622600723
ENSG00000101557	9.684150169115311e-10	8.845624544333333
ENSG00000225579	9.778594409469137e-10	7.186767403561686
ENSG00000175344	1.0067356864792472e-09	2.8259272257159966
ENSG00000271387	1.016544900760456e-09	5.27584199704444
ENSG00000261603	1.0364441624321345e-09	4.371327829562116
ENSG00000143363	1.0465359483897219e-09	8.739825632376874
ENSG00000101928	1.0465359483897219e-09	8.558096001788176
ENSG00000163348	1.061853796458447e-09	8.819804934005067
ENSG00000139508	1.0670082359174092e-09	8.72767988338902
ENSG00000165169	1.0773905235049168e-09	8.728672241679856
ENSG00000202290	1.093149177426824e-09	6.452396313871365
ENSG00000083635	1.093149177426824e-09	7.832162855233558
ENSG00000143578	1.1983105292518568e-09	8.514018193061826
ENSG00000231738	1.2041108271599623e-09	5.392526869906495
ENSG00000164056	1.221676694919019e-09	8.03812613863274
ENSG00000225151	1.2335260213907326e-09	7.325901052352257
ENSG00000148484	1.319671361100801e-09	8.7939853236768
ENSG00000115556	1.371505809930718e-09	7.856924945446736
ENSG00000120820	1.371505809930718e-09	7.315739685777706
ENSG00000204227	1.3847718677833783e-09	8.759076189065794
ENSG00000151276	1.398163172492369e-09	5.839011304072647
ENSG00000250546	1.4049061520423003e-09	4.965137392155221
ENSG00000204147	1.4049061520423003e-09	7.562715785601683
ENSG00000168264	1.4049061520423003e-09	8.907881401625161
ENSG00000132963	1.4460357843661458e-09	8.751971381364728
ENSG00000119242	1.4670390842491385e-09	8.420365030093222
ENSG00000143862	1.4670390842491385e-09	8.684137828724392
ENSG00000109927	1.5027081958174348e-09	8.624401442075957
ENSG00000101190	1.5466297189357656e-09	8.195883546308645
ENSG00000076321	1.5841861307716015e-09	8.630513891486187
ENSG00000160131	1.6071457302876099e-09	8.779319104045552
ENSG00000182518	1.6540434910962445e-09	8.005436291253435
ENSG00000189014	1.6779906570755223e-09	4.360307979741011
ENSG00000214309	1.7022761171223924e-09	6.894103891262075
ENSG00000229196	1.7186566608653378e-09	5.356432747181463
ENSG00000243710	1.7269045255950112e-09	5.1209269772947055
ENSG00000143570	1.7435163180740338e-09	8.75601996436068
ENSG00000104852	1.7435163180740338e-09	8.936221482596823
ENSG00000118298	1.7435163180740338e-09	7.4114894631569
ENSG00000170959	1.7942929877190045e-09	4.093410031126177
ENSG00000133121	1.7942929877190045e-09	8.418301163678942
ENSG00000221887	1.8202197087603417e-09	2.9140615353614705
ENSG00000167046	1.8377069392597595e-09	6.138078128074471
ENSG00000196950	1.9368573727710434e-09	8.736312803442644
ENSG00000173960	2.0122266203930725e-09	8.726687525098185
ENSG00000223843	2.0218466985082904e-09	2.813734983962044
ENSG00000198908	2.0218466985082904e-09	7.553104495265577
ENSG00000133328	2.1205496190868977e-09	7.390027622426924
ENSG00000116957	2.151066585045095e-09	8.597589473456853
ENSG00000139438	2.161333817065061e-09	7.21553179134648
ENSG00000162522	2.192423265695642e-09	8.339360956346251
ENSG00000169436	2.192423265695642e-09	3.8632143397772882
ENSG00000143493	2.2239489270087023e-09	8.69608142089016
ENSG00000171224	2.255916759656367e-09	7.1768545206787895
ENSG00000168016	2.2666720054277662e-09	8.8714441546616
ENSG00000145861	2.3101955186577572e-09	2.564977222352685
ENSG00000107249	2.3322619900004276e-09	8.216479935285042
ENSG00000198431	2.3433722105592366e-09	8.841575961337382
ENSG00000272841	2.3657477845933907e-09	6.36742804442371
ENSG00000180098	2.3657477845933907e-09	8.568177884361752
ENSG00000183128	2.4226026375243647e-09	4.610450511290846
ENSG00000162735	2.445715939441995e-09	8.735777049380923
ENSG00000131791	2.457353129341715e-09	8.64265964047404
ENSG00000175701	2.457353129341715e-09	8.314486968304156
ENSG00000160752	2.457353129341715e-09	8.772214296344485
ENSG00000067704	2.4925897746709607e-09	8.903832818629208
ENSG00000198553	2.516354222555384e-09	4.077524061387462
ENSG00000118200	2.5283191938543086e-09	8.825381629353576
ENSG00000260360	2.6260580562637538e-09	5.37517817962852
ENSG00000196668	2.7274794276907387e-09	7.404144196057159
ENSG00000132967	2.740422695416015e-09	6.918257943659623
ENSG00000101842	2.7664892324583383e-09	5.550690644110456
ENSG00000184831	2.8461484429273345e-09	8.240338809431503
ENSG00000186073	2.873195388175292e-09	8.012801100941813
ENSG00000158796	2.8868127162842675e-09	8.624937196137678
ENSG00000242391	2.914236493491182e-09	2.4329134503517773
ENSG00000239470	2.9558492289006323e-09	4.4596088291009135
ENSG00000159556	2.983912446859392e-09	8.094642446330564
ENSG00000180479	2.99804134258068e-09	7.633900857610183
ENSG00000139496	3.0264951675636607e-09	8.742881857081988
ENSG00000116667	3.0264951675636607e-09	8.489205263201116
ENSG00000117262	3.1578306418899613e-09	8.359811582728375
ENSG00000133059	3.1578306418899613e-09	8.680624999790162
ENSG00000259514	3.187762489587686e-09	6.730914858061967
ENSG00000118217	3.202832000254467e-09	8.920027150613016
ENSG00000150076	3.202832000254467e-09	6.968421342548543
ENSG00000189369	3.325915405619403e-09	8.577346558477096
ENSG00000214900	3.4051723548434523e-09	7.260658352591478
ENSG00000165434	3.421243328526091e-09	8.10167620345873
ENSG00000023839	3.4536074897330645e-09	8.215107243749902
ENSG00000164032	3.5027142565742527e-09	8.920027150613016
ENSG00000159346	3.602979049338591e-09	8.903832818629208
ENSG00000161714	3.602979049338591e-09	7.392944069355476
ENSG00000232907	3.6541555550160554e-09	6.920560740217755
ENSG00000131788	3.741029093951421e-09	8.684928030193143
ENSG00000150403	3.741029093951421e-09	8.700867914769919
ENSG00000085382	3.741029093951421e-09	8.269495951119575
ENSG00000160767	3.794116457277988e-09	8.483157641446772
ENSG00000117697	3.847938146117609e-09	8.670463967383979
ENSG00000161940	3.847938146117609e-09	6.001436821809433
ENSG00000164403	3.939299691311548e-09	8.50042348155402
ENSG00000008256	3.995128240446771e-09	7.915786426213533
ENSG00000139433	4.0327750760864855e-09	8.705908856056706
ENSG00000250850	4.051727981160318e-09	4.196532722365172
ENSG00000197279	4.147802846973998e-09	8.152060184989324
ENSG00000143815	4.186851582225466e-09	8.815756351009115
ENSG00000271738	4.2660272574177855e-09	7.268040363304371
ENSG00000198440	4.428781967115177e-09	8.381407312486264
ENSG00000000460	4.491362601410816e-09	8.000297774314452
ENSG00000213995	4.533561083778502e-09	8.481883976501246
ENSG00000095203	4.5548050196954284e-09	4.891580668923808
ENSG00000214514	4.619120763601877e-09	3.554006438319919
ENSG00000105373	4.619120763601909e-09	8.936221482596823
ENSG00000163399	4.684321524726387e-09	8.861818876317137
ENSG00000108474	4.728286217350012e-09	8.611517782204295
ENSG00000155755	4.728286217350012e-09	8.348403744624326
ENSG00000241316	4.728286217350012e-09	7.2285803328452
ENSG00000198853	4.794988401786573e-09	7.470583722786359
ENSG00000139187	4.908202405586385e-09	6.286829425157733
ENSG00000237276	4.908202405586385e-09	7.788079491926927
ENSG00000186976	4.931155855529539e-09	6.780828155376362
ENSG00000121900	5.11858908946793e-09	6.33054470274183
ENSG00000163728	5.239242227146778e-09	8.907881401625161
ENSG00000094841	5.2392422271468154e-09	8.372493085777949
ENSG00000231769	5.2392422271468154e-09	6.137954643912909
ENSG00000272709	5.312959960349901e-09	4.3118089722821695
ENSG00000105784	5.7501835607756454e-09	5.4117644136874175
ENSG00000143458	5.7501835607756454e-09	8.726687525098185
ENSG00000130695	5.803871465231592e-09	8.672527833798258
ENSG00000170677	5.830898299709229e-09	7.097280342655578
ENSG00000266258	5.830898299709229e-09	2.573306403458193
ENSG00000272732	6.023550504771813e-09	6.22502579433067
ENSG00000199477	6.108001856712751e-09	4.786564087492126
ENSG00000228812	6.1936066269647655e-09	6.10487404194167
ENSG00000183741	6.280380128930439e-09	8.861818876317137
ENSG00000186827	6.309567022852034e-09	7.785305908401957
ENSG00000239374	6.670286443275296e-09	2.9348428205095285
ENSG00000126947	6.70123752174602e-09	7.462337141137647
ENSG00000159259	6.858104066791519e-09	7.854574217797485
ENSG00000237082	6.953935291446256e-09	4.332887684783229
ENSG00000180964	7.051070763522065e-09	8.707436968409263
ENSG00000198380	7.249323677423878e-09	8.89420754028475
ENSG00000204540	7.249323677423878e-09	3.4862864611513227
ENSG00000148468	7.45300349201554e-09	7.379882632166571
ENSG00000134371	7.591876092749563e-09	8.811707768013164
ENSG00000147485	7.62698622234555e-09	7.2904266286993815
ENSG00000213846	7.733268384402798e-09	6.857748135695239
ENSG00000186187	7.913619807099402e-09	7.495897346856977
ENSG00000117479	7.913619807099402e-09	8.544422140447764
ENSG00000146555	8.060844970282845e-09	4.364057716756864
ENSG00000164430	8.060844970282845e-09	8.689714524072901
ENSG00000081721	8.0980661364716e-09	8.747922798368778
ENSG00000151729	8.135454705521552e-09	8.821333046357623
ENSG00000261292	8.210736982277229e-09	5.687016211510776
ENSG00000272259	8.248632162783313e-09	5.473128125262955
ENSG00000226025	8.324934313478876e-09	7.101056965574564
ENSG00000204310	8.440678224411965e-09	8.668935855031423
ENSG00000159348	8.55798906575279e-09	8.853721710325235
ENSG00000228486	8.637076977295794e-09	8.530748279107351
ENSG00000139644	8.637076977295794e-09	8.936221482596823
ENSG00000259424	8.797394243057076e-09	3.471346955353139
ENSG00000177106	9.001870689939671e-09	8.4411436991347
ENSG00000224326	9.08495095395674e-09	2.7893369504385603
ENSG00000137261	9.08495095395674e-09	5.315837428418526
ENSG00000206052	9.126770665789167e-09	5.001027288155022
ENSG00000244242	9.210973315043062e-09	7.990620205385048
ENSG00000135823	9.29593239312737e-09	8.578338916767933
ENSG00000141404	9.424803771781367e-09	7.766779056832082
ENSG00000163689	9.599341867169323e-09	6.065763082617242
ENSG00000254635	9.73230725538917e-09	8.603087018972756
ENSG00000158711	9.821945522101508e-09	8.878013208300944
ENSG00000168477	9.867065656397046e-09	7.297935750044619
ENSG00000232065	9.957912294370947e-09	4.992611849933214
ENSG00000182827	1.0003640556097559e-08	8.886110374292846
ENSG00000135845	1.0329513650051648e-08	8.745938081787106
ENSG00000196154	1.0329513650051648e-08	8.768165713348534
ENSG00000238086	1.0329513650051759e-08	5.461560268382406
ENSG00000112182	1.0472317019728279e-08	8.544676587854793
ENSG00000248663	1.0617042151387911e-08	7.082225376397953
ENSG00000164484	1.0714605609004897e-08	8.065845426961424
ENSG00000068308	1.0862589652220502e-08	8.852193597972677
ENSG00000233461	1.0862589652220502e-08	7.553362039276806
ENSG00000150636	1.0862589652220502e-08	7.050049117494901
ENSG00000128039	1.1012563147655723e-08	8.635019078711252
ENSG00000224745	1.1474681741486482e-08	5.842127012955901
ENSG00000134779	1.1579910151833246e-08	8.656254351981847
ENSG00000125459	1.1686077892344013e-08	8.746394686016219
ENSG00000106211	1.173951655360695e-08	8.8714441546616
ENSG00000181577	1.1901264006457084e-08	3.776031004970656
ENSG00000130997	1.2010298872868217e-08	8.232979554323407
ENSG00000073711	1.2175676895294648e-08	7.339027716302018
ENSG00000157578	1.2175676895294648e-08	6.620342974751043
ENSG00000102699	1.2175676895294648e-08	8.85066548562012
ENSG00000173141	1.2231293976802059e-08	8.730200354032414
ENSG00000255449	1.2456246065420603e-08	4.639114134991781
ENSG00000118873	1.2685223924960022e-08	8.839055490693989
ENSG00000123595	1.2685223924960022e-08	8.792992965385965
ENSG00000243284	1.280124433057084e-08	5.094891344000801
ENSG00000105369	1.2801244330570978e-08	8.87549273765755
ENSG00000158560	1.2859641263376607e-08	7.199489137958458
ENSG00000228106	1.3155537909057779e-08	7.948690967485864
ENSG00000079332	1.3275743228676056e-08	8.8795413206535
ENSG00000107960	1.3458058317694175e-08	8.532276391459911
ENSG00000139292	1.3642809713504642e-08	3.389434849033337
ENSG00000185267	1.3642809713504642e-08	8.115420781203674
ENSG00000077264	1.434159053563442e-08	5.092035579251875
ENSG00000198689	1.4472331145258727e-08	8.665343876264584
ENSG00000224356	1.4538135745714791e-08	5.777636197178039
ENSG00000168275	1.5075161139255326e-08	8.340385728465028
ENSG00000231982	1.5143631929101968e-08	6.3936363149861215
ENSG00000186283	1.5281482724790967e-08	8.936221482596823
ENSG00000169895	1.5490551520103752e-08	8.783367687041503
ENSG00000182993	1.5702403029902096e-08	6.533411801238648
ENSG00000228808	1.5702403029902096e-08	2.4125347501809995
ENSG00000171931	1.5917073203016883e-08	4.236175352880112
ENSG00000147144	1.5917073203016883e-08	8.511497722418433
ENSG00000183690	1.6134598437759858e-08	4.3830111080642995
ENSG00000234650	1.6429137054179564e-08	4.110252818457877
ENSG00000116604	1.6503585380449322e-08	8.915978567617064
ENSG00000119862	1.6653468213969046e-08	8.701860273060754
ENSG00000204262	1.6880779079417233e-08	7.844981353280966
ENSG00000152684	1.6957218149647168e-08	8.614776163731495
ENSG00000220793	1.711110806003668e-08	3.6586198620891657
ENSG00000087510	1.718856178675119e-08	4.361533651852869
ENSG00000163362	1.7344494044466515e-08	7.743127914430884
ENSG00000115526	1.7422975498010972e-08	5.636510264329652
ENSG00000261159	1.7501802459790573e-08	7.778845655987329
ENSG00000134375	1.7501802459790573e-08	8.865867459313089
ENSG00000080709	1.7660498819876608e-08	1.8331423404351275
ENSG00000163467	1.782059500958472e-08	6.194286563248685
ENSG00000270101	1.798210301226063e-08	7.677434478846739
ENSG00000261553	1.8145034910526126e-08	2.9471284525763233
ENSG00000135778	1.8227038623663726e-08	8.615847671854938
ENSG00000143222	1.8227038623663726e-08	8.886110374292846
ENSG00000273226	1.8227038623663726e-08	5.991209946014925
ENSG00000234476	1.830940288706816e-08	4.374818990987381
ENSG00000143418	1.839212923934145e-08	8.826373987644413
ENSG00000176393	1.8642496310871953e-08	8.747922798368778
ENSG00000109452	1.8726686532117094e-08	6.975965021872335
ENSG00000163431	1.8726686532117094e-08	5.205005986146145
ENSG00000203799	1.915321744392659e-08	7.785526273287223
ENSG00000165972	1.941365720006311e-08	6.080594786069109
ENSG00000114670	1.9677541100748542e-08	7.88245769454003
ENSG00000158164	1.9944913335475174e-08	5.117877335331123
ENSG00000151611	1.9944913335475174e-08	7.76888122582295
ENSG00000251927	1.994491333547546e-08	7.378729117129467
ENSG00000121039	2.0125121525373303e-08	8.108518130324695
ENSG00000117595	2.0125121525373303e-08	5.418567649540542
ENSG00000198924	2.0215818642215396e-08	8.689714524072901
ENSG00000272668	2.0398407341706606e-08	6.007771236293288
ENSG00000138279	2.0398407341706606e-08	8.867395571665647
ENSG00000143457	2.0490302313982117e-08	8.818276821652509
ENSG00000196632	2.0675302030039195e-08	6.494914074794184
ENSG00000120053	2.0955851823241034e-08	8.797041548381916
ENSG00000269942	2.1431684656219014e-08	4.633253183886003
ENSG00000154114	2.1528104527129044e-08	8.920027150613016
ENSG00000163918	2.201656852657418e-08	8.580402783182212
ENSG00000173110	2.221495804283955e-08	7.652498541996551
ENSG00000162814	2.2314803796224558e-08	4.397636124825838
ENSG00000116183	2.2616967181840063e-08	6.603134687124637
ENSG00000076356	2.312943855339691e-08	6.746730494909464
ENSG00000178074	2.3653197188168915e-08	8.623409083785122
ENSG00000132541	2.3759324512573096e-08	8.345478960336761
ENSG00000198216	2.3972970328336545e-08	5.827341314109852
ENSG00000215374	2.4080492747988613e-08	5.439173777742528
ENSG00000182220	2.4846392633467518e-08	8.853721710325235
ENSG00000073605	2.5181840589258145e-08	8.84715265668589
ENSG00000162734	2.5294632204180565e-08	8.859298405673744
ENSG00000120805	2.6098045404955544e-08	8.8714441546616
ENSG00000237686	2.621482563089024e-08	5.779746636998709
ENSG00000141441	2.6449912513175484e-08	8.209003561936115
ENSG00000197140	2.6449912513175484e-08	4.852755896966382
ENSG00000182287	2.6806391207041042e-08	8.837527378341429
ENSG00000125657	2.741092983349781e-08	4.959621275363332
ENSG00000166845	2.753341849490793e-08	7.579261250018007
ENSG00000180730	2.8153889314830155e-08	7.569143283723156
ENSG00000119979	2.8153889314830354e-08	8.615311917793218
ENSG00000147251	2.9175023869946584e-08	8.758540435004074
ENSG00000149925	2.9567158776514563e-08	8.907881401625161
ENSG00000143771	3.036686103914375e-08	8.519059134348613
ENSG00000143314	3.036686103914375e-08	8.82385351700102
ENSG00000175793	3.063807187562993e-08	6.518155584150059
ENSG00000267052	3.077455893434765e-08	3.037214565230891
ENSG00000165868	3.0911637045794306e-08	4.550324973829212
ENSG00000092841	3.1049308691812414e-08	8.915978567617064
ENSG00000147155	3.118757636431909e-08	8.616304276084053
ENSG00000166562	3.146590980707666e-08	8.924075733608968
ENSG00000183250	3.188794305146807e-08	7.025766052947266
ENSG00000140988	3.27485814018782e-08	8.940270065592774
ENSG00000128284	3.3187326351418395e-08	8.764117130352583
ENSG00000148225	3.333484042362996e-08	7.362906467205483
ENSG00000102580	3.3781217127540196e-08	8.911929984621112
ENSG00000155875	3.469146816647636e-08	3.4349456862543977
ENSG00000134333	3.515548988780994e-08	8.920027150613016
ENSG00000224597	3.531150018663451e-08	8.520130642472056
ENSG00000165646	3.562554216590061e-08	8.06423816477626
ENSG00000230155	3.61017009566815e-08	5.730692285957795
ENSG00000230565	3.610170095668176e-08	6.826718291666374
ENSG00000081026	3.642257058475174e-08	8.531204883336466
ENSG00000082126	3.7236919294635595e-08	5.156177914869946
ENSG00000122376	3.7401899430902274e-08	8.757548076713238
ENSG00000143155	3.7401899430902274e-08	8.677033021023325
ENSG00000223478	3.7401899430902274e-08	7.4814458211187524
ENSG00000187240	3.7401899430902274e-08	7.39549128283457
ENSG00000254577	3.840680127371767e-08	6.452144208154696
ENSG00000188015	3.840680127371781e-08	3.09608739181413
ENSG00000064601	3.840680127371781e-08	8.853721710325235
ENSG00000184640	3.857681636630358e-08	8.920027150613016
ENSG00000133069	3.8576816366303993e-08	8.306652683147357
ENSG00000253982	3.92642205857818e-08	7.667751355337051
ENSG00000162910	3.943792294053123e-08	8.741353744729432
ENSG00000179241	4.1216532353794195e-08	4.741919990119669
ENSG00000143569	4.1216532353794195e-08	8.903832818629208
ENSG00000133678	4.232085712893434e-08	8.609199468382988
ENSG00000240298	4.2695314340484594e-08	5.693507739152668
ENSG00000196972	4.345391142427043e-08	5.747412454978869
ENSG00000166819	4.4031437641311894e-08	5.220253156426483
ENSG00000112378	4.4031437641311894e-08	8.899784235633259
ENSG00000261431	4.4420591145457484e-08	3.493145517788548
ENSG00000070182	4.4420591145457484e-08	7.321867088877217
ENSG00000136143	4.481308559997841e-08	8.572762221419424
ENSG00000259363	4.5010594358853225e-08	6.282921516813905
ENSG00000163113	4.5010594358853225e-08	8.709957439052657
ENSG00000072682	4.5010594358853225e-08	8.605484482626672
ENSG00000163374	4.540815241215871e-08	8.814228238656558
ENSG00000163631	4.540815241215871e-08	6.591077380032144
ENSG00000267215	4.56082087375659e-08	4.509081474810359
ENSG00000085063	4.580912130627952e-08	8.93217289960087
ENSG00000155959	4.662140524378627e-08	8.82385351700102
ENSG00000228549	4.723978416563485e-08	2.671315693529838
ENSG00000111445	4.76564559735177e-08	8.438087474429585
ENSG00000203721	4.7866128633868e-08	5.242714043969827
ENSG00000115539	4.8288165944956353e-08	8.591477024046624
ENSG00000185875	4.914311293702329e-08	8.402440428934772
ENSG00000167964	5.04531676626412e-08	8.466761152640881
ENSG00000170385	5.067478322279778e-08	8.785888157684896
ENSG00000248596	5.0897344283626964e-08	3.8735965527725758
ENSG00000143761	5.202446941283001e-08	8.940270065592774
ENSG00000242258	5.20244694128302e-08	8.684137828724392
ENSG00000165678	5.248207594366493e-08	8.903832818629208
ENSG00000196092	5.3409047813442457e-08	8.190124570895055
ENSG00000229766	5.3409047813442457e-08	6.07993077520512
ENSG00000186063	5.3878478085008764e-08	8.779319104045552
ENSG00000162704	5.506965520871504e-08	8.882061791296895
ENSG00000260081	5.5796597792766386e-08	5.892475726824298
ENSG00000215005	5.5796597792766386e-08	3.3452597097127867
ENSG00000143157	5.6040976659166245e-08	8.829430212349527
ENSG00000130377	5.678036698239185e-08	5.078106629738509
ENSG00000219027	5.678036698239185e-08	3.2275244879573415
ENSG00000109685	5.7780973741245336e-08	8.8795413206535
ENSG00000175137	5.8033788897001804e-08	8.750979023073892
ENSG00000117118	5.8033788897001804e-08	8.760068547356632
ENSG00000185621	5.854264612389013e-08	8.564665055427522
ENSG00000232415	5.90558354584747e-08	1.6283780167798974
ENSG00000238055	5.90558354584747e-08	3.698279557804472
ENSG00000240291	6.009535358097226e-08	7.6021301074377545
ENSG00000102001	6.062175464643931e-08	7.369521922681125
ENSG00000173163	6.088663163238341e-08	8.57933127505877
ENSG00000233613	6.088663163238341e-08	4.109924221948657
ENSG00000148730	6.168802363992808e-08	8.865867459313089
ENSG00000198824	6.168802363992916e-08	8.665423026097193
ENSG00000234184	6.19574234425444e-08	8.723683590978014
ENSG00000135549	6.249965475151509e-08	6.388180977668154
ENSG00000132436	6.249965475151509e-08	8.403634944047694
ENSG00000023572	6.249965475151509e-08	8.232777397501321
ENSG00000126970	6.304649302763433e-08	8.258526291425055
ENSG00000148219	6.332165160914817e-08	7.81298301494917
ENSG00000177855	6.387547148487945e-08	5.302623468077733
ENSG00000250091	6.387547148487945e-08	6.630914561913297
ENSG00000126231	6.41541423660695e-08	6.492138866414582
ENSG00000196550	6.443399363243401e-08	6.912147754811966
ENSG00000167920	6.471503012503221e-08	8.030113677053725
ENSG00000144567	6.471503012503221e-08	8.878013208300944
ENSG00000113368	6.528067824904027e-08	8.694755465359687
ENSG00000272047	6.55652996586588e-08	8.487460671849753
ENSG00000088280	6.55652996586588e-08	7.272474772424264
ENSG00000156384	6.613816176387882e-08	8.211796571637759
ENSG00000249738	6.642641235418527e-08	3.665652582655548
ENSG00000228527	6.700657749385042e-08	3.2751545792375962
ENSG00000246705	6.729850205574203e-08	8.729207995741579
ENSG00000186364	6.788606034355475e-08	8.110713437156527
ENSG00000116514	6.81817042011859e-08	8.506711228538673
ENSG00000123360	6.967877506822246e-08	8.356096596972058
ENSG00000064309	7.059228485533739e-08	5.788210892686603
ENSG00000099622	7.059228485533814e-08	8.93217289960087
ENSG00000205129	7.120773979219645e-08	7.370364414734821
ENSG00000271109	7.214070062124433e-08	5.822257387312866
ENSG00000143107	7.308552390729609e-08	4.8837975124447555
ENSG00000143850	7.308552390729609e-08	5.076667046324234
ENSG00000135454	7.566416244179548e-08	6.534969899151682
ENSG00000184900	7.566416244179548e-08	8.819804934005067
ENSG00000152380	7.632249526827701e-08	7.030588723447883
ENSG00000164061	7.665374343440388e-08	7.165962325852875
ENSG00000178096	7.765588301528418e-08	8.596061361104297
ENSG00000100206	7.833102914424159e-08	6.265906197667667
ENSG00000204789	8.073920460737209e-08	8.075405877649999
ENSG00000142227	8.108904298689098e-08	8.915978567617064
ENSG00000067533	8.144035248044757e-08	8.66162889050827
ENSG00000185222	8.144035248044757e-08	8.49431103214379
ENSG00000257621	8.144035248044757e-08	8.855249822677791
ENSG00000163629	8.214740878047217e-08	7.721126303679446
ENSG00000143365	8.214740878047217e-08	6.225668372560688
ENSG00000158023	8.214740878047217e-08	6.0719532057730286
ENSG00000119537	8.250316763117297e-08	8.817284463361672
ENSG00000160766	8.250316763117297e-08	8.06722367307684
ENSG00000169446	8.286042168455253e-08	8.840047848984822
ENSG00000229808	8.321917702195867e-08	6.707042814898028
ENSG00000143437	8.357943974859153e-08	8.773742408697043
ENSG00000272123	8.466933367555722e-08	3.608774596522785
ENSG00000108861	8.503568749132941e-08	8.689714524072901
ENSG00000135631	8.54035795832916e-08	8.787416270037454
ENSG00000117143	8.54035795832916e-08	8.903832818629208
ENSG00000153207	8.614400362115494e-08	8.84715265668589
ENSG00000166682	9.032903746800557e-08	7.1825010300685115
ENSG00000196954	9.032903746800557e-08	8.8714441546616
ENSG00000132676	9.032903746800652e-08	8.890158957288799
ENSG00000168938	9.15042345280074e-08	7.267473390501161
ENSG00000140470	9.30942663496012e-08	6.262056897179571
ENSG00000250673	9.30942663496012e-08	5.919071111670919
ENSG00000269086	9.38993041092347e-08	4.942686533900675
ENSG00000239887	9.511954085706031e-08	7.052562568823458
ENSG00000117410	9.511954085706031e-08	8.863346988669695
ENSG00000103381	9.635515863498657e-08	8.07725326506547
ENSG00000149273	9.718754134461713e-08	8.948367231584678
ENSG00000143450	9.972676852395674e-08	6.266637021297979
ENSG00000138686	1.0102040450553022e-07	8.380335804362822
ENSG00000137274	1.0102040450553022e-07	7.889993675132929
ENSG00000159377	1.0102040450553022e-07	8.920027150613016
ENSG00000212884	1.0102040450553022e-07	8.354770641441586
ENSG00000165802	1.0145522346192663e-07	8.760068547356632
ENSG00000143376	1.0189185805102117e-07	8.747922798368778
ENSG00000188549	1.0233031560627357e-07	7.719168542414498
ENSG00000236060	1.0233031560627357e-07	5.369406229228992
ENSG00000261754	1.0233031560627357e-07	4.475694428573601
ENSG00000101945	1.032127290919488e-07	8.104469547328744
ENSG00000158710	1.0410252315955086e-07	8.903832818629208
ENSG00000144712	1.0455020655047821e-07	8.451225581708275
ENSG00000225667	1.0499975751161685e-07	2.2803497754744684
ENSG00000145476	1.0545118357852731e-07	8.684137828724392
ENSG00000237975	1.0590449231607799e-07	3.152005059975378
ENSG00000100941	1.0590449231607799e-07	8.887638486645404
ENSG00000186496	1.0866430817732257e-07	7.59899616081041
ENSG00000158716	1.0866430817732257e-07	8.422937791321562
ENSG00000238526	1.0866430817732257e-07	3.892212585632159
ENSG00000131979	1.0959965590090256e-07	8.495303390434625
ENSG00000197956	1.0959965590090373e-07	8.924075733608968
ENSG00000162004	1.1007025398286951e-07	8.41710664856602
ENSG00000261126	1.1439478851499592e-07	6.720822067033489
ENSG00000122218	1.1537794198706834e-07	8.915978567617064
ENSG00000132694	1.1636928948814337e-07	8.781839574688947
ENSG00000169231	1.2041794812167862e-07	8.373616884486337
ENSG00000003096	1.2041794812167862e-07	4.705583073251841
ENSG00000150995	1.2197114569430772e-07	8.665423026097193
ENSG00000269761	1.224931829571492e-07	4.167783641770112
ENSG00000162105	1.246030869206764e-07	6.914260957601437
ENSG00000165819	1.2513604537110345e-07	8.857770293321186
ENSG00000225471	1.2620860292169382e-07	6.011289920868903
ENSG00000251323	1.2620860292169382e-07	7.105906329973159
ENSG00000122912	1.2674821978632315e-07	8.727679883389019
ENSG00000035403	1.2783417436302e-07	8.563672697136685
ENSG00000122359	1.2783417436302e-07	8.87549273765755
ENSG00000143412	1.2783417436302e-07	8.198324867119432
ENSG00000170921	1.2783417436302e-07	8.365599202495408
ENSG00000090776	1.2892915003112488e-07	7.2953092703209546
ENSG00000166401	1.2948004339035158e-07	8.008903835120416
ENSG00000158186	1.30033219231379e-07	8.176097235558004
ENSG00000163794	1.305886866968751e-07	6.415906776322856
ENSG00000143756	1.3226893079671052e-07	8.76358137629086
ENSG00000135766	1.3397013205393898e-07	8.87549273765755
ENSG00000173947	1.345418998648721e-07	5.685410395711141
ENSG00000130477	1.345418998648721e-07	2.9307498692481637
ENSG00000159714	1.3569254309168058e-07	7.51327776052563
ENSG00000196352	1.3569254309168058e-07	8.915978567617064
ENSG00000237708	1.374364194651306e-07	2.7451873831523317
ENSG00000153132	1.380225262606331e-07	7.861498391100254
ENSG00000139679	1.403912843423144e-07	8.101734382792324
ENSG00000228264	1.4098960529636827e-07	4.757592621559858
ENSG00000175606	1.4279944082018787e-07	8.643651998764877
ENSG00000169372	1.4401849093112865e-07	8.367531294323769
ENSG00000172915	1.4463179387875702e-07	8.860290763964581
ENSG00000171960	1.4586600588225902e-07	8.457338031118507
ENSG00000226321	1.4586600588225902e-07	6.045372155775638
ENSG00000186310	1.4836513858012836e-07	5.78675944149056
ENSG00000181804	1.4836513858013047e-07	8.589948911694067
ENSG00000131725	1.4899637907484774e-07	8.635554832772975
ENSG00000184949	1.5090576338705269e-07	5.474956449678399
ENSG00000171621	1.5090576338705269e-07	6.814734459368812
ENSG00000204681	1.5154748049406383e-07	7.670981870577925
ENSG00000227868	1.5348854579886544e-07	2.0444145510181277
ENSG00000260521	1.5479595687880473e-07	6.04720511497811
ENSG00000137404	1.594574621230302e-07	8.336591592876108
ENSG00000178184	1.6013440177111221e-07	7.2465042407904505
ENSG00000101940	1.6149664862291502e-07	8.768165713348534
ENSG00000188004	1.621819780202754e-07	6.025455212589109
ENSG00000164023	1.6356110456091154e-07	5.305014983994257
ENSG00000125726	1.6565113242958476e-07	5.364854762652524
ENSG00000182552	1.684781441693724e-07	8.466761152640881
ENSG00000270036	1.691921713659456e-07	4.348116169514726
ENSG00000181004	1.6990913139052413e-07	7.986858483624068
ENSG00000174680	1.6990913139052413e-07	6.170726411957525
ENSG00000100650	1.6990913139052413e-07	8.93217289960087
ENSG00000261446	1.713518965242346e-07	4.671839266768454
ENSG00000166997	1.7575179945513334e-07	8.102048103274958
ENSG00000154978	1.7575179945513334e-07	8.920027150613016
ENSG00000145777	1.7575179945513334e-07	4.222396666733712
ENSG00000273062	1.7724261989721048e-07	8.465891801339524
ENSG00000116815	1.7799261906690892e-07	8.001360849009822
ENSG00000164050	1.7874569370313367e-07	8.359688575738897
ENSG00000234546	1.7950185598926226e-07	5.664438861213771
ENSG00000143324	1.817889912784847e-07	8.827902099996969
ENSG00000271721	1.8644829419235455e-07	7.45032383960601
ENSG00000162909	1.8644829419235455e-07	8.920027150613016
ENSG00000224812	1.8723601336567192e-07	3.5188544584467087
ENSG00000206113	1.888211387746315e-07	4.299137543782802
ENSG00000185420	1.9529268763719862e-07	8.477580946098263
ENSG00000167524	1.9529268763719862e-07	6.704885016085144
ENSG00000176973	1.9777450737131923e-07	7.898397579116807
ENSG00000133083	2.0028687685191318e-07	6.823354265800903
ENSG00000164949	2.002868768519139e-07	8.104319681091605
ENSG00000177042	2.0283015917091808e-07	8.70690121434754
ENSG00000083845	2.0283015917091808e-07	8.944318648588725
ENSG00000121851	2.0454303569808623e-07	8.74288185708199
ENSG00000109758	2.0454303569808623e-07	3.2472044941747913
ENSG00000134769	2.0540472157061476e-07	6.176270589914687
ENSG00000185634	2.0626992424364127e-07	6.241185732217401
ENSG00000166263	2.0976618095654188e-07	7.612181004093764
ENSG00000078668	2.0976618095654188e-07	8.82385351700102
ENSG00000128641	2.133198248884238e-07	8.492378606147064
ENSG00000140545	2.1693176526883038e-07	8.439615586782143
ENSG00000229111	2.1875988454301028e-07	4.540160305741854
ENSG00000092470	2.1967953236198735e-07	8.364141472379016
ENSG00000089220	2.1967953236198735e-07	8.915978567617064
ENSG00000167553	2.2246100475308255e-07	8.676040662732488
ENSG00000160714	2.2246100475308255e-07	8.853721710325235
ENSG00000015133	2.224610047530849e-07	8.907881401625161
ENSG00000139160	2.243342417440611e-07	7.816152254252249
ENSG00000155115	2.2527658153820347e-07	8.71454177611033
ENSG00000147082	2.2622275552049133e-07	6.855109205603982
ENSG00000139133	2.2717277875352303e-07	7.985232795619316
ENSG00000167085	2.2717277875352303e-07	8.751971381364728
ENSG00000197852	2.2812666635681043e-07	8.405698810461974
ENSG00000235477	2.2812666635681043e-07	7.922923647742543
ENSG00000117616	2.3004609543795812e-07	8.903832818629208
ENSG00000158553	2.3004609543795933e-07	2.390898068902729
ENSG00000184557	2.3198116486595487e-07	8.726151771036463
ENSG00000178125	2.3393199766656672e-07	1.1847432335364934
ENSG00000180776	2.349133640313736e-07	8.647700581760828
ENSG00000213719	2.349133640313736e-07	8.940270065592774
ENSG00000042832	2.349133640313736e-07	8.123922260839748
ENSG00000119283	2.3589871779596088e-07	5.2724245096064
ENSG00000132688	2.378814501474738e-07	7.949167468814879
ENSG00000164953	2.4088584711997063e-07	7.94993221860345
ENSG00000159423	2.4597503282216053e-07	7.5649905764344885
ENSG00000154277	2.4700529337539077e-07	7.907826589387829
ENSG00000146411	2.4700529337539077e-07	7.299266925987004
ENSG00000171471	2.4907836794306574e-07	5.797848155948848
ENSG00000144648	2.5012121474542073e-07	5.102700616036324
ENSG00000188385	2.532751912522054e-07	7.666295410326442
ENSG00000167615	2.564676713955854e-07	8.944318648588725
ENSG00000160691	2.57540466056183e-07	8.924075733608968
ENSG00000103489	2.57540466056183e-07	8.500448912891304
ENSG00000057252	2.586176061797079e-07	8.794521077738523
ENSG00000213023	2.596991087553608e-07	2.836068277166066
ENSG00000136688	2.618752695393671e-07	4.659788998327591
ENSG00000269591	2.6406908560301506e-07	3.88024440030783
ENSG00000203441	2.6406908560301506e-07	5.047072341697816
ENSG00000180530	2.640690856030193e-07	8.33531792793058
ENSG00000260805	2.651726575202495e-07	6.803496812203089
ENSG00000184545	2.662806951737751e-07	8.002531383722873
ENSG00000007062	2.6739321600459985e-07	4.572639718478925
ENSG00000206535	2.6739321600459985e-07	8.539381199160976
ENSG00000056050	2.6851023751921243e-07	8.595525607042575
ENSG00000272610	2.6851023751921243e-07	1.9621919386825177
ENSG00000160685	2.696317772897853e-07	8.794977681967636
ENSG00000160783	2.730236828498054e-07	8.405163056400253
ENSG00000167447	2.7645689167001267e-07	8.648692940051664
ENSG00000203950	2.7645689167001267e-07	8.6096560726121
ENSG00000164442	2.787688832031976e-07	8.93217289960087
ENSG00000236854	2.799318889852263e-07	3.564677908858173
ENSG00000070831	2.858177498015805e-07	8.887638486645404
ENSG00000049541	2.870092174845282e-07	8.404706452171137
ENSG00000136653	2.870092174845282e-07	8.876485095948386
ENSG00000116857	2.870092174845282e-07	8.814228238656558
ENSG00000271420	2.870092174845282e-07	2.509885903565566
ENSG00000144821	2.9061254676072167e-07	8.60820711009215
ENSG00000184226	2.918233612489912e-07	7.881824744213843
ENSG00000007866	2.9303905960486264e-07	7.252645891012463
ENSG00000150457	2.9671564831167796e-07	8.622337575661676
ENSG00000254873	2.9671564831167796e-07	6.642329003120273
ENSG00000083457	3.0043688038637463e-07	8.651213410695059
ENSG00000255020	3.0168730203231934e-07	3.6948205510717744
ENSG00000143393	3.067395641650351e-07	8.895735652637308
ENSG00000243071	3.067395641650351e-07	3.211909892556072
ENSG00000176531	3.1058241754297993e-07	8.305731041261053
ENSG00000149806	3.1058241754297993e-07	8.920027150613016
ENSG00000163519	3.144718604573867e-07	8.123690569037516
ENSG00000147162	3.144718604573867e-07	8.948367231584678
ENSG00000240342	3.144718604573867e-07	8.371044123257997
ENSG00000084764	3.1709097424401095e-07	8.451474474535026
ENSG00000004961	3.197311994016126e-07	8.574290333771982
ENSG00000228376	3.210592799893218e-07	3.0774783470460685
ENSG00000074276	3.250756416003133e-07	6.027973134423187
ENSG00000076258	3.250756416003133e-07	7.981202638442953
ENSG00000152213	3.250756416003144e-07	7.96426484099506
ENSG00000161981	3.2642520470610547e-07	8.435567003786192
ENSG00000162607	3.291406203001124e-07	8.819804934005067
ENSG00000116584	3.291406203001124e-07	8.924075733608968
ENSG00000184584	3.291406203001124e-07	8.887638486645404
ENSG00000164104	3.3187789558812676e-07	8.907881401625161
ENSG00000132702	3.3187789558812676e-07	3.954312538366471
ENSG00000079101	3.3325478360593003e-07	3.5512419393262182
ENSG00000167526	3.332547836059318e-07	8.948367231584678
ENSG00000185515	3.3602516705733e-07	8.672984438027374
ENSG00000257809	3.402225831649024e-07	3.667489934376913
ENSG00000256552	3.4163296598020816e-07	3.556348722082739
ENSG00000174010	3.531215784407231e-07	8.768165713348534
ENSG00000162755	3.5752548522856144e-07	7.913552816805112
ENSG00000102743	3.6498371025920155e-07	7.8354536505887005
ENSG00000175741	3.649837102592035e-07	6.848577120015776
ENSG00000142910	3.649837102592035e-07	5.296334788066354
ENSG00000197622	3.680089690227754e-07	8.87549273765755
ENSG00000166313	3.680089690227754e-07	7.338738669432449
ENSG00000154639	3.6953068446702304e-07	7.767309590481889
ENSG00000147003	3.6953068446702304e-07	5.462454022922537
ENSG00000188295	3.7259240450512944e-07	7.906597875341184
ENSG00000143436	3.7259240450512944e-07	8.650221052404223
ENSG00000261368	3.741324561692131e-07	1.7789371867569175
ENSG00000134291	3.7878966199702925e-07	8.81323588036572
ENSG00000077721	3.803544936903642e-07	8.825381629353576
ENSG00000230005	3.819255802159885e-07	4.670594708295543
ENSG00000213722	3.819255802159885e-07	8.708429326700099
ENSG00000176399	3.819255802159885e-07	6.634997396019429
ENSG00000170417	3.850866142825387e-07	8.220095894451747
ENSG00000188931	3.8667661030601977e-07	8.05800270837655
ENSG00000103404	3.947223580733928e-07	8.483209932031718
ENSG00000102271	4.0127536043215706e-07	4.187979090965868
ENSG00000198400	4.045912127988447e-07	5.822938913160658
ENSG00000134690	4.0961474993195117e-07	8.032888595104149
ENSG00000188130	4.1130263346368776e-07	8.051029675261404
ENSG00000259905	4.146986116893723e-07	2.5148732424803564
ENSG00000153495	4.146986116893767e-07	4.876679839294254
ENSG00000117625	4.181217109896913e-07	8.834471153636315
ENSG00000008405	4.233076690629505e-07	8.63328880953661
ENSG00000268088	4.233076690629505e-07	5.043596779410406
ENSG00000173218	4.250501094402452e-07	7.115885844808079
ENSG00000179222	4.250501094402452e-07	8.907881401625161
ENSG00000231407	4.285558307699803e-07	5.512432676220753
ENSG00000113269	4.285558307699803e-07	8.684137828724392
ENSG00000216915	4.3031916507984285e-07	4.114747960201194
ENSG00000185989	4.320895175551645e-07	8.906353289272603
ENSG00000095794	4.338669151209218e-07	8.538309691037535
ENSG00000173801	4.374429537197122e-07	8.18926920760205
ENSG00000162065	4.392416490997965e-07	8.256612291247915
ENSG00000272065	4.428605286397818e-07	5.055113341064277
ENSG00000271943	4.446807677488839e-07	3.7380680690814834
ENSG00000269996	4.483429827771051e-07	7.91927937839076
ENSG00000112852	4.483429827771051e-07	6.171661261935641
ENSG00000154240	4.520343655813485e-07	7.569240982084157
ENSG00000006704	4.538910647941601e-07	5.905081616003475
ENSG00000197358	4.557551400302105e-07	2.4761729530979273
ENSG00000143502	4.557551400302105e-07	4.241384247673579
ENSG00000143622	4.576266195307553e-07	8.575739296291932
ENSG00000117475	4.5950553164078435e-07	8.679096887437602
ENSG00000243024	4.5950553164078435e-07	4.588215038694794
ENSG00000198171	4.6328576759024227e-07	8.863346988669695
ENSG00000230216	4.6328576759024227e-07	3.9575991758225073
ENSG00000242732	4.690125807168112e-07	7.919354642336907
ENSG00000231327	4.690125807168112e-07	6.016021966215962
ENSG00000138814	4.7286843241325594e-07	8.826373987644413
ENSG00000185010	4.7480783839012124e-07	8.24393078819834
ENSG00000259726	4.787097570780105e-07	6.328679923129345
ENSG00000179314	4.787097570780105e-07	6.7236957212144715
ENSG00000176124	4.806723287023275e-07	8.251035595899406
ENSG00000143774	4.806723287023275e-07	8.899784235633259
ENSG00000095739	4.806723287023275e-07	6.162398304263325
ENSG00000212456	4.846208446059131e-07	8.15759891192961
ENSG00000226891	4.866068484488157e-07	5.387351125493761
ENSG00000164796	4.906024976453933e-07	3.2198712831570573
ENSG00000204815	4.926122032198739e-07	5.902386327470824
ENSG00000224945	4.966555277013597e-07	5.386460404029593
ENSG00000260719	4.966555277013597e-07	8.420162873271137
ENSG00000005189	4.966555277013597e-07	7.616568738909634
ENSG00000011198	5.007309397616725e-07	8.427267680972204
ENSG00000086598	5.027807552283932e-07	8.93217289960087
ENSG00000115255	5.027807552283932e-07	8.080766093999701
ENSG00000163486	5.04838684727613e-07	8.83195068299292
ENSG00000116663	5.069047592063621e-07	8.40722692281453
ENSG00000272933	5.089790097248691e-07	7.065310247851512
ENSG00000121486	5.089790097248691e-07	8.753499493717287
ENSG00000152022	5.089790097248691e-07	8.710747640521408
ENSG00000228065	5.089790097248691e-07	5.508050464813096
ENSG00000223599	5.152511298279664e-07	5.271240319732158
ENSG00000200742	5.194739979974108e-07	3.558760113491857
ENSG00000126010	5.258711162090768e-07	4.779173974176169
ENSG00000055732	5.258711162090768e-07	3.399215802506603
ENSG00000183317	5.258711162090768e-07	8.442109198177874
ENSG00000187676	5.30178112094929e-07	8.414050423860907
ENSG00000100201	5.323443818048118e-07	8.948367231584678
ENSG00000103253	5.323443818048118e-07	8.455730768933341
ENSG00000110400	5.367026270090739e-07	7.908663192692878
ENSG00000160460	5.367026270090739e-07	7.3529236112215175
ENSG00000168653	5.388946677592781e-07	8.80918729736977
ENSG00000085491	5.433047495894053e-07	8.620352859080006
ENSG00000255121	5.433047495894053e-07	7.2241124208151595
ENSG00000164556	5.455228566420919e-07	7.441781512713921
ENSG00000100450	5.477497186356399e-07	5.575397970150991
ENSG00000244219	5.499853688579585e-07	5.680159791343122
ENSG00000116586	5.499853688579614e-07	8.707436968409263
ENSG00000236983	5.52229840718347e-07	3.802229056536201
ENSG00000171806	5.544831677478624e-07	8.408807325752035
ENSG00000012174	5.567453835998074e-07	8.6629025554538
ENSG00000139287	5.567453835998074e-07	3.5041591605195626
ENSG00000116761	5.567453835998074e-07	8.41631644709727
ENSG00000170191	5.635857024652521e-07	7.929068845149083
ENSG00000152894	5.681909816697131e-07	8.82385351700102
ENSG00000251680	5.681909816697131e-07	4.159964504494356
ENSG00000147804	5.705072440729749e-07	8.506456781131643
ENSG00000164291	5.775109371142547e-07	8.385376745649609
ENSG00000164344	5.822261687107863e-07	6.7740040360447695
ENSG00000205838	5.822261687107863e-07	4.4508696066026845
ENSG00000105767	5.822261687107863e-07	7.734024381796891
ENSG00000229203	5.822261687107863e-07	2.2857563471809925
ENSG00000125827	5.822261687107863e-07	8.873964625304993
ENSG00000151917	5.822261687107863e-07	6.033290372934586
ENSG00000178163	5.822261687107863e-07	8.736769407671758
ENSG00000101843	5.822261687107863e-07	8.749450910721334
ENSG00000079156	5.869786098374483e-07	5.773367191480254
ENSG00000013725	5.869786098374483e-07	7.028733502124871
ENSG00000121481	5.869786098374483e-07	8.630970495715301
ENSG00000225889	5.941776585051823e-07	8.907881401625161
ENSG00000158864	5.941776585051823e-07	8.828894458287806
ENSG00000242712	5.941776585051823e-07	5.236064456662674
ENSG00000104833	5.965962537962885e-07	4.116282789532185
ENSG00000225205	6.039092798581088e-07	8.687194053429506
ENSG00000161647	6.039092798581088e-07	3.4994993176576776
ENSG00000104626	6.063661559040739e-07	8.382197513955017
ENSG00000188404	6.137948964483922e-07	8.569705996714308
ENSG00000082781	6.21311578065048e-07	8.232758971681735
ENSG00000142945	6.289172029589563e-07	7.877227467670465
ENSG00000214018	6.314723512244044e-07	3.8751717156262786
ENSG00000101222	6.366127842791963e-07	4.506637543911149
ENSG00000065135	6.366127842791963e-07	8.7939853236768
ENSG00000236051	6.366127842792031e-07	3.9669050559713166
ENSG00000263678	6.366127842792031e-07	4.273514147039927
ENSG00000143337	6.417936529411465e-07	8.83195068299292
ENSG00000186212	6.443993462327621e-07	7.01358214169777
ENSG00000116701	6.496414431668384e-07	8.707893572638378
ENSG00000143543	6.522779241995073e-07	8.915978567617064
ENSG00000223745	6.575819459234083e-07	8.890158957288799
ENSG00000163125	6.575819459234118e-07	8.84715265668589
ENSG00000166896	6.575819459234118e-07	8.16957491792332
ENSG00000259802	6.575819459234118e-07	6.720332974048452
ENSG00000110002	6.65616215470679e-07	8.719582717397117
ENSG00000184319	6.65616215470679e-07	7.615839261453901
ENSG00000004487	6.65616215470679e-07	8.73325657873753
ENSG00000141642	6.65616215470679e-07	8.311509893431646
ENSG00000076003	6.737453175533914e-07	8.736769407671758
ENSG00000131724	6.737453175533914e-07	8.696283577712247
ENSG00000184785	6.764762780162598e-07	5.521590626806599
ENSG00000254815	6.792179352267425e-07	6.579206396296694
ENSG00000141837	6.819703295203753e-07	5.464356504564915
ENSG00000168434	6.819703295203753e-07	8.599574190038526
ENSG00000162409	6.847335013784484e-07	3.3348192203274984
ENSG00000160679	6.875074914285016e-07	8.859298405673744
ENSG00000138663	6.90292340444782e-07	8.706444610118426
ENSG00000166681	6.90292340444782e-07	7.802598941925235
ENSG00000107331	6.930880893488316e-07	8.80513871437382
ENSG00000163121	6.958947792099179e-07	4.219527088413688
ENSG00000166349	6.958947792099179e-07	5.860888449745106
ENSG00000187554	6.958947792099179e-07	6.762765975303285
ENSG00000186301	6.958947792099179e-07	8.394799867171985
ENSG00000204131	6.958947792099179e-07	6.256394047522754
ENSG00000135250	6.987124512455889e-07	8.780311462336389
ENSG00000225603	7.043809074552679e-07	3.4391754442454214
ENSG00000173209	7.043809074552679e-07	8.903832818629208
ENSG00000235949	7.100937907029106e-07	3.9573711064041546
ENSG00000145331	7.129669970997339e-07	8.360883090851816
ENSG00000259781	7.187471500293478e-07	7.861456991919465
ENSG00000023892	7.187471500293478e-07	8.87549273765755
ENSG00000163913	7.216541812540665e-07	8.563136943074964
ENSG00000147883	7.275023660991723e-07	7.791945460689428
ENSG00000236914	7.275023660991723e-07	5.435604176611974
ENSG00000100129	7.304436053305241e-07	8.944318648588725
ENSG00000065154	7.333963330988527e-07	8.842568319628215
ENSG00000163156	7.363605925961321e-07	8.578338916767933
ENSG00000066027	7.363605925961321e-07	8.829430212349527
ENSG00000261105	7.45322995717959e-07	4.368558897168551
ENSG00000123353	7.45322995717959e-07	8.405619660629366
ENSG00000174799	7.666470468062562e-07	8.633490966358695
ENSG00000109390	7.697410508642808e-07	8.748458552430499
ENSG00000197982	7.72847117241893e-07	8.656790106043568
ENSG00000185614	7.72847117241893e-07	6.46357899208351
ENSG00000176974	7.790956181436075e-07	8.60820711009215
ENSG00000118997	7.790956181436075e-07	7.201363934169968
ENSG00000269904	7.949311489207363e-07	4.678104566536409
ENSG00000155324	7.949311489207363e-07	8.407560520054167
ENSG00000207652	7.981353568112014e-07	6.03768872171934
ENSG00000166173	8.013520402289987e-07	4.143645896838405
ENSG00000198056	8.143444664930181e-07	8.404222988694363
ENSG00000187323	8.143444664930181e-07	7.879470845032413
ENSG00000226161	8.143444664930224e-07	4.354958233973707
ENSG00000270820	8.20916756022369e-07	7.525154739929732
ENSG00000204277	8.342153946815483e-07	3.9738532049359456
ENSG00000116030	8.342153946815483e-07	8.829430212349527
ENSG00000174827	8.342153946815483e-07	6.583426143515586
ENSG00000185630	8.375724309198168e-07	5.667923007270722
ENSG00000248538	8.61439761987396e-07	5.0124865830905625
ENSG00000101868	8.61439761987396e-07	8.57581844612454
ENSG00000235664	8.683787908731596e-07	3.7043725836114283
ENSG00000232818	8.718685197980752e-07	6.9068756533048195
ENSG00000143603	8.718685197980752e-07	8.890158957288799
ENSG00000176659	8.824191696548519e-07	5.13694754783907
ENSG00000268856	8.895213300346507e-07	5.204554562412409
ENSG00000122696	8.895213300346507e-07	8.330224696058846
ENSG00000143590	8.895213300346507e-07	5.814339404371884
ENSG00000229656	8.895213300346507e-07	2.495032283652547
ENSG00000168734	8.895213300346507e-07	8.055429947148212
ENSG00000144481	9.002781853190795e-07	2.7384493266516623
ENSG00000161243	9.03891640786953e-07	4.41305254848974
ENSG00000204410	9.075191013330826e-07	7.965944270522172
ENSG00000198855	9.11160619170697e-07	8.8714441546616
ENSG00000120784	9.11160619170697e-07	6.334706673192748
ENSG00000169641	9.333078768142037e-07	8.525707337820565
ENSG00000188389	9.408051517307093e-07	6.760139444729923
ENSG00000235944	9.408051517307093e-07	7.187820820033909
ENSG00000108387	9.445755657393581e-07	6.9564690991982925
ENSG00000071282	9.445755657393581e-07	5.191679733815377
ENSG00000115317	9.483605695244601e-07	8.511497722418433
ENSG00000258984	9.59803663484969e-07	4.145312268136887
ENSG00000233217	9.59803663484969e-07	4.028594362368557
ENSG00000129473	9.713800317965483e-07	8.720575075687954
ENSG00000226791	9.71380031796557e-07	4.895080086798198
ENSG00000132763	9.752686952336664e-07	8.43383673461155
ENSG00000257543	9.79172388282157e-07	5.90314237932774
ENSG00000242220	9.830911668055174e-07	5.607890426675217
ENSG00000113302	1.006923786392757e-06	2.5793405636226354
ENSG00000148688	1.0149912415847571e-06	8.616304276084053
ENSG00000184517	1.0190483362452623e-06	7.967993814759728
ENSG00000158793	1.0190483362452623e-06	8.72363130039307
ENSG00000137962	1.0272095491003043e-06	3.9939901372327844
ENSG00000122126	1.0272095491003043e-06	8.826373987644413
ENSG00000137693	1.0272095491003043e-06	4.870944067516819
ENSG00000144395	1.0272095491003043e-06	7.014209877860901
ENSG00000171103	1.0272095491003043e-06	8.267027771061128
ENSG00000135424	1.0395698016108846e-06	7.556587672807696
ENSG00000163382	1.0520735842262113e-06	8.863346988669695
ENSG00000159788	1.0604899686785192e-06	8.235148001907575
ENSG00000259511	1.0604899686785192e-06	4.354774446953234
ENSG00000214226	1.0647224989848704e-06	7.761189490244265
ENSG00000259236	1.0647224989848704e-06	5.544801772458394
ENSG00000158079	1.0647224989848704e-06	8.377358729490313
ENSG00000149548	1.0818162807717145e-06	7.2765094291125
ENSG00000151208	1.0861309449328337e-06	8.543148475502235
ENSG00000267801	1.0948101637319015e-06	5.990347417058126
ENSG00000183160	1.0948101637319015e-06	7.644387387996296
ENSG00000173926	1.0948101637319015e-06	7.804463109493511
ENSG00000142534	1.0991748415280432e-06	8.944318648588725
ENSG00000143575	1.1212513973151314e-06	8.911929984621112
ENSG00000185905	1.1392202060707686e-06	8.899784235633259
ENSG00000225620	1.1392202060707686e-06	2.830106942273014
ENSG00000197653	1.1392202060707686e-06	6.539287894893069
ENSG00000224790	1.1437556533698098e-06	5.172801717670939
ENSG00000007392	1.162072346936033e-06	8.865867459313089
ENSG00000177225	1.1666955699124867e-06	8.81323588036572
ENSG00000220472	1.1713365429201826e-06	7.211176470358553
ENSG00000255224	1.1713365429201888e-06	6.444072804858066
ENSG00000063177	1.175995331460116e-06	8.936221482596823
ENSG00000165197	1.185366618296986e-06	4.90229929286501
ENSG00000124613	1.185366618296986e-06	8.19687590459948
ENSG00000143740	1.2043258861514511e-06	8.721110829749675
ENSG00000152133	1.20911123695729e-06	8.729207995741579
ENSG00000117114	1.2333145656419962e-06	7.240900460507111
ENSG00000177189	1.2382110229196398e-06	8.835006907698036
ENSG00000166224	1.2382110229196398e-06	8.650221052404223
ENSG00000138346	1.2530132142210745e-06	8.197209501839117
ENSG00000215784	1.2530132142210745e-06	6.437840083869708
ENSG00000214832	1.2629760515258822e-06	6.029703333271933
ENSG00000135298	1.2679860924561507e-06	8.143084702686114
ENSG00000109680	1.2679860924561619e-06	7.632894511310991
ENSG00000156711	1.2780637702413595e-06	8.841575961337382
ENSG00000233977	1.283131548385691e-06	4.381463767060441
ENSG00000086289	1.2882187139714702e-06	7.73120306191017
ENSG00000142686	1.2984514927857676e-06	8.563136943074964
ENSG00000163346	1.2984514927857676e-06	8.911929984621112
ENSG00000115085	1.3087626798300702e-06	7.60198200327936
ENSG00000123728	1.3087626798300702e-06	8.8714441546616
ENSG00000225039	1.3087626798300702e-06	4.783918148918699
ENSG00000196754	1.3139478566487317e-06	4.007162443197829
ENSG00000168556	1.3191528522837002e-06	8.42594172544173
ENSG00000225093	1.3243777395170228e-06	7.0258335563356376
ENSG00000138796	1.3243777395170228e-06	8.667943496740586
ENSG00000135248	1.3243777395170228e-06	5.438200725652139
ENSG00000248677	1.3243777395170228e-06	5.624219338165731
ENSG00000249115	1.3296225913862433e-06	8.694298861130575
ENSG00000171033	1.3401724824648125e-06	8.2315828823884
ENSG00000197329	1.3401724824648125e-06	8.93217289960087
ENSG00000122863	1.3401724824648125e-06	6.716515524978008
ENSG00000188042	1.3508031149611693e-06	8.677823222492076
ENSG00000157343	1.3508031149611693e-06	7.216081533416557
ENSG00000125514	1.3508031149611693e-06	3.4899404400599114
ENSG00000266970	1.3561488945734844e-06	3.9889802689191125
ENSG00000107242	1.3615150824593537e-06	8.903832818629208
ENSG00000104529	1.3669017534685321e-06	8.93217289960087
ENSG00000268584	1.3669017534685321e-06	6.428690633549987
ENSG00000244020	1.3723089827131024e-06	1.9753125715373097
ENSG00000157985	1.3723089827131024e-06	6.644676320339855
ENSG00000162851	1.3723089827131024e-06	8.700332160708196
ENSG00000230373	1.3831854176738633e-06	7.180814038565367
ENSG00000120694	1.3996561498649866e-06	8.89420754028475
ENSG00000176890	1.3996561498649866e-06	8.3784825281987
ENSG00000101298	1.4051883206778124e-06	7.895171611417549
ENSG00000108671	1.4163160138643512e-06	8.867395571665647
ENSG00000168071	1.4163160138643512e-06	8.907881401625161
ENSG00000188092	1.4163160138643512e-06	7.26291882124756
ENSG00000225302	1.4219116909934616e-06	2.7082574983424785
ENSG00000150907	1.4275286921014131e-06	8.785888157684896
ENSG00000257718	1.433167095244366e-06	5.330600360687753
ENSG00000126562	1.4445084212256128e-06	5.390808579184874
ENSG00000189343	1.4445084212256179e-06	8.920027150613016
ENSG00000185522	1.4502115015448232e-06	8.419372671802385
ENSG00000119899	1.4732417884984811e-06	8.728215637450742
ENSG00000213885	1.4790542508930597e-06	6.335783801665924
ENSG00000132646	1.4790542508930806e-06	8.806666826726374
ENSG00000101638	1.4907456073131114e-06	5.3331170544434165
ENSG00000091039	1.4966246632752497e-06	8.822861158710182
ENSG00000143195	1.4966246632752497e-06	6.046130157151302
ENSG00000151893	1.4966246632752497e-06	8.697811690064801
ENSG00000148082	1.502526079501216e-06	4.207243308728814
ENSG00000204356	1.5384087362911507e-06	8.81323588036572
ENSG00000128245	1.5384087362911507e-06	8.781839574688947
ENSG00000267470	1.5444689773356796e-06	5.870633189827685
ENSG00000078246	1.5444689773356796e-06	8.33857630945778
ENSG00000149177	1.5444689773357014e-06	8.51262152112682
ENSG00000143258	1.56278816695447e-06	8.777790991692996
ENSG00000253978	1.568940999909576e-06	1.516258279755449
ENSG00000198739	1.5751171922671672e-06	2.9919132684475453
ENSG00000188611	1.5813168291868256e-06	5.36300942240695
ENSG00000101856	1.593786778834044e-06	8.739289878315153
ENSG00000127084	1.6000572633672485e-06	8.734784691090086
ENSG00000072858	1.6000572633672485e-06	8.804602960312097
ENSG00000090013	1.6126696836113772e-06	8.78084721639811
ENSG00000229605	1.6190117929276773e-06	3.58542876451688
ENSG00000235241	1.619011792927686e-06	2.9297226046283193
ENSG00000117650	1.6317682462289826e-06	7.854287356562512
ENSG00000065923	1.6446215976735318e-06	8.089065416813689
ENSG00000235670	1.6446215976735318e-06	4.067779809420813
ENSG00000222724	1.6510848308143315e-06	7.338158030832292
ENSG00000116191	1.6640848558491568e-06	8.93217289960087
ENSG00000101421	1.6837701313056678e-06	8.887638486645404
ENSG00000107951	1.6837701313056678e-06	8.557560247726453
ENSG00000272994	1.6837701313056678e-06	8.431061816561126
ENSG00000225724	1.6837701313056678e-06	4.712099747668182
ENSG00000162669	1.6903816463476777e-06	3.8288255630319674
ENSG00000152784	1.697018190488697e-06	8.294173336919869
ENSG00000197948	1.703679854692501e-06	8.77473476698788
ENSG00000133142	1.703679854692501e-06	8.759076189065794
ENSG00000212197	1.717078908722836e-06	2.5654233277368013
ENSG00000174628	1.7238164820592917e-06	6.961283903263128
ENSG00000100647	1.7238164820592917e-06	8.82385351700102
ENSG00000086717	1.73057954248043e-06	5.037898493649989
ENSG00000040341	1.737368182538719e-06	8.710949797343494
ENSG00000142669	1.7441824951074193e-06	8.785888157684896
ENSG00000129757	1.7441824951074193e-06	7.911989498480163
ENSG00000102760	1.7578885108797834e-06	8.839055490693989
ENSG00000157470	1.7647804014438575e-06	3.781775599441117
ENSG00000141367	1.7786424187655974e-06	8.902304706276652
ENSG00000269397	1.7856127348374635e-06	3.542592631791075
ENSG00000161036	1.7856127348374635e-06	8.769158071639371
ENSG00000197275	1.7996324575496382e-06	6.398006460024029
ENSG00000122406	1.799632457549648e-06	8.940270065592774
ENSG00000224903	1.820861205179572e-06	4.483554503817001
ENSG00000100316	1.820861205179572e-06	8.948367231584678
ENSG00000071859	1.8279909502340959e-06	8.78084721639811
ENSG00000248610	1.8351476048348972e-06	6.780408921613152
ENSG00000263753	1.835147604834907e-06	8.792992965385965
ENSG00000176049	1.835147604834907e-06	4.221188568026627
ENSG00000186952	1.835147604834907e-06	6.9408419577741025
ENSG00000253741	1.8423312664596412e-06	6.024422767367978
ENSG00000166130	1.8567800023776569e-06	8.796505794320195
ENSG00000172888	1.864045273315799e-06	8.672984438027374
ENSG00000165175	1.8786581153134256e-06	8.555425664907641
ENSG00000158062	1.8786581153134256e-06	8.676040662732488
ENSG00000163923	1.886005885063217e-06	8.40017440569841
ENSG00000225506	1.886005885063217e-06	2.29436951474411
ENSG00000213588	1.886005885063217e-06	8.364220622211622
ENSG00000095587	1.8933813536793028e-06	7.756278872605982
ENSG00000223705	1.9007846213666167e-06	8.8795413206535
ENSG00000224687	1.9007846213666267e-06	3.0704719791533877
ENSG00000189050	1.9007846213666267e-06	8.548268566621632
ENSG00000272009	1.9231622261020447e-06	7.171127367871151
ENSG00000101182	1.9231622261020447e-06	8.87549273765755
ENSG00000113212	1.9382214773267576e-06	6.190974128853882
ENSG00000166068	1.945793663199147e-06	8.58012147652752
ENSG00000203761	1.984084311832316e-06	7.882353113370141
ENSG00000212657	1.9918291114309123e-06	3.4353769872284117
ENSG00000272654	1.999603044662904e-06	7.325660258785214
ENSG00000105520	1.999603044662904e-06	8.604158527096198
ENSG00000262251	2.0074062166808783e-06	7.198128956241399
ENSG00000170855	2.0074062166808855e-06	8.661831047330354
ENSG00000143621	2.0152387329996315e-06	8.907881401625161
ENSG00000255547	2.0231006994971154e-06	3.7802176890288
ENSG00000242612	2.0231006994971442e-06	8.153517580937347
ENSG00000010165	2.0309922224159136e-06	8.773742408697043
ENSG00000088833	2.0309922224159136e-06	8.83195068299292
ENSG00000232237	2.04686436431687e-06	2.948881839789518
ENSG00000166598	2.04686436431687e-06	8.944318648588725
ENSG00000119787	2.070896927480544e-06	8.750979023073892
ENSG00000131061	2.0789680405808334e-06	8.032771142694951
ENSG00000167799	2.0789680405808334e-06	8.20715994399514
ENSG00000214562	2.0870694641057094e-06	5.887946655804647
ENSG00000258994	2.087069464105728e-06	5.54969336124088
ENSG00000155886	2.1115566911202507e-06	5.219675914890861
ENSG00000137831	2.1197804521171796e-06	7.753754632488089
ENSG00000250966	2.1197804521171796e-06	6.233222211578552
ENSG00000111266	2.1363206657927408e-06	8.677033021023325
ENSG00000118181	2.13632066579276e-06	8.940270065592774
ENSG00000026025	2.1613643875927946e-06	8.944318648588725
ENSG00000163040	2.186690886988284e-06	5.675354035874719
ENSG00000174326	2.1951964212062807e-06	5.296453337000094
ENSG00000213741	2.1951964212062807e-06	8.924075733608968
ENSG00000125868	2.212303225748649e-06	8.8795413206535
ENSG00000184613	2.2295384441861017e-06	6.424697863090539
ENSG00000264659	2.2469030009424825e-06	2.719888125220519
ENSG00000102241	2.2469030009424825e-06	8.853721710325235
ENSG00000260645	2.2469030009424825e-06	6.893624647840126
ENSG00000169442	2.2556340718065982e-06	7.792533839504464
ENSG00000238178	2.2556340718065982e-06	4.183178109458635
ENSG00000159915	2.2556340718065982e-06	7.788875582144326
ENSG00000137193	2.2556340718065982e-06	8.924075733608968
ENSG00000064199	2.2556340718065982e-06	5.591056200778239
ENSG00000127252	2.264397826786827e-06	2.8374646656455087
ENSG00000224452	2.273194383227569e-06	4.158819374874089
ENSG00000165923	2.308710984570852e-06	6.645216103116464
ENSG00000242265	2.3266691746103684e-06	5.960942221816807
ENSG00000143369	2.3356986608276784e-06	6.4809581627622075
ENSG00000163444	2.4091599398309505e-06	8.760068547356632
ENSG00000165644	2.4278701396545005e-06	8.660838689039519
ENSG00000052802	2.4278701396545005e-06	8.729207995741579
ENSG00000144647	2.4372776526287307e-06	8.478037550327377
ENSG00000215875	2.446720274441368e-06	2.209050646647776
ENSG00000204390	2.4561981307235394e-06	7.241877046932992
ENSG00000199370	2.4561981307235394e-06	3.4140645113402255
ENSG00000102109	2.465711347534983e-06	5.298869553648385
ENSG00000151553	2.4848443691353667e-06	8.764117130352583
ENSG00000139880	2.4848443691353667e-06	7.413448414232921
ENSG00000227311	2.5041203563436824e-06	3.862818938044742
ENSG00000184207	2.5041203563436955e-06	8.471266339865947
ENSG00000216863	2.513812281792899e-06	7.955077741060126
ENSG00000135900	2.513812281792912e-06	8.643651998764877
ENSG00000169592	2.523540333206672e-06	8.853721710325235
ENSG00000173065	2.5431053307613716e-06	8.612510140495132
ENSG00000249459	2.5431053307613716e-06	6.39369365498594
ENSG00000197858	2.5431053307613716e-06	8.895735652637308
ENSG00000241335	2.5529425364198377e-06	1.1974202914551115
ENSG00000171119	2.572727013609525e-06	5.750655692894754
ENSG00000013523	2.592659119963818e-06	8.789936740680849
ENSG00000025800	2.60268086375367e-06	8.81881257571423
ENSG00000176222	2.60268086375367e-06	7.83085122187981
ENSG00000213064	2.6431422102505313e-06	8.77878334998383
ENSG00000256101	2.65335180864672e-06	3.3823830857459285
ENSG00000138107	2.6738850624557077e-06	8.82385351700102
ENSG00000253797	2.673885062455722e-06	8.705908856056706
ENSG00000230490	2.673885062455722e-06	5.229933813747048
ENSG00000226363	2.6842089890984468e-06	3.0692113522987228
ENSG00000164574	2.778868002696107e-06	8.86433934696053
ENSG00000123297	2.8003356757472665e-06	8.34947525274777
ENSG00000110880	2.832836878903949e-06	8.891687069641355
ENSG00000231346	2.832836878903949e-06	4.407470979699802
ENSG00000162923	2.8437511008635995e-06	8.907881401625161
ENSG00000234377	2.865701135867898e-06	5.672462605946994
ENSG00000180758	2.876737237186953e-06	8.145438840765033
ENSG00000168393	2.8878142540471496e-06	8.532276391459911
ENSG00000188112	2.8878142540471496e-06	5.157380824914478
ENSG00000129534	2.9212922539353146e-06	8.791464853033405
ENSG00000196338	2.9212922539353455e-06	7.1949907895592276
ENSG00000198954	2.9212922539353455e-06	8.558096001788176
ENSG00000163866	2.977920895302614e-06	8.599372033216442
ENSG00000092036	2.977920895302614e-06	8.232979554323405
ENSG00000217801	2.9893727525915818e-06	6.46749767001926
ENSG00000179774	2.989372752591598e-06	3.8656873504027947
ENSG00000205277	2.989372752591598e-06	3.340714992130762
ENSG00000231473	3.0008670013468972e-06	5.809537796486086
ENSG00000110455	3.0124037919189486e-06	8.75601996436068
ENSG00000225518	3.0472709256669346e-06	5.285042208448777
ENSG00000138400	3.0472709256669346e-06	5.153569652243388
ENSG00000206921	3.0472709256669346e-06	5.044360368786468
ENSG00000241794	3.058979397191308e-06	1.9809335682756763
ENSG00000258733	3.070731169934666e-06	7.514428418481679
ENSG00000257987	3.0825263973189114e-06	2.2099304800308612
ENSG00000248138	3.0825263973189114e-06	3.177854903734796
ENSG00000231607	3.094365233283659e-06	8.074445933187105
ENSG00000119608	3.1784711656844798e-06	6.446583444133257
ENSG00000250215	3.1784711656844798e-06	5.301539011098634
ENSG00000135617	3.215186304998006e-06	8.720575075687954
ENSG00000270028	3.252309476540372e-06	5.062888997684588
ENSG00000203805	3.252309476540372e-06	2.387721980025157
ENSG00000232233	3.252309476540372e-06	6.798156345117418
ENSG00000107295	3.252309476540372e-06	3.3006059250804656
ENSG00000108055	3.2772870846367876e-06	8.855249822677791
ENSG00000253619	3.2772870846368223e-06	4.563676486868716
ENSG00000142794	3.2898450225225303e-06	7.806372582471933
ENSG00000159884	3.2898450225225303e-06	7.633802165188939
ENSG00000117523	3.3150999809509937e-06	8.924075733608968
ENSG00000174529	3.327797329131791e-06	7.262736541182479
ENSG00000270751	3.3405414759671577e-06	5.717716288675274
ENSG00000163159	3.3405414759671696e-06	8.755484210298958
ENSG00000172216	3.3405414759671696e-06	8.781839574688947
ENSG00000174939	3.3405414759671696e-06	5.410995266095624
ENSG00000010072	3.353332586656053e-06	8.335801391407356
ENSG00000177738	3.353332586656053e-06	8.473330206280226
ENSG00000235618	3.3790563631672257e-06	6.072093140070112
ENSG00000238142	3.3919893621697933e-06	4.7610683306160535
ENSG00000186847	3.4049699913900317e-06	5.113088992303766
ENSG00000198492	3.4310748130156062e-06	8.84715265668589
ENSG00000226856	3.4573721787583933e-06	5.3840098758832005
ENSG00000245017	3.4573721787583933e-06	6.11520698098692
ENSG00000075340	3.470593490253351e-06	6.216390189895785
ENSG00000187325	3.4838634484133086e-06	8.640595774059761
ENSG00000068394	3.4838634484133086e-06	8.560950069671206
ENSG00000229800	3.4971822246408326e-06	3.4200993489265086
ENSG00000180867	3.497182224640845e-06	8.036767435105958
ENSG00000235616	3.537433184387699e-06	2.1060328420173664
ENSG00000146700	3.56451441621976e-06	5.946851395693003
ENSG00000120370	3.605510643723202e-06	8.671992079736537
ENSG00000131931	3.605510643723202e-06	8.407481370221562
ENSG00000138160	3.605510643723202e-06	8.562601189013243
ENSG00000143702	3.605510643723202e-06	8.702852631351591
ENSG00000229874	3.605510643723202e-06	6.4754939150193715
ENSG00000066279	3.605510643723202e-06	8.65579774775273
ENSG00000233961	3.605510643723202e-06	7.1736764828679895
ENSG00000089163	3.619276591114992e-06	6.790321993303271
ENSG00000164411	3.6748478019908698e-06	5.379048089132318
ENSG00000139083	3.688868353637593e-06	8.795513436029358
ENSG00000154258	3.688868353637593e-06	8.09000548451958
ENSG00000229944	3.688868353637593e-06	5.8528835971028
ENSG00000134287	3.688868353637593e-06	8.85624218096863
ENSG00000164070	3.717064015068805e-06	8.078043466534222
ENSG00000173166	3.745466962507833e-06	7.805985667265787
ENSG00000176732	3.7597466239384316e-06	6.0941213523858435
ENSG00000109475	3.7740786546389524e-06	8.944318648588725
ENSG00000167525	3.7740786546389524e-06	8.187753966488799
ENSG00000112290	3.7740786546389723e-06	6.9380463985608785
ENSG00000257877	3.7884632384709733e-06	3.969780279629196
ENSG00000241593	3.7884632384709733e-06	3.249179088025887
ENSG00000198937	3.7884632384709936e-06	8.667943496740586
ENSG00000237697	3.802900559910255e-06	3.5508013993289795
ENSG00000244998	3.802900559910255e-06	4.554665340263344
ENSG00000234222	3.8465308038808325e-06	6.809011979488977
ENSG00000225439	3.8465308038808325e-06	7.758113722950514
ENSG00000100439	3.8465308038808325e-06	8.700130003886112
ENSG00000123095	3.8465308038808325e-06	8.906353289272603
ENSG00000214708	3.861180932855885e-06	4.050997886389215
ENSG00000117724	3.875884731096144e-06	8.562144584784127
ENSG00000234215	3.905454088804242e-06	2.0214989785949053
ENSG00000085185	3.920320026559508e-06	8.701860273060754
ENSG00000165025	3.920320026559521e-06	8.486722760965947
ENSG00000159445	3.935240390158768e-06	8.806666826726374
ENSG00000229789	3.935240390158768e-06	7.083889172249926
ENSG00000267352	3.935240390158768e-06	7.850891645869113
ENSG00000099246	3.9652451584210765e-06	8.826909741706134
ENSG00000116138	3.9954699270233e-06	8.708429326700099
ENSG00000101883	4.0106652934464065e-06	5.527622635957675
ENSG00000183230	4.0106652934464065e-06	7.51431754803433
ENSG00000117592	4.0106652934464065e-06	8.907881401625161
ENSG00000172586	4.0106652934464065e-06	8.67451255037993
ENSG00000117399	4.0106652934464065e-06	8.201916845886268
ENSG00000250056	4.025916239633008e-06	5.353798995697901
ENSG00000272744	4.025916239633008e-06	4.590355823046322
ENSG00000130779	4.04122296015117e-06	8.857770293321186
ENSG00000137547	4.056585650216959e-06	8.761596659709188
ENSG00000205208	4.08747972310656e-06	8.494029725489098
ENSG00000164111	4.08747972310656e-06	8.883589903649453
ENSG00000138780	4.103011499619435e-06	8.401571077633417
ENSG00000163386	4.103011499619435e-06	8.78436004533234
ENSG00000118193	4.134245521920754e-06	7.873433332081544
ENSG00000158321	4.14994816534017e-06	6.193750570547724
ENSG00000105948	4.181525715756547e-06	7.7804713439920805
ENSG00000176871	4.181525715756547e-06	8.55656788943562
ENSG00000182179	4.197401024363469e-06	8.907881401625161
ENSG00000151414	4.2133342907553785e-06	8.840047848984822
ENSG00000162600	4.229325717409232e-06	8.647164827699108
ENSG00000223750	4.229325717409232e-06	3.595395224355339
ENSG00000122591	4.229325717409232e-06	8.804602960312097
ENSG00000256673	4.2453755074744895e-06	6.821537142365592
ENSG00000245711	4.2614838647752745e-06	7.672981582206617
ENSG00000164742	4.261483864775312e-06	5.644202766130664
ENSG00000134376	4.261483864775312e-06	3.425458368194016
ENSG00000227543	4.261483864775312e-06	7.102259268476927
ENSG00000262333	4.277650993812637e-06	6.50147301113432
ENSG00000197555	4.27765099381266e-06	8.81323588036572
ENSG00000079263	4.27765099381266e-06	8.837527378341429
ENSG00000156140	4.293877099766388e-06	4.122526258212412
ENSG00000178397	4.31016238849724e-06	8.609735222444709
ENSG00000114698	4.31016238849724e-06	6.0213137403854535
ENSG00000132677	4.326507066549355e-06	3.5356173467279466
ENSG00000142675	4.326507066549355e-06	8.535639354157
ENSG00000168056	4.359375420221772e-06	8.903832818629208
ENSG00000267009	4.359375420221772e-06	6.253303864667358
ENSG00000143793	4.359375420221811e-06	8.477835393505293
ENSG00000215705	4.359375420221811e-06	6.884961126317204
ENSG00000188095	4.359375420221811e-06	5.341799382469137
ENSG00000131019	4.375899512365089e-06	5.1145623281964046
ENSG00000232860	4.409128573758375e-06	6.93338054976358
ENSG00000268034	4.442600208055866e-06	4.303048556184943
ENSG00000171817	4.442600208055866e-06	7.533562550142968
ENSG00000234478	4.459427518947835e-06	5.750803765350466
ENSG00000216866	4.493266192166568e-06	5.818378962865916
ENSG00000131373	4.510277982188526e-06	8.665423026097193
ENSG00000154217	4.52735169412944e-06	8.316532408898848
ENSG00000204116	4.544487543610944e-06	8.710949797343494
ENSG00000189171	4.561685746968409e-06	7.540209726233355
ENSG00000030110	4.648619693865191e-06	8.787416270037454
ENSG00000251976	4.683837402055423e-06	3.844034751276012
ENSG00000272323	4.701542310864221e-06	5.371687591916289
ENSG00000163624	4.701542310864221e-06	7.496237167013629
ENSG00000213839	4.701542310864221e-06	7.65800895875176
ENSG00000180764	4.701542310864221e-06	5.699244530124936
ENSG00000112796	4.701542310864221e-06	7.221291431323213
ENSG00000105640	4.7550439326677465e-06	8.948367231584678
ENSG00000238934	4.7550439326677465e-06	2.3791360695661092
ENSG00000243587	4.791036338546353e-06	7.228023674644911
ENSG00000174371	4.791036338546353e-06	7.991899424910856
ENSG00000271959	4.827290580210518e-06	4.9248758790897185
ENSG00000221643	4.827290580210518e-06	3.4886568212828912
ENSG00000071073	4.845516458207854e-06	8.707436968409263
ENSG00000068438	4.845516458207854e-06	8.827902099996969
ENSG00000119969	4.882166872599621e-06	8.2870685292188
ENSG00000073670	4.882166872599621e-06	6.9843403730382665
ENSG00000078596	4.90059186888604e-06	8.895735652637308
ENSG00000143315	4.90059186888604e-06	8.736769407671758
ENSG00000101187	4.919083699091582e-06	8.75601996436068
ENSG00000213171	4.956268789406698e-06	2.1954500188676707
ENSG00000224831	4.956268789406698e-06	5.479370175010117
ENSG00000135835	4.956268789406698e-06	6.96950419265647
ENSG00000198721	4.956268789406698e-06	8.556032135373897
ENSG00000206559	4.993724007493609e-06	6.530769305767979
ENSG00000126088	4.993724007493609e-06	8.770686183991927
ENSG00000273338	5.012553500297085e-06	8.443664169778094
ENSG00000122873	5.012553500297085e-06	8.518602530119498
ENSG00000227527	5.031451229602633e-06	4.197189613731166
ENSG00000215840	5.05041743187621e-06	5.339048248932886
ENSG00000221500	5.05041743187621e-06	6.45740726463013
ENSG00000103723	5.126971727265367e-06	5.069639045540689
ENSG00000109158	5.126971727265367e-06	6.271266251507822
ENSG00000171862	5.14628386869791e-06	8.85120123968184
ENSG00000088756	5.14628386869791e-06	5.799297871969483
ENSG00000166886	5.165665918325981e-06	8.295113404625756
ENSG00000173915	5.165665918325981e-06	8.776798633402159
ENSG00000229473	5.185118118115372e-06	6.388803009603919
ENSG00000253771	5.204640710827447e-06	6.568201748386188
ENSG00000205879	5.243898050057057e-06	3.1468721990893407
ENSG00000172361	5.243898050057057e-06	6.721189337698544
ENSG00000187984	5.263633286096748e-06	6.424218127652947
ENSG00000117640	5.283439894108491e-06	8.637539549354646
ENSG00000272579	5.283439894108491e-06	7.480446814505625
ENSG00000091157	5.303318120867876e-06	8.65579774775273
ENSG00000196584	5.323268213961007e-06	8.255822089779166
ENSG00000181826	5.323268213961007e-06	7.79577789885494
ENSG00000270059	5.403792229894173e-06	1.43360337229708
ENSG00000143319	5.403792229894173e-06	8.77122193805365
ENSG00000145284	5.424105396984163e-06	8.363704744906904
ENSG00000225806	5.424105396984192e-06	6.124468431328592
ENSG00000116984	5.424105396984192e-06	8.837527378341429
ENSG00000136492	5.444491933082043e-06	8.072616637422852
ENSG00000138785	5.444491933082043e-06	8.46766880651883
ENSG00000096696	5.444491933082043e-06	5.088951121855238
ENSG00000068078	5.464952091516707e-06	6.76414109282248
ENSG00000152154	5.485486126447622e-06	8.072212323778684
ENSG00000184788	5.485486126447622e-06	7.613892847448819
ENSG00000237773	5.506094292867426e-06	3.0779458689017836
ENSG00000162441	5.56836614353731e-06	8.482086133323328
ENSG00000189143	5.673659233916466e-06	5.648241618017214
ENSG00000205085	5.716309888188219e-06	7.957616637523108
ENSG00000134419	5.7377505713619e-06	8.89420754028475
ENSG00000139117	5.73775057136193e-06	8.117701126616764
ENSG00000163170	5.780863975751585e-06	8.438421071669222
ENSG00000204315	5.780863975751585e-06	7.977501974863359
ENSG00000125834	5.802537229957086e-06	8.735777049380923
ENSG00000188010	5.802537229957086e-06	7.623824863785255
ENSG00000227676	5.82428854228166e-06	3.0679943356016435
ENSG00000123374	5.846118181402549e-06	8.47299660904059
ENSG00000259867	5.846118181402549e-06	2.646723694813175
ENSG00000162757	5.86802641687473e-06	7.310748693511745
ENSG00000130349	5.912079759498916e-06	8.439079832720422
ENSG00000251364	5.912079759498916e-06	8.670463967383979
ENSG00000101882	5.934225410174391e-06	8.580859387411328
ENSG00000267312	5.956450744253774e-06	6.224043563038193
ENSG00000162191	5.9564507442538055e-06	8.835999265988871
ENSG00000213657	6.0461544077351155e-06	7.0523460969402105
ENSG00000225370	6.0461544077351155e-06	3.911323804201665
ENSG00000164938	6.068782286529846e-06	8.948367231584678
ENSG00000106025	6.068782286529846e-06	6.769382639526702
ENSG00000162813	6.091491506104166e-06	8.798569660734474
ENSG00000109787	6.091491506104166e-06	8.882061791296895
ENSG00000122862	6.091491506104166e-06	8.936221482596823
ENSG00000128923	6.13715508606552e-06	8.81323588036572
ENSG00000260063	6.160110007969151e-06	6.219463583588392
ENSG00000166136	6.160110007969151e-06	7.777089955475403
ENSG00000224531	6.206267526281901e-06	8.392560703183282
ENSG00000134597	6.206267526281901e-06	8.576275050353654
ENSG00000168116	6.229470689713685e-06	8.32923233776801
ENSG00000137364	6.229470689713685e-06	8.607214751801314
ENSG00000102265	6.229470689713685e-06	8.85471406861607
ENSG00000198814	6.3231193637237334e-06	8.131281515947844
ENSG00000069248	6.3231193637237334e-06	8.817284463361672
ENSG00000179604	6.3467419734108875e-06	7.222431533669052
ENSG00000226807	6.3467419734108875e-06	3.6866829321782157
ENSG00000074590	6.370449337291898e-06	5.304738370340877
ENSG00000076382	6.394241745872013e-06	8.587964195112393
ENSG00000116212	6.394241745872013e-06	8.449776619188324
ENSG00000169241	6.46613215904649e-06	8.845624544333333
ENSG00000233927	6.4902676704123045e-06	8.936221482596823
ENSG00000160688	6.490267670412362e-06	8.760068547356632
ENSG00000246203	6.490267670412362e-06	6.6240080733134175
ENSG00000232909	6.538798523721646e-06	6.440617875800382
ENSG00000150054	6.538798523721646e-06	6.706481011213804
ENSG00000112195	6.538798523721646e-06	8.565173950241581
ENSG00000267904	6.538798523721646e-06	7.907133629402907
ENSG00000127124	6.538798523721646e-06	7.723726354392875
ENSG00000075391	6.563194459061275e-06	7.972185281502161
ENSG00000233469	6.6122488378343215e-06	3.2267465320970232
ENSG00000243479	6.61224883783438e-06	5.305432573590717
ENSG00000202415	6.61224883783438e-06	3.3103582089230206
ENSG00000116128	6.61224883783438e-06	8.835006907698036
ENSG00000138109	6.61224883783438e-06	2.8957297181770856
ENSG00000196396	6.61224883783438e-06	8.900776593924094
ENSG00000138758	6.661655226338791e-06	8.741353744729432
ENSG00000143183	6.661655226338791e-06	8.920027150613016
ENSG00000163468	6.686491177495015e-06	8.944318648588725
ENSG00000047410	6.686491177495015e-06	8.903832818629208
ENSG00000234705	6.686491177495075e-06	6.950220105370559
ENSG00000253695	6.711416036946028e-06	3.2558247218841623
ENSG00000197915	6.711416036946028e-06	3.2428132647603807
ENSG00000102312	6.812010652442063e-06	8.474068117164032
ENSG00000246090	6.888405145697751e-06	8.067092232659288
ENSG00000137507	6.888405145697813e-06	4.934641196806292
ENSG00000148948	6.914052298589918e-06	4.822277192754003
ENSG00000197779	6.914052298589918e-06	8.370508369196276
ENSG00000178966	6.914052298589918e-06	8.396609286179235
ENSG00000230979	6.965621957389602e-06	7.059532846618334
ENSG00000120802	6.965621957389602e-06	8.846616902624168
ENSG00000227165	6.991545090267934e-06	5.013891425545579
ENSG00000115194	6.991545090267934e-06	3.899660778681906
ENSG00000153404	6.991545090267934e-06	6.739547945240174
ENSG00000227708	6.991545090267934e-06	5.704972049070531
ENSG00000180185	7.069871485983836e-06	8.34389855739926
ENSG00000189423	7.096167007086293e-06	8.434137918023243
ENSG00000228252	7.096167007086293e-06	8.353857432983355
ENSG00000108375	7.096167007086293e-06	5.432132885312999
ENSG00000101189	7.096167007086293e-06	8.414788334744712
ENSG00000196914	7.175618205469242e-06	8.907881401625161
ENSG00000100097	7.202291220529508e-06	8.907881401625161
ENSG00000143318	7.255923111995563e-06	5.175407403763025
ENSG00000214024	7.282882638039013e-06	3.3215586002427098
ENSG00000143442	7.337090482717033e-06	8.920027150613016
ENSG00000174595	7.3643394573036065e-06	1.726446791904152
ENSG00000233325	7.391685572454679e-06	5.753085014378278
ENSG00000228623	7.41912915879891e-06	6.10787251159867
ENSG00000234337	7.41912915879891e-06	3.8011052783500805
ENSG00000198700	7.41912915879891e-06	8.861818876317137
ENSG00000233791	7.41912915879891e-06	6.814796574287642
ENSG00000171433	7.41912915879891e-06	2.4948519654467005
ENSG00000197872	7.419129158798937e-06	8.883589903649453
ENSG00000132185	7.4743100729174805e-06	8.928124316604919
ENSG00000136872	7.4743100729174805e-06	6.624346556796599
ENSG00000027869	7.4743100729174805e-06	6.504038589648114
ENSG00000223431	7.502048067295528e-06	3.935623654319112
ENSG00000265559	7.5578208052673844e-06	2.9525857684084658
ENSG00000157796	7.5578208052673844e-06	8.798033906672751
ENSG00000178947	7.585856221933659e-06	6.9795835008420015
ENSG00000101412	7.613991454243608e-06	8.561406673900322
ENSG00000269965	7.642226841450831e-06	3.352729042225811
ENSG00000161970	7.642226841450831e-06	8.855249822677791
ENSG00000102554	7.670562723901957e-06	8.420417320678165
ENSG00000231584	7.6989994430397e-06	7.769732151304721
ENSG00000143434	7.727537341406299e-06	6.78446201146492
ENSG00000232739	7.756176762646915e-06	2.098184920173908
ENSG00000117222	7.784918051512661e-06	8.750979023073892
ENSG00000259527	7.813761553864493e-06	6.2512951432114905
ENSG00000171843	7.81376155386452e-06	8.899784235633259
ENSG00000151135	7.87175658803668e-06	8.8795413206535
ENSG00000187492	7.87175658803668e-06	4.75347239065423
ENSG00000233319	7.900908817156165e-06	1.6102978599624134
ENSG00000112312	7.988988560026163e-06	8.44816935700316
ENSG00000246922	7.988988560026163e-06	8.339902264988254
ENSG00000143499	8.018557334784757e-06	8.716324335869919
ENSG00000108848	8.048231130261302e-06	8.936221482596823
ENSG00000268041	8.048231130261302e-06	7.603417760391637
ENSG00000068615	8.048231130261345e-06	6.213611449853862
ENSG00000137501	8.048231130261345e-06	8.423877859027451
ENSG00000229017	8.048231130261345e-06	6.4353803190444525
ENSG00000012171	8.048231130261345e-06	7.616624126098778
ENSG00000136160	8.228499354327585e-06	8.669523899678087
ENSG00000070159	8.228499354327615e-06	3.2809919016892564
ENSG00000138757	8.228499354327615e-06	8.891687069641355
ENSG00000251396	8.28944520068831e-06	6.0880919419377815
ENSG00000229278	8.350824112841203e-06	3.759643269787664
ENSG00000083750	8.443710907119204e-06	8.45255153723875
ENSG00000163141	8.474892897442963e-06	6.655145995645186
ENSG00000124209	8.474892897442963e-06	8.767173355057698
ENSG00000228205	8.53758869859801e-06	7.382914477366845
ENSG00000197385	8.569103257656534e-06	8.453210298289946
ENSG00000196405	8.632467572297052e-06	8.798033906672751
ENSG00000174032	8.72835771041393e-06	8.613248051378937
ENSG00000112977	8.760547589204613e-06	8.887638486645404
ENSG00000204164	8.792851355329914e-06	8.008427354134298
ENSG00000116981	8.825269393201002e-06	2.2461307146567555
ENSG00000248161	8.825269393201002e-06	5.584269844924618
ENSG00000233806	8.825269393201002e-06	7.745022017508121
ENSG00000058091	8.825269393201002e-06	8.865867459313089
ENSG00000165240	8.825269393201002e-06	8.650756806465944
ENSG00000170889	8.825269393201002e-06	8.944318648588725
ENSG00000101282	8.857802088457284e-06	5.94768777112033
ENSG00000244041	8.857802088457284e-06	6.920129901494291
ENSG00000265802	8.890449827971199e-06	3.9699825561783686
ENSG00000096654	8.890449827971246e-06	8.482419730562967
ENSG00000094916	8.890449827971246e-06	8.835006907698036
ENSG00000132423	8.890449827971246e-06	8.095046425806366
ENSG00000068354	8.890449827971246e-06	8.639067661707204
ENSG00000273314	8.923212999850907e-06	6.7192769115523605
ENSG00000102882	8.923212999850907e-06	8.761596659709188
ENSG00000127920	8.923212999850954e-06	7.497807438120621
ENSG00000108061	9.022199009388492e-06	8.769693825701092
ENSG00000205869	9.05542781666817e-06	3.876734452069208
ENSG00000115963	9.12223800157115e-06	8.4402419340054
ENSG00000273474	9.189520923937746e-06	4.975371360879741
ENSG00000121152	9.189520923937746e-06	7.999108813781813
ENSG00000107872	9.223340657794743e-06	8.479644812512543
ENSG00000115364	9.291338674236865e-06	8.657325860105288
ENSG00000231105	9.291338674236865e-06	7.317713176786857
ENSG00000172987	9.325517762009226e-06	3.013587734705868
ENSG00000135677	9.359817441746403e-06	8.8714441546616
ENSG00000187957	9.394238119256552e-06	2.743818670993609
ENSG00000160447	9.394238119256635e-06	7.795570187452575
ENSG00000175893	9.394238119256635e-06	8.853721710325235
ENSG00000105372	9.394238119256635e-06	8.948367231584678
ENSG00000205786	9.498230215923107e-06	3.5002975874879385
ENSG00000245008	9.568170767404107e-06	6.572187451261544
ENSG00000243224	9.568170767404158e-06	6.453838591244846
ENSG00000070601	9.603326026193075e-06	3.77484125488542
ENSG00000154016	9.60332602619316e-06	6.33286834143314
ENSG00000119004	9.638605159827978e-06	8.727144129327298
ENSG00000167283	9.638605159828115e-06	8.895735652637308
ENSG00000116922	9.674008584568038e-06	8.621880971432562
ENSG00000116903	9.674008584568038e-06	8.71805460504456
ENSG00000220785	9.780968787894626e-06	8.374759109014313
ENSG00000231064	9.889062724051852e-06	5.997957118977929
ENSG00000151006	9.889062724051852e-06	6.849932726938357
ENSG00000180096	9.961760852119537e-06	8.545950252800322
ENSG00000102886	9.961760852119537e-06	6.662929245991105
ENSG00000153187	1.0034971371516713e-05	8.93217289960087
ENSG00000166664	1.0071769853012062e-05	2.337115875244457
ENSG00000203827	1.0071769853012062e-05	7.68370556209055
ENSG00000162989	1.0145755421648125e-05	6.980386561774694
ENSG00000244039	1.0182943377727942e-05	4.047914548059458
ENSG00000188869	1.0182943377727942e-05	7.408191328115694
ENSG00000148399	1.0220262029906291e-05	8.841575961337382
ENSG00000132932	1.0257711816104771e-05	8.38952990981545
ENSG00000049323	1.0295293175634447e-05	8.844096431980775
ENSG00000181191	1.0370852378894822e-05	8.620888613141727
ENSG00000254685	1.0370852378894822e-05	8.27863776598726
ENSG00000196935	1.0485189046820502e-05	5.816572387454316
ENSG00000100154	1.0485189046820502e-05	8.764117130352583
ENSG00000227781	1.0485189046820502e-05	3.9483611558673237
ENSG00000237025	1.0523569150126218e-05	3.9838934932994063
ENSG00000130489	1.0523569150126218e-05	8.135127942121713
ENSG00000197168	1.0523569150126311e-05	4.560458059677787
ENSG00000238025	1.0523569150126311e-05	4.072572612243467
ENSG00000141127	1.0562083941158925e-05	8.763124772061747
ENSG00000050438	1.0600733870485372e-05	7.808544106317404
ENSG00000248468	1.0678440953420298e-05	3.2125685870173286
ENSG00000183814	1.0717499015309171e-05	8.639603415768926
ENSG00000111639	1.0717499015309171e-05	8.82385351700102
ENSG00000102144	1.0756694032060394e-05	8.903832818629208
ENSG00000122490	1.0796026461412625e-05	8.593540890460902
ENSG00000054277	1.0796026461412625e-05	8.137648412765106
ENSG00000157224	1.0835496762551713e-05	8.521913202231643
ENSG00000132122	1.0835496762551713e-05	5.889605875273092
ENSG00000236901	1.0875105396114906e-05	8.731728466384972
ENSG00000123562	1.0875105396114963e-05	8.910401872268555
ENSG00000058673	1.0914852824194984e-05	8.924075733608968
ENSG00000196420	1.0954739510344737e-05	3.122368884641067
ENSG00000172456	1.0994765919581366e-05	7.925769282197499
ENSG00000172336	1.1034932518390626e-05	8.569503839892224
ENSG00000260682	1.1115688158039776e-05	8.787416270037454
ENSG00000166348	1.1156278139233443e-05	8.39732033781538
ENSG00000105219	1.1156278139233443e-05	6.504191648558515
ENSG00000172292	1.1237884786382867e-05	7.958523025122002
ENSG00000162729	1.1237884786382867e-05	8.855249822677791
ENSG00000267707	1.1278902401621863e-05	3.415274407022915
ENSG00000162398	1.1320063513322072e-05	4.925616035050149
ENSG00000188672	1.1361368599875528e-05	6.40311470728568
ENSG00000163746	1.1361368599875528e-05	4.078066099356596
ENSG00000270681	1.1402818141182452e-05	7.160158042344999
ENSG00000197935	1.1402818141182553e-05	7.415083099536548
ENSG00000258640	1.1444412618655773e-05	3.9977921539970565
ENSG00000189167	1.1486152515225004e-05	4.957856905424634
ENSG00000213399	1.1486152515225004e-05	4.7333359112225395
ENSG00000073792	1.1486152515225106e-05	5.473417483573872
ENSG00000235297	1.1570070504983312e-05	6.102251864316375
ENSG00000229267	1.161224957165767e-05	6.220359006307124
ENSG00000260588	1.1654576004407164e-05	5.653495658072398
ENSG00000122507	1.1782444412655319e-05	8.566193167780078
ENSG00000180245	1.1825365230992259e-05	4.864763358232177
ENSG00000164105	1.1868435883801682e-05	8.424870217318286
ENSG00000070785	1.1955028687797946e-05	8.629442383362743
ENSG00000143643	1.1955028687797946e-05	8.77122193805365
ENSG00000102316	1.1955028687797946e-05	8.878013208300944
ENSG00000110944	1.1955028687797946e-05	7.933136970733669
ENSG00000272906	1.1998551840385802e-05	6.511412185389878
ENSG00000146350	1.2042226830258238e-05	7.925391827800992
ENSG00000099377	1.2042226830258238e-05	7.374167201508224
ENSG00000121858	1.2042226830258302e-05	8.841575961337382
ENSG00000161800	1.2086054162058513e-05	8.581851745702163
ENSG00000169583	1.2086054162058513e-05	5.859149964355016
ENSG00000188419	1.2086054162058513e-05	8.635019078711252
ENSG00000225828	1.2086054162058513e-05	7.884285539366867
ENSG00000156482	1.213003434201526e-05	8.911929984621112
ENSG00000097046	1.221845527926737e-05	8.281896147514459
ENSG00000152192	1.2262897056988943e-05	7.291140223174773
ENSG00000267014	1.226289705698901e-05	1.4897268503253094
ENSG00000228727	1.239715378277854e-05	5.951781757184544
ENSG00000178217	1.248743958961248e-05	4.3743058871059715
ENSG00000162817	1.2578355303393993e-05	7.704433684168884
ENSG00000143156	1.2578355303393993e-05	7.9228912339146005
ENSG00000138777	1.2715919112081334e-05	8.80361060202126
ENSG00000117308	1.2715919112081334e-05	8.334861323701466
ENSG00000161594	1.2808427961363752e-05	3.938435243260588
ENSG00000232434	1.2808427961363752e-05	7.363029140026593
ENSG00000116194	1.2808427961363752e-05	7.170019342276901
ENSG00000105427	1.285492387078364e-05	3.679789040490398
ENSG00000203697	1.285492387078364e-05	5.456886103747058
ENSG00000144452	1.285492387078364e-05	4.808351439504691
ENSG00000160867	1.290158148137118e-05	7.39340067358459
ENSG00000273455	1.2901581481371296e-05	3.6387131644016297
ENSG00000204624	1.2948401328700289e-05	4.6294083507218
ENSG00000228038	1.2948401328700289e-05	4.303553812803065
ENSG00000134548	1.2995383950020813e-05	5.861157152212679
ENSG00000138085	1.3184952979155075e-05	8.883589903649453
ENSG00000120280	1.323275758818871e-05	8.68439227613142
ENSG00000184983	1.3280728230185833e-05	8.719582717397117
ENSG00000233041	1.3328865454267013e-05	3.862979649205372
ENSG00000151247	1.3377169811267764e-05	8.78084721639811
ENSG00000175768	1.3377169811267811e-05	8.012528227715194
ENSG00000102780	1.3377169811267811e-05	7.493377210381952
ENSG00000232803	1.3474282135979086e-05	5.479728731750801
ENSG00000149582	1.3523091213984297e-05	8.6629025554538
ENSG00000197557	1.3523091213984297e-05	8.232320793272207
ENSG00000234073	1.3621217990040907e-05	4.284444715820363
ENSG00000146263	1.3621217990040954e-05	8.525961785227594
ENSG00000186088	1.3670536808816458e-05	8.819804934005067
ENSG00000227192	1.3769688122796443e-05	6.192865293766644
ENSG00000197712	1.3769688122796443e-05	8.681617358080999
ENSG00000236030	1.3819521749245897e-05	4.376765445804035
ENSG00000161082	1.3819521749245897e-05	3.46659970175325
ENSG00000267568	1.3819521749245897e-05	2.4031782753470488
ENSG00000150456	1.3869528112438518e-05	7.5967500143310485
ENSG00000160803	1.3869528112438592e-05	8.81323588036572
ENSG00000075188	1.3919707782415405e-05	8.569170242652588
ENSG00000120322	1.4020589331772349e-05	4.750447304816895
ENSG00000180998	1.4020589331772349e-05	6.591341036123987
ENSG00000117408	1.4071292360137415e-05	8.7939853236768
ENSG00000143799	1.4071292360137415e-05	8.924075733608968
ENSG00000153982	1.4173225810136782e-05	7.702692903776001
ENSG00000173482	1.4224457391524237e-05	8.505432009012866
ENSG00000162961	1.4224457391524237e-05	8.655797747752732
ENSG00000147224	1.4327453180009263e-05	8.86991604230904
ENSG00000132128	1.4327453180009263e-05	8.80513871437382
ENSG00000124333	1.4327453180009263e-05	8.825381629353576
ENSG00000171132	1.4327453180009263e-05	8.630970495715301
ENSG00000107669	1.4327453180009263e-05	8.728215637450742
ENSG00000176463	1.4379218557722836e-05	8.439518011129946
ENSG00000121848	1.443116304119665e-05	8.828894458287806
ENSG00000242268	1.44832872203004e-05	4.519465831964258
ENSG00000116544	1.44832872203004e-05	7.292943552158246
ENSG00000166105	1.44832872203004e-05	3.1418092729936964
ENSG00000172954	1.4588077034052966e-05	8.268804776240435
ENSG00000242110	1.464074385763299e-05	6.639836535518067
ENSG00000130037	1.469359275471685e-05	6.4152742446014015
ENSG00000224184	1.4853237887240376e-05	3.7459288037270255
ENSG00000232995	1.5068683651462291e-05	7.072218569722736
ENSG00000164256	1.512301086096037e-05	1.7566581565867634
ENSG00000136522	1.512301086096037e-05	8.673520192089095
ENSG00000237978	1.5232228494390866e-05	5.983595713457926
ENSG00000213358	1.5232228494390866e-05	2.831513322736847
ENSG00000205593	1.5287120152309286e-05	8.755484210298958
ENSG00000044524	1.534220119687573e-05	4.604353079178066
ENSG00000183508	1.5397472249875078e-05	8.944318648588725
ENSG00000260423	1.5397472249875078e-05	6.863263216404026
ENSG00000272944	1.5397472249875078e-05	2.840629465537813
ENSG00000151229	1.545293393501851e-05	8.473532363102311
ENSG00000248478	1.545293393501851e-05	2.0162711642581566
ENSG00000225173	1.545293393501851e-05	2.0671907741594726
ENSG00000143933	1.5508586877949597e-05	8.907881401625161
[truncated: 104 more rows]
