# Supplementary material for: Machine learning predicts treatment sensitivity in multiple myeloma based on molecular and clinical information coupled with drug response
Source: PLoS One. 2021 Jul 28;16(7):e0254596. doi: 10.1371/journal.pone.0254596 (PMC8318243; doi:10.1371/journal.pone.0254596)
Supplement: S1 File — (ZIP) [file pone.0254596.s004.zip › Supplementary Material 1/13q34/selected_genes_experiment_2.csv]

gene	pvalue	entropy
ENSG00000134884	2.53682402716362e-44	8.921103065586836
ENSG00000088448	4.575565338628545e-39	8.880535114268378
ENSG00000186184	5.019218911554679e-33	8.869359100060818
ENSG00000133112	2.3425425179570936e-32	8.941387041246065
ENSG00000122026	2.529053166304823e-32	8.929216655850528
ENSG00000136104	1.4708344179599704e-29	8.838435950977985
ENSG00000102763	3.299165594526621e-28	8.766408009792737
ENSG00000136152	4.0874475814664185e-28	8.845018329269742
ENSG00000139842	6.2672948591309585e-28	8.834379155846138
ENSG00000126226	8.939087070256463e-28	8.74612403413351
ENSG00000139746	1.1867286981906014e-27	8.866833516900904
ENSG00000102572	1.6896007682647493e-27	8.804450377951285
ENSG00000118939	9.082927468597188e-27	6.705044899730037
ENSG00000118971	2.3971980432081002e-26	8.086237588047952
ENSG00000130177	2.948345837754495e-26	8.88306069742829
ENSG00000132952	3.1586529441447105e-26	8.735484860709905
ENSG00000134899	7.19831875738742e-26	8.604056894138969
ENSG00000122033	8.252961414453404e-26	8.763882426632826
ENSG00000253051	1.3301148293536818e-25	5.295323869633927
ENSG00000229152	1.423741352410606e-25	8.173675422526951
ENSG00000120685	3.434776749540398e-25	8.838435950977985
ENSG00000220749	1.0755386489193938e-24	7.02150992450421
ENSG00000244754	2.2372793929468295e-24	8.86277672176906
ENSG00000005810	3.799648948064534e-24	8.908932680191299
ENSG00000125304	4.335866154439612e-24	8.929216655850528
ENSG00000102471	6.02703020100987e-24	8.800393582819439
ENSG00000122034	9.54143085696254e-24	8.851600707561502
ENSG00000164647	1.2394750223150001e-23	6.070967639809123
ENSG00000152749	1.5075575259431536e-23	8.709612877946897
ENSG00000188243	3.081326002206319e-23	8.733416807954013
ENSG00000088451	6.267625401164761e-23	8.522515857749072
ENSG00000256164	7.600435916343981e-23	3.5428435039025934
ENSG00000083520	9.21335687914985e-23	8.797867999659527
ENSG00000134905	5.457149203130412e-22	8.78921756861188
ENSG00000213860	4.2659337432056845e-21	5.534255125380187
ENSG00000227354	4.537131454006028e-21	7.954581571678381
ENSG00000255920	4.825377298205251e-21	3.379226284239315
ENSG00000088387	5.131730599996951e-21	8.719715210586543
ENSG00000110092	1.2857940338122256e-20	8.78921756861188
ENSG00000133114	1.3665530884986114e-20	8.644704155837362
ENSG00000242444	1.5434219978219715e-20	3.8513704087257676
ENSG00000065150	2.090868147452997e-20	8.88864870453207
ENSG00000139675	2.6637168662290396e-20	7.98542541038128
ENSG00000243181	3.00583208621846e-20	4.579727361733202
ENSG00000175198	3.391345244187264e-20	8.403003313046144
ENSG00000136169	4.0630565896477755e-20	8.804450377951285
ENSG00000136100	6.185401958856835e-20	8.84808075321361
ENSG00000057294	7.857433664091795e-20	7.688062838768157
ENSG00000197121	8.853868542053076e-20	7.7484882908062795
ENSG00000083535	2.0330927811636215e-19	8.358044292688373
ENSG00000136122	3.6639584955782513e-19	8.156374560431656
ENSG00000102606	4.368681485952354e-19	8.726376899258234
ENSG00000120690	5.207078697525545e-19	8.880535114268378
ENSG00000134900	6.204143345269157e-19	8.876478319136533
ENSG00000102710	6.204143345269289e-19	8.72915744594568
ENSG00000230091	7.389472347814494e-19	7.536267480886506
ENSG00000083544	8.301332101981528e-19	8.635059353601736
ENSG00000196199	8.301332101981705e-19	8.834379155846138
ENSG00000188342	1.245867276124189e-18	8.716195256238654
ENSG00000150459	1.9767165357875132e-18	8.807512801895154
ENSG00000102786	2.487508064363951e-18	8.742067239001663
ENSG00000136159	3.507311933259486e-18	8.40871457664648
ENSG00000197584	3.931626823102498e-18	7.524022007030676
ENSG00000144061	4.162413531026909e-18	6.90220371710313
ENSG00000126952	4.162413531026909e-18	5.987882091004598
ENSG00000120697	4.406571467810339e-18	8.874947107164598
ENSG00000169062	5.5328611636941135e-18	8.810038385055064
ENSG00000102805	7.347181566538833e-18	8.721783263342434
ENSG00000203778	9.746714035857156e-18	7.792466956357669
ENSG00000171208	9.746714035857156e-18	8.397599409624377
ENSG00000152484	9.746714035857295e-18	8.810038385055064
ENSG00000102531	1.3663780697182935e-17	8.93733024611422
ENSG00000066185	1.5287496380196345e-17	6.735499026941377
ENSG00000220842	1.7101432231368858e-17	6.622888441668554
ENSG00000139826	2.1390287100634226e-17	8.65580085966499
ENSG00000262468	2.261878598601058e-17	8.016427869844048
ENSG00000226352	2.8268748558971944e-17	5.325893285370977
ENSG00000234782	3.159520497377398e-17	7.349195943610828
ENSG00000180660	3.3400461027435475e-17	6.855312048412953
ENSG00000189403	4.922501728231323e-17	8.925159860718681
ENSG00000169432	5.202096763033411e-17	8.599797532130633
ENSG00000127870	5.809135385687583e-17	8.714206513862699
ENSG00000204899	5.809135385687583e-17	8.6629200787407
ENSG00000102738	5.809135385687583e-17	8.777584024000298
ENSG00000244582	8.537505165160768e-17	4.233776037010992
ENSG00000198715	8.537505165160768e-17	8.70348803005916
ENSG00000163995	8.537505165160768e-17	5.370157304426376
ENSG00000120686	9.526906365439206e-17	8.900819089927607
ENSG00000125247	9.526906365439341e-17	8.482862967238658
ENSG00000228397	1.0063205526153067e-16	5.55650503575455
ENSG00000243406	1.644432185323493e-16	7.077196888281279
ENSG00000152520	1.6444321853235515e-16	8.818151975318758
ENSG00000132953	1.8332457193164216e-16	8.78010960716021
ENSG00000133103	1.8332457193164216e-16	8.696905651767402
ENSG00000143257	4.348716866188406e-16	5.835982722691545
ENSG00000139505	4.348716866188406e-16	8.807512801895154
ENSG00000136161	5.107468807660426e-16	8.846549541241677
ENSG00000165416	6.325415469434677e-16	8.723314475314366
ENSG00000233672	6.325415469434677e-16	5.87569057249212
ENSG00000223685	7.828794962605071e-16	7.117835247950968
ENSG00000242571	1.2619542408297215e-15	4.681990455919386
ENSG00000166171	1.402588690137018e-15	8.117927058520127
ENSG00000107518	1.9238637076202013e-15	4.977983452731991
ENSG00000236444	2.3731404572117637e-15	4.460237579038396
ENSG00000136144	2.635080955794549e-15	8.782635190320123
ENSG00000185101	2.776535361414696e-15	8.779572766376255
ENSG00000147872	2.9254663946602396e-15	8.709612877946897
ENSG00000172766	3.4211079352666666e-15	8.729896853606125
ENSG00000102796	3.4211079352666666e-15	8.127624257406794
ENSG00000253710	4.4371697368487645e-15	8.27647634256958
ENSG00000241612	5.183958292913297e-15	3.816969669444035
ENSG00000136156	5.183958292913297e-15	8.933273450982373
ENSG00000121741	6.375182973388979e-15	8.88864870453207
ENSG00000139517	6.375182973388979e-15	8.379780169939602
ENSG00000134864	6.375182973388979e-15	8.129305639604178
ENSG00000144935	6.712852241281001e-15	6.620480016931489
ENSG00000139514	7.441901716294614e-15	8.912989475323146
ENSG00000170919	7.835132374955158e-15	8.307092131473842
ENSG00000169905	8.683986286331581e-15	8.836904739006052
ENSG00000173171	9.623267362175007e-15	8.479827457023683
ENSG00000133111	1.1811941700904531e-14	8.349851392044746
ENSG00000260388	1.3083279358697705e-14	4.265883693607882
ENSG00000176268	1.3083279358697705e-14	4.7775808478087365
ENSG00000091483	1.448913860352447e-14	8.81508955137489
ENSG00000139737	1.5246829021919126e-14	8.655343329260965
ENSG00000198157	1.6881126753686108e-14	8.277955157890474
ENSG00000187944	1.6881126753686347e-14	3.436408141405472
ENSG00000232224	1.8687618682906397e-14	6.967370294122569
ENSG00000083642	1.8687618682906397e-14	8.730891224794103
ENSG00000136141	1.8687618682906397e-14	8.614238537158553
ENSG00000132950	1.9660937265906792e-14	8.52138977953012
ENSG00000139344	1.9660937265906792e-14	7.748451364417329
ENSG00000184719	1.9660937265906792e-14	8.304689804810486
ENSG00000217027	2.068412383182352e-14	6.980056289068437
ENSG00000123200	2.068412383182352e-14	8.828791148742358
ENSG00000120675	2.0684123831823815e-14	8.798862370847504
ENSG00000254911	2.1759689751272544e-14	7.4899669180859965
ENSG00000075945	2.28902706001231e-14	8.75676320755711
ENSG00000174448	2.532767686271743e-14	3.4498751173306594
ENSG00000196368	2.947012223493353e-14	6.235828223423753
ENSG00000165837	2.9470122234933736e-14	5.211884808740884
ENSG00000136147	3.985537192838818e-14	8.726834429662258
ENSG00000219133	4.1906075498897436e-14	3.687323876983644
ENSG00000126216	4.406053578523852e-14	8.695708713702935
ENSG00000171365	4.870160948096456e-14	8.108608079657548
ENSG00000128581	5.1199305625198765e-14	7.73302888554873
ENSG00000165487	5.3822948604568745e-14	8.738010443869817
ENSG00000023516	5.382294860456913e-14	8.844023958081767
ENSG00000253309	5.947333477033914e-14	7.229187488234433
ENSG00000233695	8.423989878222152e-14	6.734005408898408
ENSG00000112981	1.1335421750325733e-13	4.6480257566743814
ENSG00000272016	1.1908680063349453e-13	6.661062902471669
ENSG00000105982	1.1908680063349622e-13	7.924018179425159
ENSG00000120688	1.2510429798835393e-13	8.211383516778032
ENSG00000139597	1.3805031740162877e-13	8.73954165584175
ENSG00000136146	1.4500867566457525e-13	8.547261762293129
ENSG00000188811	1.5997610327432235e-13	8.827796777554383
ENSG00000260992	1.680194910854798e-13	5.9672401893300595
ENSG00000143374	2.0436402594247823e-13	8.726834429662258
ENSG00000168615	2.1459633027720787e-13	8.856194343477302
ENSG00000139508	2.3659521006866247e-13	8.71366967307874
ENSG00000165475	2.484115379314971e-13	8.683740895183886
ENSG00000139687	2.7381130115132006e-13	8.88864870453207
ENSG00000165338	2.8745188363063936e-13	8.507151341378691
ENSG00000111450	3.1676756980800523e-13	8.601531310979059
ENSG00000122367	3.4901725540136807e-13	5.1196437091288285
ENSG00000132481	3.6633125957745264e-13	8.540934347528902
ENSG00000156535	4.0353026621025426e-13	6.971923006486917
ENSG00000225721	4.234978095503003e-13	4.044226337449489
ENSG00000152193	4.234978095503003e-13	7.518246793359538
ENSG00000204616	4.234978095503063e-13	5.314164696532106
ENSG00000134882	4.444356425494715e-13	8.394810412402517
ENSG00000144369	5.135443636320852e-13	8.323829239056288
ENSG00000267127	5.388480454234746e-13	5.224761123560491
ENSG00000152332	6.223393972442407e-13	8.892705499663915
ENSG00000171206	7.185089804538588e-13	8.801924794791372
ENSG00000228889	8.697530386437126e-13	5.655419717634125
ENSG00000171161	9.122072895718294e-13	8.683204054399932
ENSG00000058668	9.566956080212718e-13	8.868364728872839
ENSG00000149926	1.0033135558815318e-12	5.094395136795298
ENSG00000185896	1.0033135558815318e-12	8.864307933740994
ENSG00000238121	1.0033135558815318e-12	8.03370181821045
ENSG00000213612	1.0033135558815352e-12	5.21256279581668
ENSG00000133104	1.1033427714177758e-12	8.852137548345457
ENSG00000117593	1.2131509994669244e-12	8.728902482418148
ENSG00000143368	1.333674658018298e-12	8.801924794791372
ENSG00000150401	1.333674658018298e-12	8.428338455025196
ENSG00000214460	1.333674658018298e-12	5.377911477372241
ENSG00000174405	1.3982711765863672e-12	8.651286534129122
ENSG00000158220	1.4659378889756715e-12	5.386133176517793
ENSG00000168159	1.6110605866025875e-12	8.88306069742829
ENSG00000259343	1.688822521089481e-12	7.781945473583443
ENSG00000101489	1.7702671426207465e-12	5.17616854380735
ENSG00000171877	1.7702671426207465e-12	5.108409173531704
ENSG00000183155	1.7702671426207465e-12	8.479545579767256
ENSG00000139793	1.7702671426207842e-12	8.89117428769198
ENSG00000007968	1.855565390221645e-12	8.704279834370649
ENSG00000153487	2.238992629021484e-12	8.313014412485087
ENSG00000203705	2.2389926290215003e-12	8.690860114259603
ENSG00000116161	2.3464073431917736e-12	8.827259936770426
ENSG00000157045	2.34640734319179e-12	8.769470433736606
ENSG00000203668	2.4588770443567392e-12	8.796336787687592
ENSG00000169740	2.4588770443567392e-12	8.521926620314074
ENSG00000014914	2.4588770443567566e-12	7.367866715758252
ENSG00000197747	2.829000153426528e-12	8.755768836369135
ENSG00000143401	2.8290001534265685e-12	8.84808075321361
ENSG00000177628	3.2536666231839055e-12	8.84808075321361
ENSG00000139641	3.2536666231839055e-12	8.904875885059452
ENSG00000159712	3.2536666231839055e-12	6.073364659591729
ENSG00000163584	3.2536666231839055e-12	8.884591909400223
ENSG00000151849	3.2536666231839055e-12	8.74864961729342
ENSG00000151773	3.2536666231839285e-12	7.914655254445959
ENSG00000159352	3.4086708145798773e-12	8.870890312032751
ENSG00000101134	3.4086708145798773e-12	4.131770654361216
ENSG00000264539	3.4086708145799258e-12	4.195452713594462
ENSG00000273058	3.7407359738234064e-12	7.351941212914171
ENSG00000102057	3.7407359738234064e-12	7.592158683618661
ENSG00000120662	3.918474639353688e-12	8.396420934754383
ENSG00000163898	3.9184746393537164e-12	5.244009414220754
ENSG00000143549	3.918474639353758e-12	8.904875885059452
ENSG00000141665	4.2991736061203306e-12	5.629194373346508
ENSG00000232022	4.299173606120361e-12	5.4972443852941115
ENSG00000257698	4.5029066244363094e-12	8.156092683175231
ENSG00000120334	4.7161059983580904e-12	7.935259487631058
ENSG00000133065	4.939202502590484e-12	8.798862370847504
ENSG00000112218	5.172646085112018e-12	8.15449061135778
ENSG00000229521	5.672475179208992e-12	3.1764819345479216
ENSG00000005812	5.9398641320435754e-12	8.78569761426399
ENSG00000160753	6.2196088950294396e-12	8.543204967161282
ENSG00000133640	6.512268512568522e-12	3.845559736241503
ENSG00000143578	6.818426762730811e-12	8.530497740981788
ENSG00000205106	7.138693225647126e-12	4.910501555855839
ENSG00000140443	7.473704396878844e-12	8.511392240192553
ENSG00000158882	7.824124847608336e-12	8.321251259245335
ENSG00000221100	7.824124847608336e-12	3.7057006366133876
ENSG00000238098	8.190648433562001e-12	5.401131292233037
ENSG00000229503	8.573999554659133e-12	3.0212875278992404
ENSG00000239827	9.394242652519929e-12	5.00193777068445
ENSG00000179630	9.394242652519929e-12	8.448824997560916
ENSG00000133106	9.832748239026643e-12	8.765413638604759
ENSG00000143387	9.832748239026783e-12	8.108923890370539
ENSG00000080823	1.0291311488808004e-11	7.53723049153271
ENSG00000143294	1.0291311488808004e-11	8.853131919533435
ENSG00000110876	1.0291311488808077e-11	8.925159860718681
ENSG00000136153	1.1272242029292998e-11	8.192075449112306
ENSG00000163947	1.1796524745767812e-11	8.83996716294992
ENSG00000172955	1.2917831440901521e-11	6.2112315366785324
ENSG00000203995	1.4143463561479031e-11	7.275554503117134
ENSG00000260101	1.4798334651963284e-11	8.73142806557806
ENSG00000182397	1.4798334651963284e-11	5.750596891330916
ENSG00000120913	1.6198505785599312e-11	8.011461914597529
ENSG00000261801	1.6198505785599487e-11	3.9834937755269517
ENSG00000120656	1.6198505785599487e-11	8.694916909391447
ENSG00000102007	2.0292088573708642e-11	8.876478319136533
ENSG00000123179	2.1224872122462555e-11	8.576653699404027
ENSG00000227268	2.3218262806082014e-11	6.884989886429884
ENSG00000102385	2.428264718989801e-11	5.149263525053735
ENSG00000176933	2.5394811601681685e-11	6.457216910738007
ENSG00000169894	2.655685355199762e-11	3.7662622424178758
ENSG00000143164	2.655685355199762e-11	8.839430322165963
ENSG00000132964	2.7770960463655377e-11	8.425812871865284
ENSG00000165188	3.036459111773578e-11	5.151606593350252
ENSG00000206549	3.1748973848929364e-11	6.4000516926524265
ENSG00000137338	3.3195147820724115e-11	8.246442771372644
ENSG00000239470	3.3195147820724115e-11	4.442173772079373
ENSG00000168852	3.3195147820724115e-11	5.418085128023861
ENSG00000130413	3.3195147820724115e-11	8.27499196140151
ENSG00000107745	4.145138510596772e-11	8.685272107155821
ENSG00000136643	4.1451385105968455e-11	8.794805575715658
ENSG00000089876	4.332912405999993e-11	8.670039297816416
ENSG00000155962	4.529011566333611e-11	8.83996716294992
ENSG00000267270	4.529011566333611e-11	7.16713783230904
ENSG00000125246	4.529011566333611e-11	8.260196765391157
ENSG00000150477	4.733796761800338e-11	8.094043818133073
ENSG00000197444	5.170945248308947e-11	6.282277846026459
ENSG00000230565	5.170945248308947e-11	6.832385330166703
ENSG00000085382	5.170945248308947e-11	8.250499566504491
ENSG00000122042	5.404108899516235e-11	8.795799946903637
ENSG00000143158	5.6475606394643985e-11	8.75676320755711
ENSG00000164236	5.6475606394643985e-11	5.098613908720035
ENSG00000143515	5.6475606394643985e-11	8.941387041246065
ENSG00000231738	5.6475606394643985e-11	5.3707049584388455
ENSG00000173451	5.901744059935256e-11	8.437648983353357
ENSG00000112182	5.901744059935319e-11	8.5376169600575
ENSG00000139684	6.167121412495793e-11	8.726834429662258
ENSG00000142733	6.167121412495793e-11	8.490264063570796
ENSG00000102096	6.167121412495793e-11	8.941387041246065
ENSG00000126790	6.167121412495836e-11	8.692848856635557
ENSG00000231856	6.733404835548716e-11	6.011581678703352
ENSG00000017621	6.733404835548812e-11	7.202700808188028
ENSG00000102753	7.035335740447704e-11	8.649552755280695
ENSG00000166407	7.350511931769181e-11	3.2685128810783155
ENSG00000123178	7.350511931769181e-11	8.209649737929608
ENSG00000136943	7.350511931769181e-11	4.531269215015409
ENSG00000168275	7.350511931769234e-11	8.392029865715072
ENSG00000116747	7.67950105139085e-11	8.830322360714293
ENSG00000164237	8.022894467453963e-11	7.945238563774149
ENSG00000154102	8.022894467453963e-11	8.450860570740733
ENSG00000116954	8.022894467453963e-11	8.712675301890766
ENSG00000237082	8.755384123079942e-11	4.313149430778835
ENSG00000229196	8.755384123079942e-11	5.341208420245433
ENSG00000204977	9.145790610655017e-11	8.64011051992156
ENSG00000085552	9.553224018038583e-11	6.132401730677324
ENSG00000143553	9.55322401803865e-11	8.66498813149659
ENSG00000143420	9.978409610214223e-11	8.892705499663915
ENSG00000120509	9.978409610214223e-11	8.614238537158553
ENSG00000025423	9.978409610214223e-11	6.424230251176287
ENSG00000198892	1.0422102772795446e-10	7.4947830379532565
ENSG00000247746	1.0422102772795446e-10	7.314838051253411
ENSG00000160712	1.042210277279552e-10	8.929216655850528
ENSG00000101842	1.1872259246830598e-10	5.4747976056407825
ENSG00000174938	1.1872259246830683e-10	5.881039732518553
ENSG00000119242	1.1872259246830683e-10	8.413845053346238
ENSG00000143321	1.2398182579003677e-10	8.892705499663915
ENSG00000078328	1.2398182579003677e-10	2.7499544919011623
ENSG00000103260	1.2398182579003724e-10	8.297649896114706
ENSG00000236675	1.2946886532690475e-10	7.238173981916233
ENSG00000116521	1.411652964614751e-10	8.88306069742829
ENSG00000184949	1.411652964614751e-10	5.5749380004027165
ENSG00000138172	1.473951634385935e-10	7.980552781896294
ENSG00000179397	1.473951634385935e-10	7.201294618365591
ENSG00000158773	1.5389381984949493e-10	8.884591909400223
ENSG00000163041	1.6067258619728005e-10	8.88864870453207
ENSG00000117280	1.6067258619728175e-10	8.793274363743723
ENSG00000101746	1.6774324757655275e-10	7.920515312287296
ENSG00000148450	1.6774324757655275e-10	8.465589018872256
ENSG00000160752	1.7511807221415498e-10	8.784166402292056
ENSG00000175137	1.8280983072762062e-10	8.752706412425267
ENSG00000213995	1.8280983072762256e-10	8.450813739936871
ENSG00000219891	1.9083181612821337e-10	6.745949533221994
ENSG00000136636	1.9083181612821337e-10	8.84808075321361
ENSG00000224418	1.9919786459639906e-10	5.089900416719923
ENSG00000082126	1.9919786459640046e-10	5.194860534231773
ENSG00000102543	2.0792237705859524e-10	8.238047303852527
ENSG00000185437	2.170203415950591e-10	7.7025108702188785
ENSG00000216990	2.1702034159506295e-10	4.868480769211873
ENSG00000120699	2.2650735670989524e-10	8.619826544262331
ENSG00000225579	2.363996554952047e-10	7.218399174050884
ENSG00000121390	2.363996554952047e-10	8.722777634530411
ENSG00000149929	2.467141307226194e-10	8.626408922554088
ENSG00000089050	2.467141307226194e-10	8.305560919501907
ENSG00000073861	2.467141307226194e-10	7.301434008499071
ENSG00000153531	2.4671413072262117e-10	6.500356416752171
ENSG00000130695	2.574683608966134e-10	8.697442492551358
ENSG00000202290	2.574683608966134e-10	6.421013551126171
ENSG00000121644	2.574683608966171e-10	8.874947107164598
ENSG00000102001	2.574683608966171e-10	7.36366386236764
ENSG00000067704	2.6868063730519865e-10	8.880535114268378
ENSG00000141441	2.6868063730519865e-10	8.234914354909339
ENSG00000105373	2.6868063730520056e-10	8.933273450982373
ENSG00000272709	2.925562274783059e-10	4.3533942523699904
ENSG00000180815	2.9255622747830695e-10	5.178810156637578
ENSG00000247400	2.9255622747830695e-10	8.13747162651891
ENSG00000198108	3.052599459035249e-10	8.716450219766186
ENSG00000117362	3.18502581576902e-10	8.876478319136533
ENSG00000164542	3.3230643303102105e-10	8.099094984452899
ENSG00000168477	3.4669469699219895e-10	7.26019061738959
ENSG00000228013	3.4669469699219895e-10	6.692751007582925
ENSG00000198908	3.4669469699219895e-10	7.565259850091601
ENSG00000261485	3.6169150352281875e-10	6.483295130361118
ENSG00000162999	3.6169150352282257e-10	7.291924818166489
ENSG00000234476	3.6169150352282257e-10	4.3953152541420675
ENSG00000182518	3.6169150352282257e-10	8.034180696496188
ENSG00000136098	3.77321952495635e-10	8.428083491497665
ENSG00000138823	3.936121514487558e-10	4.435126944001145
ENSG00000267251	3.936121514487558e-10	3.147893474142343
ENSG00000198553	4.1058925487184063e-10	4.067245833946712
ENSG00000188015	4.1058925487184063e-10	3.129495743750364
ENSG00000163348	4.105892548718421e-10	8.835910367818073
ENSG00000008256	4.282815049756121e-10	7.925647164971505
ENSG00000139433	4.659301081091546e-10	8.675627304920196
ENSG00000116667	4.659301081091546e-10	8.50779297546473
ENSG00000143198	4.659301081091629e-10	8.860251138609149
ENSG00000117697	4.859487729539824e-10	8.656337700448944
ENSG00000186827	5.068073009244439e-10	7.742371893452962
ENSG00000118217	5.28540040191256e-10	8.908932680191299
ENSG00000112210	5.28540040191256e-10	7.864410021315803
ENSG00000130827	5.511827055786649e-10	8.884591909400223
ENSG00000186665	5.511827055786649e-10	8.30104659396604
ENSG00000102580	5.511827055786688e-10	8.917046270454989
ENSG00000163344	5.747724313421684e-10	8.80291916597935
ENSG00000168528	5.747724313421787e-10	7.830169484761572
ENSG00000160710	5.747724313421787e-10	8.945443836377912
ENSG00000143418	5.747724313421787e-10	8.82320314163858
ENSG00000133059	5.993478259189615e-10	8.67157050978835
ENSG00000186073	5.9934782591897e-10	7.979092429769874
ENSG00000175701	5.9934782591897e-10	8.325510621253672
ENSG00000143815	5.9934782591897e-10	8.81508955137489
ENSG00000170677	5.993478259189722e-10	7.016404497849618
ENSG00000240291	6.249490287220251e-10	7.605088058903419
ENSG00000143252	6.249490287220251e-10	8.781103978348188
ENSG00000143363	6.516177690516009e-10	8.742067239001663
ENSG00000237188	6.516177690516009e-10	7.012387276978556
ENSG00000167046	6.516177690516055e-10	6.117770777107107
ENSG00000115556	6.516177690516078e-10	7.894037004879265
ENSG00000204540	6.516177690516078e-10	3.4274435861804893
ENSG00000178096	6.793974272001367e-10	8.601328744102567
ENSG00000228444	6.793974272001415e-10	5.265812607786727
ENSG00000117479	7.083330978293149e-10	8.542210595973303
ENSG00000023839	7.083330978293199e-10	8.244224548391305
ENSG00000169231	7.083330978293199e-10	8.409303814081476
ENSG00000146555	7.384716557008203e-10	4.441975806218404
ENSG00000259709	7.698618238448912e-10	5.9182712140623375
ENSG00000259424	7.698618238448912e-10	3.5367414241738597
ENSG00000272933	7.698618238448912e-10	7.111957029704436
ENSG00000271387	7.698618238448967e-10	5.308841969507086
ENSG00000122378	7.698618238448967e-10	8.74864961729342
ENSG00000214900	7.698618238448967e-10	7.261864333240661
ENSG00000133121	8.025542442540746e-10	8.399069774410851
ENSG00000243710	8.025542442540746e-10	5.177079997546323
ENSG00000270101	8.025542442540746e-10	7.683024264718315
ENSG00000145861	8.025542442540746e-10	2.5940556519662263
ENSG00000148484	8.025542442540802e-10	8.82067755847867
ENSG00000184752	8.025542442540802e-10	8.660394495580789
ENSG00000242866	8.366015511919224e-10	6.656898802563231
ENSG00000219027	8.366015511919224e-10	3.2933066994248517
ENSG00000150630	8.720584472103526e-10	7.452261373675961
ENSG00000198860	8.720584472103526e-10	8.815626392158844
ENSG00000162735	8.720584472103526e-10	8.742067239001663
ENSG00000134371	9.089817819716446e-10	8.822208770450601
ENSG00000132963	9.089817819716446e-10	8.747118405321485
ENSG00000236577	9.089817819716446e-10	5.439849995974214
ENSG00000169436	9.089817819716511e-10	3.7795194620515926
ENSG00000162929	9.474306339750758e-10	7.913529176227007
ENSG00000027001	9.474306339750758e-10	8.17492475724246
ENSG00000164056	9.474306339750824e-10	8.028697482694488
ENSG00000134590	9.474306339750824e-10	8.706550454003029
ENSG00000232065	1.0291528594100439e-09	5.027180744530127
ENSG00000003096	1.0291528594100513e-09	4.633785410469276
ENSG00000083635	1.0291528594100513e-09	7.8039108314400565
ENSG00000183690	1.0725563123147098e-09	4.376067852436536
ENSG00000009780	1.0725563123147098e-09	8.405652152702611
ENSG00000102595	1.0725563123147175e-09	8.71466404426672
ENSG00000158711	1.1177456268921635e-09	8.86277672176906
ENSG00000104325	1.1177456268921635e-09	8.801924794791372
ENSG00000172458	1.2137708579189051e-09	6.324928656219188
ENSG00000116852	1.2137708579189095e-09	8.810038385055064
ENSG00000118298	1.2137708579189266e-09	7.413142774108457
ENSG00000116957	1.2647583534894035e-09	8.61270732518662
ENSG00000166349	1.264758353489408e-09	5.9204914011376655
ENSG00000143412	1.264758353489408e-09	8.202982483410738
ENSG00000107771	1.317835083109203e-09	8.682209683211953
ENSG00000180098	1.317835083109203e-09	8.570608161896224
ENSG00000224356	1.3178350831092124e-09	5.74019886895771
ENSG00000182472	1.3730843956797435e-09	8.127440153724779
ENSG00000159346	1.3730843956797582e-09	8.908932680191299
ENSG00000133328	1.3730843956797582e-09	7.409942762824403
ENSG00000165434	1.3730843956797582e-09	8.092794483417565
ENSG00000000460	1.3730843956797582e-09	7.995451317328235
ENSG00000231982	1.4305928704684523e-09	6.410086939268221
ENSG00000160767	1.4305928704684523e-09	8.50342882015431
ENSG00000131791	1.490450438421323e-09	8.632533770441825
ENSG00000154114	1.4904504384213335e-09	8.912989475323146
ENSG00000077152	1.5527505078759404e-09	8.307549661877864
ENSG00000143514	1.6175900948280363e-09	8.751175200453332
ENSG00000179085	1.6175900948280363e-09	8.725303217690323
ENSG00000181577	1.6175900948280363e-09	3.7753270393405045
ENSG00000147400	1.6175900948280363e-09	8.642636103081472
ENSG00000151276	1.6175900948280537e-09	5.9027118257732445
ENSG00000158796	1.6850699579108107e-09	8.61477537794251
ENSG00000163113	1.6850699579108107e-09	8.710070408350918
ENSG00000203602	1.6850699579108165e-09	5.773128035552093
ENSG00000143771	1.6850699579108165e-09	8.55889530690471
ENSG00000204227	1.6850699579108165e-09	8.758294419529046
ENSG00000087510	1.6850699579108165e-09	4.417166761801407
ENSG00000135778	1.6850699579108165e-09	8.607656158866794
ENSG00000215005	1.755294738250428e-09	3.3534344270250998
ENSG00000102699	1.755294738250428e-09	8.845018329269742
ENSG00000103381	1.7552947382504407e-09	8.097158638727983
ENSG00000065613	1.7552947382504407e-09	8.776052812028363
ENSG00000116141	1.8283731043675837e-09	5.761420260325854
ENSG00000231327	1.8283731043675837e-09	6.021311203619126
ENSG00000182827	1.9044179022998687e-09	8.879003902296445
ENSG00000118873	1.9044179022998687e-09	8.83996716294992
ENSG00000150636	1.9835463111259294e-09	7.048159025504723
ENSG00000143493	1.9835463111259435e-09	8.689328902287667
ENSG00000121900	1.9835463111259435e-09	6.337447733878715
ENSG00000183741	2.065880004078478e-09	8.852137548345457
ENSG00000163689	2.065880004078478e-09	6.133756085371893
ENSG00000228486	2.065880004078478e-09	8.531826386077231
ENSG00000064601	2.065880004078478e-09	8.866833516900904
ENSG00000152382	2.1515453154386162e-09	8.617758491506441
ENSG00000272841	2.1515453154386162e-09	6.363266876447628
ENSG00000162885	2.240673413411527e-09	8.702493658871182
ENSG00000223843	2.240673413411527e-09	2.85342620139561
ENSG00000187098	2.240673413411527e-09	7.788169548926082
ENSG00000214309	2.3334004791893236e-09	6.919925189908629
ENSG00000147485	2.3334004791893406e-09	7.29096359624697
ENSG00000182993	2.3334004791893406e-09	6.556153425216466
ENSG00000187601	2.429867892413472e-09	8.831853572686226
ENSG00000070182	2.5302224232570274e-09	7.277654163948178
ENSG00000204147	2.634616431353595e-09	7.571718971886804
ENSG00000268584	2.7432080718067655e-09	6.473376227168338
ENSG00000073711	2.8561615085235476e-09	7.315859001324091
ENSG00000163467	2.9736471351198855e-09	6.236966371882908
ENSG00000166068	2.9736471351198855e-09	8.613499129498104
ENSG00000149925	2.973647135119896e-09	8.912989475323146
ENSG00000137434	3.0958418036578784e-09	6.576448720999276
ENSG00000168016	3.0958418036578784e-09	8.872421524004686
ENSG00000259363	3.0958418036578784e-09	6.340717262917067
ENSG00000159556	3.2229290614809e-09	8.094072520588655
ENSG00000180479	3.2229290614809115e-09	7.684670252883507
ENSG00000177106	3.2229290614809115e-09	8.4389776284488
ENSG00000173110	3.2229290614809115e-09	7.632453208215112
ENSG00000221887	3.355099396421001e-09	2.9842548061745515
ENSG00000143862	3.3550993964210368e-09	8.68879206150371
ENSG00000237672	3.492550490663919e-09	5.843119287041796
ENSG00000135823	3.492550490663919e-09	8.552849769396907
ENSG00000215483	3.6354874835640067e-09	4.362441288971422
ENSG00000248596	3.6354874835640195e-09	3.9215668587179247
ENSG00000131788	3.6354874835640195e-09	8.692848856635557
ENSG00000163918	3.6354874835640195e-09	8.59142897833941
ENSG00000147162	3.784123243712666e-09	8.945443836377912
ENSG00000148468	3.7841232437126926e-09	7.461513875392072
ENSG00000095203	3.784123243712733e-09	4.829840825018466
ENSG00000155755	3.784123243712733e-09	8.372203420459867
ENSG00000067533	3.784123243712733e-09	8.68879206150371
ENSG00000154153	3.938678650572031e-09	5.450464417752817
ENSG00000042781	3.938678650572031e-09	7.623586193909377
ENSG00000107249	3.938678650572031e-09	8.2165863072038
ENSG00000109927	4.09938288599713e-09	8.623883339394178
ENSG00000118200	4.0993828859971736e-09	8.822208770450603
ENSG00000135845	4.0993828859972025e-09	8.718263308994544
ENSG00000143314	4.2664737359797895e-09	8.80291916597935
ENSG00000197208	4.2664737359797895e-09	7.330594469183284
ENSG00000130477	4.266473735979804e-09	2.9353990739897298
ENSG00000259802	4.266473735979804e-09	6.746603729809136
ENSG00000170959	4.440197902956755e-09	4.143057224129958
ENSG00000184831	4.440197902956755e-09	8.247357832180688
ENSG00000225598	4.440197902956755e-09	3.278476218541812
ENSG00000143570	4.440197902956755e-09	8.772990388084494
ENSG00000055732	4.440197902956755e-09	3.3453445346338344
ENSG00000170385	4.620811329038238e-09	8.788223197423902
ENSG00000094841	4.620811329038288e-09	8.386899389015314
ENSG00000196950	4.620811329038288e-09	8.719257680182523
ENSG00000166997	4.620811329038288e-09	8.105671796897479
ENSG00000165169	4.620811329038288e-09	8.706550454003029
ENSG00000101928	4.808579530522142e-09	8.567088207548336
ENSG00000198216	4.808579530522142e-09	5.836696643269081
ENSG00000250850	5.003777944071557e-09	4.142359588124972
ENSG00000137261	5.003777944071557e-09	5.281831035825008
ENSG00000185499	5.206692284946292e-09	7.518672484110998
ENSG00000203799	5.206692284946292e-09	7.8052394765355
ENSG00000182551	5.206692284946292e-09	8.872421524004686
ENSG00000197622	5.20669228494631e-09	8.884591909400223
ENSG00000249738	5.41761891768944e-09	3.6596016719999467
ENSG00000230155	5.41761891768944e-09	5.707277947572017
ENSG00000101557	5.41761891768944e-09	8.858719926637214
ENSG00000163374	5.41761891768944e-09	8.82067755847867
ENSG00000068308	5.41761891768944e-09	8.840961534137898
ENSG00000076321	5.6368652396847694e-09	8.586835342423607
ENSG00000237276	5.63686523968483e-09	7.848705665190779
ENSG00000165507	5.6368652396848695e-09	8.765413638604759
ENSG00000103404	5.864750078013489e-09	8.499908865806422
ENSG00000160783	5.864750078013531e-09	8.388967441771205
ENSG00000166743	6.101604100050692e-09	5.080362230707428
ENSG00000163191	6.347770238258563e-09	8.818151975318758
ENSG00000196092	6.347770238258563e-09	8.234207426824963
ENSG00000204262	6.347770238258563e-09	7.884726476551106
ENSG00000126947	6.347770238258675e-09	7.507663119472319
ENSG00000168264	6.347770238258675e-09	8.904875885059452
ENSG00000171224	6.6036041296465886e-09	7.204605320955513
ENSG00000176393	6.6036041296465886e-09	8.738010443869817
ENSG00000157578	6.6036041296465886e-09	6.680533347019235
ENSG00000232907	6.8694745703813995e-09	6.907563820825243
ENSG00000117262	6.8694745703813995e-09	8.35697061112046
ENSG00000125459	7.145763986050134e-09	8.740536027029728
ENSG00000188404	7.145763986050185e-09	8.56780070147989
ENSG00000125657	7.432868918089631e-09	4.904639958626747
ENSG00000189369	7.432868918089631e-09	8.579258592943871
ENSG00000023572	7.432868918089631e-09	8.269789170975741
ENSG00000136143	7.432868918089631e-09	8.590355296771499
ENSG00000155115	7.731200526915322e-09	8.721783263342434
ENSG00000078668	7.731200526915376e-09	8.836904739006052
ENSG00000149289	8.041185112298692e-09	8.264692627732549
ENSG00000108474	8.041185112298778e-09	8.570405595019734
ENSG00000165868	8.363264651558115e-09	4.51526704597708
ENSG00000180964	8.363264651558115e-09	8.73954165584175
ENSG00000138794	8.363264651558115e-09	8.336484068584742
ENSG00000198431	8.363264651558173e-09	8.858719926637214
ENSG00000186976	8.697897356147205e-09	6.816251444343934
ENSG00000143761	8.697897356147205e-09	8.933273450982373
ENSG00000185222	8.697897356147205e-09	8.472171397164013
ENSG00000261292	9.045558247241822e-09	5.703834108375083
ENSG00000105784	9.045558247241822e-09	5.37134223836056
ENSG00000162734	9.045558247241822e-09	8.84808075321361
ENSG00000177855	9.045558247241822e-09	5.321166286708187
ENSG00000175344	9.045558247241951e-09	2.838842749281138
ENSG00000267801	9.406739750947385e-09	5.9964087947580875
ENSG00000079101	9.406739750947385e-09	3.5048971984246915
ENSG00000239374	9.406739750947385e-09	2.883994210497694
ENSG00000271147	9.406739750947385e-09	7.9874226032916535
ENSG00000065135	9.406739750947486e-09	8.777047183216341
ENSG00000268856	9.406739750947486e-09	5.2133418682124795
ENSG00000101190	9.78195231376361e-09	8.180257800818708
ENSG00000116701	9.781952313763679e-09	8.689249591907734
ENSG00000204681	9.781952313763679e-09	7.728438352518271
ENSG00000199477	9.781952313763714e-09	4.7952212796580245
ENSG00000119537	1.017172503896876e-08	8.801924794791372
ENSG00000167615	1.017172503896876e-08	8.941387041246065
ENSG00000133678	1.017172503896876e-08	8.590892137555453
ENSG00000130997	1.0171725038968796e-08	8.230470554372792
ENSG00000134375	1.0171725038968796e-08	8.866833516900904
ENSG00000042832	1.0171725038968796e-08	8.12604064878382
ENSG00000081721	1.0576606344600665e-08	8.744592822161575
ENSG00000150076	1.0576606344600665e-08	6.9963943520204985
ENSG00000117410	1.0576606344600816e-08	8.868364728872839
ENSG00000162910	1.0576606344600816e-08	8.762351214660892
ENSG00000225151	1.0997164643738143e-08	7.257769827531757
ENSG00000187240	1.0997164643738143e-08	7.391251378982703
ENSG00000160766	1.1433989047801168e-08	8.094882453248424
ENSG00000216809	1.1433989047801168e-08	5.956482773960233
ENSG00000269942	1.1433989047801209e-08	4.663722271486725
ENSG00000121039	1.1433989047801209e-08	8.132315666897005
ENSG00000187554	1.1433989047801209e-08	6.7968482909588674
ENSG00000141404	1.1887690093618567e-08	7.783236073255637
ENSG00000166863	1.1887690093618608e-08	2.8599342249046336
ENSG00000184156	1.1887690093618608e-08	5.513043369271293
ENSG00000204310	1.1887690093618608e-08	8.65733207163692
ENSG00000188549	1.1887690093618608e-08	7.740572820606199
ENSG00000109685	1.1887690093618608e-08	8.868364728872839
ENSG00000213846	1.2358900495027187e-08	6.821765119432526
ENSG00000165972	1.2358900495027187e-08	6.134708845924662
ENSG00000236854	1.2358900495027187e-08	3.637635393083894
ENSG00000196668	1.2358900495027187e-08	7.390511753124152
ENSG00000001561	1.2358900495027319e-08	8.782635190320123
ENSG00000134769	1.2848275919795584e-08	6.2119681492205325
ENSG00000084444	1.2848275919795721e-08	8.287520649746167
ENSG00000164403	1.2848275919795721e-08	8.507230651758627
ENSG00000122218	1.3356495792685859e-08	8.908932680191299
ENSG00000007062	1.3884264125493232e-08	4.6182156293987635
ENSG00000080371	1.4432310374932887e-08	8.835910367818073
ENSG00000189014	1.443231037493304e-08	4.374926683587037
ENSG00000236914	1.443231037493304e-08	5.493378474063116
ENSG00000161940	1.443231037493304e-08	5.909952908463648
ENSG00000137404	1.5001390329258397e-08	8.315205721737533
ENSG00000156384	1.5001390329258397e-08	8.24243837289184
ENSG00000105369	1.5001390329258397e-08	8.868364728872839
ENSG00000076356	1.5001390329258397e-08	6.777790456350961
ENSG00000186496	1.5592287024537638e-08	7.600428009954981
ENSG00000162409	1.5592287024537638e-08	3.3412348211709912
ENSG00000139187	1.5592287024537748e-08	6.327869534497143
ENSG00000115085	1.5592287024537748e-08	7.63594068298693
ENSG00000004961	1.5592287024537748e-08	8.552849769396907
ENSG00000260360	1.5592287024537748e-08	5.389712561786247
ENSG00000184640	1.5592287024537748e-08	8.900819089927607
ENSG00000243284	1.620581169152936e-08	5.0621900960573445
ENSG00000159259	1.620581169152936e-08	7.835528011259967
ENSG00000271738	1.6205811691529417e-08	7.279773230811621
ENSG00000104852	1.684280473413632e-08	8.93733024611422
ENSG00000196154	1.684280473413632e-08	8.742322202529195
ENSG00000085491	1.684280473413632e-08	8.631460088873913
ENSG00000111445	1.68428047341365e-08	8.47602562541937
ENSG00000147082	1.68428047341365e-08	6.901104364183846
ENSG00000158864	1.68428047341365e-08	8.851600707561502
ENSG00000143603	1.750413674044055e-08	8.892705499663915
ENSG00000073605	1.750413674044055e-08	8.860251138609149
ENSG00000259514	1.8190709527353846e-08	6.688881004423024
ENSG00000006704	1.8190709527354104e-08	5.966121424555506
ENSG00000272259	1.8190709527354104e-08	5.514274641195225
ENSG00000178074	1.8903457219952752e-08	8.64569852702534
ENSG00000242391	1.9643347366592396e-08	2.4549828528601307
ENSG00000116514	1.9643347366592396e-08	8.522973388153094
ENSG00000143157	1.9643347366592396e-08	8.830322360714293
ENSG00000167964	2.0411382090933943e-08	8.483681685279036
ENSG00000183128	2.0411382090933943e-08	4.560668900426907
ENSG00000102271	2.1208599282048392e-08	4.174555935238082
ENSG00000197956	2.1208599282048544e-08	8.921103065586836
ENSG00000153207	2.1208599282048544e-08	8.835910367818073
ENSG00000013725	2.1208599282048544e-08	7.016055649153125
ENSG00000035403	2.120859928204877e-08	8.524989044257943
ENSG00000186301	2.2036073823795534e-08	8.42473919029737
ENSG00000250091	2.2036073823795534e-08	6.677098562176522
ENSG00000261159	2.2036073823795534e-08	7.81413642057626
ENSG00000228264	2.203607382379577e-08	4.766427795224697
ENSG00000162522	2.2894918864716677e-08	8.362892892131706
ENSG00000120820	2.2894918864716677e-08	7.321061791749857
ENSG00000185267	2.2894918864716922e-08	8.117187650859682
ENSG00000100206	2.3786287129709845e-08	6.298535195362571
ENSG00000196550	2.3786287129709845e-08	6.9029532540717256
ENSG00000186283	2.4711372274799072e-08	8.929216655850528
ENSG00000164484	2.4711372274799072e-08	8.024673167138713
ENSG00000260719	2.4711372274799072e-08	8.374271473215757
ENSG00000139496	2.4711372274799072e-08	8.75676320755711
ENSG00000233461	2.471137227479951e-08	7.5315107773979575
ENSG00000129757	2.567141028634734e-08	7.899222981115406
ENSG00000167526	2.567141028634734e-08	8.945443836377912
ENSG00000147804	2.567141028634734e-08	8.54958477857655
ENSG00000151893	2.567141028634734e-08	8.695374439795467
ENSG00000158023	2.567141028634734e-08	6.077180172731447
ENSG00000080709	2.666768092609882e-08	1.8412532893881877
ENSG00000115539	2.6667680926099104e-08	8.596480144659234
ENSG00000143155	2.6667680926099104e-08	8.698436863739335
ENSG00000272047	2.6667680926099104e-08	8.478014367795323
ENSG00000198824	2.6667680926099196e-08	8.693385697419513
ENSG00000143450	2.7701509223482365e-08	6.304669005167716
ENSG00000123595	2.770150922348246e-08	8.763882426632826
ENSG00000224597	2.7701509223482756e-08	8.47875377545577
ENSG00000254635	2.8774267016647337e-08	8.593417720715367
ENSG00000151611	2.8774267016647436e-08	7.805670093210628
ENSG00000171931	2.8774267016647436e-08	4.271389783105703
ENSG00000137274	2.8774267016647436e-08	7.902851957380153
ENSG00000162814	2.8774267016647436e-08	4.48133815543329
ENSG00000261553	2.988737454374626e-08	2.9658165325740775
ENSG00000185989	2.9887374543746575e-08	8.880535114268378
ENSG00000117475	2.9887374543746575e-08	8.68067847124002
ENSG00000159714	2.988737454374679e-08	7.530317951300174
ENSG00000083845	2.988737454374679e-08	8.941387041246065
ENSG00000185875	3.1042302086024366e-08	8.42428165989335
ENSG00000213559	3.1042302086024366e-08	3.3188663260518374
ENSG00000220793	3.1042302086024366e-08	3.6634310932437746
ENSG00000198440	3.10423020860247e-08	8.383379434667425
ENSG00000182220	3.10423020860247e-08	8.860251138609149
ENSG00000132967	3.10423020860247e-08	6.874332249811804
ENSG00000153495	3.10423020860247e-08	4.894727078082032
ENSG00000184226	3.224057166431871e-08	7.874312650582237
ENSG00000120053	3.224057166431883e-08	8.784166402292056
ENSG00000072682	3.224057166431883e-08	8.577727380971938
ENSG00000077264	3.224057166431883e-08	5.004224736965946
ENSG00000261126	3.224057166431883e-08	6.749160218620233
ENSG00000159261	3.348375879062233e-08	7.1809752784642855
ENSG00000116584	3.348375879062233e-08	8.921103065586836
ENSG00000122376	3.348375879062233e-08	8.75676320755711
ENSG00000200534	3.348375879062245e-08	7.2475606010908935
ENSG00000273226	3.348375879062245e-08	6.027644629463285
ENSG00000260081	3.348375879062269e-08	5.92416257795275
ENSG00000232415	3.348375879062269e-08	1.5730187803405358
ENSG00000163399	3.4773494276410794e-08	8.868364728872839
ENSG00000151729	3.4773494276410794e-08	8.81409518018691
ENSG00000238055	3.4773494276410794e-08	3.751663852003143
ENSG00000131061	3.4773494276410794e-08	8.053607573845591
ENSG00000231407	3.4773494276411165e-08	5.539884126654637
ENSG00000116857	3.4773494276411165e-08	8.82067755847867
ENSG00000158321	3.6111466099482764e-08	6.154322598102046
ENSG00000154277	3.6111466099482764e-08	7.9400016651516205
ENSG00000198171	3.6111466099482764e-08	8.864307933740994
ENSG00000137962	3.6111466099482764e-08	4.019415758785935
ENSG00000130055	3.749942133110879e-08	4.81968895568748
ENSG00000164032	3.749942133110879e-08	8.904875885059452
ENSG00000085063	3.749942133110919e-08	8.93733024611422
ENSG00000143457	3.893916812535468e-08	8.809501544271107
ENSG00000186310	3.893916812535468e-08	5.834143094403792
ENSG00000161714	3.8939168125354956e-08	7.3996001323470475
ENSG00000143324	3.8939168125354956e-08	8.82320314163858
ENSG00000196632	3.8939168125354956e-08	6.521369745843662
ENSG00000145476	3.8939168125355095e-08	8.687797690315735
ENSG00000128567	3.8939168125355095e-08	8.376594489499178
ENSG00000185621	3.8939168125355095e-08	8.564280747131997
ENSG00000224326	3.8939168125355095e-08	2.8080465049217804
ENSG00000152380	4.0432577772468256e-08	7.06480225328134
ENSG00000119979	4.0432577772468256e-08	8.613244165970574
ENSG00000143437	4.043257777246898e-08	8.755768836369135
ENSG00000159348	4.043257777246898e-08	8.85466313150537
ENSG00000228106	4.043257777246898e-08	7.971397989640761
ENSG00000164171	4.043257777246898e-08	6.064236063701636
ENSG00000237708	4.043257777246898e-08	2.76964886280475
ENSG00000088280	4.043257777246898e-08	7.332401992564463
ENSG00000214514	4.043257777246898e-08	3.555815704888523
ENSG00000160131	4.19815868183039e-08	8.777584024000298
ENSG00000165802	4.19815868183039e-08	8.734948019925948
ENSG00000173163	4.19815868183039e-08	8.573133745056138
ENSG00000229605	4.3588199251794884e-08	3.592386890638815
ENSG00000143502	4.3588199251794884e-08	4.173102257764898
ENSG00000224745	4.3588199251795036e-08	5.8393903104296365
ENSG00000260063	4.3588199251795036e-08	6.247835564389435
ENSG00000092841	4.35881992517955e-08	8.912989475323146
ENSG00000143756	4.35881992517955e-08	8.771459176112561
ENSG00000204054	4.35881992517955e-08	8.79733115887557
ENSG00000170921	4.525448876255692e-08	8.397095383262688
ENSG00000104626	4.525448876255709e-08	8.393816041214539
ENSG00000140988	4.525448876255709e-08	8.941387041246065
ENSG00000173947	4.5254488762557405e-08	5.685226253899072
ENSG00000112378	4.5254488762557405e-08	8.900819089927607
ENSG00000256552	4.698260107074853e-08	3.6151111983362805
ENSG00000175793	4.6982601070749035e-08	6.516770628671857
ENSG00000134779	4.6982601070749035e-08	8.666976873872548
ENSG00000139292	4.6982601070749035e-08	3.344256013636903
ENSG00000169442	4.6982601070749035e-08	7.723214330858879
ENSG00000101222	4.8774756331394864e-08	4.556166373889913
ENSG00000142534	4.8774756331394864e-08	8.941387041246065
ENSG00000142669	4.8774756331394864e-08	8.764876797820804
ENSG00000228376	4.877475633139538e-08	3.104919589133026
ENSG00000205838	4.877475633139538e-08	4.467739467561947
ENSG00000196352	4.877475633139538e-08	8.904875885059452
ENSG00000126231	5.06332516154243e-08	6.52765931299858
ENSG00000173960	5.06332516154243e-08	8.712138461106807
ENSG00000121486	5.256046346975199e-08	8.732422436766038
ENSG00000242759	5.256046346975199e-08	6.099867150157642
ENSG00000241316	5.2560463469752555e-08	7.21393301655128
ENSG00000143569	5.2560463469752555e-08	8.88864870453207
ENSG00000143458	5.2560463469752555e-08	8.715200885050676
ENSG00000150403	5.2560463469752926e-08	8.719257680182523
ENSG00000255224	5.2560463469752926e-08	6.505613995453807
ENSG00000139644	5.455885055879466e-08	8.93733024611422
ENSG00000152213	5.455885055879524e-08	7.999376405429105
ENSG00000198400	5.455885055879544e-08	5.965546321982519
ENSG00000143107	5.6630956389869624e-08	4.854871556655907
ENSG00000250546	5.663095638987003e-08	5.051042876331935
ENSG00000143222	5.663095638987003e-08	8.866833516900904
ENSG00000198689	5.663095638987043e-08	8.662383237956744
ENSG00000234650	5.877941212501911e-08	4.102216832944431
ENSG00000237686	5.877941212501911e-08	5.810451776715832
ENSG00000174827	5.8779412125019316e-08	6.612343202746579
ENSG00000162607	5.8779412125019944e-08	8.80291916597935
ENSG00000162755	5.8779412125019944e-08	7.872608487806608
ENSG00000125726	5.8779412125019944e-08	5.3535734671777755
ENSG00000078246	6.100693948184616e-08	8.324228806962092
ENSG00000271721	6.100693948184616e-08	7.454642570655703
ENSG00000235949	6.100693948184616e-08	3.961640800463271
ENSG00000163362	6.100693948184616e-08	7.78682273391423
ENSG00000118922	6.10069394818468e-08	8.677616047296151
ENSG00000164430	6.331635372604332e-08	8.708081665974962
ENSG00000197965	6.3316353726044e-08	8.880535114268378
ENSG00000180530	6.3316353726044e-08	8.324111116312713
ENSG00000107951	6.3316353726044e-08	8.536085748085567
ENSG00000135248	6.3316353726044e-08	5.487500904080772
ENSG00000163728	6.331635372604445e-08	8.900819089927607
ENSG00000147251	6.571056675835528e-08	8.767402380980716
ENSG00000152894	6.571056675835574e-08	8.824734353610515
ENSG00000179774	6.571056675835645e-08	3.897407928861319
ENSG00000101940	6.819259029880714e-08	8.779572766376255
ENSG00000159423	6.819259029880714e-08	7.571856244764955
ENSG00000213588	6.819259029880762e-08	8.358044292688373
ENSG00000246705	6.819259029880762e-08	8.719257680182523
ENSG00000173141	7.076553917109689e-08	8.72936001282217
ENSG00000114670	7.076553917109765e-08	7.9130391662469135
ENSG00000163431	7.076553917109765e-08	5.235692139303773
ENSG00000139438	7.076553917109765e-08	7.186675075502834
ENSG00000157214	7.076553917109765e-08	4.145232795649746
ENSG00000125841	7.07655391710979e-08	8.1741004733549
ENSG00000228808	7.07655391710979e-08	2.4429684765174957
ENSG00000143393	7.07655391710979e-08	8.872421524004686
ENSG00000164023	7.07655391710979e-08	5.269389010126097
ENSG00000205129	7.343263469014711e-08	7.394136165927929
ENSG00000172888	7.343263469014789e-08	8.679147259268085
ENSG00000166845	7.619720815587076e-08	7.554851611153875
ENSG00000143376	7.619720815587076e-08	8.738010443869817
ENSG00000263753	7.619720815587076e-08	8.76893359295265
ENSG00000186063	7.619720815587076e-08	8.792279992555747
ENSG00000144567	7.619720815587076e-08	8.850606336373524
ENSG00000224790	7.619720815587156e-08	5.182550365451349
ENSG00000215374	7.619720815587156e-08	5.389772724927843
ENSG00000150457	7.906270445631971e-08	8.609644901242751
ENSG00000122912	7.906270445632028e-08	8.761814373876936
ENSG00000132541	7.906270445632028e-08	8.39075361727067
ENSG00000183250	7.906270445632056e-08	7.040094729006727
ENSG00000123353	7.906270445632056e-08	8.404657781514633
ENSG00000160679	7.906270445632056e-08	8.864307933740994
ENSG00000023892	7.906270445632056e-08	8.860251138609149
ENSG00000064309	8.203268578345591e-08	5.73808152188332
ENSG00000187676	8.203268578345591e-08	8.457475428608562
ENSG00000228812	8.20326857834568e-08	6.096478361344045
ENSG00000253982	8.20326857834568e-08	7.68662352944614
ENSG00000109158	8.203268578345738e-08	6.281391481941765
ENSG00000101282	8.203268578345738e-08	5.958236820067703
ENSG00000180776	8.511083546487076e-08	8.622352127422245
ENSG00000106211	8.511083546487166e-08	8.879003902296445
ENSG00000257809	8.511083546487166e-08	3.6817421397092587
ENSG00000273314	8.511083546487166e-08	6.761220053138457
ENSG00000261431	8.511083546487166e-08	3.542660895278235
ENSG00000128039	8.511083546487227e-08	8.666976873872548
ENSG00000196954	8.830096191488596e-08	8.872421524004686
ENSG00000103489	8.830096191488596e-08	8.508937516878156
ENSG00000179222	8.83009619148869e-08	8.912989475323146
ENSG00000166681	8.83009619148869e-08	7.820157929042408
ENSG00000166401	8.83009619148869e-08	7.98087860526934
ENSG00000153132	8.83009619148869e-08	7.891068242543123
ENSG00000163156	8.83009619148869e-08	8.578519185283426
ENSG00000229017	9.160700270855268e-08	6.444381720336393
ENSG00000160691	9.160700270855268e-08	8.912989475323146
ENSG00000202415	9.160700270855268e-08	3.3273698205349964
ENSG00000260521	9.160700270855268e-08	6.047487895169648
ENSG00000140545	9.160700270855268e-08	8.437243849600375
ENSG00000259781	9.160700270855301e-08	7.87632544318381
ENSG00000213023	9.160700270855301e-08	2.8017051409559794
ENSG00000166819	9.50330287821686e-08	5.210875420413975
ENSG00000015133	9.503302878216895e-08	8.904875885059452
ENSG00000179314	9.503302878216895e-08	6.789023955831351
ENSG00000115526	9.503302878216895e-08	5.61698937727447
ENSG00000242265	9.858324876402568e-08	6.049299589493713
ENSG00000063177	9.858324876402568e-08	8.93733024611422
ENSG00000182287	9.858324876402673e-08	8.842492746109832
ENSG00000066027	9.858324876402673e-08	8.830322360714293
ENSG00000213722	9.858324876402673e-08	8.694380068607492
ENSG00000186187	9.858324876402673e-08	7.538920993956902
ENSG00000184319	9.858324876402673e-08	7.596610934689625
ENSG00000130377	9.858324876402673e-08	5.049234073874517
ENSG00000025800	1.0226201343921258e-07	8.810038385055064
ENSG00000197852	1.0226201343921258e-07	8.427344083837218
ENSG00000167920	1.022620134392133e-07	8.061334493550778
ENSG00000171033	1.022620134392133e-07	8.25914999755214
ENSG00000092470	1.022620134392133e-07	8.378328268347603
ENSG00000186364	1.022620134392133e-07	8.121983853651974
ENSG00000254873	1.0607382035239133e-07	6.652030196910994
ENSG00000181804	1.0607382035239133e-07	8.57565932821605
ENSG00000227252	1.0607382035239133e-07	5.73953851277943
ENSG00000179241	1.0607382035239133e-07	4.7604058370030895
ENSG00000117625	1.0607382035239133e-07	8.82320314163858
ENSG00000242712	1.0607382035239133e-07	5.2447550281930155
ENSG00000198739	1.1002331855257602e-07	3.1135729755269885
ENSG00000109680	1.1002331855257602e-07	7.6258239991194925
ENSG00000153404	1.100233185525764e-07	6.827860590492178
ENSG00000267052	1.100233185525764e-07	3.0617448365951043
ENSG00000163913	1.100233185525764e-07	8.555375352556819
ENSG00000149273	1.100233185525764e-07	8.945443836377912
ENSG00000227868	1.1411531348407317e-07	2.0680714801531357
ENSG00000206113	1.1411531348407357e-07	4.317672336766646
ENSG00000226025	1.1411531348407357e-07	7.161300780602889
ENSG00000100450	1.1411531348407357e-07	5.561315913287844
ENSG00000107960	1.1835477202781476e-07	8.491997842419222
ENSG00000161243	1.1835477202781602e-07	4.36771513756217
ENSG00000143369	1.1835477202781602e-07	6.481992253925084
ENSG00000132436	1.1835477202781602e-07	8.383968672102423
ENSG00000223599	1.1835477202781602e-07	5.316926366606091
ENSG00000152133	1.1835477202781602e-07	8.721246422558476
ENSG00000141642	1.2274682769745848e-07	8.294384905294347
ENSG00000203721	1.2274682769745848e-07	5.223915204436442
ENSG00000168734	1.2274682769745848e-07	8.04589911733488
ENSG00000268034	1.2274682769745848e-07	4.357065998056804
ENSG00000158716	1.2274682769745893e-07	8.446888651836
ENSG00000233613	1.2729678599476398e-07	4.1288776307807815
ENSG00000131725	1.2729678599476398e-07	8.624877710582155
ENSG00000164953	1.2729678599476398e-07	7.974742290841054
ENSG00000203761	1.2729678599476398e-07	7.922147127698583
ENSG00000132128	1.2729678599476398e-07	8.807512801895154
ENSG00000099622	1.2729678599476398e-07	8.933273450982373
ENSG00000164796	1.3201012992882318e-07	3.304571890327409
ENSG00000101945	1.3201012992882318e-07	8.091720801849654
ENSG00000244242	1.3201012992882318e-07	7.9835487928075235
ENSG00000076258	1.3201012992882318e-07	7.974205450057099
ENSG00000167085	1.3201012992882318e-07	8.734948019925948
ENSG00000238086	1.3201012992882318e-07	5.460140565809048
ENSG00000126970	1.3201012992882318e-07	8.254406191410885
ENSG00000158793	1.320101299288241e-07	8.701499287683204
ENSG00000232818	1.3689252570391152e-07	6.92923364481695
ENSG00000272654	1.3689252570391297e-07	7.360295532125694
ENSG00000243071	1.4194982858078819e-07	3.1473448820636034
ENSG00000253771	1.4194982858078819e-07	6.614405668471327
ENSG00000139679	1.4194982858078819e-07	8.05767872020523
ENSG00000109452	1.419498285807887e-07	7.004701505581964
ENSG00000197140	1.419498285807887e-07	4.885333421313472
ENSG00000119862	1.419498285807902e-07	8.695911280579425
ENSG00000135549	1.419498285807902e-07	6.405852571115902
ENSG00000139133	1.4718808891646835e-07	8.054012707598572
ENSG00000251927	1.4718808891646835e-07	7.330005755023703
ENSG00000164742	1.4718808891646835e-07	5.656774515756993
ENSG00000272994	1.4718808891646835e-07	8.431603445845553
ENSG00000163631	1.4718808891646835e-07	6.625954945522191
ENSG00000204410	1.4718808891646938e-07	7.9970349259512075
ENSG00000172915	1.4718808891646938e-07	8.86530230492897
ENSG00000074590	1.4718808891646938e-07	5.406791956072808
ENSG00000225620	1.4718808891646938e-07	2.8313544091163476
ENSG00000257543	1.52613558387577e-07	5.945692381745422
ENSG00000117143	1.52613558387577e-07	8.908932680191299
ENSG00000143436	1.52613558387577e-07	8.639116148733583
ENSG00000229808	1.52613558387577e-07	6.745956442996707
ENSG00000074276	1.52613558387577e-07	6.053743298997144
ENSG00000255121	1.5261355838757864e-07	7.24526483338256
ENSG00000163519	1.5261355838757864e-07	8.029814461070798
ENSG00000163629	1.582326964025533e-07	7.789002719744266
ENSG00000269965	1.582326964025533e-07	3.3390680311909566
ENSG00000110400	1.5823269640255444e-07	7.874342266655032
ENSG00000225302	1.5823269640255444e-07	2.7087456795187466
ENSG00000185634	1.5823269640255444e-07	6.275741214957486
ENSG00000169895	1.5823269640255444e-07	8.810038385055064
ENSG00000100129	1.640521767081052e-07	8.93733024611422
ENSG00000260805	1.640521767081052e-07	6.8365361217524665
ENSG00000160685	1.6405217670810636e-07	8.79733115887557
ENSG00000158186	1.7007889419547224e-07	8.171941643678528
ENSG00000148225	1.7007889419547224e-07	7.439061587675327
ENSG00000269996	1.7007889419547224e-07	7.975859918525588
ENSG00000154639	1.7007889419547224e-07	7.712282148484495
ENSG00000230216	1.7007889419547224e-07	3.959398080219237
ENSG00000145331	1.7007889419547224e-07	8.33089606148096
ENSG00000164061	1.7007889419547224e-07	7.2066307648271835
ENSG00000242732	1.763199719121793e-07	7.918603027660949
ENSG00000133069	1.7631997191218056e-07	8.32278247121727
ENSG00000180764	1.7631997191218056e-07	5.69785209909487
ENSG00000105767	1.7631997191218056e-07	7.688187555840338
ENSG00000136653	1.7631997191218056e-07	8.908932680191299
ENSG00000158164	1.7631997191218056e-07	5.110233437807894
ENSG00000253695	1.7631997191218056e-07	3.2363934185422907
ENSG00000240298	1.763199719121818e-07	5.666202147153516
ENSG00000162989	1.763199719121818e-07	7.010950591760695
ENSG00000163794	1.8278276828515159e-07	6.43649970673681
ENSG00000185515	1.8278276828515159e-07	8.667971245060526
ENSG00000135454	1.894748845611521e-07	6.553727867387333
ENSG00000049541	1.894748845611521e-07	8.402211508734656
ENSG00000204164	1.894748845611521e-07	8.015565205687045
ENSG00000236051	1.894748845611521e-07	3.958635063055068
ENSG00000254577	1.964041724707495e-07	6.458881316786591
ENSG00000203950	1.964041724707495e-07	8.597932046251232
ENSG00000197653	1.964041724707502e-07	6.588467608321676
ENSG00000196754	1.964041724707502e-07	4.001677050999205
ENSG00000228527	1.964041724707509e-07	3.332031205474222
ENSG00000116815	1.964041724707509e-07	7.967628972458711
ENSG00000186952	2.0357874212210972e-07	6.980935452953034
ENSG00000198380	2.1100697013109545e-07	8.887117492560137
ENSG00000140470	2.1100697013109545e-07	6.305644388927207
ENSG00000163346	2.1100697013109545e-07	8.904875885059452
ENSG00000162669	2.1100697013109545e-07	3.9442784383546354
ENSG00000162065	2.1100697013109545e-07	8.232591003779723
ENSG00000173065	2.18697507994366e-07	8.592141472270963
ENSG00000116604	2.18697507994366e-07	8.904875885059452
ENSG00000171806	2.1869750799436753e-07	8.375397551434709
ENSG00000238526	2.1869750799436753e-07	3.8882457761986875
ENSG00000116183	2.1869750799436753e-07	6.640400254679709
ENSG00000168653	2.1869750799436753e-07	8.818151975318758
ENSG00000228038	2.2665929071227134e-07	4.332149193124565
ENSG00000135766	2.2665929071227134e-07	8.884591909400223
ENSG00000154978	2.2665929071227134e-07	8.925159860718681
ENSG00000225205	2.2665929071227134e-07	8.694380068607492
ENSG00000176124	2.3490154566856627e-07	8.273898362758628
ENSG00000137693	2.3490154566856627e-07	4.790721216662489
ENSG00000197279	2.3490154566856627e-07	8.16022878868701
ENSG00000070831	2.3490154566856878e-07	8.884591909400223
ENSG00000234184	2.3490154566856878e-07	8.741864672125173
ENSG00000272668	2.3490154566857003e-07	5.9623438236887
ENSG00000125827	2.434338017741728e-07	8.842492746109832
ENSG00000148730	2.434338017741728e-07	8.866833516900904
ENSG00000171960	2.434338017741728e-07	8.464057806900321
ENSG00000150510	2.434338017741737e-07	4.5032745662734435
ENSG00000204131	2.434338017741737e-07	6.274985789288703
ENSG00000120805	2.434338017741737e-07	8.860251138609149
ENSG00000165819	2.434338017741737e-07	8.836904739006052
ENSG00000173757	2.434338017741737e-07	8.538074490461524
ENSG00000184900	2.5226589888229876e-07	8.824734353610515
ENSG00000248663	2.5226589888229876e-07	7.066745930506375
ENSG00000158062	2.5226589888229876e-07	8.681672842427998
ENSG00000126010	2.5226589888229876e-07	4.783082852260267
ENSG00000168071	2.5226589888229876e-07	8.88864870453207
ENSG00000166313	2.522658988823001e-07	7.331344224349979
ENSG00000139160	2.522658988823001e-07	7.827112626664881
ENSG00000272065	2.6140799748255546e-07	5.053128079301515
ENSG00000090776	2.6140799748255546e-07	7.308933898590449
ENSG00000214018	2.614079974825578e-07	3.8691999318669223
ENSG00000162704	2.614079974825578e-07	8.887117492560137
ENSG00000249784	2.6140799748255917e-07	3.567557039911563
ENSG00000261368	2.6140799748255917e-07	1.8083370096222768
ENSG00000184545	2.708705886818238e-07	7.977660445252844
ENSG00000224945	2.708705886818238e-07	5.387225521079133
ENSG00000213943	2.708705886818238e-07	3.1158679153671374
ENSG00000246090	2.708705886818238e-07	8.091597545353096
ENSG00000204390	2.708705886818238e-07	7.22714491840069
ENSG00000253797	2.708705886818238e-07	8.712138461106807
ENSG00000234222	2.708705886818238e-07	6.861328100528786
ENSG00000189143	2.708705886818238e-07	5.679770792481327
ENSG00000164104	2.8066450447978297e-07	8.908932680191299
ENSG00000146350	2.8066450447978446e-07	7.901523312284711
ENSG00000113302	2.8066450447978446e-07	2.5622588631347085
ENSG00000143499	2.8066450447978446e-07	8.712930265418295
ENSG00000143258	2.8066450447978446e-07	8.783629561508098
ENSG00000206052	2.8066450447978446e-07	5.016582763790601
ENSG00000128245	2.8066450447978446e-07	8.796336787687592
ENSG00000128284	2.8066450447978446e-07	8.743061610189642
ENSG00000138686	2.8066450447978446e-07	8.38848299763829
ENSG00000176732	2.8066450447978747e-07	6.1091496656731685
ENSG00000122359	2.8066450447978747e-07	8.876478319136533
ENSG00000054277	2.8066450447978747e-07	8.173982782705522
ENSG00000160714	2.8066450447978747e-07	8.846549541241677
ENSG00000162851	2.9080092834739094e-07	8.716195256238654
ENSG00000185630	2.9080092834739094e-07	5.652543470793339
ENSG00000184785	2.9080092834739247e-07	5.573414425049295
ENSG00000213719	2.9080092834739247e-07	8.941387041246065
ENSG00000164442	2.9080092834739247e-07	8.929216655850528
ENSG00000117640	2.9080092834739247e-07	8.616227279534508
ENSG00000117724	2.9080092834739247e-07	8.588366554395542
ENSG00000113368	2.9080092834739247e-07	8.699431234927314
ENSG00000079332	2.9080092834739247e-07	8.884591909400223
ENSG00000225724	3.0129140611656543e-07	4.768756441250483
ENSG00000236983	3.0129140611656543e-07	3.8632496902284053
ENSG00000155959	3.0129140611656543e-07	8.832847943874205
ENSG00000234215	3.0129140611656543e-07	2.0268386721818916
ENSG00000188385	3.0129140611656543e-07	7.673596380586971
ENSG00000204219	3.0129140611656707e-07	6.809190927643179
ENSG00000255020	3.1214785718976435e-07	3.6116981459258075
ENSG00000162909	3.12147857189766e-07	8.921103065586836
ENSG00000166136	3.12147857189766e-07	7.784555932970467
ENSG00000165646	3.12147857189766e-07	8.097766339357454
ENSG00000231064	3.2338258607824746e-07	6.028122839648909
ENSG00000151006	3.2338258607824746e-07	6.871813303532702
ENSG00000151208	3.2338258607824915e-07	8.538074490461524
ENSG00000127252	3.2338258607824915e-07	2.878757122722933
ENSG00000155875	3.2338258607824915e-07	3.4492524149822605
ENSG00000132702	3.2338258607824915e-07	3.988941814303571
ENSG00000121481	3.2338258607824915e-07	8.610639272430728
ENSG00000227999	3.350082942780665e-07	5.608051425818667
ENSG00000273338	3.350082942780665e-07	8.430529764277642
ENSG00000079156	3.350082942780683e-07	5.785790539614575
ENSG00000188004	3.350082942780683e-07	5.998979404657293
ENSG00000267470	3.4703809249301953e-07	5.887557143334391
ENSG00000176049	3.4703809249301953e-07	4.290474070331851
ENSG00000141837	3.4703809249301953e-07	5.52793930567913
ENSG00000152684	3.4703809249301953e-07	8.641104891109538
ENSG00000258984	3.4703809249302323e-07	4.1794879405439
ENSG00000162105	3.4703809249302323e-07	6.9677906648414565
ENSG00000198924	3.4703809249302323e-07	8.658863283608857
ENSG00000143850	3.470380924930251e-07	5.053353323633659
ENSG00000115364	3.470380924930251e-07	8.643172943865428
ENSG00000204815	3.5948551321417734e-07	5.8910645611796255
ENSG00000146411	3.5948551321417734e-07	7.319802662572394
ENSG00000171621	3.5948551321417734e-07	6.890296807457982
ENSG00000132763	3.5948551321417734e-07	8.428541021901685
ENSG00000142227	3.594855132141805e-07	8.904875885059452
ENSG00000154240	3.594855132141805e-07	7.612730102381493
ENSG00000173218	3.7236452366559e-07	7.104798174765874
ENSG00000109758	3.7236452366559397e-07	3.296508070492456
ENSG00000233217	3.7236452366559397e-07	4.0569242456034615
ENSG00000158553	3.7236452366559397e-07	2.320059756739311
ENSG00000229656	3.7236452366559397e-07	2.5169050319654303
ENSG00000246203	3.856895391263065e-07	6.667635852155362
ENSG00000147883	3.856895391263065e-07	7.768583715970614
ENSG00000084764	3.856895391263085e-07	8.458469799796541
ENSG00000234546	3.856895391263085e-07	5.644884766627063
ENSG00000248677	3.856895391263106e-07	5.650183930192091
ENSG00000164050	3.9947543663886093e-07	8.357357281678967
ENSG00000178184	3.9947543663886305e-07	7.226582929540781
ENSG00000230005	3.9947543663886305e-07	4.701493452149039
ENSG00000076003	3.9947543663886305e-07	8.755231995585177
ENSG00000162757	3.9947543663886305e-07	7.3084579049919505
ENSG00000234337	3.9947543663886305e-07	3.8218035349591015
ENSG00000173166	3.994754366388652e-07	7.789489743487107
ENSG00000229111	3.9947543663886734e-07	4.52995911324587
ENSG00000143365	4.137375691147543e-07	6.289127454066201
ENSG00000116191	4.137375691147543e-07	8.925159860718681
ENSG00000185905	4.137375691147565e-07	8.884591909400223
ENSG00000270820	4.137375691147565e-07	7.514289225682595
ENSG00000261446	4.137375691147609e-07	4.657422745047172
ENSG00000163382	4.137375691147609e-07	8.858719926637214
ENSG00000206921	4.137375691147609e-07	5.079893741838847
ENSG00000147144	4.137375691147609e-07	8.473500042259456
ENSG00000118193	4.2849177984772925e-07	7.889692766643817
ENSG00000116586	4.2849177984772925e-07	8.71114408991883
ENSG00000198853	4.2849177984772925e-07	7.4970183802015375
ENSG00000163444	4.437544174458107e-07	8.72936001282217
ENSG00000182179	4.437544174458107e-07	8.908932680191299
ENSG00000261754	4.437544174458107e-07	4.596985231814386
ENSG00000203805	4.437544174458107e-07	2.410137931384338
ENSG00000114698	4.437544174458123e-07	6.012705217605863
ENSG00000270036	4.437544174458123e-07	4.351785750580455
ENSG00000184613	4.437544174458123e-07	6.479679898217751
ENSG00000138279	4.437544174458123e-07	8.868364728872839
ENSG00000225518	4.595423511934963e-07	5.301427940471904
ENSG00000144648	4.5954235119350124e-07	5.075449792547435
ENSG00000235618	4.5954235119350124e-07	6.105124809383916
ENSG00000138346	4.5954235119350124e-07	8.188960628517396
ENSG00000188611	4.595423511935029e-07	5.371196090441335
ENSG00000184486	4.595423511935029e-07	2.884756601365583
ENSG00000166562	4.758729868556516e-07	8.929216655850528
ENSG00000158710	4.758729868556516e-07	8.908932680191299
ENSG00000173801	4.758729868556516e-07	8.195595403460194
ENSG00000163125	4.758729868556516e-07	8.84808075321361
ENSG00000171103	4.758729868556516e-07	8.325308054377182
ENSG00000167447	4.758729868556566e-07	8.647687269401297
ENSG00000163159	4.927642829349392e-07	8.758294419529046
ENSG00000214226	4.927642829349418e-07	7.837726317166339
ENSG00000108387	4.927642829349418e-07	6.9428904848004
ENSG00000135245	4.927642829349463e-07	7.562440923134714
ENSG00000082781	4.927642829349463e-07	8.237237036346565
ENSG00000272944	5.102347673950868e-07	2.7915542103213253
ENSG00000183856	5.102347673950922e-07	7.9856039482161165
ENSG00000040341	5.102347673950922e-07	8.725303217690323
ENSG00000133083	5.102347673950922e-07	6.989981964659971
ENSG00000007866	5.102347673950922e-07	7.273870197182957
ENSG00000251323	5.102347673950922e-07	7.031999601937511
ENSG00000070601	5.102347673950995e-07	3.842420753458153
ENSG00000132694	5.283035548623378e-07	8.770464804924583
ENSG00000128641	5.283035548623378e-07	8.460420496749247
ENSG00000122863	5.283035548623378e-07	6.646698356532585
ENSG00000105948	5.283035548623378e-07	7.809296271667347
ENSG00000246560	5.283035548623378e-07	6.014157828219488
ENSG00000100316	5.283035548623378e-07	8.945443836377912
ENSG00000142686	5.283035548623378e-07	8.543204967161282
ENSG00000254815	5.283035548623378e-07	6.568489983759679
ENSG00000259726	5.283035548623397e-07	6.311288871295665
ENSG00000117595	5.283035548623397e-07	5.371048846461605
ENSG00000150054	5.469903643178939e-07	6.727379583984982
ENSG00000188130	5.469903643178968e-07	8.057664368977436
ENSG00000240455	5.469903643178968e-07	3.137614117438831
ENSG00000012174	5.469903643179016e-07	8.681215312023975
ENSG00000102316	5.663155372945697e-07	8.89117428769198
ENSG00000197982	5.663155372945697e-07	8.639573679137603
ENSG00000197872	5.663155372945697e-07	8.884591909400223
ENSG00000166682	5.663155372945697e-07	7.1626528834639
ENSG00000184517	5.663155372945697e-07	7.996073034339301
ENSG00000150995	5.663155372945697e-07	8.659857654796832
ENSG00000231769	5.663155372945697e-07	6.196432418228027
ENSG00000235251	5.663155372945697e-07	6.21501123835444
ENSG00000105372	5.663155372945727e-07	8.945443836377912
ENSG00000217801	5.863000565908333e-07	6.472808301755658
ENSG00000117523	5.863000565908333e-07	8.929216655850528
ENSG00000101187	5.863000565908365e-07	8.733416807954013
ENSG00000234006	6.069655655162271e-07	3.984719658972283
ENSG00000143621	6.069655655162271e-07	8.912989475323146
ENSG00000118181	6.069655655162304e-07	8.941387041246065
ENSG00000255449	6.069655655162304e-07	4.61408102636044
ENSG00000160688	6.069655655162304e-07	8.75676320755711
ENSG00000266258	6.069655655162335e-07	2.573671553432403
ENSG00000120784	6.283343876820733e-07	6.38295207107417
ENSG00000177640	6.283343876820733e-07	5.661331826995365
ENSG00000166263	6.283343876820733e-07	7.596399582432522
ENSG00000212197	6.283343876820733e-07	2.5341139750223145
ENSG00000161647	6.283343876820733e-07	3.5331291340785658
ENSG00000135631	6.283343876820733e-07	8.74864961729342
ENSG00000163486	6.283343876820767e-07	8.824734353610515
ENSG00000119004	6.283343876820799e-07	8.707544825191007
ENSG00000085185	6.283343876820799e-07	8.68879206150371
ENSG00000004487	6.504295473519753e-07	8.763882426632826
ENSG00000250673	6.504295473519753e-07	5.906489114889331
ENSG00000152022	6.504295473519753e-07	8.702291091994692
ENSG00000167799	6.504295473519753e-07	8.200744343354428
ENSG00000235670	6.504295473519776e-07	4.025418906689523
ENSG00000162600	6.504295473519776e-07	8.655800859664987
ENSG00000143774	6.504295473519776e-07	8.900819089927607
ENSG00000226891	6.73274790366817e-07	5.377055880817041
ENSG00000138814	6.73274790366817e-07	8.81508955137489
ENSG00000101546	6.73274790366817e-07	8.5269777866339
ENSG00000138663	6.73274790366817e-07	8.755768836369135
ENSG00000243587	6.73274790366817e-07	7.249212271751355
ENSG00000253619	6.73274790366817e-07	4.557565620282602
ENSG00000137507	6.73274790366817e-07	4.869680721284932
ENSG00000137547	6.73274790366817e-07	8.770464804924583
ENSG00000123360	6.73274790366817e-07	8.333671042321226
ENSG00000160460	6.73274790366817e-07	7.364294582957426
ENSG00000147003	6.73274790366817e-07	5.473171157896688
ENSG00000122406	6.732747903668206e-07	8.941387041246065
ENSG00000164256	6.732747903668267e-07	1.8328708086601464
ENSG00000118997	6.968946056594634e-07	7.18471424924198
ENSG00000168393	6.968946056594671e-07	8.50921939413458
ENSG00000169583	6.968946056594671e-07	5.825464634162558
ENSG00000142945	7.213142473745716e-07	7.889654386374372
ENSG00000111266	7.213142473745716e-07	8.679147259268085
ENSG00000135424	7.213142473745716e-07	7.593129025764985
ENSG00000184557	7.213142473745754e-07	8.735942391113927
ENSG00000165678	7.213142473745754e-07	8.904875885059452
ENSG00000050438	7.213142473745818e-07	7.7965946113350295
ENSG00000116922	7.213142473745818e-07	8.614696067562573
ENSG00000143799	7.465597576094678e-07	8.921103065586836
ENSG00000225471	7.465597576094705e-07	5.997320372990427
ENSG00000239223	7.465597576094705e-07	3.6545137996803376
ENSG00000273062	7.465597576094705e-07	8.456938587824608
ENSG00000241794	7.726579897921849e-07	1.9461887847276176
ENSG00000176222	7.726579897921849e-07	7.834343970542796
ENSG00000238934	7.726579897921849e-07	2.4349563966729826
ENSG00000166173	7.726579897921849e-07	4.142901960569897
ENSG00000143319	7.726579897921849e-07	8.758294419529046
ENSG00000143740	7.72657989792189e-07	8.727371270446213
ENSG00000229203	7.72657989792189e-07	2.264443882718456
ENSG00000011198	7.72657989792189e-07	8.417901848478081
ENSG00000107331	7.72657989792189e-07	8.810038385055064
ENSG00000178163	7.996366327134922e-07	8.744592822161575
ENSG00000272732	7.996366327134922e-07	6.248718409130595
ENSG00000167524	7.996366327134922e-07	6.719505127213613
ENSG00000135776	7.996366327134964e-07	8.705019242031094
ENSG00000268041	7.996366327134993e-07	7.649519023857845
ENSG00000240342	7.996366327134993e-07	8.366615413356087
ENSG00000270028	7.996366327134993e-07	5.102185835178726
ENSG00000138785	7.996366327135035e-07	8.445475130513445
ENSG00000152784	8.275242352297801e-07	8.307144528124882
ENSG00000242258	8.275242352297801e-07	8.65480648847701
ENSG00000180867	8.275242352297801e-07	8.016375473193007
ENSG00000168434	8.275242352297801e-07	8.571602533084203
ENSG00000164574	8.275242352297801e-07	8.85718871466528
ENSG00000222724	8.275242352297844e-07	7.32988362425658
ENSG00000126088	8.275242352297889e-07	8.753700783613242
ENSG00000170191	8.275242352297889e-07	7.982612384117765
ENSG00000272610	8.563502316542831e-07	1.9546422235863976
ENSG00000115317	8.563502316542862e-07	8.537080119273545
ENSG00000226161	8.563502316542862e-07	4.335574219011802
ENSG00000185522	8.563502316542862e-07	8.431603445845553
ENSG00000026025	8.563502316542862e-07	8.93733024611422
ENSG00000110002	8.563502316542862e-07	8.738010443869817
ENSG00000261603	8.86144967854521e-07	4.37072250485553
ENSG00000101843	8.86144967854521e-07	8.733953648737971
ENSG00000143543	8.86144967854521e-07	8.908932680191299
ENSG00000244219	8.86144967854524e-07	5.703709678233724
ENSG00000102760	9.169397280741807e-07	8.83996716294992
ENSG00000216863	9.169397280741807e-07	7.973401083244509
ENSG00000272108	9.169397280741807e-07	3.3715509148479743
ENSG00000235477	9.169397280741807e-07	7.949752889310016
ENSG00000251976	9.169397280741904e-07	3.8408842718959364
ENSG00000138109	9.169397280741904e-07	2.8952226277851723
ENSG00000116984	9.169397280741904e-07	8.846549541241677
ENSG00000006453	9.169397280741904e-07	6.331472029806544
ENSG00000178125	9.487667624981806e-07	1.183946751577548
ENSG00000229278	9.487667624981806e-07	3.8016212823516113
ENSG00000225889	9.487667624981806e-07	8.900819089927607
ENSG00000169550	9.487667624981806e-07	2.836717516317587
ENSG00000162004	9.487667624981806e-07	8.38098555853849
ENSG00000117118	9.487667624981907e-07	8.784166402292056
ENSG00000234478	9.487667624981907e-07	5.777188624215098
ENSG00000075340	9.816593155799736e-07	6.198298192667954
ENSG00000108671	9.816593155799736e-07	8.860251138609149
ENSG00000116128	9.816593155799736e-07	8.83996716294992
ENSG00000258920	9.816593155799736e-07	7.934015718762726
ENSG00000232124	9.816593155799787e-07	6.20812640838632
ENSG00000168556	9.816593155799787e-07	8.465589018872253
ENSG00000166224	9.816593155799787e-07	8.648224110185254
ENSG00000264659	9.816593155799874e-07	2.6681952711478214
ENSG00000216915	9.816593155799874e-07	4.169201483255409
ENSG00000124496	1.0156516551507898e-06	8.523378521906073
ENSG00000271109	1.0156516551507953e-06	5.911970354737047
ENSG00000111696	1.0156516551507953e-06	8.60053693979108
ENSG00000181004	1.0156516551507953e-06	7.999206318128684
ENSG00000100097	1.0156516551507953e-06	8.908932680191299
ENSG00000134333	1.0156516551507953e-06	8.921103065586836
ENSG00000163746	1.0507791023307623e-06	4.108068781902988
ENSG00000157796	1.0507791023307623e-06	8.826265565582448
ENSG00000205085	1.0507791023307623e-06	7.947024739273614
ENSG00000165197	1.0507791023307623e-06	4.854926744583967
ENSG00000170417	1.0507791023307623e-06	8.243177780552285
ENSG00000057252	1.0507791023307771e-06	8.795342416499613
ENSG00000233791	1.0507791023307771e-06	6.869266372491073
ENSG00000189050	1.0507791023307771e-06	8.5315714225497
ENSG00000169641	1.0507791023307771e-06	8.482810570587617
ENSG00000161970	1.0870780622625328e-06	8.856194343477304
ENSG00000119283	1.0870780622625328e-06	5.2710396711639325
ENSG00000212657	1.0870780622625328e-06	3.466692243906581
ENSG00000248468	1.0870780622625328e-06	3.2205254020294634
ENSG00000260588	1.0870780622625328e-06	5.619848698550373
ENSG00000109475	1.0870780622625385e-06	8.941387041246065
ENSG00000117650	1.0870780622625425e-06	7.876448699680367
ENSG00000227781	1.0870780622625425e-06	3.96688395607551
ENSG00000188389	1.0870780622625425e-06	6.793854170685992
ENSG00000269086	1.0870780622625425e-06	5.039838820960444
ENSG00000183230	1.0870780622625425e-06	7.6600023836102835
ENSG00000081026	1.0870780622625425e-06	8.50814571256667
ENSG00000010072	1.0870780622625425e-06	8.324516250065694
ENSG00000143156	1.0870780622625425e-06	7.947693287088545
ENSG00000232237	1.1245860556882142e-06	2.9454883230956765
ENSG00000257718	1.1245860556882203e-06	5.401464946892456
ENSG00000184207	1.1245860556882203e-06	8.477019996607345
ENSG00000107295	1.1245860556882203e-06	3.3592742796435466
ENSG00000197275	1.1245860556882203e-06	6.41615844324937
ENSG00000116544	1.16334175139132e-06	7.315526181297117
ENSG00000156042	1.16334175139132e-06	8.185845807922487
ENSG00000220472	1.16334175139132e-06	7.198040424393395
ENSG00000143195	1.16334175139132e-06	6.058732136293108
ENSG00000226853	1.16334175139132e-06	5.926080474505066
ENSG00000178234	1.1633417513913261e-06	8.672564880976328
ENSG00000168938	1.1633417513913261e-06	7.280183164455464
ENSG00000236060	1.1633417513913325e-06	5.387254936364577
ENSG00000147155	1.2033849995255243e-06	8.593954561499322
ENSG00000197935	1.2033849995255243e-06	7.543010764426082
ENSG00000164626	1.2033849995255243e-06	3.882431198054976
ENSG00000224903	1.2033849995255372e-06	4.515911643446339
ENSG00000112290	1.2033849995255372e-06	7.015482515344689
ENSG00000159788	1.2033849995255372e-06	8.24062528366348
ENSG00000174371	1.2447568658528049e-06	7.989358949016569
ENSG00000235664	1.2447568658528049e-06	3.7258971713247653
ENSG00000174595	1.2447568658528049e-06	1.6882624848056953
ENSG00000075391	1.2447568658528049e-06	7.975592392496954
ENSG00000095739	1.2447568658528093e-06	6.184681810399611
ENSG00000159208	1.2447568658528093e-06	6.502968217114554
ENSG00000115255	1.2447568658528093e-06	8.002321138723595
ENSG00000139618	1.2447568658528093e-06	8.68067847124002
ENSG00000178397	1.2447568658528225e-06	8.600536939791079
ENSG00000196372	1.2447568658528225e-06	7.3227364823706305
ENSG00000103723	1.2447568658528225e-06	5.078590979424401
ENSG00000262333	1.287499666913866e-06	6.495753995455757
ENSG00000185046	1.287499666913866e-06	3.675332123285599
ENSG00000118513	1.287499666913866e-06	7.352171028365749
ENSG00000167553	1.287499666913866e-06	8.649218481373232
ENSG00000102109	1.287499666913866e-06	5.255512351912184
ENSG00000215784	1.2874996669138728e-06	6.447686524922524
ENSG00000267758	1.2874996669138728e-06	2.7814342818286804
ENSG00000233927	1.2874996669138728e-06	8.933273450982373
ENSG00000180730	1.2874996669138842e-06	7.511635115838234
ENSG00000156140	1.2874996669138842e-06	4.12159784350857
ENSG00000168056	1.331657006154505e-06	8.896762294795762
ENSG00000174799	1.331657006154512e-06	8.600000099007122
ENSG00000065154	1.331657006154512e-06	8.849075124401589
ENSG00000132688	1.331657006154512e-06	7.989522009894184
ENSG00000226321	1.331657006154512e-06	6.089407315710353
ENSG00000248538	1.331657006154512e-06	5.016391474523742
ENSG00000119787	1.331657006154512e-06	8.77452160005643
ENSG00000188419	1.331657006154512e-06	8.671033669004395
ENSG00000117308	1.331657006154512e-06	8.291119914473988
ENSG00000186212	1.331657006154512e-06	7.0545120327091935
ENSG00000143337	1.3316570061545191e-06	8.831316731902271
ENSG00000204356	1.3772738110318354e-06	8.81409518018691
ENSG00000132676	1.3772738110318477e-06	8.88306069742829
ENSG00000135250	1.377273811031855e-06	8.776052812028363
ENSG00000176973	1.377273811031855e-06	7.878869489538198
ENSG00000196420	1.377273811031855e-06	3.1197934097062445
ENSG00000248610	1.4243963711250978e-06	6.878622924690846
ENSG00000259527	1.4243963711250978e-06	6.326896789357475
ENSG00000220785	1.4243963711250978e-06	8.389222405298735
ENSG00000144741	1.4243963711250978e-06	8.590355296771499
ENSG00000197858	1.4243963711250978e-06	8.880535114268378
ENSG00000166130	1.4243963711250978e-06	8.779572766376255
ENSG00000146216	1.4243963711250978e-06	5.7754476798579155
ENSG00000135775	1.4243963711250978e-06	8.804450377951285
ENSG00000146263	1.4243963711251054e-06	8.516391009861335
ENSG00000245008	1.4243963711251054e-06	6.567724223382719
ENSG00000224812	1.473072377276095e-06	3.5741498951951485
ENSG00000227192	1.4730723772761029e-06	6.192427414033003
ENSG00000134690	1.4730723772761029e-06	8.051610380935216
ENSG00000198700	1.473072377276116e-06	8.846549541241677
ENSG00000088833	1.473072377276116e-06	8.82067755847867
ENSG00000116885	1.5233509617851246e-06	7.350558187316643
ENSG00000134548	1.5233509617851246e-06	5.9095505005875895
ENSG00000155886	1.5233509617851246e-06	5.258887511088586
ENSG00000158555	1.5233509617851246e-06	8.413563176089811
ENSG00000163040	1.5233509617851246e-06	5.694759966689176
ENSG00000163866	1.5233509617851246e-06	8.599594965254141
ENSG00000089220	1.5233509617851246e-06	8.917046270454989
ENSG00000213064	1.5233509617851328e-06	8.790748780583813
ENSG00000124613	1.5233509617851328e-06	8.18522409091142
ENSG00000204860	1.5233509617851381e-06	3.537203653382944
ENSG00000164556	1.5752827396886091e-06	7.428040974694202
ENSG00000250056	1.5752827396886091e-06	5.302780252820853
ENSG00000212747	1.5752827396886091e-06	5.219938785927895
ENSG00000241335	1.5752827396886091e-06	1.1938964054370889
ENSG00000154217	1.5752827396886231e-06	8.323371708652266
ENSG00000122696	1.5752827396886231e-06	8.352456285584594
ENSG00000188739	1.5752827396886231e-06	6.763405826312603
ENSG00000148688	1.5752827396886231e-06	8.627940134526023
ENSG00000105520	1.5752827396886231e-06	8.61171295399864
ENSG00000230373	1.5752827396886231e-06	7.176702771120433
ENSG00000215462	1.5752827396886316e-06	2.9964173317313407
ENSG00000188042	1.6289198511454302e-06	8.696166244106955
ENSG00000147065	1.6289198511454302e-06	8.925159860718681
ENSG00000180758	1.6289198511454388e-06	8.162754371846923
ENSG00000121851	1.6289198511454532e-06	8.749186458077377
ENSG00000231991	1.6289198511454532e-06	6.438554759322438
ENSG00000143224	1.6289198511454532e-06	8.760820002688957
ENSG00000000457	1.6289198511454532e-06	8.624340869798198
ENSG00000212978	1.6289198511454532e-06	8.142672963064184
ENSG00000160803	1.6843160049593679e-06	8.819683187290691
ENSG00000070159	1.6843160049593679e-06	3.243383927967923
ENSG00000071859	1.6843160049593679e-06	8.786691985451967
ENSG00000148219	1.6843160049593679e-06	7.823206001758486
ENSG00000213922	1.684316004959377e-06	3.8167299267410466
ENSG00000008405	1.684316004959377e-06	8.631257521997423
ENSG00000243224	1.684316004959377e-06	6.500058392846135
ENSG00000116199	1.684316004959377e-06	8.81409518018691
ENSG00000143442	1.684316004959377e-06	8.917046270454989
ENSG00000248302	1.684316004959392e-06	6.3726321413080305
ENSG00000180185	1.684316004959392e-06	8.329646726765452
ENSG00000105640	1.7415265232658762e-06	8.941387041246065
ENSG00000258099	1.7415265232658762e-06	4.1976988213958215
ENSG00000224831	1.7415265232658762e-06	5.4896512844513685
ENSG00000169242	1.7415265232658916e-06	6.597130280713264
ENSG00000163472	1.7415265232658916e-06	8.333958485424828
ENSG00000138400	1.7415265232658916e-06	5.173888913896881
ENSG00000268088	1.7415265232658916e-06	5.113722913003518
ENSG00000175606	1.7415265232658916e-06	8.653812117289032
ENSG00000159445	1.7415265232658916e-06	8.795342416499613
ENSG00000233469	1.7415265232658916e-06	3.215456107233456
ENSG00000188092	1.7415265232658916e-06	7.268972420622018
ENSG00000086717	1.7415265232658916e-06	5.057981331667047
ENSG00000176890	1.7415265232658916e-06	8.402008941858165
ENSG00000027644	1.7415265232658916e-06	3.9461407719026
ENSG00000127084	1.7415265232658916e-06	8.735484860709905
ENSG00000143643	1.7415265232658916e-06	8.771996016896518
ENSG00000088756	1.800608387411946e-06	5.863923557800714
ENSG00000136688	1.800608387411946e-06	4.662858252548803
ENSG00000196972	1.8006083874119555e-06	5.718466148412738
ENSG00000091039	1.8006083874119555e-06	8.807512801895154
ENSG00000271943	1.8616202850582417e-06	3.711053583502512
ENSG00000095794	1.8616202850582417e-06	8.573133745056138
ENSG00000174529	1.8616202850582417e-06	7.2927491020540485
ENSG00000248968	1.8616202850582516e-06	2.9121192117227577
ENSG00000237975	1.8616202850582516e-06	3.1624848575686206
ENSG00000152270	1.8616202850582516e-06	7.430518050428896
ENSG00000162923	1.8616202850582516e-06	8.900819089927607
ENSG00000184584	1.8616202850582516e-06	8.870890312032751
ENSG00000051620	1.8616202850582516e-06	8.810038385055064
ENSG00000156711	1.8616202850582516e-06	8.834379155846138
ENSG00000168671	1.8616202850582681e-06	8.072158105502588
ENSG00000229473	1.9246226585340517e-06	6.404208532592464
ENSG00000103253	1.924622658534062e-06	8.445762573617047
ENSG00000181036	1.924622658534079e-06	5.389136393022118
ENSG00000157985	1.924622658534079e-06	6.591093115975031
ENSG00000131931	1.924622658534079e-06	8.432395250157041
ENSG00000244998	1.924622658534079e-06	4.692715384711385
ENSG00000176974	1.924622658534079e-06	8.624877710582155
ENSG00000225603	1.9896777544750586e-06	3.463169901367852
ENSG00000249430	1.9896777544750586e-06	4.516543418740941
ENSG00000231584	1.9896777544750764e-06	7.774552827785723
ENSG00000149548	1.9896777544750764e-06	7.254301934988714
ENSG00000198435	1.9896777544750764e-06	6.222135053851549
ENSG00000214708	1.9896777544750836e-06	4.085993532824035
ENSG00000235241	1.9896777544750836e-06	2.901127488896282
ENSG00000229800	1.9896777544750836e-06	3.4119093707043224
ENSG00000216866	2.056849674776005e-06	5.820600540239364
ENSG00000164344	2.056849674776023e-06	6.869719031667226
ENSG00000185010	2.056849674776023e-06	8.235724287569107
ENSG00000104833	2.056849674776023e-06	4.102351857894682
ENSG00000072858	2.056849674776023e-06	8.812027127431021
ENSG00000227543	2.056849674776034e-06	7.095378877728051
ENSG00000225173	2.1262044288898416e-06	2.07826875171595
ENSG00000204315	2.1262044288898416e-06	7.955223205764419
ENSG00000213190	2.1262044288898416e-06	8.363147855659236
ENSG00000248554	2.1262044288898416e-06	5.113450774668274
ENSG00000138796	2.1262044288898416e-06	8.686266478343798
ENSG00000176531	2.1262044288898416e-06	8.275834708483544
ENSG00000177042	2.126204428889853e-06	8.70348803005916
ENSG00000130255	2.126204428889853e-06	8.93733024611422
ENSG00000231305	2.126204428889853e-06	7.987775340393593
ENSG00000112312	2.126204428889872e-06	8.423947385985883
ENSG00000227906	2.126204428889872e-06	2.3357337024478264
ENSG00000139880	2.126204428889872e-06	7.396617018783113
ENSG00000113269	2.126204428889872e-06	8.702493658871182
ENSG00000259905	2.126204428889872e-06	2.5632111459939644
ENSG00000204277	2.1978099875064057e-06	4.052672370828283
ENSG00000196924	2.1978099875064057e-06	8.866833516900904
ENSG00000232995	2.1978099875064138e-06	7.111985732160016
ENSG00000116194	2.1978099875064138e-06	7.192080097958899
ENSG00000073670	2.1978099875064138e-06	6.990412124659989
ENSG00000143575	2.1978099875064138e-06	8.896762294795762
ENSG00000068615	2.1978099875064138e-06	6.225858297871844
ENSG00000259236	2.1978099875064138e-06	5.573406485437362
ENSG00000064199	2.1978099875064138e-06	5.630313429252247
ENSG00000269761	2.271736337643985e-06	4.17445284533475
ENSG00000161036	2.271736337643985e-06	8.809501544271107
ENSG00000257877	2.271736337643985e-06	3.9801745187531563
ENSG00000116906	2.2717363376440053e-06	8.831853572686226
ENSG00000212884	2.2717363376440053e-06	8.345337066508879
ENSG00000101236	2.2717363376440053e-06	8.537616960057504
ENSG00000172586	2.2717363376440053e-06	8.691854485447578
ENSG00000151553	2.2717363376440053e-06	8.738010443869817
ENSG00000135298	2.2717363376440053e-06	8.168515350938362
ENSG00000126562	2.2717363376440176e-06	5.431638391871639
ENSG00000225093	2.2717363376440176e-06	7.014408833776778
ENSG00000214612	2.2717363376440176e-06	5.966087987108038
ENSG00000174680	2.2717363376440176e-06	6.161167057921195
ENSG00000168060	2.2717363376440176e-06	7.181316097510154
ENSG00000144395	2.2717363376440176e-06	7.030764836647896
ENSG00000213741	2.2717363376440176e-06	8.925159860718681
ENSG00000213657	2.348055539188121e-06	7.07211661816463
ENSG00000249459	2.348055539188121e-06	6.426144880661459
ENSG00000110660	2.348055539188121e-06	8.850606336373524
ENSG00000132423	2.348055539188121e-06	8.12996573688469
ENSG00000177189	2.3480555391881423e-06	8.822208770450603
ENSG00000234377	2.3480555391881423e-06	5.674188587401564
ENSG00000224452	2.3480555391881423e-06	4.19349191325489
ENSG00000149806	2.3480555391881423e-06	8.917046270454989
ENSG00000115268	2.3480555391881423e-06	8.941387041246065
ENSG00000106070	2.3480555391881546e-06	4.975507141133514
ENSG00000142676	2.426841782912406e-06	8.933273450982373
ENSG00000244041	2.426841782912406e-06	6.918347816825221
ENSG00000225828	2.4268417829124145e-06	7.901018951076826
ENSG00000174469	2.4268417829124145e-06	5.354365172687381
ENSG00000165175	2.4268417829124145e-06	8.54938221170006
ENSG00000143590	2.4268417829124145e-06	5.831841753761392
ENSG00000121848	2.4268417829124145e-06	8.833842315062183
ENSG00000224531	2.4268417829124145e-06	8.409251417430434
ENSG00000163463	2.4268417829124145e-06	8.314466314077086
ENSG00000221821	2.4268417829124145e-06	8.084601582773939
ENSG00000225039	2.4268417829124404e-06	4.809741897515399
ENSG00000095587	2.508171450017222e-06	7.729816291379411
ENSG00000185420	2.508171450017222e-06	8.513276189266428
ENSG00000159409	2.508171450017222e-06	2.502565680423157
ENSG00000142910	2.5081714500172443e-06	5.291137509834515
ENSG00000073792	2.5081714500172443e-06	5.429464102610926
ENSG00000272579	2.5081714500172443e-06	7.482715991979308
ENSG00000159377	2.5081714500172443e-06	8.904875885059452
ENSG00000005189	2.5081714500172443e-06	7.596385566050924
ENSG00000172987	2.5081714500172443e-06	3.002289449025326
ENSG00000241493	2.5081714500172443e-06	4.309402503893481
ENSG00000166598	2.5921231732227945e-06	8.941387041246065
ENSG00000236194	2.5921231732227945e-06	3.5736856161594734
ENSG00000226121	2.5921231732227945e-06	5.240732679486127
ENSG00000223478	2.5921231732227945e-06	7.527584235416592
ENSG00000068078	2.5921231732228084e-06	6.792962004852847
ENSG00000185614	2.5921231732228084e-06	6.472419655462507
ENSG00000180279	2.678777899453751e-06	5.932245559476258
ENSG00000105088	2.6787778994537747e-06	3.909670618614226
ENSG00000159915	2.6787778994537747e-06	7.81938604180589
ENSG00000235508	2.6787778994537747e-06	4.798035192970845
ENSG00000157343	2.6787778994537747e-06	7.238211692493292
ENSG00000135900	2.6787778994537747e-06	8.609644901242751
ENSG00000109390	2.6787778994537747e-06	8.753243253209222
ENSG00000122126	2.6787778994537747e-06	8.82320314163858
ENSG00000092036	2.6787778994537747e-06	8.2144459407219
ENSG00000243479	2.6787778994537747e-06	5.358093218980813
ENSG00000203697	2.6787778994537747e-06	5.441580991451964
ENSG00000166896	2.6787778994537747e-06	8.161223159874988
ENSG00000119969	2.7682189541536026e-06	8.302216618301614
ENSG00000261105	2.7682189541536026e-06	4.318305071799293
ENSG00000152154	2.7682189541536026e-06	8.057919332504968
ENSG00000069248	2.768218954153627e-06	8.822208770450603
ENSG00000111639	2.768218954153627e-06	8.836904739006052
ENSG00000205593	2.860532107267358e-06	8.733416807954013
ENSG00000101182	2.860532107267358e-06	8.876478319136533
ENSG00000176399	2.8605321072673732e-06	6.641366996700459
ENSG00000232940	2.8605321072673732e-06	6.2731025518100285
ENSG00000154175	2.8605321072673732e-06	8.069402706891099
ENSG00000123297	2.8605321072673732e-06	8.348936331236702
ENSG00000259590	2.8605321072673732e-06	3.957624693926615
ENSG00000172292	2.8605321072673732e-06	7.972535295018196
ENSG00000204789	2.8605321072673732e-06	8.032927468012096
ENSG00000224687	2.8605321072673732e-06	3.110214103339768
ENSG00000138640	2.8605321072673834e-06	8.868364728872839
ENSG00000100941	2.8605321072673834e-06	8.896762294795762
ENSG00000258885	2.9558056409328626e-06	2.399367102889
ENSG00000189221	2.955805640932889e-06	4.117394748276224
ENSG00000267707	2.955805640932889e-06	3.422710262241583
ENSG00000232909	2.9558056409328995e-06	6.455258118481239
ENSG00000270681	2.9558056409328995e-06	7.139826540224012
ENSG00000187695	2.9558056409328995e-06	5.794079406353622
ENSG00000230445	2.9558056409328995e-06	5.37077970787583
ENSG00000159884	2.9558056409328995e-06	7.622486694573124
ENSG00000163914	2.9558056409328995e-06	1.5042079790802227
ENSG00000203666	2.9558056409328995e-06	8.36794405845153
ENSG00000120694	2.9558056409328995e-06	8.899287877955674
ENSG00000267568	2.9558056409328995e-06	2.4653296384043806
ENSG00000163625	2.9558056409328995e-06	8.4129030788093
ENSG00000229689	3.0541304189206136e-06	6.349279517038318
ENSG00000137501	3.0541304189206136e-06	8.41637063650615
ENSG00000255966	3.0541304189206136e-06	3.5094817405066046
ENSG00000164411	3.0541304189206297e-06	5.386504654640686
ENSG00000106025	3.0541304189206297e-06	6.7661536845065475
ENSG00000184788	3.0541304189206297e-06	7.577517879753402
ENSG00000117222	3.0541304189206297e-06	8.735484860709905
ENSG00000235616	3.0541304189206568e-06	2.081409214016259
ENSG00000248138	3.0541304189206568e-06	3.2454236805797874
ENSG00000010165	3.1555999578639114e-06	8.781640819132145
ENSG00000116711	3.1555999578639114e-06	8.656337700448944
ENSG00000227165	3.1555999578639114e-06	5.023690976717751
ENSG00000136492	3.1555999578639114e-06	8.079884690361581
ENSG00000238178	3.1555999578639114e-06	4.196276056137575
ENSG00000229944	3.1555999578639284e-06	5.865166538631227
ENSG00000183317	3.1555999578639284e-06	8.44646950170142
ENSG00000243024	3.1555999578639284e-06	4.554238305454737
ENSG00000169188	3.1555999578639284e-06	8.528763962133363
ENSG00000068394	3.1555999578639284e-06	8.582778547291763
ENSG00000171433	3.1555999578639284e-06	2.489100548919895
ENSG00000143537	3.1555999578639284e-06	8.793274363743723
ENSG00000163565	3.2603105003215086e-06	8.884591909400223
ENSG00000158301	3.260310500321538e-06	7.820727249402437
ENSG00000058673	3.260310500321538e-06	8.925159860718681
ENSG00000127124	3.260310500321538e-06	7.7310641722144275
ENSG00000188010	3.260310500321538e-06	7.6329788006566215
ENSG00000163624	3.260310500321538e-06	7.501242494594653
ENSG00000132646	3.260310500321538e-06	8.79939921163146
ENSG00000229766	3.260310500321538e-06	6.079536180489753
ENSG00000185842	3.260310500321538e-06	6.6779153776582065
ENSG00000242612	3.260310500321538e-06	8.152907002734807
ENSG00000161981	3.260310500321538e-06	8.410245788618413
ENSG00000188931	3.368361089715893e-06	8.049013937929788
ENSG00000234705	3.368361089715893e-06	6.967806593292964
ENSG00000167653	3.368361089715893e-06	4.368321709197823
ENSG00000198960	3.368361089715893e-06	8.487404206503419
ENSG00000188878	3.368361089715893e-06	8.07383915285378
ENSG00000200742	3.368361089715893e-06	3.5538270350297587
ENSG00000180096	3.368361089715911e-06	8.54419933834926
ENSG00000056050	3.368361089715911e-06	8.596480144659234
ENSG00000135119	3.4798536471912406e-06	7.7312482758964425
ENSG00000188112	3.4798536471912406e-06	5.213504727857353
ENSG00000151917	3.4798536471912406e-06	6.056709975203965
ENSG00000119403	3.4798536471912406e-06	8.590892137555453
ENSG00000235374	3.4798536471912406e-06	6.50136024755591
ENSG00000116863	3.4798536471912406e-06	8.443236990457136
ENSG00000115204	3.4798536471912406e-06	8.71213846110681
ENSG00000131174	3.4798536471912715e-06	8.850606336373524
ENSG00000273174	3.4798536471912715e-06	5.9961361706607335
ENSG00000152147	3.594893050436217e-06	8.374526436743288
ENSG00000235437	3.594893050436268e-06	8.601531310979057
ENSG00000226856	3.594893050436268e-06	5.381609682468432
ENSG00000164291	3.594893050436268e-06	8.388967441771207
ENSG00000177738	3.594893050436268e-06	8.447170529092427
ENSG00000272323	3.594893050436268e-06	5.450040810832967
ENSG00000122873	3.594893050436268e-06	8.504705068598714
ENSG00000108861	3.594893050436268e-06	8.694380068607492
ENSG00000196169	3.7135872145172215e-06	8.76334558584887
ENSG00000117616	3.7135872145172215e-06	8.908932680191299
ENSG00000116138	3.7135872145172215e-06	8.702493658871182
ENSG00000179456	3.7135872145172545e-06	8.566551366764378
ENSG00000166105	3.7135872145172545e-06	3.1093023231067605
ENSG00000109787	3.7135872145172545e-06	8.88306069742829
ENSG00000138780	3.7135872145172545e-06	8.447293785588982
ENSG00000088926	3.713587214517274e-06	3.7217076791966903
ENSG00000227611	3.83604717476924e-06	3.8033674158491815
ENSG00000101412	3.83604717476924e-06	8.526238378973453
ENSG00000251680	3.83604717476924e-06	4.230574209944685
ENSG00000174326	3.836047174769254e-06	5.300795621965878
ENSG00000198954	3.836047174769254e-06	8.558437776500687
ENSG00000144481	3.836047174769254e-06	2.756198077020433
ENSG00000170889	3.836047174769254e-06	8.945443836377912
ENSG00000074964	3.836047174769254e-06	6.1271796441135
ENSG00000232803	3.962387171791748e-06	5.4850265008364145
ENSG00000269591	3.962387171791762e-06	3.8895084194375174
ENSG00000171817	3.962387171791762e-06	7.551358421829875
ENSG00000090013	3.962387171791762e-06	8.758294419529046
ENSG00000007392	3.962387171791762e-06	8.868364728872839
ENSG00000102886	3.962387171791762e-06	6.646485550822623
ENSG00000158560	3.962387171791804e-06	7.18572537279379
ENSG00000117114	3.962387171791804e-06	7.326799679490324
ENSG00000130489	3.962387171791804e-06	8.085138423557895
ENSG00000160447	4.092724738599333e-06	7.742456769680075
ENSG00000101882	4.092724738599355e-06	8.623883339394178
ENSG00000205869	4.092724738599355e-06	3.8681827256402594
ENSG00000101888	4.092724738599355e-06	8.557900935716733
ENSG00000115211	4.092724738599355e-06	8.73142806557806
ENSG00000125744	4.092724738599369e-06	7.740298274849894
ENSG00000166886	4.0927247385993905e-06	8.306097760285864
ENSG00000171862	4.227180789975543e-06	8.850606336373524
ENSG00000101638	4.227180789975543e-06	5.345547518887334
ENSG00000230470	4.227180789975558e-06	2.6340462213161273
ENSG00000187492	4.227180789975558e-06	4.784055216884653
ENSG00000156026	4.227180789975558e-06	8.596480144659234
ENSG00000214562	4.227180789975558e-06	5.897303231955925
ENSG00000130779	4.365879714081881e-06	8.864307933740994
ENSG00000171471	4.365879714081881e-06	5.76370288962405
ENSG00000172216	4.365879714081881e-06	8.772990388084494
ENSG00000116212	4.365879714081881e-06	8.449898679128827
ENSG00000154258	4.365879714081881e-06	8.127976994508735
ENSG00000204377	4.508949466373467e-06	6.690379925248113
ENSG00000166347	4.508949466373507e-06	8.582778547291763
ENSG00000101868	4.508949466373507e-06	8.594412091903344
ENSG00000196584	4.508949466373507e-06	8.20865536674163
ENSG00000273002	4.508949466373507e-06	7.014245954633257
ENSG00000102780	4.508949466373507e-06	7.553452106212917
ENSG00000116030	4.6565216658741206e-06	8.835910367818073
ENSG00000138778	4.6565216658741206e-06	8.167145440886234
ENSG00000143183	4.6565216658741206e-06	8.912989475323146
ENSG00000186312	4.6565216658741206e-06	8.171941643678528
ENSG00000143669	4.656521665874137e-06	8.71466404426672
ENSG00000183814	4.656521665874137e-06	8.642636103081472
ENSG00000124641	4.656521665874137e-06	8.52950336979381
ENSG00000196405	4.656521665874137e-06	8.76873102607616
ENSG00000141367	4.656521665874137e-06	8.895231082823827
ENSG00000123119	4.656521665874137e-06	7.597910877329487
ENSG00000227708	4.656521665874137e-06	5.747212245760666
ENSG00000258994	4.656521665874137e-06	5.5179461672249275
ENSG00000176659	4.808731693864791e-06	5.157313577449341
ENSG00000251669	4.808731693864791e-06	7.321376483428548
ENSG00000228205	4.808731693864791e-06	7.372871051274213
ENSG00000184675	4.808731693864791e-06	8.45826723292005
ENSG00000267312	4.808731693864833e-06	6.239503499181909
ENSG00000101811	4.808731693864833e-06	8.402466472262187
ENSG00000227527	4.808731693864859e-06	4.235261958248092
ENSG00000228065	4.96571879504111e-06	5.5918153118712315
ENSG00000223750	4.96571879504111e-06	3.617690979949865
ENSG00000112195	4.96571879504111e-06	8.573925549367623
ENSG00000160058	4.96571879504111e-06	8.880535114268378
ENSG00000047410	4.96571879504111e-06	8.895231082823827
ENSG00000237301	4.96571879504111e-06	5.205595382552847
ENSG00000198520	5.127626181194642e-06	6.132057380478719
ENSG00000169064	5.127626181194642e-06	2.561254376530606
ENSG00000153187	5.127626181194669e-06	8.925159860718681
ENSG00000108932	5.127626181194669e-06	8.683740895183888
ENSG00000236703	5.127626181194688e-06	1.7566787344134736
ENSG00000237351	5.127626181194688e-06	4.180163672383307
ENSG00000158079	5.127626181194688e-06	8.35784172581188
ENSG00000212916	5.127626181194688e-06	8.37787073794358
ENSG00000180071	5.127626181194688e-06	3.2265810121422396
ENSG00000162961	5.127626181194688e-06	8.622352127422241
ENSG00000116903	5.127626181194688e-06	8.716195256238654
ENSG00000163141	5.2946011374776e-06	6.651226286135449
ENSG00000183154	5.2946011374776e-06	4.9695894355871335
ENSG00000108055	5.294601137477628e-06	8.856194343477304
ENSG00000110880	5.294601137477628e-06	8.88864870453207
ENSG00000100154	5.294601137477628e-06	8.763882426632826
ENSG00000260682	5.294601137477628e-06	8.771996016896516
ENSG00000229320	5.294601137477628e-06	8.316402659802002
ENSG00000165644	5.466795131306578e-06	8.65580085966499
ENSG00000154016	5.466795131306578e-06	6.344244476983944
ENSG00000163386	5.466795131306607e-06	8.80291916597935
ENSG00000181826	5.466795131306607e-06	7.815766860003098
ENSG00000196357	5.466795131306607e-06	7.673242189604536
ENSG00000102178	5.466795131306607e-06	8.775515971244408
ENSG00000161082	5.466795131306607e-06	3.471002927946146
ENSG00000128923	5.466795131306607e-06	8.823739982422536
ENSG00000088986	5.466795131306607e-06	8.870890312032751
ENSG00000068354	5.644363923967189e-06	8.649218481373229
ENSG00000065923	5.644363923967189e-06	8.085190820208936
ENSG00000181350	5.644363923967189e-06	6.379601937218684
ENSG00000225806	5.644363923967189e-06	6.096723209686061
ENSG00000144452	5.644363923967189e-06	4.815691000322543
ENSG00000143702	5.644363923967189e-06	8.705019242031094
ENSG00000265802	5.644363923967219e-06	3.957063900984391
ENSG00000150907	5.644363923967219e-06	8.786691985451967
ENSG00000134419	5.82746768497908e-06	8.887117492560137
ENSG00000233319	5.827467684979132e-06	1.6529145012330713
ENSG00000238213	5.827467684979132e-06	3.467028949967308
ENSG00000242798	5.827467684979132e-06	6.786477030851171
ENSG00000263678	5.827467684979132e-06	4.3004098522382135
ENSG00000273455	5.827467684979132e-06	3.648789136828689
ENSG00000123739	5.827467684979132e-06	8.700425606115292
ENSG00000169951	5.827467684979132e-06	8.289131172098035
ENSG00000169372	5.827467684979132e-06	8.362435361727684
ENSG00000143149	5.827467684979132e-06	8.840961534137898
ENSG00000215845	5.827467684979132e-06	8.742067239001663
ENSG00000185049	5.827467684979132e-06	8.567343171075866
ENSG00000143793	6.016271109283858e-06	8.475488784635411
ENSG00000259475	6.016271109283858e-06	3.7598598801652323
ENSG00000124835	6.016271109283858e-06	2.248651648851315
ENSG00000129473	6.01627110928389e-06	8.707544825191007
ENSG00000116918	6.01627110928389e-06	8.710070408350918
ENSG00000162722	6.01627110928389e-06	5.725017228046548
ENSG00000092931	6.01627110928389e-06	8.742067239001663
ENSG00000134291	6.210943537318586e-06	8.781640819132145
ENSG00000237773	6.210943537318586e-06	3.0768676826764323
ENSG00000273091	6.210943537318641e-06	2.2937682717062624
ENSG00000162813	6.210943537318641e-06	8.776052812028363
ENSG00000135763	6.210943537318641e-06	8.647687269401297
ENSG00000204116	6.210943537318641e-06	8.706550454003029
ENSG00000144895	6.210943537318674e-06	8.896762294795762
ENSG00000177455	6.210943537318674e-06	7.341032357832137
ENSG00000161594	6.210943537318674e-06	3.947889698824607
ENSG00000257167	6.210943537318674e-06	7.170749689306846
ENSG00000207652	6.41165907803997e-06	6.049209559585927
ENSG00000189343	6.411659078039993e-06	8.917046270454989
ENSG00000262251	6.411659078039993e-06	7.1854906999394705
ENSG00000101421	6.411659078040049e-06	8.876478319136533
ENSG00000266970	6.411659078040049e-06	4.072539252327138
ENSG00000117385	6.411659078040049e-06	8.687797690315735
ENSG00000174010	6.411659078040049e-06	8.781103978348188
ENSG00000163468	6.411659078040049e-06	8.941387041246065
ENSG00000180332	6.411659078040049e-06	3.5256743592668043
ENSG00000203827	6.411659078040049e-06	7.694887289935281
ENSG00000089163	6.411659078040049e-06	6.81888321717454
ENSG00000196338	6.618596734963824e-06	7.1930168414948525
ENSG00000116663	6.618596734963824e-06	8.429614703469598
ENSG00000177600	6.618596734963824e-06	8.933273450982373
ENSG00000104447	6.618596734963824e-06	6.902257457681705
ENSG00000122591	6.618596734963824e-06	8.79733115887557
ENSG00000138777	6.618596734963824e-06	8.800393582819439
ENSG00000245017	6.618596734963824e-06	6.115057446076954
ENSG00000226862	6.618596734963883e-06	4.355587840053241
ENSG00000197712	6.618596734963883e-06	8.68067847124002
ENSG00000131019	6.618596734963883e-06	5.076968273811461
ENSG00000238142	6.618596734963883e-06	4.808719418442546
ENSG00000267009	6.618596734963883e-06	6.255064287089295
ENSG00000244567	6.831940535287772e-06	7.821137949002596
ENSG00000150456	6.831940535287808e-06	7.614073098704727
ENSG00000189046	6.831940535287808e-06	8.511744977294494
ENSG00000213062	6.831940535287808e-06	7.071359483497146
ENSG00000266456	6.831940535287808e-06	2.8237212923009096
ENSG00000188295	6.831940535287808e-06	7.88977207702375
ENSG00000096696	6.831940535287808e-06	5.148973955111422
ENSG00000205277	6.831940535287808e-06	3.3438200847495083
ENSG00000107242	7.051879662164863e-06	8.892705499663915
ENSG00000223797	7.051879662164863e-06	7.561575374290471
ENSG00000150938	7.0518796621649e-06	7.737428623320564
ENSG00000197358	7.0518796621649e-06	2.495931454216458
ENSG00000232233	7.0518796621649e-06	6.811600840957282
ENSG00000234134	7.0518796621649e-06	5.7341601959347726
ENSG00000164111	7.0518796621649e-06	8.884591909400223
ENSG00000178966	7.0518796621649e-06	8.386036724858313
ENSG00000107758	7.0518796621649e-06	8.834379155846138
ENSG00000117399	7.0518796621649e-06	8.251343767467018
ENSG00000270059	7.0518796621649e-06	1.431429059764563
ENSG00000114790	7.0518796621649e-06	5.948302521774807
ENSG00000253327	7.051879662164925e-06	4.759792471331965
ENSG00000021355	7.278608590197404e-06	8.846549541241677
ENSG00000269904	7.278608590197404e-06	4.648949772953355
ENSG00000223612	7.278608590197404e-06	6.898794245247722
ENSG00000130985	7.278608590197404e-06	8.912989475323146
ENSG00000232739	7.278608590197468e-06	2.1141244811012387
ENSG00000245975	7.278608590197468e-06	5.979023162551241
ENSG00000230979	7.278608590197468e-06	7.019985257691918
ENSG00000243440	7.278608590197468e-06	6.82222044412237
ENSG00000125834	7.278608590197468e-06	8.733953648737971
ENSG00000142794	7.278608590197468e-06	7.824543432234543
ENSG00000079263	7.278608590197468e-06	8.834379155846138
ENSG00000174032	7.278608590197468e-06	8.611176113214684
ENSG00000095002	7.278608590197468e-06	8.605588106110904
ENSG00000096654	7.5123272242224695e-06	8.42014555438157
ENSG00000170855	7.5123272242224695e-06	8.653275276505076
ENSG00000235034	7.5123272242224695e-06	2.317867001300366
ENSG00000232860	7.5123272242224695e-06	6.990317125819863
ENSG00000250966	7.5123272242224695e-06	6.219808961762081
ENSG00000141127	7.5123272242224695e-06	8.781640819132145
ENSG00000131979	7.5123272242224695e-06	8.483144844495081
ENSG00000138107	7.5123272242224695e-06	8.824734353610515
ENSG00000110455	7.5123272242224695e-06	8.73188559598208
ENSG00000229267	7.5123272242224695e-06	6.223081828850306
ENSG00000143315	7.5123272242224695e-06	8.72936001282217
ENSG00000066279	7.753241041460156e-06	8.637048095977693
ENSG00000223705	7.753241041460156e-06	8.870890312032751
ENSG00000108375	7.753241041460156e-06	5.41379756594766
ENSG00000232037	7.753241041460156e-06	1.9561073399733173
ENSG00000155324	7.753241041460156e-06	8.405783859733585
ENSG00000101883	7.753241041460197e-06	5.538430938334433
ENSG00000175741	7.753241041460197e-06	6.887769855146106
ENSG00000197915	7.753241041460197e-06	3.285516641650922
ENSG00000272663	7.753241041460197e-06	5.23676136318422
ENSG00000183504	7.753241041460197e-06	3.709413108755116
ENSG00000258733	7.753241041460267e-06	7.489928537816551
ENSG00000225439	7.753241041460267e-06	7.833976882213064
ENSG00000231226	7.753241041460267e-06	2.6422027879917973
ENSG00000197329	7.753241041460267e-06	8.929216655850528
ENSG00000213131	7.753241041460267e-06	4.627367571080556
ENSG00000259032	8.001561237099988e-06	4.424785850510277
ENSG00000133703	8.00156123710006e-06	8.85466313150537
ENSG00000160233	8.00156123710006e-06	7.612371799432374
ENSG00000075336	8.00156123710006e-06	8.678689728864063
ENSG00000166582	8.001561237100088e-06	7.680290548834734
ENSG00000077721	8.001561237100088e-06	8.834379155846138
ENSG00000253978	8.001561237100088e-06	1.548178702378291
ENSG00000104529	8.001561237100088e-06	8.925159860718681
ENSG00000147168	8.001561237100088e-06	8.929216655850528
ENSG00000136108	8.001561237100088e-06	8.647687269401295
ENSG00000272795	8.001561237100088e-06	3.522939023054658
ENSG00000244020	8.001561237100088e-06	1.9410190400909755
ENSG00000240751	8.001561237100088e-06	4.529809089070431
ENSG00000143622	8.001561237100088e-06	8.610639272430726
ENSG00000197779	8.001561237100088e-06	8.341535234904564
ENSG00000214832	8.001561237100088e-06	6.025698222951148
ENSG00000270062	8.257504873398197e-06	6.391253706442474
ENSG00000151414	8.257504873398272e-06	8.843487117297808
ENSG00000129038	8.257504873398272e-06	3.2862992329976706
ENSG00000105193	8.257504873398272e-06	8.941387041246065
ENSG00000052749	8.2575048733983e-06	8.887117492560137
ENSG00000196396	8.521295032363454e-06	8.893699870851894
ENSG00000110921	8.521295032363454e-06	8.168676652858169
ENSG00000027869	8.521295032363454e-06	6.557085961184254
ENSG00000132716	8.521295032363454e-06	8.88864870453207
ENSG00000197385	8.521295032363454e-06	8.438440787664842
ENSG00000254685	8.521295032363454e-06	8.2842825726547
ENSG00000116981	8.521295032363454e-06	2.2625757997937974
ENSG00000158006	8.52129503236353e-06	8.463063435712343
ENSG00000228727	8.52129503236353e-06	5.96511307752725
ENSG00000212864	8.52129503236353e-06	7.1946217979995435
ENSG00000087258	8.52129503236353e-06	4.181678951738437
ENSG00000173915	8.521295032363576e-06	8.769470433736606
ENSG00000223431	8.521295032363576e-06	4.014820550939129
ENSG00000268536	8.521295032363576e-06	4.450617352192197
ENSG00000144712	8.793160972109223e-06	8.505162599002734
ENSG00000148399	8.793160972109223e-06	8.846549541241677
ENSG00000258472	8.793160972109223e-06	7.437935174610182
ENSG00000204970	8.793160972109223e-06	1.651697911788603
ENSG00000205084	8.793160972109223e-06	8.026445326256582
ENSG00000231416	9.073338286950524e-06	5.01331652672811
ENSG00000145284	9.073338286950524e-06	8.324111116312713
ENSG00000259658	9.073338286950524e-06	7.441587170835239
ENSG00000235609	9.073338286950524e-06	6.004269235718815
ENSG00000163170	9.073338286950557e-06	8.452961103072695
ENSG00000227741	9.073338286950557e-06	6.814289276181423
ENSG00000135835	9.073338286950557e-06	6.988542082014753
ENSG00000113657	9.073338286950557e-06	4.373150864215381
ENSG00000112039	9.073338286950557e-06	8.531826386077231
ENSG00000154358	9.073338286950604e-06	8.757757578745089
ENSG00000095485	9.073338286950604e-06	8.661925707552722
ENSG00000204531	9.362069071327325e-06	6.011579947351189
ENSG00000138160	9.362069071327325e-06	8.581247335319828
ENSG00000187957	9.362069071327325e-06	2.7630883726524966
ENSG00000131828	9.362069071327325e-06	8.766408009792737
ENSG00000198855	9.362069071327325e-06	8.868364728872839
ENSG00000165240	9.362069071327325e-06	8.652280905317097
ENSG00000213885	9.362069071327325e-06	6.352595162193116
ENSG00000183508	9.362069071327325e-06	8.941387041246065
ENSG00000166664	9.362069071327325e-06	2.324744087219936
ENSG00000075188	9.362069071327325e-06	8.541136914405392
ENSG00000172336	9.362069071327325e-06	8.555172785680329
ENSG00000198732	9.362069071327408e-06	8.879003902296445
ENSG00000076382	9.362069071327408e-06	8.582241706507807
ENSG00000126953	9.362069071327408e-06	8.1883713910824
ENSG00000227676	9.362069071327408e-06	3.062634414233014
ENSG00000011143	9.362069071327408e-06	8.23146492556077
ENSG00000123562	9.362069071327408e-06	8.915515058483056
ENSG00000101298	9.362069071327408e-06	7.848417887240982
ENSG00000132677	9.659602087635513e-06	3.527861838433263
ENSG00000267058	9.659602087635513e-06	6.410637573566415
ENSG00000006125	9.659602087635513e-06	8.868364728872839
ENSG00000115194	9.659602087635513e-06	3.8982193729607872
ENSG00000224616	9.659602087635513e-06	6.1824175255504805
ENSG00000197948	9.659602087635513e-06	8.76334558584887
ENSG00000186847	9.659602087635513e-06	5.0508659819130495
ENSG00000259295	9.659602087635513e-06	4.353507751112026
ENSG00000174628	9.659602087635513e-06	6.9405294230937296
ENSG00000164588	9.659602087635513e-06	1.9297356291720342
ENSG00000100243	9.659602087635513e-06	8.758294419529046
ENSG00000104432	9.659602087635513e-06	6.378468477346569
ENSG00000134376	9.6596020876356e-06	3.4505076570859368
ENSG00000132185	9.966192938049476e-06	8.912989475323146
ENSG00000205208	9.966192938049476e-06	8.5069487745022
ENSG00000119899	9.966192938049476e-06	8.749186458077377
ENSG00000198937	9.966192938049476e-06	8.644167315053407
ENSG00000196335	9.966192938049529e-06	6.0089936121724365
ENSG00000267215	9.966192938049529e-06	4.506390962079213
ENSG00000226363	9.966192938049529e-06	3.0750636140713867
ENSG00000100201	9.966192938049529e-06	8.941387041246065
ENSG00000099139	9.966192938049617e-06	6.071104404076156
ENSG00000251141	9.966192938049617e-06	6.262880048127181
ENSG00000132881	1.0282104240422388e-05	7.653593947337973
ENSG00000183978	1.0282104240422388e-05	8.602525682167036
ENSG00000172954	1.0282104240422388e-05	8.278949529078451
ENSG00000174939	1.0282104240422442e-05	5.42049151262571
ENSG00000272009	1.0282104240422442e-05	7.1532263432600915
ENSG00000154760	1.0282104240422442e-05	8.896762294795762
ENSG00000133142	1.0282104240422442e-05	8.753243253209222
ENSG00000097046	1.0282104240422442e-05	8.275887105134585
ENSG00000171119	1.0282104240422442e-05	5.7897146523375
ENSG00000030110	1.0282104240422442e-05	8.792279992555747
ENSG00000227311	1.0282104240422442e-05	3.7888087901819065
ENSG00000100228	1.0282104240422442e-05	8.834379155846138
ENSG00000185650	1.0282104240422442e-05	8.900819089927607
ENSG00000206190	1.0607605808349314e-05	4.548397211846476
ENSG00000138758	1.0607605808349314e-05	8.759825631500979
ENSG00000200087	1.0607605808349314e-05	7.050245541455088
ENSG00000255240	1.0607605808349314e-05	4.3464784264884395
ENSG00000198056	1.0607605808349314e-05	8.40420025111061
ENSG00000132122	1.0607605808349314e-05	5.901404879222964
[truncated: 231 more rows]
