# Supplementary material for: Machine learning predicts treatment sensitivity in multiple myeloma based on molecular and clinical information coupled with drug response
Source: PLoS One. 2021 Jul 28;16(7):e0254596. doi: 10.1371/journal.pone.0254596 (PMC8318243; doi:10.1371/journal.pone.0254596)
Supplement: S1 File — (ZIP) [file pone.0254596.s004.zip › Supplementary Material 1/13q34/selected_genes_experiment_1.csv]

gene	pvalue	entropy
ENSG00000134884	1.3327123937848091e-49	8.914059220786392
ENSG00000088448	7.207686618937927e-40	8.88153889558314
ENSG00000186184	5.304654234145502e-34	8.86780944944053
ENSG00000122026	2.568182776168444e-33	8.930319383388017
ENSG00000133112	6.959204976328344e-33	8.938449464688832
ENSG00000136104	4.4168607261491164e-32	8.831224083586873
ENSG00000126226	4.7181315711346236e-30	8.749923270578742
ENSG00000139746	1.12402327820249e-29	8.877473854932733
ENSG00000220749	1.3734550640040905e-28	7.052172226585105
ENSG00000118939	2.1706360875286424e-28	6.725843990197352
ENSG00000130177	2.4538117667974286e-28	8.884069612042156
ENSG00000102763	3.821498507016887e-28	8.776844230940199
ENSG00000139842	6.145274171943863e-28	8.806833839684433
ENSG00000102572	7.027884738795939e-28	8.805299515493045
ENSG00000102471	2.2230717282748866e-27	8.789039352891418
ENSG00000136152	2.79297778089598e-27	8.83528912423728
ENSG00000120685	4.22480858357662e-27	8.832758407778263
ENSG00000122034	4.665033071536714e-27	8.84441559780572
ENSG00000122033	8.831486900246317e-27	8.778378555131589
ENSG00000229152	1.6868845887351155e-26	8.168357074399339
ENSG00000134899	4.8170252037794664e-26	8.593299998168252
ENSG00000188243	1.1746992160872808e-25	8.7615804606062
ENSG00000083520	1.3904934541109341e-25	8.790573677082808
ENSG00000125304	2.257258419205956e-25	8.922189302087205
ENSG00000118971	3.1939155236694407e-25	8.063638331875229
ENSG00000005810	3.775130784016063e-25	8.905929139485579
ENSG00000253051	6.425046402648747e-25	5.287444732605423
ENSG00000132952	7.2063292856147145e-25	8.748388946387355
ENSG00000088451	1.3022242615482932e-24	8.537720774656167
ENSG00000152749	1.3879399742463954e-23	8.718399337643119
ENSG00000134905	1.4591522198237e-23	8.78597070450864
ENSG00000244754	2.295487425474936e-23	8.863744408790124
ENSG00000213860	9.527892521036758e-23	5.577265855880348
ENSG00000088387	1.2456253722936987e-22	8.71632708152797
ENSG00000136169	1.3081738036015312e-22	8.771244866098403
ENSG00000256164	1.3894398702423148e-22	3.5732879270607767
ENSG00000227354	1.7412286844419962e-22	7.985935631463336
ENSG00000136100	4.995983494845796e-22	8.828693367127855
ENSG00000065150	5.243338800054385e-22	8.88153889558314
ENSG00000164647	6.698839792530679e-22	5.994521735006223
ENSG00000110092	7.2409634511918705e-22	8.803765191301656
ENSG00000083544	7.2409634511918705e-22	8.609101700426011
ENSG00000134900	9.415957639913838e-22	8.858145043948328
ENSG00000083535	2.7832453927343853e-21	8.380436063304025
ENSG00000057294	2.834549077810219e-21	7.627903738086086
ENSG00000175198	3.116797346784909e-21	8.375039677060014
ENSG00000139675	1.4307080420723442e-20	8.006213908726945
ENSG00000255920	1.681362997191584e-20	3.3535703647010155
ENSG00000204899	1.681362997191584e-20	8.659416512422277
ENSG00000169062	2.1067394251238748e-20	8.780909271590605
ENSG00000242444	2.4045010616001723e-20	3.822825970637726
ENSG00000220842	2.5916397276660834e-20	6.5818070947267735
ENSG00000133114	4.1748961591698924e-20	8.62283114656862
ENSG00000136122	6.012784064835881e-20	8.184564733852666
ENSG00000102805	7.510412167558184e-20	8.736652284780002
ENSG00000197121	2.39441576483651e-19	7.739948348289155
ENSG00000102710	2.5314661557664515e-19	8.730391480996555
ENSG00000102606	2.602870809033359e-19	8.723002310217286
ENSG00000188342	2.7231725884961356e-19	8.717861405719358
ENSG00000125247	5.497506383523164e-19	8.513533509351513
ENSG00000120686	5.690239683938e-19	8.901864098835173
ENSG00000132953	6.947163013785673e-19	8.776844230940199
ENSG00000203778	1.1937065007147e-18	7.773352713061896
ENSG00000196199	1.6333956791698921e-18	8.832758407778263
ENSG00000102786	1.7247459917133839e-18	8.73872454089515
ENSG00000120690	1.871314524111511e-18	8.885603936233545
ENSG00000189403	2.3567815674894034e-18	8.934384424038425
ENSG00000120697	2.5304547344230384e-18	8.86780944944053
ENSG00000244582	2.9463121090731255e-18	4.2471361463789785
ENSG00000152520	3.911122602848931e-18	8.802768799034027
ENSG00000233672	4.017868015241486e-18	5.890502359591629
ENSG00000243181	5.472701549604011e-18	4.564269112310203
ENSG00000197584	5.472701549604011e-18	7.597036021299978
ENSG00000144061	5.970861476202998e-18	6.893973251325295
ENSG00000169432	6.94104143897604e-18	8.590028371187689
ENSG00000226352	1.3373300296606429e-17	5.365196984840073
ENSG00000126216	1.7085173924659715e-17	8.696336831601913
ENSG00000171208	2.2541120584779486e-17	8.37443074126666
ENSG00000234782	3.050039601278847e-17	7.383845936346851
ENSG00000152484	4.272989925433677e-17	8.79870375838362
ENSG00000243406	4.272989925433677e-17	7.0863485906353265
ENSG00000165416	4.6514960931709234e-17	8.733125176053356
ENSG00000132950	5.196772145810255e-17	8.535393036794934
ENSG00000136161	5.619188014196078e-17	8.82309400228606
ENSG00000180660	5.861964107988087e-17	6.777034009588154
ENSG00000136159	8.109736011283877e-17	8.385365521493867
ENSG00000136144	8.764924284536116e-17	8.777840623207828
ENSG00000233695	9.783382911469383e-17	6.718717305330195
ENSG00000236444	1.0202919995611469e-16	4.468478060642644
ENSG00000172766	1.0918429342836867e-16	8.712799972801323
ENSG00000230091	1.1203836491455465e-16	7.557362049506713
ENSG00000066185	1.2301506125005537e-16	6.725387271960818
ENSG00000133111	1.316195693582726e-16	8.355913844673394
ENSG00000223685	1.4309905433823937e-16	7.093398570879096
ENSG00000107518	1.4588534077814087e-16	4.846088929980958
ENSG00000139505	1.4824807743632967e-16	8.790573677082808
ENSG00000262468	1.6694562899588573e-16	8.013262549020363
ENSG00000150459	1.8145762997859256e-16	8.83682344842867
ENSG00000139826	1.8321015956849056e-16	8.655351471771873
ENSG00000102796	1.9099939466202305e-16	8.141030156842314
ENSG00000170919	2.2412214730759923e-16	8.305396054079342
ENSG00000264539	2.313967346088844e-16	4.2620750413172335
ENSG00000102738	2.3966794484344097e-16	8.780909271590605
ENSG00000120675	2.458658759108336e-16	8.832758407778263
ENSG00000219133	2.740188633604662e-16	3.6706622297023226
ENSG00000171365	3.4020098651523333e-16	8.081174446371735
ENSG00000229521	3.579332934696315e-16	3.1806089422268675
ENSG00000126952	3.9617658325587906e-16	5.990010482698721
ENSG00000102531	4.025054520733166e-16	8.930319383388017
ENSG00000253710	8.851081031716714e-16	8.305396054079342
ENSG00000217027	1.0613371116659042e-15	6.965686431988435
ENSG00000139517	1.191386381117972e-15	8.39403353471844
ENSG00000147872	1.414231460212939e-15	8.732128783785727
ENSG00000176268	1.414231460212939e-15	4.782945962220465
ENSG00000123200	1.5477893668201612e-15	8.819028961635654
ENSG00000163995	1.6267205536809207e-15	5.307291248062167
ENSG00000198715	1.6937623217646526e-15	8.699070526658716
ENSG00000185101	1.853285469364458e-15	8.767179825447998
ENSG00000174448	1.853285469364458e-15	3.4311603304777774
ENSG00000196368	2.110888174181578e-15	6.181163834502834
ENSG00000139344	2.2877167206790627e-15	7.802070490235591
ENSG00000260388	2.6945960614156933e-15	4.268540834270817
ENSG00000121741	2.9465987048774446e-15	8.869343773631922
ENSG00000165837	3.1921886234257328e-15	5.23115334391872
ENSG00000136147	3.322439047544473e-15	8.754984703496778
ENSG00000134882	3.970295990085282e-15	8.40196063742147
ENSG00000126790	4.131765426117967e-15	8.7062042156919
ENSG00000133103	4.447038628167747e-15	8.703135567309122
ENSG00000023516	5.1033551136479455e-15	8.832758407778263
ENSG00000144935	5.801559561832101e-15	6.6363977891222445
ENSG00000241612	6.43499664184154e-15	3.824053372533637
ENSG00000166171	6.494053740697473e-15	8.122927685154917
ENSG00000083642	7.492095515845691e-15	8.760046136414811
ENSG00000136156	7.492095515845691e-15	8.930319383388017
ENSG00000242571	1.3073334788733191e-14	4.684631697497851
ENSG00000144369	1.461366199121966e-14	8.355966347821694
ENSG00000169905	1.6185897275453326e-14	8.841884881346704
ENSG00000120688	2.0510693343225224e-14	8.229359652587032
ENSG00000136141	2.1709942916259285e-14	8.598899363010048
ENSG00000127870	2.346355080733177e-14	8.698074134391087
ENSG00000187944	2.4391918696745257e-14	3.347671858164299
ENSG00000228397	2.5584278019090232e-14	5.522711651331323
ENSG00000134864	2.6994345399274772e-14	8.134840356928457
ENSG00000198157	2.7893424742068327e-14	8.311656857862788
ENSG00000136146	2.9428625009795e-14	8.57144047072483
ENSG00000165487	3.132502382307923e-14	8.708734932150916
ENSG00000168615	3.36399041851893e-14	8.837616862098512
ENSG00000102096	4.700816778753724e-14	8.938449464688832
ENSG00000058668	5.320948955643035e-14	8.851549286838905
ENSG00000112981	5.933487311872268e-14	4.609215302077981
ENSG00000214460	7.035945985018205e-14	5.414692689617942
ENSG00000152193	8.146356429774437e-14	7.524323414409753
ENSG00000259343	8.867598139167562e-14	7.735128016720251
ENSG00000174405	1.0321468418110036e-13	8.617769713650585
ENSG00000105982	1.0657822109008256e-13	7.848419690718174
ENSG00000174938	1.1330160396621986e-13	5.859682202165565
ENSG00000139514	1.261771941516786e-13	8.914059220786392
ENSG00000128581	1.2802400068898872e-13	7.785272395710204
ENSG00000125246	1.3927164622687808e-13	8.285864264497153
ENSG00000205106	1.5504186099161e-13	4.852026729902396
ENSG00000239827	1.6098948273399032e-13	4.9759311638716905
ENSG00000143257	1.7507758753708327e-13	5.782097277523229
ENSG00000005812	1.7917281533737777e-13	8.782443595781995
ENSG00000188811	1.9765403025122202e-13	8.83682344842867
ENSG00000173171	2.1488913548210859e-13	8.499804063208904
ENSG00000272016	2.8398295441341787e-13	6.656526663173179
ENSG00000156535	2.90571305378284e-13	6.961303946304354
ENSG00000123179	2.930804825436805e-13	8.562772457500257
ENSG00000224418	2.973098606278626e-13	5.115108866763745
ENSG00000232224	3.015992241141881e-13	6.898056486999602
ENSG00000164237	3.0420198225484566e-13	7.926226276117904
ENSG00000228889	4.39659492479976e-13	5.641069465712355
ENSG00000184719	4.39659492479976e-13	8.29473525631951
ENSG00000112218	5.025101107857204e-13	8.162351752361975
ENSG00000120662	5.068088794985966e-13	8.401705155675387
ENSG00000139597	5.068088794985966e-13	8.743785973813187
ENSG00000203995	5.303532482460214e-13	7.2632050441191085
ENSG00000198553	5.333708466150752e-13	4.04809592273291
ENSG00000139737	5.70924834950799e-13	8.646224998203431
ENSG00000185896	6.059075612695897e-13	8.861213692331107
ENSG00000075945	6.059075612695897e-13	8.737190216703763
ENSG00000204977	6.145423815844633e-13	8.675676675023904
ENSG00000102057	6.19781195091204e-13	7.535238572606906
ENSG00000151773	7.405094389411006e-13	7.861256294054214
ENSG00000163947	8.719201736804686e-13	8.824090394553687
ENSG00000139687	9.38024665605658e-13	8.885603936233545
ENSG00000136153	1.0118806321592594e-12	8.210012340881333
ENSG00000260992	1.0406600155284705e-12	5.972993595601341
ENSG00000261485	1.3574189905813186e-12	6.475012150858531
ENSG00000136943	1.4717509305812301e-12	4.5210994487595455
ENSG00000091483	1.5260243724911086e-12	8.820025353903281
ENSG00000150401	1.5955262789419454e-12	8.43808754293126
ENSG00000116954	1.6542774881424328e-12	8.703673499232883
ENSG00000229503	1.7537006278472347e-12	3.015653548025607
ENSG00000014914	1.9979666466065302e-12	7.314490559345327
ENSG00000152332	2.117625457880674e-12	8.875939530741345
ENSG00000169740	2.2630084573734423e-12	8.506937752242088
ENSG00000165507	2.5413666584376803e-12	8.758053351879555
ENSG00000165338	2.5624883981572736e-12	8.494663158710976
ENSG00000120699	2.5980749000605547e-12	8.636022660787468
ENSG00000253309	2.5980749000605547e-12	7.2216995445972545
ENSG00000142733	2.598074900060573e-12	8.494001719769324
ENSG00000083635	2.8142489881928917e-12	7.827457126405658
ENSG00000101489	2.981716015816911e-12	5.1555216980819365
ENSG00000254911	3.0480537010943416e-12	7.472718941175205
ENSG00000171206	3.6236294831564876e-12	8.81243320452623
ENSG00000101134	3.6236294831564876e-12	4.118192211380679
ENSG00000007968	3.703956187174661e-12	8.714589778738794
ENSG00000221100	3.923221799829468e-12	3.6717847544534834
ENSG00000158220	4.121265117523194e-12	5.292404199307392
ENSG00000261801	4.340954523981917e-12	3.9428883647670387
ENSG00000197208	4.400652321101766e-12	7.30888528181688
ENSG00000103260	4.436856950739527e-12	8.325721257331374
ENSG00000236577	4.461155597307869e-12	5.461648081224462
ENSG00000120913	4.597150783450406e-12	7.977470596836548
ENSG00000163584	4.622310585543578e-12	8.873408814282326
ENSG00000163898	4.868168992374805e-12	5.2541645485209525
ENSG00000228444	5.731863512247319e-12	5.290148629846805
ENSG00000133106	5.778786464375811e-12	8.747851014463592
ENSG00000120334	6.52955469828604e-12	7.932099287900299
ENSG00000168852	6.61866076669789e-12	5.413691564430692
ENSG00000123178	6.7637177589089615e-12	8.19049905202044
ENSG00000171877	6.8559574231999204e-12	5.00660886805609
ENSG00000139508	7.639674869142406e-12	8.700604850850103
ENSG00000143515	8.48815887000381e-12	8.938449464688832
ENSG00000155962	8.55712848576312e-12	8.853083611030295
ENSG00000219891	9.178353152672068e-12	6.716064038178636
ENSG00000154102	9.923509104116811e-12	8.470575322543041
ENSG00000120656	1.0584795750033583e-11	8.680279647598072
ENSG00000149926	1.0960842972364378e-11	5.078827845891894
ENSG00000231856	1.1503233299950307e-11	6.022056033798996
ENSG00000110876	1.2600502280461882e-11	8.914059220786392
ENSG00000143401	1.3726649042474739e-11	8.853083611030295
ENSG00000187098	1.547888474459648e-11	7.815441240697829
ENSG00000140443	1.568661941521278e-11	8.543575621244045
ENSG00000101746	1.6024693481202264e-11	7.887241800884571
ENSG00000089876	1.6946492681676216e-11	8.655351471771873
ENSG00000153487	1.816002354491809e-11	8.311330372247115
ENSG00000267270	1.8948733055197202e-11	7.142068475227504
ENSG00000197747	1.9770993708062715e-11	8.754984703496778
ENSG00000130413	2.0464747088665354e-11	8.284244891565995
ENSG00000102753	2.0903474146845463e-11	8.648552736064664
ENSG00000133065	2.1808764543795004e-11	8.803765191301657
ENSG00000229196	2.2099468570059545e-11	5.394408090203681
ENSG00000260101	2.2572513344750138e-11	8.71686501345173
ENSG00000206549	2.2873191296005204e-11	6.3972228890472165
ENSG00000164542	2.722975255083099e-11	8.098425424081114
ENSG00000180815	2.7810169805492466e-11	5.238232060113486
ENSG00000182397	2.9160797468270584e-11	5.749098612908131
ENSG00000267251	2.93920664952615e-11	3.192462557478616
ENSG00000073861	3.017601926620149e-11	7.28930199350997
ENSG00000225721	3.172238213580261e-11	3.967552138509849
ENSG00000150630	3.1889605024043695e-11	7.4404718952637054
ENSG00000171161	3.256717720696245e-11	8.653817147580483
ENSG00000139793	3.396491123013592e-11	8.871874490090939
ENSG00000165475	3.4233453045243714e-11	8.669080917914481
ENSG00000133104	3.441363553921017e-11	8.861213692331107
ENSG00000117593	3.664965525368455e-11	8.697077742123458
ENSG00000122378	3.7919638439880776e-11	8.719395729910747
ENSG00000159712	3.7919638439880776e-11	6.042624179123822
ENSG00000139641	3.7919638439880776e-11	8.901864098835173
ENSG00000159352	3.87224920316458e-11	8.871874490090939
ENSG00000169894	4.006278321142767e-11	3.6525655684809797
ENSG00000143294	4.091005743612214e-11	8.848480638456127
ENSG00000238121	4.1232290215469014e-11	7.996451530933556
ENSG00000138172	4.17748788387989e-11	7.9995146021564585
ENSG00000143368	4.4131149001956584e-11	8.776844230940199
ENSG00000122367	4.5654524533154417e-11	5.071905925138885
ENSG00000017621	4.6013321972477965e-11	7.1974741565412526
ENSG00000213612	4.698367371025601e-11	5.169817149868387
ENSG00000247746	5.49286882209708e-11	7.3330509372082195
ENSG00000176933	5.49286882209708e-11	6.460172948617835
ENSG00000247400	5.492868822097178e-11	8.127353213848005
ENSG00000105373	5.5358732396534794e-11	8.934384424038425
ENSG00000134590	5.608281176967253e-11	8.690940445357901
ENSG00000158882	5.652170322630383e-11	8.331911057245229
ENSG00000143374	5.726067569789202e-11	8.696539810199699
ENSG00000202290	6.173704499070112e-11	6.429886656013533
ENSG00000143158	6.173704499070156e-11	8.770248473830774
ENSG00000143549	6.46859950629066e-11	8.909994180135985
ENSG00000099622	7.324080895661123e-11	8.930319383388017
ENSG00000143198	7.515774275337842e-11	8.840888489079076
ENSG00000143420	7.574234208396822e-11	8.889668976883954
ENSG00000172458	7.672658337212957e-11	6.314947092036482
ENSG00000165188	7.893620322085382e-11	5.0890235283885366
ENSG00000213995	7.934459265094186e-11	8.48019280204682
ENSG00000168528	8.099893842399272e-11	7.811775506872586
ENSG00000151849	8.16279854312187e-11	8.690940445357901
ENSG00000237082	8.268704213401905e-11	4.336988327400797
ENSG00000137338	8.440957699225372e-11	8.28075032843082
ENSG00000116161	8.50645439984495e-11	8.827159042936465
ENSG00000215483	8.550395024533494e-11	4.339030791071084
ENSG00000179630	9.165795584658635e-11	8.438290521529044
ENSG00000139684	9.213067820305593e-11	8.757515419955796
ENSG00000239470	9.213067820305593e-11	4.456977011457554
ENSG00000259709	9.284424023741194e-11	5.926593481736269
ENSG00000175344	9.404555140413979e-11	2.787305329319812
ENSG00000111450	9.599937013715163e-11	8.599437294933809
ENSG00000183155	9.925938981213809e-11	8.490933071386545
ENSG00000132964	9.925938981213809e-11	8.419499642468402
ENSG00000136098	9.925938981213809e-11	8.427091791845456
ENSG00000085552	1.0131916184280273e-10	6.068705158247621
ENSG00000168477	1.0421980694098661e-10	7.258641590575385
ENSG00000104325	1.0914256698172957e-10	8.806833839684433
ENSG00000151276	1.1458569413315145e-10	5.778236269618545
ENSG00000225598	1.1517388048348433e-10	3.2731004602076523
ENSG00000163689	1.199869752422231e-10	6.034955368644104
ENSG00000225151	1.2660388931165063e-10	7.28118217899051
ENSG00000116667	1.325587456881752e-10	8.499903492345625
ENSG00000143387	1.4092663647606076e-10	8.075622007518362
ENSG00000108474	1.4092663647606226e-10	8.633826897654428
ENSG00000187601	1.4273391907236212e-10	8.832758407778263
ENSG00000027001	1.4679014783798734e-10	8.174952831508763
ENSG00000153531	1.5172945095901269e-10	6.475400967708754
ENSG00000126947	1.6005388820796823e-10	7.458215703392804
ENSG00000180964	1.6005388820796823e-10	8.720930054102137
ENSG00000102007	1.6210083234523722e-10	8.88153889558314
ENSG00000166407	1.675435159282594e-10	3.218724354709704
ENSG00000132967	1.7011544475845324e-10	6.883230283552889
ENSG00000157045	1.7448808787513736e-10	8.770248473830774
ENSG00000121644	1.7806520702009265e-10	8.862210084598736
ENSG00000181804	1.8263762212567245e-10	8.576501903642866
ENSG00000172955	1.8403160758801541e-10	6.188133763881751
ENSG00000117280	1.877999906334118e-10	8.777840623207828
ENSG00000089050	1.9556461238589154e-10	8.32012189248958
ENSG00000102699	1.9805483473149075e-10	8.846946314264738
ENSG00000257698	2.0210385303680178e-10	8.15936257555909
ENSG00000107745	2.046754940289921e-10	8.680279647598072
ENSG00000165819	2.1747175759902375e-10	8.850014962647515
ENSG00000141665	2.2190860593299981e-10	5.632119481311752
ENSG00000165868	2.2815413767415617e-10	4.534185596721965
ENSG00000168159	2.3221774548605457e-10	8.884069612042156
ENSG00000080709	2.4055846436513405e-10	1.838800023293333
ENSG00000236675	2.41773666638093e-10	7.175071455540971
ENSG00000213846	2.436077358998066e-10	6.8418411804259325
ENSG00000133640	2.466948023473998e-10	3.796157406405167
ENSG00000234184	2.5171386567631316e-10	8.69679529194578
ENSG00000080823	2.5490135283914854e-10	7.49508943211079
ENSG00000185437	2.6337471702822934e-10	7.719490834782154
ENSG00000167526	2.6536888807557444e-10	8.942514505339238
ENSG00000105784	2.707591506524024e-10	5.384856440542804
ENSG00000203602	2.707591506524024e-10	5.810956394204361
ENSG00000221887	2.7418228605890706e-10	2.8510724626676645
ENSG00000136636	2.832817405277198e-10	8.83682344842867
ENSG00000169436	3.1950977969200976e-10	3.7589228441280635
ENSG00000164032	3.276086159218423e-10	8.89373401753436
ENSG00000198108	3.452749767566154e-10	8.724792116154758
ENSG00000148450	3.4787360151031974e-10	8.434225480878638
ENSG00000163041	3.522471983906031e-10	8.888134652692564
ENSG00000102595	3.6387169962892283e-10	8.701601243117732
ENSG00000080371	3.7587099328311147e-10	8.82309400228606
ENSG00000120509	3.7869452339620516e-10	8.584711456523573
ENSG00000204616	3.7869452339620516e-10	5.234534769000904
ENSG00000101928	3.83446553751968e-10	8.574050658763742
ENSG00000160710	3.9117131823579264e-10	8.938449464688832
ENSG00000160712	3.9117131823579264e-10	8.926254342737613
ENSG00000177628	4.1217989941828967e-10	8.853083611030295
ENSG00000072682	4.1526977516455583e-10	8.631499159793194
ENSG00000231738	4.1526977516455583e-10	5.382597772233296
ENSG00000149929	4.2892293854497464e-10	8.634029876252212
ENSG00000162522	4.375419628746505e-10	8.358444561132412
ENSG00000122042	4.485540959336116e-10	8.783439988049624
ENSG00000271387	4.5191024250343e-10	5.23623926821068
ENSG00000076356	4.609804247142696e-10	6.719397560551345
ENSG00000042781	4.667393952388789e-10	7.623843507654535
ENSG00000176124	4.702284702609161e-10	8.285326332573392
ENSG00000170959	4.702284702609194e-10	4.0599317151221515
ENSG00000102543	4.725686700929276e-10	8.239279539825317
ENSG00000228013	4.761003289975142e-10	6.638510889106319
ENSG00000225579	4.82043836396835e-10	7.191243313496242
ENSG00000116852	4.82043836396835e-10	8.831224083586873
ENSG00000216990	5.257274530069232e-10	4.794857529958354
ENSG00000184752	5.322756982184078e-10	8.68281036405709
ENSG00000112210	5.496764503335912e-10	7.861846729126275
ENSG00000148468	5.53770277793794e-10	7.348271178910665
ENSG00000167046	5.606596320844457e-10	6.1143771172910055
ENSG00000132481	5.676327235353977e-10	8.49806676041973
ENSG00000182472	5.746905448587639e-10	8.088793564180381
ENSG00000107249	5.789663252451922e-10	8.24211266401884
ENSG00000173110	5.861618078486113e-10	7.657973172777954
ENSG00000267127	5.905209665976096e-10	5.183940036035978
ENSG00000261553	5.934446553125505e-10	2.9419770190028283
ENSG00000186283	6.173489862093837e-10	8.922189302087205
ENSG00000133328	6.173489862093837e-10	7.425622200226265
ENSG00000088280	6.21934632332331e-10	7.2925016121973645
ENSG00000147400	6.21934632332331e-10	8.674142350832515
ENSG00000204054	6.296514441107912e-10	8.805299515493045
ENSG00000271738	6.680137811189157e-10	7.272000311723344
ENSG00000150403	6.762887043234923e-10	8.702139175041493
ENSG00000164403	6.897373339922575e-10	8.510006400624867
ENSG00000272732	6.982750471812238e-10	6.234507165228939
ENSG00000198892	6.982750471812238e-10	7.4503540273994915
ENSG00000225946	7.461935836185203e-10	2.249442874912947
ENSG00000121390	7.64744331430561e-10	8.74025886508654
ENSG00000085382	7.799086302742237e-10	8.249023416897412
ENSG00000025423	8.11123637997322e-10	6.421375157785852
ENSG00000251927	8.11123637997322e-10	7.334998783638316
ENSG00000224356	8.211262398367634e-10	5.770824666700729
ENSG00000143164	8.539510644180197e-10	8.848480638456127
ENSG00000198853	8.539510644180197e-10	7.461302852496876
ENSG00000203705	8.644691910024649e-10	8.720930054102137
ENSG00000188404	8.924121034718241e-10	8.540251491115184
ENSG00000173451	9.212366009362502e-10	8.394906419968178
ENSG00000121900	9.348450239800015e-10	6.302373544352633
ENSG00000170677	9.348450239800015e-10	7.074249414474698
ENSG00000250546	9.579632601458536e-10	4.960933569833521
ENSG00000067704	9.961186523048044e-10	8.885603936233545
ENSG00000186187	9.961186523048044e-10	7.504280996862173
ENSG00000138823	1.0034362087220912e-09	4.429386129794945
ENSG00000143321	1.0157489640633557e-09	8.901864098835173
ENSG00000204540	1.0357569146477958e-09	3.4594540027356335
ENSG00000237276	1.040818735139963e-09	7.854155486139278
ENSG00000203668	1.0484567936872346e-09	8.78750502870003
ENSG00000186976	1.0561495832909899e-09	6.794902946223818
ENSG00000065613	1.1251707310588583e-09	8.779374947399216
ENSG00000185499	1.1251707310588583e-09	7.477823758903279
ENSG00000243710	1.1334126870059812e-09	5.117697724454337
ENSG00000140988	1.1927800426664331e-09	8.934384424038425
ENSG00000227268	1.19858992541907e-09	6.8887270348333765
ENSG00000198216	1.2073565952704009e-09	5.802301065107071
ENSG00000175701	1.2460744874760147e-09	8.354917452405765
ENSG00000162885	1.2705006778257027e-09	8.665015877264075
ENSG00000238098	1.295394161892192e-09	5.400855329546288
ENSG00000269942	1.3111937501004882e-09	4.62630061738247
ENSG00000083845	1.3207636484394725e-09	8.938449464688832
ENSG00000116747	1.3271814310048968e-09	8.827159042936465
ENSG00000163344	1.3271814310048968e-09	8.795635110000843
ENSG00000163728	1.3368652306056974e-09	8.89373401753436
ENSG00000228549	1.3630272030575583e-09	2.726321598655032
ENSG00000183690	1.4168593043202452e-09	4.39061559266525
ENSG00000214900	1.451552531806306e-09	7.227019685338575
ENSG00000078328	1.4621212534797608e-09	2.718587885645048
ENSG00000163191	1.4799029544073481e-09	8.820563285827042
ENSG00000102385	1.4799029544073481e-09	5.106978473589939
ENSG00000161940	1.490673123234316e-09	5.938384718364238
ENSG00000260360	1.508793673133433e-09	5.322634781264461
ENSG00000149289	1.527129190107112e-09	8.254780291184105
ENSG00000009780	1.5382347167568681e-09	8.400091359904104
ENSG00000137261	1.5569193597809316e-09	5.253046933609788
ENSG00000163348	1.5569193597809316e-09	8.829689759395484
ENSG00000260521	1.5682362949598882e-09	6.035445455514912
ENSG00000164023	1.6378434403013694e-09	5.272238357462389
ENSG00000198824	1.6577080639301277e-09	8.69400909374068
ENSG00000159261	1.6577080639301335e-09	7.1341926761732735
ENSG00000147251	1.722868129315394e-09	8.760046136414813
ENSG00000079156	1.722868129315394e-09	5.78683070122202
ENSG00000181577	1.735360927153528e-09	3.7322416221906454
ENSG00000070182	1.7563790046978294e-09	7.268180287821666
ENSG00000104852	1.7905257632332918e-09	8.930319383388017
ENSG00000001561	1.8474008298448474e-09	8.794638717733214
ENSG00000100129	1.93370980036792e-09	8.930319383388017
ENSG00000139496	1.9430206517537565e-09	8.75345037930539
ENSG00000122406	1.9570690163977487e-09	8.938449464688832
ENSG00000064601	1.9570690163977553e-09	8.859679368139718
ENSG00000117697	1.9570690163977553e-09	8.64722139047106
ENSG00000153495	1.995017695004366e-09	4.874941462427682
ENSG00000117362	2.083046686478687e-09	8.877473854932733
ENSG00000185222	2.098082096924036e-09	8.473341563191314
ENSG00000188549	2.138696146739831e-09	7.734939082992644
ENSG00000107771	2.1905436753797707e-09	8.685341080516105
ENSG00000165434	2.24899276659999e-09	8.099586336668404
ENSG00000166997	2.276060966698655e-09	8.130907291006244
ENSG00000244219	2.3200325832164044e-09	5.70196413001105
ENSG00000150477	2.3200325832164044e-09	8.04881306432827
ENSG00000223843	2.364832662668258e-09	2.860332265733924
ENSG00000272709	2.439439011664277e-09	4.333600848746397
ENSG00000162734	2.468741043094111e-09	8.83682344842867
ENSG00000064309	2.614238961298255e-09	5.745879946737132
ENSG00000008256	2.614238961298255e-09	7.872422478146336
ENSG00000136643	2.748386420406958e-09	8.741255257354169
ENSG00000232022	2.78130283589394e-09	5.416840009905865
ENSG00000143815	2.814603700905273e-09	8.814963920985246
ENSG00000101842	2.889240474404269e-09	5.37242380037032
ENSG00000143363	2.923801184751187e-09	8.731590851861966
ENSG00000130827	2.9447308223056406e-09	8.889668976883954
ENSG00000198908	3.0012602174465656e-09	7.5334642683751465
ENSG00000171224	3.022730473261759e-09	7.1592433920903416
ENSG00000084444	3.0371271285212894e-09	8.286119746243235
ENSG00000125657	3.0734119938720817e-09	4.900757994012438
ENSG00000168938	3.132348973190846e-09	7.267907615909745
ENSG00000112182	3.25354839233345e-09	8.560576694367215
ENSG00000197965	3.3158512670259895e-09	8.877473854932733
ENSG00000007392	3.3158512670259895e-09	8.857148651680701
ENSG00000160752	3.3553798148966923e-09	8.771244866098403
ENSG00000198380	3.4195832592617065e-09	8.897799058184765
ENSG00000177106	3.5264775481585587e-09	8.459153656704839
ENSG00000135454	3.6625197214960743e-09	6.488092210058666
ENSG00000173141	3.706072779181745e-09	8.732587244129595
ENSG00000213559	3.706072779181745e-09	3.324899408907415
ENSG00000158164	3.8036747236293136e-09	5.06774048758483
ENSG00000159556	3.8216878276711e-09	8.077441270280877
ENSG00000146555	3.830725545302899e-09	4.350479126434574
ENSG00000255020	3.830725545302899e-09	3.6518243146816363
ENSG00000073711	3.922256629116637e-09	7.2793328590299735
ENSG00000164171	3.922256629116637e-09	6.014755884924241
ENSG00000147162	3.922256629116665e-09	8.942514505339238
ENSG00000228808	3.922256629116665e-09	2.3975471205654006
ENSG00000186073	3.968818390525911e-09	7.982282125168375
ENSG00000198860	3.968818390525911e-09	8.808368163875823
ENSG00000237686	3.997013680173394e-09	5.814658513958202
ENSG00000196550	4.015918942525751e-09	6.879641793208304
ENSG00000128567	4.092415673105721e-09	8.356169326419476
ENSG00000103381	4.1214666859718796e-09	8.068652838804839
ENSG00000179085	4.1214666859718796e-09	8.733125176053356
ENSG00000273058	4.1214666859718796e-09	7.31167148002198
ENSG00000259424	4.1214666859718796e-09	3.4728474919465544
ENSG00000150076	4.199922568726435e-09	6.960031262688573
ENSG00000118200	4.199922568726435e-09	8.827159042936465
ENSG00000167615	4.229717348691016e-09	8.938449464688832
ENSG00000166068	4.3612268374566056e-09	8.570241099859418
ENSG00000130695	4.3818097120603435e-09	8.708734932150916
ENSG00000162929	4.412861707611966e-09	7.918219366308204
ENSG00000143553	4.517925595620608e-09	8.685879012439868
ENSG00000168016	4.60372882723551e-09	8.873408814282326
ENSG00000132963	4.63631287769017e-09	8.776844230940199
ENSG00000163399	4.669121710364953e-09	8.869343773631922
ENSG00000224326	4.691119888934654e-09	2.8057149092719844
ENSG00000261446	4.691119888934654e-09	4.7175945376713
ENSG00000236914	4.7801273527539065e-09	5.504217652405337
ENSG00000250850	4.780127352753991e-09	4.117360241069417
ENSG00000119242	4.8707802894364855e-09	8.426095399577825
ENSG00000226161	4.8707802894365195e-09	4.323086326188153
ENSG00000105369	4.9282870876791514e-09	8.857148651680701
ENSG00000143578	5.021677230588175e-09	8.506399820318329
ENSG00000151729	5.057141408548148e-09	8.814963920985246
ENSG00000155755	5.057141408548148e-09	8.32871043413426
ENSG00000152380	5.080919696656991e-09	7.092775036047197
ENSG00000233613	5.116791591974318e-09	4.119057097862311
ENSG00000184584	5.116791591974409e-09	8.859679368139718
ENSG00000242265	5.116791591974409e-09	5.968131306469644
ENSG00000259905	5.1529103024520605e-09	2.4039778577524946
ENSG00000145861	5.1529103024520605e-09	2.5960098766584667
ENSG00000133059	5.213661121974998e-09	8.688409728898884
ENSG00000216866	5.275109843738538e-09	5.791119809872706
ENSG00000179604	5.374898925806508e-09	7.233890851921526
ENSG00000232907	5.412792191465299e-09	6.94455616293167
ENSG00000196092	5.6061984499008e-09	8.17974028195942
ENSG00000196668	5.64568002105701e-09	7.375927519995718
ENSG00000160131	5.64568002105701e-09	8.772779190289793
ENSG00000077152	5.792777590957373e-09	8.296728040854768
ENSG00000242391	6.041576193778801e-09	2.4014220626625016
ENSG00000117479	6.155467579041123e-09	8.532862320335916
ENSG00000158773	6.155467579041123e-09	8.877473854932733
ENSG00000184156	6.155467579041123e-09	5.533762112251825
ENSG00000233461	6.198714000669892e-09	7.532876942495108
ENSG00000197444	6.271450184551684e-09	6.256382101353226
ENSG00000166743	6.271450184551684e-09	5.039594554511335
ENSG00000237672	6.300776948511707e-09	5.873550188138983
ENSG00000214309	6.389561331049042e-09	6.880793226952973
ENSG00000095203	6.389561331049042e-09	4.821269385223556
ENSG00000141404	6.419426137054118e-09	7.782737558926844
ENSG00000266258	6.464478539963873e-09	2.622634601664668
ENSG00000126231	6.5098389849806864e-09	6.479595591153491
ENSG00000158553	6.586129832133514e-09	2.3494165022589164
ENSG00000162735	6.616889491736316e-09	8.748388946387355
ENSG00000115526	6.63232176930151e-09	5.530099444825234
ENSG00000150636	6.741333972493339e-09	7.015200298504312
ENSG00000214832	6.741333972493411e-09	6.042560797926143
ENSG00000183128	6.788586135284532e-09	4.562183528153883
ENSG00000138794	6.788586135284532e-09	8.36844391995059
ENSG00000143570	6.916175153543931e-09	8.776306299016438
ENSG00000143365	6.997101574896845e-09	6.282923297498826
ENSG00000164484	6.997101574896845e-09	8.093731490080526
ENSG00000116521	7.1285065408380586e-09	8.888134652692564
ENSG00000216809	7.178400696097736e-09	6.016148500799581
ENSG00000204227	7.211852316627158e-09	8.772779190289793
ENSG00000139679	7.3471840981010335e-09	8.090762606361245
ENSG00000085063	7.364273557267828e-09	8.930319383388017
ENSG00000068308	7.484988836214097e-09	8.850014962647515
ENSG00000139438	7.6785890123839e-09	7.2119403928810675
ENSG00000176049	7.768193573595054e-09	4.2424357215258865
ENSG00000125841	7.913683669992166e-09	8.217420012381893
ENSG00000143252	7.913683669992166e-09	8.768176217715625
ENSG00000135823	7.95046893031675e-09	8.55219113132032
ENSG00000220793	8.005959329893766e-09	3.6355202021074984
ENSG00000182518	8.15578465766099e-09	8.015867159899397
ENSG00000076321	8.250808751943835e-09	8.596906578474792
ENSG00000153132	8.308339957667857e-09	7.910224368927606
ENSG00000204681	8.366261853183137e-09	7.663832160115767
ENSG00000199477	8.405094772643546e-09	4.808914365345818
ENSG00000230565	8.405094772643546e-09	6.839384872750344
ENSG00000100941	8.405094772643546e-09	8.89373401753436
ENSG00000160753	8.562189714797045e-09	8.51452990161914
ENSG00000115556	8.562189714797045e-09	7.826172706800477
ENSG00000143862	8.72214325795878e-09	8.67974171567431
ENSG00000119862	8.823588272557848e-09	8.68281036405709
ENSG00000225667	8.946839908874317e-09	2.198971458968047
ENSG00000171621	9.15599522250418e-09	6.873895009513192
ENSG00000187240	9.15599522250418e-09	7.384539803994792
ENSG00000196950	9.326741175722363e-09	8.723998702484916
ENSG00000236854	9.610838603878737e-09	3.598918047561206
ENSG00000136143	9.722336078750416e-09	8.592841537824386
ENSG00000116141	9.789838165151182e-09	5.546412963216571
ENSG00000116957	9.789838165151182e-09	8.602505943316586
ENSG00000240298	9.90335720475777e-09	5.599999945736458
ENSG00000224597	1.0087659063178053e-08	8.483543900607279
ENSG00000235670	1.0087659063178053e-08	4.014786223145635
ENSG00000183741	1.0275299399804657e-08	8.847484246188499
ENSG00000077264	1.0275299399804657e-08	4.984439493139867
ENSG00000270101	1.0394295985636651e-08	7.699898074341364
ENSG00000147485	1.0466336944917713e-08	7.271374644450366
ENSG00000185621	1.0514634122523408e-08	8.553443005334032
ENSG00000164056	1.0538864026066952e-08	8.034815548404936
ENSG00000102580	1.0710002293754297e-08	8.905929139485579
ENSG00000232415	1.0734670469396293e-08	1.6327485358421763
ENSG00000110002	1.0784172909112326e-08	8.718399337643119
ENSG00000159348	1.1188275593423563e-08	8.865278732981514
ENSG00000197279	1.1317554247961602e-08	8.194669098967442
ENSG00000183250	1.152743105768099e-08	6.993112032396065
ENSG00000142534	1.152743105768099e-08	8.938449464688832
ENSG00000204815	1.1660523270133204e-08	5.86210015004163
ENSG00000259514	1.2096549908313396e-08	6.674507798126265
ENSG00000225093	1.2096549908313396e-08	7.027879502571898
ENSG00000214514	1.2320475477534468e-08	3.515849513336505
ENSG00000267052	1.2462472819162552e-08	3.09389826261587
ENSG00000182220	1.2692988733992343e-08	8.849018570379888
ENSG00000162909	1.2692988733992343e-08	8.918124261436798
ENSG00000189014	1.2839163434489386e-08	4.373445099784555
ENSG00000186665	1.35639231749376e-08	8.309258116131966
ENSG00000215005	1.3719851253509538e-08	3.3077000480662284
ENSG00000143514	1.3814244158999341e-08	8.759049744147184
ENSG00000162999	1.4069059666927047e-08	7.305389066325218
ENSG00000125459	1.4133474963807279e-08	8.735655892512373
ENSG00000254635	1.4328448029724788e-08	8.592841537824386
ENSG00000154240	1.4394018933922744e-08	7.594432844135834
ENSG00000156711	1.4394018933922744e-08	8.819028961635654
ENSG00000149273	1.465923553338508e-08	8.942514505339238
ENSG00000259726	1.4659235533385289e-08	6.292621082242109
ENSG00000148484	1.4759912977449735e-08	8.813429596793856
ENSG00000182551	1.492920609661168e-08	8.877473854932733
ENSG00000133121	1.5031687525079917e-08	8.420416563156135
ENSG00000148225	1.5554452184019787e-08	7.446904956537848
ENSG00000148730	1.624207092179638e-08	8.859679368139718
ENSG00000050438	1.6242070921796552e-08	7.787529129701847
ENSG00000109475	1.6353312247763137e-08	8.938449464688832
ENSG00000131725	1.672949745434753e-08	8.640087701437874
ENSG00000242866	1.7036496275229718e-08	6.599429749306714
ENSG00000212657	1.7270336058619368e-08	3.459594208501688
ENSG00000121039	1.754709790490256e-08	8.070999077387366
ENSG00000161714	1.7667026889192077e-08	7.3485649476552
ENSG00000234546	1.8072578358905184e-08	5.651203780072567
ENSG00000101557	1.819600022352881e-08	8.855614327489313
ENSG00000234476	1.8320242052063504e-08	4.365404180631398
ENSG00000136653	1.8529148282605387e-08	8.874405206549955
ENSG00000119537	1.8868228093295912e-08	8.810898880334841
ENSG00000166681	1.921334211895198e-08	7.782482077180764
ENSG00000134375	1.9877059017664626e-08	8.851549286838905
ENSG00000234650	1.9877059017664626e-08	4.102167651795759
ENSG00000269086	2.001245368978127e-08	5.030209964164509
ENSG00000159346	2.024010777928217e-08	8.89219969334297
ENSG00000226025	2.037790743240882e-08	7.099997101653766
ENSG00000248596	2.1128394046328846e-08	3.795796441378193
ENSG00000204147	2.1224074646570006e-08	7.5654452048191025
ENSG00000042832	2.161102951259969e-08	8.093783993228824
ENSG00000163113	2.175789968585198e-08	8.713796365068951
ENSG00000180098	2.175789968585198e-08	8.566379037806795
ENSG00000272259	2.200484358814689e-08	5.529542236602708
ENSG00000149806	2.200484358814689e-08	8.918124261436798
ENSG00000117595	2.200484358814689e-08	5.29955662848056
ENSG00000198689	2.3072111201409237e-08	8.647679850814926
ENSG00000166401	2.3228630160288644e-08	7.922869264870796
ENSG00000214018	2.3228630160288644e-08	3.9076355689683346
ENSG00000271147	2.3651080091141344e-08	8.015878314219147
ENSG00000186496	2.3651080091141344e-08	7.6316467678128985
ENSG00000241316	2.3918895944871248e-08	7.248297128535057
ENSG00000204310	2.3918895944871248e-08	8.647221390471058
ENSG00000164061	2.3918895944871248e-08	7.169224959778215
ENSG00000134769	2.4080998780583264e-08	6.148396306379767
ENSG00000167920	2.418966040561238e-08	8.076239411022017
ENSG00000172915	2.4518514275689332e-08	8.854080003297923
ENSG00000165802	2.496375674600329e-08	8.747851014463592
ENSG00000231327	2.5076290162529564e-08	6.035535342135291
ENSG00000120820	2.5076290162529564e-08	7.278685464958499
ENSG00000230155	2.5531377691121184e-08	5.679128669971234
ENSG00000154277	2.599449301304971e-08	7.921933441304789
ENSG00000063177	2.599449301305017e-08	8.930319383388017
ENSG00000267801	2.611154222698593e-08	5.993294200036424
ENSG00000152382	2.6288077618147537e-08	8.592303605900625
ENSG00000081026	2.706656897768776e-08	8.513991969695379
ENSG00000243284	2.706656897768776e-08	5.10711000960033
ENSG00000013725	2.706656897768776e-08	6.985600568694775
ENSG00000196154	2.755673470297128e-08	8.753247400707604
ENSG00000156482	2.774276319670466e-08	8.922189302087205
ENSG00000189369	2.8055527631085535e-08	8.567454901654319
ENSG00000137434	2.8055527631085535e-08	6.557663616389138
ENSG00000163629	2.8371719520310244e-08	7.804662396194803
ENSG00000088756	2.8371719520310244e-08	5.744639990195658
ENSG00000186827	2.8755725331742728e-08	7.745752844595407
ENSG00000118181	2.8884846690422724e-08	8.934384424038425
ENSG00000204219	2.9079586342775043e-08	6.8260303980793235
ENSG00000184545	2.921012133732651e-08	7.965465529921693
ENSG00000087510	2.9605153857374844e-08	4.4628820873343935
ENSG00000229203	3.0478958231386105e-08	2.2307664875046296
ENSG00000110400	3.061559615966418e-08	7.856497268870687
ENSG00000134779	3.082167031979128e-08	8.686337472783734
ENSG00000003096	3.082167031979128e-08	4.620130607488522
ENSG00000094841	3.137781626578949e-08	8.393495602794681
ENSG00000254873	3.137781626578949e-08	6.635488657106982
ENSG00000188385	3.215847221603078e-08	7.710002439456141
ENSG00000145777	3.2884520895900586e-08	4.195991090179096
ENSG00000170921	3.2884520895900586e-08	8.382343799099512
ENSG00000156140	3.3105425581012996e-08	4.04594431026958
ENSG00000132122	3.3105425581012996e-08	5.90446260046038
ENSG00000134371	3.325349606664307e-08	8.795635110000843
ENSG00000230979	3.3476809593528094e-08	7.03245026508137
ENSG00000100201	3.3701580630120434e-08	8.934384424038425
ENSG00000272841	3.4079463007647055e-08	6.384767846492104
ENSG00000239374	3.4231766383327285e-08	2.9236219534587895
ENSG00000111266	3.44614627058527e-08	8.686875404707495
ENSG00000165169	3.44614627058527e-08	8.71632708152797
ENSG00000149925	3.44614627058527e-08	8.905929139485579
ENSG00000095739	3.469265690893476e-08	6.1173197999294295
ENSG00000261603	3.571203946631003e-08	4.327182999875283
ENSG00000272047	3.571203946631003e-08	8.484002360951145
ENSG00000102001	3.6353759688274245e-08	7.322082490080783
ENSG00000159423	3.7171685098623877e-08	7.574482509323435
ENSG00000100316	3.809206245883441e-08	8.942514505339238
ENSG00000113368	3.8947961425560453e-08	8.697536202467324
ENSG00000248677	3.9208355511920263e-08	5.650554017220135
ENSG00000179314	3.991103849362801e-08	6.782058944294348
ENSG00000109685	4.008861248839772e-08	8.88153889558314
ENSG00000164953	4.035641389914449e-08	7.958103327574022
ENSG00000035403	4.080661757194412e-08	8.535930968718695
ENSG00000225302	4.0897242152657e-08	2.689215503578806
ENSG00000167964	4.0897242152657e-08	8.49374623802324
ENSG00000133678	4.181431184776476e-08	8.597699992144635
ENSG00000186063	4.2280309337872954e-08	8.776844230940199
ENSG00000135631	4.256232594312844e-08	8.777840623207828
ENSG00000007062	4.256232594312844e-08	4.541495155629701
ENSG00000000460	4.256232594312844e-08	7.950294154729007
ENSG00000143418	4.275135158969582e-08	8.817494637444264
ENSG00000158711	4.3036420415662106e-08	8.859679368139718
ENSG00000213943	4.380566364907752e-08	3.0905965060218215
ENSG00000173960	4.429320735753977e-08	8.734659500244746
ENSG00000015133	4.458825996024254e-08	8.901864098835173
ENSG00000137962	4.508426312142444e-08	4.00382345133316
ENSG00000203799	4.508426312142444e-08	7.758115911159493
ENSG00000206052	4.5384433859636493e-08	5.020152072857689
ENSG00000179397	4.670776437374536e-08	7.185443890436473
ENSG00000082126	4.691465289070731e-08	5.120798549466047
ENSG00000237188	4.722665595700417e-08	7.013176395383734
ENSG00000141441	4.722665595700417e-08	8.24560164999414
ENSG00000184640	4.7540674522400626e-08	8.905929139485579
ENSG00000225205	4.838800707992697e-08	8.65842012015465
ENSG00000196972	4.838800707992697e-08	5.709946576108577
ENSG00000135549	4.979630763510304e-08	6.392804254652705
ENSG00000139133	5.034849631043966e-08	8.02033081134383
ENSG00000162910	5.034849631043966e-08	8.748388946387355
ENSG00000163918	5.124439234200748e-08	8.613166741076418
ENSG00000235949	5.181217074635968e-08	4.048167304870635
ENSG00000166863	5.215576599360731e-08	2.7701182820283257
ENSG00000269761	5.2501574148568235e-08	4.133054177571608
ENSG00000157578	5.273334912527404e-08	6.673670014041766
ENSG00000122376	5.367042797464089e-08	8.755981095764406
ENSG00000184831	5.4025985984576965e-08	8.241272324360573
ENSG00000139433	5.426429461196229e-08	8.669080917914481
ENSG00000198431	5.48645418140787e-08	8.847484246188499
ENSG00000228376	5.522778039503845e-08	3.0864683668301933
ENSG00000163625	5.620787337906025e-08	8.420751516482113
ENSG00000231769	5.620787337906025e-08	6.169941937721241
ENSG00000238086	5.620787337906065e-08	5.4578161529862905
ENSG00000158560	5.657974621305166e-08	7.181839380619558
ENSG00000182993	5.7204850693631323e-08	6.534336034209744
ENSG00000130997	5.7836660522786116e-08	8.269807080493313
ENSG00000166173	5.7963833246899554e-08	4.093089800295117
ENSG00000142676	5.8218993930657097e-08	8.938449464688832
ENSG00000161243	5.8603781486115934e-08	4.431945040603275
ENSG00000165678	5.9511248883393314e-08	8.914059220786392
ENSG00000180530	5.9511248883393314e-08	8.33717546876105
ENSG00000140545	5.99043276176537e-08	8.409429279780632
ENSG00000179774	6.02999272664882e-08	3.8871488522440054
ENSG00000186310	6.02999272664882e-08	5.787275522929027
ENSG00000229605	6.056506860079684e-08	3.589122278012587
ENSG00000178074	6.09649046090217e-08	8.645228605935802
ENSG00000164050	6.245301801713868e-08	8.365833731911678
ENSG00000152894	6.272734764102714e-08	8.819028961635654
ENSG00000135778	6.272734764102737e-08	8.58778010490635
ENSG00000261292	6.34183009943607e-08	5.69014429477585
ENSG00000102271	6.425720419798235e-08	4.192462162552505
ENSG00000168275	6.453922566018186e-08	8.375242655657798
ENSG00000117262	6.496451267405646e-08	8.334847730899815
ENSG00000144567	6.683907916156896e-08	8.843419205538092
ENSG00000076258	6.683907916156896e-08	7.9672823042907615
ENSG00000106025	6.757396237503468e-08	6.749232892043229
ENSG00000147082	6.831668815125565e-08	6.854694781134034
ENSG00000182827	6.831668815125565e-08	8.877473854932733
ENSG00000127252	6.84661815288374e-08	2.811455478089166
ENSG00000100206	6.876612171418317e-08	6.269687797600986
ENSG00000240291	6.876612171418317e-08	7.599558270048693
ENSG00000125726	6.952156442912583e-08	5.315712756455726
ENSG00000264659	6.967361690876339e-08	2.6951980564820612
ENSG00000162105	7.074706145605536e-08	6.989039840865068
ENSG00000124613	7.074706145605536e-08	8.186348962630262
ENSG00000163519	7.121200865631165e-08	8.002329921659827
ENSG00000065135	7.199352073538748e-08	8.790035745159047
ENSG00000105520	7.199352073538748e-08	8.586245780714961
ENSG00000261754	7.374226795508391e-08	4.593026224487373
ENSG00000090013	7.455071941881841e-08	8.76311478479759
ENSG00000223478	7.455071941881841e-08	7.519517798764577
ENSG00000184949	7.455071941881841e-08	5.493174454107098
ENSG00000011198	7.487650345095767e-08	8.4167659474116
ENSG00000175137	7.503991331124556e-08	8.718399337643119
ENSG00000104529	7.669316905871392e-08	8.922189302087205
ENSG00000229808	7.669316905871474e-08	6.692352156815218
ENSG00000173926	8.258294474540576e-08	7.794025793201323
ENSG00000123595	8.403130186715954e-08	8.758053351879557
ENSG00000160767	8.45807669394123e-08	8.482600011487948
ENSG00000230216	8.550430012371033e-08	3.979005653905735
ENSG00000169895	8.700234502297433e-08	8.813429596793856
ENSG00000132694	8.700234502297433e-08	8.754984703496778
ENSG00000176393	8.795152485219732e-08	8.707200607959528
ENSG00000261431	8.795152485219732e-08	3.510641511319241
ENSG00000166664	8.8525848505122e-08	2.276106846463199
ENSG00000117410	8.8525848505122e-08	8.873408814282326
ENSG00000269996	8.8525848505122e-08	7.915433168103105
ENSG00000023892	8.949115203447592e-08	8.873408814282326
ENSG00000225471	9.105692117409636e-08	6.02513216042126
ENSG00000269591	9.105692117409636e-08	3.906309648037544
ENSG00000166349	9.1056921174097e-08	5.811110691492386
ENSG00000131791	9.1056921174097e-08	8.649293646586209
ENSG00000158796	9.165091172887519e-08	8.62283114656862
ENSG00000156384	9.365816100731665e-08	8.21667910186035
ENSG00000259363	9.529461283757306e-08	6.281085132786219
ENSG00000188004	9.529461283757306e-08	6.049920382092057
ENSG00000166819	9.695879540816732e-08	5.188207917123782
ENSG00000131979	9.695879540816732e-08	8.472142192325903
ENSG00000198440	9.695879540816732e-08	8.380101109978048
ENSG00000163362	9.695879540816732e-08	7.800183047523706
ENSG00000182287	9.695879540816732e-08	8.847484246188499
ENSG00000166845	1.0037217761443452e-07	7.521787456317635
ENSG00000118873	1.0037217761443452e-07	8.840888489079076
ENSG00000258994	1.0080696207344394e-07	5.555150443181842
ENSG00000168264	1.025644452100458e-07	8.896264733993377
ENSG00000142227	1.025644452100458e-07	8.905929139485579
ENSG00000079332	1.025644452100458e-07	8.877473854932733
ENSG00000197140	1.0616903354979918e-07	4.795448559396615
ENSG00000158186	1.0989639413432769e-07	8.17096726243825
ENSG00000109452	1.1180737169137577e-07	6.949932927145629
ENSG00000139187	1.1301806027951394e-07	6.319566119808697
ENSG00000151917	1.1375056737376843e-07	5.947638633615306
ENSG00000242258	1.1498165841266194e-07	8.666012269531702
ENSG00000173947	1.1572650626294019e-07	5.629423725666914
ENSG00000143376	1.1622566942729312e-07	8.723460770561154
ENSG00000243071	1.1622566942729353e-07	3.147042686217313
ENSG00000006704	1.1697833210616717e-07	5.920596581453475
ENSG00000203950	1.1824328828904313e-07	8.596827106894898
ENSG00000160766	1.190086198979966e-07	8.105979115180043
ENSG00000204262	1.1952150796099e-07	7.845789545122435
ENSG00000255121	1.2029486211565336e-07	7.228639058269732
ENSG00000154114	1.2107306877081928e-07	8.909994180135985
ENSG00000158023	1.2107306877082057e-07	6.0276715241032495
ENSG00000081721	1.215945835717798e-07	8.720930054102137
ENSG00000120805	1.215945835717798e-07	8.861213692331107
ENSG00000244242	1.2317223427896185e-07	7.967550709598262
ENSG00000090776	1.2503792595143289e-07	7.292569506874933
ENSG00000272668	1.2584587187832752e-07	6.015394580916827
ENSG00000143412	1.2584587187832752e-07	8.190669485026753
ENSG00000180479	1.2584587187832752e-07	7.705443589375769
ENSG00000220472	1.2720371293272128e-07	7.156170997447434
ENSG00000254815	1.2720371293272128e-07	6.537066259570161
ENSG00000272610	1.2747698105112506e-07	1.943873949581083
ENSG00000152684	1.280252263383627e-07	8.652820755312854
ENSG00000143314	1.280252263383627e-07	8.811895272602468
ENSG00000137404	1.2940586268809194e-07	8.30639244634697
ENSG00000229656	1.3164496521994914e-07	2.5215360676047434
ENSG00000223599	1.324942775617992e-07	5.227631985533177
ENSG00000255449	1.3392161974767198e-07	4.605578077823108
ENSG00000119608	1.3623643484560166e-07	6.489185148057075
ENSG00000071282	1.3711445462238414e-07	5.152435023198424
ENSG00000114698	1.3770284692694116e-07	6.002843794304791
ENSG00000023839	1.4008099545326782e-07	8.188814252379563
ENSG00000161970	1.4008099545326883e-07	8.832758407778263
ENSG00000246705	1.4098302866586232e-07	8.70466989150051
ENSG00000131788	1.4158751041657939e-07	8.69500548600831
ENSG00000162409	1.4189069294242143e-07	3.326786856946576
ENSG00000147883	1.4249894759900532e-07	7.755585194700475
ENSG00000118217	1.449573470380495e-07	8.918124261436798
ENSG00000188015	1.449573470380495e-07	3.054877856114554
ENSG00000117616	1.4745684746341434e-07	8.897799058184765
ENSG00000109927	1.484048916386039e-07	8.606570983966993
ENSG00000139618	1.490402013732696e-07	8.70773853988329
ENSG00000197948	1.490402013732696e-07	8.75038173092261
ENSG00000144481	1.4904020137327014e-07	2.7386752045281906
ENSG00000112378	1.4999811273662623e-07	8.897799058184765
ENSG00000185614	1.5258181703924204e-07	6.406421872436162
ENSG00000173166	1.5323445421392676e-07	7.798439832047881
ENSG00000129757	1.5421848707394055e-07	7.933057557416583
ENSG00000133083	1.5421848707394108e-07	6.889910059284956
ENSG00000107295	1.5520864502651388e-07	3.331651235470723
ENSG00000240342	1.5855388293991485e-07	8.380101109978048
ENSG00000198400	1.585538829399154e-07	5.815973946952458
ENSG00000154153	1.6025260811730367e-07	5.416153204503055
ENSG00000112195	1.6025260811730367e-07	8.573768208586063
ENSG00000239887	1.6128029780208572e-07	7.097197746727372
ENSG00000057252	1.6128029780208572e-07	8.788042960623791
ENSG00000224790	1.61968970508409e-07	5.144135158251043
ENSG00000251976	1.6300732732988105e-07	3.7998812927105434
ENSG00000253982	1.6300732732988335e-07	7.640996177535952
ENSG00000143502	1.6510343438160007e-07	4.2279961485417505
ENSG00000066027	1.6580792510561902e-07	8.81243320452623
ENSG00000150054	1.6580792510561902e-07	6.6686426792088955
ENSG00000160783	1.6758192386379394e-07	8.370639683083631
ENSG00000197872	1.6865513943193958e-07	8.885603936233545
ENSG00000169231	1.7045865336139234e-07	8.40249856934523
ENSG00000164430	1.726475538091321e-07	8.686875404707495
ENSG00000134419	1.7449242696237224e-07	8.884069612042156
ENSG00000175793	1.7523571390797388e-07	6.491868125183403
ENSG00000100650	1.763564013322489e-07	8.930319383388017
ENSG00000180776	1.763564013322489e-07	8.591845145556757
ENSG00000087085	1.7635640133225015e-07	5.77335372844942
ENSG00000271109	1.7635640133225015e-07	5.867987994986291
ENSG00000164742	1.7748403392777418e-07	5.5769774013351086
ENSG00000143324	1.7823966794250992e-07	8.83375480004589
ENSG00000185634	1.7937896833760406e-07	6.235048090070026
ENSG00000151893	1.7937896833760406e-07	8.663481553072684
ENSG00000254577	1.7937896833760536e-07	6.429473297173708
ENSG00000100097	1.812935044560728e-07	8.901864098835173
ENSG00000228812	1.812935044560728e-07	6.060774629012463
ENSG00000135845	1.812935044560728e-07	8.739262472818913
ENSG00000223745	1.812935044560728e-07	8.880004571391751
ENSG00000242759	1.8557544980504736e-07	6.073738196651897
ENSG00000138686	1.8755403672509987e-07	8.317591176030563
ENSG00000143458	1.895530606091129e-07	8.725533026676304
ENSG00000119979	1.895530606091129e-07	8.629426903678043
ENSG00000065154	1.9157272531847192e-07	8.841884881346704
ENSG00000159714	1.9279451727846623e-07	7.51850144894012
ENSG00000135248	1.9279451727846623e-07	5.4084538344414765
ENSG00000151208	1.9279451727846623e-07	8.537182842732406
ENSG00000256552	1.9402385878912952e-07	3.582021002093357
ENSG00000180096	1.9817676877340518e-07	8.532324388412155
ENSG00000206113	1.9817676877340661e-07	4.295915864052742
ENSG00000116701	1.9817676877340661e-07	8.67920378375055
ENSG00000213741	1.9943934896381813e-07	8.918124261436798
ENSG00000273338	1.9943934896381813e-07	8.416430994085625
ENSG00000143850	1.9943934896382024e-07	5.015217485846078
ENSG00000185905	2.0284445412216785e-07	8.889668976883954
ENSG00000170889	2.0500117887650155e-07	8.938449464688832
ENSG00000228065	2.0630586111491886e-07	5.477487314602648
ENSG00000164111	2.0718011503481705e-07	8.889668976883954
ENSG00000067533	2.08498229994868e-07	8.672608026641125
ENSG00000205593	2.08498229994868e-07	8.751916055114
ENSG00000178947	2.08498229994868e-07	6.9755597704176875
ENSG00000143493	2.0982446860088792e-07	8.690737466760117
ENSG00000184613	2.107131646713225e-07	6.423307167607454
ENSG00000269965	2.1430455754289724e-07	3.346223271211752
ENSG00000137501	2.1430455754289951e-07	8.402701547943014
ENSG00000271943	2.1566656084212086e-07	3.7125477256749417
ENSG00000118298	2.165792181418852e-07	7.396635613694468
ENSG00000143771	2.1795522362490616e-07	8.552111659740426
ENSG00000176973	2.2166610714404588e-07	7.878565352071767
ENSG00000162814	2.2166610714404588e-07	4.454158857507472
ENSG00000159915	2.2401641388111726e-07	7.784904896792757
ENSG00000203805	2.2543816678724389e-07	2.336064844881945
ENSG00000103489	2.263908542074953e-07	8.504629971937682
ENSG00000101222	2.2782720194545723e-07	4.553815392068242
ENSG00000128641	2.2878966733920658e-07	8.475834156898985
ENSG00000228205	2.302407545315873e-07	7.36245568804027
ENSG00000251323	2.302407545315873e-07	7.083596394857232
ENSG00000143155	2.3170075538810515e-07	8.671611634373496
ENSG00000157985	2.356380718694214e-07	6.668797984571602
ENSG00000142669	2.356380718694214e-07	8.76311478479759
ENSG00000165646	2.381317237656601e-07	8.085266455453736
ENSG00000122359	2.381317237656601e-07	8.88153889558314
ENSG00000140470	2.396401642919015e-07	6.2467842317000315
ENSG00000204789	2.4217482237811887e-07	8.03187040704005
ENSG00000092470	2.4217482237811887e-07	8.344256654645935
ENSG00000224812	2.437080610228504e-07	3.5355372308744197
ENSG00000263678	2.4473543913130115e-07	4.298195073471505
ENSG00000185989	2.4473543913130115e-07	8.877473854932733
ENSG00000223705	2.462843759820195e-07	8.86780944944053
ENSG00000169592	2.4784280612014526e-07	8.83528912423728
ENSG00000173163	2.488870613147116e-07	8.600971619125199
ENSG00000109758	2.488870613147116e-07	3.2349723874661303
ENSG00000115539	2.5151637751826643e-07	8.581184347796928
ENSG00000260719	2.531068593506779e-07	8.38856614460484
ENSG00000237708	2.531068593506779e-07	2.7527423686732013
ENSG00000257621	2.5739591344257097e-07	8.853083611030295
ENSG00000105767	2.5739591344257235e-07	7.7130470099577515
ENSG00000120053	2.5739591344257235e-07	8.806833839684433
ENSG00000268856	2.601122279293924e-07	5.215053174502486
ENSG00000169641	2.617553202398825e-07	8.48960172579294
ENSG00000213023	2.634084622918227e-07	2.7590416996314793
ENSG00000102109	2.6618619307756147e-07	5.238128187459407
ENSG00000114670	2.6899228145366666e-07	7.898484598128232
ENSG00000226158	2.689922814536681e-07	2.3233582847195797
ENSG00000204131	2.7182700676076186e-07	6.319053741682896
ENSG00000166313	2.7182700676076186e-07	7.300670151776299
ENSG00000142910	2.7182700676076186e-07	5.285126159682548
ENSG00000212456	2.718270067607662e-07	8.126960180213853
ENSG00000119004	2.7469065098371194e-07	8.71632708152797
ENSG00000237697	2.7642283690102553e-07	3.553111983680137
ENSG00000236051	2.7816559800088555e-07	3.957374235931399
ENSG00000070831	2.7933334458659753e-07	8.885603936233545
ENSG00000185630	2.799189965835309e-07	5.587871630535251
ENSG00000188389	2.810938696097858e-07	6.856950753502764
ENSG00000229111	2.870402241318668e-07	4.530075388079408
ENSG00000187554	2.8884775704393016e-07	6.775819214179891
ENSG00000259802	2.8884775704393016e-07	6.715103096753521
ENSG00000184557	2.918848300165593e-07	8.698329616137169
ENSG00000073605	2.918848300165593e-07	8.840888489079076
ENSG00000238178	2.937218904861905e-07	4.164013805627384
ENSG00000183230	2.937218904861905e-07	7.5038508840291795
ENSG00000215875	2.949528114117787e-07	2.192777223433177
ENSG00000215374	2.9557014335468116e-07	5.3904943611609495
ENSG00000198739	2.968085624070376e-07	3.003375334582653
ENSG00000134333	2.968085624070376e-07	8.914059220786392
ENSG00000105372	2.9867561565872964e-07	8.942514505339238
ENSG00000101421	3.01812667749293e-07	8.88153889558314
ENSG00000166562	3.01812667749293e-07	8.922189302087205
ENSG00000273062	3.0498160940397826e-07	8.473341563191314
ENSG00000154978	3.068984113471414e-07	8.922189302087205
ENSG00000111445	3.1011902793751697e-07	8.456543468665929
ENSG00000179222	3.140269714896591e-07	8.901864098835173
ENSG00000105640	3.1731997045305625e-07	8.938449464688832
ENSG00000128245	3.1864650871731493e-07	8.781905663858234
ENSG00000122912	3.226584133295318e-07	8.76464910898898
ENSG00000130377	3.226584133295318e-07	5.080118511063569
ENSG00000269944	3.240065482435395e-07	3.6753721786615343
ENSG00000224945	3.260389796402196e-07	5.415106360400548
ENSG00000139880	3.260389796402196e-07	7.374998686878883
ENSG00000213719	3.294538203547471e-07	8.934384424038425
ENSG00000126010	3.3151931578043307e-07	4.7391267361996965
ENSG00000174680	3.3151931578043424e-07	6.176895737590391
ENSG00000187676	3.329032706022227e-07	8.432946638433332
ENSG00000166130	3.3708877199840853e-07	8.780909271590605
ENSG00000172987	3.3920057887375906e-07	2.9839073640614373
ENSG00000163121	3.406155584222218e-07	4.191727836889426
ENSG00000196954	3.477765895036992e-07	8.857148651680701
ENSG00000133069	3.485006549019565e-07	8.327643037997039
ENSG00000161647	3.485006549019565e-07	3.504667916471638
ENSG00000159259	3.4995316542163794e-07	7.862810575802432
ENSG00000188010	3.5582202143051407e-07	7.644045203888679
ENSG00000164104	3.5953830892584984e-07	8.905929139485579
ENSG00000169446	3.632921480626742e-07	8.839354164887686
ENSG00000162004	3.6404745422156567e-07	8.385039035878192
ENSG00000120694	3.6556262838324403e-07	8.89219969334297
ENSG00000248663	3.6784683854743323e-07	7.067140983684371
ENSG00000231407	3.6784683854743323e-07	5.498579052047728
ENSG00000170396	3.6937731253141426e-07	8.55704958564057
ENSG00000214612	3.716845838987216e-07	5.96262407623385
ENSG00000203441	3.716845838987216e-07	5.031345744823835
ENSG00000147155	3.740057995978863e-07	8.63349194432845
ENSG00000227906	3.740057995978863e-07	2.2908884003084635
ENSG00000188130	3.763410408886201e-07	8.008961984180699
ENSG00000258733	3.8184494106968986e-07	7.515985112878055
ENSG00000101190	3.8422752706353374e-07	8.212896511387621
ENSG00000076003	3.8422752706353374e-07	8.737190216703763
ENSG00000144648	3.906516341910353e-07	5.0380788332908155
ENSG00000178096	3.906516341910353e-07	8.577577767490387
ENSG00000168734	3.947193482843896e-07	8.048733592748379
ENSG00000143222	3.947193482843896e-07	8.865278732981514
ENSG00000137693	3.947193482843896e-07	4.728254795539627
ENSG00000224745	3.971796169918513e-07	5.78916331875431
ENSG00000128284	3.971796169918555e-07	8.749385338654982
ENSG00000160691	3.9882803243148736e-07	8.909994180135985
ENSG00000153207	3.9882803243148736e-07	8.840888489079076
ENSG00000197622	3.9882803243148736e-07	8.88153889558314
ENSG00000251680	3.9882803243148736e-07	4.176631552486473
ENSG00000250215	4.013130738623208e-07	5.2862730660754504
ENSG00000116514	4.0381309419377304e-07	8.52884978283381
ENSG00000197852	4.0381309419377304e-07	8.38976551547025
ENSG00000155886	4.054881389887728e-07	5.212863440202659
ENSG00000228486	4.0548813898877495e-07	8.527059976896338
ENSG00000224687	4.0801331781559296e-07	3.0460502404423226
ENSG00000101187	4.1055370872877596e-07	8.741255257354169
ENSG00000164574	4.1055370872877596e-07	8.850014962647515
ENSG00000170417	4.122557974344196e-07	8.240558382270622
ENSG00000248302	4.1654094279263604e-07	6.290080009339611
ENSG00000106211	4.191326814418006e-07	8.863744408790124
ENSG00000084764	4.234869537765507e-07	8.44965968421895
ENSG00000135766	4.3054496349352596e-07	8.869343773631922
ENSG00000162607	4.3054496349352596e-07	8.776844230940199
ENSG00000162704	4.350138660039018e-07	8.89219969334297
ENSG00000101940	4.350138660039018e-07	8.77530990674881
ENSG00000227868	4.359130157134868e-07	2.0365501267290815
ENSG00000105290	4.404358005242808e-07	6.348854286046807
ENSG00000227939	4.4225759632146817e-07	7.381273871059284
ENSG00000055732	4.4317122574012396e-07	3.338492006090046
ENSG00000168071	4.477668286341762e-07	8.89373401753436
ENSG00000023572	4.5240851534579254e-07	8.24794755304989
ENSG00000139292	4.570967311750843e-07	3.3265044338985494
ENSG00000078246	4.6469578039702786e-07	8.335300614083808
ENSG00000120784	4.724169591721195e-07	6.391221130037147
ENSG00000163913	4.773055537922409e-07	8.554721847779337
ENSG00000173065	4.8026215826977e-07	8.56510019536149
ENSG00000228264	4.8026215826977e-07	4.726680513430853
ENSG00000197956	4.852292382043587e-07	8.926254342737613
ENSG00000007866	4.852292382043587e-07	7.201515002425312
ENSG00000229267	4.852292382043587e-07	6.225336062558263
ENSG00000138279	4.852292382043587e-07	8.857148651680701
ENSG00000108387	4.852292382043587e-07	6.938710002695689
ENSG00000273226	4.852292382043639e-07	6.030562142314505
ENSG00000217801	4.88233296530542e-07	6.414567649946492
ENSG00000163374	4.90245986659003e-07	8.831224083586873
ENSG00000056050	4.912553386011252e-07	8.577577767490387
ENSG00000222724	4.983772906514516e-07	7.324777726859464
ENSG00000267904	4.983772906514516e-07	7.866009742077871
ENSG00000125827	4.983772906514587e-07	8.849018570379888
ENSG00000116663	4.983772906514587e-07	8.409632258378416
ENSG00000139160	4.983772906514587e-07	7.816225851130596
ENSG00000165923	5.014600309436806e-07	6.602571538449601
ENSG00000212884	5.014600309436833e-07	8.329451344655805
ENSG00000184785	5.045612086488368e-07	5.500654507257376
ENSG00000117592	5.150329952486965e-07	8.888134652692564
ENSG00000122218	5.182153036488566e-07	8.914059220786392
ENSG00000143756	5.203473974287839e-07	8.783439988049624
ENSG00000102743	5.203473974287866e-07	7.8243829008630055
ENSG00000216863	5.235614513375545e-07	7.953552858148153
ENSG00000226321	5.235614513375545e-07	6.056770097107656
ENSG00000237975	5.235614513375545e-07	3.1371615280327814
ENSG00000145476	5.28960914667693e-07	8.67061524210587
ENSG00000257718	5.322263970245719e-07	5.307882385578368
ENSG00000128039	5.37712232574693e-07	8.69400909374068
ENSG00000197958	5.410299358109159e-07	8.938449464688832
ENSG00000162989	5.432527251358897e-07	7.040387133792438
ENSG00000153404	5.499742022727898e-07	6.75640573106299
ENSG00000075340	5.499742022727898e-07	6.1216585968871735
ENSG00000178184	5.556367932292065e-07	7.206589475789944
ENSG00000204277	5.556367932292065e-07	4.038700690058025
ENSG00000235297	5.579175781490982e-07	6.0471125543523385
ENSG00000196352	5.706246087998176e-07	8.905929139485579
ENSG00000107960	5.764926083132148e-07	8.500341995132663
ENSG00000171451	5.764926083132148e-07	7.431893864455305
ENSG00000130477	5.776731888265999e-07	2.9446902846000413
ENSG00000186212	5.800413660056309e-07	7.048312408029518
ENSG00000102760	5.860029450684709e-07	8.82309400228606
ENSG00000171103	5.860029450684731e-07	8.294990738065595
ENSG00000132541	5.896082797945721e-07	8.401167223751626
ENSG00000261368	5.896082797945721e-07	1.7966863045522923
ENSG00000233325	5.920237395876865e-07	5.719106333975639
ENSG00000163486	5.981043159142774e-07	8.82155967809467
ENSG00000131061	6.192331810036316e-07	8.032402426277159
ENSG00000216915	6.192331810036316e-07	4.197480921581126
ENSG00000245008	6.217658583183439e-07	6.521898470348558
ENSG00000226807	6.217658583183439e-07	3.7177531575033305
ENSG00000187323	6.217658583183439e-07	7.94203678161274
ENSG00000168653	6.255836580897517e-07	8.819028961635654
ENSG00000184226	6.34580184341077e-07	7.795869940052584
ENSG00000185875	6.384740055461023e-07	8.405029285804249
ENSG00000259781	6.384740055461023e-07	7.867275996488533
ENSG00000233927	6.423909160369646e-07	8.938449464688832
ENSG00000205838	6.423909160369703e-07	4.445013683176185
ENSG00000139083	6.423909160369703e-07	8.807830231952062
ENSG00000261105	6.489707680697484e-07	4.326440415940016
ENSG00000101945	6.489707680697519e-07	8.095133839543722
ENSG00000155115	6.52949896405687e-07	8.700604850850103
ENSG00000184207	6.556157382120088e-07	8.506937752242088
ENSG00000189143	6.814715100792283e-07	5.653670883603836
ENSG00000115268	6.814715100792283e-07	8.938449464688832
ENSG00000110660	6.814715100792283e-07	8.847484246188499
ENSG00000143761	6.884377829059177e-07	8.930319383388017
ENSG00000082781	6.954728515800695e-07	8.244525450619843
ENSG00000232065	6.997271865608347e-07	4.993176471729079
ENSG00000120664	6.997271865608347e-07	5.189767743482303
ENSG00000116586	6.997271865608347e-07	8.700604850850103
ENSG00000117143	6.997271865608347e-07	8.905929139485579
ENSG00000143457	7.04006665597663e-07	8.807830231952062
ENSG00000130255	7.068736911481697e-07	8.938449464688832
ENSG00000180758	7.068736911481773e-07	8.161761317289915
ENSG00000160685	7.25786255458415e-07	8.818491029711891
ENSG00000164070	7.25786255458415e-07	8.087864055458006
ENSG00000107242	7.272611492834183e-07	8.897799058184765
ENSG00000169442	7.302196301380282e-07	7.684441585482194
ENSG00000147003	7.346791666801559e-07	5.418242374932309
ENSG00000173218	7.346791666801559e-07	7.106317669206797
ENSG00000188042	7.376667987515011e-07	8.661947228881296
ENSG00000237978	7.421702689846766e-07	6.007572069799998
ENSG00000104447	7.421702689846845e-07	6.846382276768305
ENSG00000116815	7.421702689846845e-07	7.9498612291018445
ENSG00000157343	7.451873286771431e-07	7.207592902052983
ENSG00000234215	7.467002991041393e-07	1.9998475307015162
ENSG00000171471	7.497351490865757e-07	5.7615816360334655
ENSG00000234705	7.497351490865757e-07	6.913723527919719
ENSG00000118193	7.497351490865757e-07	7.867058637493795
ENSG00000146411	7.543097810862141e-07	7.302912505370986
ENSG00000095794	7.543097810862141e-07	8.53892014552158
ENSG00000198924	7.543097810862141e-07	8.650748499197704
ENSG00000130158	7.619941625966985e-07	8.554721847779337
ENSG00000238526	7.666410381031002e-07	3.8861896198548322
ENSG00000213885	7.744467370001301e-07	6.333549074343386
ENSG00000102755	7.823291931636545e-07	6.102168586314738
ENSG00000231416	7.823291931636545e-07	5.060821234463554
ENSG00000268584	7.823291931636615e-07	6.420429938119958
ENSG00000085185	7.823291931636615e-07	8.705666283768139
ENSG00000139644	7.823291931636615e-07	8.934384424038425
ENSG00000160233	7.870958121763639e-07	7.590775217516532
ENSG00000232818	7.870958121763639e-07	6.890276770979631
ENSG00000253797	7.870958121763639e-07	8.686875404707495
ENSG00000116761	7.870958121763639e-07	8.447954927021248
ENSG00000177042	7.918904831053659e-07	8.698074134391087
ENSG00000205129	7.951025931989439e-07	7.388662706311776
ENSG00000164796	7.951025931989439e-07	3.3098190830739225
ENSG00000074276	7.951025931989439e-07	6.0086974787449625
ENSG00000272933	7.99944370749667e-07	7.110896343982662
ENSG00000253771	8.031880333177747e-07	6.563403393577349
ENSG00000240395	8.129954386803029e-07	5.082339915586085
ENSG00000163631	8.162902065293745e-07	6.620043806665846
ENSG00000227311	8.16290206529386e-07	3.8526204290606856
ENSG00000251141	8.212565551362441e-07	6.265586230889403
ENSG00000260063	8.212565551362441e-07	6.225280027762126
ENSG00000012174	8.212565551362441e-07	8.697536202467324
ENSG00000101843	8.212565551362441e-07	8.718399337643119
ENSG00000068394	8.245836563312164e-07	8.565179666941384
ENSG00000163624	8.346432680491166e-07	7.471922636954934
ENSG00000227781	8.43116739606266e-07	3.9615424350506756
ENSG00000112290	8.482406440655377e-07	6.972097996493166
ENSG00000122863	8.568473961181678e-07	6.709392035566519
ENSG00000164442	8.603136628206882e-07	8.930319383388017
ENSG00000136114	8.655384703810458e-07	7.425463974324638
ENSG00000160679	8.655384703810582e-07	8.857148651680701
ENSG00000132688	8.655384703810582e-07	8.004208221055865
ENSG00000160447	8.70793919853096e-07	7.732578799539939
ENSG00000181004	8.707939198531052e-07	7.999009215824168
ENSG00000107951	8.796215653851633e-07	8.549580943281407
ENSG00000092841	8.885356140020862e-07	8.914059220786392
ENSG00000270036	8.885356140020894e-07	4.328326647198601
ENSG00000267009	8.885356140020894e-07	6.2354411840601225
ENSG00000116604	8.93925854704355e-07	8.914059220786392
ENSG00000112312	8.993476701327196e-07	8.412824413779084
ENSG00000159884	8.993476701327196e-07	7.645042717465064
ENSG00000144712	9.08454678865718e-07	8.47894092803311
ENSG00000158864	9.176507192991412e-07	8.850014962647515
ENSG00000180730	9.176507192991412e-07	7.504622851620332
ENSG00000198171	9.176507192991412e-07	8.869343773631922
ENSG00000155959	9.176507192991412e-07	8.825624718745077
ENSG00000227999	9.23211426664917e-07	5.580187599158125
ENSG00000168994	9.23211426664917e-07	7.063679520309036
ENSG00000197712	9.23211426664917e-07	8.6812760398657
ENSG00000189221	9.23211426664917e-07	4.072146220724063
ENSG00000173566	9.232114266649219e-07	8.483005968683518
ENSG00000197653	9.381995358291733e-07	6.544916472240796
ENSG00000101638	9.419831209054537e-07	5.324085311680028
ENSG00000225603	9.476861397094299e-07	3.387053515860253
ENSG00000225518	9.476861397094299e-07	5.307492026189258
ENSG00000103404	9.572653417117576e-07	8.497325849898186
ENSG00000158079	9.630576712276223e-07	8.366989067339095
ENSG00000132436	9.630576712276223e-07	8.35471447380798
ENSG00000013523	9.727868411677526e-07	8.799700150651248
ENSG00000142675	9.78669825903567e-07	8.515455290017178
ENSG00000141837	9.885512207111325e-07	5.436547525389866
ENSG00000166224	9.98528916574339e-07	8.649752106930077
ENSG00000271420	1.004562133625743e-06	2.5746547224406755
ENSG00000101298	1.0106305400295968e-06	7.902444632482041
ENSG00000092036	1.014695791351551e-06	8.222684423897713
ENSG00000249738	1.0208232857506735e-06	3.6102078451311406
ENSG00000177600	1.0208232857506771e-06	8.934384424038425
ENSG00000100450	1.0311152484955062e-06	5.469791197373247
ENSG00000099139	1.0477910807837558e-06	6.096536983118951
ENSG00000123728	1.0583453736420046e-06	8.861213692331107
ENSG00000189343	1.0583453736420159e-06	8.918124261436798
ENSG00000137274	1.0647271354543894e-06	7.855953759787051
ENSG00000174827	1.0647271354543894e-06	6.593098144319111
ENSG00000152022	1.0647271354543894e-06	8.718399337643119
ENSG00000167553	1.0647271354543894e-06	8.639091309170245
ENSG00000232739	1.0711460392566273e-06	2.115814028026642
ENSG00000238055	1.0711460392566273e-06	3.7258705665830365
ENSG00000250091	1.0754460454748492e-06	6.629590500941627
ENSG00000166598	1.0754460454748492e-06	8.938449464688832
ENSG00000262251	1.0862690919605787e-06	7.17303667154921
ENSG00000260682	1.0862690919605787e-06	8.754984703496778
ENSG00000228106	1.099395577664453e-06	7.953703333597638
ENSG00000079101	1.1104511595462945e-06	3.5435476547892075
ENSG00000168056	1.1104511595463064e-06	8.901864098835173
ENSG00000085491	1.1216140203278039e-06	8.616693849803063
ENSG00000167799	1.1216140203278039e-06	8.156364931045905
ENSG00000088826	1.1216140203278039e-06	8.746854622195965
ENSG00000163386	1.1283636464954528e-06	8.800696542918878
ENSG00000261159	1.132885160482908e-06	7.7735031885113814
ENSG00000108861	1.132885160482908e-06	8.655351471771873
ENSG00000261618	1.139700238210353e-06	3.8951729420584265
ENSG00000143437	1.1465548793033016e-06	8.768714149639386
ENSG00000113269	1.1580677998248034e-06	8.697536202467324
ENSG00000243479	1.1627041416262805e-06	5.28504877933991
ENSG00000152213	1.165029025666011e-06	7.959152222989948
ENSG00000154639	1.1696922615612677e-06	7.7414770953206675
ENSG00000259236	1.1767209099997494e-06	5.511114591439945
ENSG00000143603	1.1767209099997494e-06	8.896264733993377
ENSG00000123360	1.1767209099997494e-06	8.320712327561639
ENSG00000102265	1.1767209099997494e-06	8.859679368139718
ENSG00000176871	1.188526001506924e-06	8.551653199396561
ENSG00000155324	1.188526001506924e-06	8.340579070469802
ENSG00000244998	1.188526001506924e-06	4.66689513983562
ENSG00000270059	1.2028430284616338e-06	1.3615759653873858
ENSG00000204624	1.2076522513315806e-06	4.598735344056217
ENSG00000125834	1.2149008964924295e-06	8.735655892512373
ENSG00000150907	1.2197566342532395e-06	8.807830231952062
ENSG00000152315	1.2270753752801892e-06	4.892903223832202
ENSG00000165197	1.2393675483621423e-06	4.809095345535708
ENSG00000172216	1.2393675483621423e-06	8.789039352891418
ENSG00000184486	1.2467997998245818e-06	2.858826214729201
ENSG00000086289	1.2467997998245818e-06	7.6973163115695815
ENSG00000214562	1.2517785088988955e-06	5.881509284536658
ENSG00000260081	1.2517785088988955e-06	5.897845070945763
ENSG00000213722	1.2517785088988955e-06	8.711265648609933
ENSG00000122126	1.2517785088988955e-06	8.820563285827042
ENSG00000183160	1.2517785088988955e-06	7.5864462274097395
ENSG00000184900	1.2592825615849998e-06	8.827159042936465
ENSG00000169372	1.2592825615849998e-06	8.344053676048151
ENSG00000162191	1.2718858800766271e-06	8.83375480004589
ENSG00000164587	1.279506203313033e-06	8.938449464688832
ENSG00000206921	1.2795062033130398e-06	5.044807018796056
ENSG00000169550	1.3000430673977329e-06	2.7134657937015985
ENSG00000174939	1.3052267689620055e-06	5.459516807808663
ENSG00000234377	1.3130397331727164e-06	5.534606589762311
ENSG00000126970	1.3130397331727303e-06	8.269013666823469
ENSG00000258885	1.3182734248005458e-06	2.3758342197114732
ENSG00000231473	1.3208978130212213e-06	5.827709820360954
ENSG00000113657	1.3208978130212283e-06	4.299958360685184
ENSG00000117724	1.3261617207071238e-06	8.531865928068289
ENSG00000158062	1.3340955501323167e-06	8.666012269531702
ENSG00000171960	1.3554769614161712e-06	8.476948143497854
ENSG00000219027	1.3635799175670486e-06	3.258537587190694
ENSG00000226363	1.3771888019224621e-06	3.0469462122526854
ENSG00000162722	1.3771888019224621e-06	5.678130075050039
ENSG00000117475	1.3771888019224621e-06	8.666550201455463
ENSG00000241335	1.3854169294968968e-06	1.231454674641536
ENSG00000177932	1.390928674235318e-06	6.001615561564815
ENSG00000118922	1.3964615706696111e-06	8.717861405719358
ENSG00000150510	1.399235975129164e-06	4.476161226166002
ENSG00000243224	1.404800745395946e-06	6.480725543875597
ENSG00000214226	1.413187951270759e-06	7.797061560465855
ENSG00000235508	1.413187951270759e-06	4.789150784642558
ENSG00000183317	1.4329463813811027e-06	8.397069637509748
ENSG00000174799	1.4500940476029636e-06	8.590769281709234
ENSG00000230005	1.4500940476029636e-06	4.690535791061938
ENSG00000004961	1.4558537974663189e-06	8.566916969730558
ENSG00000264812	1.4879290201836702e-06	4.993244323935518
ENSG00000227611	1.4879290201836702e-06	3.781046424305904
ENSG00000129534	1.4967944378447723e-06	8.801234474842639
ENSG00000104833	1.4967944378447803e-06	4.006576309608543
ENSG00000064199	1.5116834704477525e-06	5.632873570298868
ENSG00000162755	1.5206853507584662e-06	7.875038243345122
ENSG00000166682	1.5267153044094783e-06	7.1818986165153085
ENSG00000155875	1.5297389228837121e-06	3.4573693025913546
ENSG00000122862	1.5358034960070377e-06	8.926254342737613
ENSG00000165240	1.5358034960070377e-06	8.629426903678043
ENSG00000225620	1.5449438553182262e-06	2.764671367661524
ENSG00000160714	1.551066552191035e-06	8.859679368139718
ENSG00000185515	1.551066552191035e-06	8.671611634373498
ENSG00000107331	1.5541366698885367e-06	8.790573677082808
ENSG00000078596	1.5602944974288716e-06	8.901864098835173
ENSG00000185339	1.5757921898047331e-06	8.749923270578742
ENSG00000118997	1.5757921898047331e-06	7.183079730278611
ENSG00000224462	1.5851619514491939e-06	3.084059211841053
ENSG00000129473	1.591438284812437e-06	8.729060135402948
ENSG00000117118	1.600897742108194e-06	8.767179825447998
ENSG00000174326	1.610411411990853e-06	5.246494395483066
ENSG00000230490	1.6167841239282048e-06	5.164819014994527
ENSG00000265802	1.6167841239282048e-06	3.9651974057220585
ENSG00000166105	1.6263888117888479e-06	3.067153500238846
ENSG00000108848	1.6263888117888479e-06	8.930319383388017
ENSG00000231982	1.652271080402979e-06	6.38326972595575
ENSG00000215120	1.652271080402979e-06	3.0489542415134223
ENSG00000239223	1.652271080402979e-06	3.728341511211784
ENSG00000104626	1.6588034457917556e-06	8.39129983966164
ENSG00000235664	1.6620789604632341e-06	3.665534839933669
ENSG00000174595	1.6620789604632341e-06	1.6525771299509424
ENSG00000233469	1.6686487106653282e-06	3.226901871723304
ENSG00000117114	1.6752434981181777e-06	7.257899387383199
ENSG00000025800	1.6785503094278695e-06	8.79870375838362
ENSG00000144647	1.6785503094278695e-06	8.46774219834952
ENSG00000212197	1.6851828246171242e-06	2.54258128686756
ENSG00000149403	1.6951790016373991e-06	8.70313556730912
ENSG00000177189	1.71196647971279e-06	8.827159042936465
ENSG00000049541	1.7221157886279194e-06	8.416968926009385
ENSG00000204390	1.7391603562934234e-06	7.267669756315862
ENSG00000184788	1.7391603562934234e-06	7.585405682818934
ENSG00000143543	1.749465048009405e-06	8.909994180135985
ENSG00000137831	1.749465048009405e-06	7.755179573031682
ENSG00000214851	1.749465048009405e-06	2.85766965482453
ENSG00000110700	1.7563675199895857e-06	8.930319383388017
ENSG00000196935	1.7667704830055927e-06	5.771036215954216
ENSG00000206535	1.7667704830055927e-06	8.540992401636728
ENSG00000266970	1.7772328400006724e-06	3.9972751498212395
ENSG00000273174	1.7772328400006724e-06	5.989144293155465
ENSG00000177738	1.7948029730370723e-06	8.469611475866884
ENSG00000148219	1.7948029730370723e-06	7.805139138618371
ENSG00000241593	1.8018778143430696e-06	3.2527759956521476
ENSG00000164588	1.805425309781195e-06	1.9171071832211692
ENSG00000232573	1.8125405114497558e-06	8.486612548990056
ENSG00000143774	1.823264025239654e-06	8.889668976883954
ENSG00000187325	1.830446985805837e-06	8.603502335584217
ENSG00000169100	1.8304469858058436e-06	8.934384424038425
ENSG00000103253	1.852159925266091e-06	8.451482035747894
ENSG00000268041	1.8704435122659736e-06	7.58422626951035
ENSG00000164949	1.90005967325931e-06	8.068214336017801
ENSG00000163431	1.90005967325931e-06	5.164599976206753
ENSG00000143157	1.90005967325931e-06	8.831224083586873
ENSG00000260645	1.9075340457939143e-06	6.957066280652039
ENSG00000101282	1.9112818523272207e-06	5.9465686160684985
ENSG00000250056	1.9112818523272207e-06	5.272958481197679
ENSG00000117625	1.9187987703081867e-06	8.82155967809467
ENSG00000109390	1.9187987703081867e-06	8.70773853988329
ENSG00000215784	1.9187987703081867e-06	6.399829731737686
ENSG00000231607	1.956812828233427e-06	8.06881769465128
ENSG00000173801	1.9568128282334444e-06	8.179149846887361
ENSG00000226891	1.960653912699243e-06	5.410801719523101
ENSG00000078668	1.9799686009012262e-06	8.853083611030295
ENSG00000197329	1.9799686009012262e-06	8.926254342737613
ENSG00000198814	1.9877457141450494e-06	8.131313248201813
ENSG00000123562	1.9877457141450494e-06	8.900329774643783
ENSG00000272123	1.991645303513317e-06	3.5965798691452813
ENSG00000172888	1.9994666145091205e-06	8.668542985990719
ENSG00000174032	2.031048924819079e-06	8.596368646551031
ENSG00000229800	2.0510314324656322e-06	3.392614955672644
ENSG00000165175	2.063111740427166e-06	8.548919504339759
ENSG00000234222	2.063111740427166e-06	6.80883033382137
ENSG00000138346	2.063111740427166e-06	8.209086952483297
ENSG00000149548	2.0712033427035314e-06	7.269665650043141
ENSG00000182552	2.075260604329679e-06	8.45127905715011
ENSG00000070601	2.075260604329679e-06	3.7677132394676516
ENSG00000232803	2.0833981177922486e-06	5.481154909397391
ENSG00000198954	2.0956620719331773e-06	8.559783280697372
ENSG00000080561	2.0956620719331773e-06	8.49167398190809
ENSG00000197385	2.095662071933196e-06	8.449947711556506
ENSG00000158710	2.103876659991411e-06	8.897799058184765
ENSG00000196405	2.1038766599914224e-06	8.775106928151025
ENSG00000142945	2.116256750087381e-06	7.8928131081080855
ENSG00000116857	2.116256750087381e-06	8.79716943419223
ENSG00000163159	2.1370463937284315e-06	8.742251649621798
ENSG00000108671	2.18347863415459e-06	8.853083611030295
ENSG00000151611	2.1963097385037695e-06	7.803775247433295
ENSG00000121851	2.2396069156519425e-06	8.723998702484916
ENSG00000163069	2.25275564592692e-06	7.739503836355878
ENSG00000270504	2.25275564592692e-06	4.572498646163358
ENSG00000171033	2.2748356447030576e-06	8.230690998180636
ENSG00000138780	2.3105979671380383e-06	8.438290521529044
ENSG00000143569	2.3105979671380383e-06	8.889668976883954
ENSG00000213358	2.3105979671380383e-06	2.7841955773789615
ENSG00000221643	2.319622827268347e-06	3.4790320168491333
ENSG00000146350	2.319622827268347e-06	7.892859698569733
ENSG00000179241	2.3332238220551497e-06	4.690689169809142
ENSG00000229117	2.3469016303715325e-06	8.938449464688832
ENSG00000131724	2.369869805097954e-06	8.697536202467324
ENSG00000221500	2.369869805097954e-06	6.451271295038166
ENSG00000235477	2.3837544890219622e-06	7.932001315599112
ENSG00000040341	2.3930544462522914e-06	8.69193683762553
ENSG00000114391	2.3930544462523e-06	8.934384424038425
ENSG00000177685	2.407069947756215e-06	8.865278732981514
ENSG00000075391	2.407069947756215e-06	7.935116889970313
ENSG00000197858	2.407069947756215e-06	8.889668976883954
ENSG00000177640	2.4164575096638777e-06	5.652854882515961
ENSG00000199370	2.4306050103212434e-06	3.40068747201136
ENSG00000117650	2.4306050103212434e-06	7.836040090890461
ENSG00000242712	2.4306050103212434e-06	5.197488471242348
ENSG00000246090	2.4306050103212434e-06	8.043469181232558
ENSG00000197557	2.4306050103212434e-06	8.225885047008685
ENSG00000223431	2.4448322818539e-06	3.9449158882824253
ENSG00000144821	2.4448322818539e-06	8.605574591699366
ENSG00000183856	2.4687228419559905e-06	7.966640822905937
ENSG00000127084	2.4831649501376817e-06	8.741255257354169
ENSG00000233217	2.4928381968318644e-06	4.016723122159723
ENSG00000248538	2.5074161539642305e-06	4.962167560515895
ENSG00000158301	2.5171803739784074e-06	7.7902957058768925
ENSG00000211491	2.5466932724385126e-06	2.4448883056349753
ENSG00000120885	2.546693272438522e-06	6.989411071666732
ENSG00000171931	2.546693272438522e-06	4.222078945209513
ENSG00000121064	2.5566047584371803e-06	8.869343773631922
ENSG00000167283	2.5566047584372027e-06	8.897799058184765
ENSG00000268088	2.5966235185368387e-06	4.990082758314855
ENSG00000132702	2.5966235185368387e-06	3.93969084757902
ENSG00000213621	2.6117855397920464e-06	5.177009866116073
ENSG00000204116	2.6117855397920557e-06	8.675676675023904
ENSG00000250673	2.627032808461375e-06	5.87977119697167
ENSG00000164291	2.627032808461375e-06	8.38490706115
ENSG00000143393	2.637245240689107e-06	8.869343773631922
ENSG00000143195	2.652635610464482e-06	6.106408472881207
ENSG00000176890	2.652635610464482e-06	8.377702368247224
ENSG00000105639	2.662943871483906e-06	8.863744408790124
ENSG00000253619	2.6784786294573467e-06	4.525638493482521
ENSG00000115085	2.678478629457361e-06	7.575129567868133
ENSG00000213015	2.6941006427380174e-06	8.724995094752542
ENSG00000162851	2.6941006427380174e-06	8.689406121166513
ENSG00000270820	2.704564025290218e-06	7.5167116430026475
ENSG00000178125	2.7098103810450996e-06	1.1893829194403254
ENSG00000124120	2.7203325090926583e-06	8.712799972801323
ENSG00000152154	2.7203325090926727e-06	8.068317885478864
ENSG00000138400	2.7628158250888815e-06	5.190362793651666
ENSG00000232124	2.7628158250888815e-06	6.22174444916843
ENSG00000244039	2.7628158250888815e-06	3.9860661734707215
ENSG00000154760	2.7628158250888815e-06	8.89373401753436
ENSG00000133142	2.7628158250888815e-06	8.732128783785727
ENSG00000130037	2.773536063490661e-06	6.486192707851246
ENSG00000249430	2.778911192054705e-06	4.40882584178643
ENSG00000144395	2.7896915574506774e-06	7.012906751882294
ENSG00000152784	2.816818941793526e-06	8.30005217098363
ENSG00000184517	2.833217103751831e-06	7.969892492329673
ENSG00000008405	2.833217103751831e-06	8.625361863027637
ENSG00000133131	2.833217103751831e-06	8.546591766478524
ENSG00000196754	2.849707163815175e-06	3.98544965299671
ENSG00000196632	2.849707163815175e-06	6.479138225903625
ENSG00000176222	2.849707163815175e-06	7.801985441495821
ENSG00000249042	2.860751835294985e-06	7.724146646031397
ENSG00000229473	2.8662896154866112e-06	6.385132688629484
ENSG00000006453	2.8773961567863407e-06	6.280890907170536
ENSG00000162600	2.8773961567863407e-06	8.643156349820652
ENSG00000204860	2.8941336980066357e-06	3.5063544602798333
ENSG00000170385	2.9053440944962466e-06	8.78750502870003
ENSG00000240751	2.9053440944962466e-06	4.505164395222959
ENSG00000169188	2.933553296924143e-06	8.485078224798666
ENSG00000071073	2.9506051979628044e-06	8.660950836613667
ENSG00000187492	2.9506051979628044e-06	4.693291310827838
ENSG00000116984	2.9506051979628044e-06	8.840888489079076
ENSG00000137364	2.967752505068201e-06	8.626896187219026
ENSG00000145425	2.9677525050682274e-06	8.934384424038425
ENSG00000198937	2.9792372989604805e-06	8.647221390471058
ENSG00000231584	2.9792372989604805e-06	7.756458079950213
ENSG00000166582	2.9965447539807943e-06	7.714018203035452
ENSG00000196924	3.0139489846937724e-06	8.875939530741345
ENSG00000147604	3.013948984693815e-06	8.938449464688832
ENSG00000258984	3.025605825345063e-06	4.121400290893603
ENSG00000143436	3.025605825345063e-06	8.605036659775605
ENSG00000145331	3.043172502233687e-06	8.351107893501442
ENSG00000166263	3.043172502233687e-06	7.6049816247243
ENSG00000272009	3.043172502233687e-06	7.152167938787946
ENSG00000273107	3.0608373431569967e-06	4.864094218849962
ENSG00000137507	3.0726686987447334e-06	4.875607685966442
ENSG00000235241	3.1084275035865586e-06	2.9647233187676556
ENSG00000125898	3.1324888975087605e-06	7.567229433596699
ENSG00000212747	3.156729524571374e-06	5.161622393006547
ENSG00000176974	3.168917449809075e-06	8.62283114656862
ENSG00000100439	3.168917449809075e-06	8.702932588711338
ENSG00000131019	3.187284303964248e-06	5.060544786979759
ENSG00000144713	3.1995857528890735e-06	8.942514505339238
ENSG00000260805	3.199585752889102e-06	6.797934340254575
ENSG00000242732	3.199585752889102e-06	7.970642089203114
ENSG00000138663	3.2181236505704896e-06	8.700604850850103
ENSG00000163577	3.2367649057450956e-06	5.475046544922257
ENSG00000005189	3.2492501024737227e-06	7.592281116440789
ENSG00000102316	3.2492501024737227e-06	8.884069612042156
ENSG00000177855	3.2492501024737227e-06	5.265515399258935
ENSG00000213064	3.280666219304297e-06	8.780909271590605
ENSG00000204164	3.280666219304297e-06	8.028284882478454
ENSG00000163346	3.280666219304297e-06	8.900329774643783
ENSG00000116981	3.299656001500438e-06	2.2777353903296107
ENSG00000271721	3.299656001500438e-06	7.442707605632474
ENSG00000143621	3.312374582411732e-06	8.905929139485579
ENSG00000162669	3.3187515532845334e-06	3.865770215036143
ENSG00000182899	3.350814050143552e-06	8.942514505339238
ENSG00000117308	3.350814050143582e-06	8.32065982441334
ENSG00000151150	3.3637223415906277e-06	7.721153684430946
ENSG00000168556	3.3637223415906277e-06	8.467821669929414
ENSG00000174307	3.3831745495594966e-06	8.26287637005791
ENSG00000171873	3.3831745495594966e-06	2.5291083605343125
ENSG00000242276	3.3831745495595084e-06	4.5556676674554994
ENSG00000264442	3.3831745495595084e-06	6.495564619382291
ENSG00000168393	3.402734992747227e-06	8.469355994120802
ENSG00000072858	3.402734992747257e-06	8.813429596793856
ENSG00000241794	3.422404247866238e-06	1.9009326811896834
ENSG00000174748	3.4355778218048644e-06	8.938449464688832
ENSG00000163794	3.4355778218048644e-06	6.4240553214419736
ENSG00000129038	3.4887617598337348e-06	3.2882912929130477
ENSG00000011105	3.4887617598337348e-06	5.07535729396928
ENSG00000121481	3.5224030928692906e-06	8.634488336596078
ENSG00000204356	3.542737495295038e-06	8.819028961635654
ENSG00000198732	3.54273749529505e-06	8.880004571391751
ENSG00000263753	3.556356466347546e-06	8.781905663858234
ENSG00000103723	3.5631848293148336e-06	5.006420483588878
ENSG00000170011	3.5975163108197965e-06	7.279005980556858
ENSG00000237025	3.5975163108197965e-06	3.988737779229692
ENSG00000004487	3.5975163108197965e-06	8.73872454089515
ENSG00000071575	3.5975163108197965e-06	8.791570069350437
ENSG00000171806	3.632165959412111e-06	8.390100468796229
ENSG00000163923	3.653109641952399e-06	8.38396317203067
ENSG00000115255	3.6882742386431617e-06	8.006804343799006
ENSG00000163040	3.688274238643214e-06	5.654986731427584
ENSG00000243517	3.723764390615803e-06	7.024419160505324
ENSG00000091157	3.759582982721862e-06	8.618766105918214
ENSG00000182459	3.759582982721862e-06	6.220865788542815
ENSG00000109680	3.7812329984454626e-06	7.603781918332112
ENSG00000185420	3.7812329984454626e-06	8.475413819306464
ENSG00000226856	3.7812329984454626e-06	5.350929720510374
ENSG00000105810	3.7812329984454626e-06	8.803562212703872
ENSG00000147224	3.7812329984454626e-06	8.837819840696298
ENSG00000125744	3.8030029320545924e-06	7.729391099990387
ENSG00000159377	3.839554367240423e-06	8.914059220786392
ENSG00000118515	3.839554367240423e-06	8.869343773631922
ENSG00000132646	3.839554367240423e-06	8.796173041924604
ENSG00000231265	3.839554367240423e-06	5.6052984066287275
ENSG00000165626	3.8616471989466244e-06	5.2324043455826
ENSG00000198242	3.8616471989466244e-06	8.909994180135985
ENSG00000272065	3.876443638433841e-06	5.029405875083334
ENSG00000138640	3.876443638433862e-06	8.857148651680701
ENSG00000173915	3.898740604514232e-06	8.789039352891418
ENSG00000204410	3.913673733913808e-06	7.969595997281818
ENSG00000176659	3.958803981217443e-06	5.1440672556207225
ENSG00000269904	3.996794533034283e-06	4.663661868990422
ENSG00000174628	3.996794533034283e-06	6.97511179334002
ENSG00000221743	3.996794533034283e-06	7.500424511969427
ENSG00000213657	4.019756933816718e-06	7.064024233197439
ENSG00000256101	4.019756933816718e-06	3.373239234311039
ENSG00000116194	4.0351356415284e-06	7.130496333939814
ENSG00000150456	4.035135641528436e-06	7.530008499044868
ENSG00000187033	4.035135641528436e-06	5.45241669150881
ENSG00000104408	4.058309860353395e-06	8.918124261436798
ENSG00000126088	4.097218308340947e-06	8.770706934174642
ENSG00000138758	4.136485414647936e-06	8.741255257354169
ENSG00000170191	4.160219149207905e-06	7.895461418898342
ENSG00000116584	4.160219149207905e-06	8.922189302087205
ENSG00000135298	4.160219149207965e-06	8.13530027410786
ENSG00000121486	4.1840838268216125e-06	8.710269256342306
ENSG00000207652	4.200066699266697e-06	6.043107448323872
ENSG00000189423	4.200066699266697e-06	8.411959996239649
ENSG00000091039	4.224151153185016e-06	8.819028961635654
ENSG00000234719	4.240281187166235e-06	7.788964360283288
ENSG00000163467	4.289027483959827e-06	6.205293070416719
ENSG00000172954	4.305395677141611e-06	8.297312898766952
ENSG00000132676	4.371471197472609e-06	8.888134652692564
ENSG00000173209	4.396500046041359e-06	8.89373401753436
ENSG00000143450	4.396500046041382e-06	6.280880045438424
ENSG00000073792	4.396500046041382e-06	5.316474095886824
ENSG00000225439	4.396500046041382e-06	7.796130594907945
ENSG00000244291	4.396500046041382e-06	6.97011084310624
ENSG00000117640	4.421666667110277e-06	8.659416512422277
ENSG00000257877	4.480928647089197e-06	4.025216974611346
ENSG00000136149	4.506559770062347e-06	7.906306694534664
ENSG00000184319	4.5756004998388016e-06	7.61809655791368
ENSG00000117523	4.5756004998388016e-06	8.922189302087205
ENSG00000176531	4.5756004998388016e-06	8.283333548038136
ENSG00000053108	4.5756004998388016e-06	5.100063111637466
ENSG00000204581	4.593018937629144e-06	6.915777501955173
ENSG00000102144	4.593018937629185e-06	8.914059220786392
ENSG00000130055	4.619266187536958e-06	4.754351442128146
ENSG00000253734	4.619266187536975e-06	5.417722005232224
ENSG00000235609	4.689965803910095e-06	5.960726955473182
ENSG00000139287	4.71674543572369e-06	3.456206357052441
ENSG00000170469	4.734680130741413e-06	8.286270221692721
ENSG00000177225	4.743672045974477e-06	8.814963920985246
ENSG00000160460	4.761705154998787e-06	7.260393273761513
ENSG00000185522	4.7888784456868155e-06	8.413900277626606
ENSG00000136108	4.7888784456868155e-06	8.657882188230888
ENSG00000114790	4.834498859128312e-06	5.908797432512075
ENSG00000154640	4.834498859128312e-06	8.771244866098403
ENSG00000259863	4.862071340755227e-06	4.106719633754813
ENSG00000168032	4.90836172981863e-06	5.202907951422508
ENSG00000134690	4.90836172981863e-06	8.044924033844053
ENSG00000148688	4.9550756218373825e-06	8.644690674012041
ENSG00000134597	4.9550756218373825e-06	8.609101700426011
ENSG00000163746	4.9550756218373825e-06	4.086894154974554
ENSG00000203761	4.983308778237205e-06	7.8942350796013345
ENSG00000105088	4.983308778237205e-06	3.8907089746529
ENSG00000130779	5.002216721252644e-06	8.851549286838905
ENSG00000115317	5.002216721252644e-06	8.533320780679784
ENSG00000200742	5.030707993014995e-06	3.5299358524851865
ENSG00000165972	5.0307079930150124e-06	6.063041991160046
ENSG00000167447	5.078540406408918e-06	8.652282823389093
ENSG00000044524	5.078540406408918e-06	4.584823442337072
ENSG00000155850	5.078540406408918e-06	8.720930054102137
ENSG00000108375	5.078540406408918e-06	5.397621826416454
ENSG00000268536	5.107449363020525e-06	4.381645622189134
ENSG00000162441	5.136516456085967e-06	8.449409779632743
ENSG00000074590	5.136516456085967e-06	5.280862265237796
ENSG00000143669	5.136516456085967e-06	8.69247476954929
ENSG00000243440	5.155982779970188e-06	6.859081892834671
ENSG00000099377	5.155982779970188e-06	7.399208683405614
ENSG00000115364	5.185315273728105e-06	8.647221390471058
ENSG00000232909	5.204959301854959e-06	6.43407524908501
ENSG00000186468	5.26432147379392e-06	8.914059220786392
ENSG00000150938	5.264321473793948e-06	7.805091201497627
ENSG00000143575	5.284253059466119e-06	8.889668976883954
ENSG00000111639	5.284253059466119e-06	8.8322204758545
ENSG00000137193	5.314286483948824e-06	8.918124261436798
ENSG00000147100	5.344483921244046e-06	5.31728499196538
ENSG00000186952	5.364707086988232e-06	7.00411826890482
ENSG00000116191	5.364707086988232e-06	8.930319383388017
ENSG00000189050	5.395179783783061e-06	8.500341995132665
ENSG00000154654	5.395179783783061e-06	5.162069288107933
ENSG00000114942	5.425818786092419e-06	8.942514505339238
ENSG00000120370	5.446337607844964e-06	8.648755714662448
ENSG00000163125	5.446337607844964e-06	8.849018570379888
ENSG00000130508	5.446337607844964e-06	6.562788604041376
ENSG00000109265	5.529161060763144e-06	3.329595454586889
ENSG00000026025	5.529161060763144e-06	8.938449464688832
ENSG00000102804	5.529161060763144e-06	8.674142350832515
ENSG00000224747	5.560530801056351e-06	5.296974602813381
ENSG00000142686	5.560530801056351e-06	8.570444078457202
ENSG00000166532	5.560530801056351e-06	7.628257882027872
ENSG00000138107	5.581538896664839e-06	8.82309400228606
ENSG00000196411	5.581538896664888e-06	7.691829299425928
ENSG00000068078	5.592071523901071e-06	6.765328426294521
ENSG00000116128	5.613194102459787e-06	8.831224083586873
ENSG00000258640	5.634393334065144e-06	3.9899112462886537
ENSG00000032742	5.634393334065144e-06	8.022606046056765
ENSG00000175606	5.645021777814216e-06	8.654355079504244
ENSG00000158321	5.645021777814216e-06	6.125505740999703
ENSG00000088926	5.645021777814216e-06	3.695571547882995
ENSG00000228527	5.666336487791505e-06	3.2706308741219
ENSG00000198700	5.666336487791505e-06	8.855614327489313
ENSG00000198650	5.666336487791505e-06	5.854654821081186
ENSG00000086717	5.666336487791505e-06	5.0526151971274205
ENSG00000116030	5.698453610359937e-06	8.843419205538092
ENSG00000267312	5.719962121739392e-06	6.220758279770234
ENSG00000010072	5.752371206810887e-06	8.29573164858714
ENSG00000256018	5.752371206810887e-06	5.489925646424133
ENSG00000227848	5.752371206810969e-06	3.950447520004271
ENSG00000236060	5.78495668534607e-06	5.360441986447351
ENSG00000088833	5.78495668534607e-06	8.817494637444264
ENSG00000164411	5.80677878696075e-06	5.330181187836927
ENSG00000160062	5.839660295676799e-06	7.655957540135446
ENSG00000185046	5.872720654539263e-06	3.6118336117497685
ENSG00000178397	5.894860713848125e-06	8.607108915890754
ENSG00000227708	5.9282212243359224e-06	5.772621489875929
ENSG00000171119	5.9282212243359224e-06	5.882070300994319
ENSG00000270681	5.928221224335954e-06	7.1469385362794595
ENSG00000253924	5.9505622506652e-06	3.161910408909558
ENSG00000167085	5.984225516280888e-06	8.745320298004575
ENSG00000232434	5.984225516280888e-06	7.344609033625731
ENSG00000176715	6.018071693561656e-06	8.820563285827042
ENSG00000136688	6.01807169356171e-06	4.5860516673446075
ENSG00000235251	6.040737898100727e-06	6.1495807716235475
ENSG00000147804	6.052101732136208e-06	8.524732239035103
ENSG00000064655	6.109229637819855e-06	7.695315169500464
ENSG00000135250	6.109229637819855e-06	8.76311478479759
ENSG00000205277	6.109229637819855e-06	3.253555970891858
ENSG00000101608	6.1322255410387235e-06	8.905929139485579
ENSG00000259744	6.143754651456599e-06	1.9590095874330375
ENSG00000248468	6.166875369256153e-06	3.1665817344222735
ENSG00000143315	6.166875369256153e-06	8.73972093316278
ENSG00000165973	6.166875369256153e-06	2.448543353693823
ENSG00000239719	6.166875369256153e-06	6.178037563165944
ENSG00000089289	6.166875369256153e-06	8.774313514481182
ENSG00000112667	6.190079656155013e-06	8.718399337643119
ENSG00000214708	6.201713228168198e-06	4.080901930279613
ENSG00000224032	6.2250434101417e-06	8.793104393541824
ENSG00000196396	6.2250434101417334e-06	8.886600328501174
ENSG00000253327	6.2250434101417334e-06	4.70105588451156
ENSG00000116670	6.2250434101417334e-06	8.616235389459197
ENSG00000146216	6.260196822207166e-06	5.726368498518977
ENSG00000267215	6.260196822207166e-06	4.468952474434787
ENSG00000244567	6.283738281003232e-06	7.844845656003104
ENSG00000197358	6.295540875188586e-06	2.5051339133928603
ENSG00000123353	6.3192099763347484e-06	8.389430562144273
ENSG00000212978	6.3192099763347484e-06	8.138314962506804
ENSG00000268034	6.3192099763347484e-06	4.295120283954488
ENSG00000197943	6.319209976334771e-06	8.909994180135985
ENSG00000179021	6.354873961393768e-06	8.629426903678045
ENSG00000069956	6.354873961393768e-06	8.83528912423728
ENSG00000089220	6.4147439537799135e-06	8.914059220786392
ENSG00000077721	6.438843322618121e-06	8.832758407778263
ENSG00000176732	6.475155492650805e-06	6.099019492720859
ENSG00000201662	6.536113256348233e-06	3.6320807242752773
ENSG00000243587	6.57295206301577e-06	7.224358115460125
ENSG00000125514	6.57295206301577e-06	3.5964383240219804
ENSG00000152270	6.634793613170532e-06	7.377274140233415
ENSG00000143442	6.634793613170532e-06	8.901864098835173
ENSG00000177455	6.697193731965689e-06	7.3030056220501365
ENSG00000143258	6.772817971243537e-06	8.777840623207828
ENSG00000188419	6.772817971243537e-06	8.639091309170245
ENSG00000204628	6.836463954917291e-06	8.938449464688832
ENSG00000257987	6.874926809293102e-06	2.1415515443983564
ENSG00000229766	6.874926809293102e-06	6.016282586016547
ENSG00000105427	6.874926809293102e-06	3.628620589656366
ENSG00000134287	6.900684063054549e-06	8.871874490090939
ENSG00000122507	6.965483240530883e-06	8.555718240046966
ENSG00000134291	6.978513002335009e-06	8.780909271590605
ENSG00000116138	6.978513002335009e-06	8.705666283768139
ENSG00000215244	7.004642772476201e-06	5.307591676778897
ENSG00000244198	7.004642772476201e-06	6.626555889493986
ENSG00000180769	7.004642772476201e-06	5.421401391537374
ENSG00000172456	7.0703788471371195e-06	7.921949453632634
ENSG00000198755	7.083596953621551e-06	8.930319383388017
ENSG00000145863	7.083596953621551e-06	1.9185097432640854
ENSG00000035720	7.083596953621551e-06	8.853083611030295
ENSG00000213033	7.150044176875519e-06	5.252293589127007
ENSG00000151292	7.176790283799281e-06	8.853083611030295
ENSG00000211817	7.190199333470638e-06	2.4715595727738786
ENSG00000138796	7.217089630892571e-06	8.6812760398657
ENSG00000202415	7.217089630892571e-06	3.3213003338964198
ENSG00000174371	7.217089630892571e-06	7.995402635517631
ENSG00000158716	7.257606191209052e-06	8.402216119167553
ENSG00000072071	7.257606191209052e-06	8.433484570357095
ENSG00000163156	7.284738457207899e-06	8.57990550535162
ENSG00000236983	7.325619526251096e-06	3.8350301828650393
ENSG00000115963	7.325619526251096e-06	8.393004596859344
ENSG00000165644	7.394244547301272e-06	8.64415274208828
ENSG00000100979	7.435715351900562e-06	8.680535129344154
ENSG00000002726	7.435715351900562e-06	5.412604693529999
ENSG00000242110	7.435715351900562e-06	6.658125928127919
ENSG00000251364	7.435715351900562e-06	8.660747858015883
ENSG00000271959	7.435715351900562e-06	4.985767343309957
ENSG00000141367	7.505330010616035e-06	8.908459855944596
ENSG00000225039	7.505330010616076e-06	4.80039349954081
ENSG00000132763	7.54739866897368e-06	8.42908457638071
ENSG00000101182	7.54739866897368e-06	8.877473854932733
ENSG00000224452	7.5755700972040945e-06	4.1451579434758345
ENSG00000175741	7.618016583676369e-06	6.909116653662807
ENSG00000231500	7.660691319871467e-06	8.942514505339238
ENSG00000198535	7.68926852772137e-06	5.365390245987017
ENSG00000156026	7.775615431704433e-06	8.573512726839981
ENSG00000213729	7.775615431704433e-06	6.577558356994123
ENSG00000272323	7.84828142566894e-06	5.413866905648013
ENSG00000147144	7.84828142566894e-06	8.488940286851289
ENSG00000230373	7.921598989470484e-06	7.123982851904913
ENSG00000136492	7.965904598625569e-06	8.084860498258168
ENSG00000258099	7.995573698177172e-06	4.182213319285181
ENSG00000147065	7.995573698177172e-06	8.916589937245408
ENSG00000233762	7.995573698177172e-06	7.895901378520915
ENSG00000240005	8.040276289093232e-06	7.000400652729852
ENSG00000224184	8.070211172048068e-06	3.721931774231918
ENSG00000166347	8.085218696426384e-06	8.5857078487912
ENSG00000273314	8.160658971372623e-06	6.725982461872644
ENSG00000143183	8.19102384076993e-06	8.914059220786392
ENSG00000186301	8.19102384076993e-06	8.41037316889996
ENSG00000101349	8.206246907722364e-06	3.8347734811226335
ENSG00000107537	8.313571159960751e-06	8.549122482937543
ENSG00000128923	8.313571159960751e-06	8.828693367127855
ENSG00000101079	8.32901272230466e-06	8.729060135402948
ENSG00000107719	8.359978458142943e-06	8.699123029807012
ENSG00000185010	8.359978458142973e-06	8.22094712110854
ENSG00000104611	8.406634293073449e-06	6.8170992704212185
ENSG00000100647	8.484949774057828e-06	8.827159042936465
ENSG00000256733	8.484949774057948e-06	4.474314785840748
ENSG00000184675	8.53227459933911e-06	8.46828013027328
ENSG00000249784	8.53227459933911e-06	3.5461035784782364
ENSG00000187695	8.563965082976514e-06	5.746042341601289
ENSG00000109158	8.61171266538901e-06	6.189607415637022
ENSG00000158793	8.61171266538901e-06	8.689944053090274
ENSG00000143595	8.643686185338412e-06	3.6897656423138434
ENSG00000130985	8.691860127277708e-06	8.914059220786392
ENSG00000150995	8.69186012727774e-06	8.675676675023904
ENSG00000237214	8.69186012727774e-06	6.913157499546863
ENSG00000267074	8.740291626165283e-06	6.5569727347737805
ENSG00000167525	8.740291626165283e-06	8.194073086735507
ENSG00000162543	8.740291626165283e-06	5.352990182602834
ENSG00000233977	8.772723027733318e-06	4.3360192177779995
ENSG00000231105	8.772723027733318e-06	7.268926086180689
ENSG00000197296	8.821586710529575e-06	8.703135567309122
ENSG00000197275	8.821586710529575e-06	6.385550842597766
ENSG00000132423	8.903607003350669e-06	8.155113057032192
ENSG00000162923	8.903607003350669e-06	8.89373401753436
ENSG00000196914	8.903607003350747e-06	8.901864098835173
ENSG00000188112	8.953169843847086e-06	5.160549162323899
ENSG00000252874	9.0363633248964e-06	4.94191150243474
ENSG00000146112	9.0363633248964e-06	8.829689759395484
ENSG00000096696	9.086634861620681e-06	5.071414895165716
ENSG00000108061	9.086634861620681e-06	8.750919662846371
ENSG00000268836	9.171017530792635e-06	4.321713093349555
ENSG00000103485	9.171017530792668e-06	8.865278732981514
ENSG00000118513	9.171017530792668e-06	7.308038353866419
ENSG00000171843	9.222007425429862e-06	8.89373401753436
ENSG00000128487	9.290417146780327e-06	8.46585442011086
ENSG00000137547	9.307595489119386e-06	8.767179825447998
ENSG00000122591	9.307595489119386e-06	8.814425989061487
ENSG00000101888	9.342043628144403e-06	8.586704241058829
ENSG00000164938	9.342043628144403e-06	8.942514505339238
ENSG00000197915	9.359313528001365e-06	3.2365267594552196
ENSG00000164256	9.359313528001365e-06	1.7637597182209872
ENSG00000197168	9.359313528001365e-06	4.583253626114422
ENSG00000101856	9.393945246952034e-06	8.747313082539833
ENSG00000248099	9.393945246952034e-06	5.206683967694409
ENSG00000135540	9.393945246952034e-06	7.568297951042679
ENSG00000121904	9.411307169713427e-06	3.5140699423719095
ENSG00000197558	9.446123401599515e-06	6.965921880945125
ENSG00000164105	9.446123401599515e-06	8.461146441240096
ENSG00000228886	9.481063162663804e-06	3.0258428596379314
ENSG00000253978	9.498579497210668e-06	1.5266674810018481
ENSG00000148399	9.498579497210752e-06	8.865278732981514
ENSG00000143318	9.533705336211302e-06	5.139604894458501
ENSG00000151553	9.533705336211302e-06	8.724995094752542
ENSG00000144320	9.586627807628554e-06	8.779374947399216
ENSG00000099256	9.622065878819132e-06	7.327549880194388
ENSG00000198855	9.67545867942473e-06	8.857148651680701
ENSG00000231226	9.67545867942473e-06	2.534874764537785
ENSG00000223750	9.67545867942473e-06	3.582472551889966
ENSG00000135900	9.67545867942473e-06	8.643156349820652
ENSG00000197555	9.675458679424766e-06	8.794638717733214
ENSG00000119899	9.711211628942878e-06	8.745858229928336
ENSG00000248309	9.729135588349341e-06	8.534855104871173
ENSG00000184867	9.729135588349394e-06	8.726529418943931
ENSG00000163866	9.765078743831453e-06	8.596165667953247
ENSG00000171862	9.765078743831453e-06	8.849018570379888
ENSG00000168434	9.81923237341618e-06	8.612628809152657
ENSG00000248610	9.81923237341618e-06	6.806063935228699
ENSG00000198435	9.81923237341618e-06	6.140602311652079
ENSG00000249996	9.81923237341618e-06	3.106220939979675
ENSG00000163682	9.81923237341618e-06	8.938449464688832
ENSG00000164556	9.873673970771436e-06	7.398222105507381
ENSG00000119969	9.910129071826415e-06	8.30059010290739
ENSG00000270028	9.965053863474853e-06	5.032343340639442
ENSG00000145592	1.0001832453887716e-05	8.942514505339238
ENSG00000115194	1.0020270531937263e-05	3.884130523590695
ENSG00000112852	1.0057244528010921e-05	6.215198113149619
ENSG00000109787	1.0057244528010921e-05	8.89373401753436
ENSG00000110880	1.0112950947548996e-05	8.885603936233545
ENSG00000188295	1.0150252821625812e-05	7.902359583742272
ENSG00000041353	1.0150252821625812e-05	4.74507680596703
ENSG00000165511	1.0150252821625812e-05	7.156305745840873
ENSG00000102780	1.0206453132896362e-05	7.469085056910294
ENSG00000069248	1.0244085656431326e-05	8.802768799034027
ENSG00000256049	1.0262951780488051e-05	4.070751295177033
ENSG00000188611	1.0300784033208092e-05	5.388450825588269
ENSG00000146263	1.0300784033208092e-05	8.506937752242088
ENSG00000167037	1.0300784033208092e-05	2.900337818494634
ENSG00000158258	1.0357783266569288e-05	6.532538811128982
ENSG00000203721	1.0357783266569288e-05	5.155370071334901
ENSG00000100997	1.0357783266569288e-05	8.779912879322977
ENSG00000175390	1.039595064923764e-05	8.901864098835173
ENSG00000006125	1.045345469564506e-05	8.871874490090939
ENSG00000104154	1.045345469564506e-05	8.616235389459195
ENSG00000172336	1.045345469564506e-05	8.574844072433587
ENSG00000105948	1.045345469564506e-05	7.786735716032003
ENSG00000180071	1.0511263673008518e-05	3.201951374791916
ENSG00000116183	1.0511263673008518e-05	6.587929884361378
ENSG00000174010	1.0549973158173915e-05	8.7615804606062
ENSG00000169241	1.0549973158173915e-05	8.853083611030295
ENSG00000225173	1.0569379122635145e-05	2.04099075160983
ENSG00000143434	1.0608293782561982e-05	6.7857029715378285
ENSG00000136942	1.0647345801225479e-05	8.938449464688832
ENSG00000150756	1.070618238822883e-05	8.456543468665929
ENSG00000224903	1.0765330638594917e-05	4.472161835231641
ENSG00000125375	1.082479212580439e-05	8.405232264402033
ENSG00000187984	1.0864607918173417e-05	6.423758826394119
ENSG00000196584	1.0864607918173417e-05	8.214633814176795
ENSG00000260802	1.0924594983834054e-05	6.288342884433299
ENSG00000164626	1.0924594983834054e-05	3.834016870521227
ENSG00000188931	1.102527970503524e-05	8.066863032867369
ENSG00000068615	1.102527970503524e-05	6.238022125753953
ENSG00000101868	1.102527970503524e-05	8.581104876217033
ENSG00000244588	1.1126853714148572e-05	3.769194705706103
ENSG00000215417	1.1126853714148572e-05	7.416876889515491
ENSG00000165929	1.1188228088622203e-05	6.20146215394738
ENSG00000188092	1.1188228088622203e-05	7.233043172570455
ENSG00000178163	1.1188228088622203e-05	8.730056527670579
ENSG00000237991	1.1291240549545622e-05	6.504719339254471
ENSG00000118276	1.13534837960957e-05	4.542746343541837
ENSG00000245498	1.141605588220191e-05	7.428952960299937
ENSG00000133318	1.145795411206043e-05	8.918124261436798
ENSG00000206190	1.145795411206043e-05	4.5194376151469635
ENSG00000116199	1.145795411206043e-05	8.827159042936465
ENSG00000229944	1.145795411206043e-05	5.881586371327177
ENSG00000144645	1.1521077946594922e-05	8.909994180135985
ENSG00000134376	1.15633455504165e-05	3.403910136186829
ENSG00000206559	1.1798487284025326e-05	6.585408022640872
ENSG00000226754	1.1798487284025326e-05	5.391270926921896
ENSG00000143740	1.1841729839585401e-05	8.721467986025898
ENSG00000216480	1.1841729839585401e-05	2.4500844834787308
ENSG00000245017	1.1906878609555154e-05	6.08169313278264
ENSG00000167524	1.1906878609555154e-05	6.648043712932511
ENSG00000236144	1.1972370830022061e-05	8.708197000227155
ENSG00000231346	1.1972370830022168e-05	4.437025681012974
ENSG00000135709	1.2016223967598358e-05	8.86780944944053
ENSG00000112977	1.2148708985798997e-05	8.89373401753436
ENSG00000205084	1.2193180914797434e-05	7.992951390638507
ENSG00000108823	1.2193180914797434e-05	4.159014427384846
ENSG00000226945	1.2193180914797478e-05	4.129177332735084
ENSG00000270751	1.2193180914797478e-05	5.735054750142331
ENSG00000107821	1.2260181457557814e-05	7.050606052833385
ENSG00000230266	1.2260181457557814e-05	5.412903118335946
ENSG00000086598	1.2260181457557814e-05	8.922189302087205
ENSG00000052802	1.2260181457557814e-05	8.722464378293527
ENSG00000227676	1.2305044346315093e-05	3.002919125273416
ENSG00000150637	1.2305044346315159e-05	7.046007886600421
ENSG00000249115	1.232753474500611e-05	8.669080917914481
ENSG00000143590	1.2372633779106202e-05	5.8430754600001364
ENSG00000166272	1.2372633779106202e-05	8.784974312241012
ENSG00000122490	1.2372633779106202e-05	8.548126090669914
ENSG00000104835	1.2372633779106202e-05	6.605334309401488
ENSG00000163701	1.2440578909442767e-05	5.985320490449003
ENSG00000197779	1.2440578909442767e-05	8.376776979849188
ENSG00000105472	1.2508881520239045e-05	5.436179788818238
ENSG00000184489	1.2554616078631326e-05	8.871874490090939
ENSG00000226617	1.266965455900877e-05	3.161502397942891
ENSG00000150093	1.266965455900877e-05	8.865278732981514
ENSG00000223612	1.2739161756645899e-05	6.8872371686625575
ENSG00000074964	1.2785702722655079e-05	6.039426058924583
ENSG00000227527	1.2785702722655079e-05	4.226629104335837
ENSG00000229536	1.2809034258769543e-05	2.9842475929920234
ENSG00000158555	1.2855819776340704e-05	8.416398448494155
ENSG00000188672	1.285581977634075e-05	6.4448139036139045
ENSG00000254685	1.285581977634075e-05	8.27873057546397
ENSG00000255240	1.2926305186626079e-05	4.259507973510434
ENSG00000257543	1.297350101238072e-05	5.917512571394241
ENSG00000154914	1.2997160796329356e-05	2.6958740746278846
ENSG00000271529	1.3044604449783846e-05	8.63295401240469
ENSG00000143369	1.3116081177342988e-05	6.408080968973717
ENSG00000232036	1.3116081177342988e-05	1.9924515996355003
ENSG00000197935	1.3116081177342988e-05	7.477360036500718
ENSG00000073008	1.3116081177342988e-05	6.940215218869919
ENSG00000030110	1.3236043662778769e-05	8.790573677082808
ENSG00000203827	1.3236043662778769e-05	7.675459674676589
ENSG00000006042	1.3308524978010679e-05	5.574247414462169
ENSG00000161981	1.3308524978010679e-05	8.435221873146267
ENSG00000238142	1.3308524978010679e-05	4.814144417060587
ENSG00000130489	1.3308524978010679e-05	8.0941189465548
ENSG00000149679	1.3357056946606821e-05	8.39502992698607
ENSG00000102393	1.3357056946606821e-05	8.789039352891418
ENSG00000148600	1.3357056946606821e-05	4.846351265456252
ENSG00000145284	1.3357056946606987e-05	8.369407766626747
ENSG00000227097	1.3357056946606987e-05	8.859679368139718
ENSG00000198520	1.3552885758333259e-05	6.091254309574182
ENSG00000135424	1.3552885758333259e-05	7.561867049779694
ENSG00000181467	1.3552885758333259e-05	8.77530990674881
ENSG00000176842	1.3627028264867545e-05	4.2997832666694515
ENSG00000169302	1.3627028264867545e-05	5.259079494338191
ENSG00000233319	1.3627028264867545e-05	1.6640400088507723
ENSG00000134548	1.3627028264867545e-05	5.899919267209308
ENSG00000169758	1.3751463328150719e-05	6.463303896249463
ENSG00000141642	1.3751463328150914e-05	8.308667681059905
ENSG00000186818	1.3751463328150914e-05	8.392348735077565
[truncated: 131 more rows]
