# Supplementary material for: Machine learning predicts treatment sensitivity in multiple myeloma based on molecular and clinical information coupled with drug response
Source: PLoS One. 2021 Jul 28;16(7):e0254596. doi: 10.1371/journal.pone.0254596 (PMC8318243; doi:10.1371/journal.pone.0254596)
Supplement: S1 File — (ZIP) [file pone.0254596.s004.zip › Supplementary Material 1/13q34/selected_genes_experiment_5.csv]

gene	pvalue	entropy
ENSG00000134884	4.27427106193621e-46	8.921103065586836
ENSG00000088448	8.318424153345149e-36	8.88864870453207
ENSG00000186184	1.8752066392220323e-34	8.86530230492897
ENSG00000133112	2.947452993391719e-32	8.941387041246065
ENSG00000122026	1.1075691774840438e-30	8.933273450982373
ENSG00000136104	1.1806536582070865e-29	8.83996716294992
ENSG00000139842	1.3670252362210132e-27	8.812563968214976
ENSG00000126226	4.51948607291283e-27	8.759825631500979
ENSG00000118939	2.23723219634308e-26	6.697033639806592
ENSG00000102572	3.1586529441447105e-26	8.81409518018691
ENSG00000130177	3.6249069016001647e-26	8.874947107164598
ENSG00000220749	6.722265964178583e-26	7.0533608135442805
ENSG00000122033	6.722265964178583e-26	8.770464804924583
ENSG00000136152	7.707776541563346e-26	8.836904739006052
ENSG00000118971	2.1395315841828757e-25	8.091546937428742
ENSG00000102763	3.434776749540398e-25	8.767939221764673
ENSG00000139746	4.497707108570485e-25	8.874947107164598
ENSG00000229152	6.294580583393436e-25	8.152775295703831
ENSG00000122034	3.799648948064534e-24	8.876478319136533
ENSG00000134899	8.36945772436704e-24	8.600000099007126
ENSG00000120685	1.3231238336624006e-23	8.818151975318758
ENSG00000188243	1.717425575330034e-23	8.728365641634191
ENSG00000125304	1.9561970118495357e-23	8.921103065586836
ENSG00000253051	2.8880212246527214e-23	5.25531757793434
ENSG00000134905	7.600435916343981e-23	8.804450377951285
ENSG00000102471	1.04725098890499e-22	8.812563968214976
ENSG00000005810	1.6376444095762913e-22	8.908932680191299
ENSG00000244754	1.860117324556142e-22	8.868364728872839
ENSG00000213860	2.251082279584865e-22	5.56879202912968
ENSG00000088451	2.251082279584945e-22	8.5088142603816
ENSG00000083520	3.508354545891748e-22	8.808507173083129
ENSG00000152749	4.240667770803008e-22	8.733953648737971
ENSG00000164647	1.1584992005331293e-21	6.062905552123636
ENSG00000132952	1.6843185429360793e-21	8.738010443869817
ENSG00000057294	1.7924688415714117e-21	7.654535575355963
ENSG00000256164	1.7924688415714117e-21	3.5682160172626363
ENSG00000136169	8.914081805248846e-21	8.794805575715658
ENSG00000175198	1.7429041174049264e-20	8.420427431637995
ENSG00000242444	1.8520038621811443e-20	3.8444851228000863
ENSG00000110092	6.185401958856835e-20	8.793811204527682
ENSG00000136100	8.853868542053202e-20	8.827796777554383
ENSG00000188342	1.2655342471066645e-19	8.740536027029728
ENSG00000088387	1.4251112806558825e-19	8.727828800850236
ENSG00000065150	1.4251112806558825e-19	8.880535114268378
ENSG00000255920	2.2879925348309233e-19	3.3390097068932456
ENSG00000169062	2.4270420043099827e-19	8.776052812028363
ENSG00000083544	2.5744392035225225e-19	8.60306252295099
ENSG00000197121	4.632146758041546e-19	7.785621164003961
ENSG00000230091	4.911304904678471e-19	7.514909488813172
ENSG00000102805	4.911304904678471e-19	8.710607249134876
ENSG00000133114	6.5767252692318e-19	8.626945763338044
ENSG00000171208	8.798101253417118e-19	8.371190586077413
ENSG00000262468	1.1096351500805834e-18	8.017501551411959
ENSG00000227354	1.6630190668494965e-18	7.969697025214602
ENSG00000083535	2.3487429240754095e-18	8.363227166039172
ENSG00000126952	2.4875080643638623e-18	5.9821505645171085
ENSG00000139675	3.128290881195936e-18	7.971926379890298
ENSG00000220842	3.1282908811960026e-18	6.623646702065471
ENSG00000136122	5.227132956061001e-18	8.142922360744535
ENSG00000223685	6.560008441955376e-18	7.079821582248003
ENSG00000234782	7.347181566538833e-18	7.346990283130591
ENSG00000196199	7.775045632888793e-18	8.822208770450603
ENSG00000102710	1.031225607314585e-17	8.73727103620937
ENSG00000163995	1.1542306225780375e-17	5.333070537356065
ENSG00000228397	1.291701393248619e-17	5.506615402135586
ENSG00000243181	1.7101432231368858e-17	4.582763321578135
ENSG00000102606	2.5288473873164808e-17	8.724845687286303
ENSG00000197584	2.826874855897114e-17	7.5047736259479825
ENSG00000152484	3.530745414453863e-17	8.793811204527682
ENSG00000169905	3.944956898710977e-17	8.864307933740994
ENSG00000120690	4.1696939467316485e-17	8.884591909400223
ENSG00000143257	4.40705787440837e-17	5.831744848888223
ENSG00000169432	6.138355279808161e-17	8.565327514971017
ENSG00000180660	6.138355279808248e-17	6.847104075122577
ENSG00000134900	6.138355279808248e-17	8.874947107164598
ENSG00000125247	6.853004888854288e-17	8.501897608182375
ENSG00000203778	9.526906365439206e-17	7.784726020270886
ENSG00000120686	1.1226728199332812e-16	8.892705499663915
ENSG00000174448	1.3225084110179064e-16	3.433636002496523
ENSG00000120697	1.8332457193164216e-16	8.866833516900904
ENSG00000217027	2.5375733649250116e-16	6.966662746498845
ENSG00000198715	2.6784953601219304e-16	8.691317644663624
ENSG00000150459	3.507455951291272e-16	8.823739982422536
ENSG00000233672	4.1214014435356655e-16	5.852779455848085
ENSG00000147872	4.588386621161399e-16	8.727371270446213
ENSG00000189403	4.841071922030374e-16	8.929216655850528
ENSG00000243406	5.684366528595503e-16	7.038014090675988
ENSG00000173171	9.182632966804848e-16	8.516338613210294
ENSG00000139344	1.1352395544310833e-15	7.780853328821055
ENSG00000144061	1.1352395544311157e-15	6.877431022173404
ENSG00000226352	1.3304410642688364e-15	5.334543430889067
ENSG00000166171	1.6429727333555503e-15	8.15423564783025
ENSG00000143401	1.8253395420014903e-15	8.856194343477304
ENSG00000102786	2.027624826878201e-15	8.738010443869817
ENSG00000152520	2.1368968382301387e-15	8.801924794791372
ENSG00000102796	2.5007332796563845e-15	8.107208574716589
ENSG00000102738	2.635080955794549e-15	8.755768836369135
ENSG00000144369	2.635080955794624e-15	8.349648825168254
ENSG00000075945	2.635080955794624e-15	8.740536027029728
ENSG00000107518	2.7765353614146564e-15	5.016732772298082
ENSG00000244582	2.776535361414696e-15	4.260252558306508
ENSG00000066185	2.776535361414696e-15	6.704896802924428
ENSG00000136144	2.776535361414696e-15	8.772990388084494
ENSG00000136161	3.4211079352666666e-15	8.81409518018691
ENSG00000272016	3.796597071934632e-15	6.722940995645815
ENSG00000120675	3.999285068173547e-15	8.806975961111196
ENSG00000058668	3.999285068173604e-15	8.860251138609149
ENSG00000134882	4.212625699958949e-15	8.370469641611441
ENSG00000236444	4.67349593961139e-15	4.432117731566775
ENSG00000165416	4.922212457328295e-15	8.718720839398566
ENSG00000242571	4.922212457328295e-15	4.713976310498044
ENSG00000171365	4.922212457328365e-15	8.08465397942498
ENSG00000126216	6.054257354649153e-15	8.684532699495373
ENSG00000187944	6.054257354649153e-15	3.4135291356123747
ENSG00000128581	6.712852241281001e-15	7.702006509010995
ENSG00000163947	7.068124325197369e-15	8.831316731902271
ENSG00000219133	7.0681243251974694e-15	3.666068164821733
ENSG00000170919	8.248811979886281e-15	8.273643399231096
ENSG00000198157	8.683986286331397e-15	8.297649896114706
ENSG00000139505	9.623267362175007e-15	8.797867999659527
ENSG00000232224	9.623267362175145e-15	6.945336422734183
ENSG00000101489	1.1222706931678998e-14	5.185529272840341
ENSG00000168615	1.448913860352447e-14	8.852929352656943
ENSG00000171161	1.448913860352447e-14	8.668508085844481
ENSG00000102531	1.5246829021919126e-14	8.929216655850528
ENSG00000156535	1.6043501212864334e-14	6.933251378314212
ENSG00000091483	1.6043501212864334e-14	8.812563968214976
ENSG00000139826	1.6881126753686108e-14	8.633528141629803
ENSG00000171877	1.776177516456015e-14	5.087333976217237
ENSG00000133103	1.7761775164560402e-14	8.699431234927314
ENSG00000136147	1.7761775164560402e-14	8.743598450973597
ENSG00000127870	1.8687618682906397e-14	8.717726468210587
ENSG00000102096	2.068412383182352e-14	8.945443836377912
ENSG00000185101	2.068412383182352e-14	8.772990388084494
ENSG00000204899	2.2890270600123425e-14	8.633985672033823
ENSG00000143294	2.4078632186223797e-14	8.859714297825192
ENSG00000132953	2.532767686271707e-14	8.800393582819439
ENSG00000203995	2.947012223493353e-14	7.228738417738688
ENSG00000260388	3.604579354787351e-14	4.272535015039723
ENSG00000233695	3.79035074290442e-14	6.712295131217416
ENSG00000197747	3.79035074290442e-14	8.762351214660892
ENSG00000136156	3.79035074290442e-14	8.93733024611422
ENSG00000143374	4.406053578523852e-14	8.695911280579425
ENSG00000184719	4.406053578523852e-14	8.288796898190569
ENSG00000120334	4.406053578523852e-14	7.9391985921135255
ENSG00000158220	4.632391061085214e-14	5.338820203577746
ENSG00000139641	4.8701609480963866e-14	8.904875885059452
ENSG00000101134	5.1199305625198765e-14	4.156951763233405
ENSG00000126790	5.1199305625198765e-14	8.68067847124002
ENSG00000105982	5.1199305625198765e-14	7.837138533611835
ENSG00000136159	5.382294860456913e-14	8.38284259388347
ENSG00000213612	6.570640824757599e-14	5.1695153473500675
ENSG00000172766	7.627914538579668e-14	8.709612877946897
ENSG00000254911	8.016236074212591e-14	7.502333969664651
ENSG00000183155	8.016236074212648e-14	8.482608003711125
ENSG00000139514	8.423989878221973e-14	8.917046270454989
ENSG00000143420	8.423989878222093e-14	8.896762294795762
ENSG00000188811	8.423989878222152e-14	8.823739982422536
ENSG00000253710	8.423989878222152e-14	8.2536143870994
ENSG00000152332	9.301660545961117e-14	8.887117492560137
ENSG00000132950	1.0269132764547679e-13	8.516593576737826
ENSG00000214460	1.1335421750325733e-13	5.430744752598406
ENSG00000102057	1.2510429798835216e-13	7.538851026544636
ENSG00000123200	1.2510429798835393e-13	8.824734353610515
ENSG00000125246	1.2510429798835393e-13	8.31160645700971
ENSG00000229521	1.3805031740162975e-13	3.1860186923047777
ENSG00000173451	1.5997610327432235e-13	8.383713708574893
ENSG00000134864	1.5997610327432235e-13	8.112259741036413
ENSG00000139517	1.680194910854798e-13	8.335692264273254
ENSG00000120656	1.680194910854798e-13	8.699968075711269
ENSG00000133111	1.8531763157560102e-13	8.359830468187837
ENSG00000196368	2.0436402594247823e-13	6.289311733127597
ENSG00000138172	2.1459633027720787e-13	7.972896722036624
ENSG00000083642	2.3659521006866413e-13	8.747118405321485
ENSG00000136636	2.3659521006866413e-13	8.856194343477304
ENSG00000116747	2.484115379314971e-13	8.827796777554383
ENSG00000225721	2.608075967366138e-13	4.021659504472144
ENSG00000155962	2.608075967366138e-13	8.856194343477304
ENSG00000116161	2.7381130115132006e-13	8.842492746109832
ENSG00000264539	2.8745188363063936e-13	4.239141081468446
ENSG00000143368	2.874518836306434e-13	8.792279992555747
ENSG00000163348	3.1676756980800523e-13	8.849075124401589
ENSG00000165475	3.1676756980800523e-13	8.683740895183888
ENSG00000121741	3.3250828951451496e-13	8.876478319136533
ENSG00000247746	3.3250828951451496e-13	7.311643585432376
ENSG00000143549	3.4901725540136807e-13	8.904875885059452
ENSG00000204616	3.6633125957745264e-13	5.317111733786539
ENSG00000112218	3.8448882127233853e-13	8.170057694604651
ENSG00000014914	3.84488821272344e-13	7.3486479711325146
ENSG00000165837	3.8448882127234534e-13	5.208012157032324
ENSG00000267251	4.0353026621025426e-13	3.1294024460802174
ENSG00000159712	4.444356425494715e-13	6.0509330610304435
ENSG00000136141	4.4443564254947465e-13	8.588366554395542
ENSG00000139597	4.66390023111395e-13	8.71466404426672
ENSG00000143387	4.66390023111395e-13	8.112004777508883
ENSG00000144935	5.135443636320815e-13	6.642216759329063
ENSG00000149926	6.223393972442407e-13	5.094888057331604
ENSG00000205106	6.223393972442495e-13	4.899582334999775
ENSG00000153487	6.849327103411331e-13	8.262854055582043
ENSG00000241612	7.537011050812262e-13	3.807847398285573
ENSG00000169740	7.537011050812262e-13	8.536622588869525
ENSG00000158882	7.537011050812262e-13	8.319059949992887
ENSG00000136943	7.537011050812262e-13	4.515224027678557
ENSG00000160752	7.90585348473446e-13	8.760820002688957
ENSG00000007968	8.697530386437126e-13	8.704279834370649
ENSG00000163898	8.697530386437126e-13	5.277667466216056
ENSG00000171206	9.566956080212718e-13	8.805981589923219
ENSG00000120688	9.566956080212718e-13	8.25753947520027
ENSG00000174405	1.0521610922643633e-12	8.636053724789715
ENSG00000136643	1.0521610922643633e-12	8.740536027029728
ENSG00000143515	1.2131509994669244e-12	8.93733024611422
ENSG00000136146	1.2720115378193144e-12	8.547261762293129
ENSG00000267270	1.3982711765863672e-12	7.170535655889806
ENSG00000168159	1.3982711765863672e-12	8.899287877955674
ENSG00000017621	1.465937888975656e-12	7.204781758291214
ENSG00000174938	1.4659378889756612e-12	5.863415995761261
ENSG00000078328	1.5368178367793056e-12	2.7429923526269784
ENSG00000143164	1.6110605866025875e-12	8.845018329269742
ENSG00000198860	1.855565390221645e-12	8.811569597026997
ENSG00000159352	1.8555653902216715e-12	8.869359100060818
ENSG00000143158	1.9448959702386547e-12	8.758294419529046
ENSG00000121644	2.038445701368371e-12	8.880535114268378
ENSG00000117593	2.038445701368371e-12	8.724845687286303
ENSG00000239827	2.1364098746454906e-12	5.001179666366452
ENSG00000260101	2.136409874645521e-12	8.744592822161575
ENSG00000102007	2.2389926290215003e-12	8.896762294795762
ENSG00000023516	2.458877044356722e-12	8.856194343477304
ENSG00000176268	2.829000153426528e-12	4.7479341044255445
ENSG00000150401	2.8290001534265685e-12	8.425812871865284
ENSG00000123179	3.1055870023957236e-12	8.55889530690471
ENSG00000259343	3.1055870023957236e-12	7.747959900556742
ENSG00000133065	3.1055870023957236e-12	8.804450377951285
ENSG00000111450	3.1055870023957568e-12	8.596937675063256
ENSG00000187098	3.1055870023957568e-12	7.806300595602308
ENSG00000163584	3.2536666231839055e-12	8.864307933740994
ENSG00000165338	3.408670814579865e-12	8.489392948879374
ENSG00000153531	3.4086708145798773e-12	6.44981220533044
ENSG00000131791	3.570916788455108e-12	8.639116148733581
ENSG00000261801	3.570916788455108e-12	3.977564214883275
ENSG00000267127	3.740735973823473e-12	5.225678659800099
ENSG00000185896	3.918474639353688e-12	8.856194343477304
ENSG00000236675	4.5029066244363094e-12	7.189784330250565
ENSG00000151773	4.502906624436342e-12	7.85485009530729
ENSG00000198908	4.939202502590484e-12	7.584648682017755
ENSG00000157045	4.939202502590519e-12	8.767939221764673
ENSG00000203668	5.172646085111981e-12	8.804450377951285
ENSG00000228013	5.672475179208911e-12	6.696559024573767
ENSG00000172955	5.93986413204366e-12	6.202942825927377
ENSG00000112981	6.512268512568522e-12	4.604490279021648
ENSG00000229503	6.512268512568568e-12	3.0055726547890704
ENSG00000219891	7.138693225647126e-12	6.730172824618913
ENSG00000227268	7.138693225647126e-12	6.929699843953494
ENSG00000116954	7.473704396878844e-12	8.719257680182523
ENSG00000228889	7.47370439687887e-12	5.6565804522429115
ENSG00000203705	7.47370439687887e-12	8.685272107155821
ENSG00000150477	7.824124847608198e-12	8.087945883974234
ENSG00000117362	7.824124847608282e-12	8.880535114268378
ENSG00000042781	7.824124847608282e-12	7.637075429938404
ENSG00000238098	7.824124847608336e-12	5.372339908718291
ENSG00000143553	8.57399955465901e-12	8.696905651767402
ENSG00000152193	8.573999554659133e-12	7.541291398631243
ENSG00000147400	9.394242652519863e-12	8.6629200787407
ENSG00000143578	1.0291311488808004e-11	8.52391536269003
ENSG00000120662	1.0291311488808077e-11	8.386776132518758
ENSG00000185437	1.1272242029292838e-11	7.705441587131771
ENSG00000257698	1.1272242029292998e-11	8.147371392282068
ENSG00000151276	1.1272242029292998e-11	5.796613608800597
ENSG00000158773	1.1796524745767812e-11	8.896762294795762
ENSG00000260992	1.179652474576798e-11	5.990292593429688
ENSG00000110876	1.2344699401770762e-11	8.908932680191299
ENSG00000160712	1.2344699401770762e-11	8.933273450982373
ENSG00000204977	1.2917831440901612e-11	8.642636103081472
ENSG00000204227	1.2917831440901612e-11	8.777584024000298
ENSG00000273058	1.3517032735693685e-11	7.316626994792027
ENSG00000134371	1.3517032735693878e-11	8.80291916597935
ENSG00000198892	1.414346356147883e-11	7.470319010665625
ENSG00000130827	1.4143463561479031e-11	8.876478319136533
ENSG00000163041	1.4143463561479031e-11	8.870890312032751
ENSG00000165487	1.54829093398043e-11	8.74864961729342
ENSG00000138823	1.7728324754487426e-11	4.452110265741769
ENSG00000179630	1.9399524020228303e-11	8.431603445845555
ENSG00000005812	1.9399524020228303e-11	8.797867999659527
ENSG00000142733	1.9399524020228303e-11	8.517587947925804
ENSG00000184752	2.0292088573708642e-11	8.683740895183888
ENSG00000080371	2.219964724188454e-11	8.822208770450603
ENSG00000133106	2.3218262806082014e-11	8.759288790717024
ENSG00000177628	2.3218262806082014e-11	8.872421524004686
ENSG00000143412	2.3218262806082014e-11	8.199468094910026
ENSG00000025423	2.3218262806082263e-11	6.4051000030430965
ENSG00000162885	2.3218262806082428e-11	8.678152888080106
ENSG00000107745	2.428264718989801e-11	8.706550454003029
ENSG00000132481	2.428264718989801e-11	8.541136914405392
ENSG00000139737	2.428264718989801e-11	8.666519343468524
ENSG00000102385	2.428264718989801e-11	5.190927232215903
ENSG00000143321	2.5394811601681323e-11	8.900819089927607
ENSG00000206549	2.655685355199762e-11	6.350452139000424
ENSG00000134590	2.7770960463655377e-11	8.704024870843115
ENSG00000116521	2.7770960463655377e-11	8.899287877955674
ENSG00000143198	2.9039413428636755e-11	8.844023958081767
ENSG00000152382	3.036459111773578e-11	8.609644901242751
ENSG00000027001	3.036459111773578e-11	8.176658536090885
ENSG00000166407	3.0364591117735996e-11	3.197165324258927
ENSG00000197208	3.1748973848929364e-11	7.348215588804447
ENSG00000143363	3.174897384892959e-11	8.739004815057795
ENSG00000116852	3.3195147820724115e-11	8.819683187290691
ENSG00000104325	3.3195147820724115e-11	8.801924794791372
ENSG00000122378	3.3195147820724115e-11	8.716195256238654
ENSG00000230565	3.319514782072482e-11	6.851516765372369
ENSG00000221100	3.470580951698741e-11	3.6586610840154257
ENSG00000115556	3.6283770289982686e-11	7.851192868081247
ENSG00000175344	3.6283770289982686e-11	2.850706485775921
ENSG00000224418	3.7931961128618345e-11	5.091064263466838
ENSG00000089050	3.9653437619164166e-11	8.324313683189203
ENSG00000148450	3.9653437619164166e-11	8.448085589900469
ENSG00000182397	3.9653437619164166e-11	5.759949625747132
ENSG00000122367	3.9653437619164166e-11	5.095611451789847
ENSG00000162735	4.1451385105968016e-11	8.72584005847428
ENSG00000164171	4.1451385105968455e-11	6.103615173819868
ENSG00000165507	4.3329124060000236e-11	8.777584024000298
ENSG00000068308	4.529011566333643e-11	8.85718871466528
ENSG00000163344	4.733796761800388e-11	8.798862370847504
ENSG00000116141	4.94764401879348e-11	5.601372100942385
ENSG00000095203	4.94764401879348e-11	4.861349763020302
ENSG00000260360	5.170945248308947e-11	5.359309013690664
ENSG00000164061	5.6475606394643985e-11	7.1564725360397805
ENSG00000136153	5.6475606394643985e-11	8.212764558524517
ENSG00000076321	5.6475606394644586e-11	8.5949489326873
ENSG00000214900	5.6475606394644586e-11	7.276798567782105
ENSG00000164032	6.167121412495793e-11	8.904875885059452
ENSG00000133640	6.44417437283969e-11	3.7686721603204587
ENSG00000143815	6.733404835548716e-11	8.809501544271107
ENSG00000173110	6.733404835548716e-11	7.6883388451000885
ENSG00000165188	6.733404835548812e-11	5.094384547115338
ENSG00000143155	7.035335740447704e-11	8.696368810983445
ENSG00000137338	7.035335740447704e-11	8.257081944796248
ENSG00000123178	7.035335740447704e-11	8.221565159797613
ENSG00000164237	7.035335740447704e-11	7.914080368238754
ENSG00000067704	7.679501051390767e-11	8.892705499663915
ENSG00000139508	7.679501051390767e-11	8.702493658871182
ENSG00000141665	7.679501051390767e-11	5.6365381430971295
ENSG00000112182	8.022894467453963e-11	8.559432147688666
ENSG00000130695	8.381308239721071e-11	8.708081665974962
ENSG00000175137	8.38130823972116e-11	8.753243253209222
ENSG00000120509	8.755384123079942e-11	8.611176113214684
ENSG00000168275	8.755384123079942e-11	8.354445027960548
ENSG00000085552	9.145790610655017e-11	6.080242810899924
ENSG00000187601	9.145790610655017e-11	8.856194343477304
ENSG00000183128	9.145790610655017e-11	4.602520109085591
ENSG00000160710	9.553224018038583e-11	8.945443836377912
ENSG00000117697	9.553224018038752e-11	8.676621676108173
ENSG00000164403	9.978409610214223e-11	8.52345783228601
ENSG00000120913	9.978409610214223e-11	8.01752146848693
ENSG00000213559	9.978409610214223e-11	3.265735958563449
ENSG00000149929	9.978409610214223e-11	8.612170484402661
ENSG00000253309	1.0422102772795335e-10	7.2066004133667505
ENSG00000169894	1.042210277279552e-10	3.6876437401347117
ENSG00000143252	1.042210277279552e-10	8.816620763346823
ENSG00000168852	1.042210277279552e-10	5.417316372195942
ENSG00000160783	1.0885090229272586e-10	8.377588860687156
ENSG00000242391	1.0885090229272586e-10	2.4018065955966845
ENSG00000237276	1.13681913060131e-10	7.7895166572160015
ENSG00000162929	1.1872259246830515e-10	7.902484869050422
ENSG00000135823	1.1872259246830598e-10	8.558437776500687
ENSG00000136098	1.2398182579003677e-10	8.421421802825973
ENSG00000164542	1.2398182579003677e-10	8.080794185322448
ENSG00000103260	1.2398182579003724e-10	8.310612085821731
ENSG00000223843	1.2946886532690382e-10	2.8364853091301727
ENSG00000160753	1.2946886532690475e-10	8.565020154792444
ENSG00000216990	1.3519334515762e-10	4.887262431627337
ENSG00000132964	1.3519334515762145e-10	8.39608666084692
ENSG00000185499	1.411652964614751e-10	7.529751850473578
ENSG00000101746	1.411652964614751e-10	7.845626523618721
ENSG00000105784	1.473951634385935e-10	5.394966044660558
ENSG00000101557	1.5389381984949493e-10	8.85466313150537
ENSG00000130413	1.5389381984949493e-10	8.278491998674431
ENSG00000139793	1.5389381984949713e-10	8.876478319136533
ENSG00000143493	1.5389381984949822e-10	8.694177501731
ENSG00000196950	1.6067258619728005e-10	8.737016072681838
ENSG00000225598	1.6067258619728005e-10	3.251758786898011
ENSG00000204262	1.6774324757655156e-10	7.832982511025086
ENSG00000117280	1.6774324757655275e-10	8.800393582819439
ENSG00000237188	1.6774324757655275e-10	7.032239205155911
ENSG00000143570	1.6774324757655275e-10	8.770464804924583
ENSG00000133059	1.7511807221415498e-10	8.667513714656502
ENSG00000186976	1.7511807221415498e-10	6.805251803698665
ENSG00000023839	1.8280983072762256e-10	8.194874458994223
ENSG00000138794	1.8280983072762256e-10	8.351180037140189
ENSG00000159346	1.8280983072762256e-10	8.903344673087517
ENSG00000131788	1.9919786459639906e-10	8.653072709628585
ENSG00000137261	1.9919786459639906e-10	5.299723622357877
ENSG00000272709	1.9919786459639906e-10	4.336144406711746
ENSG00000150630	1.991978645964026e-10	7.394673919529297
ENSG00000261485	2.0792237705859524e-10	6.460157134120871
ENSG00000133104	2.079223770585967e-10	8.84808075321361
ENSG00000116957	2.170203415950591e-10	8.627940134526023
ENSG00000160131	2.170203415950591e-10	8.766408009792737
ENSG00000134375	2.170203415950591e-10	8.880535114268378
ENSG00000140443	2.2650735670989524e-10	8.496898838513594
ENSG00000112210	2.2650735670989847e-10	7.821924187466904
ENSG00000101928	2.3639965549520387e-10	8.575201797812028
ENSG00000073861	2.467141307226194e-10	7.277752864828831
ENSG00000184831	2.467141307226194e-10	8.243890274483839
ENSG00000154102	2.467141307226194e-10	8.447393013043886
ENSG00000102753	2.4671413072262117e-10	8.641641731893493
ENSG00000001561	2.574683608966134e-10	8.804450377951285
ENSG00000162910	2.574683608966171e-10	8.755768836369135
ENSG00000214309	2.574683608966171e-10	6.944271526546882
ENSG00000182551	2.6868063730519865e-10	8.884591909400223
ENSG00000139687	2.6868063730519865e-10	8.884591909400223
ENSG00000162522	2.6868063730520346e-10	8.341987199461407
ENSG00000139684	2.8036999210490954e-10	8.752706412425267
ENSG00000009780	2.8036999210490954e-10	8.41124015980639
ENSG00000232415	2.925562274783059e-10	1.715767444295567
ENSG00000178096	2.9255622747830695e-10	8.57798234449947
ENSG00000149289	2.9255622747830695e-10	8.28884929484161
ENSG00000143458	2.9255622747830695e-10	8.721783263342434
ENSG00000149925	2.9255622747830695e-10	8.912989475323146
ENSG00000107771	2.9255622747830695e-10	8.661186299892275
ENSG00000081721	2.9255622747830907e-10	8.749186458077377
ENSG00000180815	3.052599459035249e-10	5.214016438359041
ENSG00000168477	3.052599459035249e-10	7.317706358855209
ENSG00000169436	3.052599459035303e-10	3.8750943451472057
ENSG00000103381	3.18502581576902e-10	8.096164267540006
ENSG00000163374	3.323064330310199e-10	8.812563968214976
ENSG00000159556	3.3230643303102105e-10	8.086209022624626
ENSG00000158796	3.3230643303102105e-10	8.61730096110242
ENSG00000172458	3.323064330310258e-10	6.371492181587362
ENSG00000089876	3.4669469699219895e-10	8.675090464136238
ENSG00000143314	3.4669469699219895e-10	8.806975961111196
ENSG00000225579	3.4669469699219895e-10	7.201406291673506
ENSG00000137404	3.466946969922002e-10	8.334161052301319
ENSG00000259709	3.6169150352281875e-10	5.9093141372303455
ENSG00000162999	3.6169150352282257e-10	7.297061195559619
ENSG00000077152	3.6169150352282257e-10	8.288594331314076
ENSG00000159261	3.6169150352282257e-10	7.066265687109136
ENSG00000179085	3.773219524956323e-10	8.74612403413351
ENSG00000143514	3.77321952495639e-10	8.757757578745089
ENSG00000229196	3.936121514487558e-10	5.399180520452462
ENSG00000271387	3.9361215144875857e-10	5.285283488935602
ENSG00000232022	3.9361215144875857e-10	5.460502441438245
ENSG00000125459	3.9361215144876276e-10	8.743061610189642
ENSG00000102543	3.9361215144876276e-10	8.249223318060087
ENSG00000008256	4.105892548718348e-10	7.917887765690246
ENSG00000085382	4.1058925487184063e-10	8.276626512795032
ENSG00000118873	4.282815049756121e-10	8.83996716294992
ENSG00000135454	4.282815049756121e-10	6.569071657007619
ENSG00000179397	4.282815049756121e-10	7.200135725724372
ENSG00000180098	4.467182739989282e-10	8.570608161896224
ENSG00000150076	4.4671827399893295e-10	6.927761131530673
ENSG00000143418	4.659301081091546e-10	8.824734353610515
ENSG00000116667	4.659301081091546e-10	8.532330747285114
ENSG00000186063	4.659301081091546e-10	8.776052812028363
ENSG00000170677	4.659301081091579e-10	7.071950071418714
ENSG00000119242	4.659301081091629e-10	8.429077862685643
ENSG00000163689	4.659301081091629e-10	6.09435284601849
ENSG00000139438	4.859487729539824e-10	7.212326028194878
ENSG00000196154	4.859487729539824e-10	8.725100650813832
ENSG00000165169	4.859487729539876e-10	8.733953648737971
ENSG00000105373	4.859487729539876e-10	8.929216655850528
ENSG00000175701	5.068073009244439e-10	8.30017547927462
ENSG00000216809	5.068073009244439e-10	5.980476977234468
ENSG00000143376	5.28540040191256e-10	8.739004815057795
ENSG00000204147	5.285400401912599e-10	7.553796057934245
ENSG00000213846	5.511827055786609e-10	6.825913194376113
ENSG00000198553	5.511827055786688e-10	4.040579560590654
ENSG00000178074	5.511827055786688e-10	8.61730096110242
ENSG00000117262	5.747724313421745e-10	8.362101087820218
ENSG00000180479	5.747724313421787e-10	7.6651893298782126
ENSG00000143756	5.747724313421787e-10	8.767402380980716
ENSG00000261431	5.993478259189615e-10	3.5294275044253633
ENSG00000176933	5.9934782591897e-10	6.44138676007463
ENSG00000228486	6.249490287220251e-10	8.566551366764378
ENSG00000183690	6.249490287220251e-10	4.382943362066763
ENSG00000133328	6.249490287220318e-10	7.445330303753896
ENSG00000168264	6.516177690516009e-10	8.895231082823827
ENSG00000161940	6.516177690516078e-10	5.9463472160111275
ENSG00000188404	6.793974272001367e-10	8.573133745056138
ENSG00000198216	6.793974272001367e-10	5.885294271206508
ENSG00000184156	6.793974272001367e-10	5.525172251297221
ENSG00000120805	6.793974272001367e-10	8.856194343477304
ENSG00000126947	6.793974272001367e-10	7.465041131779567
ENSG00000064601	7.083330978293149e-10	8.838435950977985
ENSG00000239470	7.083330978293199e-10	4.4437603908683725
ENSG00000196668	7.083330978293199e-10	7.371471881179448
ENSG00000236854	7.384716557008098e-10	3.5540855863609373
ENSG00000186283	7.384716557008098e-10	8.933273450982373
ENSG00000225946	7.384716557008203e-10	2.2888708920422087
ENSG00000181577	7.698618238448967e-10	3.742035111549815
ENSG00000035403	7.698618238448995e-10	8.57772738097194
ENSG00000197444	8.025542442540802e-10	6.252318440176489
ENSG00000159259	8.366015511919224e-10	7.882470208146515
ENSG00000084444	8.366015511919224e-10	8.284203262274767
ENSG00000023892	8.366015511919224e-10	8.868364728872839
ENSG00000151729	8.720584472103526e-10	8.823739982422536
ENSG00000067533	8.720584472103526e-10	8.670294261343948
ENSG00000231738	8.720584472103526e-10	5.31790747253885
ENSG00000147251	9.089817819716446e-10	8.761814373876936
ENSG00000197965	9.089817819716511e-10	8.876478319136533
ENSG00000238121	9.474306339750758e-10	8.032628136642538
ENSG00000185222	9.474306339750758e-10	8.487404206503419
ENSG00000101842	9.474306339750758e-10	5.495033158335994
ENSG00000065613	9.474306339750758e-10	8.766408009792737
ENSG00000122376	9.474306339750758e-10	8.770464804924583
ENSG00000182472	9.474306339750824e-10	8.121060342309512
ENSG00000101940	9.874663952911366e-10	8.78010960716021
ENSG00000177855	9.874663952911507e-10	5.298902254555997
ENSG00000164023	9.874663952911507e-10	5.341894581432401
ENSG00000182518	1.0291528594100439e-09	7.998918875025082
ENSG00000259802	1.0291528594100513e-09	6.7176492893791995
ENSG00000163191	1.0291528594100513e-09	8.831853572686226
ENSG00000272610	1.0291528594100623e-09	1.9246872347557813
ENSG00000145861	1.0291528594100623e-09	2.596909334664016
ENSG00000189014	1.0725563123147098e-09	4.356384693986715
ENSG00000189369	1.0725563123147098e-09	8.559968988472622
ENSG00000007062	1.0725563123147098e-09	4.626763483596274
ENSG00000225151	1.0725563123147098e-09	7.2420210737958275
ENSG00000104626	1.0725563123147175e-09	8.393358510810518
ENSG00000198108	1.1177456268921556e-09	8.713924636606274
ENSG00000109927	1.1177456268921556e-09	8.630465717685935
ENSG00000186665	1.1177456268921635e-09	8.325976602192112
ENSG00000232907	1.1177456268921635e-09	6.904214648397082
ENSG00000168528	1.1177456268921635e-09	7.7884981403382785
ENSG00000198431	1.1177456268921635e-09	8.872421524004686
ENSG00000186073	1.164792360801313e-09	8.002438829372972
ENSG00000137434	1.2137708579189095e-09	6.5998515574389645
ENSG00000198689	1.2647583534894035e-09	8.674553623352283
ENSG00000151849	1.2647583534894035e-09	8.710607249134874
ENSG00000182827	1.2647583534894035e-09	8.879003902296445
ENSG00000113368	1.2647583534894035e-09	8.720252051370501
ENSG00000159348	1.264758353489408e-09	8.858719926637214
ENSG00000158711	1.264758353489408e-09	8.880535114268378
ENSG00000080709	1.264758353489408e-09	1.8668873711234883
ENSG00000126970	1.317835083109203e-09	8.2536143870994
ENSG00000065135	1.3730843956797582e-09	8.79733115887557
ENSG00000163362	1.3730843956797582e-09	7.737373458630374
ENSG00000143771	1.3730843956797582e-09	8.539403135556967
ENSG00000073605	1.430592870468442e-09	8.83996716294992
ENSG00000204054	1.430592870468442e-09	8.781103978348188
ENSG00000128567	1.430592870468442e-09	8.357023007771502
ENSG00000163113	1.4305928704684523e-09	8.730354384010147
ENSG00000239374	1.490450438421323e-09	2.918909488074168
ENSG00000148484	1.490450438421323e-09	8.810038385055064
ENSG00000223599	1.490450438421323e-09	5.26940384592164
ENSG00000202290	1.4904504384213335e-09	6.407252390518891
ENSG00000121900	1.5527505078759404e-09	6.363089917307688
ENSG00000087510	1.6175900948280537e-09	4.415457069080909
ENSG00000266258	1.6175900948280537e-09	2.6443250040335466
ENSG00000272841	1.6850699579108107e-09	6.3691173881922465
ENSG00000177106	1.6850699579108165e-09	8.43591520450493
ENSG00000163918	1.6850699579108165e-09	8.615769749130488
ENSG00000101945	1.6850699579108165e-09	8.07549362132227
ENSG00000260521	1.755294738250428e-09	6.02527626831341
ENSG00000072682	1.7552947382504407e-09	8.607911122394325
ENSG00000153207	1.7552947382504407e-09	8.831853572686226
ENSG00000023572	1.7552947382504407e-09	8.257794438727801
ENSG00000243710	1.7552947382504407e-09	5.20598678194955
ENSG00000180964	1.7552947382504407e-09	8.73142806557806
ENSG00000125841	1.8283731043675837e-09	8.236360355807966
ENSG00000161714	1.8283731043675837e-09	7.393075381707314
ENSG00000224745	1.8283731043675837e-09	5.836053478367721
ENSG00000271738	1.8283731043675837e-09	7.2719935796092
ENSG00000259514	1.82837310436759e-09	6.705297420908743
ENSG00000125657	1.82837310436759e-09	4.947678212829056
ENSG00000242759	1.82837310436759e-09	6.069736529340883
ENSG00000135845	1.9044179022998687e-09	8.754774465181157
ENSG00000082126	1.9044179022998687e-09	5.16936908354918
ENSG00000166743	1.9044179022998687e-09	5.0880624904576885
ENSG00000111445	1.9835463111259294e-09	8.440508840420732
ENSG00000134779	1.9835463111259294e-09	8.681672842427995
ENSG00000106211	1.9835463111259294e-09	8.870890312032751
ENSG00000186496	1.9835463111259435e-09	7.592237993998595
ENSG00000231856	2.0658800040784855e-09	5.997129231086358
ENSG00000213995	2.0658800040784855e-09	8.500032122302976
ENSG00000119979	2.0658800040784855e-09	8.630465717685935
ENSG00000164430	2.0658800040784855e-09	8.712138461106807
ENSG00000237672	2.1515453154386162e-09	5.858630935597222
ENSG00000108474	2.1515453154386162e-09	8.607656158866794
ENSG00000141441	2.1515453154386162e-09	8.231663380470577
ENSG00000162607	2.240673413411527e-09	8.778578395188276
ENSG00000198440	2.240673413411527e-09	8.34074343059308
ENSG00000123595	2.240673413411527e-09	8.773527228868451
ENSG00000143569	2.240673413411527e-09	8.896762294795762
ENSG00000155755	2.240673413411527e-09	8.360824839375816
ENSG00000174827	2.240673413411527e-09	6.62177536564574
ENSG00000162734	2.240673413411551e-09	8.872421524004686
ENSG00000213722	2.3334004791893406e-09	8.700962446899247
ENSG00000188015	2.3334004791893406e-09	3.0991325312036913
ENSG00000196550	2.3334004791893406e-09	6.8926253549794385
ENSG00000271147	2.4298678924134805e-09	8.017422241032026
ENSG00000130377	2.4298678924134805e-09	5.116843025911317
ENSG00000101190	2.429867892413498e-09	8.21983138094919
ENSG00000250546	2.5302224232570274e-09	4.98617405781511
ENSG00000228812	2.5302224232570274e-09	6.114486085028665
ENSG00000221887	2.5302224232570274e-09	2.9426362214368065
ENSG00000143862	2.5302224232570274e-09	8.673559252164305
ENSG00000000460	2.5302224232570274e-09	7.998466910468239
ENSG00000080823	2.5302224232570274e-09	7.494574905229588
ENSG00000247400	2.5302224232570634e-09	8.13647725533093
ENSG00000228444	2.6346164313535386e-09	5.250546787857813
ENSG00000198380	2.634616431353576e-09	8.88306069742829
ENSG00000231327	2.634616431353576e-09	6.001575563461007
ENSG00000188004	2.634616431353576e-09	5.963975025332896
ENSG00000238055	2.7432080718067754e-09	3.719265241575683
ENSG00000240291	2.7432080718068143e-09	7.609667678437624
ENSG00000064309	2.8561615085235476e-09	5.768740597584194
ENSG00000182993	2.8561615085235476e-09	6.5583830325284
ENSG00000117410	2.8561615085235476e-09	8.864307933740994
ENSG00000254873	2.9736471351198536e-09	6.6626331181807945
ENSG00000166068	2.9736471351198855e-09	8.617758491506441
ENSG00000242866	2.9736471351198855e-09	6.614739457372672
ENSG00000176393	2.9736471351198855e-09	8.721246422558476
ENSG00000157578	2.973647135119896e-09	6.6470958003668414
ENSG00000203950	2.973647135119896e-09	8.614696067562573
ENSG00000006704	3.0958418036578784e-09	5.886166997506127
ENSG00000170385	3.0958418036578784e-09	8.800393582819439
ENSG00000083845	3.0958418036578784e-09	8.941387041246065
ENSG00000109685	3.0958418036579115e-09	8.860251138609149
ENSG00000236914	3.2229290614809115e-09	5.4413747125324665
ENSG00000233461	3.2229290614809115e-09	7.540278899094983
ENSG00000160714	3.2229290614809115e-09	8.856194343477304
ENSG00000109452	3.2229290614809115e-09	7.011865482041701
ENSG00000126231	3.355099396421001e-09	6.4828625422510235
ENSG00000118298	3.355099396421001e-09	7.392952794903145
ENSG00000154240	3.355099396421013e-09	7.575022008130411
ENSG00000146555	3.492550490663919e-09	4.3581199663522145
ENSG00000268584	3.492550490663919e-09	6.427896061181939
ENSG00000138346	3.6354874835640584e-09	8.232336040252193
ENSG00000185621	3.6354874835640584e-09	8.571602533084203
ENSG00000130055	3.784123243712666e-09	4.767527224581275
ENSG00000186827	3.938678650572031e-09	7.726995509200788
ENSG00000177738	4.0993828859971736e-09	8.474239449919903
ENSG00000250673	4.0993828859971736e-09	5.8778042518461735
ENSG00000003096	4.2664737359797895e-09	4.638649882623285
ENSG00000170959	4.2664737359797895e-09	4.053289917100628
ENSG00000244242	4.2664737359797895e-09	7.961903357630585
ENSG00000102699	4.266473735979804e-09	8.843487117297808
ENSG00000154114	4.266473735979804e-09	8.917046270454989
ENSG00000107249	4.440197902956755e-09	8.24141152212779
ENSG00000136653	4.440197902956755e-09	8.895231082823827
ENSG00000234476	4.440197902956755e-09	4.415374567848649
ENSG00000158864	4.440197902956755e-09	8.854126290721412
ENSG00000139433	4.440197902956802e-09	8.697442492551358
ENSG00000175793	4.440197902956802e-09	6.521307561723306
ENSG00000260081	4.440197902956802e-09	5.8975936056288125
ENSG00000243284	4.620811329038238e-09	5.087911305216458
ENSG00000117479	4.620811329038255e-09	8.520395408342141
ENSG00000160685	4.620811329038255e-09	8.816083922562868
ENSG00000163399	4.620811329038255e-09	8.86277672176906
ENSG00000171224	4.620811329038255e-09	7.2112910364776575
ENSG00000117625	4.620811329038288e-09	8.816620763346823
ENSG00000236577	4.620811329038288e-09	5.41394447145497
ENSG00000184584	4.620811329038288e-09	8.874947107164598
ENSG00000224326	4.620811329038288e-09	2.7930416464227137
ENSG00000238178	4.620811329038288e-09	4.251870240283257
ENSG00000166562	4.808579530522142e-09	8.925159860718681
ENSG00000083635	4.808579530522142e-09	7.8406769511542
ENSG00000130477	4.808579530522142e-09	2.948745780599017
ENSG00000213943	5.003777944071557e-09	3.076085639578248
ENSG00000159377	5.003777944071557e-09	8.912989475323146
ENSG00000173163	5.003777944071557e-09	8.599005727819145
ENSG00000140988	5.003777944071557e-09	8.941387041246065
ENSG00000105520	5.003777944071628e-09	8.562494571632534
ENSG00000120820	5.206692284946292e-09	7.2923296170732765
ENSG00000160767	5.206692284946384e-09	8.460792816079962
ENSG00000147155	5.41761891768944e-09	8.636053724789715
ENSG00000135778	5.41761891768944e-09	8.60053693979108
ENSG00000228106	5.41761891768944e-09	7.9716005565172505
ENSG00000163629	5.41761891768944e-09	7.7638367912977735
ENSG00000261126	5.41761891768944e-09	6.7460320011830746
ENSG00000156384	5.41761891768944e-09	8.261393703455626
ENSG00000150636	5.6368652396847694e-09	7.048399754452554
ENSG00000165678	5.63686523968483e-09	8.908932680191299
ENSG00000165868	5.63686523968483e-09	4.495573092667429
ENSG00000148730	5.6368652396848695e-09	8.86277672176906
ENSG00000139292	5.6368652396848695e-09	3.367072352512464
ENSG00000135766	5.6368652396848695e-09	8.868364728872839
ENSG00000169231	5.6368652396848695e-09	8.376849453026708
ENSG00000220793	6.101604100050692e-09	3.6509728841338687
ENSG00000168938	6.101604100050714e-09	7.288648579003683
ENSG00000102241	6.347770238258631e-09	8.868364728872839
ENSG00000185634	6.347770238258675e-09	6.2392572614639175
ENSG00000118217	6.6036041296465886e-09	8.908932680191299
ENSG00000158164	6.6036041296465886e-09	5.104671178067249
ENSG00000166845	6.6036041296465886e-09	7.570339384020812
ENSG00000011198	6.6036041296465886e-09	8.428083491497665
ENSG00000228376	6.6036041296465886e-09	3.0872973120702154
ENSG00000105369	6.8694745703813755e-09	8.860251138609149
ENSG00000231407	6.8694745703813995e-09	5.55053181517083
ENSG00000121390	6.8694745703813995e-09	8.724308846502344
ENSG00000163913	7.145763986050134e-09	8.559968988472622
ENSG00000120699	7.14576398605021e-09	8.61270732518662
ENSG00000186187	7.432868918089631e-09	7.510154885823756
ENSG00000163431	7.432868918089631e-09	5.223126032607378
ENSG00000160766	7.432868918089631e-09	8.086264501776848
ENSG00000167046	7.731200526915239e-09	6.112471646603262
ENSG00000166349	7.731200526915376e-09	5.892065460580626
ENSG00000204219	8.041185112298636e-09	6.824520482013607
ENSG00000166863	8.041185112298636e-09	2.8731267436084598
ENSG00000171621	8.363264651558115e-09	6.833228457406015
ENSG00000066027	8.363264651558115e-09	8.827796777554383
ENSG00000160679	8.363264651558173e-09	8.856194343477304
ENSG00000134769	8.697897356147142e-09	6.153405035317993
ENSG00000118200	8.697897356147205e-09	8.824734353610515
ENSG00000260719	8.697897356147205e-09	8.39216157274605
ENSG00000143222	8.697897356147205e-09	8.866833516900904
ENSG00000234222	9.045558247241822e-09	6.789325779297938
ENSG00000138814	9.045558247241822e-09	8.838435950977985
ENSG00000112378	9.045558247241822e-09	8.900819089927607
ENSG00000159915	9.045558247241822e-09	7.764474859033922
ENSG00000114698	9.045558247241822e-09	6.056678751740469
ENSG00000182287	9.045558247241822e-09	8.858719926637214
ENSG00000204815	9.045558247241822e-09	5.890240486368086
ENSG00000073711	9.78195231376361e-09	7.322795905444475
ENSG00000142227	9.781952313763679e-09	8.908932680191299
ENSG00000143437	9.781952313763679e-09	8.771996016896518
ENSG00000102595	9.781952313763714e-09	8.700962446899247
ENSG00000176659	1.017172503896876e-08	5.206634703213243
ENSG00000215483	1.017172503896876e-08	4.330603333453125
ENSG00000203602	1.017172503896876e-08	5.765069800789034
ENSG00000145331	1.017172503896876e-08	8.344597658848432
ENSG00000242265	1.017172503896876e-08	5.997264095011604
ENSG00000139133	1.017172503896876e-08	8.041842322203035
ENSG00000076356	1.017172503896876e-08	6.755081078105406
ENSG00000165802	1.0576606344600703e-08	8.743061610189642
ENSG00000147883	1.0576606344600816e-08	7.81558387535538
ENSG00000125726	1.0576606344600816e-08	5.392767536947273
ENSG00000116584	1.0576606344600816e-08	8.925159860718681
ENSG00000187240	1.0997164643738143e-08	7.3786755249879885
ENSG00000144567	1.0997164643738143e-08	8.870890312032751
ENSG00000184900	1.0997164643738143e-08	8.830322360714293
ENSG00000079332	1.0997164643738143e-08	8.872421524004686
ENSG00000167964	1.0997164643738143e-08	8.4636002764963
ENSG00000230005	1.0997164643738143e-08	4.665832493259844
ENSG00000254635	1.099716464373826e-08	8.612170484402661
ENSG00000122912	1.099716464373826e-08	8.732422436766038
ENSG00000104852	1.1433989047801168e-08	8.933273450982373
ENSG00000185875	1.1433989047801168e-08	8.414839424534216
ENSG00000143457	1.1433989047801168e-08	8.813558339402954
ENSG00000143365	1.1433989047801209e-08	6.280533656315606
ENSG00000141404	1.1433989047801209e-08	7.750716418202532
ENSG00000182220	1.1433989047801209e-08	8.864307933740994
ENSG00000158023	1.1887690093618567e-08	6.05610402585762
ENSG00000132963	1.1887690093618608e-08	8.751175200453332
ENSG00000070182	1.1887690093618608e-08	7.299490079921709
ENSG00000228264	1.1887690093618608e-08	4.747900603656831
ENSG00000272259	1.2358900495027187e-08	5.470380218695627
ENSG00000163156	1.2358900495027187e-08	8.57466495702807
ENSG00000178184	1.2358900495027187e-08	7.23431863462658
ENSG00000198853	1.2358900495027187e-08	7.4839213805781934
ENSG00000214514	1.2358900495027187e-08	3.573821720199252
ENSG00000219027	1.2848275919795584e-08	3.2750955412082283
ENSG00000115526	1.2848275919795584e-08	5.667056925427457
ENSG00000116514	1.2848275919795584e-08	8.525701538189494
ENSG00000094841	1.2848275919795721e-08	8.389961812959184
ENSG00000092841	1.2848275919795721e-08	8.917046270454989
ENSG00000155959	1.2848275919795721e-08	8.826265565582448
ENSG00000143393	1.2848275919795721e-08	8.868364728872839
ENSG00000121481	1.2848275919795721e-08	8.628397664930045
ENSG00000205129	1.2848275919795721e-08	7.350494542323155
ENSG00000164796	1.2848275919795721e-08	3.2403658387620236
ENSG00000164484	1.2848275919795721e-08	8.037785527071188
ENSG00000121486	1.335649579268548e-08	8.720252051370501
ENSG00000147485	1.3356495792685622e-08	7.229352344533868
ENSG00000162704	1.3356495792685622e-08	8.879003902296445
ENSG00000092036	1.3356495792685622e-08	8.233656234813218
ENSG00000181804	1.3356495792685622e-08	8.561957730848576
ENSG00000117475	1.3356495792685716e-08	8.683204054399932
ENSG00000237082	1.3356495792685716e-08	4.331911381693784
ENSG00000122042	1.3884264125493232e-08	8.790748780583813
ENSG00000224790	1.3884264125493232e-08	5.196094820525127
ENSG00000144712	1.3884264125493232e-08	8.492455372823242
ENSG00000141642	1.3884264125493232e-08	8.32505309084965
ENSG00000197622	1.4432310374932887e-08	8.872421524004686
ENSG00000132436	1.443231037493304e-08	8.434920833316953
ENSG00000167920	1.443231037493304e-08	8.101412434889141
ENSG00000138279	1.443231037493304e-08	8.856194343477304
ENSG00000125827	1.443231037493304e-08	8.838435950977985
ENSG00000248596	1.443231037493304e-08	3.8820561415596933
ENSG00000179604	1.443231037493304e-08	7.209272243214654
ENSG00000249738	1.5001390329258397e-08	3.6816005238288216
ENSG00000272933	1.5001390329258397e-08	7.076704777802049
ENSG00000173960	1.5001390329258397e-08	8.727371270446213
ENSG00000189143	1.5001390329258397e-08	5.643357128309681
ENSG00000131725	1.5001390329258397e-08	8.615769749130488
ENSG00000160691	1.5001390329258397e-08	8.917046270454989
ENSG00000143450	1.5001390329258397e-08	6.286102336372319
ENSG00000261446	1.5001390329258397e-08	4.660476435068586
ENSG00000213023	1.5592287024537638e-08	2.8373703551858087
ENSG00000137274	1.5592287024537638e-08	7.874624143911459
ENSG00000166263	1.5592287024537748e-08	7.633329888753713
ENSG00000169372	1.5592287024537748e-08	8.337020909368697
ENSG00000119862	1.620581169152936e-08	8.706550454003029
ENSG00000164104	1.620581169152936e-08	8.908932680191299
ENSG00000085491	1.6205811691529417e-08	8.612707325186616
ENSG00000122359	1.6205811691529417e-08	8.88864870453207
ENSG00000116984	1.684280473413632e-08	8.838435950977985
ENSG00000259424	1.684280473413632e-08	3.5346958399432733
ENSG00000204277	1.684280473413632e-08	4.024891186777047
ENSG00000224356	1.684280473413632e-08	5.744271861027872
ENSG00000173947	1.684280473413632e-08	5.651235791946638
ENSG00000013725	1.68428047341365e-08	7.003050173510655
ENSG00000163631	1.68428047341365e-08	6.605351803628391
ENSG00000132967	1.68428047341365e-08	6.895858964873861
ENSG00000198739	1.68428047341365e-08	2.9988904923759185
ENSG00000162105	1.750413674044055e-08	6.961506672610071
ENSG00000267052	1.8190709527353846e-08	3.1082141002296217
ENSG00000143761	1.8190709527353846e-08	8.941387041246065
ENSG00000130997	1.8190709527353912e-08	8.279891503615389
ENSG00000117143	1.8190709527354104e-08	8.917046270454989
ENSG00000104833	1.8190709527354104e-08	4.148854164314157
ENSG00000204540	1.8903457219952616e-08	3.4540771793284155
ENSG00000143157	1.8903457219952616e-08	8.845018329269742
ENSG00000129757	1.8903457219952616e-08	7.913631506567255
ENSG00000164111	1.8903457219952752e-08	8.88864870453207
ENSG00000204390	1.8903457219952752e-08	7.217494550317885
ENSG00000153132	1.9643347366592188e-08	7.885890935039503
ENSG00000084764	1.9643347366592188e-08	8.452881792692763
ENSG00000261292	1.9643347366592188e-08	5.676313905369707
ENSG00000165972	1.9643347366592396e-08	6.091347450571463
ENSG00000163125	1.9643347366592396e-08	8.844023958081767
ENSG00000159714	2.0411382090933943e-08	7.527255527356305
ENSG00000156711	2.0411382090934015e-08	8.834379155846138
ENSG00000183741	2.0411382090934234e-08	8.838435950977985
ENSG00000162814	2.1208599282048392e-08	4.380883508709413
ENSG00000253982	2.1208599282048544e-08	7.645715738373036
ENSG00000119899	2.1208599282048544e-08	8.73954165584175
ENSG00000204356	2.1208599282048544e-08	8.822208770450603
ENSG00000230216	2.2036073823795534e-08	3.9072915314985313
ENSG00000148225	2.2036073823795534e-08	7.388933710348356
ENSG00000171806	2.2036073823795534e-08	8.420761705545459
ENSG00000141837	2.203607382379577e-08	5.507846109236705
ENSG00000257718	2.203607382379577e-08	5.363894333686481
ENSG00000116604	2.203607382379577e-08	8.912989475323146
ENSG00000147162	2.203607382379577e-08	8.945443836377912
ENSG00000215374	2.2036073823795925e-08	5.431449781322156
ENSG00000264659	2.2894918864716677e-08	2.706745158206852
ENSG00000121039	2.2894918864716922e-08	8.100828763301323
ENSG00000263753	2.2894918864716922e-08	8.788223197423902
ENSG00000225667	2.2894918864717084e-08	2.3110997097548345
ENSG00000204310	2.3786287129709845e-08	8.6629200787407
ENSG00000225093	2.3786287129710097e-08	6.998795036374136
ENSG00000143442	2.3786287129710097e-08	8.908932680191299
ENSG00000197279	2.4711372274799072e-08	8.156832090835676
ENSG00000163467	2.471137227479951e-08	6.188730703446969
ENSG00000173065	2.567141028634734e-08	8.624340869798198
ENSG00000228527	2.567141028634761e-08	3.317364108594006
ENSG00000148219	2.567141028634761e-08	7.8208121256295495
ENSG00000167524	2.567141028634761e-08	6.675921582755151
ENSG00000121851	2.567141028634761e-08	8.738010443869817
ENSG00000231769	2.567141028634761e-08	6.161983941923803
ENSG00000188385	2.567141028634761e-08	7.66895034802013
ENSG00000180530	2.666768092609882e-08	8.339598889179648
ENSG00000188549	2.666768092609882e-08	7.733938045663402
ENSG00000244219	2.666768092609882e-08	5.685973458116456
ENSG00000269086	2.6667680926099104e-08	5.050767488059333
ENSG00000151611	2.6667680926099104e-08	7.828356395533212
ENSG00000260805	2.7701509223482365e-08	6.795541727848864
ENSG00000171033	2.7701509223482365e-08	8.242922817024755
ENSG00000162909	2.7701509223482365e-08	8.925159860718681
ENSG00000114670	2.770150922348246e-08	7.911866257224099
ENSG00000042832	2.770150922348246e-08	8.113281025953285
ENSG00000118193	2.770150922348246e-08	7.900953657078489
ENSG00000165434	2.770150922348246e-08	8.127316897228223
ENSG00000078246	2.8774267016647436e-08	8.307347095001372
ENSG00000155115	2.9887374543746575e-08	8.73142806557806
ENSG00000164742	2.988737454374679e-08	5.610923145462347
ENSG00000116857	2.988737454374679e-08	8.793274363743723
ENSG00000174799	2.988737454374679e-08	8.617758491506441
ENSG00000102886	2.988737454374679e-08	6.679251915574516
ENSG00000116701	3.10423020860247e-08	8.726834429662258
ENSG00000100206	3.10423020860247e-08	6.270343169503549
ENSG00000100129	3.10423020860247e-08	8.93733024611422
ENSG00000257543	3.10423020860247e-08	5.891000115312354
ENSG00000134333	3.10423020860247e-08	8.921103065586836
ENSG00000237686	3.1042302086024916e-08	5.7641754301110595
ENSG00000266970	3.224057166431871e-08	4.042800708374617
ENSG00000225471	3.224057166431871e-08	6.025985530741268
ENSG00000115085	3.224057166431883e-08	7.620099053983753
ENSG00000213719	3.224057166431883e-08	8.941387041246065
ENSG00000120053	3.224057166431883e-08	8.810038385055064
ENSG00000144395	3.224057166431917e-08	7.028256372754924
ENSG00000166819	3.348375879062233e-08	5.212983924338163
ENSG00000143324	3.348375879062233e-08	8.819146346506736
ENSG00000234184	3.348375879062245e-08	8.692312015851599
ENSG00000246705	3.348375879062269e-08	8.695911280579425
ENSG00000164056	3.348375879062269e-08	8.005468773740768
ENSG00000004487	3.348375879062269e-08	8.73142806557806
ENSG00000102001	3.348375879062269e-08	7.345854527097776
ENSG00000230155	3.4773494276410794e-08	5.707011097199797
ENSG00000122218	3.4773494276410794e-08	8.908932680191299
ENSG00000115539	3.4773494276410794e-08	8.59701698544319
ENSG00000100450	3.4773494276411165e-08	5.566893154715722
ENSG00000143499	3.477349427641141e-08	8.689381298938708
ENSG00000134376	3.6111466099482254e-08	3.4487969275299584
ENSG00000184517	3.611146609948238e-08	7.983058447981236
ENSG00000205838	3.6111466099482764e-08	4.464911795435214
ENSG00000117118	3.749942133110852e-08	8.777047183216341
ENSG00000133121	3.749942133110852e-08	8.413308212562281
ENSG00000117724	3.749942133110879e-08	8.569076949924291
ENSG00000172987	3.749942133110919e-08	2.97992569112732
ENSG00000071859	3.749942133110919e-08	8.806975961111196
ENSG00000173141	3.893916812535468e-08	8.726297588878301
ENSG00000139160	3.8939168125354956e-08	7.8392830120604176
ENSG00000142669	3.8939168125354956e-08	8.75676320755711
ENSG00000152684	3.8939168125354956e-08	8.637048095977692
ENSG00000184557	3.8939168125355095e-08	8.71160162032285
ENSG00000145476	3.8939168125355095e-08	8.704024870843115
ENSG00000257809	4.0432577772468256e-08	3.6917275243725265
ENSG00000143436	4.0432577772468256e-08	8.618295332290398
ENSG00000140545	4.0432577772468256e-08	8.443034423580645
ENSG00000229808	4.0432577772468256e-08	6.718619661294403
ENSG00000153495	4.0432577772468686e-08	4.859168819828329
ENSG00000143774	4.043257777246898e-08	8.896762294795762
ENSG00000119537	4.043257777246898e-08	8.810038385055064
ENSG00000269996	4.043257777246898e-08	7.93207937303781
ENSG00000116586	4.043257777246898e-08	8.70555608281505
ENSG00000117595	4.19815868183039e-08	5.3647620460790595
ENSG00000184545	4.198158681830435e-08	7.975252217896118
ENSG00000216915	4.3588199251794884e-08	4.128338703902727
ENSG00000166997	4.3588199251795036e-08	8.109355937852415
ENSG00000188092	4.3588199251795036e-08	7.241801387652396
ENSG00000143740	4.3588199251795036e-08	8.74612403413351
ENSG00000133678	4.525448876255692e-08	8.616764120318463
ENSG00000167447	4.525448876255709e-08	8.664451290712634
ENSG00000163346	4.5254488762557405e-08	8.907401468219364
ENSG00000260063	4.5254488762557405e-08	6.270070739892627
ENSG00000162851	4.698260107074853e-08	8.699968075711269
ENSG00000158710	4.698260107074853e-08	8.908932680191299
ENSG00000198855	4.6982601070749035e-08	8.868364728872839
ENSG00000187554	4.6982601070749035e-08	6.765089295183998
ENSG00000173166	4.6982601070749035e-08	7.794299962660995
ENSG00000204410	4.8774756331394514e-08	7.953856515245725
ENSG00000166401	4.877475633139538e-08	7.982423833622872
ENSG00000166224	4.877475633139538e-08	8.661925707552724
ENSG00000272065	4.877475633139538e-08	5.033340444431861
ENSG00000139644	4.877475633139538e-08	8.933273450982373
ENSG00000232065	5.063325161542394e-08	4.9905438476203265
ENSG00000198924	5.063325161542394e-08	8.672564880976328
ENSG00000143107	5.063325161542394e-08	4.844756043928958
ENSG00000237708	5.063325161542394e-08	2.760690634358485
ENSG00000229656	5.06332516154243e-08	2.468082632801045
ENSG00000185928	5.06332516154243e-08	7.695024562813435
ENSG00000143502	5.063325161542484e-08	4.224562835957825
ENSG00000088833	5.256046346975199e-08	8.836904739006052
ENSG00000154277	5.256046346975199e-08	7.919304105204994
ENSG00000173218	5.256046346975199e-08	7.142814519374055
ENSG00000270059	5.256046346975199e-08	1.4107766953329217
ENSG00000173801	5.256046346975199e-08	8.23335032851514
ENSG00000090776	5.2560463469752555e-08	7.273746940686399
ENSG00000143621	5.2560463469752555e-08	8.921103065586836
ENSG00000250850	5.2560463469752926e-08	4.074601421855838
ENSG00000162923	5.455885055879466e-08	8.900819089927607
ENSG00000132676	5.455885055879524e-08	8.896762294795762
ENSG00000168016	5.455885055879524e-08	8.88864870453207
ENSG00000203761	5.455885055879544e-08	7.928893692597387
ENSG00000224597	5.455885055879544e-08	8.517332984398273
ENSG00000169442	5.455885055879544e-08	7.736293876369089
ENSG00000196754	5.455885055879544e-08	4.065005919258711
ENSG00000108861	5.663095638987043e-08	8.702493658871182
ENSG00000164574	5.877941212501911e-08	8.868364728872839
ENSG00000267801	5.8779412125019316e-08	6.01618525162829
ENSG00000245017	5.8779412125019944e-08	6.117537106638996
ENSG00000004961	5.8779412125019944e-08	8.585304130451673
ENSG00000176049	6.100693948184616e-08	4.347222342449292
ENSG00000008405	6.100693948184616e-08	8.637048095977693
ENSG00000183250	6.100693948184616e-08	7.011476016364749
ENSG00000240298	6.100693948184616e-08	5.651019409785686
ENSG00000166896	6.10069394818468e-08	8.165156698510279
ENSG00000215005	6.10069394818468e-08	3.380091169691537
ENSG00000172888	6.10069394818468e-08	8.672028040192371
ENSG00000119004	6.10069394818468e-08	8.726297588878301
ENSG00000143622	6.10069394818468e-08	8.602525682167036
ENSG00000150403	6.10069394818468e-08	8.717726468210587
ENSG00000176973	6.100693948184702e-08	7.922094731047542
ENSG00000138686	6.100693948184702e-08	8.339009651744652
ENSG00000179222	6.100693948184702e-08	8.904875885059452
ENSG00000227999	6.100693948184702e-08	5.5769975218127525
ENSG00000213588	6.100693948184702e-08	8.419433060450016
ENSG00000154639	6.100693948184702e-08	7.75695929158584
ENSG00000240342	6.331635372604332e-08	8.384628769382934
ENSG00000229203	6.331635372604332e-08	2.301115460657767
ENSG00000025800	6.331635372604332e-08	8.811569597026997
ENSG00000088280	6.3316353726044e-08	7.277629112136153
ENSG00000085185	6.3316353726044e-08	8.690323273475645
ENSG00000107951	6.3316353726044e-08	8.591886508743432
ENSG00000076003	6.3316353726044e-08	8.743061610189642
ENSG00000270820	6.3316353726044e-08	7.537993928234812
ENSG00000109390	6.3316353726044e-08	8.755768836369135
ENSG00000163486	6.571056675835645e-08	8.828791148742358
ENSG00000229766	6.571056675835645e-08	6.033723938237939
ENSG00000144481	6.571056675835645e-08	2.7270059060743783
ENSG00000143195	6.819259029880689e-08	6.100458482744072
ENSG00000150054	6.819259029880714e-08	6.719044709762371
ENSG00000204131	6.819259029880714e-08	6.307202688473643
ENSG00000233217	6.819259029880714e-08	4.041297008345486
ENSG00000116918	6.819259029880714e-08	8.706013613219072
ENSG00000117640	7.076553917109689e-08	8.661388866768768
ENSG00000122591	7.076553917109765e-08	8.81508955137489
ENSG00000126010	7.076553917109765e-08	4.809652586144456
ENSG00000170191	7.076553917109765e-08	7.963604656902938
ENSG00000196632	7.076553917109765e-08	6.496087790582032
ENSG00000228549	7.076553917109765e-08	2.6979950806933144
ENSG00000272668	7.076553917109765e-08	5.976003032873393
ENSG00000206921	7.076553917109765e-08	5.050035959967267
ENSG00000163728	7.07655391710979e-08	8.88864870453207
ENSG00000255224	7.343263469014789e-08	6.469479362285763
ENSG00000140470	7.343263469014815e-08	6.275988492807501
ENSG00000132694	7.343263469014815e-08	8.759825631500979
ENSG00000163794	7.619720815587076e-08	6.391747906285294
ENSG00000188042	7.619720815587076e-08	8.710070408350918
ENSG00000212884	7.619720815587076e-08	8.356480601140367
ENSG00000259363	7.619720815587076e-08	6.325359903306611
ENSG00000184949	7.619720815587076e-08	5.510524290440073
ENSG00000197858	7.619720815587076e-08	8.884591909400223
ENSG00000110400	7.619720815587156e-08	7.882587563949699
ENSG00000255020	7.906270445631971e-08	3.704002659079367
ENSG00000055732	7.906270445632056e-08	3.383876070686594
ENSG00000184207	7.906270445632056e-08	8.46737519437172
ENSG00000076258	7.906270445632056e-08	7.981527236009303
ENSG00000123562	7.906270445632056e-08	8.917046270454989
ENSG00000173926	7.906270445632056e-08	7.81562925227875
ENSG00000099622	7.906270445632056e-08	8.933273450982373
ENSG00000226025	7.906270445632056e-08	7.115944799028537
ENSG00000223478	7.906270445632056e-08	7.52490848203123
ENSG00000162600	8.203268578345591e-08	8.628934505714
ENSG00000198400	8.203268578345591e-08	5.814858731692943
ENSG00000107960	8.20326857834568e-08	8.522920991502053
ENSG00000105372	8.20326857834568e-08	8.945443836377912
ENSG00000162409	8.203268578345738e-08	3.3094911046661415
ENSG00000225302	8.203268578345738e-08	2.6679925141655687
ENSG00000166130	8.203268578345738e-08	8.772990388084494
ENSG00000256552	8.511083546487076e-08	3.617149758370503
ENSG00000151893	8.511083546487166e-08	8.729896853606125
ENSG00000143258	8.511083546487166e-08	8.767402380980716
ENSG00000171960	8.511083546487166e-08	8.458469799796541
ENSG00000163159	8.511083546487166e-08	8.771459176112561
ENSG00000147144	8.511083546487166e-08	8.481613632523146
ENSG00000065154	8.511083546487166e-08	8.839430322165963
ENSG00000149273	8.511083546487227e-08	8.945443836377912
ENSG00000184226	8.511083546487227e-08	7.887293542865805
ENSG00000103489	8.830096191488596e-08	8.50033948248155
ENSG00000079156	8.83009619148869e-08	5.839336894959411
ENSG00000057252	8.83009619148869e-08	8.79128562136777
ENSG00000135631	8.83009619148869e-08	8.767402380980716
ENSG00000158560	8.83009619148869e-08	7.193786683054532
ENSG00000068394	8.83009619148869e-08	8.60033437291459
ENSG00000257987	9.160700270855204e-08	2.1689183336840876
ENSG00000137962	9.160700270855268e-08	3.9398827776433447
ENSG00000128039	9.160700270855268e-08	8.658863283608856
ENSG00000156140	9.160700270855301e-08	4.160211622264766
ENSG00000271109	9.50330287821686e-08	5.917424356573603
ENSG00000143575	9.503302878216895e-08	8.896762294795762
ENSG00000128641	9.503302878216895e-08	8.467624592052072
ENSG00000180730	9.503302878216895e-08	7.54245483693481
ENSG00000196972	9.503302878216895e-08	5.721764663935898
ENSG00000077264	9.858324876402568e-08	5.100374960805399
ENSG00000116191	9.858324876402568e-08	8.933273450982373
ENSG00000169895	9.858324876402673e-08	8.781640819132145
ENSG00000110002	9.858324876402673e-08	8.729896853606125
ENSG00000187325	9.858324876402673e-08	8.616764120318463
ENSG00000269761	9.858324876402673e-08	4.16205788505561
ENSG00000148468	9.858324876402673e-08	7.335999914095859
ENSG00000100097	9.858324876402673e-08	8.904875885059452
ENSG00000259905	9.858324876402673e-08	2.4703620515482423
ENSG00000256101	9.858324876402673e-08	3.3977935239895354
ENSG00000010072	9.858324876402673e-08	8.331432902264917
ENSG00000204681	1.0226201343921258e-07	7.7278924118916725
ENSG00000132763	1.0226201343921258e-07	8.454210437788204
ENSG00000244998	1.022620134392133e-07	4.634140299027828
ENSG00000040341	1.022620134392133e-07	8.724308846502344
ENSG00000202415	1.022620134392133e-07	3.348910598818653
ENSG00000197275	1.022620134392133e-07	6.433245376776466
ENSG00000082781	1.022620134392133e-07	8.222998598195138
ENSG00000179314	1.022620134392133e-07	6.751945565784134
ENSG00000122126	1.0226201343921439e-07	8.824734353610515
ENSG00000101222	1.0607382035239133e-07	4.501349248328621
ENSG00000164070	1.0607382035239133e-07	8.10789703960649
ENSG00000167085	1.0607382035239133e-07	8.7542376243972
ENSG00000151208	1.0607382035239133e-07	8.522639114245626
ENSG00000166664	1.0607382035239133e-07	2.332859692806931
ENSG00000174939	1.0607382035239133e-07	5.45940233931702
ENSG00000086598	1.0607382035239133e-07	8.929216655850528
ENSG00000270101	1.1002331855257602e-07	7.671927560890689
ENSG00000272732	1.100233185525764e-07	6.190111511726262
ENSG00000166681	1.100233185525764e-07	7.817570154769502
ENSG00000085063	1.100233185525764e-07	8.929216655850528
ENSG00000143850	1.100233185525764e-07	5.099062019724831
ENSG00000214018	1.1411531348407317e-07	3.878884377431274
ENSG00000078668	1.1411531348407357e-07	8.824734353610515
ENSG00000090013	1.1411531348407357e-07	8.77452160005643
ENSG00000115364	1.1411531348407357e-07	8.670039297816416
ENSG00000184640	1.1411531348407357e-07	8.908932680191299
ENSG00000108387	1.1411531348407357e-07	6.972810593962731
ENSG00000132541	1.1411531348407357e-07	8.401190223817782
ENSG00000142534	1.1411531348407479e-07	8.941387041246065
ENSG00000233613	1.1411531348407479e-07	4.100131327749339
ENSG00000188295	1.1411531348407479e-07	7.8978912331346205
ENSG00000180758	1.1835477202781476e-07	8.135430487491915
ENSG00000159423	1.1835477202781476e-07	7.556218301672569
ENSG00000081026	1.1835477202781476e-07	8.48811670043497
ENSG00000158062	1.1835477202781602e-07	8.645161686241385
ENSG00000063177	1.1835477202781602e-07	8.933273450982373
ENSG00000158079	1.1835477202781602e-07	8.36901774001944
ENSG00000092470	1.1835477202781602e-07	8.378785798751624
ENSG00000268856	1.1835477202781602e-07	5.216571389416169
ENSG00000198171	1.1835477202781602e-07	8.852137548345457
ENSG00000197948	1.2274682769745848e-07	8.78921756861188
ENSG00000197140	1.2274682769745848e-07	4.847245438659439
ENSG00000271721	1.2274682769745848e-07	7.459685068243005
ENSG00000168653	1.2274682769745893e-07	8.805981589923219
ENSG00000186310	1.2729678599476216e-07	5.7913793850266355
ENSG00000186212	1.2729678599476353e-07	7.0267807698374725
ENSG00000206052	1.2729678599476353e-07	4.99240272734491
ENSG00000116183	1.2729678599476353e-07	6.619200153873939
ENSG00000197956	1.2729678599476398e-07	8.917046270454989
ENSG00000170417	1.2729678599476398e-07	8.231799199468234
ENSG00000206113	1.2729678599476398e-07	4.325785840096594
ENSG00000272047	1.2729678599476398e-07	8.479290616239725
ENSG00000251927	1.3201012992882318e-07	7.3329529716641915
ENSG00000068354	1.3201012992882318e-07	8.653275276505076
ENSG00000185267	1.3201012992882318e-07	8.131426089011107
ENSG00000261159	1.3201012992882318e-07	7.75247422609261
ENSG00000243479	1.3201012992882318e-07	5.329707293777946
ENSG00000262333	1.320101299288241e-07	6.508821957777326
ENSG00000068438	1.320101299288241e-07	8.826265565582448
ENSG00000236983	1.320101299288241e-07	3.826881135257658
ENSG00000147804	1.3689252570391054e-07	8.530497740981788
ENSG00000234478	1.3689252570391152e-07	5.746662981087918
ENSG00000267470	1.3689252570391152e-07	5.895123016220543
ENSG00000101843	1.3689252570391152e-07	8.708081665974962
ENSG00000174010	1.3689252570391152e-07	8.77452160005643
ENSG00000198700	1.3689252570391152e-07	8.868364728872839
ENSG00000136143	1.3689252570391297e-07	8.584309759263697
ENSG00000235664	1.3689252570391297e-07	3.691334570197221
ENSG00000236051	1.3689252570391297e-07	3.9798884330595827
ENSG00000139496	1.3689252570391297e-07	8.758294419529046
ENSG00000152133	1.3689252570391297e-07	8.730891224794103
ENSG00000135298	1.3689252570391297e-07	8.163025835102045
ENSG00000116663	1.419498285807887e-07	8.425812871865284
ENSG00000102271	1.419498285807887e-07	4.174843623674375
ENSG00000237025	1.419498285807887e-07	4.01123746895168
ENSG00000167526	1.419498285807887e-07	8.945443836377912
ENSG00000261603	1.419498285807887e-07	4.3164706177161545
ENSG00000213064	1.419498285807902e-07	8.80291916597935
ENSG00000259726	1.4718808891646835e-07	6.292852560499592
ENSG00000152022	1.4718808891646938e-07	8.717726468210587
ENSG00000095739	1.4718808891646938e-07	6.142808690857231
ENSG00000232434	1.5261355838757864e-07	7.346527186879392
ENSG00000066279	1.5261355838757864e-07	8.65580085966499
ENSG00000203799	1.5261355838757864e-07	7.777606801195172
ENSG00000215784	1.5261355838757864e-07	6.4511989415534075
ENSG00000164442	1.5261355838757864e-07	8.93733024611422
ENSG00000151917	1.5823269640255444e-07	6.053352394514127
ENSG00000168393	1.5823269640255444e-07	8.520395408342141
ENSG00000176531	1.5823269640255444e-07	8.28221451989881
ENSG00000236060	1.5823269640255444e-07	5.304757768430631
ENSG00000161647	1.5823269640255444e-07	3.490252780426778
ENSG00000261754	1.5823269640255444e-07	4.608172482347458
ENSG00000253327	1.582326964025561e-07	4.747973681640612
ENSG00000149679	1.582326964025561e-07	8.401137827166743
ENSG00000170921	1.640521767081052e-07	8.393279200430582
ENSG00000112195	1.640521767081052e-07	8.563488942820513
ENSG00000144821	1.640521767081052e-07	8.58683534242361
ENSG00000273062	1.6405217670810636e-07	8.4417057784852
ENSG00000162065	1.6405217670810636e-07	8.240167753259458
ENSG00000184788	1.7007889419547224e-07	7.6337534857011695
ENSG00000238526	1.7007889419547224e-07	3.902658500506547
ENSG00000234650	1.7007889419547224e-07	4.08581461311026
ENSG00000103723	1.7007889419547224e-07	5.036544567295758
ENSG00000232818	1.7007889419547224e-07	6.922589811599636
ENSG00000224903	1.7007889419547224e-07	4.497792545979232
ENSG00000254577	1.7007889419547224e-07	6.431404214143085
ENSG00000123360	1.7007889419547224e-07	8.333958485424828
ENSG00000185515	1.763199719121793e-07	8.667513714656502
ENSG00000188419	1.7631997191218056e-07	8.644167315053407
ENSG00000101412	1.7631997191218056e-07	8.555375352556819
ENSG00000105767	1.7631997191218056e-07	7.7393039036619165
ENSG00000075340	1.8278276828514965e-07	6.223398498441321
ENSG00000143543	1.8278276828515095e-07	8.925159860718681
ENSG00000186312	1.8278276828515159e-07	8.180055233942218
ENSG00000133083	1.8947488456115077e-07	6.87529681235256
ENSG00000241316	1.894748845611521e-07	7.2611929876177
ENSG00000167615	1.894748845611521e-07	8.941387041246065
ENSG00000205277	1.894748845611521e-07	3.3837530286569173
ENSG00000226891	1.894748845611521e-07	5.376497819325756
ENSG00000267074	1.894748845611521e-07	6.565572908966433
ENSG00000058673	1.894748845611521e-07	8.925159860718681
ENSG00000184613	1.964041724707495e-07	6.465338069523903
ENSG00000026025	1.964041724707495e-07	8.93733024611422
ENSG00000187323	1.964041724707495e-07	7.918117581141825
ENSG00000196352	1.964041724707495e-07	8.912989475323146
ENSG00000143337	1.964041724707495e-07	8.850606336373524
ENSG00000272994	1.964041724707495e-07	8.458469799796541
ENSG00000231982	1.964041724707502e-07	6.37725276603269
ENSG00000128284	1.964041724707502e-07	8.759825631500979
ENSG00000069248	1.964041724707502e-07	8.823739982422536
ENSG00000243071	1.964041724707502e-07	3.174369985752058
ENSG00000188130	1.964041724707502e-07	8.009930702625597
ENSG00000079101	1.964041724707509e-07	3.5518301718992746
ENSG00000249115	2.0357874212210972e-07	8.678152888080106
ENSG00000185989	2.0357874212210972e-07	8.866833516900904
ENSG00000226807	2.0357874212210972e-07	3.739235303120323
ENSG00000102316	2.0357874212210972e-07	8.88306069742829
ENSG00000143643	2.0357874212210972e-07	8.755768836369135
ENSG00000251680	2.110069701310947e-07	4.162621431082532
ENSG00000228065	2.1100697013109545e-07	5.559598367171046
ENSG00000234546	2.1100697013109545e-07	5.63294398409846
ENSG00000203721	2.1100697013109545e-07	5.220782809376178
ENSG00000132688	2.18697507994366e-07	7.9537732813283295
ENSG00000181004	2.18697507994366e-07	7.99747253928026
ENSG00000169446	2.1869750799436753e-07	8.832847943874205
ENSG00000224812	2.1869750799436753e-07	3.578769690675924
ENSG00000166313	2.1869750799436753e-07	7.298502300303456
ENSG00000197779	2.1869750799436753e-07	8.375063277527245
ENSG00000248677	2.1869750799436986e-07	5.602378244644022
ENSG00000267707	2.2665929071227134e-07	3.3861848505297947
ENSG00000127252	2.2665929071227134e-07	2.832731553502234
ENSG00000132128	2.2665929071227134e-07	8.776052812028363
ENSG00000164626	2.2665929071227134e-07	3.86975778664053
ENSG00000248663	2.2665929071227134e-07	7.093561559884916
ENSG00000131931	2.2665929071227256e-07	8.43918019532529
ENSG00000152380	2.3490154566856627e-07	7.071013006861692
ENSG00000142945	2.3490154566856627e-07	7.876443133833189
ENSG00000116903	2.3490154566857003e-07	8.727371270446213
ENSG00000233791	2.3490154566857003e-07	6.787191714850654
ENSG00000215105	2.434338017741728e-07	8.549584778576548
ENSG00000138663	2.434338017741728e-07	8.724845687286301
ENSG00000146411	2.434338017741728e-07	7.30466194431213
ENSG00000146112	2.434338017741737e-07	8.840961534137898
ENSG00000056050	2.434338017741737e-07	8.58025296413185
ENSG00000165197	2.434338017741737e-07	4.8715206293252615
ENSG00000171222	2.434338017741737e-07	8.793274363743723
ENSG00000198824	2.434338017741737e-07	8.67157050978835
ENSG00000171103	2.434338017741737e-07	8.266779143682912
ENSG00000273226	2.5226589888229876e-07	6.018831129745581
ENSG00000260782	2.5226589888229876e-07	3.8637027079133284
ENSG00000255121	2.5226589888229876e-07	7.263650508740124
ENSG00000230979	2.5226589888229876e-07	7.070403827424805
ENSG00000159409	2.5226589888229876e-07	2.4995135966748414
ENSG00000196338	2.5226589888229876e-07	7.192853744153227
ENSG00000172216	2.522658988823001e-07	8.758294419529046
ENSG00000172336	2.522658988823001e-07	8.548256133481104
ENSG00000075391	2.522658988823001e-07	7.914595861140993
ENSG00000116922	2.6140799748255546e-07	8.605051265326948
ENSG00000177189	2.6140799748255546e-07	8.818151975318758
ENSG00000176124	2.6140799748255546e-07	8.31946508374587
ENSG00000158553	2.6140799748255546e-07	2.3645667908214736
ENSG00000213885	2.6140799748255546e-07	6.299603127846985
ENSG00000185630	2.614079974825578e-07	5.650957514206902
ENSG00000251323	2.614079974825578e-07	7.039453094920692
ENSG00000121848	2.614079974825578e-07	8.839430322165963
ENSG00000131061	2.614079974825578e-07	8.050950283654704
ENSG00000168071	2.614079974825578e-07	8.88864870453207
ENSG00000172915	2.614079974825578e-07	8.853131919533435
ENSG00000216866	2.6140799748255917e-07	5.823412124592644
ENSG00000226363	2.6140799748255917e-07	3.1033098025439756
ENSG00000196924	2.708705886818238e-07	8.86277672176906
ENSG00000167553	2.708705886818238e-07	8.637048095977692
ENSG00000119969	2.8066450447978297e-07	8.337020909368697
ENSG00000224023	2.8066450447978446e-07	4.7122690529302504
ENSG00000162757	2.8066450447978446e-07	7.2878864862291195
ENSG00000012174	2.8066450447978446e-07	8.651286534129122
ENSG00000103404	2.8066450447978747e-07	8.511542410418004
ENSG00000151414	2.8066450447978747e-07	8.853131919533435
ENSG00000119787	2.9080092834739094e-07	8.766408009792737
ENSG00000163386	2.9080092834739094e-07	8.806975961111196
ENSG00000196584	2.9080092834739094e-07	8.258410589891692
ENSG00000225828	2.9080092834739094e-07	7.883770485632571
ENSG00000214832	2.9080092834739247e-07	5.997305002965758
ENSG00000135776	2.9080092834739247e-07	8.713132832294786
ENSG00000273174	3.0129140611656543e-07	5.972796457223024
ENSG00000143369	3.0129140611656543e-07	6.45185402959203
ENSG00000198650	3.0129140611656543e-07	5.798655281555847
ENSG00000174326	3.0129140611656543e-07	5.241656495035073
ENSG00000107872	3.0129140611656543e-07	8.476228192295856
ENSG00000163625	3.0129140611656543e-07	8.447680456147488
ENSG00000070831	3.0129140611656543e-07	8.884591909400223
ENSG00000227543	3.0129140611656707e-07	7.1195180840288455
ENSG00000088756	3.0129140611656707e-07	5.813079434226502
ENSG00000142910	3.1214785718976154e-07	5.291186156384934
ENSG00000126088	3.1214785718976154e-07	8.767939221764673
ENSG00000272654	3.1214785718976154e-07	7.306025648593569
ENSG00000214562	3.1214785718976154e-07	5.887402045237654
ENSG00000164556	3.1214785718976435e-07	7.41990369023505
ENSG00000147065	3.1214785718976435e-07	8.921103065586836
ENSG00000095587	3.1214785718976435e-07	7.710093185545791
ENSG00000117523	3.1214785718976435e-07	8.921103065586836
ENSG00000227527	3.1214785718976435e-07	4.1723776090403195
ENSG00000227868	3.1214785718976435e-07	1.9893368709077328
ENSG00000135424	3.12147857189766e-07	7.550920840557735
ENSG00000120784	3.12147857189766e-07	6.316924302559636
ENSG00000142686	3.2338258607824746e-07	8.555375352556819
ENSG00000198937	3.2338258607824915e-07	8.653812117289032
ENSG00000204164	3.2338258607824915e-07	8.05899301407288
ENSG00000168556	3.2338258607824915e-07	8.453955474260674
ENSG00000108671	3.2338258607824915e-07	8.864307933740994
ENSG00000120280	3.2338258607824915e-07	8.71466404426672
ENSG00000163463	3.350082942780665e-07	8.333755918548338
ENSG00000214708	3.350082942780665e-07	4.057023011146954
ENSG00000235748	3.350082942780683e-07	3.1469818596236694
ENSG00000258984	3.350082942780683e-07	4.151779088462497
ENSG00000186767	3.4703809249301953e-07	8.29665552492673
ENSG00000267312	3.4703809249301953e-07	6.231660537832195
ENSG00000186364	3.4703809249301953e-07	8.12609304543486
ENSG00000138778	3.4703809249301953e-07	8.166660996753317
ENSG00000185010	3.4703809249301953e-07	8.228402501616904
ENSG00000235949	3.4703809249302323e-07	3.9583477335660766
ENSG00000205238	3.4703809249302323e-07	6.886361564824535
ENSG00000089163	3.4703809249302323e-07	6.8168480751048435
ENSG00000149548	3.4703809249302323e-07	7.294516030170933
ENSG00000139679	3.4703809249302323e-07	8.09724384980129
ENSG00000162755	3.4703809249302323e-07	7.8510936406263445
ENSG00000134690	3.470380924930251e-07	8.04280421381494
ENSG00000224945	3.470380924930251e-07	5.357015126094391
ENSG00000109680	3.470380924930251e-07	7.637254976854583
ENSG00000100316	3.470380924930251e-07	8.945443836377912
ENSG00000171433	3.470380924930251e-07	2.531081234014747
ENSG00000047410	3.5948551321417734e-07	8.895231082823827
ENSG00000143409	3.5948551321417734e-07	8.75676320755711
ENSG00000261553	3.5948551321417734e-07	2.9249619044285016
ENSG00000231584	3.594855132141805e-07	7.766981644153166
ENSG00000224452	3.594855132141805e-07	4.18843701686234
ENSG00000268041	3.7236452366558804e-07	7.6400159413132505
ENSG00000205869	3.7236452366559e-07	3.8560520197001336
ENSG00000120370	3.7236452366559397e-07	8.634522512817782
ENSG00000176974	3.7236452366559397e-07	8.614238537158553
ENSG00000143603	3.7236452366559397e-07	8.895231082823827
ENSG00000030110	3.7236452366559397e-07	8.788223197423902
ENSG00000091039	3.7236452366559397e-07	8.823739982422536
ENSG00000259781	3.7236452366559397e-07	7.876862283967766
ENSG00000146700	3.856895391263065e-07	5.994066254098193
ENSG00000058091	3.856895391263065e-07	8.876478319136533
ENSG00000171931	3.856895391263065e-07	4.270423706248118
ENSG00000201492	3.856895391263065e-07	5.030399636129749
ENSG00000106025	3.856895391263065e-07	6.723190066923417
ENSG00000271420	3.856895391263065e-07	2.5211642420756832
ENSG00000226321	3.856895391263065e-07	6.05642572957303
ENSG00000235508	3.856895391263085e-07	4.795766592420265
ENSG00000015133	3.856895391263106e-07	8.900819089927607
ENSG00000139880	3.9947543663886305e-07	7.415780482070567
ENSG00000122406	3.9947543663886305e-07	8.93733024611422
ENSG00000119927	3.9947543663886305e-07	8.58232101688774
ENSG00000250091	3.9947543663886305e-07	6.638046504088995
ENSG00000112977	3.9947543663886305e-07	8.884591909400223
ENSG00000177600	3.9947543663886305e-07	8.941387041246065
ENSG00000213922	3.994754366388652e-07	3.7205565658385624
ENSG00000160803	3.994754366388652e-07	8.827796777554383
ENSG00000228808	4.137375691147543e-07	2.3775408175211408
ENSG00000069275	4.137375691147543e-07	8.880535114268378
ENSG00000101608	4.137375691147543e-07	8.912989475323146
ENSG00000205593	4.137375691147565e-07	8.755768836369135
ENSG00000185905	4.137375691147565e-07	8.896762294795762
ENSG00000135250	4.137375691147565e-07	8.789754409395835
ENSG00000214226	4.137375691147565e-07	7.780603931140703
ENSG00000138758	4.137375691147565e-07	8.766408009792737
ENSG00000101868	4.137375691147609e-07	8.609644901242747
ENSG00000135900	4.137375691147609e-07	8.646692898213319
ENSG00000197935	4.2849177984772925e-07	7.494872026147054
ENSG00000176732	4.2849177984772925e-07	6.076854239840301
ENSG00000144648	4.2849177984772925e-07	5.072018631609542
ENSG00000116030	4.2849177984772925e-07	8.846549541241677
ENSG00000269942	4.2849177984772925e-07	4.628406955104647
ENSG00000152213	4.2849177984772925e-07	7.953220447006864
ENSG00000163923	4.2849177984773534e-07	8.404992055422097
ENSG00000125834	4.437544174458107e-07	8.694380068607492
ENSG00000151006	4.437544174458107e-07	6.852194772803059
ENSG00000123728	4.437544174458123e-07	8.86277672176906
ENSG00000196954	4.437544174458123e-07	8.864307933740994
ENSG00000163481	4.437544174458123e-07	8.480284987427703
ENSG00000139187	4.595423511934963e-07	6.310530954694798
ENSG00000229017	4.595423511934963e-07	6.431214175329565
ENSG00000159884	4.5954235119350124e-07	7.647620723556182
ENSG00000253771	4.5954235119350124e-07	6.53093946631413
ENSG00000204860	4.5954235119350124e-07	3.569520432351783
ENSG00000163382	4.758729868556516e-07	8.858719926637214
ENSG00000229605	4.758729868556516e-07	3.571347607575664
ENSG00000220472	4.758729868556516e-07	7.176474634442584
ENSG00000199477	4.758729868556516e-07	4.7564344315981515
ENSG00000152784	4.758729868556516e-07	8.32298503809376
ENSG00000114790	4.758729868556516e-07	5.919528230910384
ENSG00000091157	4.758729868556516e-07	8.630465717685935
ENSG00000143183	4.758729868556516e-07	8.908932680191299
ENSG00000117222	4.758729868556566e-07	8.753243253209222
ENSG00000041353	4.758729868556566e-07	4.858908876788166
ENSG00000164588	4.927642829349418e-07	1.975165826804239
ENSG00000185614	4.927642829349418e-07	6.445952599657131
ENSG00000164953	4.927642829349463e-07	7.957775702653224
ENSG00000115204	4.927642829349463e-07	8.71366967307874
ENSG00000204315	4.927642829349463e-07	7.965267575905847
ENSG00000158258	4.927642829349463e-07	6.572396533709031
ENSG00000049541	4.927642829349463e-07	8.405731463082544
ENSG00000226856	4.927642829349463e-07	5.374418996652197
ENSG00000165646	4.927642829349463e-07	8.089732059473699
ENSG00000158793	5.102347673950868e-07	8.703030499655137
ENSG00000166598	5.102347673950922e-07	8.941387041246065
ENSG00000186301	5.102347673950922e-07	8.421421802825973
ENSG00000188389	5.102347673950922e-07	6.795812700993752
ENSG00000088826	5.102347673950922e-07	8.744592822161575
ENSG00000135248	5.102347673950922e-07	5.427328403992991
ENSG00000115317	5.102347673950922e-07	8.527972157821875
ENSG00000115255	5.102347673950949e-07	8.020950645914333
ENSG00000074590	5.102347673950995e-07	5.377489278062569
ENSG00000178163	5.283035548623378e-07	8.724308846502344
ENSG00000166133	5.283035548623378e-07	8.356513080716438
ENSG00000166105	5.283035548623378e-07	3.143643826033065
ENSG00000101421	5.283035548623397e-07	8.876478319136533
ENSG00000146263	5.283035548623397e-07	8.548053566604615
ENSG00000005189	5.283035548623397e-07	7.612108385370425
ENSG00000225889	5.283035548623397e-07	8.908932680191299
ENSG00000163565	5.469903643178939e-07	8.896762294795762
ENSG00000126562	5.469903643178939e-07	5.424226785205611
ENSG00000139117	5.469903643178968e-07	8.18140379611263
ENSG00000258099	5.469903643178968e-07	4.180681897638208
ENSG00000184675	5.469903643178968e-07	8.45619918016416
ENSG00000242110	5.469903643179016e-07	6.669719228756375
ENSG00000270036	5.469903643179016e-07	4.387077726364906
ENSG00000172586	5.469903643179016e-07	8.676621676108173
ENSG00000129167	5.469903643179016e-07	6.537133135500536
ENSG00000269430	5.663155372945697e-07	7.439500654884874
ENSG00000197872	5.663155372945697e-07	8.872421524004686
ENSG00000164291	5.663155372945697e-07	8.38516561016689
ENSG00000117650	5.663155372945697e-07	7.872858220333155
ENSG00000134287	5.663155372945697e-07	8.872421524004686
ENSG00000174437	5.663155372945727e-07	8.921103065586836
ENSG00000166347	5.863000565908333e-07	8.576196169000006
ENSG00000174680	5.863000565908333e-07	6.148799781014442
ENSG00000189171	5.863000565908365e-07	7.560023236162228
ENSG00000104447	5.863000565908365e-07	6.927213583329995
ENSG00000116815	5.863000565908365e-07	7.974008783873979
ENSG00000188931	5.863000565908365e-07	8.075088487569287
ENSG00000188672	6.069655655162271e-07	6.474508460078639
ENSG00000154153	6.069655655162271e-07	5.485330037649946
ENSG00000171862	6.069655655162271e-07	8.850606336373524
ENSG00000242612	6.069655655162271e-07	8.120425727951146
ENSG00000128245	6.069655655162271e-07	8.793274363743723
ENSG00000165819	6.069655655162304e-07	8.845018329269742
ENSG00000235616	6.069655655162304e-07	2.1509305944918418
ENSG00000234337	6.069655655162304e-07	3.81104759733767
ENSG00000198814	6.283343876820733e-07	8.190896974242312
ENSG00000225370	6.283343876820733e-07	3.8689686213873866
ENSG00000272009	6.283343876820733e-07	7.1817936616372355
ENSG00000175741	6.283343876820733e-07	6.8964863643801975
ENSG00000120802	6.283343876820733e-07	8.849075124401589
ENSG00000095485	6.283343876820733e-07	8.643172943865428
ENSG00000165240	6.283343876820733e-07	8.636053724789715
ENSG00000101935	6.283343876820767e-07	8.587372183207565
ENSG00000169641	6.283343876820799e-07	8.488398577691395
ENSG00000166173	6.283343876820833e-07	4.162219288721855
ENSG00000205208	6.504295473519753e-07	8.475233821107881
ENSG00000147082	6.504295473519753e-07	6.878391453209683
ENSG00000174529	6.504295473519753e-07	7.286119892958427
ENSG00000188878	6.504295473519776e-07	8.068251145749999
ENSG00000234134	6.504295473519776e-07	5.70800217965875
ENSG00000229267	6.504295473519776e-07	6.213968594829524
ENSG00000111266	6.504295473519776e-07	8.700962446899247
ENSG00000143669	6.504295473519776e-07	8.712138461106807
ENSG00000105639	6.504295473519776e-07	8.876478319136533
ENSG00000272108	6.504295473519776e-07	3.384263356859196
ENSG00000137547	6.73274790366817e-07	8.767939221764673
ENSG00000135617	6.73274790366817e-07	8.725303217690323
ENSG00000102760	6.73274790366817e-07	8.834379155846138
ENSG00000235670	6.73274790366817e-07	4.049867130731392
ENSG00000227939	6.73274790366817e-07	7.397052866459226
ENSG00000138780	6.73274790366817e-07	8.4417057784852
ENSG00000185420	6.73274790366817e-07	8.477759404267792
ENSG00000143858	6.73274790366817e-07	6.100332764192973
ENSG00000180764	6.73274790366817e-07	5.692203415503538
ENSG00000198954	6.73274790366817e-07	8.55231292861295
ENSG00000112852	6.73274790366817e-07	6.248048185703406
ENSG00000155850	6.73274790366817e-07	8.709612877946897
ENSG00000176222	6.732747903668267e-07	7.823338043635654
ENSG00000198492	6.732747903668267e-07	8.811569597026997
ENSG00000248468	6.968946056594634e-07	3.2072660931731165
ENSG00000164050	6.968946056594634e-07	8.365470871942657
ENSG00000116863	6.968946056594634e-07	8.453339323096783
ENSG00000268034	6.968946056594671e-07	4.325979401605572
ENSG00000179195	6.968946056594671e-07	8.900819089927607
ENSG00000229944	6.968946056594671e-07	5.862546485114763
ENSG00000243587	7.213142473745716e-07	7.236200483201318
ENSG00000244567	7.213142473745754e-07	7.857657555723628
ENSG00000228205	7.213142473745818e-07	7.3822720216766635
ENSG00000163444	7.213142473745818e-07	8.739004815057795
ENSG00000117385	7.213142473745818e-07	8.657868912420879
ENSG00000254815	7.465597576094678e-07	6.549295049977493
ENSG00000133142	7.465597576094678e-07	8.75071767004931
ENSG00000006453	7.465597576094678e-07	6.378042511036064
ENSG00000167799	7.465597576094678e-07	8.206050473201783
ENSG00000234817	7.465597576094678e-07	5.221682429366265
ENSG00000074276	7.465597576094678e-07	6.0359154022525985
ENSG00000179241	7.465597576094678e-07	4.732169866267375
ENSG00000196092	7.465597576094678e-07	8.187496164424294
ENSG00000256018	7.465597576094678e-07	5.562729297324123
ENSG00000169550	7.465597576094678e-07	2.777496878880923
ENSG00000160741	7.465597576094705e-07	8.850606336373524
ENSG00000270681	7.465597576094705e-07	7.15971383266468
ENSG00000257167	7.465597576094705e-07	7.154826954501915
ENSG00000125514	7.465597576094705e-07	3.479113972138803
ENSG00000166886	7.726579897921849e-07	8.249557591967553
ENSG00000162004	7.726579897921849e-07	8.385244920546825
ENSG00000216863	7.726579897921849e-07	7.975454784772608
ENSG00000147003	7.726579897921849e-07	5.429117301586836
ENSG00000232909	7.72657989792189e-07	6.435415902990743
ENSG00000269904	7.72657989792189e-07	4.652451329384178
ENSG00000152904	7.72657989792189e-07	8.646692898213319
ENSG00000257499	7.72657989792189e-07	6.895359720171242
ENSG00000155875	7.72657989792189e-07	3.430671939298666
ENSG00000230399	7.996366327134922e-07	2.033306707483951
ENSG00000163121	7.996366327134922e-07	4.249051691804208
ENSG00000174606	7.996366327134922e-07	8.830322360714293
ENSG00000100439	7.996366327134922e-07	8.681470275551504
ENSG00000154978	7.996366327134922e-07	8.917046270454989
ENSG00000235651	7.996366327134922e-07	4.1034766131147835
ENSG00000115268	7.996366327134993e-07	8.941387041246065
ENSG00000135775	7.996366327134993e-07	8.792279992555747
ENSG00000112039	7.996366327134993e-07	8.558772050408152
ENSG00000160058	7.996366327134993e-07	8.880535114268378
ENSG00000235477	7.996366327135035e-07	7.92872950599034
ENSG00000107758	8.275242352297801e-07	8.846549541241677
ENSG00000118181	8.275242352297801e-07	8.93733024611422
ENSG00000103253	8.275242352297801e-07	8.464515337304341
ENSG00000163126	8.275242352297801e-07	6.92461282227835
ENSG00000168434	8.275242352297801e-07	8.595943303875279
ENSG00000138757	8.275242352297801e-07	8.88864870453207
ENSG00000102743	8.275242352297801e-07	7.81769730503464
ENSG00000133069	8.563502316542831e-07	8.300764716709615
ENSG00000162441	8.563502316542831e-07	8.517790514802295
ENSG00000119283	8.563502316542831e-07	5.248224630568811
ENSG00000113302	8.563502316542862e-07	2.6008479498650297
ENSG00000127124	8.563502316542862e-07	7.747748883145833
ENSG00000213190	8.86144967854521e-07	8.398075403222874
ENSG00000101182	8.86144967854521e-07	8.872421524004686
ENSG00000165644	8.86144967854521e-07	8.664451290712634
ENSG00000160688	8.86144967854521e-07	8.762351214660892
ENSG00000135045	8.86144967854521e-07	8.251212060436044
ENSG00000211817	8.86144967854521e-07	2.52098148718392
ENSG00000117308	8.86144967854521e-07	8.329162282632536
ENSG00000235437	8.86144967854521e-07	8.586835342423607
ENSG00000166272	8.86144967854521e-07	8.797867999659527
ENSG00000175606	8.861449678545288e-07	8.643172943865428
ENSG00000250056	9.169397280741807e-07	5.3026996959929305
ENSG00000225657	9.169397280741807e-07	1.8876513714842191
ENSG00000143398	9.169397280741856e-07	8.835910367818073
ENSG00000118997	9.169397280741904e-07	7.195825304297396
ENSG00000027869	9.169397280741904e-07	6.499543848414557
ENSG00000171471	9.169397280741904e-07	5.801767760591667
ENSG00000247373	9.169397280741904e-07	7.568544423140734
ENSG00000243224	9.169397280741904e-07	6.459764562868992
ENSG00000154640	9.169397280741904e-07	8.771996016896518
ENSG00000102178	9.487667624981806e-07	8.785160773480033
ENSG00000204116	9.487667624981806e-07	8.684735266371867
ENSG00000136522	9.487667624981806e-07	8.729896853606125
ENSG00000116138	9.487667624981806e-07	8.702493658871182
ENSG00000132661	9.487667624981806e-07	8.506156970190712
ENSG00000169679	9.487667624981806e-07	8.66950245703246
ENSG00000105640	9.487667624981857e-07	8.941387041246065
ENSG00000177042	9.487667624981857e-07	8.690323273475645
ENSG00000198056	9.487667624981907e-07	8.412648115281769
ENSG00000150995	9.487667624981907e-07	8.6862664783438
ENSG00000138107	9.487667624981907e-07	8.831853572686226
ENSG00000233319	9.48766762498194e-07	1.6288107153350853
ENSG00000215705	9.816593155799736e-07	6.8588878019298685
ENSG00000109758	9.816593155799736e-07	3.2326340426029967
ENSG00000228623	9.816593155799736e-07	6.139287012675681
ENSG00000090020	9.816593155799736e-07	8.487861736907439
ENSG00000223431	9.816593155799736e-07	3.9502627947533817
ENSG00000179051	9.816593155799787e-07	8.82067755847867
ENSG00000052802	9.816593155799787e-07	8.721783263342434
ENSG00000151553	9.816593155799787e-07	8.757757578745089
ENSG00000242732	9.816593155799787e-07	7.913651306994131
ENSG00000107295	9.816593155799874e-07	3.3543683416049825
ENSG00000150457	9.816593155799874e-07	8.613701696374596
ENSG00000112312	1.0156516551507898e-06	8.405194622298588
ENSG00000237301	1.0156516551507898e-06	5.230967970081618
ENSG00000158186	1.0156516551507898e-06	8.191812035050356
ENSG00000180867	1.0156516551507898e-06	8.024620770487674
ENSG00000165175	1.0156516551507898e-06	8.57798234449947
ENSG00000184731	1.0156516551507898e-06	2.7633151297324736
ENSG00000248538	1.0156516551507953e-06	4.976901747138501
ENSG00000138785	1.0156516551507953e-06	8.458182356692935
ENSG00000142675	1.0156516551507953e-06	8.542262992624345
ENSG00000152894	1.0156516551507953e-06	8.816620763346823
ENSG00000229689	1.0156516551507953e-06	6.39815271469029
ENSG00000157470	1.0156516551507953e-06	3.7111755000462163
ENSG00000104432	1.0507791023307623e-06	6.39011594207582
ENSG00000143702	1.0507791023307623e-06	8.713132832294786
ENSG00000135549	1.0507791023307623e-06	6.404947800965935
ENSG00000258472	1.0507791023307623e-06	7.422230818485158
ENSG00000163468	1.0507791023307623e-06	8.941387041246065
ENSG00000163519	1.0507791023307735e-06	8.041457440371216
ENSG00000122873	1.0507791023307771e-06	8.488935418475354
ENSG00000112290	1.0507791023307771e-06	6.979703770164599
ENSG00000132646	1.0507791023307771e-06	8.811569597026997
ENSG00000188112	1.0507791023307771e-06	5.169925230804335
ENSG00000069956	1.0507791023307771e-06	8.830322360714293
ENSG00000273314	1.0507791023307771e-06	6.750805943276237
ENSG00000241794	1.0870780622625328e-06	1.985079029567555
ENSG00000253619	1.0870780622625328e-06	4.6208806302209355
ENSG00000143793	1.0870780622625425e-06	8.493986584795175
ENSG00000270361	1.0870780622625425e-06	5.345349158724598
ENSG00000213741	1.0870780622625425e-06	8.917046270454989
ENSG00000130985	1.0870780622625425e-06	8.917046270454989
ENSG00000178217	1.0870780622625425e-06	4.3820421818137145
ENSG00000131795	1.0870780622625425e-06	8.818151975318758
ENSG00000255748	1.0870780622625425e-06	5.712759415807433
ENSG00000094916	1.0870780622625425e-06	8.818151975318758
ENSG00000212657	1.0870780622625482e-06	3.4112470670736905
ENSG00000131089	1.1245860556882142e-06	8.73954165584175
ENSG00000225620	1.1245860556882142e-06	2.841559266416682
ENSG00000134597	1.1245860556882142e-06	8.55889530690471
ENSG00000159445	1.1245860556882203e-06	8.79939921163146
ENSG00000147140	1.1245860556882203e-06	8.907401468219364
ENSG00000137831	1.1245860556882203e-06	7.786462282465308
ENSG00000130255	1.1245860556882203e-06	8.93733024611422
ENSG00000226853	1.1245860556882203e-06	5.894506967907875
ENSG00000165813	1.1245860556882203e-06	8.846549541241677
ENSG00000227311	1.1245860556882203e-06	3.8576317952460246
ENSG00000125898	1.1245860556882203e-06	7.596097788101129
ENSG00000189221	1.1245860556882203e-06	4.080270110999348
ENSG00000189050	1.16334175139132e-06	8.518661629493716
ENSG00000156531	1.16334175139132e-06	8.781640819132145
ENSG00000170855	1.16334175139132e-06	8.670496828220438
ENSG00000166136	1.16334175139132e-06	7.805089306310049
ENSG00000254685	1.16334175139132e-06	8.29857340745717
ENSG00000183230	1.16334175139132e-06	7.558134048957376
ENSG00000116670	1.16334175139132e-06	8.610181742026706
ENSG00000143373	1.1633417513913261e-06	8.790748780583813
ENSG00000151229	1.1633417513913261e-06	8.491461001635264
ENSG00000233927	1.1633417513913261e-06	8.933273450982373
ENSG00000163069	1.1633417513913325e-06	7.787583414376429
ENSG00000235241	1.2033849995255243e-06	2.9669672161692393
ENSG00000203805	1.2033849995255243e-06	2.4104749879162615
ENSG00000105290	1.2033849995255243e-06	6.404826825994626
ENSG00000170889	1.2033849995255243e-06	8.941387041246065
ENSG00000077721	1.2033849995255372e-06	8.81409518018691
ENSG00000147231	1.2033849995255372e-06	8.364626670980131
ENSG00000204789	1.2033849995255372e-06	8.045045456756592
ENSG00000225518	1.2033849995255372e-06	5.263864428131218
ENSG00000171817	1.2033849995255372e-06	7.531107292649827
ENSG00000229111	1.2033849995255415e-06	4.505448124713595
ENSG00000157985	1.2447568658528049e-06	6.639152548584889
ENSG00000109158	1.2447568658528049e-06	6.224909048835498
ENSG00000163866	1.2447568658528049e-06	8.6061773435459
ENSG00000141127	1.2447568658528049e-06	8.750180829265354
ENSG00000248302	1.2447568658528049e-06	6.32798915544822
ENSG00000158716	1.2447568658528049e-06	8.422953014797907
ENSG00000155660	1.2447568658528093e-06	8.929216655850528
ENSG00000188611	1.2447568658528093e-06	5.373965298031442
ENSG00000162722	1.2447568658528093e-06	5.770640362945747
ENSG00000144741	1.2447568658528093e-06	8.57565932821605
ENSG00000226976	1.2447568658528093e-06	6.062107571639332
ENSG00000260423	1.2447568658528093e-06	6.844083665885365
ENSG00000273474	1.2447568658528225e-06	4.926723447166392
ENSG00000113269	1.2447568658528225e-06	8.691317644663624
ENSG00000117399	1.287499666913866e-06	8.166758770327728
ENSG00000204624	1.287499666913866e-06	4.678256066076299
ENSG00000125868	1.287499666913866e-06	8.884591909400223
ENSG00000124613	1.287499666913866e-06	8.178471625319244
ENSG00000186847	1.287499666913866e-06	5.1057340209390984
ENSG00000123297	1.287499666913866e-06	8.374271473215757
ENSG00000151135	1.2874996669138728e-06	8.858719926637214
ENSG00000150756	1.2874996669138728e-06	8.470895148719608
ENSG00000073670	1.2874996669138728e-06	7.00561391499895
ENSG00000172466	1.2874996669138728e-06	8.884591909400223
ENSG00000176896	1.2874996669138728e-06	8.33069349460447
ENSG00000071282	1.331657006154505e-06	5.169519100006694
ENSG00000169241	1.331657006154505e-06	8.842492746109832
ENSG00000139083	1.331657006154512e-06	8.796336787687592
ENSG00000135245	1.331657006154512e-06	7.5937692059705295
ENSG00000187984	1.331657006154512e-06	6.437082933960335
ENSG00000272579	1.331657006154512e-06	7.4694607933215025
ENSG00000021355	1.331657006154512e-06	8.852137548345457
ENSG00000225205	1.331657006154512e-06	8.668508085844481
ENSG00000117114	1.3772738110318354e-06	7.234135869542888
ENSG00000083457	1.3772738110318354e-06	8.671033669004395
ENSG00000123353	1.3772738110318354e-06	8.383379434667425
ENSG00000107669	1.3772738110318354e-06	8.743598450973597
ENSG00000180998	1.3772738110318477e-06	6.5800878543151695
ENSG00000180096	1.3772738110318477e-06	8.498043379927022
ENSG00000197852	1.377273811031855e-06	8.392029865715074
ENSG00000168116	1.377273811031855e-06	8.311738164040685
ENSG00000197385	1.4243963711250978e-06	8.427467340333774
ENSG00000174595	1.4243963711250978e-06	1.7430347156977029
ENSG00000116761	1.4243963711250978e-06	8.411319470186324
ENSG00000169213	1.4243963711250978e-06	8.779572766376255
ENSG00000177613	1.4243963711251054e-06	8.805981589923219
ENSG00000200534	1.4243963711251054e-06	7.157498595920592
ENSG00000225643	1.4243963711251054e-06	6.945014827975911
ENSG00000052749	1.4243963711251054e-06	8.879003902296445
ENSG00000101187	1.4243963711251054e-06	8.726834429662258
ENSG00000154217	1.4243963711251054e-06	8.27859679197651
ENSG00000143590	1.4243963711251054e-06	5.842455202421734
ENSG00000153187	1.4243963711251054e-06	8.929216655850528
ENSG00000106290	1.4243963711251054e-06	8.675627304920196
ENSG00000161970	1.4243963711251181e-06	8.835910367818073
ENSG00000234215	1.4243963711251181e-06	2.0114827262170505
ENSG00000169188	1.473072377276095e-06	8.474239449919903
ENSG00000224531	1.473072377276095e-06	8.419890590854038
ENSG00000226161	1.4730723772761029e-06	4.297626641680125
ENSG00000119403	1.4730723772761029e-06	8.616764120318463
ENSG00000213358	1.4730723772761029e-06	2.8383330034783825
ENSG00000232940	1.4730723772761029e-06	6.260560636605276
ENSG00000113456	1.4730723772761029e-06	8.66598250268457
ENSG00000197712	1.4730723772761029e-06	8.67509046413624
ENSG00000248099	1.473072377276116e-06	5.26661869405834
ENSG00000215796	1.473072377276116e-06	3.5004021086896393
ENSG00000227906	1.5233509617851246e-06	2.312345895346598
ENSG00000187091	1.5233509617851246e-06	8.576196169000006
ENSG00000101181	1.5233509617851246e-06	8.605588106110904
ENSG00000116406	1.5233509617851246e-06	8.896762294795762
ENSG00000235944	1.5233509617851246e-06	7.227788318139668
ENSG00000130779	1.5233509617851328e-06	8.884591909400223
ENSG00000132702	1.5233509617851328e-06	3.9541757538972107
ENSG00000108055	1.5233509617851381e-06	8.844023958081767
ENSG00000158301	1.5752827396886091e-06	7.8370012607336825
ENSG00000273338	1.5752827396886149e-06	8.415376265318171
ENSG00000122696	1.5752827396886231e-06	8.365955316075574
ENSG00000215845	1.5752827396886231e-06	8.75676320755711
ENSG00000185339	1.5752827396886231e-06	8.732959277549993
ENSG00000101189	1.5752827396886231e-06	8.442040052392667
ENSG00000145451	1.5752827396886231e-06	4.084717266094458
ENSG00000116580	1.5752827396886231e-06	8.824734353610515
ENSG00000167283	1.5752827396886316e-06	8.900819089927607
ENSG00000242712	1.6289198511454302e-06	5.235236561108131
ENSG00000114480	1.6289198511454302e-06	8.666440033088591
ENSG00000107331	1.6289198511454388e-06	8.787228826235923
ENSG00000268747	1.6289198511454532e-06	3.9044515630819228
ENSG00000136631	1.6289198511454532e-06	8.722777634530411
ENSG00000197170	1.6289198511454532e-06	8.815626392158844
ENSG00000272323	1.6289198511454532e-06	5.464831507077813
ENSG00000135837	1.6843160049593679e-06	8.896762294795762
ENSG00000203697	1.6843160049593679e-06	5.404124507904465
ENSG00000236206	1.6843160049593679e-06	4.200208907778654
ENSG00000173852	1.6843160049593679e-06	8.860251138609149
ENSG00000176871	1.684316004959377e-06	8.548792974265062
ENSG00000183856	1.684316004959377e-06	7.972779031387244
ENSG00000148688	1.684316004959377e-06	8.656337700448944
ENSG00000102100	1.684316004959377e-06	8.752169571641309
ENSG00000134419	1.684316004959377e-06	8.880535114268378
ENSG00000111639	1.6843160049593859e-06	8.824734353610515
ENSG00000162669	1.7415265232658762e-06	3.9142065034375944
ENSG00000224831	1.7415265232658762e-06	5.481261366741634
ENSG00000011143	1.7415265232658762e-06	8.20745842867716
ENSG00000182798	1.7415265232658916e-06	4.045649702246048
ENSG00000184923	1.7415265232658916e-06	5.2100666129813415
ENSG00000203666	1.7415265232658916e-06	8.384171238978913
ENSG00000239887	1.7415265232658916e-06	7.156628326934705
ENSG00000143614	1.7415265232658916e-06	8.755768836369135
ENSG00000235618	1.7415265232658916e-06	6.072093967483292
ENSG00000124209	1.7415265232658916e-06	8.732422436766036
ENSG00000137693	1.7415265232658916e-06	4.8502298926319565
ENSG00000143149	1.7415265232658916e-06	8.828791148742358
ENSG00000143799	1.7415265232658916e-06	8.929216655850528
ENSG00000173894	1.7415265232658916e-06	5.497993449811743
ENSG00000232995	1.741526523265901e-06	7.110278867040486
ENSG00000234006	1.741526523265901e-06	3.9216751812247934
ENSG00000154760	1.8006083874119301e-06	8.880535114268378
ENSG00000234719	1.8006083874119301e-06	7.761878416028494
ENSG00000143315	1.8006083874119301e-06	8.725303217690323
ENSG00000188010	1.8006083874119301e-06	7.650972239608502
ENSG00000168734	1.800608387411946e-06	8.065848819086645
ENSG00000242258	1.800608387411946e-06	8.664451290712634
ENSG00000197982	1.8006083874119555e-06	8.677616047296151
ENSG00000197915	1.8006083874119555e-06	3.261608487242956
ENSG00000162961	1.8006083874119555e-06	8.663456919524657
ENSG00000271943	1.8616202850582417e-06	3.745736782932611
ENSG00000159208	1.8616202850582516e-06	6.466676483562184
ENSG00000187492	1.8616202850582516e-06	4.735276089117369
ENSG00000229874	1.8616202850582516e-06	6.447022595390859
ENSG00000243440	1.8616202850582681e-06	6.761204528510169
ENSG00000184785	1.9246226585340517e-06	5.577164017235431
ENSG00000123374	1.924622658534079e-06	8.485872994531485
ENSG00000226245	1.924622658534079e-06	4.287140458666582
ENSG00000160285	1.924622658534079e-06	8.826265565582448
ENSG00000197329	1.924622658534079e-06	8.929216655850528
ENSG00000222724	1.9896777544750586e-06	7.348483449679276
ENSG00000163040	1.9896777544750586e-06	5.642633079596627
ENSG00000137285	1.9896777544750586e-06	5.642713516784026
ENSG00000174307	1.9896777544750764e-06	8.275834708483544
ENSG00000166503	1.9896777544750764e-06	4.518272595394742
ENSG00000146350	1.9896777544750764e-06	7.883392265608484
ENSG00000157343	1.9896777544750764e-06	7.229635005978399
ENSG00000228038	1.9896777544750764e-06	4.26709206830584
ENSG00000163746	1.9896777544750764e-06	4.131975845646482
ENSG00000240455	1.9896777544750836e-06	3.0931066859368137
ENSG00000179774	1.9896777544750836e-06	3.904491154416307
ENSG00000070601	2.056849674776005e-06	3.786361130283165
ENSG00000072071	2.056849674776005e-06	8.486867365719464
ENSG00000177683	2.056849674776005e-06	8.789754409395835
ENSG00000113657	2.056849674776005e-06	4.361301699247239
ENSG00000232036	2.056849674776005e-06	2.0926822652280275
ENSG00000182552	2.056849674776005e-06	8.477222563483835
ENSG00000151247	2.056849674776023e-06	8.761356843472914
ENSG00000116194	2.1262044288898416e-06	7.130439251356964
ENSG00000116128	2.1262044288898416e-06	8.830322360714293
ENSG00000230373	2.1262044288898416e-06	7.144728967125134
ENSG00000177455	2.1262044288898416e-06	7.3904766939381545
ENSG00000188971	2.126204428889853e-06	8.630465717685935
ENSG00000096654	2.126204428889853e-06	8.425073464204836
ENSG00000102384	2.126204428889872e-06	7.159294682530101
ENSG00000129038	2.126204428889872e-06	3.2653662331442828
ENSG00000096696	2.126204428889872e-06	5.147642925882383
ENSG00000089220	2.126204428889872e-06	8.933273450982373
ENSG00000256673	2.126204428889872e-06	6.834316519970596
ENSG00000151151	2.126204428889872e-06	8.475233821107881
ENSG00000225724	2.1978099875064138e-06	4.750518302668754
ENSG00000267058	2.1978099875064138e-06	6.394106213206985
ENSG00000253797	2.1978099875064138e-06	8.702493658871182
ENSG00000187695	2.1978099875064138e-06	5.752339011594058
ENSG00000139428	2.1978099875064138e-06	8.48620726843895
ENSG00000176890	2.1978099875064138e-06	8.396218367877895
ENSG00000245008	2.1978099875064138e-06	6.549075138940825
ENSG00000055950	2.1978099875064256e-06	8.692848856635557
ENSG00000105088	2.271736337643985e-06	3.9380664317269005
ENSG00000272123	2.271736337643985e-06	3.612357210271066
ENSG00000248554	2.2717363376440053e-06	5.0662800770179075
ENSG00000164949	2.2717363376440053e-06	8.100352769702825
ENSG00000089012	2.2717363376440053e-06	4.553957308636702
ENSG00000234705	2.2717363376440053e-06	6.930500834986838
ENSG00000249459	2.2717363376440053e-06	6.415423482401801
ENSG00000206535	2.2717363376440053e-06	8.568540109140335
ENSG00000120885	2.2717363376440053e-06	7.063753928602768
ENSG00000214024	2.2717363376440176e-06	3.3818609764333227
ENSG00000123739	2.2717363376440176e-06	8.71213846110681
ENSG00000271959	2.2717363376440176e-06	5.007846472262771
ENSG00000130147	2.2717363376440176e-06	3.7775843987658293
ENSG00000164411	2.2717363376440176e-06	5.359408492290286
ENSG00000109265	2.348055539188121e-06	3.4313480228668523
ENSG00000138400	2.348055539188121e-06	5.136004074051271
ENSG00000142168	2.348055539188121e-06	8.892705499663915
ENSG00000109475	2.3480555391881423e-06	8.945443836377912
ENSG00000128923	2.3480555391881423e-06	8.823739982422536
ENSG00000100650	2.3480555391881423e-06	8.933273450982373
ENSG00000261105	2.3480555391881423e-06	4.345327591339712
ENSG00000259032	2.3480555391881546e-06	4.469800049974292
ENSG00000122490	2.3480555391881546e-06	8.578721752159916
ENSG00000249784	2.3480555391881546e-06	3.571163518639798
ENSG00000168060	2.426841782912406e-06	7.2087182831637575
ENSG00000101888	2.4268417829124145e-06	8.605588106110904
ENSG00000183814	2.4268417829124145e-06	8.61270732518662
ENSG00000179456	2.4268417829124145e-06	8.550324186236994
ENSG00000159788	2.4268417829124145e-06	8.267439240963427
ENSG00000213967	2.4268417829124145e-06	6.120986232842592
ENSG00000110921	2.4268417829124145e-06	8.21983138094919
ENSG00000221743	2.4268417829124145e-06	7.495921678673314
ENSG00000232860	2.4268417829124145e-06	6.903848514452891
ENSG00000237351	2.4268417829124145e-06	4.150476893280929
ENSG00000168032	2.4268417829124145e-06	5.210276602702427
ENSG00000178631	2.4268417829124145e-06	6.147440113619722
ENSG00000203441	2.4268417829124404e-06	5.038713691039804
ENSG00000214612	2.4268417829124404e-06	5.9530928519791795
ENSG00000134291	2.508171450017222e-06	8.78569761426399
ENSG00000258994	2.508171450017222e-06	5.519368273699621
ENSG00000255449	2.508171450017222e-06	4.570391245154174
ENSG00000102265	2.5081714500172443e-06	8.86277672176906
ENSG00000137193	2.5081714500172443e-06	8.908932680191299
ENSG00000231064	2.5081714500172443e-06	5.992483830000442
ENSG00000158859	2.5081714500172443e-06	6.188862573682741
ENSG00000073792	2.5081714500172443e-06	5.465567283303839
ENSG00000215120	2.5081714500172443e-06	3.058676658695652
ENSG00000145050	2.5081714500172443e-06	8.929216655850528
ENSG00000116199	2.5081714500172443e-06	8.831853572686226
ENSG00000027644	2.5081714500172443e-06	3.7868337481449137
ENSG00000109787	2.5081714500172443e-06	8.879003902296445
ENSG00000198721	2.5081714500172443e-06	8.549787345453039
ENSG00000133703	2.5921231732227716e-06	8.866833516900904
ENSG00000154258	2.5921231732227716e-06	8.103099382933705
ENSG00000075336	2.5921231732227716e-06	8.666519343468524
ENSG00000163170	2.5921231732227716e-06	8.4636002764963
ENSG00000178397	2.5921231732227945e-06	8.607656158866794
ENSG00000157181	2.5921231732227945e-06	8.83996716294992
ENSG00000196420	2.5921231732228084e-06	3.0989075982106256
ENSG00000224747	2.678777899453751e-06	5.313442448605315
ENSG00000212747	2.678777899453751e-06	5.216182176018033
ENSG00000007866	2.6787778994537747e-06	7.2277893205258765
ENSG00000266456	2.6787778994537747e-06	2.8331531836330255
ENSG00000136688	2.6787778994537747e-06	4.648929229613404
ENSG00000186260	2.6787778994537747e-06	8.57772738097194
ENSG00000102290	2.6787778994537747e-06	2.693496224470842
ENSG00000174371	2.6787778994537747e-06	8.022552717731784
ENSG00000181467	2.6787778994537747e-06	8.767402380980716
ENSG00000119608	2.6787778994537886e-06	6.4774937250945515
ENSG00000186952	2.7682189541535878e-06	6.938779614243786
ENSG00000130764	2.7682189541535878e-06	8.75676320755711
ENSG00000200742	2.7682189541536026e-06	3.542670755268908
ENSG00000101882	2.7682189541536026e-06	8.603599363734949
ENSG00000104529	2.7682189541536026e-06	8.933273450982373
ENSG00000224462	2.768218954153627e-06	3.087484380297862
ENSG00000068615	2.768218954153627e-06	6.2469769988075905
ENSG00000148948	2.768218954153627e-06	4.891840878857026
ENSG00000162817	2.768218954153627e-06	7.6632422623851
ENSG00000149573	2.768218954153627e-06	5.646609951536664
ENSG00000142676	2.860532107267358e-06	8.93733024611422
ENSG00000234996	2.860532107267358e-06	4.188650812992392
ENSG00000157214	2.860532107267358e-06	4.1211331122800345
ENSG00000147168	2.860532107267358e-06	8.921103065586836
ENSG00000226266	2.860532107267358e-06	6.3694423393897095
ENSG00000050438	2.860532107267358e-06	7.803308696657763
ENSG00000261368	2.860532107267358e-06	1.7746975950706936
ENSG00000225806	2.8605321072673732e-06	6.111434923481216
ENSG00000188095	2.8605321072673732e-06	5.350826300487205
ENSG00000124835	2.8605321072673732e-06	2.1824352869512484
ENSG00000189045	2.8605321072673732e-06	7.1599131800077345
ENSG00000263847	2.8605321072673732e-06	7.222285522109195
ENSG00000138678	2.8605321072673834e-06	5.686032169533345
ENSG00000232739	2.8605321072673834e-06	2.0926865915411774
ENSG00000155008	2.9558056409328626e-06	7.8888216519523935
ENSG00000244041	2.9558056409328626e-06	6.908174289493864
ENSG00000121904	2.9558056409328626e-06	3.582549382007745
ENSG00000156482	2.955805640932889e-06	8.908932680191299
ENSG00000044524	2.9558056409328995e-06	4.558409167833005
ENSG00000107816	2.9558056409328995e-06	8.60053693979108
ENSG00000164105	2.9558056409328995e-06	8.410043221741923
ENSG00000174628	2.9558056409328995e-06	6.928589855535979
ENSG00000229278	3.0541304189206297e-06	3.7709410229092772
ENSG00000148943	3.0541304189206297e-06	8.74612403413351
ENSG00000214655	3.0541304189206297e-06	8.84808075321361
ENSG00000138160	3.0541304189206297e-06	8.5949489326873
ENSG00000108061	3.054130418920646e-06	8.7542376243972
ENSG00000212916	3.0541304189206568e-06	8.379656913443046
ENSG00000158321	3.0541304189206568e-06	6.212084892054013
ENSG00000185049	3.0541304189206568e-06	8.595740736998788
ENSG00000161243	3.0541304189206568e-06	4.3493005494761405
ENSG00000165695	3.1555999578639114e-06	4.03283936583304
ENSG00000070159	3.1555999578639114e-06	3.2358415967933443
ENSG00000116711	3.1555999578639114e-06	8.612249794782596
ENSG00000196409	3.1555999578639114e-06	8.024083929703718
ENSG00000267352	3.1555999578639114e-06	7.883732105363127
ENSG00000270028	3.1555999578639114e-06	5.0518180782538815
ENSG00000138796	3.1555999578639284e-06	8.687260849531777
ENSG00000141367	3.1555999578639284e-06	8.91145826335121
ENSG00000116906	3.1555999578639284e-06	8.807512801895154
ENSG00000234377	3.1555999578639563e-06	5.5890930785441
ENSG00000162989	3.1555999578639563e-06	6.968405104840597
ENSG00000182093	3.2603105003215086e-06	8.644704155837362
ENSG00000102312	3.2603105003215086e-06	8.445305043213025
ENSG00000236312	3.2603105003215086e-06	4.955145921303276
ENSG00000168394	3.2603105003215086e-06	8.933273450982373
ENSG00000234589	3.260310500321526e-06	6.575492206805324
ENSG00000213047	3.260310500321526e-06	8.842492746109832
ENSG00000149972	3.260310500321526e-06	8.818151975318758
ENSG00000138777	3.260310500321538e-06	8.786691985451967
ENSG00000123095	3.260310500321538e-06	8.903344673087517
ENSG00000136492	3.260310500321538e-06	8.091720801849652
ENSG00000101638	3.260310500321538e-06	5.310977608495889
ENSG00000125629	3.260310500321538e-06	8.757300048341069
ENSG00000110660	3.260310500321538e-06	8.854663131505367
ENSG00000267215	3.260310500321538e-06	4.497852411440172
ENSG00000125843	3.260310500321538e-06	8.2842825726547
ENSG00000117408	3.368361089715863e-06	8.794805575715658
ENSG00000131828	3.368361089715863e-06	8.763882426632826
ENSG00000187957	3.368361089715863e-06	2.7816291564524227
ENSG00000122863	3.368361089715893e-06	6.635874857431371
ENSG00000184743	3.368361089715893e-06	8.836904739006052
ENSG00000162813	3.368361089715893e-06	8.776052812028363
ENSG00000167037	3.368361089715893e-06	2.9489137125559766
ENSG00000099246	3.368361089715893e-06	8.81409518018691
ENSG00000204386	3.368361089715893e-06	8.872421524004686
ENSG00000217801	3.368361089715893e-06	6.432684315222803
ENSG00000258733	3.368361089715911e-06	7.485231562479162
ENSG00000101298	3.368361089715911e-06	7.881998326514703
ENSG00000138162	3.368361089715911e-06	3.6946773761027982
ENSG00000179021	3.368361089715911e-06	8.657868912420879
ENSG00000105472	3.479853647191228e-06	5.409985184389206
ENSG00000119431	3.4798536471912406e-06	8.706550454003029
ENSG00000185522	3.4798536471912406e-06	8.402669039138678
ENSG00000213399	3.4798536471912715e-06	4.7164378611869955
ENSG00000231105	3.4798536471912715e-06	7.3206369591200104
ENSG00000101856	3.4798536471912715e-06	8.770464804924583
ENSG00000246090	3.4798536471912715e-06	8.041842322203035
ENSG00000178234	3.4798536471912715e-06	8.68067847124002
ENSG00000221821	3.594893050436217e-06	8.061556977502237
ENSG00000138750	3.594893050436217e-06	8.733953648737971
ENSG00000182718	3.594893050436217e-06	8.908932680191299
ENSG00000145777	3.594893050436217e-06	4.28873759194878
ENSG00000270107	3.594893050436236e-06	8.357304885027926
ENSG00000152270	3.594893050436236e-06	7.465446717026832
ENSG00000269397	3.594893050436268e-06	3.66170221975357
ENSG00000134548	3.594893050436268e-06	5.947659868623278
ENSG00000088986	3.594893050436268e-06	8.866833516900904
ENSG00000100228	3.594893050436268e-06	8.828791148742358
ENSG00000109534	3.7135872145172215e-06	8.518124788709759
ENSG00000172954	3.7135872145172545e-06	8.291911718785478
ENSG00000087085	3.7135872145172545e-06	5.820243606706442
ENSG00000116544	3.7135872145172545e-06	7.289396350319338
ENSG00000246203	3.7135872145172545e-06	6.6681538948986505
ENSG00000118513	3.7135872145172545e-06	7.353230358705871
ENSG00000087903	3.7135872145172545e-06	6.926390212397204
ENSG00000115137	3.7135872145172545e-06	8.486330524935505
ENSG00000187676	3.713587214517274e-06	8.41869365278957
ENSG00000086475	3.713587214517274e-06	8.717189627426633
ENSG00000272663	3.713587214517274e-06	5.210609972748293
ENSG00000183160	3.713587214517274e-06	7.616656644362857
ENSG00000189343	3.83604717476924e-06	8.908932680191299
ENSG00000051620	3.836047174769254e-06	8.831853572686226
ENSG00000174748	3.836047174769254e-06	8.941387041246065
ENSG00000108094	3.836047174769254e-06	8.653275276505076
ENSG00000126247	3.836047174769254e-06	8.88864870453207
ENSG00000121152	3.836047174769254e-06	8.018090788846957
ENSG00000163141	3.836047174769254e-06	6.650924512188217
[truncated: 657 more rows]
