# Supplementary material for: Machine learning predicts treatment sensitivity in multiple myeloma based on molecular and clinical information coupled with drug response
Source: PLoS One. 2021 Jul 28;16(7):e0254596. doi: 10.1371/journal.pone.0254596 (PMC8318243; doi:10.1371/journal.pone.0254596)
Supplement: S1 File — (ZIP) [file pone.0254596.s004.zip › Supplementary Material 1/13q34/selected_genes_experiment_3.csv]

gene	pvalue	entropy
ENSG00000134884	4.684621767487498e-47	8.921103065586836
ENSG00000088448	1.5230657793269736e-37	8.892705499663915
ENSG00000186184	6.529365439138368e-36	8.870890312032751
ENSG00000122026	1.2673581344513597e-32	8.933273450982373
ENSG00000133112	6.821753870895248e-32	8.941387041246065
ENSG00000136104	4.863846552091523e-31	8.826265565582448
ENSG00000118939	5.660538336700073e-30	6.711843618154858
ENSG00000126226	1.1241455535414556e-28	8.742067239001663
ENSG00000122033	1.1867286981906014e-27	8.778578395188276
ENSG00000118971	2.578285457677892e-27	8.077261333627261
ENSG00000102763	3.183246963590921e-27	8.766408009792737
ENSG00000139842	3.1832469635909888e-27	8.808507173083129
ENSG00000139746	3.662771673257841e-27	8.858719926637214
ENSG00000220749	3.928742732135967e-27	7.077443066428197
ENSG00000120685	6.873520491376265e-27	8.834379155846138
ENSG00000130177	7.902003592448187e-27	8.879003902296445
ENSG00000136152	1.8181447142983763e-26	8.853131919533435
ENSG00000102471	3.3838262472924855e-26	8.808507173083129
ENSG00000102572	3.883008287324906e-26	8.808507173083129
ENSG00000122034	1.9993129991011028e-25	8.851600707561502
ENSG00000083520	3.434776749540325e-25	8.797867999659527
ENSG00000188243	1.604693442772449e-24	8.745587193349552
ENSG00000244754	2.2372793929468295e-24	8.85466313150537
ENSG00000152749	4.335866154439612e-24	8.719257680182523
ENSG00000088451	5.283775944362721e-24	8.511339843541512
ENSG00000253051	6.436604758849782e-24	5.282041438401227
ENSG00000125304	9.54143085696254e-24	8.925159860718681
ENSG00000229152	1.0186983162423598e-23	8.160097081656035
ENSG00000132952	1.161068183316983e-23	8.744592822161575
ENSG00000134899	1.2394750223150001e-23	8.594412091903344
ENSG00000256164	1.717425575330034e-23	3.5319350871489346
ENSG00000134905	3.991290168466467e-23	8.786691985451967
ENSG00000243181	2.555869530914764e-22	4.590522928775631
ENSG00000136100	5.457149203130412e-22	8.852137548345457
ENSG00000242444	7.472916121207521e-22	3.7818508028943776
ENSG00000255920	1.1584992005331293e-21	3.3584135282519294
ENSG00000213860	1.4870221367702683e-21	5.580947142292103
ENSG00000164647	2.02980519497388e-21	6.0150629877026365
ENSG00000057294	2.159880477899865e-21	7.669307307041711
ENSG00000065150	4.2659337432057454e-21	8.872421524004686
ENSG00000188342	4.825377298205251e-21	8.72936001282217
ENSG00000220842	5.457315722413111e-21	6.663941896354311
ENSG00000005810	6.171027974935928e-21	8.904875885059452
ENSG00000083544	1.0707844345559545e-20	8.618295332290398
ENSG00000136122	1.4523265202363902e-20	8.174132952930972
ENSG00000133114	1.5434219978219715e-20	8.641641731893493
ENSG00000169432	1.6401658372146324e-20	8.588923312254467
ENSG00000083535	1.9678542916332504e-20	8.333755918548338
ENSG00000175198	2.829665236113104e-20	8.366747120387062
ENSG00000136169	3.82569130587528e-20	8.788223197423902
ENSG00000227354	3.82569130587528e-20	7.991963842556414
ENSG00000139675	1.806302262231471e-19	7.978640465213031
ENSG00000110092	1.9163837652203766e-19	8.826265565582448
ENSG00000150459	2.2879925348309233e-19	8.823739982422536
ENSG00000234782	3.6639584955782513e-19	7.385936915249021
ENSG00000088387	4.368681485952354e-19	8.745587193349552
ENSG00000102710	4.911304904678401e-19	8.737807876993326
ENSG00000120686	6.576725269231707e-19	8.900819089927607
ENSG00000197121	6.5767252692318e-19	7.783417292250411
ENSG00000204899	7.389472347814494e-19	8.666976873872548
ENSG00000134900	7.832299378077562e-19	8.853131919533435
ENSG00000196199	1.7616932596178186e-18	8.838435950977985
ENSG00000152484	2.7897834714893173e-18	8.808507173083129
ENSG00000139505	2.7897834714893173e-18	8.797867999659527
ENSG00000165416	3.71348789070832e-18	8.72584005847428
ENSG00000189403	3.931626823102498e-18	8.925159860718681
ENSG00000102805	6.198265830738218e-18	8.687260849531777
ENSG00000102786	1.0312256073145704e-17	8.771996016896516
ENSG00000230091	1.091017738056851e-17	7.501647293501439
ENSG00000244582	1.2210572627257247e-17	4.298247620138358
ENSG00000120697	1.2210572627257421e-17	8.85718871466528
ENSG00000125247	1.616936990396713e-17	8.530497740981788
ENSG00000102531	2.0227704200211283e-17	8.933273450982373
ENSG00000102606	3.530745414453863e-17	8.726376899258234
ENSG00000102796	3.530745414453863e-17	8.14322972092311
ENSG00000136159	3.732183634201595e-17	8.38843060098725
ENSG00000133103	5.497353101247502e-17	8.720252051370501
ENSG00000120690	5.809135385687583e-17	8.88864870453207
ENSG00000169062	5.809135385687583e-17	8.784166402292056
ENSG00000139344	6.138355279808248e-17	7.7768290132652815
ENSG00000180660	6.138355279808248e-17	6.8137494074709934
ENSG00000243406	6.853004888854093e-17	7.0853160443921475
ENSG00000203778	6.85300488885419e-17	7.7814610294505275
ENSG00000171208	6.85300488885419e-17	8.387822900357778
ENSG00000163995	7.240516356722086e-17	5.351766878870564
ENSG00000233672	7.649634664659232e-17	5.8804987529818105
ENSG00000223685	8.081547090444631e-17	7.111560681332066
ENSG00000197584	9.018828095516803e-17	7.537278351802076
ENSG00000152520	9.526906365439341e-17	8.830322360714293
ENSG00000217027	1.1857295097703242e-16	7.024261550537969
ENSG00000132953	1.2522778720376835e-16	8.769470433736606
ENSG00000165837	1.557354922151283e-16	5.259415768929258
ENSG00000139826	1.8332457193164216e-16	8.666976873872548
ENSG00000102738	2.043412393699794e-16	8.78569761426399
ENSG00000232224	2.4039696147802274e-16	6.939560534827897
ENSG00000226352	2.403969614780262e-16	5.297412598713889
ENSG00000143257	2.403969614780262e-16	5.7762950944108145
ENSG00000241612	2.5375733649250116e-16	3.8465640427754706
ENSG00000236444	2.5375733649250116e-16	4.465082480402577
ENSG00000126952	2.6784953601219304e-16	5.96068117526284
ENSG00000136161	2.983894438824212e-16	8.826265565582448
ENSG00000172766	3.507455951291272e-16	8.716195256238654
ENSG00000165487	4.1214014435356655e-16	8.742067239001663
ENSG00000171365	4.348716866188406e-16	8.102949212708253
ENSG00000228397	4.3487168661884986e-16	5.4832088395451075
ENSG00000126216	5.388309945824193e-16	8.684735266371863
ENSG00000066185	5.996450264100564e-16	6.69945834650675
ENSG00000120688	8.707506328079325e-16	8.254019520852381
ENSG00000262468	8.707506328079325e-16	7.973255024985742
ENSG00000127870	9.182632966804848e-16	8.721783263342433
ENSG00000242571	1.0210853706778276e-15	4.760692496519516
ENSG00000136144	2.251967770939462e-15	8.805981589923219
ENSG00000136147	2.3731404572117637e-15	8.7542376243972
ENSG00000144369	2.5007332796563845e-15	8.367407217667573
ENSG00000170919	2.9254663946602396e-15	8.298696663953724
ENSG00000107518	3.247333533938276e-15	5.002965993422297
ENSG00000132950	3.247333533938276e-15	8.555375352556819
ENSG00000136146	3.247333533938276e-15	8.583772918479742
ENSG00000198715	3.604037601071939e-15	8.692848856635557
ENSG00000260388	4.212625699958949e-15	4.302545367306683
ENSG00000144061	5.459404840330635e-15	6.873195237712437
ENSG00000233695	6.375182973388979e-15	6.719064599428442
ENSG00000134882	1.1222706931678838e-14	8.39075361727067
ENSG00000147872	1.8687618682906132e-14	8.728902482418148
ENSG00000121741	1.8687618682906397e-14	8.880535114268378
ENSG00000136141	2.4078632186224138e-14	8.592423349527389
ENSG00000163947	2.532767686271743e-14	8.830322360714293
ENSG00000174448	2.947012223493353e-14	3.428331161481825
ENSG00000156535	3.604579354787351e-14	6.917367095115731
ENSG00000163898	3.604579354787377e-14	5.231297425096578
ENSG00000169905	3.790350742904393e-14	8.846549541241677
ENSG00000139517	3.985537192838875e-14	8.37626021559171
ENSG00000083642	4.870160948096352e-14	8.762351214660892
ENSG00000075945	5.1199305625198765e-14	8.752706412425267
ENSG00000166171	5.382294860456913e-14	8.10756976235295
ENSG00000254911	5.6578777508703155e-14	7.504835858629105
ENSG00000112981	7.258114196312854e-14	4.53972250930538
ENSG00000133111	7.258114196312956e-14	8.34998309907572
ENSG00000229521	7.627914538579668e-14	3.180998088445149
ENSG00000214460	7.627914538579722e-14	5.486062756557554
ENSG00000196368	7.627914538579722e-14	6.194800200503328
ENSG00000188811	8.423989878222152e-14	8.831853572686226
ENSG00000123179	8.8521310004475e-14	8.571065692300248
ENSG00000007968	9.301660545961117e-14	8.687260849531777
ENSG00000185101	1.0789328022834264e-13	8.801387954007417
ENSG00000139597	1.1335421750325733e-13	8.733953648737971
ENSG00000253710	1.1335421750325733e-13	8.30482151184146
ENSG00000219133	1.1335421750325733e-13	3.696118492431379
ENSG00000264539	1.2510429798835393e-13	4.272151752317405
ENSG00000125246	1.4500867566457525e-13	8.275174611203033
ENSG00000176268	1.4500867566457525e-13	4.775967616289565
ENSG00000120675	1.4500867566457525e-13	8.822208770450603
ENSG00000173171	1.523116844314909e-13	8.506156970190712
ENSG00000139737	1.7646024342509526e-13	8.663456919524657
ENSG00000169894	1.7646024342509715e-13	3.6809989712226896
ENSG00000123200	1.9461184337986393e-13	8.816620763346823
ENSG00000153487	2.1459633027720787e-13	8.322174770587797
ENSG00000164237	2.253319579872399e-13	7.921062314436315
ENSG00000198157	2.3659521006866247e-13	8.292651126445923
ENSG00000102096	2.3659521006866413e-13	8.941387041246065
ENSG00000110876	2.7381130115132006e-13	8.921103065586836
ENSG00000091483	2.874518836306434e-13	8.816620763346823
ENSG00000058668	3.1676756980800523e-13	8.85466313150537
ENSG00000105982	3.4901725540136807e-13	7.870384698978089
ENSG00000120334	4.0353026621025426e-13	7.911252990747448
ENSG00000136156	4.0353026621025426e-13	8.929216655850528
ENSG00000151773	5.135443636320852e-13	7.8941163152592
ENSG00000272016	5.388480454234784e-13	6.7048420358471645
ENSG00000187944	5.388480454234784e-13	3.380884407176063
ENSG00000183155	5.653759295650662e-13	8.479748146643749
ENSG00000143515	5.653759295650662e-13	8.93733024611422
ENSG00000139514	7.185089804538588e-13	8.917046270454989
ENSG00000171161	7.90585348473446e-13	8.675627304920196
ENSG00000197747	8.292415009981026e-13	8.78010960716021
ENSG00000171877	9.122072895718098e-13	5.043856194265644
ENSG00000204616	1.0033135558815318e-12	5.196888007559886
ENSG00000134864	1.0521610922643633e-12	8.1264457825368
ENSG00000157045	1.1033427714177758e-12	8.819683187290691
ENSG00000152193	1.1033427714177797e-12	7.544726476752019
ENSG00000152332	1.1569679493401404e-12	8.89117428769198
ENSG00000143401	1.333674658018298e-12	8.84808075321361
ENSG00000120662	1.398271176586377e-12	8.39236413962254
ENSG00000253309	1.465937888975656e-12	7.283292850313317
ENSG00000205106	1.5368178367793056e-12	4.861541196203457
ENSG00000128581	1.6110605866025875e-12	7.733702999210839
ENSG00000023516	1.6110605866025988e-12	8.84808075321361
ENSG00000224418	1.688822521089517e-12	5.056912763121727
ENSG00000165475	1.7702671426207465e-12	8.681215312023975
ENSG00000159712	1.7702671426207465e-12	6.06841661910681
ENSG00000155962	1.7702671426207715e-12	8.844023958081767
ENSG00000168615	1.855565390221645e-12	8.844023958081767
ENSG00000143294	1.9448959702386547e-12	8.85718871466528
ENSG00000239470	2.3464073431917736e-12	4.494570909657057
ENSG00000126790	2.4588770443567392e-12	8.682209683211953
ENSG00000184719	2.5766348346282277e-12	8.237844736976037
ENSG00000123178	2.829000153426528e-12	8.197021822130049
ENSG00000144935	3.1055870023957568e-12	6.602253111884473
ENSG00000163584	3.2536666231839055e-12	8.868364728872839
ENSG00000216990	3.2536666231839632e-12	4.827655031204402
ENSG00000136943	3.408670814579865e-12	4.501321541553224
ENSG00000112218	3.5709167884551336e-12	8.105809069775631
ENSG00000260101	3.740735973823473e-12	8.717726468210587
ENSG00000005812	4.10449454246654e-12	8.79128562136777
ENSG00000130413	4.2991736061203306e-12	8.268277876078777
ENSG00000101489	4.2991736061203306e-12	5.184704914670405
ENSG00000101746	4.299173606120361e-12	7.907704746686213
ENSG00000158882	4.5029066244363094e-12	8.284000695398277
ENSG00000259343	4.7161059983580904e-12	7.7471212654413915
ENSG00000139684	5.172646085111981e-12	8.739004815057795
ENSG00000132481	5.172646085111981e-12	8.530497740981788
ENSG00000219891	5.172646085111981e-12	6.7445415479777395
ENSG00000133104	5.416906700605233e-12	8.868364728872839
ENSG00000165338	5.416906700605349e-12	8.485336153747527
ENSG00000213612	5.416906700605349e-12	5.169782514193886
ENSG00000139508	5.672475179208871e-12	8.696905651767402
ENSG00000160712	5.9398641320435544e-12	8.929216655850528
ENSG00000102753	5.93986413204366e-12	8.654603921600518
ENSG00000228889	6.2196088950294396e-12	5.596564530828595
ENSG00000150401	6.2196088950294396e-12	8.428541021901687
ENSG00000117280	6.818426762730956e-12	8.777047183216341
ENSG00000174405	7.473704396878844e-12	8.615769749130486
ENSG00000158220	7.47370439687887e-12	5.344542629641691
ENSG00000143374	7.824124847608198e-12	8.692848856635557
ENSG00000185896	8.190648433561943e-12	8.868364728872839
ENSG00000136643	8.573999554659133e-12	8.759825631500979
ENSG00000168528	8.573999554659133e-12	7.818236629164592
ENSG00000117593	8.573999554659133e-12	8.68833453109969
ENSG00000204977	8.974934467453165e-12	8.660394495580789
ENSG00000139641	9.394242652519863e-12	8.904875885059452
ENSG00000260992	1.0291311488807931e-11	6.001254560362986
ENSG00000138172	1.1272242029292838e-11	7.988012175572846
ENSG00000140443	1.1272242029292998e-11	8.504220624465797
ENSG00000139793	1.179652474576777e-11	8.872421524004686
ENSG00000102543	1.179652474576798e-11	8.229731146712346
ENSG00000027001	1.2917831440901521e-11	8.188828921486422
ENSG00000120699	1.3517032735693878e-11	8.628934505714
ENSG00000014914	1.414346356147883e-11	7.29529636794187
ENSG00000136153	1.4798334651963284e-11	8.195340439932663
ENSG00000231856	1.4798334651963387e-11	6.057115172823595
ENSG00000165188	1.6198505785599487e-11	5.100199404640625
ENSG00000133065	1.6946499298835907e-11	8.798862370847504
ENSG00000143549	1.7728324754487113e-11	8.904875885059452
ENSG00000228013	1.7728324754487426e-11	6.655905460840757
ENSG00000149926	1.7728324754487426e-11	5.0509947907598765
ENSG00000116141	1.7728324754487426e-11	5.550178185997082
ENSG00000116161	1.854547910908274e-11	8.82067755847867
ENSG00000261801	1.854547910908274e-11	3.9845025646691568
ENSG00000203668	1.9399524020228303e-11	8.781640819132145
ENSG00000132964	2.0292088573708496e-11	8.392821670026562
ENSG00000176933	2.122487212246263e-11	6.405871575817584
ENSG00000154102	2.219964724188454e-11	8.443034423580645
ENSG00000171206	2.219964724188454e-11	8.807512801895154
ENSG00000168852	2.219964724188454e-11	5.410088101014011
ENSG00000143368	2.219964724188454e-11	8.781640819132145
ENSG00000102007	2.428264718989801e-11	8.892705499663915
ENSG00000225579	2.5394811601681233e-11	7.205767029636549
ENSG00000112182	2.5394811601681323e-11	8.5376169600575
ENSG00000101134	2.655685355199762e-11	4.102984015008121
ENSG00000221100	2.6556853551997713e-11	3.7137739697147523
ENSG00000139687	2.7770960463654983e-11	8.892705499663915
ENSG00000174938	2.7770960463655377e-11	5.769305009696666
ENSG00000165507	2.7770960463655377e-11	8.758831260313002
ENSG00000168159	2.7770960463655377e-11	8.887117492560137
ENSG00000173451	2.9039413428636445e-11	8.434129029005465
ENSG00000122367	3.0364591117735996e-11	5.093303965302938
ENSG00000203995	3.1748973848929364e-11	7.2858799752779975
ENSG00000133328	3.470580951698729e-11	7.449933059896505
ENSG00000143553	3.6283770289982305e-11	8.663456919524657
ENSG00000197208	3.6283770289982686e-11	7.3169197855447035
ENSG00000166407	4.1451385105968016e-11	3.2304705282267094
ENSG00000133640	4.332912405999993e-11	3.791539575932156
ENSG00000101842	4.3329124060000236e-11	5.454801291403122
ENSG00000122042	4.5290115663335625e-11	8.793274363743723
ENSG00000261485	4.529011566333611e-11	6.476173931874771
ENSG00000179630	4.529011566333611e-11	8.42655227952573
ENSG00000078328	4.529011566333611e-11	2.7210012935420242
ENSG00000136636	4.529011566333643e-11	8.831853572686226
ENSG00000084444	4.733796761800338e-11	8.299691035141702
ENSG00000239827	5.170945248308874e-11	4.989692304230423
ENSG00000225151	5.17094524830891e-11	7.280710641887588
ENSG00000169740	5.404108899516177e-11	8.541216224785327
ENSG00000143420	5.6475606394643985e-11	8.892705499663915
ENSG00000149929	5.6475606394643985e-11	8.627403293742066
ENSG00000116852	5.901744059935256e-11	8.819683187290691
ENSG00000017621	6.733404835548692e-11	7.175881285040902
ENSG00000177628	6.733404835548692e-11	8.856194343477304
ENSG00000267127	7.035335740447704e-11	5.210471834140272
ENSG00000085552	7.035335740447704e-11	6.07882173059847
ENSG00000083635	7.350511931769181e-11	7.821727186437593
ENSG00000187098	8.022894467453963e-11	7.7859838055208135
ENSG00000143387	8.755384123079942e-11	8.15102305366093
ENSG00000122378	9.145790610655017e-11	8.726834429662258
ENSG00000247746	9.55322401803865e-11	7.323408837074932
ENSG00000172458	1.0422102772795446e-10	6.341166069892768
ENSG00000136098	1.042210277279552e-10	8.444310672025047
ENSG00000162522	1.042210277279552e-10	8.34972813554819
ENSG00000267270	1.0885090229272586e-10	7.135901452123141
ENSG00000237082	1.0885090229272586e-10	4.3510783567783795
ENSG00000159352	1.0885090229272586e-10	8.86277672176906
ENSG00000243284	1.0885090229272586e-10	5.111787417414448
ENSG00000151849	1.0885090229272586e-10	8.715200885050676
ENSG00000225946	1.0885090229272703e-10	2.2474881443648735
ENSG00000143158	1.136819130601298e-10	8.763882426632826
ENSG00000231738	1.1872259246830683e-10	5.341858964718187
ENSG00000213995	1.2398182579003677e-10	8.486867365719464
ENSG00000163348	1.3519334515762e-10	8.842492746109832
ENSG00000120913	1.3519334515762145e-10	8.007339825467346
ENSG00000116954	1.411652964614751e-10	8.727371270446213
ENSG00000112210	1.5389381984949493e-10	7.860347660336779
ENSG00000143164	1.5389381984949493e-10	8.839430322165963
ENSG00000115556	1.6774324757655275e-10	7.839480013089732
ENSG00000137338	1.7511807221415498e-10	8.257081944796248
ENSG00000102057	1.7511807221415498e-10	7.531128218806135
ENSG00000025423	1.8280983072762062e-10	6.36887423692441
ENSG00000143815	1.8280983072762062e-10	8.806975961111196
ENSG00000152382	1.9083181612821337e-10	8.58936092558352
ENSG00000238121	1.9083181612821676e-10	8.025347615647016
ENSG00000225721	1.9919786459639906e-10	3.996773213005627
ENSG00000105373	1.9919786459639906e-10	8.929216655850528
ENSG00000173110	1.9919786459640046e-10	7.631034121045378
ENSG00000164056	2.0792237705859524e-10	8.037216206711161
ENSG00000150477	2.079223770585967e-10	8.06246057176973
ENSG00000153531	2.1702034159506218e-10	6.472441529309225
ENSG00000107745	2.1702034159506295e-10	8.700962446899247
ENSG00000133121	2.2650735670989524e-10	8.415833795722193
ENSG00000162735	2.2650735670989524e-10	8.7542376243972
ENSG00000065613	2.363996554952047e-10	8.759825631500979
ENSG00000180815	2.363996554952047e-10	5.227274860144831
ENSG00000185437	2.363996554952047e-10	7.704767138623469
ENSG00000172955	2.4671413072262117e-10	6.16963002501647
ENSG00000168477	2.4671413072262117e-10	7.26862001836627
ENSG00000116747	2.6868063730519865e-10	8.830322360714293
ENSG00000198892	2.6868063730520056e-10	7.459659920167054
ENSG00000089050	2.8036999210490954e-10	8.2875999601261
ENSG00000238098	2.8036999210490954e-10	5.364216286991796
ENSG00000103260	2.8036999210490954e-10	8.342072075688522
ENSG00000225598	2.8036999210490954e-10	3.2417607272348685
ENSG00000182397	2.803699921049115e-10	5.743521116609934
ENSG00000229196	2.9255622747830695e-10	5.464603451054574
ENSG00000227268	2.9255622747830907e-10	6.899477027642354
ENSG00000247400	3.052599459035249e-10	8.133872361791086
ENSG00000229503	3.0525994590352814e-10	3.0548872887477363
ENSG00000164061	3.466946969922002e-10	7.137583953354825
ENSG00000120656	3.6169150352282257e-10	8.70555608281505
ENSG00000168264	3.6169150352282516e-10	8.907401468219364
ENSG00000204147	3.773219524956323e-10	7.546257688723953
ENSG00000198108	3.77321952495635e-10	8.707544825191007
ENSG00000042781	3.77321952495635e-10	7.607249991465138
ENSG00000165434	3.936121514487558e-10	8.09537246322852
ENSG00000196950	3.9361215144875857e-10	8.72331447531437
ENSG00000228444	3.9361215144876276e-10	5.268888428243245
ENSG00000106211	4.1058925487184063e-10	8.880535114268378
ENSG00000142733	4.282815049756121e-10	8.520192841465649
ENSG00000171224	4.282815049756197e-10	7.19806177227511
ENSG00000151276	4.282815049756197e-10	5.790706705173186
ENSG00000134371	4.659301081091546e-10	8.776052812028363
ENSG00000111450	4.659301081091629e-10	8.616227279534508
ENSG00000143321	4.659301081091629e-10	8.900819089927607
ENSG00000187240	4.859487729539876e-10	7.406766065578532
ENSG00000198860	5.068073009244512e-10	8.79939921163146
ENSG00000236854	5.068073009244529e-10	3.5422809442259555
ENSG00000232022	5.068073009244529e-10	5.457314948210984
ENSG00000203705	5.28540040191256e-10	8.698973704523292
ENSG00000008256	5.285400401912599e-10	7.861832041504851
ENSG00000187601	5.285400401912599e-10	8.823739982422536
ENSG00000224745	5.511827055786609e-10	5.825319894938892
ENSG00000121644	5.511827055786649e-10	8.869359100060818
ENSG00000128567	5.511827055786688e-10	8.351716877924146
ENSG00000138794	5.747724313421787e-10	8.344597658848432
ENSG00000202290	5.747724313421787e-10	6.450599787722283
ENSG00000121900	5.993478259189615e-10	6.339963496841482
ENSG00000080823	5.9934782591897e-10	7.502131737634355
ENSG00000102385	5.9934782591897e-10	5.140216981245497
ENSG00000117595	5.9934782591897e-10	5.398531780677151
ENSG00000143198	6.249490287220251e-10	8.84808075321361
ENSG00000204227	6.516177690516009e-10	8.7542376243972
ENSG00000132963	6.793974272001295e-10	8.766408009792737
ENSG00000271387	6.793974272001367e-10	5.2889672634230225
ENSG00000160753	7.083330978293149e-10	8.548256133481104
ENSG00000139433	7.083330978293199e-10	8.68879206150371
ENSG00000143578	7.083330978293199e-10	8.515264931642383
ENSG00000108474	7.384716557008098e-10	8.58005039725536
ENSG00000139438	7.384716557008098e-10	7.1944824246222545
ENSG00000130827	7.384716557008203e-10	8.880535114268378
ENSG00000138823	7.698618238448912e-10	4.4556618433057205
ENSG00000116667	8.025542442540661e-10	8.520702768520714
ENSG00000163362	8.025542442540802e-10	7.745823040191213
ENSG00000166743	8.366015511919194e-10	5.052658148337858
ENSG00000116521	8.366015511919224e-10	8.887117492560137
ENSG00000198553	8.366015511919342e-10	4.062001340975251
ENSG00000140988	8.366015511919342e-10	8.941387041246065
ENSG00000239374	8.720584472103464e-10	2.9452412652691136
ENSG00000180479	9.089817819716446e-10	7.699990421796022
ENSG00000259709	9.089817819716446e-10	5.917386244339249
ENSG00000121390	9.089817819716446e-10	8.738010443869817
ENSG00000259514	9.474306339750824e-10	6.721028991383364
ENSG00000236577	9.474306339750824e-10	5.444923546443109
ENSG00000159556	9.874663952911366e-10	8.050400880369645
ENSG00000139496	9.874663952911366e-10	8.73954165584175
ENSG00000143252	9.874663952911507e-10	8.801387954007417
ENSG00000237276	9.874663952911507e-10	7.840102064946994
ENSG00000242866	1.0291528594100439e-09	6.599156389528547
ENSG00000184156	1.0291528594100439e-09	5.519217535978647
ENSG00000164403	1.0291528594100439e-09	8.504705068598714
ENSG00000076321	1.0291528594100513e-09	8.610181742026706
ENSG00000143363	1.0291528594100513e-09	8.728365641634191
ENSG00000216809	1.0725563123146984e-09	6.0210597482338395
ENSG00000213943	1.0725563123147098e-09	3.094905678533624
ENSG00000233461	1.1177456268921635e-09	7.544118776122547
ENSG00000104325	1.1647923608013048e-09	8.789754409395835
ENSG00000203602	1.164792360801313e-09	5.778073862655532
ENSG00000185499	1.2137708579189095e-09	7.5143928701814975
ENSG00000157578	1.2137708579189266e-09	6.63915830616012
ENSG00000198216	1.264758353489408e-09	5.802455021924556
ENSG00000175344	1.317835083109203e-09	2.7683511596443893
ENSG00000150630	1.3178350831092124e-09	7.392541978654894
ENSG00000160710	1.3730843956797582e-09	8.941387041246065
ENSG00000103489	1.430592870468442e-09	8.538376284792918
ENSG00000168275	1.430592870468442e-09	8.357964982308438
ENSG00000257698	1.430592870468442e-09	8.170920358761654
ENSG00000234476	1.4305928704684523e-09	4.347410924918157
ENSG00000184752	1.490450438421323e-09	8.655343329260965
ENSG00000126947	1.490450438421323e-09	7.451459993100623
ENSG00000270101	1.4904504384213335e-09	7.711900708926974
ENSG00000182472	1.5527505078759348e-09	8.12664834941329
ENSG00000186665	1.6175900948280363e-09	8.322914178248244
ENSG00000240291	1.6175900948280363e-09	7.61140145728605
ENSG00000148450	1.6850699579108107e-09	8.413845053346238
ENSG00000112378	1.6850699579108165e-09	8.904875885059452
ENSG00000228812	1.6850699579108165e-09	6.0804361255349555
ENSG00000136653	1.7552947382504407e-09	8.887117492560137
ENSG00000137261	1.8283731043675837e-09	5.277989653621663
ENSG00000185222	1.8283731043675837e-09	8.450893050316806
ENSG00000160767	1.8283731043675837e-09	8.457730392136094
ENSG00000163344	1.9044179022998687e-09	8.794805575715658
ENSG00000182551	1.9835463111259294e-09	8.876478319136533
ENSG00000243710	1.9835463111259435e-09	5.184949277813642
ENSG00000125459	1.9835463111259435e-09	8.751175200453332
ENSG00000163041	2.065880004078478e-09	8.874947107164598
ENSG00000070182	2.0658800040784855e-09	7.259828738876877
ENSG00000133106	2.151545315438593e-09	8.755231995585177
ENSG00000082126	2.151545315438593e-09	5.148298931714113
ENSG00000164171	2.1515453154386162e-09	6.071163922780439
ENSG00000130695	2.1515453154386162e-09	8.682209683211953
ENSG00000130997	2.240673413411527e-09	8.217226487409343
ENSG00000188549	2.3334004791893406e-09	7.740317857078669
ENSG00000117362	2.3334004791893406e-09	8.884591909400223
ENSG00000087510	2.4298678924134805e-09	4.508596640924272
ENSG00000148484	2.4298678924134805e-09	8.816620763346823
ENSG00000163191	2.5302224232570274e-09	8.826265565582448
ENSG00000206549	2.5302224232570274e-09	6.378414516281853
ENSG00000131791	2.5302224232570274e-09	8.660931336364747
ENSG00000162885	2.5302224232570274e-09	8.679684100052041
ENSG00000213559	2.5302224232570634e-09	3.30903933559421
ENSG00000136143	2.634616431353548e-09	8.585840971235632
ENSG00000160752	2.634616431353576e-09	8.77452160005643
ENSG00000125657	2.634616431353576e-09	4.918805662271853
ENSG00000001561	2.634616431353595e-09	8.792279992555747
ENSG00000141441	2.7432080718067655e-09	8.24829569475094
ENSG00000224356	2.7432080718067655e-09	5.763503809516088
ENSG00000223843	2.8561615085235476e-09	2.800399776871878
ENSG00000095203	2.8561615085235476e-09	4.793964138174766
ENSG00000215483	2.856161508523568e-09	4.359737358948082
ENSG00000107771	2.9736471351198536e-09	8.665243095024122
ENSG00000231327	2.9736471351198855e-09	6.014304628374418
ENSG00000089876	2.9736471351198855e-09	8.661388866768768
ENSG00000273058	2.9736471351198855e-09	7.330950309170566
ENSG00000166819	3.0958418036578784e-09	5.209122010606239
ENSG00000232907	3.0958418036578784e-09	6.92240117422553
ENSG00000080709	3.0958418036579115e-09	1.7594672390326889
ENSG00000158711	3.2229290614809115e-09	8.866833516900904
ENSG00000147251	3.355099396421001e-09	8.752706412425267
ENSG00000188015	3.355099396421013e-09	3.0337896496541426
ENSG00000072682	3.355099396421013e-09	8.61755592462995
ENSG00000243071	3.355099396421013e-09	3.205786709587382
ENSG00000198380	3.355099396421013e-09	8.899287877955674
ENSG00000133059	3.3550993964210368e-09	8.683740895183888
ENSG00000083845	3.4925504906638817e-09	8.941387041246065
ENSG00000119242	3.4925504906638817e-09	8.396623501630877
ENSG00000183250	3.4925504906638817e-09	7.011395703598606
ENSG00000197444	3.492550490663919e-09	6.28779355662566
ENSG00000122376	3.6354874835640195e-09	8.75676320755711
ENSG00000165169	3.6354874835640195e-09	8.717189627426633
ENSG00000260521	3.6354874835640195e-09	6.093459348568627
ENSG00000161714	3.6354874835640195e-09	7.409821274670373
ENSG00000237672	3.6354874835640195e-09	5.845664801101802
ENSG00000228486	3.6354874835640584e-09	8.542008029096815
ENSG00000228264	3.784123243712666e-09	4.750007513213113
ENSG00000120509	3.784123243712666e-09	8.622352127422245
ENSG00000166863	3.784123243712666e-09	2.8411516761117444
ENSG00000103381	3.938678650572031e-09	8.105096575844076
ENSG00000175137	3.938678650572031e-09	8.70555608281505
ENSG00000214514	3.938678650572031e-09	3.5391772509218655
ENSG00000188004	3.938678650572031e-09	6.028396852569436
ENSG00000116514	4.0993828859971736e-09	8.529758333321341
ENSG00000248596	4.0993828859971736e-09	3.8835953752635497
ENSG00000118873	4.0993828859972025e-09	8.827796777554383
ENSG00000158773	4.2664737359797895e-09	8.876478319136533
ENSG00000143458	4.2664737359797895e-09	8.72584005847428
ENSG00000196668	4.2664737359797895e-09	7.383545187619886
ENSG00000171931	4.2664737359797895e-09	4.199593203473881
ENSG00000183128	4.440197902956755e-09	4.520273021347624
ENSG00000000460	4.440197902956755e-09	7.945696094178171
ENSG00000164542	4.620811329038288e-09	8.044367905362947
ENSG00000064601	4.620811329038288e-09	8.85466313150537
ENSG00000165868	5.003777944071557e-09	4.473842933996852
ENSG00000067704	5.003777944071557e-09	8.88864870453207
ENSG00000167526	5.003777944071557e-09	8.945443836377912
ENSG00000230216	5.003777944071628e-09	3.967213091766868
ENSG00000162929	5.206692284946292e-09	7.960863609519238
ENSG00000184584	5.206692284946384e-09	8.866833516900904
ENSG00000231407	5.206692284946384e-09	5.495899175009447
ENSG00000215374	5.41761891768944e-09	5.386565336470135
ENSG00000260360	5.41761891768944e-09	5.354035895346488
ENSG00000214900	5.41761891768944e-09	7.258919599946169
ENSG00000118298	5.6368652396847694e-09	7.400450234002947
ENSG00000143418	5.63686523968483e-09	8.840961534137898
ENSG00000180964	5.6368652396848695e-09	8.737016072681838
ENSG00000236675	5.864750078013489e-09	7.16695062574168
ENSG00000117697	5.864750078013489e-09	8.658863283608856
ENSG00000150076	5.864750078013489e-09	7.0025779532896895
ENSG00000120820	5.864750078013531e-09	7.3180971413804
ENSG00000177106	5.864750078013531e-09	8.469443247127609
ENSG00000229605	5.864750078013531e-09	3.614602128444199
ENSG00000250850	5.8647500780135936e-09	4.077300718588846
ENSG00000104852	5.8647500780135936e-09	8.93733024611422
ENSG00000244219	6.101604100050692e-09	5.683438292133657
ENSG00000234184	6.101604100050692e-09	8.688255220719755
ENSG00000203799	6.347770238258563e-09	7.854208461221253
ENSG00000180758	6.347770238258631e-09	8.14900037782841
ENSG00000101557	6.347770238258675e-09	8.850606336373524
ENSG00000102699	6.347770238258675e-09	8.855657502693346
ENSG00000154639	6.347770238258675e-09	7.7274496638255625
ENSG00000139160	6.6036041296465886e-09	7.81031612577747
ENSG00000146555	6.6036041296465886e-09	4.352628957157079
ENSG00000140545	6.6036041296465886e-09	8.400732693413762
ENSG00000073861	6.6036041296465886e-09	7.296748281504127
ENSG00000068308	6.6036041296465886e-09	8.860251138609149
ENSG00000272841	6.8694745703813995e-09	6.362670641347913
ENSG00000166349	6.869474570381473e-09	5.879286168674198
ENSG00000237188	6.869474570381473e-09	7.015165055626849
ENSG00000003096	7.145763986050134e-09	4.603468448187242
ENSG00000174827	7.14576398605021e-09	6.616662607368108
ENSG00000231982	7.432868918089631e-09	6.379873866022064
ENSG00000118200	7.432868918089631e-09	8.826265565582448
ENSG00000173141	7.432868918089631e-09	8.708539196378984
ENSG00000167046	7.731200526915239e-09	6.089941139489516
ENSG00000249738	7.731200526915322e-09	3.614286863121771
ENSG00000080371	7.731200526915322e-09	8.826265565582448
ENSG00000214309	7.731200526915322e-09	6.879108175756011
ENSG00000163374	7.731200526915376e-09	8.824734353610515
ENSG00000151729	8.041185112298636e-09	8.835910367818073
ENSG00000143493	8.041185112298692e-09	8.68047590436353
ENSG00000023839	8.041185112298692e-09	8.226923686296008
ENSG00000234546	8.041185112298692e-09	5.664779008593291
ENSG00000220793	8.041185112298692e-09	3.675316402931237
ENSG00000166845	8.363264651558115e-09	7.506005548118485
ENSG00000169436	8.363264651558115e-09	3.8370826336384467
ENSG00000221887	8.363264651558115e-09	2.8877871319446213
ENSG00000186827	8.363264651558115e-09	7.768812795234756
ENSG00000148468	8.363264651558115e-09	7.306342459096367
ENSG00000226161	8.363264651558115e-09	4.3517009492420895
ENSG00000162999	8.363264651558115e-09	7.295608842473335
ENSG00000143376	8.363264651558173e-09	8.736479231897881
ENSG00000204054	8.69789735614705e-09	8.798862370847504
ENSG00000159261	8.697897356147142e-09	7.148246591103032
ENSG00000143412	8.697897356147205e-09	8.203604200421806
ENSG00000267251	9.045558247241822e-09	3.106284630761416
ENSG00000135454	9.045558247241822e-09	6.540934230917413
ENSG00000141665	9.406739750947385e-09	5.594528256926529
ENSG00000226025	9.78195231376361e-09	7.105745195705736
ENSG00000162105	9.781952313763679e-09	6.987795100173289
ENSG00000135823	9.781952313763679e-09	8.55438098136884
ENSG00000160691	9.781952313763679e-09	8.921103065586836
ENSG00000109452	1.017172503896876e-08	6.980798063426788
ENSG00000094841	1.017172503896876e-08	8.405449585826121
ENSG00000198908	1.017172503896876e-08	7.566490721612634
ENSG00000042832	1.0171725038968796e-08	8.12851383529269
ENSG00000107249	1.0576606344600665e-08	8.229953630663804
ENSG00000150636	1.0576606344600703e-08	7.040735244058465
ENSG00000077152	1.0576606344600703e-08	8.29691048845426
ENSG00000134779	1.0576606344600816e-08	8.677079206512195
ENSG00000120053	1.0576606344600816e-08	8.830322360714293
ENSG00000241316	1.0576606344600816e-08	7.26070544059944
ENSG00000155755	1.0576606344600816e-08	8.334697893085275
ENSG00000198853	1.0997164643738143e-08	7.4921784494907255
ENSG00000148219	1.0997164643738143e-08	7.794775956259493
ENSG00000224326	1.1433989047801168e-08	2.7901816641434314
ENSG00000117262	1.1433989047801168e-08	8.337478439772717
ENSG00000013725	1.1433989047801209e-08	7.022348435841475
ENSG00000196154	1.188769009361844e-08	8.752706412425267
ENSG00000204262	1.1887690093618567e-08	7.84611478803253
ENSG00000143365	1.1887690093618567e-08	6.224400781011838
ENSG00000170959	1.1887690093618608e-08	4.059991875120158
ENSG00000230565	1.2358900495027187e-08	6.813484191675775
ENSG00000085382	1.2358900495027187e-08	8.260399332267648
ENSG00000198440	1.2358900495027187e-08	8.363887263319684
ENSG00000259905	1.2358900495027187e-08	2.4831038236007714
ENSG00000215005	1.2358900495027319e-08	3.3252437783842312
ENSG00000271109	1.2848275919795721e-08	5.823136263033043
ENSG00000187554	1.2848275919795721e-08	6.7662907054231285
ENSG00000237708	1.335649579268548e-08	2.7329981103878547
ENSG00000156384	1.3356495792685622e-08	8.26545049858747
ENSG00000269942	1.3884264125493232e-08	4.621763811979803
ENSG00000158023	1.3884264125493232e-08	6.078814731254962
ENSG00000184949	1.3884264125493232e-08	5.49723564860851
ENSG00000102595	1.3884264125493232e-08	8.72936001282217
ENSG00000228527	1.3884264125493331e-08	3.3326789719763017
ENSG00000105784	1.4432310374932887e-08	5.3705264053234085
ENSG00000186976	1.443231037493304e-08	6.831912487887819
ENSG00000159259	1.443231037493304e-08	7.880061980789787
ENSG00000114670	1.443231037493304e-08	7.918227605444891
ENSG00000261754	1.443231037493304e-08	4.526183955930981
ENSG00000189143	1.5001390329258397e-08	5.634057984352187
ENSG00000204310	1.5001390329258397e-08	8.65733207163692
ENSG00000261292	1.5001390329258397e-08	5.653503574691032
ENSG00000137434	1.5592287024537748e-08	6.5612978314186075
ENSG00000116957	1.684280473413632e-08	8.598011356631169
ENSG00000139133	1.684280473413632e-08	8.007169738166926
ENSG00000035403	1.68428047341365e-08	8.55185539820893
ENSG00000170677	1.7504136740440488e-08	7.052233392605125
ENSG00000163689	1.750413674044055e-08	6.090557134424193
ENSG00000236914	1.750413674044055e-08	5.441124127198831
ENSG00000164442	1.8190709527353846e-08	8.933273450982373
ENSG00000101190	1.8190709527353846e-08	8.235064190288593
ENSG00000240298	1.8190709527353912e-08	5.632951353407425
ENSG00000206052	1.8190709527353912e-08	4.979567270297663
ENSG00000167964	1.8903457219952616e-08	8.484878623343507
ENSG00000175701	1.8903457219952752e-08	8.333166681113342
ENSG00000167920	1.8903457219952752e-08	8.083064804954828
ENSG00000166068	1.9643347366592188e-08	8.61423853715855
ENSG00000251680	1.9643347366592396e-08	4.118110808601893
ENSG00000134590	1.9643347366592396e-08	8.713132832294786
ENSG00000006704	2.0411382090933943e-08	5.933013379663017
ENSG00000163113	2.0411382090933943e-08	8.701956818087226
ENSG00000187676	2.0411382090933943e-08	8.435123400193444
ENSG00000182827	2.0411382090933943e-08	8.88306069742829
ENSG00000179397	2.0411382090933943e-08	7.220047382052885
ENSG00000163399	2.0411382090934234e-08	8.86277672176906
ENSG00000248663	2.1208599282048392e-08	7.062502616731347
ENSG00000271738	2.1208599282048544e-08	7.27869887955132
ENSG00000232065	2.1208599282048544e-08	4.939338175920621
ENSG00000143514	2.1208599282048544e-08	8.759288790717024
ENSG00000126970	2.2036073823795534e-08	8.228199934740413
ENSG00000203950	2.2036073823795534e-08	8.594412091903344
ENSG00000198431	2.2036073823795534e-08	8.86277672176906
ENSG00000224597	2.2036073823795534e-08	8.543204967161282
ENSG00000235670	2.203607382379577e-08	4.019935550839881
ENSG00000153495	2.203607382379577e-08	4.829034061462683
ENSG00000183741	2.2894918864716677e-08	8.846549541241677
ENSG00000122406	2.2894918864716922e-08	8.941387041246065
ENSG00000085063	2.2894918864717084e-08	8.929216655850528
ENSG00000197965	2.3786287129709845e-08	8.892705499663915
ENSG00000272709	2.3786287129710097e-08	4.296778814547204
ENSG00000004961	2.4711372274799072e-08	8.571065692300248
ENSG00000076356	2.4711372274799072e-08	6.803761684471062
ENSG00000133678	2.4711372274799072e-08	8.615769749130484
ENSG00000167615	2.4711372274799072e-08	8.945443836377912
ENSG00000189369	2.4711372274799072e-08	8.555375352556819
ENSG00000150403	2.4711372274799248e-08	8.724308846502344
ENSG00000204277	2.471137227479951e-08	4.006743169709088
ENSG00000184545	2.567141028634734e-08	7.986466612373119
ENSG00000181804	2.567141028634734e-08	8.569534480328313
ENSG00000117479	2.567141028634761e-08	8.533560164925657
ENSG00000175793	2.567141028634761e-08	6.46374716142563
ENSG00000185621	2.666768092609882e-08	8.577190540187981
ENSG00000176659	2.6667680926099104e-08	5.115813007297518
ENSG00000161940	2.6667680926099104e-08	5.902837802610715
ENSG00000023892	2.6667680926099196e-08	8.872421524004686
ENSG00000186283	2.7701509223482365e-08	8.929216655850528
ENSG00000181577	2.7701509223482365e-08	3.701181358585402
ENSG00000119537	2.7701509223482365e-08	8.801924794791372
ENSG00000122912	2.7701509223482365e-08	8.736479231897881
ENSG00000176124	2.770150922348246e-08	8.268847196438806
ENSG00000141404	2.770150922348246e-08	7.7467968959488385
ENSG00000007062	2.8774267016647436e-08	4.579206424455637
ENSG00000165972	2.8774267016647436e-08	6.0367453569626734
ENSG00000159915	2.8774267016647436e-08	7.782978225040864
ENSG00000073711	2.8774267016647436e-08	7.308094254393757
ENSG00000145861	2.988737454374626e-08	2.5462278956174176
ENSG00000230155	2.9887374543746575e-08	5.712175026161617
ENSG00000147485	2.9887374543746575e-08	7.274631287571313
ENSG00000139880	2.988737454374679e-08	7.452305654638777
ENSG00000268856	2.988737454374679e-08	5.228797739973787
ENSG00000134375	3.10423020860247e-08	8.874947107164598
ENSG00000250546	3.10423020860247e-08	5.01146420802333
ENSG00000163918	3.10423020860247e-08	8.616306589914442
ENSG00000231769	3.10423020860247e-08	6.153540721568704
ENSG00000196550	3.1042302086024916e-08	6.880694552418137
ENSG00000143437	3.224057166431871e-08	8.771996016896518
ENSG00000184226	3.224057166431871e-08	7.822184402379585
ENSG00000117410	3.224057166431883e-08	8.876478319136533
ENSG00000272933	3.224057166431883e-08	7.118213584623146
ENSG00000143570	3.224057166431883e-08	8.75676320755711
ENSG00000168016	3.348375879062233e-08	8.892705499663915
ENSG00000182518	3.348375879062233e-08	8.018208479496336
ENSG00000257718	3.348375879062269e-08	5.388144329788766
ENSG00000099622	3.348375879062269e-08	8.929216655850528
ENSG00000255020	3.348375879062269e-08	3.653345108826115
ENSG00000081721	3.4773494276411165e-08	8.736479231897881
ENSG00000158796	3.4773494276411165e-08	8.648760950969208
ENSG00000135845	3.4773494276411165e-08	8.742604079785618
ENSG00000139187	3.4773494276411165e-08	6.272552445754347
ENSG00000164742	3.6111466099482254e-08	5.617201571050039
ENSG00000132436	3.6111466099482254e-08	8.399940889102275
ENSG00000272259	3.6111466099482764e-08	5.480638220407674
ENSG00000166681	3.749942133110919e-08	7.817087054564121
ENSG00000102271	3.893916812535468e-08	4.235395310856109
ENSG00000162909	3.8939168125354956e-08	8.925159860718681
ENSG00000204540	3.8939168125354956e-08	3.412835288339268
ENSG00000204219	3.8939168125354956e-08	6.84682762147418
ENSG00000064309	3.8939168125354956e-08	5.711612920678138
ENSG00000272668	3.8939168125354956e-08	6.019013411744308
ENSG00000147082	3.8939168125354956e-08	6.844843376863946
ENSG00000143862	3.8939168125355095e-08	8.68067847124002
ENSG00000152133	4.0432577772468256e-08	8.70907603716294
ENSG00000125726	4.0432577772468256e-08	5.33021365902756
ENSG00000149925	4.0432577772468256e-08	8.917046270454989
ENSG00000186073	4.0432577772468256e-08	8.019156019880448
ENSG00000259802	4.0432577772468256e-08	6.681489672783963
ENSG00000133083	4.0432577772468686e-08	6.89336730491819
ENSG00000143314	4.043257777246898e-08	8.806975961111196
ENSG00000254635	4.198158681830375e-08	8.57007132111227
ENSG00000266258	4.198158681830375e-08	2.5756745997220816
ENSG00000186187	4.19815868183039e-08	7.516836491570416
ENSG00000109927	4.19815868183039e-08	8.588366554395542
ENSG00000159346	4.19815868183039e-08	8.899287877955674
ENSG00000204681	4.198158681830435e-08	7.6847004159147145
ENSG00000122359	4.3588199251795036e-08	8.884591909400223
ENSG00000135631	4.3588199251795036e-08	8.77452160005643
ENSG00000170385	4.35881992517955e-08	8.801924794791372
ENSG00000139644	4.35881992517955e-08	8.93733024611422
ENSG00000168938	4.35881992517955e-08	7.258285680207113
ENSG00000102001	4.525448876255692e-08	7.296542483123943
ENSG00000073605	4.525448876255692e-08	8.835910367818073
ENSG00000220472	4.525448876255692e-08	7.230372198643992
ENSG00000173960	4.525448876255709e-08	8.71366967307874
ENSG00000129757	4.5254488762557405e-08	7.938840507362509
ENSG00000140470	4.5254488762557405e-08	6.221405062783815
ENSG00000184831	4.698260107074853e-08	8.219012662908808
ENSG00000118217	4.6982601070749035e-08	8.908932680191299
ENSG00000169231	4.6982601070749035e-08	8.434841522937019
ENSG00000065135	4.6982601070749035e-08	8.794805575715658
ENSG00000128039	4.6982601070749035e-08	8.650749693345164
ENSG00000235664	4.6982601070749035e-08	3.6853647083701593
ENSG00000242265	4.6982601070749035e-08	6.020606489996883
ENSG00000229111	4.69826010707492e-08	4.5670683323806385
ENSG00000233613	4.8774756331394864e-08	4.1121570243193455
ENSG00000095739	5.063325161542394e-08	6.175122059457873
ENSG00000228549	5.063325161542394e-08	2.763986524468644
ENSG00000009780	5.063325161542394e-08	8.413765742966302
ENSG00000179085	5.06332516154243e-08	8.717189627426633
ENSG00000164032	5.06332516154243e-08	8.904875885059452
ENSG00000170921	5.06332516154243e-08	8.369475270423463
ENSG00000126231	5.06332516154243e-08	6.511667477305942
ENSG00000182993	5.2560463469752555e-08	6.55707789094447
ENSG00000149289	5.2560463469752555e-08	8.258717950070263
ENSG00000143771	5.2560463469752555e-08	8.540679384001368
ENSG00000198824	5.2560463469752926e-08	8.661925707552722
ENSG00000228376	5.455885055879466e-08	3.0708731771458204
ENSG00000272732	5.455885055879524e-08	6.226398534956566
ENSG00000153207	5.455885055879524e-08	8.823739982422536
ENSG00000135248	5.455885055879544e-08	5.411623344598753
ENSG00000213846	5.455885055879544e-08	6.842361271367535
ENSG00000185875	5.6630956389869624e-08	8.391035494527095
ENSG00000228808	5.6630956389869624e-08	2.3743199335667646
ENSG00000158553	5.663095638987003e-08	2.3139719772518483
ENSG00000154114	5.663095638987003e-08	8.917046270454989
ENSG00000135778	5.663095638987003e-08	8.60513057570688
ENSG00000204164	5.663095638987003e-08	8.026283689490581
ENSG00000151611	5.8779412125019316e-08	7.788363665268154
ENSG00000147883	5.8779412125019316e-08	7.789352135762759
ENSG00000100206	5.8779412125019944e-08	6.2869914229040464
ENSG00000176393	5.8779412125019944e-08	8.72584005847428
ENSG00000261431	6.10069394818468e-08	3.4802092311004174
ENSG00000121039	6.10069394818468e-08	8.083017974150964
ENSG00000178184	6.3316353726044e-08	7.180289363394196
ENSG00000261159	6.331635372604445e-08	7.765154538543209
ENSG00000156711	6.331635372604445e-08	8.818151975318758
ENSG00000148225	6.571056675835645e-08	7.39559573386624
ENSG00000242391	6.571056675835645e-08	2.45686433312719
ENSG00000146411	6.571056675835645e-08	7.3375114562286985
ENSG00000250091	6.571056675835645e-08	6.626106485036959
ENSG00000212884	6.819259029880689e-08	8.352376975204658
ENSG00000269086	6.819259029880714e-08	4.946761340607148
ENSG00000120805	6.819259029880714e-08	8.872421524004686
ENSG00000186212	7.076553917109765e-08	7.04525563224688
ENSG00000105369	7.07655391710979e-08	8.876478319136533
ENSG00000119862	7.07655391710979e-08	8.717189627426633
ENSG00000138346	7.07655391710979e-08	8.226008625487966
ENSG00000142534	7.07655391710979e-08	8.941387041246065
ENSG00000197279	7.343263469014711e-08	8.173190978394036
ENSG00000074276	7.343263469014711e-08	6.002678395822283
ENSG00000259726	7.343263469014789e-08	6.283958174538139
ENSG00000079156	7.343263469014789e-08	5.777640168057861
ENSG00000137404	7.343263469014789e-08	8.333958485424828
ENSG00000164484	7.343263469014789e-08	8.067916871842534
ENSG00000188404	7.343263469014789e-08	8.539939976340925
ENSG00000185267	7.343263469014789e-08	8.135482884142954
ENSG00000111445	7.343263469014789e-08	8.437648983353357
ENSG00000117143	7.343263469014815e-08	8.904875885059452
ENSG00000242759	7.343263469014815e-08	6.082813449930082
ENSG00000228106	7.343263469014815e-08	7.985956685318057
ENSG00000230373	7.619720815587076e-08	7.155590289654002
ENSG00000142227	7.906270445632056e-08	8.912989475323146
ENSG00000078668	7.906270445632056e-08	8.836904739006052
ENSG00000259424	7.906270445632056e-08	3.4292284021936705
ENSG00000184557	7.906270445632056e-08	8.723314475314368
ENSG00000260719	8.203268578345591e-08	8.36215348447126
ENSG00000158864	8.20326857834568e-08	8.831316731902271
ENSG00000162704	8.20326857834568e-08	8.879003902296445
ENSG00000233217	8.20326857834568e-08	4.01107029440387
ENSG00000167553	8.203268578345738e-08	8.649218481373232
ENSG00000130377	8.511083546487076e-08	5.008020598285657
ENSG00000128641	8.511083546487166e-08	8.494203502899458
ENSG00000244242	8.511083546487166e-08	7.999455715809038
ENSG00000184640	8.511083546487166e-08	8.908932680191299
ENSG00000143157	8.511083546487166e-08	8.826265565582448
ENSG00000151208	8.511083546487166e-08	8.554635944896372
ENSG00000162409	8.511083546487227e-08	3.312076048180166
ENSG00000199477	8.830096191488596e-08	4.792880493057018
ENSG00000134333	8.83009619148869e-08	8.921103065586836
ENSG00000163467	9.160700270855204e-08	6.192486424228513
ENSG00000092470	9.160700270855268e-08	8.396623501630874
ENSG00000178096	9.160700270855268e-08	8.619087136601884
ENSG00000205129	9.160700270855268e-08	7.339471496149074
ENSG00000164023	9.160700270855268e-08	5.335390110910129
ENSG00000145476	9.160700270855301e-08	8.691854485447578
ENSG00000104626	9.160700270855301e-08	8.376594489499178
ENSG00000185634	9.50330287821686e-08	6.24342130404592
ENSG00000131788	9.50330287821686e-08	8.677413480419661
ENSG00000148730	9.50330287821686e-08	8.86277672176906
ENSG00000144648	9.50330287821686e-08	5.086123333966822
ENSG00000165802	9.503302878216895e-08	8.763882426632826
ENSG00000261126	9.503302878216895e-08	6.719144101536432
ENSG00000183690	9.858324876402673e-08	4.369427790437783
ENSG00000088280	1.022620134392133e-07	7.2676633256984315
ENSG00000160131	1.022620134392133e-07	8.762351214660892
ENSG00000100129	1.022620134392133e-07	8.933273450982373
ENSG00000264659	1.0226201343921439e-07	2.6880209224006
ENSG00000180530	1.0607382035239133e-07	8.363887263319683
ENSG00000023572	1.0607382035239133e-07	8.232001766344727
ENSG00000186063	1.0607382035239133e-07	8.796336787687592
ENSG00000163625	1.0607382035239133e-07	8.448877394211955
ENSG00000158186	1.0607382035239133e-07	8.172733447990012
ENSG00000149273	1.1002331855257602e-07	8.945443836377912
ENSG00000160783	1.1002331855257602e-07	8.402132198354721
ENSG00000143155	1.100233185525764e-07	8.697442492551358
ENSG00000085491	1.1411531348407357e-07	8.604056894138969
ENSG00000115539	1.1411531348407357e-07	8.585304130451673
ENSG00000143761	1.1411531348407357e-07	8.933273450982373
ENSG00000189014	1.1411531348407357e-07	4.372884658043889
ENSG00000160766	1.1411531348407357e-07	8.078000741287706
ENSG00000268584	1.1411531348407479e-07	6.4539911723626755
ENSG00000107960	1.1835477202781476e-07	8.480284987427703
ENSG00000173163	1.1835477202781602e-07	8.585304130451673
ENSG00000158164	1.1835477202781602e-07	5.0384967753254095
ENSG00000162814	1.1835477202781602e-07	4.428344935264241
ENSG00000259363	1.2274682769745848e-07	6.301988516098501
ENSG00000143107	1.2274682769745848e-07	4.837588280645744
ENSG00000169641	1.2274682769745893e-07	8.4650521780883
ENSG00000090776	1.2274682769745893e-07	7.300870358664054
ENSG00000133069	1.2274682769745893e-07	8.312732535228664
ENSG00000171817	1.2729678599476398e-07	7.56231788483626
ENSG00000225620	1.2729678599476398e-07	2.781878842891353
ENSG00000273226	1.2729678599476398e-07	6.045240538622605
ENSG00000139679	1.2729678599476398e-07	8.056165971427768
ENSG00000240342	1.2729678599476398e-07	8.372255817110908
ENSG00000160685	1.2729678599476398e-07	8.793274363743723
ENSG00000128284	1.2729678599476398e-07	8.770464804924583
ENSG00000063177	1.3201012992882318e-07	8.933273450982373
ENSG00000117625	1.3201012992882318e-07	8.819146346506736
ENSG00000101928	1.3201012992882318e-07	8.587372183207565
ENSG00000141837	1.320101299288241e-07	5.405773636089868
ENSG00000102580	1.320101299288241e-07	8.917046270454989
ENSG00000173947	1.320101299288241e-07	5.666647902459559
ENSG00000227999	1.320101299288241e-07	5.627924345724306
ENSG00000176974	1.320101299288241e-07	8.650749693345164
ENSG00000255121	1.3689252570391152e-07	7.215511373789108
ENSG00000144567	1.3689252570391152e-07	8.868364728872839
ENSG00000163156	1.3689252570391297e-07	8.572931178179648
ENSG00000196954	1.4194982858078819e-07	8.872421524004686
ENSG00000251323	1.4194982858078819e-07	7.041211237656962
ENSG00000173166	1.419498285807887e-07	7.799266252753707
ENSG00000206921	1.419498285807887e-07	4.9824362388736025
ENSG00000196092	1.419498285807887e-07	8.174618850944382
ENSG00000096696	1.419498285807887e-07	5.090592912795456
ENSG00000166997	1.419498285807887e-07	8.118176456200482
ENSG00000163629	1.4718808891646835e-07	7.764464074156019
ENSG00000162910	1.4718808891646835e-07	8.747655246105444
ENSG00000269996	1.52613558387577e-07	7.974381103204694
ENSG00000229808	1.5261355838757864e-07	6.694536029609957
ENSG00000188385	1.5261355838757864e-07	7.664676634784002
ENSG00000229766	1.5823269640255444e-07	6.054537438953749
ENSG00000171621	1.5823269640255444e-07	6.8451588986103715
ENSG00000213722	1.582326964025561e-07	8.724308846502344
ENSG00000182220	1.582326964025561e-07	8.846549541241677
ENSG00000147400	1.640521767081052e-07	8.653275276505076
ENSG00000156482	1.640521767081052e-07	8.921103065586836
ENSG00000260805	1.640521767081052e-07	6.7497539767906565
ENSG00000170191	1.640521767081052e-07	7.885903832386799
ENSG00000243587	1.640521767081052e-07	7.256590682969376
ENSG00000198739	1.640521767081052e-07	3.0347090092823135
ENSG00000259781	1.6405217670810636e-07	7.853586744210186
ENSG00000149806	1.6405217670810636e-07	8.921103065586836
ENSG00000115526	1.7007889419547224e-07	5.550759875878261
ENSG00000251927	1.7007889419547224e-07	7.273260946409063
ENSG00000135549	1.763199719121793e-07	6.368999160213478
ENSG00000162734	1.763199719121793e-07	8.852137548345457
ENSG00000271147	1.763199719121818e-07	8.002726272476576
ENSG00000135250	1.8278276828514965e-07	8.776052812028363
ENSG00000067533	1.8278276828515095e-07	8.667768678184036
ENSG00000261603	1.8278276828515095e-07	4.3783051758549325
ENSG00000163728	1.8278276828515159e-07	8.896762294795762
ENSG00000186310	1.8278276828515159e-07	5.803215818190823
ENSG00000173218	1.894748845611521e-07	7.154102695511532
ENSG00000179241	1.894748845611521e-07	4.668202393073232
ENSG00000147144	1.894748845611521e-07	8.513276189266428
ENSG00000065154	1.894748845611521e-07	8.835373527034116
ENSG00000162607	1.964041724707495e-07	8.796336787687592
ENSG00000185630	1.964041724707495e-07	5.605738201760803
ENSG00000182287	1.964041724707495e-07	8.850606336373524
ENSG00000139292	1.964041724707495e-07	3.389311497896851
ENSG00000125841	2.0357874212210972e-07	8.176658536090885
ENSG00000169895	2.0357874212210972e-07	8.808507173083129
ENSG00000154258	2.0357874212210972e-07	8.146272227792009
ENSG00000134769	2.0357874212210972e-07	6.158613990078115
ENSG00000180776	2.0357874212210972e-07	8.593954561499322
ENSG00000128923	2.0357874212210972e-07	8.81409518018691
ENSG00000236051	2.110069701310947e-07	3.9733689498366203
ENSG00000214226	2.1100697013109545e-07	7.793833981722556
ENSG00000236983	2.18697507994366e-07	3.805891334941664
ENSG00000166313	2.18697507994366e-07	7.281960281680414
ENSG00000163431	2.18697507994366e-07	5.184811162816089
ENSG00000235616	2.18697507994366e-07	2.152241591103825
ENSG00000271721	2.18697507994366e-07	7.417692347259545
ENSG00000219027	2.1869750799436753e-07	3.1601877073214095
ENSG00000269761	2.1869750799436753e-07	4.101157965897357
ENSG00000166682	2.2665929071226933e-07	7.160505185481881
ENSG00000161970	2.2665929071227134e-07	8.835910367818073
ENSG00000114698	2.2665929071227134e-07	6.023070570535055
ENSG00000214018	2.2665929071227134e-07	3.8401279880290016
ENSG00000172888	2.2665929071227134e-07	8.691317644663624
ENSG00000145777	2.2665929071227134e-07	4.230186210049921
ENSG00000143756	2.3490154566856627e-07	8.76334558584887
ENSG00000138758	2.3490154566856627e-07	8.73954165584175
ENSG00000132967	2.3490154566856627e-07	6.899717660326257
ENSG00000225471	2.3490154566856627e-07	6.069795475685155
ENSG00000177855	2.3490154566856627e-07	5.2945595764097835
ENSG00000223431	2.3490154566856878e-07	3.9874882994028975
ENSG00000272610	2.3490154566856878e-07	1.9005452838691002
ENSG00000259236	2.3490154566856878e-07	5.532021611693628
ENSG00000226853	2.3490154566856878e-07	5.880383217962227
ENSG00000197852	2.3490154566856878e-07	8.433926462128975
ENSG00000171033	2.3490154566857003e-07	8.252540705531489
ENSG00000196754	2.3490154566857003e-07	3.9368627701670307
ENSG00000188042	2.434338017741728e-07	8.664706254240167
ENSG00000159348	2.434338017741728e-07	8.870890312032751
ENSG00000122591	2.434338017741728e-07	8.806975961111196
ENSG00000115085	2.434338017741737e-07	7.617795619929106
ENSG00000179774	2.434338017741737e-07	3.8210160723514868
ENSG00000166562	2.434338017741737e-07	8.917046270454989
ENSG00000124613	2.5226589888229876e-07	8.17611612945975
ENSG00000109685	2.5226589888229876e-07	8.868364728872839
ENSG00000132763	2.5226589888229876e-07	8.415833795722191
ENSG00000233791	2.5226589888229876e-07	6.769776223423195
ENSG00000228038	2.522658988823001e-07	4.297173421822978
ENSG00000197622	2.522658988823001e-07	8.884591909400223
ENSG00000130055	2.6140799748255546e-07	4.725514344333098
ENSG00000157985	2.614079974825578e-07	6.636019824064537
ENSG00000253771	2.614079974825578e-07	6.5105101916573185
ENSG00000250673	2.614079974825578e-07	5.901227027720032
ENSG00000272323	2.6140799748255917e-07	5.388183609673953
ENSG00000171806	2.708705886818238e-07	8.423489855581863
ENSG00000163125	2.708705886818238e-07	8.844023958081767
ENSG00000213023	2.708705886818238e-07	2.735517156626114
ENSG00000257809	2.708705886818238e-07	3.6607166870161065
ENSG00000174326	2.708705886818238e-07	5.294887241717419
ENSG00000196632	2.708705886818238e-07	6.471779241982018
ENSG00000100473	2.8066450447978297e-07	8.232355957327162
ENSG00000269965	2.8066450447978297e-07	3.3586002567894555
ENSG00000186301	2.8066450447978297e-07	8.451887421504784
ENSG00000120784	2.8066450447978446e-07	6.36375023369634
ENSG00000232415	2.8066450447978446e-07	1.567436690877583
ENSG00000158560	2.8066450447978446e-07	7.183892733393572
ENSG00000162004	2.8066450447978446e-07	8.416907477290106
ENSG00000143850	2.8066450447978446e-07	5.048006092956211
ENSG00000267052	2.8066450447978446e-07	3.1159856878269667
ENSG00000172987	2.8066450447978446e-07	2.961746011268605
ENSG00000204131	2.8066450447978747e-07	6.320870612102695
ENSG00000121481	2.8066450447978747e-07	8.629928876901978
ENSG00000223599	2.9080092834739094e-07	5.232048891213803
ENSG00000197275	2.9080092834739094e-07	6.413286023680888
ENSG00000081026	2.9080092834739094e-07	8.526898476253963
ENSG00000101868	3.0129140611656543e-07	8.556369723744798
ENSG00000204390	3.0129140611656543e-07	7.228768338099856
ENSG00000169372	3.0129140611656543e-07	8.357304885027926
ENSG00000110400	3.0129140611656543e-07	7.915027908622868
ENSG00000169550	3.0129140611656543e-07	2.773005536743607
ENSG00000150456	3.0129140611656543e-07	7.585006984966874
ENSG00000237686	3.0129140611656543e-07	5.751847706686192
ENSG00000178074	3.0129140611656707e-07	8.641641731893493
ENSG00000167447	3.0129140611656707e-07	8.632454460061892
ENSG00000163519	3.1214785718976154e-07	8.023183220123466
ENSG00000176049	3.1214785718976154e-07	4.280181818567289
ENSG00000255449	3.1214785718976154e-07	4.582626572239416
ENSG00000204815	3.1214785718976435e-07	5.878416459384688
ENSG00000123360	3.1214785718976435e-07	8.311940730917176
ENSG00000164430	3.1214785718976435e-07	8.66598250268457
ENSG00000235949	3.12147857189766e-07	3.9744012687367847
ENSG00000163913	3.2338258607824746e-07	8.58025296413185
ENSG00000170417	3.2338258607824915e-07	8.239833479351992
ENSG00000235297	3.2338258607824915e-07	6.112176500025629
ENSG00000213719	3.2338258607824915e-07	8.93733024611422
ENSG00000050438	3.2338258607824915e-07	7.807685749315477
ENSG00000227311	3.2338258607824915e-07	3.8971453260952233
ENSG00000231584	3.2338258607824915e-07	7.760766354191139
ENSG00000074590	3.2338258607824915e-07	5.350376233054615
ENSG00000118181	3.3500829427806476e-07	8.93733024611422
ENSG00000198924	3.350082942780665e-07	8.68320405439993
ENSG00000267801	3.350082942780665e-07	5.976886156779533
ENSG00000164050	3.350082942780665e-07	8.333755918548338
ENSG00000112852	3.350082942780665e-07	6.201077998203277
ENSG00000100316	3.350082942780665e-07	8.945443836377912
ENSG00000152684	3.350082942780665e-07	8.628934505714
ENSG00000250056	3.350082942780665e-07	5.290707344406222
ENSG00000164953	3.350082942780683e-07	7.952894623633819
ENSG00000105640	3.4703809249301953e-07	8.941387041246065
ENSG00000214832	3.4703809249302323e-07	6.048521926347592
ENSG00000079332	3.4703809249302323e-07	8.868364728872839
ENSG00000225302	3.4703809249302323e-07	2.6550705699247272
ENSG00000143621	3.4703809249302323e-07	8.908932680191299
ENSG00000137274	3.470380924930251e-07	7.89692411052173
ENSG00000230979	3.470380924930251e-07	7.063275488122285
ENSG00000143603	3.470380924930251e-07	8.887117492560137
ENSG00000145331	3.5948551321417734e-07	8.32278247121727
ENSG00000213885	3.5948551321417734e-07	6.3682627870535455
ENSG00000238178	3.5948551321417734e-07	4.244632203543131
ENSG00000204789	3.5948551321417734e-07	8.039005150249777
ENSG00000216915	3.5948551321417734e-07	4.1585228583436304
ENSG00000152894	3.7236452366558804e-07	8.834379155846138
ENSG00000161243	3.7236452366559e-07	4.3573561989533545
ENSG00000214708	3.7236452366559e-07	4.088462859005283
ENSG00000116604	3.7236452366559397e-07	8.908932680191299
ENSG00000239887	3.7236452366559397e-07	7.1054266513917295
ENSG00000114790	3.7236452366559397e-07	5.8823004217346915
ENSG00000205838	3.856895391263065e-07	4.398554292203473
ENSG00000179314	3.856895391263065e-07	6.746503963555488
ENSG00000165678	3.856895391263085e-07	8.912989475323146
ENSG00000273338	3.856895391263106e-07	8.45180811112485
ENSG00000173801	3.9947543663886305e-07	8.176273319412871
ENSG00000143457	3.9947543663886305e-07	8.827259936770426
ENSG00000143502	3.9947543663886305e-07	4.134953954242922
ENSG00000116701	3.994754366388652e-07	8.679604789672105
ENSG00000205593	3.9947543663886734e-07	8.741530398217707
ENSG00000163624	4.137375691147543e-07	7.466248199152183
ENSG00000105372	4.137375691147543e-07	8.945443836377912
ENSG00000166598	4.137375691147543e-07	8.941387041246065
ENSG00000120370	4.137375691147543e-07	8.646692898213319
ENSG00000143450	4.137375691147609e-07	6.228128211667148
ENSG00000196352	4.137375691147609e-07	8.908932680191299
ENSG00000144821	4.137375691147609e-07	8.639573679137603
ENSG00000102760	4.137375691147609e-07	8.830322360714293
ENSG00000142669	4.137375691147609e-07	8.78010960716021
ENSG00000152213	4.137375691147609e-07	7.993383264572342
ENSG00000197858	4.2849177984772925e-07	8.88864870453207
ENSG00000005189	4.2849177984772925e-07	7.578207688570837
ENSG00000084764	4.2849177984772925e-07	8.463520966116363
ENSG00000254815	4.2849177984772925e-07	6.5719046003461035
ENSG00000168734	4.2849177984772925e-07	8.047632896183305
ENSG00000180098	4.2849177984772925e-07	8.592423349527389
ENSG00000163159	4.2849177984773153e-07	8.74405598137762
ENSG00000152380	4.2849177984773153e-07	7.088386182682996
ENSG00000225667	4.2849177984773534e-07	2.199995002717438
ENSG00000216866	4.437544174458084e-07	5.866315826039519
ENSG00000246705	4.437544174458107e-07	8.709612877946897
ENSG00000171960	4.437544174458107e-07	8.48227372980366
ENSG00000155115	4.437544174458107e-07	8.717726468210587
ENSG00000206113	4.437544174458107e-07	4.304499745450127
ENSG00000260682	4.437544174458123e-07	8.792279992555747
ENSG00000243224	4.437544174458123e-07	6.4669318068628305
ENSG00000223750	4.595423511934963e-07	3.6210189985768304
ENSG00000164344	4.595423511934963e-07	6.854162355726525
ENSG00000198689	4.5954235119350124e-07	8.670496828220438
ENSG00000122218	4.5954235119350124e-07	8.912989475323146
ENSG00000237351	4.758729868556516e-07	4.12824366595962
ENSG00000104529	4.758729868556516e-07	8.933273450982373
ENSG00000126010	4.758729868556516e-07	4.812807744844
ENSG00000177519	4.758729868556516e-07	6.707428662446492
ENSG00000233469	4.758729868556516e-07	3.1823705437494763
ENSG00000111266	4.758729868556516e-07	8.683740895183888
ENSG00000101940	4.758729868556516e-07	8.803456006763307
ENSG00000118193	4.758729868556516e-07	7.829600164401544
ENSG00000238055	4.758729868556516e-07	3.702318148016294
ENSG00000143575	4.758729868556566e-07	8.904875885059452
ENSG00000227848	4.927642829349392e-07	3.958116698634592
ENSG00000215875	4.927642829349418e-07	2.164835953138625
ENSG00000136688	4.927642829349418e-07	4.596009730066947
ENSG00000197872	4.927642829349418e-07	8.88864870453207
ENSG00000184319	4.927642829349463e-07	7.607673370214491
ENSG00000165646	4.927642829349463e-07	8.084883460030365
ENSG00000160679	4.927642829349463e-07	8.852137548345457
ENSG00000151917	5.102347673950868e-07	6.016942898016786
ENSG00000259527	5.102347673950868e-07	6.209816428994543
ENSG00000225506	5.102347673950922e-07	2.2279732503882337
ENSG00000243479	5.102347673950922e-07	5.29401267974388
ENSG00000168071	5.102347673950922e-07	8.904875885059452
ENSG00000239223	5.102347673950949e-07	3.7457495721215954
ENSG00000234817	5.102347673950995e-07	5.197104719826373
ENSG00000253797	5.283035548623378e-07	8.698436863739335
ENSG00000226891	5.283035548623378e-07	5.417703888920845
ENSG00000270059	5.283035548623378e-07	1.3768060859623037
ENSG00000131725	5.283035548623397e-07	8.608113689270816
ENSG00000255224	5.283035548623397e-07	6.4819837071267346
ENSG00000154240	5.469903643178968e-07	7.621007879252231
ENSG00000166401	5.469903643179016e-07	7.9573764695936156
ENSG00000242258	5.469903643179016e-07	8.656337700448944
ENSG00000085185	5.663155372945697e-07	8.694380068607492
ENSG00000152022	5.663155372945697e-07	8.710404682258385
ENSG00000178163	5.663155372945697e-07	8.760820002688957
ENSG00000166750	5.663155372945727e-07	8.726834429662258
ENSG00000269591	5.863000565908281e-07	3.898195180789295
ENSG00000238086	5.863000565908281e-07	5.443808378698244
ENSG00000261105	5.863000565908281e-07	4.3981020893702185
ENSG00000150907	5.863000565908333e-07	8.794805575715658
ENSG00000132541	5.863000565908333e-07	8.400600986382786
ENSG00000102265	5.863000565908333e-07	8.851600707561502
ENSG00000261446	5.863000565908365e-07	4.685961902070046
ENSG00000121486	5.863000565908365e-07	8.716195256238654
ENSG00000165644	5.863000565908365e-07	8.659857654796832
ENSG00000116584	5.863000565908365e-07	8.921103065586836
ENSG00000164411	5.863000565908365e-07	5.357964038342894
ENSG00000198056	6.069655655162217e-07	8.401190223817782
ENSG00000223745	6.069655655162271e-07	8.900819089927607
ENSG00000159423	6.069655655162271e-07	7.565018902945667
ENSG00000177042	6.069655655162271e-07	8.691854485447578
ENSG00000242732	6.069655655162271e-07	7.898894273055121
ENSG00000146350	6.069655655162271e-07	7.899822013012358
ENSG00000248677	6.069655655162304e-07	5.629898342821094
ENSG00000143195	6.069655655162304e-07	6.100635778763084
ENSG00000197948	6.069655655162304e-07	8.76893359295265
ENSG00000254577	6.069655655162304e-07	6.451760542577877
ENSG00000076003	6.069655655162304e-07	8.717189627426633
ENSG00000109758	6.069655655162304e-07	3.248818431301355
ENSG00000105767	6.283343876820733e-07	7.726191543729442
ENSG00000157214	6.283343876820733e-07	4.112679485462887
ENSG00000143369	6.283343876820733e-07	6.4379077444221435
ENSG00000186364	6.283343876820733e-07	8.12629561231135
ENSG00000177738	6.283343876820733e-07	8.453955474260674
ENSG00000119004	6.283343876820799e-07	8.732422436766036
ENSG00000178234	6.283343876820799e-07	8.657868912420879
ENSG00000105520	6.504295473519718e-07	8.617300961102421
ENSG00000188295	6.504295473519753e-07	7.89033294684936
ENSG00000157343	6.504295473519753e-07	7.237786976511534
ENSG00000138640	6.504295473519776e-07	8.884591909400223
ENSG00000164796	6.504295473519776e-07	3.289858119571117
ENSG00000007866	6.504295473519776e-07	7.243346616005927
ENSG00000214612	6.504295473519776e-07	6.010958288192419
ENSG00000135766	6.73274790366817e-07	8.884591909400223
ENSG00000101222	6.73274790366817e-07	4.520851170774579
ENSG00000144395	6.73274790366817e-07	7.008990462479131
ENSG00000224790	6.73274790366817e-07	5.15869577550076
ENSG00000227676	6.73274790366817e-07	3.0604960653450393
ENSG00000180332	6.732747903668206e-07	3.4695250821244037
ENSG00000179222	6.732747903668267e-07	8.908932680191299
ENSG00000198492	6.968946056594634e-07	8.823739982422536
ENSG00000147155	6.968946056594634e-07	8.5949489326873
ENSG00000055732	6.968946056594634e-07	3.3010069375739333
ENSG00000161647	6.968946056594634e-07	3.5054744016925
ENSG00000070601	6.968946056594634e-07	3.758119522518596
ENSG00000102743	6.968946056594634e-07	7.8275121945706845
ENSG00000174799	6.968946056594671e-07	8.614238537158553
ENSG00000163794	6.968946056594671e-07	6.406327505480017
ENSG00000154978	7.213142473745716e-07	8.917046270454989
ENSG00000122696	7.213142473745716e-07	8.370672208487932
ENSG00000257543	7.213142473745754e-07	5.909130644942597
ENSG00000232818	7.213142473745818e-07	6.916053979418589
ENSG00000214024	7.213142473745818e-07	3.3532946877119847
ENSG00000230291	7.213142473745818e-07	6.124209303492203
ENSG00000158079	7.465597576094678e-07	8.380396321103493
ENSG00000225205	7.465597576094678e-07	8.66598250268457
ENSG00000116663	7.465597576094678e-07	8.438722664921269
ENSG00000186496	7.465597576094678e-07	7.581029500214963
ENSG00000267470	7.465597576094678e-07	5.924922939182908
ENSG00000234705	7.726579897921849e-07	6.933220534488822
ENSG00000166173	7.726579897921849e-07	4.109234935267313
ENSG00000125827	7.72657989792189e-07	8.85466313150537
ENSG00000248099	7.72657989792189e-07	5.269515074531232
ENSG00000241556	7.72657989792189e-07	6.424723378530559
ENSG00000155875	7.72657989792189e-07	3.368939099766379
ENSG00000184788	7.72657989792189e-07	7.607678936061668
ENSG00000100450	7.72657989792189e-07	5.516742327759627
ENSG00000185989	7.72657989792189e-07	8.866833516900904
ENSG00000137547	7.72657989792189e-07	8.778578395188276
ENSG00000269430	7.72657989792189e-07	7.442660517556957
ENSG00000113368	7.996366327134922e-07	8.699431234927314
ENSG00000101945	7.996366327134922e-07	8.060340122362799
ENSG00000032742	7.996366327134922e-07	8.051002680305745
ENSG00000244998	7.996366327134922e-07	4.662223759520991
ENSG00000149548	7.996366327134964e-07	7.2457066686312555
ENSG00000142676	7.996366327134993e-07	8.933273450982373
ENSG00000161981	7.996366327135035e-07	8.411777000590348
ENSG00000173065	8.275242352297801e-07	8.569331913451823
ENSG00000162065	8.275242352297801e-07	8.247489539211664
ENSG00000256552	8.275242352297801e-07	3.5664758011072446
ENSG00000168393	8.275242352297801e-07	8.507230651758627
ENSG00000217801	8.275242352297844e-07	6.450284855937712
ENSG00000150054	8.275242352297889e-07	6.7232773880391665
ENSG00000258984	8.275242352297889e-07	4.126757908497106
ENSG00000109390	8.275242352297889e-07	8.724845687286303
ENSG00000127252	8.563502316542831e-07	2.7582555603009067
ENSG00000270820	8.563502316542831e-07	7.491503695905108
ENSG00000143337	8.563502316542831e-07	8.828791148742358
ENSG00000162757	8.563502316542831e-07	7.289497343427181
ENSG00000123595	8.563502316542862e-07	8.753243253209222
ENSG00000184900	8.563502316542862e-07	8.804450377951285
ENSG00000212197	8.563502316542862e-07	2.579402115783099
ENSG00000010072	8.563502316542862e-07	8.33089606148096
ENSG00000221643	8.563502316542862e-07	3.509858394527875
ENSG00000196584	8.86144967854521e-07	8.244911559400713
ENSG00000105810	8.86144967854521e-07	8.830322360714295
ENSG00000253619	9.169397280741807e-07	4.610897081257073
ENSG00000158321	9.169397280741807e-07	6.16230535973923
ENSG00000185905	9.169397280741807e-07	8.88864870453207
ENSG00000130477	9.169397280741807e-07	2.903799124121969
ENSG00000163382	9.169397280741856e-07	8.864307933740994
ENSG00000167799	9.169397280741904e-07	8.231007395156748
ENSG00000101843	9.169397280741904e-07	8.743061610189642
ENSG00000137501	9.169397280741904e-07	8.406725834270523
ENSG00000169442	9.169397280741904e-07	7.7350375449996545
ENSG00000174307	9.487667624981806e-07	8.288999465067059
ENSG00000057252	9.487667624981907e-07	8.823739982422536
ENSG00000079101	9.487667624981907e-07	3.5275988561298064
ENSG00000266970	9.487667624981907e-07	4.046780814256984
ENSG00000116183	9.48766762498194e-07	6.6053106757039615
ENSG00000103723	9.816593155799736e-07	4.993847252890892
ENSG00000257987	9.816593155799736e-07	2.147669644206245
ENSG00000166263	9.816593155799736e-07	7.638484729341316
ENSG00000163386	9.816593155799736e-07	8.793274363743723
ENSG00000228205	9.816593155799736e-07	7.395973619044136
ENSG00000187323	9.816593155799736e-07	7.930773864550773
ENSG00000213033	9.816593155799736e-07	5.284366125580224
ENSG00000082781	9.816593155799787e-07	8.242490769542881
ENSG00000186952	9.816593155799787e-07	6.992938833549333
ENSG00000227868	9.816593155799874e-07	2.0408870380051995
ENSG00000143858	1.0156516551507898e-06	6.16545174236852
ENSG00000147162	1.0156516551507898e-06	8.945443836377912
ENSG00000118997	1.0156516551507953e-06	7.190395583107291
ENSG00000012171	1.0156516551507953e-06	7.635595160737017
ENSG00000225724	1.0156516551507953e-06	4.707893202134147
ENSG00000227939	1.0156516551507953e-06	7.404180870915551
ENSG00000186847	1.0156516551507953e-06	5.078672804069994
ENSG00000166347	1.0156516551507953e-06	8.565556995576403
ENSG00000172216	1.0156516551507953e-06	8.773527228868451
ENSG00000127124	1.0156516551507953e-06	7.714936219141947
ENSG00000137693	1.0156516551507953e-06	4.770349892454812
ENSG00000169188	1.0507791023307623e-06	8.522920991502053
ENSG00000225039	1.0507791023307735e-06	4.778693516793484
ENSG00000273174	1.0507791023307771e-06	5.993071769560953
ENSG00000188092	1.0870780622625328e-06	7.257043317218608
ENSG00000267707	1.0870780622625328e-06	3.395921856867563
ENSG00000237975	1.0870780622625328e-06	3.1367943617025698
ENSG00000225518	1.0870780622625328e-06	5.2742389579132265
ENSG00000224452	1.0870780622625328e-06	4.195652039620471
ENSG00000168653	1.0870780622625328e-06	8.838435950977985
ENSG00000134548	1.0870780622625328e-06	5.893564365851287
ENSG00000204410	1.0870780622625385e-06	7.941483562973697
ENSG00000197956	1.0870780622625425e-06	8.921103065586836
ENSG00000077264	1.0870780622625425e-06	5.05961837669855
ENSG00000188130	1.0870780622625425e-06	8.054692721954051
ENSG00000272065	1.0870780622625425e-06	5.054750660157863
ENSG00000143442	1.0870780622625425e-06	8.917046270454989
ENSG00000131931	1.0870780622625425e-06	8.414636857657724
ENSG00000223478	1.0870780622625425e-06	7.533251552900307
ENSG00000041353	1.1245860556882142e-06	4.788120121178136
ENSG00000143499	1.1245860556882203e-06	8.683793291834926
ENSG00000116586	1.1245860556882203e-06	8.694380068607492
ENSG00000166130	1.1245860556882203e-06	8.794805575715658
ENSG00000253982	1.1245860556882203e-06	7.632509716832839
ENSG00000107951	1.1245860556882203e-06	8.58170486572385
ENSG00000049541	1.16334175139132e-06	8.413845053346238
ENSG00000143569	1.16334175139132e-06	8.88864870453207
ENSG00000215120	1.16334175139132e-06	3.077791069377694
ENSG00000068438	1.16334175139132e-06	8.82067755847867
ENSG00000230490	1.16334175139132e-06	5.1926113592565635
ENSG00000139287	1.16334175139132e-06	3.4690698356971383
ENSG00000227252	1.16334175139132e-06	5.7147071211116645
ENSG00000012174	1.16334175139132e-06	8.698436863739335
ENSG00000172915	1.1633417513913261e-06	8.86277672176906
ENSG00000142675	1.1633417513913325e-06	8.520245238116692
ENSG00000068078	1.2033849995255243e-06	6.772720732258052
ENSG00000070159	1.2033849995255243e-06	3.268729585378757
ENSG00000158710	1.2033849995255307e-06	8.917046270454989
ENSG00000152270	1.2033849995255372e-06	7.415060991485089
ENSG00000093217	1.2033849995255372e-06	7.90201888811198
ENSG00000070831	1.2033849995255372e-06	8.884591909400223
ENSG00000066027	1.2033849995255372e-06	8.815626392158844
ENSG00000167524	1.2033849995255372e-06	6.689373564244166
ENSG00000163631	1.2447568658528049e-06	6.629949393168735
ENSG00000160714	1.2447568658528049e-06	8.864307933740994
ENSG00000102109	1.2447568658528049e-06	5.169439893470029
ENSG00000229656	1.2447568658528049e-06	2.4923135722047585
ENSG00000135776	1.2447568658528093e-06	8.71466404426672
ENSG00000131373	1.2447568658528093e-06	8.683740895183888
ENSG00000089220	1.2447568658528225e-06	8.921103065586836
ENSG00000249115	1.2447568658528225e-06	8.675627304920196
ENSG00000170889	1.287499666913866e-06	8.941387041246065
ENSG00000144481	1.287499666913866e-06	2.6865513220468142
ENSG00000189343	1.287499666913866e-06	8.912989475323146
ENSG00000242712	1.2874996669138728e-06	5.19173884726232
ENSG00000273062	1.2874996669138728e-06	8.48434178255955
ENSG00000227543	1.2874996669138728e-06	7.104945823464236
ENSG00000101421	1.2874996669138728e-06	8.896762294795762
ENSG00000164574	1.2874996669138842e-06	8.850606336373524
ENSG00000226363	1.331657006154505e-06	3.040811381483132
ENSG00000197982	1.331657006154505e-06	8.684735266371867
ENSG00000197140	1.331657006154512e-06	4.874935493791771
ENSG00000100941	1.331657006154512e-06	8.900819089927607
ENSG00000159884	1.331657006154512e-06	7.59592770080071
ENSG00000121851	1.331657006154512e-06	8.733953648737971
ENSG00000159714	1.331657006154512e-06	7.474578037827769
ENSG00000156042	1.331657006154512e-06	8.164285583818856
ENSG00000143393	1.331657006154512e-06	8.872421524004686
ENSG00000027644	1.331657006154512e-06	3.819684637554115
ENSG00000162989	1.331657006154512e-06	7.027153073554036
ENSG00000260081	1.3316570061545191e-06	5.8784094782060015
ENSG00000104154	1.3772738110318354e-06	8.631996929657868
ENSG00000261553	1.3772738110318354e-06	2.975777541631006
ENSG00000134533	1.3772738110318354e-06	3.5767497396124672
ENSG00000180096	1.3772738110318477e-06	8.539148172029437
ENSG00000163486	1.3772738110318477e-06	8.819146346506736
ENSG00000115317	1.3772738110318477e-06	8.550324186236997
ENSG00000116922	1.377273811031855e-06	8.612628014806683
ENSG00000203441	1.4243963711250978e-06	5.005919705616602
ENSG00000165819	1.4243963711250978e-06	8.86277672176906
ENSG00000138785	1.4243963711250978e-06	8.498043379927022
ENSG00000007392	1.4243963711250978e-06	8.866833516900904
ENSG00000170855	1.4243963711250978e-06	8.666976873872548
ENSG00000197653	1.4243963711250978e-06	6.530619821632476
ENSG00000132694	1.4243963711251054e-06	8.76893359295265
ENSG00000103253	1.4243963711251054e-06	8.457932959012584
ENSG00000153404	1.473072377276095e-06	6.770341219327164
ENSG00000171862	1.473072377276095e-06	8.846549541241677
ENSG00000147804	1.473072377276095e-06	8.51253678160598
ENSG00000137507	1.4730723772761029e-06	4.837847496545009
ENSG00000049323	1.4730723772761029e-06	8.85718871466528
ENSG00000112280	1.4730723772761029e-06	2.8606030524884947
ENSG00000008405	1.4730723772761029e-06	8.616024712658016
ENSG00000271420	1.4730723772761029e-06	2.5606174041190433
ENSG00000196338	1.4730723772761029e-06	7.155610090080881
ENSG00000088833	1.473072377276116e-06	8.83996716294992
ENSG00000086717	1.5233509617851246e-06	5.022367108182088
ENSG00000138780	1.5233509617851246e-06	8.427009809929753
ENSG00000254873	1.5233509617851246e-06	6.6535474471971305
ENSG00000231416	1.5233509617851246e-06	5.095962166019286
ENSG00000224287	1.5233509617851246e-06	7.51846928033014
ENSG00000272047	1.5233509617851246e-06	8.458927330200563
ENSG00000109680	1.5233509617851246e-06	7.633433228175299
ENSG00000103404	1.5233509617851328e-06	8.479343012890766
ENSG00000112195	1.5233509617851328e-06	8.563743906348043
ENSG00000156140	1.5233509617851381e-06	4.103006564344037
ENSG00000101282	1.5752827396886091e-06	5.9592409825073425
ENSG00000088926	1.5752827396886091e-06	3.71031633705707
ENSG00000122863	1.5752827396886091e-06	6.6701891376151625
ENSG00000224747	1.5752827396886091e-06	5.34985165770606
ENSG00000203721	1.5752827396886231e-06	5.241719828600718
ENSG00000198400	1.5752827396886231e-06	5.8430572754665695
ENSG00000138778	1.5752827396886231e-06	8.142267829311203
ENSG00000166664	1.5752827396886231e-06	2.261172802633972
ENSG00000176890	1.5752827396886231e-06	8.38697869939525
ENSG00000234650	1.5752827396886316e-06	4.1062734059882375
ENSG00000267312	1.6289198511454302e-06	6.200120693126087
ENSG00000239719	1.6289198511454388e-06	6.226369944479818
ENSG00000154217	1.6289198511454388e-06	8.297754689416786
ENSG00000152154	1.6289198511454388e-06	8.063375632577774
ENSG00000015133	1.6289198511454388e-06	8.904875885059452
ENSG00000225093	1.6289198511454388e-06	7.076781843418252
ENSG00000236846	1.6289198511454532e-06	2.140585828666859
ENSG00000117640	1.6289198511454532e-06	8.636053724789715
ENSG00000267074	1.6289198511454532e-06	6.593380852455122
ENSG00000203761	1.6289198511454532e-06	7.899003294971977
ENSG00000143222	1.6289198511454532e-06	8.879003902296445
ENSG00000144712	1.6843160049593679e-06	8.485872994531485
ENSG00000182179	1.6843160049593679e-06	8.917046270454989
ENSG00000243517	1.6843160049593679e-06	7.084100861331307
ENSG00000167283	1.6843160049593679e-06	8.908932680191299
ENSG00000011198	1.6843160049593679e-06	8.428875295809151
ENSG00000116857	1.684316004959377e-06	8.79733115887557
ENSG00000074964	1.684316004959377e-06	6.098098371791176
ENSG00000143622	1.684316004959377e-06	8.617221650722486
ENSG00000197296	1.684316004959377e-06	8.674096092948263
ENSG00000157470	1.7415265232658762e-06	3.728862387114999
ENSG00000162191	1.7415265232658762e-06	8.816620763346823
ENSG00000205277	1.7415265232658762e-06	3.339647896242701
ENSG00000174595	1.7415265232658762e-06	1.6933840345932534
ENSG00000158716	1.7415265232658762e-06	8.444363068676088
ENSG00000138400	1.7415265232658916e-06	5.15130568460567
ENSG00000245008	1.7415265232658916e-06	6.477462562318631
ENSG00000167085	1.7415265232658916e-06	8.738010443869817
ENSG00000215784	1.7415265232658916e-06	6.442945198828439
ENSG00000229874	1.7415265232658916e-06	6.477983968370826
ENSG00000215840	1.7415265232658916e-06	5.2869082999583625
ENSG00000092841	1.741526523265901e-06	8.925159860718681
ENSG00000232124	1.741526523265901e-06	6.176793112747623
ENSG00000130675	1.741526523265901e-06	4.665122518324158
ENSG00000177932	1.8006083874119301e-06	6.030762586723606
ENSG00000168060	1.800608387411946e-06	7.180844995523689
ENSG00000134690	1.8006083874119555e-06	8.014943488675977
ENSG00000161036	1.8006083874119555e-06	8.77804155440432
ENSG00000238526	1.8006083874119555e-06	3.89172303384416
ENSG00000224812	1.8006083874119555e-06	3.52056480587739
ENSG00000229689	1.8006083874119555e-06	6.308897983658701
ENSG00000122873	1.8006083874119555e-06	8.532028952953722
ENSG00000213358	1.8006083874119555e-06	2.786215003731949
ENSG00000214562	1.8006083874119555e-06	5.872248832563612
ENSG00000117616	1.8616202850582417e-06	8.904875885059452
ENSG00000231064	1.8616202850582417e-06	5.970745843733824
ENSG00000261368	1.8616202850582417e-06	1.75667231206761
ENSG00000138686	1.8616202850582516e-06	8.354779301868014
ENSG00000227781	1.8616202850582516e-06	3.9383817202568276
ENSG00000076258	1.8616202850582516e-06	7.992087099052973
ENSG00000171873	1.8616202850582516e-06	2.5843200297434215
ENSG00000091039	1.8616202850582516e-06	8.83996716294992
ENSG00000123297	1.8616202850582516e-06	8.33416105230132
ENSG00000153132	1.8616202850582516e-06	7.856997793289309
ENSG00000119979	1.8616202850582516e-06	8.637584936761646
ENSG00000270036	1.8616202850582681e-06	4.346131959775476
ENSG00000270751	1.8616202850582681e-06	5.732311422740719
ENSG00000272654	1.9246226585340517e-06	7.335790239881377
ENSG00000116191	1.9246226585340517e-06	8.925159860718681
ENSG00000177189	1.9246226585340517e-06	8.831853572686226
ENSG00000187957	1.924622658534062e-06	2.717192120605473
ENSG00000108861	1.924622658534062e-06	8.676621676108173
ENSG00000137962	1.924622658534079e-06	3.9152662546338366
ENSG00000116128	1.924622658534079e-06	8.834379155846138
ENSG00000234222	1.924622658534079e-06	6.793785919456077
ENSG00000131019	1.924622658534079e-06	5.0981005236092445
ENSG00000135900	1.924622658534079e-06	8.631460088873913
ENSG00000075391	1.924622658534079e-06	7.959168210940259
ENSG00000169851	1.9896777544750586e-06	2.6312660403229855
ENSG00000198171	1.9896777544750764e-06	8.872421524004686
ENSG00000270160	1.9896777544750764e-06	2.5470916807178834
ENSG00000184675	1.9896777544750836e-06	8.472426360691543
ENSG00000075340	2.056849674776005e-06	6.145240063319207
ENSG00000223705	2.056849674776005e-06	8.86277672176906
ENSG00000035720	2.0568496747760155e-06	8.83996716294992
ENSG00000234337	2.056849674776023e-06	3.816415261124822
ENSG00000269944	2.056849674776023e-06	3.676476142097801
ENSG00000151893	2.056849674776023e-06	8.710607249134874
ENSG00000172292	2.056849674776023e-06	8.002833854201969
ENSG00000268088	2.056849674776034e-06	5.025397536224869
ENSG00000143740	2.1262044288898416e-06	8.743598450973597
ENSG00000187695	2.1262044288898416e-06	5.732486523518682
ENSG00000120694	2.126204428889853e-06	8.915515058483056
ENSG00000138814	2.126204428889853e-06	8.812563968214976
ENSG00000188389	2.126204428889872e-06	6.794137235031945
ENSG00000227708	2.126204428889872e-06	5.759465866751005
ENSG00000168116	2.126204428889872e-06	8.292933003702348
ENSG00000256673	2.126204428889872e-06	6.79096102531077
ENSG00000131061	2.126204428889872e-06	8.014288957242641
ENSG00000176973	2.126204428889872e-06	7.894494535283286
ENSG00000129167	2.126204428889872e-06	6.524736900203137
ENSG00000224687	2.1978099875064057e-06	2.980566141347768
ENSG00000112290	2.1978099875064057e-06	6.912671800840107
ENSG00000236060	2.1978099875064057e-06	5.392254506632136
ENSG00000196924	2.1978099875064057e-06	8.884591909400223
ENSG00000119608	2.1978099875064057e-06	6.455632825693826
ENSG00000040341	2.1978099875064138e-06	8.710607249134874
ENSG00000101187	2.1978099875064138e-06	8.744592822161575
ENSG00000258733	2.1978099875064256e-06	7.536193401507556
ENSG00000248478	2.1978099875064256e-06	2.0868247953633503
ENSG00000184785	2.271736337643985e-06	5.468462564288347
ENSG00000212657	2.271736337643985e-06	3.400380440179583
ENSG00000198855	2.2717363376440053e-06	8.860251138609149
ENSG00000135245	2.2717363376440053e-06	7.547038361341085
ENSG00000141642	2.2717363376440053e-06	8.289078775446994
ENSG00000143375	2.2717363376440053e-06	7.790214799919762
ENSG00000026025	2.2717363376440053e-06	8.93733024611422
ENSG00000117724	2.2717363376440176e-06	8.564025783604468
ENSG00000163346	2.2717363376440176e-06	8.895231082823827
ENSG00000272009	2.348055539188121e-06	7.155645367464979
ENSG00000090013	2.348055539188121e-06	8.77452160005643
ENSG00000102886	2.348055539188121e-06	6.649495610172367
ENSG00000138279	2.348055539188121e-06	8.860251138609149
ENSG00000123353	2.348055539188121e-06	8.442700149673179
ENSG00000184517	2.348055539188121e-06	7.977927971281478
ENSG00000240395	2.3480555391881423e-06	5.106140289548967
ENSG00000122126	2.3480555391881423e-06	8.834379155846138
ENSG00000068394	2.3480555391881423e-06	8.561500200444556
ENSG00000235618	2.3480555391881423e-06	6.083525280064577
ENSG00000213839	2.3480555391881546e-06	7.7132548369445635
ENSG00000235477	2.3480555391881546e-06	7.92893207286683
ENSG00000255516	2.426841782912406e-06	3.332885570762338
ENSG00000238934	2.426841782912406e-06	2.3609275498002815
ENSG00000146700	2.4268417829124145e-06	5.949694869634027
ENSG00000187492	2.4268417829124145e-06	4.693651488904224
ENSG00000068615	2.4268417829124145e-06	6.151369785883109
ENSG00000258376	2.4268417829124145e-06	5.898463399060262
ENSG00000241335	2.4268417829124404e-06	1.1782792076725666
ENSG00000095587	2.508171450017222e-06	7.71928924275801
ENSG00000183317	2.5081714500172307e-06	8.463083352787311
ENSG00000204315	2.5081714500172443e-06	7.929016949093944
ENSG00000119283	2.5081714500172443e-06	5.23009566740439
ENSG00000229203	2.5081714500172443e-06	2.267656583743897
ENSG00000235609	2.5081714500172443e-06	6.000341158862118
ENSG00000117475	2.5921231732227716e-06	8.668508085844481
ENSG00000117118	2.5921231732227945e-06	8.777047183216341
ENSG00000102316	2.5921231732227945e-06	8.874947107164598
ENSG00000177600	2.5921231732227945e-06	8.93733024611422
ENSG00000132676	2.5921231732227945e-06	8.887117492560137
ENSG00000179604	2.5921231732227945e-06	7.175040186963718
ENSG00000200534	2.5921231732227945e-06	7.175045752810897
ENSG00000204860	2.5921231732228084e-06	3.476989710184977
ENSG00000116030	2.6787778994537747e-06	8.838435950977985
ENSG00000183230	2.6787778994537747e-06	7.5266175762682455
ENSG00000101638	2.6787778994537747e-06	5.30913017775015
ENSG00000146263	2.6787778994537747e-06	8.504757465249753
ENSG00000188931	2.6787778994537747e-06	8.08108162842605
ENSG00000244567	2.6787778994537747e-06	7.894154695528643
ENSG00000166224	2.6787778994537886e-06	8.68067847124002
ENSG00000125514	2.7682189541536026e-06	3.494701966855904
ENSG00000248610	2.7682189541536026e-06	6.796136544087704
ENSG00000073792	2.768218954153627e-06	5.411987624752527
ENSG00000259863	2.768218954153627e-06	4.070814189239734
ENSG00000259660	2.860532107267358e-06	5.435864190069756
ENSG00000236030	2.860532107267358e-06	4.515414842261752
ENSG00000112312	2.860532107267358e-06	8.452344951908804
ENSG00000241493	2.8605321072673732e-06	4.249754759637987
ENSG00000188112	2.8605321072673732e-06	5.1354556951284716
ENSG00000072858	2.8605321072673732e-06	8.81508955137489
ENSG00000108387	2.8605321072673732e-06	6.9810733453705325
ENSG00000150457	2.8605321072673834e-06	8.624877710582155
ENSG00000235508	2.955805640932889e-06	4.8496744925947795
ENSG00000231473	2.955805640932889e-06	5.8181655704976345
ENSG00000246203	2.955805640932889e-06	6.598651809767216
ENSG00000242276	2.955805640932889e-06	4.592618467531227
ENSG00000150510	2.9558056409328995e-06	4.467499394540676
ENSG00000233977	2.9558056409328995e-06	4.395143706776569
ENSG00000234377	2.9558056409328995e-06	5.574566976292464
ENSG00000176531	2.9558056409328995e-06	8.323521878877715
ENSG00000229017	2.9558056409328995e-06	6.410196063779197
ENSG00000204116	3.0541304189206136e-06	8.712138461106807
ENSG00000115255	3.0541304189206297e-06	8.067916871842534
ENSG00000242612	3.0541304189206297e-06	8.113720093162831
ENSG00000220785	3.054130418920646e-06	8.399122171061892
ENSG00000213588	3.0541304189206568e-06	8.395426563566406
ENSG00000101298	3.0541304189206568e-06	7.90549489634325
ENSG00000213729	3.0541304189206568e-06	6.538413169650344
ENSG00000260423	3.1555999578639114e-06	6.819475871956911
ENSG00000139117	3.1555999578639114e-06	8.199435615333954
ENSG00000244020	3.1555999578639114e-06	1.9479201230539565
ENSG00000253695	3.1555999578639114e-06	3.232134824615374
ENSG00000107295	3.1555999578639114e-06	3.2598251907237503
ENSG00000185420	3.1555999578639284e-06	8.498043379927022
ENSG00000135617	3.1555999578639284e-06	8.726834429662258
ENSG00000054277	3.1555999578639284e-06	8.162956938723413
ENSG00000155959	3.1555999578639284e-06	8.832847943874205
ENSG00000228053	3.1555999578639284e-06	2.610265013221314
ENSG00000107331	3.1555999578639284e-06	8.81409518018691
ENSG00000109475	3.1555999578639284e-06	8.945443836377912
ENSG00000230005	3.1555999578639284e-06	4.663367625418809
ENSG00000025800	3.1555999578639284e-06	8.797867999659527
ENSG00000162923	3.2603105003215086e-06	8.896762294795762
ENSG00000144741	3.260310500321526e-06	8.593417720715367
ENSG00000174371	3.260310500321538e-06	7.961975671356595
ENSG00000158793	3.260310500321538e-06	8.687797690315731
ENSG00000232434	3.260310500321538e-06	7.347908563472068
ENSG00000196372	3.260310500321538e-06	7.31417227147763
ENSG00000143434	3.260310500321538e-06	6.812204074389713
ENSG00000092036	3.368361089715893e-06	8.234193075597172
ENSG00000102882	3.368361089715893e-06	8.763882426632826
ENSG00000165197	3.368361089715893e-06	4.876464459584319
ENSG00000222724	3.368361089715893e-06	7.320825291416801
ENSG00000143183	3.368361089715893e-06	8.917046270454989
ENSG00000152784	3.368361089715893e-06	8.298239133549703
ENSG00000184613	3.368361089715893e-06	6.406061683420582
ENSG00000142910	3.368361089715893e-06	5.2148616974139985
ENSG00000163923	3.368361089715911e-06	8.40379511735763
ENSG00000197935	3.368361089715911e-06	7.502897942375604
ENSG00000233319	3.368361089715911e-06	1.5881970069346523
ENSG00000234215	3.368361089715911e-06	1.955123611439314
ENSG00000143669	3.479853647191228e-06	8.718720839398566
ENSG00000178947	3.4798536471912406e-06	6.981424956743043
ENSG00000224945	3.4798536471912406e-06	5.361724774972871
ENSG00000135045	3.4798536471912406e-06	8.233787941844191
ENSG00000231305	3.4798536471912406e-06	7.924573483403592
ENSG00000226321	3.4798536471912406e-06	6.046184181161074
ENSG00000242220	3.4798536471912715e-06	5.613946771953654
ENSG00000104833	3.4798536471912715e-06	4.020207787836045
ENSG00000258099	3.4798536471912715e-06	4.148452241312635
ENSG00000233762	3.4798536471912715e-06	7.937746690521526
ENSG00000163121	3.594893050436217e-06	4.2114518075038
ENSG00000229473	3.594893050436217e-06	6.383246191582605
ENSG00000136149	3.594893050436236e-06	7.952697622604506
ENSG00000131979	3.594893050436236e-06	8.48640983531544
ENSG00000155886	3.594893050436236e-06	5.208502002623936
ENSG00000270681	3.5948930504362555e-06	7.205893820128571
ENSG00000268536	3.594893050436268e-06	4.390308077109806
ENSG00000056050	3.594893050436268e-06	8.592423349527389
ENSG00000204356	3.594893050436268e-06	8.819683187290691
ENSG00000165240	3.594893050436268e-06	8.64569852702534
ENSG00000160447	3.7135872145172545e-06	7.799709431929938
ENSG00000121152	3.7135872145172545e-06	7.983620771687338
ENSG00000247373	3.7135872145172545e-06	7.541875070219061
ENSG00000108375	3.7135872145172545e-06	5.370516413444336
ENSG00000119899	3.7135872145172545e-06	8.737016072681838
ENSG00000269529	3.7135872145172545e-06	1.7612675343719024
ENSG00000242154	3.7135872145172545e-06	4.739497215309271
ENSG00000201492	3.7135872145172545e-06	5.041111078370914
ENSG00000066279	3.7135872145172545e-06	8.659857654796832
ENSG00000143149	3.713587214517274e-06	8.84808075321361
ENSG00000129116	3.713587214517274e-06	7.171787641996373
ENSG00000075891	3.713587214517274e-06	3.8390072681094822
ENSG00000251976	3.713587214517274e-06	3.817819137627821
ENSG00000143319	3.836047174769206e-06	8.785697614263992
ENSG00000178125	3.836047174769206e-06	1.1677662092605232
ENSG00000134419	3.83604717476924e-06	8.879003902296445
ENSG00000116903	3.836047174769254e-06	8.730891224794103
ENSG00000226856	3.836047174769254e-06	5.32732867021556
ENSG00000154654	3.836047174769254e-06	5.188157459134152
ENSG00000272994	3.836047174769254e-06	8.417444318074061
ENSG00000178397	3.836047174769254e-06	8.603599363734947
ENSG00000248554	3.836047174769254e-06	5.085852872365871
ENSG00000184486	3.836047174769254e-06	2.8049702403629215
ENSG00000172954	3.836047174769254e-06	8.277752591013982
ENSG00000132122	3.836047174769254e-06	5.910303016114784
ENSG00000117308	3.836047174769254e-06	8.303237903218488
ENSG00000116761	3.836047174769254e-06	8.40871457664648
ENSG00000132688	3.836047174769254e-06	7.978651399093448
ENSG00000139083	3.962387171791748e-06	8.782635190320123
ENSG00000232909	3.962387171791762e-06	6.416683799260986
ENSG00000138107	3.962387171791762e-06	8.816620763346823
ENSG00000183856	3.962387171791762e-06	7.962879265624088
ENSG00000111639	3.962387171791783e-06	8.824734353610515
ENSG00000108055	3.962387171791783e-06	8.844023958081767
ENSG00000232233	3.962387171791804e-06	6.805511304891782
ENSG00000136492	3.962387171791804e-06	8.084064741989984
ENSG00000109158	4.092724738599333e-06	6.216883200889017
ENSG00000132677	4.092724738599333e-06	3.4693641951507836
ENSG00000225889	4.092724738599355e-06	8.908932680191299
ENSG00000157483	4.092724738599355e-06	6.771980088481614
ENSG00000138160	4.092724738599355e-06	8.570608161896224
ENSG00000224903	4.092724738599355e-06	4.4693290656586395
ENSG00000144452	4.092724738599355e-06	4.823060466099434
ENSG00000146677	4.0927247385993905e-06	7.927042557945778
ENSG00000241593	4.0927247385993905e-06	3.2406881461323076
ENSG00000216863	4.0927247385993905e-06	7.945932594511227
ENSG00000198535	4.227180789975543e-06	5.489904900763394
ENSG00000175606	4.227180789975558e-06	8.643172943865428
ENSG00000115194	4.227180789975558e-06	3.894235502015562
ENSG00000248968	4.227180789975558e-06	2.8057806407377988
ENSG00000143258	4.227180789975558e-06	8.790748780583813
ENSG00000235944	4.227180789975558e-06	7.21257612049454
ENSG00000198954	4.227180789975558e-06	8.562494571632534
ENSG00000172586	4.227180789975558e-06	8.71366967307874
ENSG00000273455	4.227180789975558e-06	3.610768882963051
ENSG00000171103	4.227180789975558e-06	8.311201323256729
ENSG00000174680	4.227180789975558e-06	6.179910646685882
ENSG00000143543	4.365879714081842e-06	8.904875885059452
ENSG00000137364	4.365879714081842e-06	8.61270732518662
ENSG00000267215	4.365879714081842e-06	4.434495861859298
ENSG00000116863	4.365879714081842e-06	8.46198975414443
ENSG00000143324	4.365879714081881e-06	8.832847943874205
ENSG00000143315	4.365879714081881e-06	8.71160162032285
ENSG00000213064	4.365879714081881e-06	8.760820002688957
ENSG00000176399	4.365879714081881e-06	6.653714066960534
ENSG00000112667	4.365879714081881e-06	8.73142806557806
ENSG00000249042	4.365879714081904e-06	7.739309469509095
ENSG00000151292	4.508949466373451e-06	8.856194343477304
ENSG00000213755	4.508949466373451e-06	4.500495458302448
ENSG00000212916	4.508949466373451e-06	8.374808313999711
ENSG00000164556	4.508949466373451e-06	7.402615390640858
ENSG00000164949	4.508949466373467e-06	8.093436117503602
ENSG00000228748	4.508949466373467e-06	4.983872439686994
ENSG00000174939	4.508949466373467e-06	5.431171939514586
ENSG00000115364	4.508949466373467e-06	8.644704155837362
ENSG00000188095	4.508949466373467e-06	5.351732795320746
ENSG00000125898	4.5089494663734905e-06	7.582135661358947
ENSG00000229267	4.508949466373507e-06	6.26051666692347
ENSG00000226807	4.508949466373507e-06	3.7052307674075897
ENSG00000235651	4.508949466373507e-06	4.110976843617983
ENSG00000244588	4.508949466373507e-06	3.782992824883651
ENSG00000273474	4.508949466373507e-06	4.953646043280367
ENSG00000181467	4.508949466373507e-06	8.762351214660892
ENSG00000112977	4.508949466373507e-06	8.900819089927607
ENSG00000243024	4.6565216658741206e-06	4.5146229044232005
ENSG00000073670	4.6565216658741206e-06	6.987483203168917
ENSG00000099377	4.6565216658741206e-06	7.349848796270432
ENSG00000113212	4.6565216658741206e-06	6.223834067397135
ENSG00000212456	4.6565216658741206e-06	8.145160500800845
ENSG00000000457	4.656521665874137e-06	8.612707325186616
ENSG00000058091	4.656521665874137e-06	8.868364728872839
ENSG00000159377	4.656521665874137e-06	8.908932680191299
ENSG00000116815	4.656521665874137e-06	7.966719477497846
ENSG00000110002	4.656521665874137e-06	8.750180829265354
ENSG00000267568	4.656521665874137e-06	2.4265718079723553
ENSG00000183742	4.808731693864791e-06	8.48998218631437
ENSG00000162669	4.808731693864791e-06	3.739147562798605
ENSG00000135424	4.808731693864791e-06	7.569985193038378
ENSG00000228065	4.808731693864791e-06	5.543556299070217
ENSG00000116984	4.808731693864833e-06	8.838435950977985
ENSG00000174010	4.808731693864833e-06	8.786691985451967
ENSG00000150995	4.808731693864859e-06	8.679147259268085
ENSG00000248302	4.96571879504104e-06	6.284611927541242
ENSG00000235251	4.96571879504104e-06	6.191350193858204
ENSG00000151414	4.96571879504111e-06	8.827259936770426
ENSG00000272108	4.96571879504111e-06	3.381189109143332
ENSG00000189221	4.96571879504111e-06	4.049576930200104
ENSG00000121848	4.96571879504111e-06	8.831316731902271
ENSG00000224023	4.96571879504111e-06	4.669373585710365
ENSG00000271936	4.96571879504111e-06	5.654912000478353
ENSG00000027869	4.96571879504111e-06	6.506151707738682
ENSG00000262333	4.96571879504111e-06	6.467082635907718
ENSG00000206559	4.96571879504111e-06	6.565378600896307
ENSG00000174628	5.127626181194642e-06	6.9705868051342135
ENSG00000078246	5.127626181194642e-06	8.341280271377032
ENSG00000185515	5.127626181194642e-06	8.6629200787407
ENSG00000267758	5.127626181194642e-06	2.744165138408978
ENSG00000141367	5.127626181194642e-06	8.904875885059452
ENSG00000180730	5.127626181194642e-06	7.539134179207671
ENSG00000173926	5.127626181194669e-06	7.817664825458569
ENSG00000197915	5.127626181194688e-06	3.248848729790957
ENSG00000269397	5.294601137477572e-06	3.5692862793293445
ENSG00000169242	5.2946011374776e-06	6.527539658882319
ENSG00000163040	5.2946011374776e-06	5.64906400698429
ENSG00000143409	5.2946011374776e-06	8.760820002688957
ENSG00000086598	5.2946011374776e-06	8.933273450982373
ENSG00000251396	5.294601137477628e-06	6.075644629321772
ENSG00000224993	5.294601137477628e-06	4.825662664371223
ENSG00000231607	5.294601137477628e-06	8.06634761444735
ENSG00000226791	5.294601137477628e-06	4.847351392477215
ENSG00000178464	5.294601137477628e-06	8.000869237131594
ENSG00000186312	5.294601137477628e-06	8.161478123402519
ENSG00000102755	5.466795131306529e-06	6.087305359588754
ENSG00000130255	5.466795131306578e-06	8.93733024611422
ENSG00000148584	5.466795131306607e-06	5.052279441775222
ENSG00000164070	5.466795131306607e-06	8.130785908805565
ENSG00000266456	5.466795131306607e-06	2.7971270176803085
ENSG00000225439	5.466795131306607e-06	7.7836792524318685
ENSG00000213171	5.466795131306607e-06	2.310737946765998
ENSG00000104447	5.466795131306607e-06	6.862854711082959
ENSG00000205085	5.466795131306607e-06	7.933578105433673
ENSG00000116981	5.466795131306607e-06	2.2316619386649905
ENSG00000248538	5.466795131306607e-06	4.9483230896153625
ENSG00000181826	5.644363923967189e-06	7.831574555549708
ENSG00000268041	5.644363923967189e-06	7.636378296315983
ENSG00000100097	5.644363923967189e-06	8.908932680191299
ENSG00000169679	5.644363923967189e-06	8.659857654796832
ENSG00000233927	5.644363923967189e-06	8.933273450982373
ENSG00000166105	5.644363923967189e-06	3.167152929210479
ENSG00000117399	5.644363923967189e-06	8.196739944873622
ENSG00000135677	5.644363923967189e-06	8.876478319136533
ENSG00000119927	5.644363923967189e-06	8.562037041228512
ENSG00000065923	5.644363923967189e-06	8.06286570552271
ENSG00000200742	5.644363923967189e-06	3.5583943872194252
ENSG00000246465	5.644363923967219e-06	4.8064956240463745
ENSG00000217181	5.644363923967219e-06	3.2137199190367913
ENSG00000165511	5.8274676849791e-06	7.135759280937826
ENSG00000113302	5.827467684979132e-06	2.559337365999233
ENSG00000112039	5.827467684979132e-06	8.547059195416638
ENSG00000120664	5.827467684979132e-06	5.156726626243387
ENSG00000149506	5.827467684979132e-06	6.081312874891986
ENSG00000263753	5.827467684979132e-06	8.786691985451967
ENSG00000144895	6.016271109283858e-06	8.88864870453207
ENSG00000130985	6.016271109283858e-06	8.921103065586836
ENSG00000013583	6.016271109283858e-06	8.45594421663663
ENSG00000227527	6.016271109283858e-06	4.155125263092223
ENSG00000202415	6.016271109283858e-06	3.3295819693744666
ENSG00000258920	6.01627110928389e-06	7.918240502792188
ENSG00000154277	6.210943537318586e-06	7.88775264379841
ENSG00000262251	6.210943537318641e-06	7.190849246822029
ENSG00000239468	6.210943537318641e-06	2.0207923347148347
ENSG00000204624	6.210943537318641e-06	4.665451924379861
ENSG00000205208	6.210943537318674e-06	8.521187212653627
ENSG00000177455	6.210943537318674e-06	7.336803846779184
ENSG00000229789	6.210943537318674e-06	7.096275023847336
ENSG00000265802	6.210943537318674e-06	3.988231968454138
ENSG00000235984	6.41165907803997e-06	3.317987511577617
ENSG00000258994	6.41165907803997e-06	5.517347300242578
ENSG00000169100	6.411659078039993e-06	8.93733024611422
ENSG00000117523	6.411659078040049e-06	8.921103065586836
ENSG00000253327	6.411659078040049e-06	4.676526934354218
ENSG00000126562	6.411659078040049e-06	5.411615925284526
ENSG00000162755	6.411659078040049e-06	7.867425614455809
ENSG00000100987	6.411659078040049e-06	6.479388560537297
ENSG00000168032	6.411659078040049e-06	5.233516031336004
ENSG00000188419	6.411659078040049e-06	8.629928876901978
ENSG00000234478	6.411659078040049e-06	5.764757855805378
ENSG00000119969	6.411659078040084e-06	8.309080873849798
ENSG00000164104	6.618596734963824e-06	8.908932680191299
ENSG00000221743	6.618596734963824e-06	7.515367354063387
ENSG00000100650	6.618596734963824e-06	8.929216655850528
ENSG00000149679	6.618596734963824e-06	8.384373805855402
ENSG00000225603	6.618596734963824e-06	3.380201195744883
ENSG00000113269	6.618596734963824e-06	8.684198425587908
ENSG00000160803	6.618596734963824e-06	8.812563968214976
ENSG00000158062	6.618596734963859e-06	8.672564880976328
ENSG00000198242	6.618596734963859e-06	8.908932680191299
ENSG00000225173	6.618596734963883e-06	1.9849224713449904
ENSG00000170469	6.618596734963883e-06	8.289536305851016
ENSG00000225370	6.618596734963883e-06	3.821630385135381
ENSG00000188611	6.831940535287772e-06	5.391789007558678
ENSG00000143799	6.831940535287772e-06	8.929216655850528
ENSG00000106025	6.831940535287772e-06	6.7116899169530875
ENSG00000168434	6.831940535287772e-06	8.628476975309978
ENSG00000117650	6.831940535287808e-06	7.826335173581184
ENSG00000231265	6.831940535287808e-06	5.577482632071615
ENSG00000143590	6.831940535287808e-06	5.825810566384072
ENSG00000185928	6.831940535287808e-06	7.708254613395288
ENSG00000234134	6.831940535287808e-06	5.693728224289241
ENSG00000169583	7.051879662164863e-06	5.8653159698381465
ENSG00000144713	7.051879662164863e-06	8.945443836377912
ENSG00000169241	7.0518796621649e-06	8.836904739006052
ENSG00000227192	7.0518796621649e-06	6.1884012067914815
ENSG00000198755	7.0518796621649e-06	8.93733024611422
ENSG00000235776	7.0518796621649e-06	6.2330251997980035
ENSG00000242110	7.0518796621649e-06	6.682000629304528
ENSG00000185010	7.0518796621649e-06	8.233990508720682
ENSG00000244527	7.0518796621649e-06	3.562481601361046
ENSG00000082293	7.0518796621649e-06	4.852518142878382
ENSG00000101856	7.051879662164925e-06	8.744592822161575
ENSG00000163746	7.051879662164925e-06	4.10878857926454
ENSG00000167037	7.051879662164925e-06	2.941799333055144
ENSG00000123728	7.051879662164925e-06	8.860251138609149
ENSG00000137831	7.278608590197365e-06	7.768809419455508
ENSG00000232739	7.278608590197365e-06	2.058170916745182
ENSG00000227906	7.278608590197365e-06	2.2666062848016253
ENSG00000147003	7.278608590197404e-06	5.4410162565323255
ENSG00000124217	7.278608590197404e-06	7.967948895138386
ENSG00000196396	7.278608590197404e-06	8.895231082823827
ENSG00000223612	7.278608590197404e-06	6.892943943116294
ENSG00000189050	7.278608590197404e-06	8.502434448966333
ENSG00000196420	7.278608590197468e-06	3.053516161208226
ENSG00000207652	7.278608590197468e-06	6.068738849050675
ENSG00000130119	7.278608590197468e-06	8.482405436834634
ENSG00000102804	7.278608590197468e-06	8.677079206512195
ENSG00000071859	7.278608590197468e-06	8.78010960716021
ENSG00000213051	7.5123272242224035e-06	4.225072445565214
ENSG00000174437	7.512327224222443e-06	8.917046270454989
ENSG00000162836	7.512327224222443e-06	8.680141630456061
ENSG00000259867	7.5123272242224695e-06	2.6007380085188183
ENSG00000131724	7.5123272242224695e-06	8.698436863739335
ENSG00000187325	7.5123272242224695e-06	8.646692898213319
ENSG00000148600	7.5123272242224695e-06	4.950245500948785
ENSG00000163463	7.5123272242224695e-06	8.333958485424828
ENSG00000236830	7.5123272242224695e-06	4.387810837182943
ENSG00000270624	7.5123272242224695e-06	2.1793585044142345
ENSG00000224032	7.5123272242224695e-06	8.800393582819439
ENSG00000110660	7.5123272242224695e-06	8.853131919533435
ENSG00000135842	7.753241041460156e-06	8.762351214660892
ENSG00000118197	7.753241041460156e-06	8.73188559598208
ENSG00000185650	7.753241041460156e-06	8.904875885059452
ENSG00000213742	7.753241041460156e-06	7.132776837066278
ENSG00000184731	7.753241041460197e-06	2.6540915490602734
ENSG00000162817	7.753241041460197e-06	7.69508017899791
ENSG00000116138	7.753241041460197e-06	8.70907603716294
ENSG00000269904	7.753241041460267e-06	4.621877074231734
ENSG00000230202	7.753241041460267e-06	8.558437776500687
ENSG00000159445	7.753241041460267e-06	8.79939921163146
ENSG00000133318	8.00156123710006e-06	8.921103065586836
ENSG00000125868	8.00156123710006e-06	8.876478319136533
ENSG00000225806	8.001561237100088e-06	6.046301573098237
ENSG00000213707	8.001561237100088e-06	5.080734069611083
ENSG00000115268	8.001561237100088e-06	8.941387041246065
ENSG00000197558	8.001561237100088e-06	6.974095845985852
ENSG00000169592	8.001561237100088e-06	8.838435950977985
ENSG00000213621	8.257504873398197e-06	5.255930918036034
ENSG00000212195	8.257504873398197e-06	7.978889862893385
ENSG00000249784	8.257504873398272e-06	3.5160780821353868
ENSG00000244039	8.257504873398272e-06	3.943951643173351
ENSG00000203697	8.257504873398272e-06	5.39950507692321
ENSG00000143643	8.257504873398272e-06	8.771996016896516
ENSG00000183814	8.257504873398272e-06	8.655800859664987
ENSG00000171471	8.2575048733983e-06	5.786547076519066
ENSG00000094916	8.2575048733983e-06	8.82067755847867
ENSG00000038002	8.521295032363454e-06	8.887117492560137
ENSG00000160460	8.521295032363454e-06	7.3195109975491475
ENSG00000047410	8.521295032363454e-06	8.895231082823827
ENSG00000068354	8.521295032363454e-06	8.655343329260965
ENSG00000116580	8.521295032363454e-06	8.824734353610515
ENSG00000165175	8.521295032363454e-06	8.570660558547265
ENSG00000229384	8.521295032363454e-06	2.5424194658245636
ENSG00000232940	8.521295032363454e-06	6.230127064011195
ENSG00000132128	8.521295032363454e-06	8.797867999659527
ENSG00000110108	8.521295032363454e-06	8.900819089927607
ENSG00000118922	8.521295032363454e-06	8.676621676108173
ENSG00000118495	8.521295032363454e-06	8.352456285584594
ENSG00000237409	8.521295032363454e-06	4.212594244796086
ENSG00000224616	8.5212950323635e-06	6.146030999385827
ENSG00000147604	8.5212950323635e-06	8.945443836377912
ENSG00000147065	8.52129503236353e-06	8.915515058483056
ENSG00000132932	8.52129503236353e-06	8.349087955342647
ENSG00000180071	8.52129503236353e-06	3.192415331205501
ENSG00000196972	8.52129503236353e-06	5.690036492035858
ENSG00000236801	8.521295032363576e-06	7.093787937604958
ENSG00000197779	8.793160972109223e-06	8.390419343363204
ENSG00000164256	8.793160972109223e-06	1.8475116531205458
ENSG00000156026	8.793160972109223e-06	8.585304130451673
ENSG00000168056	8.793160972109223e-06	8.896762294795762
ENSG00000185614	8.793160972109223e-06	6.437806529817368
ENSG00000271943	8.793160972109223e-06	3.6984025007454475
ENSG00000272123	8.793160972109223e-06	3.604944545588727
ENSG00000134291	9.073338286950524e-06	8.755768836369135
ENSG00000189057	9.073338286950524e-06	8.150329022923852
ENSG00000132535	9.073338286950557e-06	8.515801772426338
ENSG00000232352	9.073338286950557e-06	5.458280530810769
ENSG00000189171	9.073338286950557e-06	7.498743490317441
ENSG00000149582	9.073338286950557e-06	8.65108396725263
ENSG00000187091	9.073338286950604e-06	8.565556995576399
ENSG00000248138	9.362069071327325e-06	3.209119721748153
ENSG00000092847	9.362069071327325e-06	8.805981589923219
ENSG00000215705	9.362069071327325e-06	6.896432449734833
ENSG00000130158	9.362069071327408e-06	8.56348894282051
ENSG00000236312	9.659602087635479e-06	5.009138981469533
ENSG00000120802	9.659602087635513e-06	8.85718871466528
ENSG00000172336	9.659602087635513e-06	8.582039139631316
ENSG00000185339	9.659602087635513e-06	8.73954165584175
ENSG00000271959	9.659602087635513e-06	4.986787790770627
ENSG00000147168	9.659602087635513e-06	8.925159860718681
ENSG00000196935	9.659602087635513e-06	5.759507187927676
ENSG00000173757	9.659602087635513e-06	8.543662497565304
ENSG00000105948	9.659602087635513e-06	7.78154033983046
ENSG00000228986	9.659602087635513e-06	5.384512125257693
ENSG00000230524	9.6596020876356e-06	4.740822554144974
ENSG00000173786	9.966192938049476e-06	8.830322360714293
ENSG00000198937	9.966192938049476e-06	8.655343329260965
ENSG00000128245	9.966192938049476e-06	8.785160773480033
ENSG00000142945	9.966192938049476e-06	7.860342094489602
ENSG00000117114	9.966192938049529e-06	7.185238907682113
ENSG00000260790	9.966192938049529e-06	2.862133713911448
ENSG00000108671	9.966192938049617e-06	8.864307933740994
ENSG00000183160	9.966192938049617e-06	7.594273567178413
ENSG00000100439	9.966192938049617e-06	8.706550454003029
ENSG00000258609	1.0282104240422388e-05	1.780291211951794
ENSG00000159208	1.0282104240422388e-05	6.4835411929040525
ENSG00000132646	1.0282104240422442e-05	8.803456006763307
ENSG00000176171	1.0282104240422442e-05	8.473264995806895
ENSG00000188971	1.0282104240422442e-05	8.636053724789715
ENSG00000267767	1.0282104240422442e-05	5.454134140769045
ENSG00000136114	1.0607605808349219e-05	7.450015117931427
ENSG00000102554	1.0607605808349219e-05	8.408714576646476
ENSG00000101412	1.0607605808349314e-05	8.562749535160064
ENSG00000119403	1.0607605808349314e-05	8.602068151763012
ENSG00000235374	1.0607605808349314e-05	6.511306194814704
ENSG00000100979	1.0607605808349314e-05	8.682209683211953
ENSG00000270361	1.0607605808349314e-05	5.299323672702714
ENSG00000151135	1.0607605808349314e-05	8.86277672176906
ENSG00000153187	1.0607605808349314e-05	8.933273450982373
ENSG00000189159	1.0607605808349351e-05	8.630465717685935
ENSG00000101935	1.0607605808349351e-05	8.541216224785327
ENSG00000261618	1.0942974835482644e-05	4.006676737915731
ENSG00000089289	1.0942974835482644e-05	8.807512801895154
ENSG00000198732	1.0942974835482644e-05	8.870890312032751
ENSG00000173852	1.0942974835482644e-05	8.852137548345457
ENSG00000116906	1.0942974835482644e-05	8.823739982422536
ENSG00000069248	1.0942974835482683e-05	8.815626392158844
ENSG00000105193	1.0942974835482683e-05	8.945443836377912
ENSG00000168556	1.0942974835482683e-05	8.442040052392667
ENSG00000004487	1.0942974835482683e-05	8.769470433736606
ENSG00000259032	1.0942974835482683e-05	4.461162676934747
ENSG00000232036	1.0942974835482683e-05	2.1147712599504445
ENSG00000135298	1.094297483548278e-05	8.154722575309162
ENSG00000197958	1.1288496084190172e-05	8.933273450982373
ENSG00000102312	1.1288496084190212e-05	8.48434178255955
ENSG00000006453	1.1288496084190212e-05	6.2902481893848545
ENSG00000244363	1.1288496084190212e-05	5.73133735629214
ENSG00000104689	1.1288496084190212e-05	8.484878623343507
ENSG00000260063	1.1288496084190212e-05	6.2211519353199325
ENSG00000237301	1.1288496084190212e-05	5.207820069070047
ENSG00000101126	1.1288496084190212e-05	8.86277672176906
ENSG00000130508	1.1288496084190212e-05	6.572252857567459
ENSG00000215105	1.1288496084190212e-05	8.550324186236994
ENSG00000146143	1.1288496084190212e-05	7.994475409334731
ENSG00000197712	1.1288496084190212e-05	8.68879206150371
ENSG00000232995	1.1288496084190212e-05	7.0717841994789
ENSG00000198435	1.1288496084190212e-05	6.244007257761706
ENSG00000076382	1.1288496084190212e-05	8.56348894282051
ENSG00000101181	1.1288496084190212e-05	8.58936092558352
ENSG00000159788	1.1644462078645326e-05	8.277215750230027
ENSG00000180769	1.1644462078645326e-05	5.447673883519623
ENSG00000137285	1.1644462078645389e-05	5.677921520764295
ENSG00000253924	1.1644462078645389e-05	3.143645206436601
ENSG00000172985	1.1644462078645389e-05	6.0625877454574795
ENSG00000236703	1.1644462078645389e-05	1.747604399962331
ENSG00000100647	1.1644462078645389e-05	8.82067755847867
ENSG00000164587	1.1644462078645389e-05	8.941387041246065
ENSG00000229414	1.1644462078645431e-05	2.8532083420733914
ENSG00000071073	1.1644462078645431e-05	8.704024870843115
ENSG00000212978	1.1644462078645431e-05	8.123128395065402
ENSG00000256733	1.1644462078645431e-05	4.48241116920292
ENSG00000101236	1.2011173302445212e-05	8.532565793737678
ENSG00000229944	1.2011173302445212e-05	5.889044782787945
ENSG00000223635	1.2011173302445212e-05	3.222282470301499
ENSG00000248468	1.2011173302445212e-05	3.185109681157968
ENSG00000171503	1.2011173302445212e-05	8.762351214660892
ENSG00000152315	1.2011173302445212e-05	4.949744567390848
ENSG00000170011	1.2011173302445318e-05	7.264809949583683
ENSG00000176463	1.2011173302445318e-05	8.43800317433579
ENSG00000257877	1.2011173302445318e-05	3.9816163154268573
[truncated: 200 more rows]
