# Supplementary material for: Machine learning predicts treatment sensitivity in multiple myeloma based on molecular and clinical information coupled with drug response
Source: PLoS One. 2021 Jul 28;16(7):e0254596. doi: 10.1371/journal.pone.0254596 (PMC8318243; doi:10.1371/journal.pone.0254596)
Supplement: S1 File — (ZIP) [file pone.0254596.s004.zip › Supplementary Material 1/t_8_14_myc/selected_genes_experiment_9.csv]

gene	pvalue	entropy
ENSG00000181418	2.0407401767505017e-19	7.469077431361673
ENSG00000255650	1.6826337650805726e-17	5.357924433934803
ENSG00000173638	4.974155434167392e-16	8.600119871676897
ENSG00000176387	8.248012799997563e-16	5.820808153404992
ENSG00000203401	3.881908131493117e-15	5.151386960436199
ENSG00000231500	3.881908131493117e-15	8.936637939002575
ENSG00000226329	8.043660004574442e-15	6.532972188097909
ENSG00000236305	1.3477961680178242e-14	6.010048525618176
ENSG00000245248	2.9263160015746666e-14	4.529512636358051
ENSG00000174444	3.819430897855277e-14	8.936637939002575
ENSG00000180817	4.178973525783336e-14	8.895821612471963
ENSG00000140263	5.286086733639412e-14	8.315246453230076
ENSG00000228649	5.611169136922675e-14	7.768102431071223
ENSG00000112306	1.5087120251510766e-13	8.936637939002575
ENSG00000048162	2.2627717284122554e-13	8.565129571620313
ENSG00000242071	2.4694187943518965e-13	8.28767548383349
ENSG00000137154	5.325086362483249e-13	8.936637939002575
ENSG00000244313	5.639873820281996e-13	8.531936382831555
ENSG00000198720	6.482484726904617e-13	7.9627582147908065
ENSG00000230897	7.695568592605415e-13	7.681249572857749
ENSG00000089157	8.114370381135113e-13	8.932556306349513
ENSG00000196411	8.114370381135113e-13	7.727934788881203
ENSG00000162244	1.881814824859584e-12	8.928474673696451
ENSG00000159399	2.840913824438611e-12	8.675129846171108
ENSG00000197756	4.175355804059785e-12	8.932556306349513
ENSG00000147955	5.208354612951373e-12	8.865709597161425
ENSG00000103253	5.769531827126823e-12	8.471632556256791
ENSG00000148303	5.769531827126823e-12	8.936637939002575
ENSG00000188191	5.930490358916199e-12	8.50998763282714
ENSG00000198755	7.187328309264682e-12	8.932556306349513
ENSG00000232472	7.187328309264682e-12	8.303878003317568
ENSG00000130255	7.38699813780153e-12	8.932556306349513
ENSG00000229638	7.38699813780153e-12	8.510988092001986
ENSG00000114942	8.019224364133526e-12	8.936637939002575
ENSG00000230207	9.157070532980333e-12	7.203805787021388
ENSG00000064102	1.1653596872343927e-11	8.760587607356676
ENSG00000175061	1.2303693079192852e-11	8.891739979818901
ENSG00000186603	1.481418545710849e-11	7.6938838456424765
ENSG00000136997	1.48714984308533e-11	8.906525923692037
ENSG00000189007	1.5576443488757147e-11	8.630975821633559
ENSG00000148187	2.1515623049516066e-11	8.801403933887288
ENSG00000272711	2.261440370560322e-11	6.443956666597626
ENSG00000242299	2.261440370560322e-11	8.493581306261207
ENSG00000162004	2.6553677738681617e-11	8.42506999920584
ENSG00000133315	2.954567354721086e-11	8.534937760356085
ENSG00000137818	3.2742607347668316e-11	8.936637939002575
ENSG00000241741	3.6277765103333656e-11	6.745034257711232
ENSG00000261373	3.7253715684330475e-11	8.267347116521872
ENSG00000139239	3.92834088184472e-11	8.150104239886106
ENSG00000101444	4.033849270333601e-11	8.882036127773668
ENSG00000218175	5.097996906424198e-11	8.420448238988513
ENSG00000123179	5.6858162185422057e-11	8.57683434201523
ENSG00000104131	6.129371045203461e-11	8.879495081859718
ENSG00000162631	7.336774228267502e-11	6.655595152663551
ENSG00000163597	7.730834090852276e-11	8.703905081824395
ENSG00000197958	7.93556158391521e-11	8.928474673696451
ENSG00000136261	8.776135375080469e-11	8.792240209406321
ENSG00000137309	9.007920787003466e-11	8.835597581850887
ENSG00000250321	9.245696062188976e-11	4.856914566178424
ENSG00000259479	1.1382487567863733e-10	5.322839813680565
ENSG00000188846	1.2908251332246613e-10	8.928474673696451
ENSG00000105640	1.3246363945806257e-10	8.936637939002575
ENSG00000239559	1.3246363945806257e-10	7.166265938778466
ENSG00000181163	1.3246363945806257e-10	8.936637939002575
ENSG00000089009	1.3593139158234986e-10	8.932556306349513
ENSG00000175886	1.5751897944188986e-10	6.580967710260821
ENSG00000071082	1.7523304369559797e-10	8.924393041043391
ENSG00000232346	1.9346912557964698e-10	7.324246471876684
ENSG00000100060	2.0892435327999587e-10	8.861627964508363
ENSG00000136942	2.3142250770762592e-10	8.924393041043391
ENSG00000214706	2.374073995958448e-10	8.818270592063799
ENSG00000232176	2.9000400559444e-10	5.046127873385938
ENSG00000107833	3.0511633265127166e-10	8.507499304360053
ENSG00000163584	3.552231486391433e-10	8.875413449206656
ENSG00000189283	3.8045332689811247e-10	8.461468372600983
ENSG00000204805	4.315955583867868e-10	4.903798932734444
ENSG00000244398	4.637755106062375e-10	8.333397173616977
ENSG00000100316	4.772940281798808e-10	8.932556306349513
ENSG00000227615	5.000872837818786e-10	8.135911141024101
ENSG00000225573	5.127977331478375e-10	7.161735511258687
ENSG00000138028	5.146390953121434e-10	6.923145142262881
ENSG00000083845	6.58579892993435e-10	8.932556306349513
ENSG00000140988	6.752127835911062e-10	8.936637939002575
ENSG00000105372	7.250294636362528e-10	8.936637939002575
ENSG00000171453	7.432997155917299e-10	8.643220719592742
ENSG00000114391	7.980144282999135e-10	8.928474673696451
ENSG00000142937	8.209851552810546e-10	8.928474673696451
ENSG00000213862	8.386358407718697e-10	6.692978613594978
ENSG00000017483	8.812747598952804e-10	8.899903245125024
ENSG00000145592	1.0702490093802182e-09	8.936637939002575
ENSG00000226360	1.0740273993713447e-09	7.4055754828861176
ENSG00000213261	1.1564509759528204e-09	6.83489005037829
ENSG00000171858	1.2406753623537649e-09	8.92031140839033
ENSG00000196531	1.2406753623537649e-09	8.924393041043391
ENSG00000234741	1.4731445518743137e-09	8.912148143084208
ENSG00000167658	1.5043803267432792e-09	8.936637939002575
ENSG00000232573	1.5797994126068964e-09	8.482416663430556
ENSG00000146677	1.6531285565941714e-09	7.909940538519082
ENSG00000217716	1.6531285565941714e-09	6.102298121950984
ENSG00000213553	1.6998945151485428e-09	8.553885132835973
ENSG00000173457	1.6998945151485428e-09	8.760587607356676
ENSG00000224566	1.7418721132367457e-09	5.811960455770947
ENSG00000166441	1.8225311472980648e-09	8.928474673696451
ENSG00000232956	1.9605873964146453e-09	8.81518941858558
ENSG00000178035	2.008834882297239e-09	8.879495081859718
ENSG00000106628	2.1088308124064667e-09	8.85092365328829
ENSG00000205309	2.2601541761726865e-09	7.5559373290657295
ENSG00000228929	2.3155802726763314e-09	7.140001855594842
ENSG00000182899	2.3723317753160756e-09	8.936637939002575
ENSG00000120254	2.613219315981325e-09	8.760587607356676
ENSG00000234648	2.7997259785097763e-09	7.518195136522754
ENSG00000241556	2.8093845125356362e-09	6.40781200361177
ENSG00000213442	2.8680219560591886e-09	8.531936382831555
ENSG00000145425	2.8779102381158177e-09	8.928474673696451
ENSG00000185238	2.8779102381158177e-09	8.619731382849217
ENSG00000249353	2.9379420538449445e-09	7.764613980325564
ENSG00000099800	3.3821202106627985e-09	8.752424342050553
ENSG00000230383	3.4642349908098895e-09	6.197463832655669
ENSG00000131469	3.6467957170846e-09	8.932556306349513
ENSG00000198034	3.73516923914999e-09	8.932556306349513
ENSG00000160256	3.825629802050736e-09	8.316787039969185
ENSG00000147604	4.0960206572711855e-09	8.936637939002575
ENSG00000161970	4.614706992049785e-09	8.846842020635227
ENSG00000165801	4.839645978250066e-09	8.734557224699198
ENSG00000213315	4.922543289036645e-09	6.516379670455842
ENSG00000242125	5.1796264901115256e-09	8.822352224716859
ENSG00000229119	5.5428452947496265e-09	7.276451107280405
ENSG00000105193	5.5428452947496265e-09	8.932556306349513
ENSG00000145741	5.831433519744852e-09	8.916229775737268
ENSG00000167747	5.971069611409318e-09	8.792240209406321
ENSG00000170889	6.239089361035196e-09	8.932556306349513
ENSG00000101220	6.388226764155215e-09	8.518150898133262
ENSG00000241352	6.674466347654812e-09	5.526480106422383
ENSG00000185834	6.6969952089895355e-09	7.335267401459197
ENSG00000137970	6.8337325565230935e-09	7.907728750381944
ENSG00000104408	6.856785039142045e-09	8.924393041043391
ENSG00000241837	6.856785039142045e-09	8.716229775737268
ENSG00000168447	7.163450559951049e-09	8.801403933887288
ENSG00000227034	7.163450559951049e-09	6.313617266054428
ENSG00000105202	7.687272437892216e-09	8.891739979818901
ENSG00000111845	7.89648491206905e-09	8.60948740323972
ENSG00000232341	8.644339253184163e-09	5.396436965590717
ENSG00000233927	8.819666889287515e-09	8.928474673696451
ENSG00000229994	9.0588335665706e-09	7.813000390254896
ENSG00000144713	9.27327702247473e-09	8.936637939002575
ENSG00000214389	9.42946965457951e-09	8.223758858488624
ENSG00000227097	9.46101421293012e-09	8.85908691859441
ENSG00000111716	9.717097674002822e-09	8.924393041043391
ENSG00000197498	9.717097674002822e-09	8.655465617551926
ENSG00000213598	1.0147697021213555e-08	6.3789807082903165
ENSG00000239719	1.0147697021213555e-08	6.192594747337087
ENSG00000184924	1.0882823205176508e-08	7.839220477798051
ENSG00000149273	1.218429857010519e-08	8.932556306349513
ENSG00000134419	1.2224785068213914e-08	8.877954495120608
ENSG00000189046	1.2763178132235482e-08	8.52169240322206
ENSG00000237214	1.4616769541607237e-08	6.936636455748632
ENSG00000123975	1.4616769541607237e-08	8.697822530821648
ENSG00000242021	1.4665104116115743e-08	5.457748372061989
ENSG00000136149	1.4958395219066686e-08	7.924179292122357
ENSG00000113328	1.530778722729364e-08	8.846842020635227
ENSG00000170727	1.5358344302003944e-08	8.226450994037572
ENSG00000217130	1.635038782244409e-08	5.44979214902623
ENSG00000137054	1.717736822233183e-08	8.763668780834895
ENSG00000225091	1.7985850318377055e-08	5.58309522030039
ENSG00000204628	1.7985850318377055e-08	8.932556306349513
ENSG00000198918	1.834356867307907e-08	8.916229775737268
ENSG00000240376	1.8769660292622993e-08	8.31920407475497
ENSG00000225200	2.0106524932925493e-08	7.160017859048274
ENSG00000184220	2.0572394176201247e-08	8.752964469614819
ENSG00000144381	2.153584445280945e-08	8.895821612471963
ENSG00000138131	2.153584445280945e-08	8.058914687272654
ENSG00000108107	2.246968641724668e-08	8.928474673696451
ENSG00000230979	2.2988718549579525e-08	7.032300541521726
ENSG00000204387	2.2988718549579525e-08	8.879495081859718
ENSG00000174748	2.3596183036223103e-08	8.928474673696451
ENSG00000116649	2.414049897386429e-08	8.895821612471963
ENSG00000147100	2.4616759058760274e-08	5.248119241905935
ENSG00000172809	2.4697019130647747e-08	8.92031140839033
ENSG00000087077	2.5102152239064545e-08	8.706986255302613
ENSG00000108561	2.526600880668828e-08	8.84938306654918
ENSG00000212802	2.5680214226833614e-08	7.922355102347701
ENSG00000156508	2.576384413732817e-08	8.936637939002575
ENSG00000241923	2.6356714447791456e-08	6.068416297892908
ENSG00000262814	2.749315296755068e-08	7.676871360858494
ENSG00000110700	2.758251837275152e-08	8.928474673696451
ENSG00000063177	2.9430303398590187e-08	8.928474673696451
ENSG00000184787	3.079479000893031e-08	8.899903245125024
ENSG00000188266	3.089457269467422e-08	7.959426116707662
ENSG00000155380	3.285126972583481e-08	8.788158576753261
ENSG00000166200	3.295752416049584e-08	8.873872862467547
ENSG00000145246	3.3710715884834554e-08	8.842760387982166
ENSG00000144852	3.448062910441326e-08	7.240212545326651
ENSG00000221983	3.607206630160241e-08	8.924393041043391
ENSG00000176871	3.7734803933216624e-08	8.541640234876787
ENSG00000167992	3.7734803933216756e-08	7.208784243633641
ENSG00000234797	3.9219097723391736e-08	8.101513685978645
ENSG00000163931	4.0239986327670636e-08	8.883576714512778
ENSG00000239246	4.2089015240799445e-08	5.88632754158231
ENSG00000091127	4.2089015240799445e-08	8.634517326722353
ENSG00000164587	4.402049709961958e-08	8.928474673696451
ENSG00000235552	4.5018264194927776e-08	8.010486422847771
ENSG00000163682	4.603799039965975e-08	8.932556306349513
ENSG00000228981	4.907670822734457e-08	4.812575637457638
ENSG00000219470	5.24768861266515e-08	5.184126576412745
ENSG00000271978	5.348968053278302e-08	6.410035436412862
ENSG00000171863	5.366031524473743e-08	8.924393041043391
ENSG00000142541	5.469528134745923e-08	8.936637939002575
ENSG00000226221	5.8658636678639455e-08	7.5724465250730715
ENSG00000100307	6.250273157569513e-08	8.908066510431146
ENSG00000152556	6.250273157569558e-08	8.824893270630813
ENSG00000198242	6.250273157569558e-08	8.912148143084208
ENSG00000180822	6.370290730119293e-08	8.555886051185658
ENSG00000144040	6.513140842310938e-08	8.581916433843135
ENSG00000112578	6.533800236624173e-08	8.575833882840387
ENSG00000132359	6.533800236624173e-08	8.78253635736109
ENSG00000126602	7.298349439370441e-08	8.763668780834895
ENSG00000178773	7.298349439370441e-08	5.52663770803224
ENSG00000230629	7.603886879937302e-08	7.63378382614957
ENSG00000077348	7.773513176728564e-08	8.718230694086953
ENSG00000171119	7.921825842606535e-08	5.899316346815724
ENSG00000213741	7.94681019259356e-08	8.924393041043391
ENSG00000124787	7.94681019259356e-08	8.368847805284137
ENSG00000212664	8.123854764355647e-08	6.310797622630431
ENSG00000115268	8.462862860755488e-08	8.936637939002575
ENSG00000109107	8.651052077447987e-08	8.528855209353338
ENSG00000214357	8.678265619083908e-08	5.468011596214305
ENSG00000214113	8.843300013370947e-08	8.659007122640721
ENSG00000143947	8.871100243177932e-08	8.924393041043391
ENSG00000171759	9.211389926904514e-08	6.72318678224354
ENSG00000247626	9.240312357402183e-08	8.601324137933597
ENSG00000137876	9.44525120916606e-08	8.895821612471963
ENSG00000231409	9.474885879877432e-08	5.179191847940091
ENSG00000138326	9.684869511795216e-08	8.936637939002575
ENSG00000228933	9.868443589263322e-08	5.39555594568018
ENSG00000104907	1.0118468257997827e-07	8.875413449206656
ENSG00000239672	1.0537921482539691e-07	8.669251102250218
ENSG00000123600	1.0770718505023921e-07	8.766209826748845
ENSG00000145912	1.1008501410441381e-07	8.748342709397491
ENSG00000124743	1.1716283767434132e-07	6.398013251492602
ENSG00000226084	1.1716283767434132e-07	7.7930655349108156
ENSG00000163517	1.1716283767434215e-07	7.776009171848626
ENSG00000243199	1.3940993854144722e-07	8.032435172852187
ENSG00000111832	1.4202340985157908e-07	8.842760387982166
ENSG00000140474	1.4830759104556763e-07	8.916229775737268
ENSG00000176124	1.4830759104556763e-07	8.283133519569853
ENSG00000149100	1.5533969590902937e-07	8.879495081859718
ENSG00000186468	1.6169477424622495e-07	8.903984877778084
ENSG00000075290	1.6522039601343085e-07	6.3468996164446745
ENSG00000178429	1.751697048187894e-07	6.777828341344782
ENSG00000113356	1.7625016760094013e-07	8.302745030742171
ENSG00000224631	1.8286987552859201e-07	8.174390228722618
ENSG00000225093	1.8286987552859201e-07	7.027319636819419
ENSG00000142676	1.8399633495084774e-07	8.924393041043391
ENSG00000146731	1.950385666636605e-07	8.891739979818901
ENSG00000235863	1.9926646874712063e-07	8.441856861428661
ENSG00000155130	1.9926646874712063e-07	8.899903245125024
ENSG00000200087	2.0358311820797198e-07	7.026978724936483
ENSG00000181524	2.0358311820797198e-07	8.292093436968958
ENSG00000240204	2.0735510118529795e-07	6.401784022357911
ENSG00000122406	2.0799031315991084e-07	8.932556306349513
ENSG00000145194	2.0799031315991084e-07	8.485497836908774
ENSG00000179041	2.1708370776948455e-07	8.62073184202406
ENSG00000213885	2.2109772506912746e-07	6.338735218389629
ENSG00000168906	2.2245163960527301e-07	8.899903245125024
ENSG00000241061	2.2587165961065832e-07	6.312479399600964
ENSG00000196205	2.2656174981322538e-07	8.807026153279457
ENSG00000130511	2.3074538363797066e-07	8.678414826731183
ENSG00000216866	2.314498928858003e-07	5.824969017355711
ENSG00000223598	2.3572090990766302e-07	2.246091338648923
ENSG00000169857	2.4673514924556356e-07	8.741720030830479
ENSG00000108448	2.5127901931497116e-07	7.880263215879085
ENSG00000273056	2.5668267334489916e-07	5.432801508087821
ENSG00000204856	2.574637526139143e-07	8.076536479942876
ENSG00000107262	2.6219879327994224e-07	8.867250183900534
ENSG00000218426	2.6219879327994224e-07	8.331572983842321
ENSG00000118181	2.6219879327994224e-07	8.928474673696451
ENSG00000166557	2.6299612242222377e-07	8.88765834716584
ENSG00000163013	2.678296370706047e-07	8.821812097152595
ENSG00000242083	2.78599170804109e-07	5.2987834893898915
ENSG00000169116	2.7944474656543873e-07	8.912148143084208
ENSG00000219665	2.906659387397006e-07	8.270091969517681
ENSG00000228541	2.9688757219042935e-07	5.98180637303048
ENSG00000234160	2.9688757219042935e-07	7.350570531531764
ENSG00000227008	2.9778683585470323e-07	6.269170783570633
ENSG00000105676	2.9778683585470323e-07	8.73863885735226
ENSG00000128567	3.0415593542470583e-07	8.380296051150335
ENSG00000231767	3.0415593542470583e-07	7.317044261505461
ENSG00000220848	3.097199624105149e-07	6.773749376315786
ENSG00000100116	3.097199624105149e-07	7.826647761628844
ENSG00000237857	3.1065682980006893e-07	7.836271817720385
ENSG00000213609	3.360013119467415e-07	6.530191599388996
ENSG00000237991	3.504657923535874e-07	6.523452058529793
ENSG00000164038	3.6773496574435634e-07	8.760587607356676
ENSG00000027869	3.732984591011692e-07	6.557524332453107
ENSG00000096063	3.7442089100267815e-07	8.837138168589997
ENSG00000198298	3.812243831162628e-07	7.700960919000003
ENSG00000188596	3.8236986801211003e-07	8.814188959410739
ENSG00000252213	3.8236986801211003e-07	2.4100897009632094
ENSG00000106263	3.8931304199653374e-07	8.908066510431146
ENSG00000177707	3.987606239009998e-07	8.449479999170519
ENSG00000171490	4.0720892098423577e-07	8.908066510431146
ENSG00000226243	4.1458793252408774e-07	6.116168747539066
ENSG00000100575	4.1458793252408774e-07	8.556966306314191
ENSG00000218227	4.1458793252408774e-07	8.112014190116863
ENSG00000235776	4.233603456122971e-07	6.1936326441654375
ENSG00000233476	4.3231221493172123e-07	8.204041912422579
ENSG00000244165	4.401307573381057e-07	8.26009891451311
ENSG00000219747	4.4942533614044446e-07	6.036240984155648
ENSG00000214485	4.685874423665489e-07	7.344989492842597
ENSG00000124614	4.6998599776996706e-07	7.637746710701985
ENSG00000168028	4.784625018783526e-07	8.932556306349513
ENSG00000138430	4.798895533644673e-07	8.846842020635227
ENSG00000213326	4.885387055552621e-07	6.292176195657187
ENSG00000140374	4.885387055552621e-07	8.851924112463132
ENSG00000116251	4.89994812305517e-07	8.916229775737268
ENSG00000112699	4.988199991204137e-07	8.770291459401907
ENSG00000230592	5.108263395922885e-07	3.7260573099520546
ENSG00000165732	5.108263395922885e-07	8.92031140839033
ENSG00000213881	5.184717135278894e-07	5.589139329291085
ENSG00000141447	5.200140111576948e-07	8.190527391345457
ENSG00000196507	5.215607449351713e-07	8.652924571637973
ENSG00000236552	5.293613874612925e-07	8.72893500530703
ENSG00000213303	5.420776119523934e-07	5.479517952815615
ENSG00000080947	5.534461849698817e-07	7.499644178358996
ENSG00000108298	5.5508896861898e-07	8.932556306349513
ENSG00000114850	6.378497896528193e-07	8.92031140839033
ENSG00000160323	6.378497896528193e-07	8.32723482666054
ENSG00000124784	6.378497896528193e-07	8.603404852236972
ENSG00000243517	6.378497896528193e-07	7.040825766250295
ENSG00000265817	6.530763446305443e-07	5.351729691102505
ENSG00000179862	6.627707105887456e-07	6.521314062972888
ENSG00000132423	6.647262043197447e-07	8.12733175928188
ENSG00000177283	6.765767937314785e-07	5.331502621720089
ENSG00000063046	6.765767937314821e-07	8.908066510431146
ENSG00000215021	6.785716402765435e-07	8.867250183900534
ENSG00000139926	7.218006658334457e-07	8.712608474694784
ENSG00000073536	7.218006658334496e-07	8.50436541343497
ENSG00000120158	7.346328620551172e-07	8.686578092037307
ENSG00000183971	7.389590380711504e-07	5.177994766602901
ENSG00000229132	7.49882448240799e-07	6.207663478624399
ENSG00000172053	7.813044375359715e-07	8.899903245125024
ENSG00000177410	7.998270518430822e-07	8.81927105123864
ENSG00000180198	7.998270518430822e-07	8.655465617551926
ENSG00000141101	8.163817341012076e-07	8.68911913795126
ENSG00000137414	8.455342474101676e-07	8.835597581850887
ENSG00000224415	8.630015788373884e-07	5.952730763504424
ENSG00000151623	8.65525189356599e-07	8.124648126005319
ENSG00000132122	8.833911092476784e-07	5.896032683717084
ENSG00000228205	9.016129602874202e-07	7.38114578080147
ENSG00000244716	9.016129602874202e-07	7.233852445470688
ENSG00000228612	9.1752014593723e-07	2.1044499911326975
ENSG00000168938	9.201975594902829e-07	7.220716226622805
ENSG00000228903	9.529208783458245e-07	8.497742734867957
ENSG00000165359	9.556979804693563e-07	8.824893270630813
ENSG00000164687	9.556979804693614e-07	8.214542416560798
ENSG00000241680	9.584828970882601e-07	5.14579976920196
ENSG00000018236	9.753576893841728e-07	8.719231153261799
ENSG00000125520	9.98304195430774e-07	8.77129191857675
ENSG00000268402	1.0129095255932994e-06	6.8022823574588935
ENSG00000177600	1.0158552470535747e-06	8.928474673696451
ENSG00000261320	1.0188092388203825e-06	1.1773457343795244
ENSG00000205871	1.0337040357520393e-06	6.157363364680608
ENSG00000230202	1.076536484896444e-06	8.537018474659462
ENSG00000271225	1.0796606492273266e-06	5.313420682981615
ENSG00000236330	1.0985902436807733e-06	4.832365228769041
ENSG00000240087	1.0985902436807733e-06	6.051338890373419
ENSG00000135828	1.1017761655691088e-06	8.480876076691446
ENSG00000130159	1.1017761655691145e-06	8.732016178785246
ENSG00000198838	1.1210798119690039e-06	8.31298901035167
ENSG00000175265	1.1210798119690039e-06	8.875413449206656
ENSG00000123892	1.144013463641634e-06	6.299961382965924
ENSG00000186687	1.1473264405997171e-06	8.650383525724022
ENSG00000114270	1.1673996227115754e-06	8.375010152240574
ENSG00000122026	1.1707779401303155e-06	8.928474673696451
ENSG00000226948	1.1707779401303155e-06	5.367788790756446
ENSG00000236801	1.1878115579865829e-06	7.081823075860194
ENSG00000173621	1.191246865910229e-06	7.2819871418058355
ENSG00000144895	1.212060960213958e-06	8.891739979818901
ENSG00000146223	1.2155639253153234e-06	8.869791229814485
ENSG00000173702	1.2367877889518877e-06	3.9303172227067207
ENSG00000163811	1.240359691021325e-06	8.82081163797775
ENSG00000181026	1.240359691021325e-06	8.873872862467547
ENSG00000132471	1.2403596910213315e-06	8.867250183900534
ENSG00000166226	1.2656432138530252e-06	8.863168551247472
ENSG00000188766	1.2656432138530252e-06	5.212046929793738
ENSG00000135318	1.3139239294347449e-06	6.77743656431701
ENSG00000138629	1.3406523861026144e-06	8.853464699202242
ENSG00000117016	1.3718416741549519e-06	7.582244612164442
ENSG00000213339	1.3956918432327562e-06	8.865709597161425
ENSG00000239415	1.3997055660705985e-06	7.223106616651335
ENSG00000168487	1.3997055660705985e-06	7.807780185102645
ENSG00000172115	1.424022764337388e-06	8.903984877778084
ENSG00000220583	1.4487472550676565e-06	6.704745109679325
ENSG00000221027	1.4487472550676644e-06	2.3080618173125402
ENSG00000241322	1.4823581428829232e-06	3.5435688362013007
ENSG00000156467	1.5123836136064384e-06	8.882036127773668
ENSG00000213104	1.542995261916094e-06	4.382884946905575
ENSG00000225793	1.542995261916094e-06	6.392058299503381
ENSG00000205143	1.5697086872021807e-06	5.1823161822439285
ENSG00000198934	1.601438238674496e-06	8.07419924111078
ENSG00000064652	1.6337858716846557e-06	8.32977587257449
ENSG00000154743	1.6384580888477024e-06	8.504905540999236
ENSG00000213864	1.6715262595119752e-06	5.026520747532914
ENSG00000119705	1.7346538258841167e-06	8.637598500200571
ENSG00000164855	1.7695913953919003e-06	7.9038796856333775
ENSG00000251537	1.774637527158922e-06	4.149432007625856
ENSG00000188026	1.8052069083975985e-06	6.3677088564986715
ENSG00000105185	1.836283638039168e-06	8.857546331855302
ENSG00000232445	1.878522464974525e-06	4.689804553795887
ENSG00000183405	1.9547041589785002e-06	7.9595244888957914
ENSG00000117877	1.9547041589785002e-06	7.6643372599399715
ENSG00000214612	1.988257318950411e-06	5.977429188803932
ENSG00000139112	1.9939032125104914e-06	8.85500528594135
ENSG00000197696	1.993903212510498e-06	8.086010885966212
ENSG00000115944	1.993903212510498e-06	8.851924112463132
ENSG00000165138	2.0281044579942025e-06	8.823352683891704
ENSG00000178741	2.0281044579942025e-06	8.879495081859718
ENSG00000110060	2.0338593606322975e-06	8.602864724672706
ENSG00000055044	2.0338593606322975e-06	8.875413449206656
ENSG00000167775	2.110120261750574e-06	8.792240209406321
ENSG00000141076	2.110120261750574e-06	8.789159035928103
ENSG00000155438	2.152317643534132e-06	8.666966580864987
ENSG00000224578	2.158411824872979e-06	8.2463988256923
ENSG00000006625	2.1891329889493877e-06	8.567670617534265
ENSG00000171931	2.195327579332447e-06	4.226175985046581
ENSG00000179431	2.195327579332447e-06	6.365229176338773
ENSG00000080561	2.2015390581115763e-06	8.539099188962835
ENSG00000200959	2.3228253544478702e-06	3.8268057777754607
ENSG00000171425	2.3228253544478702e-06	8.690659724690368
ENSG00000107187	2.3293840239093587e-06	4.7903021740084295
ENSG00000226525	2.3691122997005104e-06	6.255652247732904
ENSG00000235001	2.3757968258601086e-06	4.838767245101378
ENSG00000151131	2.3757968258601086e-06	8.619987907377938
ENSG00000187676	2.41628716218032e-06	8.429815770551336
ENSG00000131725	2.41628716218032e-06	8.641140005289367
ENSG00000240616	2.4643662642335817e-06	7.0767409840322895
ENSG00000115107	2.4643662642335817e-06	8.444397907342616
ENSG00000162913	2.464366264233595e-06	6.291658944697879
ENSG00000136933	2.4713094876586276e-06	8.702700815567695
ENSG00000204314	2.6068670452136325e-06	5.717261000946614
ENSG00000225912	2.6215458948198767e-06	4.543364039185163
ENSG00000227939	2.6660616196253614e-06	7.401763351072424
ENSG00000137124	2.6660616196253614e-06	8.649843398159755
ENSG00000178982	2.6660616196253614e-06	8.899903245125024
ENSG00000224032	2.6735513321329145e-06	8.797322301234228
ENSG00000235508	2.765023340423817e-06	4.808951928485809
ENSG00000198521	2.765023340423817e-06	6.871621991384497
ENSG00000100304	2.765023340423817e-06	8.800403474712446
ENSG00000186615	2.8197659402291853e-06	7.2280594343235505
ENSG00000178715	2.8276709994361872e-06	6.695838027089343
ENSG00000247095	2.940607460667469e-06	7.561670920171692
ENSG00000259418	2.9406074606674952e-06	2.3198692400296084
ENSG00000010319	2.9406074606674952e-06	7.083381558305075
ENSG00000175768	2.9903270759059323e-06	8.02906479641463
ENSG00000173898	3.109506689422801e-06	8.88765834716584
ENSG00000152234	3.109506689422801e-06	8.928474673696451
ENSG00000113742	3.109506689422801e-06	8.928474673696451
ENSG00000220472	3.161971660854439e-06	7.170940416442657
ENSG00000233680	3.17079825638614e-06	6.591475699246484
ENSG00000105576	3.233251854822249e-06	8.81927105123864
ENSG00000175505	3.3617298700705003e-06	7.367378872337618
ENSG00000146701	3.4277975651768935e-06	8.899903245125024
ENSG00000167700	3.563701337953751e-06	8.681496000209401
ENSG00000249859	3.6843036860384736e-06	8.71314860225905
ENSG00000196668	3.7047821193697736e-06	7.395802333156653
ENSG00000242697	3.829971723123275e-06	5.273216498985732
ENSG00000135486	3.8405859399276875e-06	8.924393041043391
ENSG00000235174	3.8405859399276875e-06	7.978577296269405
ENSG00000105819	3.8405859399276875e-06	8.867250183900534
ENSG00000235837	3.8405859399276875e-06	5.0523427978838455
ENSG00000152642	3.8512284521689805e-06	8.779455183882872
ENSG00000240509	3.904867978352379e-06	6.445649831778371
ENSG00000131876	3.926524397700056e-06	8.792240209406321
ENSG00000186056	4.138105651036731e-06	8.400040075723208
ENSG00000213585	4.149540017252223e-06	8.882036127773668
ENSG00000213757	4.218787007488284e-06	6.634855595484607
ENSG00000216895	4.230435696916613e-06	8.380712167586433
ENSG00000156482	4.230435696916613e-06	8.912148143084208
ENSG00000225031	4.2891446639701476e-06	6.362237648806061
ENSG00000224858	4.47001038656217e-06	5.614242575184628
ENSG00000228624	4.47001038656217e-06	5.623320098631483
ENSG00000214784	4.47001038656217e-06	6.108609667075923
ENSG00000225218	4.4823253579533015e-06	5.495576459722059
ENSG00000272798	4.556903116682997e-06	2.5998790772588296
ENSG00000258561	4.569448174417121e-06	5.4454214124284706
ENSG00000168661	4.6454187405980716e-06	7.818768099358267
ENSG00000242265	4.6454187405980716e-06	5.994033775797137
ENSG00000204396	4.6454187405980716e-06	8.722312326740015
ENSG00000159788	4.658197994312979e-06	8.271401670668109
ENSG00000136271	4.658197994312979e-06	8.82081163797775
ENSG00000124802	4.827435064992654e-06	8.180941613608328
ENSG00000126249	4.827435064992654e-06	8.109756747238459
ENSG00000114023	4.920995199176926e-06	8.77283250531586
ENSG00000172382	5.002574743342083e-06	6.762950079465844
ENSG00000047644	5.002574743342083e-06	8.883576714512778
ENSG00000124571	5.016297110360923e-06	8.895821612471963
ENSG00000185641	5.016297110360923e-06	7.517005309358503
ENSG00000170515	5.0993942509783704e-06	8.786617990014152
ENSG00000221926	5.1273861446448106e-06	7.988741479925213
ENSG00000233016	5.198013502327448e-06	8.759047020617567
ENSG00000265681	5.226525456620045e-06	8.117556613555344
ENSG00000213280	5.284000955513314e-06	5.102058175870399
ENSG00000247746	5.298464464691861e-06	7.306538040081189
ENSG00000230970	5.298464464691861e-06	2.046097136182476
ENSG00000256604	5.400779644284491e-06	4.642141014176116
ENSG00000237506	5.400779644284491e-06	6.140595319103644
ENSG00000180447	5.489987174638603e-06	7.357942428281382
ENSG00000243829	5.5958525866553695e-06	6.663028138434838
ENSG00000101400	5.626458367447059e-06	8.403121249201424
ENSG00000132361	5.626458367447059e-06	8.88611776042673
ENSG00000071994	5.7192438125066124e-06	8.842760387982166
ENSG00000234335	5.7192438125066124e-06	5.466253657513167
ENSG00000134333	5.7192438125066124e-06	8.912148143084208
ENSG00000148459	5.734850299328681e-06	7.662758057950177
ENSG00000174100	5.845247046602199e-06	8.729475132871295
ENSG00000100528	6.155283821791542e-06	8.85908691859441
ENSG00000091140	6.155283821791542e-06	8.797322301234228
ENSG00000189056	6.172031682445975e-06	8.280896115707689
ENSG00000150779	6.172031682445975e-06	8.687118219601574
ENSG00000162878	6.172031682445975e-06	4.928778171753853
ENSG00000202014	6.256429706836293e-06	3.289580931405647
ENSG00000080608	6.290498370847151e-06	8.70598579612777
ENSG00000184905	6.376451417404023e-06	5.038472081416909
ENSG00000272960	6.3937768713384305e-06	6.707951853920813
ENSG00000249096	6.393776871338487e-06	8.883576714512778
ENSG00000228502	6.411147535223527e-06	7.812401945319973
ENSG00000180573	6.516327257761716e-06	8.891739979818901
ENSG00000147573	6.641131918411372e-06	8.580712167586434
ENSG00000139193	6.768230436455144e-06	8.56975133183764
ENSG00000177954	6.786576959427578e-06	8.928474673696451
ENSG00000178105	6.804971234397051e-06	8.759587148181831
ENSG00000174915	7.163694910574696e-06	8.688118678776416
ENSG00000235609	7.4195246039357404e-06	5.941838485358132
ENSG00000226851	7.419524603935767e-06	6.098574688927783
ENSG00000173660	7.419524603935767e-06	8.903984877778084
ENSG00000167962	7.459653335392642e-06	8.739639316527104
ENSG00000049089	7.5608887813139915e-06	8.714149061433893
ENSG00000092096	7.5608887813139915e-06	8.472225401267922
ENSG00000224728	7.5608887813139915e-06	6.317912133641464
ENSG00000162129	7.5812935259161075e-06	8.647302352245804
ENSG00000235962	7.704836541764145e-06	4.283347229026872
ENSG00000248290	7.872569656344528e-06	5.228217135290714
ENSG00000138741	7.872569656344528e-06	7.527690617330689
ENSG00000137038	8.000663734361495e-06	8.703444750213817
ENSG00000240395	8.000663734361495e-06	5.046024697994674
ENSG00000236499	8.02220630192963e-06	5.288093311683127
ENSG00000005187	8.130756872535403e-06	8.222909488948776
ENSG00000188873	8.130756872535403e-06	5.6100227905604205
ENSG00000200534	8.152635498708838e-06	7.192304083013619
ENSG00000265112	8.307375533720904e-06	5.477122817285547
ENSG00000125485	8.46493192893128e-06	8.572752709362168
ENSG00000197961	8.60225889100155e-06	8.792240209406321
ENSG00000117020	8.625353564703722e-06	8.043626894189664
ENSG00000187266	8.625353564703722e-06	8.436774769600758
ENSG00000116525	8.625353564703722e-06	8.296662479739425
ENSG00000135378	8.788690124418327e-06	7.653955167006127
ENSG00000197646	8.788690124418327e-06	8.031585803312337
ENSG00000227057	8.812264805885949e-06	8.807026153279457
ENSG00000147677	8.931051187997178e-06	8.916229775737268
ENSG00000197345	8.97899459057467e-06	8.641680132853633
ENSG00000197451	9.099935781403462e-06	8.88765834716584
ENSG00000149806	9.148748525327027e-06	8.912148143084208
ENSG00000130584	9.271881787030742e-06	7.898505268963533
ENSG00000233297	9.421740786118714e-06	6.462536164161997
ENSG00000152784	9.446942102947894e-06	8.270348494046402
ENSG00000105877	9.446942102947928e-06	6.412520972719976
ENSG00000273032	9.446942102947928e-06	7.189940506369406
ENSG00000156261	9.472208072866883e-06	8.912148143084208
ENSG00000151229	9.599513268506809e-06	8.471172224646214
ENSG00000132341	9.625170491931339e-06	8.903984877778084
ENSG00000235065	9.650893483540034e-06	7.800091353603278
ENSG00000244073	9.650893483540034e-06	5.124742136822576
ENSG00000167526	9.780500604602086e-06	8.936637939002575
ENSG00000213965	9.806621594696436e-06	8.488038882822725
ENSG00000172667	9.832809486259724e-06	8.798862887973337
ENSG00000133131	9.832809486259724e-06	8.533476969570664
ENSG00000220785	9.99135094331613e-06	8.374390228722618
ENSG00000104164	1.0179414974829048e-05	8.875413449206656
ENSG00000145526	1.020655681682941e-05	4.7162064082119315
ENSG00000213087	1.0370871045037824e-05	5.690664612355611
ENSG00000256338	1.0398502200312768e-05	6.341133039962955
ENSG00000196756	1.0537720192175012e-05	8.720771740000906
ENSG00000229133	1.0537720192175012e-05	4.6289139435019555
ENSG00000197043	1.0537720192175012e-05	8.924393041043391
ENSG00000243680	1.0735631123348557e-05	6.230298102793318
ENSG00000244363	1.0735631123348557e-05	5.686320900910921
ENSG00000245552	1.0764193402725698e-05	5.967846878851593
ENSG00000185272	1.0937103155163968e-05	7.366141558500843
ENSG00000196262	1.1142197320062375e-05	8.92031140839033
ENSG00000243663	1.1142197320062375e-05	4.600714541474434
ENSG00000111142	1.1171795774727106e-05	8.81264837267163
ENSG00000178922	1.1350975639073025e-05	8.616446402289144
ENSG00000160221	1.1563501136781713e-05	8.883576714512778
ENSG00000123901	1.1594171535762338e-05	6.5718709060420695
ENSG00000240342	1.1779837856508203e-05	8.385714463460648
ENSG00000169684	1.2000050875694125e-05	6.3084550963042565
ENSG00000197937	1.2191940206876985e-05	8.114985674197102
ENSG00000126458	1.2224206321505304e-05	8.345358468540613
ENSG00000221988	1.2419528314601849e-05	8.31707064300473
ENSG00000172878	1.2419528314601849e-05	8.586538194060461
ENSG00000108771	1.2651184495643048e-05	8.499283321607066
ENSG00000138641	1.2684614345411168e-05	8.753964928789662
ENSG00000105929	1.2886977964286262e-05	2.840591624783432
ENSG00000119280	1.2886977964286332e-05	8.109676951284769
ENSG00000215086	1.2921004569915671e-05	4.709211591645895
ENSG00000128040	1.2955117250236046e-05	6.887460309118508
ENSG00000166532	1.3126979046768974e-05	7.608473201979982
ENSG00000090263	1.3161612546606198e-05	8.753964928789662
ENSG00000172785	1.3371259197958078e-05	8.826433857369922
ENSG00000228350	1.3406509892957247e-05	4.3278294726749404
ENSG00000258878	1.387294827074332e-05	3.719365096973982
ENSG00000109084	1.3872948270743394e-05	8.584457479757088
ENSG00000249855	1.3872948270743394e-05	7.059026082201459
ENSG00000240371	1.4130505898547341e-05	5.130174941871139
ENSG00000137288	1.4392640042460365e-05	8.697822530821648
ENSG00000150753	1.4392640042460365e-05	8.883576714512778
ENSG00000087269	1.4430465865699603e-05	8.732016178785246
ENSG00000137720	1.4621027588909751e-05	8.78253635736109
ENSG00000062485	1.5247154986917893e-05	8.883576714512778
ENSG00000155099	1.606597108476645e-05	8.54009964813768
ENSG00000271646	1.606597108476645e-05	8.464089214468624
ENSG00000205339	1.631971523520958e-05	8.88765834716584
ENSG00000172893	1.631971523520958e-05	8.770291459401907
ENSG00000063438	1.6362377198631555e-05	7.865273464924093
ENSG00000169100	1.6362377198631555e-05	8.928474673696451
ENSG00000160606	1.6577293384533123e-05	7.204597058724589
ENSG00000271538	1.6620599682295368e-05	7.255152056875974
ENSG00000184867	1.6620599682295368e-05	8.704985336952927
ENSG00000235225	1.666401426520289e-05	3.439790699581234
ENSG00000111713	1.666401426520289e-05	5.348136627633458
ENSG00000145431	1.6882720491736e-05	6.8339321240621125
ENSG00000114767	1.6970970037546113e-05	8.716690107347844
ENSG00000005801	1.6970970037546113e-05	8.70190416347471
ENSG00000138442	1.6970970037546113e-05	8.712608474694784
ENSG00000240184	1.719352983379722e-05	7.657132809404978
ENSG00000102383	1.719352983379722e-05	6.715464290439231
ENSG00000257696	1.7238375773029087e-05	4.397025519284685
ENSG00000135605	1.728333365626222e-05	8.689659265515525
ENSG00000137177	1.7509811554907313e-05	7.51482613274982
ENSG00000204338	1.7555446703981944e-05	6.416636796358928
ENSG00000178562	1.755544670398201e-05	8.510988092001986
ENSG00000242013	1.755544670398201e-05	7.341639155421284
ENSG00000179131	1.760119566991832e-05	4.045689848613897
ENSG00000008988	1.787809477924399e-05	8.936637939002575
ENSG00000112237	1.787809477924399e-05	8.867250183900534
ENSG00000120705	1.792464805575028e-05	8.879495081859718
ENSG00000135686	1.8159159845566654e-05	8.697078596175524
ENSG00000170677	1.8159159845566654e-05	7.044230472518691
ENSG00000152689	1.8206413217315096e-05	8.916229775737268
ENSG00000169071	1.8492413901017408e-05	8.463028998356338
ENSG00000242262	1.8492413901017408e-05	5.13914121868071
ENSG00000232640	1.8540496704556668e-05	6.531882921407783
ENSG00000137692	1.8588699122412918e-05	8.659007122640721
ENSG00000187123	1.9126901625105593e-05	5.296350614115234
ENSG00000165283	1.922634504063756e-05	8.869791229814485
ENSG00000259527	1.952765183713667e-05	6.253971872484957
ENSG00000197461	1.9578306796519177e-05	4.94843235818306
ENSG00000229117	1.9578306796519177e-05	8.932556306349513
ENSG00000081913	1.9833472872195707e-05	7.643734710271283
ENSG00000136840	1.9833472872195707e-05	8.891739979818901
ENSG00000169251	1.9884886427263116e-05	8.791700081842055
