# Supplementary material for: Machine learning predicts treatment sensitivity in multiple myeloma based on molecular and clinical information coupled with drug response
Source: PLoS One. 2021 Jul 28;16(7):e0254596. doi: 10.1371/journal.pone.0254596 (PMC8318243; doi:10.1371/journal.pone.0254596)
Supplement: S1 File — (ZIP) [file pone.0254596.s004.zip › Supplementary Material 1/t_8_14_myc/selected_genes_experiment_8.csv]

gene	pvalue	entropy
ENSG00000181418	1.1831650273983824e-18	7.485357181347121
ENSG00000255650	8.898404726491499e-17	5.3174035902231065
ENSG00000173638	4.37579079277961e-15	8.573549361455154
ENSG00000176387	5.435158083678099e-15	5.784344611627458
ENSG00000140263	6.314898795479387e-15	8.293890548236789
ENSG00000231500	9.97137467604947e-15	8.936637939002575
ENSG00000245248	1.023667327474038e-14	4.524113845043663
ENSG00000203401	1.819247983915121e-14	5.140366748438253
ENSG00000226329	1.8672011275603203e-14	6.503352941980893
ENSG00000242071	5.611169136922675e-14	8.302745030742171
ENSG00000198720	6.294630172576463e-14	7.952546913611929
ENSG00000228649	1.0376348690706897e-13	7.732415313891585
ENSG00000180817	1.3872757190553744e-13	8.903984877778084
ENSG00000147955	2.272214573021598e-13	8.865709597161425
ENSG00000236305	4.765987365778034e-13	6.006732379637437
ENSG00000136997	5.048279302259383e-13	8.902444291038975
ENSG00000174444	9.356421503474614e-13	8.936637939002575
ENSG00000137154	9.626362167566079e-13	8.936637939002575
ENSG00000230897	1.018939649654398e-12	7.651528058258285
ENSG00000196411	1.1368096713130887e-12	7.736786149503985
ENSG00000064102	1.203099390219513e-12	8.768750872662798
ENSG00000048162	1.2376535569550795e-12	8.5585068930533
ENSG00000186603	1.2376535569550795e-12	7.711803343544423
ENSG00000244313	1.3097116718025501e-12	8.527854750178495
ENSG00000232472	1.7295832626334732e-12	8.339019393009144
ENSG00000159399	1.881814824859584e-12	8.66462934203289
ENSG00000112306	2.156618047201841e-12	8.936637939002575
ENSG00000148187	2.3456473832749855e-12	8.791700081842055
ENSG00000181163	2.3456473832749855e-12	8.936637939002575
ENSG00000188191	2.5407552012963276e-12	8.52323298996117
ENSG00000123179	2.9328891530635146e-12	8.551804418532598
ENSG00000242299	3.0037828617772998e-12	8.517070643004732
ENSG00000162244	4.292556685079814e-12	8.928474673696451
ENSG00000261373	4.4129844521370516e-12	8.277050968567105
ENSG00000259479	7.80279918734464e-12	5.366571446125807
ENSG00000272711	1.2939123278541764e-11	6.493905242978181
ENSG00000175061	1.8883349813654986e-11	8.895821612471963
ENSG00000114942	2.8010552082593798e-11	8.936637939002575
ENSG00000229638	2.876807995939069e-11	8.494661561389739
ENSG00000189007	3.6277765103333656e-11	8.58961936753868
ENSG00000089157	3.825537614421017e-11	8.932556306349513
ENSG00000232346	4.367310014383008e-11	7.3716457358380945
ENSG00000232573	4.48435265539374e-11	8.492660643040052
ENSG00000163597	4.604466371131673e-11	8.702904622649552
ENSG00000148303	4.9652817697426246e-11	8.936637939002575
ENSG00000139239	5.097996906424198e-11	8.144942352104513
ENSG00000136261	5.234184725382435e-11	8.766209826748845
ENSG00000234741	7.173975979948679e-11	8.895821612471963
ENSG00000137309	7.336774228267555e-11	8.841219801243058
ENSG00000100060	7.730834090852276e-11	8.882036127773668
ENSG00000198755	8.145594547507852e-11	8.928474673696451
ENSG00000197756	1.0529846117234048e-10	8.932556306349513
ENSG00000188846	1.0529846117234048e-10	8.932556306349513
ENSG00000214706	1.1091024257741176e-10	8.818270592063799
ENSG00000101444	1.1943798233534565e-10	8.873872862467547
ENSG00000218175	1.4633613954427922e-10	8.416826937946029
ENSG00000185238	1.5407912622280877e-10	8.603404852236972
ENSG00000175886	1.5751897944188986e-10	6.607789486554336
ENSG00000130255	1.7979262458863392e-10	8.936637939002575
ENSG00000165801	1.9417903213420365e-10	8.72893500530703
ENSG00000244398	2.1909039799650932e-10	8.366050234841465
ENSG00000241741	2.1909039799650932e-10	6.766532331508072
ENSG00000213598	2.6194299636334624e-10	6.370733771245146
ENSG00000232176	2.9000400559444e-10	5.049123169508531
ENSG00000197958	2.9000400559444e-10	8.924393041043391
ENSG00000225573	3.040118123519583e-10	7.193366722136428
ENSG00000162631	3.0511633265127384e-10	6.5867438901574555
ENSG00000230207	3.450962127430435e-10	7.2232432671938795
ENSG00000185834	3.539415662343999e-10	7.338034069934311
ENSG00000178035	3.630084654320539e-10	8.88765834716584
ENSG00000133315	4.0160173991961276e-10	8.543437346144618
ENSG00000196531	4.6544463419036923e-10	8.928474673696451
ENSG00000103253	4.876849300051932e-10	8.469091510342839
ENSG00000213553	4.894381100358965e-10	8.57837492875434
ENSG00000213862	5.127977331478375e-10	6.697585404921682
ENSG00000137054	5.959609529943871e-10	8.762128194095785
ENSG00000100316	6.110471982615248e-10	8.932556306349513
ENSG00000249353	6.728117687995661e-10	7.777266155552188
ENSG00000234648	6.897956672843203e-10	7.549103803926277
ENSG00000239246	7.250294636362528e-10	5.873135791223879
ENSG00000071082	8.008510620763316e-10	8.924393041043391
ENSG00000198034	8.844001483004302e-10	8.932556306349513
ENSG00000250321	9.03381104731055e-10	4.872106961682753
ENSG00000213261	1.0702490093802182e-09	6.8720907931524735
ENSG00000142937	1.3355533679994032e-09	8.932556306349513
ENSG00000167747	1.4027028732208476e-09	8.796321842059383
ENSG00000144381	1.6188805804980514e-09	8.899903245125024
ENSG00000227615	1.6939789008461589e-09	8.106135446195973
ENSG00000113328	1.8225311472980648e-09	8.863168551247472
ENSG00000104131	2.1088308124064667e-09	8.879495081859718
ENSG00000089009	2.160633977243671e-09	8.932556306349513
ENSG00000213442	2.206023321876172e-09	8.548803041008068
ENSG00000123975	2.206023321876172e-09	8.682496459384247
ENSG00000228929	2.206023321876172e-09	7.135674898260646
ENSG00000136942	2.2136781255976756e-09	8.928474673696451
ENSG00000107833	2.2136781255976756e-09	8.510040350274005
ENSG00000162004	2.2601541761726865e-09	8.462344820647656
ENSG00000217716	2.667860187604281e-09	6.085021103913061
ENSG00000229119	2.667860187604281e-09	7.316680188723681
ENSG00000091127	2.6770747119856705e-09	8.649843398159755
ENSG00000189283	2.733017369983326e-09	8.462468831775826
ENSG00000229994	2.7424513562551644e-09	7.836844623715271
ENSG00000145425	2.8779102381158177e-09	8.924393041043391
ENSG00000212802	3.1470017406132104e-09	7.8787883228974875
ENSG00000242125	3.234627959310529e-09	8.846842020635227
ENSG00000235552	3.234627959310529e-09	8.036464088058386
ENSG00000111716	3.3019047781857424e-09	8.92031140839033
ENSG00000107262	3.5482928636630807e-09	8.875413449206656
ENSG00000163584	3.5482928636630807e-09	8.867250183900534
ENSG00000144713	3.560462346383491e-09	8.936637939002575
ENSG00000240376	4.599035831607204e-09	8.308163443052486
ENSG00000083845	4.614706992049785e-09	8.936637939002575
ENSG00000145741	4.614706992049785e-09	8.912148143084208
ENSG00000120254	4.709832957683542e-09	8.77691413796892
ENSG00000140988	4.7258720345650275e-09	8.928474673696451
ENSG00000138028	4.7258720345650275e-09	6.819000558141349
ENSG00000224631	4.823230587129029e-09	8.205839023690409
ENSG00000124787	5.1796264901115256e-09	8.363225585891968
ENSG00000137970	5.2860838001007005e-09	7.919229713695005
ENSG00000168447	5.3040328063045775e-09	8.809567199193411
ENSG00000146677	5.5428452947496265e-09	7.892342922007097
ENSG00000204387	5.811747112137493e-09	8.899903245125024
ENSG00000017483	6.239089361035196e-09	8.899903245125024
ENSG00000104408	6.4098136984277656e-09	8.908066510431146
ENSG00000170727	6.4098136984277656e-09	8.222422078831373
ENSG00000212664	6.6969952089895355e-09	6.325764645631453
ENSG00000239559	7.687272437892216e-09	7.173304733781578
ENSG00000234797	8.22074079682633e-09	8.094805611534149
ENSG00000189046	8.24834015303302e-09	8.525313704264542
ENSG00000104907	8.276029760561152e-09	8.883576714512778
ENSG00000196507	8.444078808294143e-09	8.659547250204989
ENSG00000105640	8.644339253184163e-09	8.936637939002575
ENSG00000241352	8.819666889287515e-09	5.5503487997956515
ENSG00000173457	8.849222950007576e-09	8.789159035928103
ENSG00000237214	9.028595799755477e-09	6.978600817279534
ENSG00000126602	9.492661536343485e-09	8.763668780834895
ENSG00000146731	9.913577747832106e-09	8.883576714512778
ENSG00000167658	1.0147697021213555e-08	8.936637939002575
ENSG00000106628	1.0147697021213555e-08	8.871331816553594
ENSG00000225091	1.038719719690864e-08	5.563712598290764
ENSG00000166200	1.0632198363557474e-08	8.869791229814485
ENSG00000171453	1.0632198363557474e-08	8.640139546114524
ENSG00000108448	1.1102215416326598e-08	7.8284589750928495
ENSG00000197498	1.1139197055297892e-08	8.646762224681536
ENSG00000145592	1.163101115696673e-08	8.936637939002575
ENSG00000174748	1.1669706695206247e-08	8.932556306349513
ENSG00000226221	1.1669706695206247e-08	7.6182008932871765
ENSG00000226360	1.1904525722881302e-08	7.402996158617753
ENSG00000125691	1.30625718937918e-08	8.936637939002575
ENSG00000171858	1.3105896691129087e-08	8.92031140839033
ENSG00000110700	1.3682008258646726e-08	8.924393041043391
ENSG00000144852	1.3682008258646726e-08	7.293678935890104
ENSG00000227034	1.4282742452430038e-08	6.305496554115934
ENSG00000105202	1.4958395219066686e-08	8.895821612471963
ENSG00000172809	1.5716822115802593e-08	8.92031140839033
ENSG00000101220	1.640429285521634e-08	8.54009964813768
ENSG00000176124	1.6458370817821474e-08	8.32040834101167
ENSG00000156508	1.6786500393283518e-08	8.936637939002575
ENSG00000205309	1.792689425700549e-08	7.619979428320563
ENSG00000204628	1.7985850318377055e-08	8.932556306349513
ENSG00000100116	1.8403857572473704e-08	7.865890822989729
ENSG00000184220	1.8769660292622993e-08	8.759587148181831
ENSG00000171490	1.883131125937969e-08	8.908066510431146
ENSG00000226084	1.920537557383704e-08	7.773282895087257
ENSG00000165732	1.926841845729446e-08	8.92031140839033
ENSG00000087077	2.0040815701646797e-08	8.720771740000906
ENSG00000108561	2.1048757596178774e-08	8.81673000532469
ENSG00000161970	2.306381148170101e-08	8.838678755329106
ENSG00000196205	2.4061998476087554e-08	8.807026153279457
ENSG00000262814	2.414049897386429e-08	7.6741068057427135
ENSG00000186687	2.4697019130647747e-08	8.666710056336267
ENSG00000180198	2.526600880668828e-08	8.661884489037083
ENSG00000147604	2.6356714447791456e-08	8.932556306349513
ENSG00000112578	2.696284338230849e-08	8.555965847139348
ENSG00000184924	2.758251837275152e-08	7.837754087088838
ENSG00000155380	2.812467219695508e-08	8.794781255320274
ENSG00000227097	2.9430303398590187e-08	8.85908691859441
ENSG00000240204	2.952578506094263e-08	6.38001402453913
ENSG00000230629	3.079479000893031e-08	7.667318935344529
ENSG00000138326	3.232497289922653e-08	8.928474673696451
ENSG00000163931	3.295752416049584e-08	8.882036127773668
ENSG00000147100	3.3710715884834554e-08	5.2658532668829094
ENSG00000123600	3.6775760056330524e-08	8.760587607356676
ENSG00000145912	3.689433224908251e-08	8.74017944409137
ENSG00000239415	3.859387185648099e-08	7.168348115863643
ENSG00000177410	3.947193461007051e-08	8.831515949197826
ENSG00000204805	3.947193461007051e-08	4.906469666025779
ENSG00000164038	4.036939903506573e-08	8.72893500530703
ENSG00000149100	4.1286680386665466e-08	8.875413449206656
ENSG00000122406	4.5018264194927776e-08	8.928474673696451
ENSG00000163682	4.603799039965975e-08	8.928474673696451
ENSG00000138430	4.69298735867394e-08	8.85092365328829
ENSG00000231767	5.366031524473743e-08	7.269705091377769
ENSG00000272960	5.3831478629976414e-08	6.7275050477224765
ENSG00000188266	5.592725791743614e-08	7.9500058676979775
ENSG00000224566	5.610544012185592e-08	5.7845021736566595
ENSG00000087269	5.8658636678639455e-08	8.725393500218233
ENSG00000063046	5.9977198317656e-08	8.908066510431146
ENSG00000169116	6.113026588864316e-08	8.908066510431146
ENSG00000170889	6.11302658886436e-08	8.932556306349513
ENSG00000096063	6.390510023402243e-08	8.841219801243058
ENSG00000137876	6.410791627761265e-08	8.903984877778084
ENSG00000233476	6.513140842310914e-08	8.169644457377123
ENSG00000149273	6.554523254878324e-08	8.936637939002575
ENSG00000198934	6.659099364524548e-08	8.029044757398385
ENSG00000166441	6.96060477337166e-08	8.928474673696451
ENSG00000142541	6.98264084636149e-08	8.936637939002575
ENSG00000155438	7.603886879937302e-08	8.653384903248552
ENSG00000152556	7.773513176728564e-08	8.81518941858558
ENSG00000077348	7.773513176728564e-08	8.708526842041723
ENSG00000214389	7.921825842606506e-08	8.23420664517998
ENSG00000105372	7.94681019259356e-08	8.936637939002575
ENSG00000234160	8.098330286508255e-08	7.3674516288007235
ENSG00000219470	8.304725279181261e-08	5.184008112656593
ENSG00000027869	8.462862860755488e-08	6.547967885004887
ENSG00000115107	8.651052077448017e-08	8.426070458380684
ENSG00000075290	8.678265619083847e-08	6.330040653516427
ENSG00000237857	8.871100243177932e-08	7.805316032793792
ENSG00000178105	9.096576193362433e-08	8.753964928789662
ENSG00000213609	9.211389926904514e-08	6.557194096689206
ENSG00000111845	9.684869511795216e-08	8.646762224681536
ENSG00000180822	1.0055391957235514e-07	8.55996768383872
ENSG00000232956	1.0737158911410616e-07	8.825893729805657
ENSG00000132122	1.077071850502396e-07	5.916283491689077
ENSG00000176871	1.100850141044142e-07	8.561047938967253
ENSG00000114391	1.1463679677821152e-07	8.928474673696451
ENSG00000243199	1.1463679677821152e-07	8.052994425752487
ENSG00000134419	1.1499439802606718e-07	8.873872862467547
ENSG00000109475	1.1499439802606718e-07	8.932556306349513
ENSG00000163811	1.223778978172256e-07	8.823352683891704
ENSG00000186615	1.2506916671431322e-07	7.244689270091313
ENSG00000164587	1.334919003891477e-07	8.928474673696451
ENSG00000241556	1.334919003891477e-07	6.42792898842963
ENSG00000218227	1.3599775142653971e-07	8.117768922909585
ENSG00000108107	1.3599775142653971e-07	8.924393041043391
ENSG00000230202	1.3599775142653971e-07	8.506366331784657
ENSG00000218426	1.3599775142653971e-07	8.382633289982431
ENSG00000120158	1.364198039345462e-07	8.693740898168587
ENSG00000198918	1.4202340985157908e-07	8.916229775737268
ENSG00000111832	1.4513252574993749e-07	8.85092365328829
ENSG00000143947	1.4558203755720555e-07	8.924393041043391
ENSG00000213315	1.478499216427625e-07	6.4835942131930615
ENSG00000171931	1.4830759104556763e-07	4.209190946313806
ENSG00000228981	1.4830759104556763e-07	4.797576881904996
ENSG00000171119	1.5108258948869163e-07	5.851002082026372
ENSG00000137818	1.5154995700752581e-07	8.936637939002575
ENSG00000116649	1.6169477424622495e-07	8.891739979818901
ENSG00000128567	1.6169477424622495e-07	8.372389310372933
ENSG00000140474	1.6522039601343085e-07	8.908066510431146
ENSG00000080608	1.724965589384613e-07	8.705445668563504
ENSG00000186468	1.724965589384613e-07	8.895821612471963
ENSG00000217130	1.789796601091446e-07	5.474149112854551
ENSG00000124743	1.7953045355256345e-07	6.37137546841978
ENSG00000105576	1.8343226722245178e-07	8.81518941858558
ENSG00000241923	1.9148394840409667e-07	6.061621253485461
ENSG00000099800	2.1642160556138583e-07	8.763128653270627
ENSG00000113356	2.1774777221395898e-07	8.309907836873451
ENSG00000198242	2.2245163960527301e-07	8.908066510431146
ENSG00000241680	2.2245163960527301e-07	5.1506021407643034
ENSG00000204856	2.272538822918276e-07	8.061494011541019
ENSG00000271978	2.314498928858003e-07	6.403697454076218
ENSG00000228541	2.40800290191474e-07	5.946413318739287
ENSG00000198298	2.5127901931497116e-07	7.703573258595259
ENSG00000105193	2.5127901931497116e-07	8.932556306349513
ENSG00000138131	2.512790193149725e-07	8.04813058009889
ENSG00000142676	2.520441686388975e-07	8.932556306349513
ENSG00000116251	2.6299612242222377e-07	8.908066510431146
ENSG00000214113	2.678296370706047e-07	8.649303270595489
ENSG00000167992	2.686435421869068e-07	7.22790364266189
ENSG00000213585	2.7357750621579503e-07	8.879495081859718
ENSG00000227008	2.9154695094684846e-07	6.270652286291065
ENSG00000144040	2.9688757219042935e-07	8.583457020582244
ENSG00000233927	3.0415593542470583e-07	8.928474673696451
ENSG00000239672	3.1065682980006893e-07	8.644221178767586
ENSG00000171759	3.153824711325199e-07	6.718087803233129
ENSG00000122643	3.3701503033485617e-07	8.801944061451556
ENSG00000100575	3.441944092177009e-07	8.561047938967251
ENSG00000273056	3.441944092177009e-07	5.459313635675593
ENSG00000148459	3.452320428011863e-07	7.648299932287066
ENSG00000178741	3.5792223556692855e-07	8.88765834716584
ENSG00000198521	3.5792223556692855e-07	6.839022396939051
ENSG00000252213	3.5792223556692855e-07	2.3605086700640383
ENSG00000134333	3.666319368531592e-07	8.903984877778084
ENSG00000180573	3.8931304199653374e-07	8.879495081859718
ENSG00000136149	3.8931304199653374e-07	7.948332767558315
ENSG00000205339	3.8931304199653374e-07	8.88765834716584
ENSG00000100304	3.9756765554035535e-07	8.81264837267163
ENSG00000247626	4.1458793252408774e-07	8.607946816500611
ENSG00000124784	4.233603456122971e-07	8.582456561407401
ENSG00000224578	4.233603456122971e-07	8.222758399313783
ENSG00000185641	4.3231221493172123e-07	7.530894766168721
ENSG00000183405	4.6998599776996706e-07	7.940966154345178
ENSG00000151131	4.6998599776996706e-07	8.654925489987662
ENSG00000105877	4.885387055552621e-07	6.411759278073756
ENSG00000123901	4.89994812305517e-07	6.590182132976566
ENSG00000173660	4.988199991204137e-07	8.908066510431146
ENSG00000073536	5.00305730836233e-07	8.505906000174079
ENSG00000229132	5.00305730836233e-07	6.228030819396638
ENSG00000177707	5.108263395922885e-07	8.396162250152004
ENSG00000178773	5.108263395922885e-07	5.517585675943217
ENSG00000062485	5.215607449351713e-07	8.903984877778084
ENSG00000168906	5.215607449351713e-07	8.906525923692037
ENSG00000236552	5.293613874612925e-07	8.745801663483538
ENSG00000268402	5.309349974383789e-07	6.775056072945875
ENSG00000265817	5.325131303079238e-07	5.360203059520061
ENSG00000197961	5.404720775538105e-07	8.789159035928103
ENSG00000165359	5.420776119523934e-07	8.81673000532469
ENSG00000213326	5.436877576139356e-07	6.305793408464331
ENSG00000173621	5.534461849698817e-07	7.241126600100745
ENSG00000244716	5.534461849698817e-07	7.243660269627843
ENSG00000213881	5.534461849698817e-07	5.578461514172871
ENSG00000168028	5.768789344569912e-07	8.932556306349513
ENSG00000117877	5.88952182691503e-07	7.673330192665971
ENSG00000237991	6.120251534152901e-07	6.554130147289767
ENSG00000176998	6.138357445528405e-07	4.716298672107788
ENSG00000139193	6.248085146809856e-07	8.59965954006632
ENSG00000179041	6.248085146809889e-07	8.629895566505025
ENSG00000178429	6.359707709437206e-07	6.782250542248383
ENSG00000241061	6.492370969516009e-07	6.341278880215998
ENSG00000184787	6.511539859509296e-07	8.912148143084208
ENSG00000141101	6.530763446305443e-07	8.663628882858047
ENSG00000092096	7.196831323010825e-07	8.470224482918237
ENSG00000165138	7.346328620551172e-07	8.813648831846471
ENSG00000213178	7.49882448240799e-07	6.595452198815588
ENSG00000146223	7.520857746320254e-07	8.868250643075376
ENSG00000239719	7.974887334417757e-07	6.214015840117702
ENSG00000166226	8.139966751566444e-07	8.85908691859441
ENSG00000172053	8.139966751566444e-07	8.898362658385915
ENSG00000200959	8.455342474101676e-07	3.823538710787801
ENSG00000186056	8.455342474101705e-07	8.438571880868588
ENSG00000145246	8.65525189356599e-07	8.85092365328829
ENSG00000233016	8.833911092476832e-07	8.759047020617567
ENSG00000106263	8.989877899789771e-07	8.903984877778084
ENSG00000154743	9.016129602874202e-07	8.547722785879536
ENSG00000221983	9.016129602874202e-07	8.924393041043391
ENSG00000123892	9.1752014593723e-07	6.349245694318154
ENSG00000110060	9.201975594902879e-07	8.591159954277789
ENSG00000113742	9.556979804693614e-07	8.928474673696451
ENSG00000181524	9.925191804525089e-07	8.281645650277605
ENSG00000137124	9.95407630134663e-07	8.641680132853633
ENSG00000156467	1.0129095255932994e-06	8.873872862467547
ENSG00000240509	1.0129095255932994e-06	6.46595167633465
ENSG00000108298	1.0188092388203825e-06	8.932556306349513
ENSG00000219665	1.0337040357520393e-06	8.282336867476866
ENSG00000164615	1.0367081202685573e-06	8.81673000532469
ENSG00000214485	1.0549104093232422e-06	7.355339244242094
ENSG00000137414	1.0549104093232422e-06	8.843760847157009
ENSG00000124571	1.0579739680550018e-06	8.88765834716584
ENSG00000172785	1.0985902436807733e-06	8.801944061451556
ENSG00000166557	1.1243286643028342e-06	8.879495081859718
ENSG00000173898	1.144013463641634e-06	8.879495081859718
ENSG00000138442	1.1473264405997171e-06	8.70598579612777
ENSG00000163013	1.1673996227115754e-06	8.827434316544766
ENSG00000152642	1.1707779401303155e-06	8.780995770621981
ENSG00000228903	1.1878115579865829e-06	8.495662020564582
ENSG00000105819	1.191246865910229e-06	8.85908691859441
ENSG00000165689	1.1946917616564832e-06	8.82081163797775
ENSG00000273281	1.2155639253153234e-06	6.970648311134726
ENSG00000105676	1.2439415470454722e-06	8.749343168572334
ENSG00000172115	1.2620010718958694e-06	8.899903245125024
ENSG00000200087	1.3139239294347449e-06	7.01766984764059
ENSG00000115268	1.3139239294347449e-06	8.932556306349513
ENSG00000156017	1.3406523861026144e-06	8.804485107365505
ENSG00000140374	1.3406523861026144e-06	8.857546331855302
ENSG00000130159	1.3445133025209178e-06	8.748342709397491
ENSG00000198838	1.3679050668490853e-06	8.27522677879245
ENSG00000118181	1.3956918432327562e-06	8.928474673696451
ENSG00000216866	1.3956918432327562e-06	5.839507878096446
ENSG00000175265	1.3956918432327562e-06	8.883576714512778
ENSG00000235837	1.424022764337388e-06	5.05341066161163
ENSG00000197696	1.4529080597992306e-06	8.119868213447402
ENSG00000151623	1.4529080597992385e-06	8.15233750660628
ENSG00000223598	1.5080586259594007e-06	2.2389768670713694
ENSG00000219747	1.5385858667194687e-06	6.06608193035424
ENSG00000241837	1.542995261916094e-06	8.694281025732852
ENSG00000228933	1.542995261916094e-06	5.36091462374426
ENSG00000118420	1.5474168437382542e-06	8.07768802875271
ENSG00000150779	1.574204070912072e-06	8.691199852254634
ENSG00000215086	1.574204070912072e-06	4.704621767282298
ENSG00000232341	1.574204070912072e-06	5.427789388522463
ENSG00000167775	1.6060212201255295e-06	8.800403474712446
ENSG00000196668	1.6384580888476937e-06	7.272692391785656
ENSG00000249096	1.6667631394366905e-06	8.875413449206656
ENSG00000171793	1.7052375211297945e-06	8.70752638286688
ENSG00000235174	1.7346538258841167e-06	7.996648220702617
ENSG00000100307	1.8052069083975985e-06	8.895821612471963
ENSG00000132423	1.8052069083976082e-06	8.109544437884216
ENSG00000215021	1.8415129839051287e-06	8.879495081859718
ENSG00000125485	1.8415129839051287e-06	8.598242964455379
ENSG00000135486	1.878522464974525e-06	8.924393041043391
ENSG00000184905	1.9108146324365656e-06	5.1195250952909745
ENSG00000141447	1.98262683542557e-06	8.180112283084721
ENSG00000230979	1.988257318950411e-06	7.076768282073124
ENSG00000173465	1.993903212510498e-06	8.73863885735226
ENSG00000105185	2.0281044579942025e-06	8.871331816553594
ENSG00000010319	2.0338593606322975e-06	7.048035118283845
ENSG00000164687	2.0687206945996926e-06	8.262389035822137
ENSG00000220785	2.152317643534132e-06	8.343817881801504
ENSG00000160256	2.158411824872979e-06	8.355062320585844
ENSG00000225200	2.195327579332447e-06	7.163565300957136
ENSG00000006625	2.2328513275901376e-06	8.601864265497863
ENSG00000172878	2.2328513275901376e-06	8.586077862449885
ENSG00000256604	2.3228253544478702e-06	4.672103884180749
ENSG00000197258	2.3293840239093587e-06	7.449846455846242
ENSG00000226525	2.3293840239093587e-06	6.294163370020628
ENSG00000144161	2.3359605327175683e-06	8.612108245107361
ENSG00000149806	2.3824995195433963e-06	8.908066510431146
ENSG00000247746	2.41628716218032e-06	7.2627017597916055
ENSG00000228205	2.4230998594783413e-06	7.39955302571709
ENSG00000221926	2.4299310582288637e-06	7.962672818913324
ENSG00000185950	2.4713094876586276e-06	7.685094719998334
ENSG00000179820	2.563303910412022e-06	8.604661835940536
ENSG00000145194	2.570515416618236e-06	8.47733457160265
ENSG00000247095	2.606867045213642e-06	7.569648954630399
ENSG00000168661	2.6141965474637473e-06	7.819986804707417
ENSG00000213741	2.6215458948198767e-06	8.92031140839033
ENSG00000100528	2.6660616196253614e-06	8.85500528594135
ENSG00000197646	2.7189169265295063e-06	7.969846824892189
ENSG00000213402	2.7189169265295063e-06	8.636314437990183
ENSG00000080561	2.772780578055282e-06	8.4987431940428
ENSG00000132341	2.8197659402291853e-06	8.916229775737268
ENSG00000080947	2.8276709994362025e-06	7.5075706212563675
ENSG00000137841	2.8276709994362025e-06	8.775913678794078
ENSG00000230383	2.932398618065885e-06	6.215037582439684
ENSG00000124313	2.9323986180658953e-06	8.651383984898864
ENSG00000109107	2.9903270759059323e-06	8.505365872609813
ENSG00000242021	3.057880218263646e-06	5.45023411481958
ENSG00000155130	3.1095066894227733e-06	8.899903245125024
ENSG00000172893	3.109506689422801e-06	8.753964928789662
ENSG00000233680	3.17079825638614e-06	6.584998080389815
ENSG00000261533	3.17079825638614e-06	6.814161020982413
ENSG00000141076	3.17079825638614e-06	8.796321842059383
ENSG00000205143	3.17079825638614e-06	5.194099159519047
ENSG00000139926	3.2332518548222603e-06	8.718230694086953
ENSG00000164841	3.287724369547215e-06	7.078372250185365
ENSG00000138629	3.2877243695472444e-06	8.841219801243058
ENSG00000137720	3.2877243695472444e-06	8.788158576753261
ENSG00000174915	3.296888574682237e-06	8.693740898168587
ENSG00000168938	3.2968885746822545e-06	7.253024245558492
ENSG00000178715	3.4277975651768935e-06	6.675036550881548
ENSG00000169857	3.49511386029862e-06	8.741720030830479
ENSG00000224032	3.49511386029862e-06	8.797322301234228
ENSG00000166012	3.49511386029862e-06	8.837138168589997
ENSG00000063177	3.553824432984177e-06	8.932556306349513
ENSG00000145220	3.563701337953751e-06	8.452844775684284
ENSG00000162129	3.563701337953751e-06	8.643220719592742
ENSG00000233297	3.6134833773187706e-06	6.484134147855428
ENSG00000111142	3.6335829690870028e-06	8.808566740018566
ENSG00000055044	3.7047821193697605e-06	8.84938306654918
ENSG00000227939	3.756458448880913e-06	7.386655188913058
ENSG00000213965	3.7668766048102384e-06	8.4987431940428
ENSG00000136271	3.8512284521689805e-06	8.841219801243058
ENSG00000122026	3.8512284521689805e-06	8.924393041043391
ENSG00000136270	3.915681785732161e-06	8.798862887973337
ENSG00000244165	3.9811721031247716e-06	8.249683806252374
ENSG00000007516	3.992189091182614e-06	7.536669537977687
ENSG00000105369	4.058909411726927e-06	8.863168551247472
ENSG00000169071	4.138105651036709e-06	8.480435784097114
ENSG00000226851	4.218787007488284e-06	6.072001036441746
ENSG00000226243	4.3128469683806165e-06	6.135977017665188
ENSG00000135318	4.384712057851835e-06	6.781663959782127
ENSG00000115944	4.396800983923073e-06	8.83813862776484
ENSG00000198618	4.556903116682997e-06	7.748490919898903
ENSG00000232640	4.569448174417121e-06	6.561503176661042
ENSG00000166569	4.632673197692458e-06	4.903955434513344
ENSG00000119705	4.6454187405980716e-06	8.658546791030144
ENSG00000101400	4.658197994312979e-06	8.378631453283058
ENSG00000172667	4.658197994312979e-06	8.802944520626395
ENSG00000232445	4.748603863320439e-06	4.7595617223955236
ENSG00000136521	4.748603863320439e-06	8.869791229814485
ENSG00000221027	4.814209734159537e-06	2.351980381963055
ENSG00000174100	4.840695319541499e-06	8.711608015519941
ENSG00000125046	4.920995199176926e-06	5.236856082853018
ENSG00000124614	4.934502401357135e-06	7.666180025949068
ENSG00000243829	5.002574743342083e-06	6.669304422557387
ENSG00000175505	5.016297110360923e-06	7.334784465380056
ENSG00000197180	5.016297110360923e-06	6.797081155554533
ENSG00000183971	5.113371787256557e-06	5.189307503146501
ENSG00000084092	5.1273861446448106e-06	8.710607556345098
ENSG00000132361	5.198013502327448e-06	8.882036127773668
ENSG00000259418	5.212250741948459e-06	2.328119339270878
ENSG00000249859	5.38604780752705e-06	8.719771280826063
ENSG00000214357	5.415550199929629e-06	5.444776415987591
ENSG00000133056	5.504992094772033e-06	8.691199852254634
ENSG00000272798	5.6111354259436155e-06	2.5232870452848704
ENSG00000099624	5.626458367447059e-06	8.857546331855302
ENSG00000187243	5.7192438125066124e-06	4.140817181393618
ENSG00000234753	5.734850299328681e-06	3.7122024530839206
ENSG00000225093	5.8134984918110815e-06	7.033559324903365
ENSG00000220848	5.829352003012171e-06	6.748453221189786
ENSG00000167112	5.941495328910392e-06	8.729475132871295
ENSG00000117020	6.055709713739144e-06	8.049116600181282
ENSG00000136933	6.055709713739144e-06	8.707322575785023
ENSG00000117016	6.172031682445975e-06	7.589663942824442
ENSG00000228323	6.273441824632154e-06	6.011960347883107
ENSG00000224728	6.3937768713384305e-06	6.299033255946786
ENSG00000271538	6.516327257761716e-06	7.216416781545008
ENSG00000102316	6.516327257761716e-06	8.871331816553594
ENSG00000005022	6.641131918411372e-06	8.890199393079792
ENSG00000160323	6.641131918411372e-06	8.328031478753525
ENSG00000114270	6.641131918411372e-06	8.382837097064286
ENSG00000109084	6.641131918411372e-06	8.56558990323089
ENSG00000114767	6.6591474779051424e-06	8.704985336952928
ENSG00000242697	6.749931547048931e-06	5.271232063092356
ENSG00000240972	6.768230436455168e-06	4.87003745616673
ENSG00000265112	6.768230436455168e-06	5.515749171767905
ENSG00000150753	6.786576959427578e-06	8.879495081859718
ENSG00000005801	6.786576959427578e-06	8.679955413470292
ENSG00000171502	6.879028232650136e-06	8.714945713526879
ENSG00000231409	6.9163463435460705e-06	5.195203334407151
ENSG00000130511	7.0104940428849845e-06	8.670251561425063
ENSG00000188976	7.029470681703189e-06	8.818270592063799
ENSG00000183248	7.163694910574696e-06	5.717120160831514
ENSG00000177283	7.280699697380101e-06	5.367472874634083
ENSG00000105929	7.280699697380101e-06	2.892655931619928
ENSG00000144895	7.419524603935767e-06	8.88765834716584
ENSG00000213885	7.439562995197622e-06	6.328072496542593
ENSG00000170365	7.5608887813139915e-06	8.178961071171157
ENSG00000120705	7.5812935259161075e-06	8.883576714512778
ENSG00000235609	7.704836541764214e-06	5.932623072285813
ENSG00000139112	7.725614029554753e-06	8.867250183900534
ENSG00000122122	7.872569656344528e-06	8.834597122676044
ENSG00000230055	7.872569656344528e-06	8.461548168554673
ENSG00000185905	7.872569656344528e-06	8.895821612471963
ENSG00000228624	8.000663734361495e-06	5.630688968749779
ENSG00000168487	8.02220630192963e-06	7.79753620549315
ENSG00000123213	8.130756872535403e-06	8.63505745428662
ENSG00000128040	8.174570618904472e-06	6.876881850089779
ENSG00000220583	8.285098514346692e-06	6.755013782140424
ENSG00000107815	8.46493192893128e-06	8.620191714459795
ENSG00000169710	8.487672732535316e-06	8.81927105123864
ENSG00000124802	8.625353564703722e-06	8.162738175774564
ENSG00000173702	8.765175960401938e-06	3.8614281661943015
ENSG00000167136	8.931051187997178e-06	7.727944643309251
ENSG00000170515	9.099935781403462e-06	8.806025694104614
ENSG00000225793	9.124310838600213e-06	6.349676941982664
ENSG00000242715	9.27188178703066e-06	6.255227603496334
ENSG00000136295	9.271881787030742e-06	8.389255968549444
ENSG00000100462	9.472208072866883e-06	8.635517785897196
ENSG00000112699	9.625170491931339e-06	8.758046561442722
ENSG00000134001	9.625170491931339e-06	8.875413449206656
ENSG00000005187	9.780500604602086e-06	8.225990662426995
ENSG00000239789	9.832809486259724e-06	7.699340536307203
ENSG00000269979	9.99135094331613e-06	7.082026882942051
ENSG00000214274	1.0018011741542415e-05	7.704298617006939
ENSG00000168263	1.001801174154245e-05	4.389666905262855
ENSG00000236801	1.0179414974829048e-05	7.077564714632101
ENSG00000133131	1.020655681682941e-05	8.515609852219312
ENSG00000235776	1.0343310303027303e-05	6.216002321770733
ENSG00000235508	1.0343310303027303e-05	4.791025536696622
ENSG00000128915	1.0370871045037824e-05	8.845301433896118
ENSG00000160838	1.05657774425017e-05	5.0156946283792445
ENSG00000105426	1.0565777442501794e-05	7.356738860896765
ENSG00000132359	1.0565777442501794e-05	8.783536816535934
ENSG00000137692	1.0593906314956698e-05	8.663628882858047
ENSG00000165283	1.0735631123348557e-05	8.869791229814485
ENSG00000196756	1.0735631123348557e-05	8.705445668563504
ENSG00000100814	1.0792828532713684e-05	8.70444520938866
ENSG00000188596	1.0966179122547656e-05	8.79378079614543
ENSG00000100084	1.0966179122547715e-05	8.172232620814144
ENSG00000196262	1.1142197320062375e-05	8.92031140839033
ENSG00000228612	1.1350975639073064e-05	2.140185401365847
ENSG00000241511	1.1381105522736882e-05	5.025322320198666
ENSG00000175792	1.1381105522736882e-05	8.76412911244547
ENSG00000160606	1.1532908516119373e-05	7.145828218965141
ENSG00000137038	1.1563501136781713e-05	8.697822530821648
ENSG00000240395	1.1563501136781713e-05	5.052479812457859
ENSG00000108387	1.159417153576244e-05	6.918952290228546
ENSG00000230592	1.1811058003907915e-05	3.7592545256641685
ENSG00000248290	1.1811058003907915e-05	5.119005024306059
ENSG00000171425	1.1811058003907915e-05	8.712608474694784
ENSG00000127990	1.1968352053683843e-05	6.270750425115223
ENSG00000167962	1.2031830153615503e-05	8.743720949180164
ENSG00000251537	1.2031830153615503e-05	4.148610646409572
ENSG00000086189	1.2031830153615503e-05	8.801403933887288
ENSG00000110104	1.2224206321505196e-05	8.446682428727847
ENSG00000214026	1.2256554263297613e-05	8.745261535919273
ENSG00000100348	1.2452371386648913e-05	8.807026153279457
ENSG00000179431	1.2452371386648913e-05	6.383333112995536
ENSG00000178982	1.2452371386648913e-05	8.899903245125024
ENSG00000225159	1.2452371386648913e-05	5.191837390157049
ENSG00000268355	1.2651184495643048e-05	8.714201778880756
ENSG00000183298	1.2921004569915671e-05	6.77134444989466
ENSG00000213104	1.2921004569915671e-05	4.388755049832004
ENSG00000225031	1.3092432872956202e-05	6.3484016838544255
ENSG00000226124	1.3371259197958078e-05	7.087128676889926
ENSG00000166532	1.3371259197958125e-05	7.629834706897061
ENSG00000180530	1.3619891018256608e-05	8.2839828891097
ENSG00000164182	1.361989101825668e-05	8.601660458416006
ENSG00000090661	1.3655769374413336e-05	8.691996504347621
ENSG00000235065	1.3909464921562817e-05	7.8117107281207145
ENSG00000074800	1.4167671647545552e-05	8.895821612471963
ENSG00000201512	1.4392640042460365e-05	5.976952335548223
ENSG00000164346	1.4392640042460365e-05	8.882036127773668
ENSG00000178562	1.4392640042460365e-05	8.461724897129702
ENSG00000228590	1.4621027588909674e-05	7.144251158120268
ENSG00000156413	1.4621027588909674e-05	4.734746619955642
ENSG00000169684	1.4891867142653066e-05	6.340533607185786
ENSG00000104047	1.4930948537460643e-05	8.833056535936935
ENSG00000119280	1.5207281320350384e-05	8.08076920223093
ENSG00000261320	1.5247154986917893e-05	1.1522891791791583
ENSG00000162882	1.5733515734990287e-05	6.563957090218839
ENSG00000244625	1.577470953791974e-05	8.311908755223138
ENSG00000146701	1.5774709537919825e-05	8.890199393079792
ENSG00000239103	1.602404931676718e-05	3.6779082842365836
ENSG00000081913	1.606597108476645e-05	7.572543545105539
ENSG00000272006	1.6277159770098888e-05	5.98258611892934
ENSG00000213280	1.6277159770098888e-05	5.103511121696741
ENSG00000224858	1.662059968229543e-05	5.659597773953663
ENSG00000170854	1.692679021452273e-05	8.775913678794078
ENSG00000105926	1.692679021452273e-05	8.716690107347844
ENSG00000087842	1.6970970037546113e-05	7.383799637996001
ENSG00000236330	1.7238375773029087e-05	4.842741008467666
ENSG00000196812	1.760119566991832e-05	8.058280324662247
ENSG00000131876	1.760119566991832e-05	8.792240209406321
ENSG00000100353	1.760119566991832e-05	8.912148143084208
ENSG00000171469	1.787809477924399e-05	8.769751331837641
ENSG00000150776	1.792464805575028e-05	8.716690107347844
ENSG00000257913	1.815915984556672e-05	5.955939954903996
ENSG00000130741	1.815915984556672e-05	8.908066510431146
ENSG00000181026	1.820641321731503e-05	8.873872862467547
ENSG00000154518	1.8492413901017408e-05	8.867250183900534
ENSG00000148291	1.8540496704556668e-05	8.32603056040384
ENSG00000166788	1.892948909131831e-05	8.550343627747177
ENSG00000197451	1.9176561662094032e-05	8.875413449206656
ENSG00000139190	1.9176561662094134e-05	8.830515490022984
ENSG00000181924	1.922634504063756e-05	8.76566969918458
ENSG00000271646	1.9226345040637628e-05	8.492120515475786
ENSG00000152784	1.952765183713674e-05	8.256819533876829
ENSG00000135828	1.9578306796519177e-05	8.472712811385323
ENSG00000075239	1.962908744526646e-05	8.831515949197826
ENSG00000100129	1.962908744526646e-05	8.928474673696451
ENSG00000049089	1.9884886427263044e-05	8.714149061433893
ENSG00000273032	1.9884886427263116e-05	7.198407296365056
ENSG00000175768	1.9884886427263116e-05	8.042665050265507
ENSG00000119335	1.9936427460123572e-05	8.92031140839033
ENSG00000175390	1.9936427460123572e-05	8.899903245125024
