# Supplementary material for: Machine learning predicts treatment sensitivity in multiple myeloma based on molecular and clinical information coupled with drug response
Source: PLoS One. 2021 Jul 28;16(7):e0254596. doi: 10.1371/journal.pone.0254596 (PMC8318243; doi:10.1371/journal.pone.0254596)
Supplement: S1 File — (ZIP) [file pone.0254596.s004.zip › Supplementary Material 1/13q34/selected_genes_experiment_0.csv]

gene	pvalue	entropy
ENSG00000134884	4.518903134178362e-46	8.914059220786392
ENSG00000088448	2.3421974323104157e-36	8.885603936233545
ENSG00000186184	1.0723242241576861e-32	8.874405206549955
ENSG00000126226	5.864725384012752e-30	8.75245398703776
ENSG00000133112	9.576599458267556e-30	8.942514505339238
ENSG00000122026	9.576599458267556e-30	8.930319383388017
ENSG00000136104	3.952462841256608e-29	8.827159042936465
ENSG00000102763	5.818968325921466e-28	8.76311478479759
ENSG00000139746	6.796097210925889e-28	8.859679368139718
ENSG00000139842	1.548104765371743e-27	8.829689759395484
ENSG00000122033	1.689568036667562e-27	8.767179825447998
ENSG00000136152	7.431396752531978e-27	8.837819840696298
ENSG00000134899	7.936709415194908e-27	8.592841537824386
ENSG00000130177	1.4680239685417398e-26	8.889668976883954
ENSG00000102471	2.588372770764908e-26	8.816498245176636
ENSG00000102572	4.9755917253414593e-26	8.806833839684433
ENSG00000229152	1.2376797391849189e-25	8.160174489950228
ENSG00000122034	1.3198060008334004e-25	8.875939530741345
ENSG00000118971	2.3305675717096906e-25	8.09434221823619
ENSG00000118939	3.897177050534045e-25	6.72040140893993
ENSG00000005810	6.1026532520679275e-25	8.901864098835173
ENSG00000132952	1.0486257116506265e-24	8.749923270578742
ENSG00000120685	1.4884831275360578e-24	8.843419205538092
ENSG00000088451	3.76274818316849e-24	8.534396644527305
ENSG00000244754	6.662170145544917e-24	8.863744408790124
ENSG00000125304	1.0761981343674181e-23	8.918124261436798
ENSG00000220749	1.714885933775028e-23	7.067912957984264
ENSG00000253051	5.844509561933139e-23	5.269462013664913
ENSG00000227354	1.1726951629875678e-22	7.9683115776766344
ENSG00000256164	1.3894398702423148e-22	3.5618441976954247
ENSG00000083520	1.3894398702423148e-22	8.819028961635654
ENSG00000188243	6.698839792530536e-22	8.731590851861966
ENSG00000065150	7.59809682985858e-22	8.88153889558314
ENSG00000152749	8.458824955325401e-22	8.73059445959434
ENSG00000164647	1.8200963042616594e-21	6.022760030074445
ENSG00000136100	1.8200963042616854e-21	8.832758407778263
ENSG00000134905	3.0604404204021164e-21	8.783439988049624
ENSG00000242444	4.081471556379527e-21	3.8587590751713026
ENSG00000197121	6.759224706245341e-21	7.766619404064403
ENSG00000255920	1.0885909819890994e-20	3.3574639029447924
ENSG00000175198	2.5640489228547424e-20	8.398971460618586
ENSG00000057294	3.700052279104068e-20	7.650307845437615
ENSG00000133114	4.1748961591698924e-20	8.646224998203431
ENSG00000110092	4.6766534231176746e-20	8.797169434192233
ENSG00000188342	4.84535368825145e-20	8.749385338654982
ENSG00000136169	6.708617816089418e-20	8.802768799034027
ENSG00000134900	7.301496564612795e-20	8.859679368139718
ENSG00000083544	7.862575861882443e-20	8.618766105918214
ENSG00000213860	8.318489651561233e-20	5.58633723426822
ENSG00000088387	9.918448668746513e-20	8.758053351879555
ENSG00000120686	1.4587841882393703e-19	8.89373401753436
ENSG00000102805	1.7073503456707587e-19	8.701601243117732
ENSG00000136122	2.8292472333753116e-19	8.14544865153999
ENSG00000196199	3.8519168374672933e-19	8.839354164887686
ENSG00000102710	4.4539943535982695e-19	8.725788508422388
ENSG00000102606	6.012591733245975e-19	8.739262472818913
ENSG00000169062	9.36358625164491e-19	8.786508636432401
ENSG00000197584	1.0340755719920394e-18	7.58357370903834
ENSG00000169432	1.0340755719920394e-18	8.587497654728672
ENSG00000083535	1.1225125085431988e-18	8.385700474819846
ENSG00000243181	1.7247459917133839e-18	4.608707678406679
ENSG00000171208	2.044000545794615e-18	8.413291341833252
ENSG00000230091	3.1309533896408104e-18	7.525753067831321
ENSG00000220842	3.3950276889392585e-18	6.62967109383028
ENSG00000229521	4.705668177874963e-18	3.227496944408348
ENSG00000223685	4.7853538067731675e-18	7.102143282018319
ENSG00000139675	5.186785255731406e-18	7.992942922928204
ENSG00000189403	5.565202085571955e-18	8.922189302087205
ENSG00000204899	8.424066202433029e-18	8.651286431121466
ENSG00000226352	9.593027484017691e-18	5.35194742695852
ENSG00000125247	3.1311317024838337e-17	8.542782207574202
ENSG00000152484	4.272989925433677e-17	8.80023808257501
ENSG00000198715	4.5762233759561834e-17	8.712799972801323
ENSG00000243406	6.337667501944391e-17	7.067945051163778
ENSG00000139505	7.775271862366995e-17	8.783977919973383
ENSG00000180660	8.109736011283877e-17	6.840885596969818
ENSG00000133103	1.003949947886724e-16	8.715330689260341
ENSG00000132953	1.003949947886724e-16	8.776844230940199
ENSG00000120690	1.1911513382207195e-16	8.885603936233545
ENSG00000139826	1.2301506125005537e-16	8.648755714662448
ENSG00000102786	1.3857145748856875e-16	8.754984703496778
ENSG00000066185	2.3966794484344437e-16	6.728392175819749
ENSG00000102531	2.498195867264612e-16	8.934384424038425
ENSG00000152520	2.5627634042644466e-16	8.802768799034027
ENSG00000233672	2.883451501267957e-16	5.876819906009688
ENSG00000165837	3.6713819356355664e-16	5.23489180999319
ENSG00000233695	4.91323860706927e-16	6.7154320654658175
ENSG00000120697	6.10852490418307e-16	8.866275125249143
ENSG00000136159	7.881064819581099e-16	8.422488819271289
ENSG00000203778	8.081494210982399e-16	7.790951232131894
ENSG00000260388	8.497547717704849e-16	4.288762840166911
ENSG00000126216	8.851081031716714e-16	8.68920314256873
ENSG00000262468	9.306154521629712e-16	7.980086362035333
ENSG00000165416	1.0780573507657373e-15	8.720930054102137
ENSG00000126952	1.1619989444605575e-15	6.008482496131431
ENSG00000150459	1.4010812401515856e-15	8.804303123225415
ENSG00000132950	1.6368617663354053e-15	8.520129266460938
ENSG00000144061	1.807856614222332e-15	6.9064568530260235
ENSG00000228397	1.853285469364458e-15	5.521624604367294
ENSG00000236444	2.4411295323530273e-15	4.423154950018982
ENSG00000136161	2.5647791396224125e-15	8.81243320452623
ENSG00000166171	2.830882987791153e-15	8.153049268627345
ENSG00000174448	3.143443409584332e-15	3.446314441400928
ENSG00000171365	3.1628528496585936e-15	8.104568298006546
ENSG00000156535	3.632163012899407e-15	6.993145256047939
ENSG00000121741	3.688366324136845e-15	8.88153889558314
ENSG00000128581	4.06891020549495e-15	7.760378222311009
ENSG00000224418	4.339399981800046e-15	5.084309003206749
ENSG00000133111	4.934611785177568e-15	8.36056932039586
ENSG00000234782	5.610090147839026e-15	7.334801499085587
ENSG00000102738	5.6616828917103676e-15	8.762118392529963
ENSG00000120675	5.801559561832183e-15	8.811895272602468
ENSG00000102796	6.036153013526036e-15	8.119708561322652
ENSG00000244582	7.865186655171762e-15	4.25350363083905
ENSG00000147872	9.520563478492008e-15	8.73872454089515
ENSG00000176268	1.0145200379223394e-14	4.810816549261835
ENSG00000174405	1.0712599136333804e-14	8.655889403695634
ENSG00000163995	1.2382942494678898e-14	5.314396448533913
ENSG00000127870	1.4053117198746616e-14	8.70773853988329
ENSG00000136144	1.4969495067710766e-14	8.783439988049624
ENSG00000253710	1.5566001407261124e-14	8.269066169971767
ENSG00000165487	1.835946396250155e-14	8.748388946387355
ENSG00000188811	1.9261004545796055e-14	8.832758407778263
ENSG00000172766	2.0819809614848356e-14	8.711265648609933
ENSG00000126790	3.058880926933398e-14	8.688409728898884
ENSG00000170919	3.2850160762899786e-14	8.259939696403325
ENSG00000185101	3.314415268694246e-14	8.757515419955796
ENSG00000123200	3.8102804985193355e-14	8.837819840696298
ENSG00000139597	3.8102804985193355e-14	8.723998702484916
ENSG00000139737	4.417998024510749e-14	8.668084525646853
ENSG00000136141	4.5237071966345283e-14	8.590769281709235
ENSG00000134882	4.591035292751897e-14	8.371768050079451
ENSG00000136156	7.773466513373517e-14	8.930319383388017
ENSG00000136146	8.075124150609748e-14	8.600971619125199
ENSG00000259343	8.867598139167562e-14	7.76747790891719
ENSG00000264539	9.483964132737067e-14	4.239043069806716
ENSG00000134864	9.93740331113842e-14	8.119779565192244
ENSG00000173171	1.1069250335741175e-13	8.527262955494121
ENSG00000168852	1.2044174355100501e-13	5.413971966967075
ENSG00000120688	1.446239672222582e-13	8.223760287745236
ENSG00000101489	1.480177166697744e-13	5.236478655250174
ENSG00000136147	1.5017845520784693e-13	8.719395729910747
ENSG00000152193	1.5148975660265662e-13	7.52924729543972
ENSG00000196368	1.6098948273399032e-13	6.220834485330332
ENSG00000139344	1.73565726830866e-13	7.775924442822686
ENSG00000107518	1.9482308186345818e-13	4.951425070181905
ENSG00000242571	2.0520517195302355e-13	4.6877322299201785
ENSG00000205106	2.198982347389605e-13	4.8723406245107626
ENSG00000139514	2.250220955788847e-13	8.901864098835173
ENSG00000163947	2.2828393082544754e-13	8.813429596793856
ENSG00000075945	2.4249880920824273e-13	8.724995094752542
ENSG00000168615	3.305280291731307e-13	8.849018570379888
ENSG00000232224	3.3337599128190424e-13	6.947809507832535
ENSG00000187944	4.562261627490384e-13	3.4261205025286556
ENSG00000151773	5.140539410166608e-13	7.8878423010896945
ENSG00000112981	5.379289068371785e-13	4.595354644388792
ENSG00000091483	5.923392168282647e-13	8.829689759395484
ENSG00000169905	5.923392168282647e-13	8.844953529729482
ENSG00000143387	6.059075612695897e-13	8.122829712853731
ENSG00000143401	6.577018721140394e-13	8.865278732981514
ENSG00000198157	6.881153693575424e-13	8.332114035843015
ENSG00000139517	7.138402434692165e-13	8.336585033688989
ENSG00000102096	7.856722900970273e-13	8.938449464688832
ENSG00000185896	8.035798539258675e-13	8.869343773631922
ENSG00000142733	8.035798539258731e-13	8.490933071386545
ENSG00000228889	8.218882691137508e-13	5.638131242496125
ENSG00000163898	8.917568744984749e-13	5.270519346820444
ENSG00000014914	9.043792554138131e-13	7.371809640670237
ENSG00000007968	9.12036760545829e-13	8.712262040877564
ENSG00000203995	9.539651524364991e-13	7.281247881922412
ENSG00000272016	9.94989815820327e-13	6.681429989900043
ENSG00000153487	1.0175732534976419e-12	8.345588000239541
ENSG00000254911	1.0261712199816933e-12	7.515867183020042
ENSG00000144935	1.0494495530950395e-12	6.601118464781672
ENSG00000083642	1.0642611060525084e-12	8.746854622195965
ENSG00000058668	1.1037389079800405e-12	8.871874490090939
ENSG00000023516	1.1382639557432025e-12	8.857148651680701
ENSG00000183155	1.298121738298904e-12	8.482802990085732
ENSG00000171206	1.298121738298904e-12	8.820563285827042
ENSG00000143257	1.3274452046605202e-12	5.812784038770266
ENSG00000169740	1.3764891198641663e-12	8.538999617101473
ENSG00000150401	1.419374402804424e-12	8.428626116036844
ENSG00000241612	1.6178763321490444e-12	3.8354646061241002
ENSG00000174938	1.617876332149056e-12	5.838677598926876
ENSG00000125246	1.6774353734993493e-12	8.31219478978655
ENSG00000184719	1.858985233365585e-12	8.301331013428936
ENSG00000005812	1.9979666466065302e-12	8.802768799034027
ENSG00000213612	2.0427469848201887e-12	5.189349049198802
ENSG00000120662	2.135284162574306e-12	8.39490641996818
ENSG00000260992	2.3458039814472903e-12	5.978901512510167
ENSG00000139687	2.3784341657019975e-12	8.897799058184765
ENSG00000197747	2.4858740800624105e-12	8.776844230940199
ENSG00000168159	2.5413666584376803e-12	8.885603936233545
ENSG00000213995	2.6341464573638587e-12	8.502131801070137
ENSG00000139793	2.7152433477703064e-12	8.86780944944053
ENSG00000133065	2.7757574248054942e-12	8.807830231952062
ENSG00000101134	3.158954876902449e-12	4.101219331050012
ENSG00000150477	3.158954876902449e-12	8.091659233965377
ENSG00000136153	3.46807183350915e-12	8.17375346064335
ENSG00000239827	3.623629483156513e-12	5.005800628719221
ENSG00000228444	4.121265117523136e-12	5.3004265980169585
ENSG00000217027	4.497848618100441e-12	6.975980351629391
ENSG00000158220	5.002676648212812e-12	5.356812515877291
ENSG00000165475	5.08512470930988e-12	8.660950836613667
ENSG00000143294	5.654488031962207e-12	8.863744408790124
ENSG00000112218	5.986512105990393e-12	8.157828251367699
ENSG00000236577	6.035479437972765e-12	5.448979942552867
ENSG00000120334	6.035479437972765e-12	7.983613470761979
ENSG00000102057	6.252251504448444e-12	7.546701251746883
ENSG00000219133	6.61866076669789e-12	3.6962140923172275
ENSG00000110876	7.355860639000164e-12	8.922189302087205
ENSG00000134590	7.415793741496059e-12	8.707200607959528
ENSG00000143549	7.51674846209793e-12	8.914059220786392
ENSG00000168477	7.743618204525572e-12	7.290506389523638
ENSG00000143515	8.020407168878238e-12	8.934384424038425
ENSG00000216990	8.262175169452019e-12	4.882687597046881
ENSG00000221100	9.378247670942517e-12	3.7082605929163504
ENSG00000204977	1.064181440224194e-11	8.698074134391087
ENSG00000155962	1.184756094210483e-11	8.844953529729482
ENSG00000132964	1.2702107842881767e-11	8.402701547943018
ENSG00000120656	1.280451669871316e-11	8.691478377281664
ENSG00000260101	1.3257723588245162e-11	8.715868621184102
ENSG00000143158	1.3436190588447344e-11	8.767179825447998
ENSG00000105982	1.4023261796708842e-11	7.871884546222574
ENSG00000168528	1.5031316866720662e-11	7.822438382266524
ENSG00000153531	1.51521066579351e-11	6.479854622680321
ENSG00000163191	1.5355541152036143e-11	8.802768799034027
ENSG00000171161	1.5897086764403478e-11	8.674680282756276
ENSG00000143553	1.6457344620605815e-11	8.68181397178946
ENSG00000133328	1.6589358646932508e-11	7.457304263405359
ENSG00000165188	1.672241072080984e-11	5.114388321134508
ENSG00000139508	1.672241072080984e-11	8.708734932150918
ENSG00000144369	1.7920218907651807e-11	8.33344538143662
ENSG00000143368	1.855026950935111e-11	8.802768799034027
ENSG00000139641	1.8948733055197202e-11	8.909994180135985
ENSG00000025423	2.1351416822131543e-11	6.4008148944529975
ENSG00000085552	2.1636144812332184e-11	6.112039609770436
ENSG00000123178	2.2692316747828224e-11	8.230153066256875
ENSG00000197208	2.2873191296005204e-11	7.326515248290233
ENSG00000120699	2.317779391569136e-11	8.610636024617401
ENSG00000225598	2.4696118600721448e-11	3.214672286091681
ENSG00000261801	2.576205242348079e-11	3.925200798589429
ENSG00000163584	2.589842437532682e-11	8.869343773631922
ENSG00000160712	2.7591106245269098e-11	8.926254342737613
ENSG00000153495	2.7810169805492466e-11	4.875568659715972
ENSG00000159712	2.8779305852693224e-11	6.056170242125602
ENSG00000123179	2.93920664952615e-11	8.515526293886769
ENSG00000204616	3.0415174994608744e-11	5.275906062897615
ENSG00000133104	3.1889605024043695e-11	8.857148651680701
ENSG00000150630	3.3258850260507026e-11	7.4523178586451735
ENSG00000157045	3.3258850260507265e-11	8.782443595781995
ENSG00000138172	3.396491123013568e-11	7.9780085287603075
ENSG00000182472	3.441363553921017e-11	8.082532760396933
ENSG00000214460	3.542137374564281e-11	5.408987223165735
ENSG00000149926	3.6172378362587376e-11	5.13157319641156
ENSG00000173110	4.2324460515050844e-11	7.625726830042079
ENSG00000164237	4.506261008839913e-11	7.930291316768311
ENSG00000172955	4.5654524533154417e-11	6.229671736615406
ENSG00000229503	4.760029286802844e-11	3.0305810788392633
ENSG00000136636	4.8224837067385154e-11	8.840888489079076
ENSG00000261485	4.860340899540717e-11	6.44306128021496
ENSG00000136943	4.962722315516376e-11	4.5231809154256375
ENSG00000238121	4.962722315516376e-11	8.013867364489373
ENSG00000116161	5.067215294141782e-11	8.82309400228606
ENSG00000177628	5.2008658529124035e-11	8.857148651680701
ENSG00000133106	5.310266816356679e-11	8.747851014463592
ENSG00000159352	5.310266816356698e-11	8.870340165899549
ENSG00000089050	5.846275743526403e-11	8.279471485985512
ENSG00000143420	5.846275743526403e-11	8.89373401753436
ENSG00000158882	5.891988079495074e-11	8.335588641421362
ENSG00000017621	6.742278220368912e-11	7.205553191529304
ENSG00000206549	6.883337738241446e-11	6.376413587439532
ENSG00000185499	6.883337738241446e-11	7.563741472470573
ENSG00000198892	6.972963207477752e-11	7.52003577313151
ENSG00000179630	7.082023042095069e-11	8.43269115668725
ENSG00000120913	7.174180688316584e-11	8.051907247427751
ENSG00000132481	7.324080895661071e-11	8.545057442287135
ENSG00000267270	7.832747529708458e-11	7.178541488383023
ENSG00000151849	8.20500047846636e-11	8.698074134391087
ENSG00000257698	8.550395024533586e-11	8.13609223094217
ENSG00000027001	8.796069874222235e-11	8.197756248071514
ENSG00000185437	9.095332150820576e-11	7.719590263918876
ENSG00000237082	9.404555140413811e-11	4.340596227742986
ENSG00000253309	1.0002695515750797e-10	7.281050204262319
ENSG00000204227	1.005418902164296e-10	8.768714149639386
ENSG00000111450	1.0131916184280273e-10	8.62129682237723
ENSG00000130413	1.0131916184280273e-10	8.287031089771094
ENSG00000169894	1.1140284634820691e-10	3.6750975457903547
ENSG00000112182	1.1517388048348433e-10	8.570779031783179
ENSG00000137338	1.1517388048348433e-10	8.306136964600888
ENSG00000152332	1.1665730581694516e-10	8.888134652692564
ENSG00000116954	1.1755632034393942e-10	8.725533026676304
ENSG00000231856	1.2153104154818926e-10	6.0566145698780085
ENSG00000121644	1.2153104154818926e-10	8.880004571391751
ENSG00000180964	1.2404208711081404e-10	8.714334296992712
ENSG00000219891	1.3087766291673654e-10	6.771942677118386
ENSG00000116667	1.325587456881752e-10	8.51554067428372
ENSG00000147400	1.3357751956053368e-10	8.648217782738687
ENSG00000115556	1.3808146378062477e-10	7.821301328918809
ENSG00000165507	1.3808146378062477e-10	8.779912879322977
ENSG00000225579	1.3985303647166832e-10	7.213058835331051
ENSG00000078328	1.4382915485221712e-10	2.726144122428771
ENSG00000122042	1.4753966709609224e-10	8.808826624219689
ENSG00000215483	1.5057537395147618e-10	4.332586204414298
ENSG00000102007	1.5367217535480035e-10	8.885603936233545
ENSG00000136098	1.5367217535480035e-10	8.43269115668725
ENSG00000187098	1.6127899910572054e-10	7.785177649486217
ENSG00000237276	1.6417338468248465e-10	7.825379293130633
ENSG00000171877	1.6417338468248465e-10	5.0863484985676575
ENSG00000143374	1.6542933804214887e-10	8.715330689260341
ENSG00000247746	1.675435159282594e-10	7.336099963560945
ENSG00000148450	1.7582119122403565e-10	8.45028266488248
ENSG00000139684	1.8403160758801216e-10	8.755981095764406
ENSG00000225721	1.854360007512825e-10	4.017759359382048
ENSG00000198553	1.9019345656112275e-10	4.06392336122371
ENSG00000160752	1.9805483473149075e-10	8.780371339666845
ENSG00000165338	1.9956383006343186e-10	8.536389429062563
ENSG00000117593	2.0210385303680178e-10	8.710807188266068
ENSG00000267127	2.062338149686109e-10	5.238477679759026
ENSG00000133121	2.0623381496861383e-10	8.373170399542648
ENSG00000065613	2.2930801675757316e-10	8.772779190289793
ENSG00000143164	2.2930801675757316e-10	8.877473854932733
ENSG00000103260	2.4360773589980225e-10	8.347580784774797
ENSG00000271387	2.466948023473998e-10	5.282341815363209
ENSG00000162885	2.466948023473998e-10	8.695005486008307
ENSG00000228013	2.6205341989707327e-10	6.6984977590027155
ENSG00000247400	2.633747170282284e-10	8.139698811248708
ENSG00000107745	2.6337471702822934e-10	8.678745323406684
ENSG00000164542	2.6536888807557444e-10	8.109250742160608
ENSG00000143198	2.6536888807557444e-10	8.82462832647745
ENSG00000166407	2.7212335966018677e-10	3.265554376132459
ENSG00000182397	2.832817405277198e-10	5.746733514309736
ENSG00000159261	3.0237533448533783e-10	7.179107864277241
ENSG00000070182	3.171185384100282e-10	7.269357308394961
ENSG00000077152	3.300771690262495e-10	8.309796048055725
ENSG00000130827	3.409860534630704e-10	8.877473854932733
ENSG00000116521	3.7121078297980185e-10	8.89373401753436
ENSG00000175344	3.7121078297980185e-10	2.800216472766031
ENSG00000172458	3.7400008534477934e-10	6.3107428973965005
ENSG00000269942	3.9117131823579264e-10	4.615844145196279
ENSG00000134779	3.9117131823579264e-10	8.659874972766145
ENSG00000162929	4.2892293854497464e-10	7.925065028003837
ENSG00000229196	4.2892293854497464e-10	5.33749493203499
ENSG00000101746	4.2892293854497464e-10	7.902560848032113
ENSG00000140443	4.552909308209355e-10	8.531327996144526
ENSG00000121390	5.01554537026082e-10	8.734659500244746
ENSG00000073861	5.078083982033154e-10	7.2569408301081015
ENSG00000120509	5.115972297969869e-10	8.617769713650587
ENSG00000239470	5.389036334604422e-10	4.4224458410336895
ENSG00000101190	5.389036334604422e-10	8.20115984978027
ENSG00000227268	5.456122046998152e-10	6.919068634080606
ENSG00000163041	5.565160341116174e-10	8.869343773631922
ENSG00000259709	5.606596320844457e-10	5.9459733233662675
ENSG00000126231	5.676327235354078e-10	6.56734336800743
ENSG00000203602	6.023008513827007e-10	5.813733654085461
ENSG00000121900	6.023008513827071e-10	6.272527578141063
ENSG00000108474	6.219346323323353e-10	8.597699992144635
ENSG00000117362	6.296514441107912e-10	8.873408814282326
ENSG00000182551	6.296514441107912e-10	8.869343773631922
ENSG00000198216	6.421933524048151e-10	5.862752866423751
ENSG00000179085	6.421933524048151e-10	8.709731324418545
ENSG00000188549	6.469592261485223e-10	7.726959477141317
ENSG00000216809	6.813016433194379e-10	5.959817479186021
ENSG00000085382	6.897373339922575e-10	8.282205181042317
ENSG00000042781	7.121506033869082e-10	7.633107533111044
ENSG00000204054	7.121506033869082e-10	8.802230867110266
ENSG00000072682	7.174230850834931e-10	8.618025195396667
ENSG00000102543	7.209592404620994e-10	8.24214520961031
ENSG00000117280	7.262954238808693e-10	8.811895272602468
ENSG00000161714	7.262954238808693e-10	7.408949786812463
ENSG00000213559	7.49868213279869e-10	3.321904423957066
ENSG00000080823	7.647443314305664e-10	7.510693732930641
ENSG00000198860	8.051793163139763e-10	8.792108001274197
ENSG00000143578	8.051793163139763e-10	8.532324388412155
ENSG00000223843	8.11123637997322e-10	2.8156391793766176
ENSG00000221887	8.271855325729138e-10	2.8872433196566605
ENSG00000273058	8.815619541431652e-10	7.321419594303597
ENSG00000118217	8.815619541431652e-10	8.914059220786392
ENSG00000181577	9.768590269427792e-10	3.7735882284405577
ENSG00000102753	1.0157489640633557e-09	8.651083452523682
ENSG00000151276	1.0433586969173098e-09	5.85324444755592
ENSG00000202290	1.0690935632856882e-09	6.445305828328936
ENSG00000105373	1.076934178272753e-09	8.926254342737613
ENSG00000198108	1.0821924227003528e-09	8.738980022641234
ENSG00000187601	1.16131390046597e-09	8.83682344842867
ENSG00000166863	1.2073565952704009e-09	2.8395858122700677
ENSG00000143321	1.2073565952704009e-09	8.897799058184765
ENSG00000112210	1.2705006778257027e-09	7.890957875460896
ENSG00000064601	1.295394161892192e-09	8.851549286838905
ENSG00000185222	1.295394161892192e-09	8.473879495115076
ENSG00000154102	1.3368652306056974e-09	8.452865884489796
ENSG00000214309	1.3896887962993515e-09	6.922567434425301
ENSG00000173451	1.3964333458277264e-09	8.40556721772801
ENSG00000238098	1.4168593043202452e-09	5.335116523077684
ENSG00000176933	1.4237325543573523e-09	6.4647867217161314
ENSG00000103381	1.568236294959905e-09	8.093193558156765
ENSG00000242391	1.6697395131666558e-09	2.458482523527528
ENSG00000175701	1.6697395131666558e-09	8.324927843661532
ENSG00000186187	1.7022416045783167e-09	7.528809128179456
ENSG00000162522	1.7022416045783167e-09	8.351848804022987
ENSG00000189369	1.7022416045783167e-09	8.528797279685511
ENSG00000143570	1.7022416045783167e-09	8.771244866098403
ENSG00000160710	1.7563790046978294e-09	8.938449464688832
ENSG00000119537	1.7691088950877379e-09	8.820563285827042
ENSG00000158164	1.7691088950877379e-09	5.096187430116777
ENSG00000116852	1.812195608612886e-09	8.814963920985248
ENSG00000203441	1.883273227569139e-09	5.052295389166385
ENSG00000226025	1.919825112589756e-09	7.081129020765084
ENSG00000143252	1.9570690163977553e-09	8.789039352891418
ENSG00000000460	1.9570690163977553e-09	8.000510994424088
ENSG00000244242	1.980703530552436e-09	8.007081216816808
ENSG00000125657	1.980703530552436e-09	4.940760180152435
ENSG00000104325	2.098082096924036e-09	8.79870375838362
ENSG00000164032	2.123376767077128e-09	8.914059220786392
ENSG00000213846	2.138696146739846e-09	6.844648464205361
ENSG00000196668	2.2329028859738053e-09	7.346578436310958
ENSG00000149289	2.3034469490297637e-09	8.241201320490982
ENSG00000101928	2.30344694902978e-09	8.584711456523573
ENSG00000165868	2.3200325832164044e-09	4.509976022735229
ENSG00000136643	2.439439011664277e-09	8.774313514481182
ENSG00000133640	2.439439011664277e-09	3.837399460148153
ENSG00000117479	2.4569792535030575e-09	8.521125658728565
ENSG00000232022	2.5956041852277062e-09	5.495210269033658
ENSG00000156384	2.5956041852277062e-09	8.258405372211937
ENSG00000008256	2.614238961298255e-09	7.879911078062326
ENSG00000204681	2.633004230067642e-09	7.717959334510987
ENSG00000183128	2.6455873442489566e-09	4.567588329521719
ENSG00000267251	2.664572080606439e-09	3.1721946411432627
ENSG00000137261	2.664572080606439e-09	5.275669518377738
ENSG00000084444	2.696509039224023e-09	8.303579279710275
ENSG00000160753	2.696509039224023e-09	8.560779672965001
ENSG00000087510	2.715850131883825e-09	4.486217674953092
ENSG00000145861	2.715850131883825e-09	2.619134328103313
ENSG00000180098	2.748386420406958e-09	8.554721847779337
ENSG00000225946	2.7680903788833394e-09	2.267222095555303
ENSG00000198908	2.801236942334275e-09	7.617942856386992
ENSG00000270101	2.8347705717242447e-09	7.711196233161678
ENSG00000186283	2.8686956662283796e-09	8.926254342737613
ENSG00000089876	2.889240474404269e-09	8.677210999215292
ENSG00000182518	2.889240474404269e-09	8.047619606149508
ENSG00000188404	2.923801184751187e-09	8.540454469712968
ENSG00000163348	2.9799387364792585e-09	8.843419205538092
ENSG00000228812	3.0371271285212894e-09	6.079348856874783
ENSG00000083635	3.0953855006942215e-09	7.828656497271072
ENSG00000232907	3.2151904425216235e-09	6.907646799855784
ENSG00000151729	3.3793171374474525e-09	8.806833839684433
ENSG00000180815	3.3793171374474525e-09	5.2334879144331214
ENSG00000186665	3.4195832592617065e-09	8.273669142545934
ENSG00000136143	3.460317148886153e-09	8.59790297074242
ENSG00000204815	3.5098227185549774e-09	5.898993294291279
ENSG00000122367	3.526477548158521e-09	5.107011353306866
ENSG00000138823	3.6885912866803858e-09	4.4040243972342905
ENSG00000130695	3.732446595637695e-09	8.681813971789461
ENSG00000196550	3.750130722036302e-09	6.930026262415067
ENSG00000260360	3.776810198811543e-09	5.37486623728315
ENSG00000158773	3.776810198811543e-09	8.88153889558314
ENSG00000162735	3.940817064232302e-09	8.776844230940199
ENSG00000163728	3.968818390525981e-09	8.885603936233545
ENSG00000163689	3.997013680173394e-09	6.063471219199711
ENSG00000180530	4.0444404134889354e-09	8.33410682037827
ENSG00000203668	4.0444404134889354e-09	8.768714149639386
ENSG00000143862	4.092415673105721e-09	8.72445716282878
ENSG00000167920	4.170332452001088e-09	8.04716114580564
ENSG00000081721	4.170332452001088e-09	8.76311478479759
ENSG00000102699	4.249694916820843e-09	8.851549286838905
ENSG00000230155	4.412861707611966e-09	5.678504035620674
ENSG00000117697	4.496719584694688e-09	8.680279647598072
ENSG00000148484	4.549917526769479e-09	8.813429596793856
ENSG00000147485	4.7243067152950575e-09	7.287845155171962
ENSG00000109685	4.746558297365078e-09	8.861213692331107
ENSG00000204147	4.7801273527539065e-09	7.573825190706124
ENSG00000079332	4.836590742990804e-09	8.865278732981514
ENSG00000122218	4.905205384698211e-09	8.901864098835173
ENSG00000197965	4.963108276851281e-09	8.88153889558314
ENSG00000143493	4.998169246657466e-09	8.744323905736946
ENSG00000122378	5.021677230588175e-09	8.712799972801323
ENSG00000167046	5.116791591974318e-09	6.122275276960286
ENSG00000139433	5.177127377452924e-09	8.663481553072685
ENSG00000116141	5.213661121974998e-09	5.571080021835867
ENSG00000126947	5.213661121974998e-09	7.450744593065788
ENSG00000143365	5.275109843738594e-09	6.262893569059745
ENSG00000143458	5.312317309532683e-09	8.713337904725083
ENSG00000141665	5.312317309532683e-09	5.610731456312264
ENSG00000206052	5.412792191465299e-09	5.040597523128795
ENSG00000163344	5.712085615763185e-09	8.793104393541824
ENSG00000159346	5.819920966002702e-09	8.896264733993377
ENSG00000215005	5.819920966002702e-09	3.347218329939114
ENSG00000196950	5.860868580869443e-09	8.728063743135321
ENSG00000001561	5.929739343109238e-09	8.801234474842639
ENSG00000143418	5.971439698878693e-09	8.828155435204096
ENSG00000236675	6.041576193778801e-09	7.247594793176814
ENSG00000248596	6.0840427407956806e-09	3.8849268636422587
ENSG00000204262	6.1125152288644146e-09	7.876034635612751
ENSG00000079156	6.227709287598788e-09	5.797052041298937
ENSG00000173163	6.345017816948425e-09	8.61976249818584
ENSG00000184752	6.389561331049042e-09	8.6812760398657
ENSG00000165434	6.389561331049042e-09	8.113906217883073
ENSG00000095203	6.389561331049042e-09	4.802875172005308
ENSG00000232415	6.4344095036461515e-09	1.594479392634269
ENSG00000137434	6.464478539963873e-09	6.5807439290903345
ENSG00000162909	6.464478539963873e-09	8.918124261436798
ENSG00000170677	6.509838984980779e-09	7.016442829513835
ENSG00000088280	6.586129832133514e-09	7.2927500532392955
ENSG00000164023	6.6632916065278465e-09	5.306205263209103
ENSG00000184156	6.710010732288639e-09	5.545498082792765
ENSG00000204219	6.710010732288639e-09	6.81486258748951
ENSG00000184545	6.741333972493339e-09	7.975832723184095
ENSG00000138794	6.788586135284532e-09	8.33717546876105
ENSG00000164104	6.868057809499901e-09	8.897799058184765
ENSG00000272709	6.868057809499901e-09	4.314742281575836
ENSG00000179241	6.916175153543931e-09	4.7407664074800255
ENSG00000261292	6.948435691857498e-09	5.6779489210412395
ENSG00000023892	6.997101574896845e-09	8.861213692331107
ENSG00000196154	7.1285065408380586e-09	8.749385338654982
ENSG00000225151	7.537312110051247e-09	7.265215620886313
ENSG00000155755	7.537312110051247e-09	8.325183325407613
ENSG00000160783	7.714309352148419e-09	8.412824413779084
ENSG00000224326	7.858816464114156e-09	2.7447805166919426
ENSG00000163399	8.099282810599424e-09	8.875939530741345
ENSG00000149929	8.15578465766099e-09	8.644690674012043
ENSG00000233461	8.212670398857402e-09	7.545880869645443
ENSG00000226891	8.212670398857402e-09	5.380335581700068
ENSG00000224597	8.212670398857402e-09	8.461684373163855
ENSG00000164403	8.308339957667857e-09	8.510006400624867
ENSG00000173947	8.366261853183137e-09	5.684661112640442
ENSG00000148468	8.366261853183137e-09	7.361289337989937
ENSG00000176124	8.463673555548847e-09	8.277064276544387
ENSG00000198380	8.463673555548938e-09	8.885603936233545
ENSG00000143815	8.502946805950497e-09	8.828155435204096
ENSG00000125841	8.823588272557848e-09	8.243141601877937
ENSG00000147251	8.823588272557848e-09	8.753450379305388
ENSG00000214900	9.262351107217976e-09	7.28354279796999
ENSG00000102385	9.435027996823597e-09	5.209588252938175
ENSG00000119862	1.0204539339324662e-08	8.698074134391087
ENSG00000101557	1.0275299399804657e-08	8.851549286838905
ENSG00000117410	1.0275299399804657e-08	8.865278732981514
ENSG00000242759	1.034653718265082e-08	6.051776966916693
ENSG00000186073	1.0394295985636651e-08	8.0127246170966
ENSG00000143363	1.0394295985636651e-08	8.720930054102137
ENSG00000176393	1.0514634122523408e-08	8.715330689260341
ENSG00000197444	1.0587487053984391e-08	6.238192271376084
ENSG00000158796	1.0660831429488303e-08	8.634029876252212
ENSG00000231738	1.0660831429488303e-08	5.31289430342926
ENSG00000236854	1.0858843601637475e-08	3.6155567294511983
ENSG00000076356	1.0984414943335358e-08	6.734998039142735
ENSG00000170959	1.1188275593423563e-08	4.138275434952847
ENSG00000224356	1.1188275593423563e-08	5.75482126951859
ENSG00000164442	1.144828692289145e-08	8.930319383388017
ENSG00000116747	1.1580489500457253e-08	8.83682344842867
ENSG00000260081	1.1741095475725455e-08	5.9191326517807035
ENSG00000166562	1.1876588575155558e-08	8.922189302087205
ENSG00000203950	1.1876588575155558e-08	8.594296390435881
ENSG00000167964	1.2041190611880059e-08	8.47674516490007
ENSG00000150636	1.2606062929540118e-08	7.055914566417403
ENSG00000220793	1.2692988733992343e-08	3.6463424969775193
ENSG00000117595	1.2692988733992343e-08	5.35224136687355
ENSG00000246705	1.2780497955749764e-08	8.703673499232883
ENSG00000007062	1.2927653480500687e-08	4.57793650699593
ENSG00000119242	1.2927653480500687e-08	8.450027183136397
ENSG00000131788	1.2927653480500687e-08	8.715330689260341
ENSG00000203705	1.3318019683959592e-08	8.722464378293527
ENSG00000146555	1.3502036142961242e-08	4.365715143127609
ENSG00000184584	1.3814244158999341e-08	8.875939530741345
ENSG00000179397	1.3814244158999341e-08	7.191023297721439
ENSG00000180758	1.3972972205867763e-08	8.097514080553255
ENSG00000237188	1.4230636485262851e-08	7.024934025680235
ENSG00000139438	1.5031687525080023e-08	7.228525584262832
ENSG00000139496	1.5100388511756966e-08	8.75345037930539
ENSG00000143155	1.5204013328266278e-08	8.673145958564886
ENSG00000067704	1.5204013328266278e-08	8.889668976883954
ENSG00000104852	1.5483741325526337e-08	8.930319383388017
ENSG00000189014	1.5483741325526393e-08	4.353561278825135
ENSG00000271147	1.5661108086647287e-08	8.003735695416227
ENSG00000100206	1.6131566125273426e-08	6.299470750682434
ENSG00000164171	1.624207092179638e-08	6.076484940815614
ENSG00000159259	1.6427884666750596e-08	7.887266246414588
ENSG00000237686	1.6540364145972475e-08	5.8570899634176286
ENSG00000152382	1.672949745434753e-08	8.625361863027637
ENSG00000159556	1.692073465143247e-08	8.125950864384807
ENSG00000198689	1.7036496275229718e-08	8.672608026641125
ENSG00000106211	1.7036496275229718e-08	8.869343773631922
ENSG00000168264	1.774742224538109e-08	8.909994180135985
ENSG00000268034	1.7868683137681097e-08	4.331891266272791
ENSG00000181804	1.8278736676444995e-08	8.565382645539168
ENSG00000121039	1.8403528082697907e-08	8.121058407637552
ENSG00000107771	1.8740371570198602e-08	8.677210999215292
ENSG00000266258	1.8868228093295912e-08	2.6263795310519797
ENSG00000080371	1.895393685217286e-08	8.831224083586873
ENSG00000163918	1.9083210649736233e-08	8.639629241094006
ENSG00000101222	1.9083210649736233e-08	4.5716240440060005
ENSG00000272732	1.9300575641505748e-08	6.2408755574669685
ENSG00000213719	1.943214885153048e-08	8.934384424038425
ENSG00000203799	1.9653379135889425e-08	7.77660438248563
ENSG00000135454	1.97872914351101e-08	6.518777839317515
ENSG00000165678	1.9877059017664626e-08	8.89373401753436
ENSG00000128567	1.9877059017664626e-08	8.357448168864781
ENSG00000223478	2.0609604224316963e-08	7.527509992650547
ENSG00000133059	2.136838631248399e-08	8.700604850850103
ENSG00000204310	2.136838631248399e-08	8.6812760398657
ENSG00000164484	2.161102951259969e-08	8.074940611019883
ENSG00000177106	2.2154316262994002e-08	8.482009576415889
ENSG00000134375	2.2254512894889488e-08	8.869343773631922
ENSG00000120820	2.2405634798636957e-08	7.30882966947656
ENSG00000171621	2.2405634798636957e-08	6.843127324151685
ENSG00000134371	2.3757854601502147e-08	8.803765191301657
ENSG00000147883	2.3918895944871248e-08	7.798648387805542
ENSG00000107249	2.3918895944871503e-08	8.27877750145239
ENSG00000242265	2.418966040561238e-08	6.021915524028138
ENSG00000068308	2.418966040561238e-08	8.837819840696298
ENSG00000143850	2.4353547498343982e-08	5.047011976682051
ENSG00000073605	2.46290953574759e-08	8.849018570379888
ENSG00000132963	2.4907674366317876e-08	8.7615804606062
ENSG00000171224	2.524601585083968e-08	7.185026908770334
ENSG00000229605	2.5359786413984863e-08	3.605514578129213
ENSG00000182220	2.5819875343851353e-08	8.847484246188499
ENSG00000035403	2.611154222698593e-08	8.543064657751879
ENSG00000170921	2.6288077618147537e-08	8.373014346933287
ENSG00000184831	2.646577343263212e-08	8.249940337585146
ENSG00000250546	2.706656897768776e-08	5.054615881275831
ENSG00000166845	2.72493793684201e-08	7.554903793752823
ENSG00000229111	2.737191938557049e-08	4.564966901258266
ENSG00000143222	2.755673470297128e-08	8.875939530741345
ENSG00000162910	2.7867459991227827e-08	8.744323905736948
ENSG00000160767	2.856309496687352e-08	8.477741557167697
ENSG00000123595	2.9079586342775043e-08	8.764649108988978
ENSG00000116514	2.9079586342775043e-08	8.540454469712968
ENSG00000080709	2.9275602301902043e-08	1.8427773129286193
ENSG00000232065	2.993831112117935e-08	5.001583557637528
ENSG00000165819	2.993831112117935e-08	8.841884881346704
ENSG00000117262	2.993831112117935e-08	8.347580784774797
ENSG00000094841	3.082167031979128e-08	8.391502818259424
ENSG00000177855	3.082167031979128e-08	5.347950121616521
ENSG00000156711	3.1168127655878114e-08	8.832758407778263
ENSG00000241316	3.137781626578949e-08	7.288730511571161
ENSG00000242866	3.137781626578949e-08	6.6153451509217085
ENSG00000102595	3.137781626578949e-08	8.707200607959528
ENSG00000163374	3.173034869814512e-08	8.825624718745077
ENSG00000230565	3.194371320328365e-08	6.869280629517732
ENSG00000196954	3.2086730388816334e-08	8.853083611030295
ENSG00000143376	3.230242397904578e-08	8.764649108988978
ENSG00000118298	3.2884520895900586e-08	7.429090512188004
ENSG00000026025	3.2884520895900586e-08	8.934384424038425
ENSG00000183741	3.370158063012103e-08	8.853083611030295
ENSG00000119979	3.385224226718862e-08	8.642159957553025
ENSG00000184557	3.385224226718862e-08	8.712059062279778
ENSG00000214832	3.4231766383327285e-08	6.021354705822505
ENSG00000116957	3.44614627058527e-08	8.629964835601804
ENSG00000261431	3.508133494783323e-08	3.5235377397736594
ENSG00000261603	3.571203946631003e-08	4.347056391318213
ENSG00000055732	3.571203946631003e-08	3.3555630477551106
ENSG00000129757	3.6353759688274245e-08	7.935479030369481
ENSG00000164430	3.6597282710978694e-08	8.688409728898884
ENSG00000173218	3.700668204104855e-08	7.115242398731077
ENSG00000064309	3.7420531155689e-08	5.747795816774877
ENSG00000176049	3.7838876925646484e-08	4.305117127634092
ENSG00000186063	3.7838876925646484e-08	8.789039352891418
ENSG00000183250	3.851770156066788e-08	7.033019090240115
ENSG00000099622	3.8775299888026524e-08	8.926254342737613
ENSG00000175137	3.8775299888026524e-08	8.737728148627525
ENSG00000168016	3.8947961425560036e-08	8.89373401753436
ENSG00000198431	3.947044114789484e-08	8.857148651680701
ENSG00000125459	4.035641389914449e-08	8.765645501256607
ENSG00000142227	4.080661757194412e-08	8.914059220786392
ENSG00000154114	4.13533067379438e-08	8.914059220786392
ENSG00000009780	4.181431184776476e-08	8.422488819271289
ENSG00000153132	4.181431184776476e-08	7.895901714047692
ENSG00000077264	4.2280309337872954e-08	5.036845006322425
ENSG00000165169	4.3036420415662106e-08	8.713796365068951
ENSG00000147804	4.3323335915433215e-08	8.551450220798776
ENSG00000160691	4.351564456640471e-08	8.914059220786392
ENSG00000013725	4.429320735753977e-08	7.021111892022378
ENSG00000168275	4.429320735753977e-08	8.371715546931153
ENSG00000251927	4.4293207357540245e-08	7.300848935607734
ENSG00000116815	4.458825996024254e-08	7.984118857094269
ENSG00000162999	4.458825996024254e-08	7.283057033667752
ENSG00000243710	4.4885221874589294e-08	5.106706209804412
ENSG00000142945	4.508426312142444e-08	7.92361017539234
ENSG00000092841	4.558562548865995e-08	8.909994180135985
ENSG00000182993	4.5889038639668774e-08	6.535773006898521
ENSG00000112378	4.619441350214364e-08	8.897799058184765
ENSG00000162734	4.619441350214364e-08	8.865278732981514
ENSG00000065135	4.6399092648628814e-08	8.808368163875823
ENSG00000076321	4.6399092648628814e-08	8.638094916902618
ENSG00000169895	4.80685519778657e-08	8.79870375838362
ENSG00000231769	4.80685519778657e-08	6.18713695833109
ENSG00000243284	4.9467823102996774e-08	5.1150388120250945
ENSG00000109927	4.9467823102996774e-08	8.618766105918214
ENSG00000168938	4.9467823102996774e-08	7.248798503008161
ENSG00000182827	5.012691073224529e-08	8.88153889558314
ENSG00000135845	5.034849631043966e-08	8.755522635420538
ENSG00000250091	5.034849631043966e-08	6.656211206435249
ENSG00000101842	5.124439234200748e-08	5.4678233951977635
ENSG00000197852	5.158432986182722e-08	8.410628650646045
ENSG00000143771	5.158432986182722e-08	8.543981578439613
ENSG00000261446	5.181217074635968e-08	4.665539733673054
ENSG00000159714	5.367042797464089e-08	7.515012798491595
ENSG00000175793	5.426429461196229e-08	6.512028072724708
ENSG00000228486	5.522778039503845e-08	8.546591766478524
ENSG00000235670	5.620787337906065e-08	4.017984540064303
ENSG00000102580	5.682898779184926e-08	8.918124261436798
ENSG00000118200	5.821899393065689e-08	8.817494637444264
ENSG00000213722	5.99043276176537e-08	8.719933661834508
ENSG00000259514	6.056506860079684e-08	6.732110245775372
ENSG00000234476	6.136730348712954e-08	4.391177782925079
ENSG00000250850	6.204370679593411e-08	4.06427084164193
ENSG00000188015	6.2043706795935e-08	3.0601423979480082
ENSG00000140545	6.272734764102737e-08	8.45820976758551
ENSG00000169442	6.300284725784157e-08	7.72959407187943
ENSG00000228264	6.314103732274515e-08	4.759066958296496
ENSG00000272610	6.355737581622023e-08	1.9536248807627297
ENSG00000173960	6.453922566018186e-08	8.722464378293527
ENSG00000134690	6.496451267405646e-08	8.059852850852074
ENSG00000239374	6.539252036933116e-08	2.9103928947949176
ENSG00000073711	6.567937863966917e-08	7.346453111953171
ENSG00000161940	6.611195829946673e-08	5.897682465893944
ENSG00000147155	6.611195829946673e-08	8.60150955104896
ENSG00000148219	6.611195829946673e-08	7.8380328754257205
ENSG00000084764	6.757396237503468e-08	8.445882670906096
ENSG00000198824	6.801865156653345e-08	8.695005486008307
ENSG00000160131	6.876612171418317e-08	8.789039352891418
ENSG00000152380	6.952156442912583e-08	7.048238708250936
ENSG00000173141	6.967361690876339e-08	8.720392122178374
ENSG00000166598	6.997869109578792e-08	8.938449464688832
ENSG00000158023	7.043873542070548e-08	6.073743721440109
ENSG00000186976	7.043873542070548e-08	6.785517519067142
ENSG00000186496	7.043873542070548e-08	7.611071995501433
ENSG00000163431	7.246641793466218e-08	5.2246482707156385
ENSG00000178184	7.246641793466218e-08	7.222547230657064
ENSG00000135823	7.278335661471588e-08	8.571519942304725
ENSG00000164061	7.326128922457468e-08	7.174692466776999
ENSG00000140988	7.374226795508287e-08	8.934384424038425
ENSG00000253771	7.406462200649433e-08	6.555378932662967
ENSG00000273226	7.455071941881788e-08	5.9996324496741
ENSG00000143437	7.503991331124556e-08	8.748388946387355
ENSG00000134769	7.503991331124556e-08	6.277780237054693
ENSG00000164742	7.536777226262644e-08	5.67729094701809
ENSG00000228376	7.669316905871474e-08	3.099429533762743
ENSG00000229808	7.669316905871474e-08	6.715693430069167
ENSG00000160714	7.80411798335401e-08	8.861213692331107
ENSG00000214514	7.85525900410691e-08	3.5432787017777745
ENSG00000173801	7.85525900410691e-08	8.185504502647657
ENSG00000011198	7.889533584866357e-08	8.441359169911824
ENSG00000023572	8.080654242070664e-08	8.279674464583298
ENSG00000166743	8.080654242070664e-08	5.0429421720929914
ENSG00000162607	8.169005699298912e-08	8.791570069350437
ENSG00000248302	8.258294474540665e-08	6.303072904680243
ENSG00000237975	8.45807669394123e-08	3.216529993596473
ENSG00000259363	8.550430012371033e-08	6.309996400184535
ENSG00000137693	8.700234502297433e-08	4.746962375925998
ENSG00000163794	8.700234502297433e-08	6.41839441987673
ENSG00000137404	8.795152485219732e-08	8.349856019487731
ENSG00000235949	8.795152485219732e-08	3.96788519456173
ENSG00000235609	8.795152485219732e-08	5.998038569807028
ENSG00000240298	8.795152485219732e-08	5.654314845694537
ENSG00000169231	9.007522904048035e-08	8.429216551108903
ENSG00000186301	9.046666713316885e-08	8.430953853898076
ENSG00000110400	9.1056921174097e-08	7.8908599031597095
ENSG00000197948	9.264926156540298e-08	8.784974312241012
ENSG00000176659	9.264926156540363e-08	5.1611407924775445
ENSG00000144567	9.264926156540363e-08	8.855614327489313
ENSG00000257621	9.426860929672988e-08	8.865278732981514
ENSG00000115539	9.591540735356385e-08	8.572516334572352
ENSG00000231327	9.695879540816732e-08	6.050838045546152
ENSG00000187240	9.695879540816732e-08	7.391067666426645
ENSG00000266970	9.759010572319992e-08	4.089839917152489
ENSG00000112290	9.759010572319992e-08	6.975099918456577
ENSG00000163113	9.865116313633796e-08	8.711265648609933
ENSG00000178096	1.0037217761443452e-07	8.601765032795042
ENSG00000185905	1.0037217761443452e-07	8.889668976883954
ENSG00000273062	1.0080696207344394e-07	8.463218697355245
ENSG00000234184	1.010250389976365e-07	8.706662676035766
ENSG00000109758	1.0146256687272048e-07	3.305943510649149
ENSG00000139187	1.0146256687272048e-07	6.301531324833311
ENSG00000130997	1.0212230771858642e-07	8.264128244071623
ENSG00000154240	1.025644452100458e-07	7.60610407903347
ENSG00000213943	1.0323113562510656e-07	3.0882467958097966
ENSG00000259424	1.0390202971894673e-07	3.5416186769963596
ENSG00000178074	1.0435164047878431e-07	8.639091309170245
ENSG00000042832	1.0435164047878431e-07	8.13924035090484
ENSG00000147162	1.0685844176294027e-07	8.942514505339238
ENSG00000118873	1.0989639413432769e-07	8.832758407778263
ENSG00000177042	1.1253226648652988e-07	8.719395729910747
ENSG00000253982	1.1301806027951394e-07	7.601709662216963
ENSG00000243587	1.1301806027951394e-07	7.25904020136941
ENSG00000179604	1.1301806027951394e-07	7.257024034984125
ENSG00000187554	1.1301806027951394e-07	6.789783235330889
ENSG00000173166	1.1547770510875088e-07	7.814823501667398
ENSG00000169436	1.1572650626294019e-07	3.744697618217912
ENSG00000167553	1.1697833210616717e-07	8.643156349820652
ENSG00000272259	1.1824328828904313e-07	5.532325638971735
ENSG00000186827	1.1900861989799533e-07	7.7389746872436
ENSG00000113368	1.1952150796099e-07	8.675676675023904
ENSG00000131979	1.2029486211565336e-07	8.49806676041973
ENSG00000228808	1.2238094323208715e-07	2.4273897466308902
ENSG00000204277	1.223809432320876e-07	4.023602710706173
ENSG00000231407	1.223809432320876e-07	5.529890401127222
ENSG00000167615	1.2530668067715107e-07	8.942514505339238
ENSG00000126970	1.2584587187832752e-07	8.244728429217627
ENSG00000141441	1.2584587187832752e-07	8.244472947471543
ENSG00000117724	1.272037129327231e-07	8.57504705103137
ENSG00000143314	1.280252263383627e-07	8.814963920985246
ENSG00000272841	1.280252263383627e-07	6.4198549199905015
ENSG00000100129	1.2885188412988697e-07	8.934384424038425
ENSG00000251323	1.2940586268809194e-07	7.056089119748057
ENSG00000204356	1.3024116375194362e-07	8.831224083586873
ENSG00000225205	1.3024116375194452e-07	8.672149566297259
ENSG00000007866	1.3164496521994914e-07	7.283820675411373
ENSG00000151917	1.324942775617992e-07	6.022547755642658
ENSG00000204540	1.324942775617992e-07	3.370399922123736
ENSG00000085063	1.3334890249590264e-07	8.930319383388017
ENSG00000153207	1.4008099545326782e-07	8.853083611030295
ENSG00000122376	1.4008099545326782e-07	8.741255257354169
ENSG00000260719	1.4249894759900532e-07	8.377111933175163
ENSG00000139644	1.440306660573571e-07	8.934384424038425
ENSG00000273338	1.4495734703804796e-07	8.444886278638469
ENSG00000003096	1.4651467636602255e-07	4.5867822103885
ENSG00000131791	1.4651467636602255e-07	8.635564200443602
ENSG00000242258	1.490402013732696e-07	8.63195762013706
ENSG00000188042	1.5064003358911268e-07	8.658675601900732
ENSG00000272047	1.5160791137275356e-07	8.437752589605285
ENSG00000237672	1.5225650981723528e-07	5.818497108827261
ENSG00000188385	1.5258181703924204e-07	7.683028975946386
ENSG00000114698	1.5323445421392676e-07	5.97038863134717
ENSG00000132967	1.5421848707394108e-07	6.9193326039625855
ENSG00000197956	1.5587217134193586e-07	8.918124261436798
ENSG00000197653	1.5687261975713758e-07	6.543041282036781
ENSG00000135778	1.5754304073499136e-07	8.62436547076001
ENSG00000163519	1.5855388293991485e-07	8.024886292064725
ENSG00000109452	1.585538829399154e-07	6.99488243494508
ENSG00000234546	1.6025260811730367e-07	5.651598527237804
ENSG00000164796	1.6300732732988335e-07	3.322224623691677
ENSG00000253797	1.637031470245006e-07	8.709731324418545
ENSG00000158716	1.6405213571096177e-07	8.452813381341498
ENSG00000141404	1.6475227794816812e-07	7.759414711161627
ENSG00000197622	1.6475227794816812e-07	8.877473854932733
ENSG00000184640	1.6510343438160007e-07	8.905929139485579
ENSG00000150403	1.658079251056202e-07	8.70466989150051
ENSG00000163629	1.6758192386379394e-07	7.756982991852968
ENSG00000259726	1.6758192386379394e-07	6.30714477526972
ENSG00000179314	1.6758192386379394e-07	6.7919403752023975
ENSG00000068078	1.6793892476221977e-07	6.764360443867145
ENSG00000261553	1.6937431441752972e-07	2.9737291246855095
ENSG00000158186	1.6973501572140407e-07	8.172960046973506
ENSG00000152213	1.7045865336139295e-07	7.94321296884412
ENSG00000225039	1.7045865336139295e-07	4.782140689845708
ENSG00000260521	1.7154971971768753e-07	6.0734561871208985
ENSG00000257987	1.7154971971768753e-07	2.1664373985391707
ENSG00000103404	1.7338322307398997e-07	8.503666125261526
ENSG00000155959	1.7338322307398997e-07	8.847484246188499
ENSG00000117118	1.7338322307398997e-07	8.779374947399216
ENSG00000163156	1.7338322307398997e-07	8.573847680165958
ENSG00000169641	1.7449242696237349e-07	8.504865496126937
ENSG00000180479	1.7523571390797388e-07	7.689991103955758
ENSG00000111445	1.7523571390797388e-07	8.448492858945007
ENSG00000164056	1.7748403392777418e-07	7.980653054753001
ENSG00000224812	1.7748403392777418e-07	3.5938286085529154
ENSG00000162814	1.7937896833760406e-07	4.486398300863767
ENSG00000152894	1.812935044560728e-07	8.827159042936465
ENSG00000183856	1.812935044560728e-07	8.025439170250287
ENSG00000205129	1.812935044560728e-07	7.349721287506196
ENSG00000123360	1.843980233156373e-07	8.329498270644228
ENSG00000117143	1.843980233156373e-07	8.897799058184765
ENSG00000169446	1.8518216705357176e-07	8.837819840696298
ENSG00000102271	1.8557544980504736e-07	4.210846529025293
ENSG00000107960	1.8636444510367883e-07	8.517060618078158
ENSG00000159377	1.8755403672509987e-07	8.918124261436798
ENSG00000248663	1.8755403672509987e-07	7.071501952242244
ENSG00000095739	1.907623694073858e-07	6.136643011887713
ENSG00000184486	1.907623694073858e-07	2.901180660621446
ENSG00000145476	1.9157272531847192e-07	8.68281036405709
ENSG00000143436	1.9484763622950067e-07	8.61117395654116
ENSG00000135900	1.960896605731257e-07	8.612628809152657
ENSG00000082126	1.969219352454588e-07	5.125308211747338
ENSG00000133069	1.973393551879396e-07	8.279471485985512
ENSG00000118193	1.9817676877340661e-07	7.8756941051268985
ENSG00000167526	1.9943934896381813e-07	8.942514505339238
ENSG00000132694	1.9943934896382024e-07	8.77530990674881
ENSG00000234650	2.002853955889439e-07	4.0889077594765455
ENSG00000261754	2.0284445412216785e-07	4.552285193929533
ENSG00000135549	2.037044927033341e-07	6.374721949759943
ENSG00000070831	2.037044927033341e-07	8.885603936233545
ENSG00000115526	2.0630586111491886e-07	5.651397625903709
ENSG00000143457	2.0630586111491886e-07	8.817494637444264
ENSG00000166401	2.08498229994868e-07	7.9793213736326205
ENSG00000213023	2.0982446860088792e-07	2.8536308718472223
ENSG00000230216	2.107131646713225e-07	3.9459777031825127
ENSG00000149925	2.107131646713225e-07	8.918124261436798
ENSG00000115317	2.1295088939537503e-07	8.54099240163673
ENSG00000185875	2.1566656084212086e-07	8.446755556155836
ENSG00000215374	2.1566656084212086e-07	5.447656339512195
ENSG00000112312	2.1566656084212086e-07	8.460070577392573
ENSG00000081026	2.165792181418852e-07	8.518391963671762
ENSG00000143514	2.1795522362490616e-07	8.746854622195965
ENSG00000101843	2.1795522362490616e-07	8.71686501345173
ENSG00000228549	2.1795522362490616e-07	2.702703237996281
ENSG00000150076	2.1887726191999526e-07	7.004094074138471
ENSG00000023839	2.202674085572408e-07	8.197888222799707
ENSG00000139292	2.202674085572408e-07	3.4125992140214048
ENSG00000135631	2.2166610714404588e-07	8.75345037930539
ENSG00000166068	2.2166610714404588e-07	8.588035586652433
ENSG00000188130	2.2307340847554367e-07	8.044295476020647
ENSG00000122359	2.2401641388111726e-07	8.897799058184765
ENSG00000100201	2.2543816678724389e-07	8.934384424038425
ENSG00000256552	2.2543816678724389e-07	3.631189593321144
ENSG00000227999	2.2543816678724389e-07	5.615906263262821
ENSG00000270036	2.263908542074953e-07	4.396412515556503
ENSG00000271738	2.2782720194545723e-07	7.306772129285138
ENSG00000179222	2.292723759134635e-07	8.905929139485579
ENSG00000234337	2.3170075538810515e-07	3.812619394858873
ENSG00000116586	2.3170075538810515e-07	8.71686501345173
ENSG00000268088	2.3170075538810515e-07	4.960795049433274
ENSG00000172915	2.331697227684397e-07	8.854080003297923
ENSG00000100097	2.3415404199738731e-07	8.909994180135985
ENSG00000132128	2.3415404199738731e-07	8.79716943419223
ENSG00000160685	2.366324823259751e-07	8.791032137426674
ENSG00000182287	2.381317237656601e-07	8.849018570379888
ENSG00000223750	2.4217482237811887e-07	3.5623386255226057
ENSG00000150054	2.4473543913129856e-07	6.705788333987174
ENSG00000115085	2.4473543913129856e-07	7.633838746148374
ENSG00000139679	2.4473543913130115e-07	8.09958075950853
ENSG00000214018	2.462843759820195e-07	3.9024585283892246
ENSG00000135248	2.488870613147116e-07	5.452842811234132
ENSG00000162105	2.488870613147116e-07	7.0366636465834365
ENSG00000128039	2.5151637751826643e-07	8.647221390471058
ENSG00000119608	2.531068593506779e-07	6.487225766822304
ENSG00000117625	2.531068593506779e-07	8.8322204758545
ENSG00000133678	2.531068593506779e-07	8.599234316336025
ENSG00000215784	2.557793329641008e-07	6.4823561880116864
ENSG00000159348	2.5739591344257235e-07	8.857148651680701
ENSG00000076003	2.5739591344257235e-07	8.717861405719358
ENSG00000116857	2.601122279293924e-07	8.803765191301657
ENSG00000164111	2.601122279293924e-07	8.897799058184765
ENSG00000158711	2.601122279293924e-07	8.855614327489313
ENSG00000226161	2.64516169463788e-07	4.3398760484142045
ENSG00000248677	2.64516169463788e-07	5.617537744804893
ENSG00000158864	2.7182700676076186e-07	8.854080003297923
ENSG00000165646	2.7642283690102553e-07	8.128579553145011
ENSG00000157578	2.7642283690102553e-07	6.6846955370537975
ENSG00000180776	2.76422836901027e-07	8.619304037841975
ENSG00000233613	2.76422836901027e-07	4.15457517108419
ENSG00000251976	2.7933334458659605e-07	3.7623584043595515
ENSG00000158553	2.810938696097858e-07	2.355524822552114
ENSG00000161647	2.828651367342407e-07	3.4680771099934544
ENSG00000105369	2.8405198053533625e-07	8.861213692331107
ENSG00000197140	2.8405198053533773e-07	4.889280061612992
ENSG00000188004	2.858412918830834e-07	6.013589810529167
ENSG00000120053	2.858412918830834e-07	8.789039352891418
ENSG00000130377	2.9066630871426455e-07	5.0761045007307395
ENSG00000259905	2.9066630871426455e-07	2.4627409942805527
ENSG00000162755	2.9066630871426455e-07	7.915380664954806
ENSG00000183690	2.9066630871426455e-07	4.38881885668301
ENSG00000096696	2.9066630871426455e-07	5.052050417736838
ENSG00000236914	2.937218904861905e-07	5.4333006300005
ENSG00000142910	2.937218904861905e-07	5.276865097951983
ENSG00000228106	2.937218904861905e-07	8.005604972933593
ENSG00000116604	2.937218904861905e-07	8.909994180135985
ENSG00000268041	2.937218904861921e-07	7.6358086527469915
ENSG00000105767	2.9867561565872964e-07	7.737035752515738
ENSG00000261105	2.9867561565872964e-07	4.3579430067522225
ENSG00000171960	2.9867561565872964e-07	8.4804752522245
ENSG00000138160	3.01812667749293e-07	8.588776497173978
ENSG00000152684	3.037101860475173e-07	8.62436547076001
ENSG00000143575	3.037101860475173e-07	8.897799058184765
ENSG00000196972	3.0882687409812446e-07	5.725734412447594
ENSG00000251680	3.1011902793751697e-07	4.208377894304277
ENSG00000142534	3.120670776347783e-07	8.938449464688832
ENSG00000216863	3.120670776347783e-07	7.9512066195656255
ENSG00000271109	3.1206707763478163e-07	5.854654728584927
ENSG00000116663	3.153401817694628e-07	8.403574433192754
ENSG00000254577	3.1731997045305625e-07	6.435759160577004
ENSG00000065154	3.1864650871731493e-07	8.837819840696298
ENSG00000090776	3.1864650871731493e-07	7.345273698644584
ENSG00000143412	3.206463870117996e-07	8.192283280798035
ENSG00000272065	3.206463870117996e-07	5.062342141243894
ENSG00000160766	3.240065482435395e-07	8.080107050234515
ENSG00000165802	3.246826588496203e-07	8.769710541907015
ENSG00000176974	3.260389796402196e-07	8.614701065267807
ENSG00000151208	3.260389796402196e-07	8.525984113048814
ENSG00000236051	3.274007843005062e-07	3.991797668839168
ENSG00000225620	3.280837497624004e-07	2.8272316100908004
ENSG00000167447	3.294538203547471e-07	8.641622025629264
ENSG00000185989	3.34989693917555e-07	8.884069612042156
ENSG00000233469	3.34989693917555e-07	3.198728935181555
ENSG00000249738	3.3708877199840853e-07	3.629105796508321
ENSG00000229944	3.406155584222218e-07	5.861497758330443
ENSG00000130477	3.427487455945585e-07	2.958085292862213
ENSG00000134376	3.4417804807839996e-07	3.41008253726874
ENSG00000149548	3.477765895036992e-07	7.284547993474696
ENSG00000148225	3.477765895036992e-07	7.413000782592692
ENSG00000269761	3.485006549019565e-07	4.1700302269246645
ENSG00000101856	3.4995316542163794e-07	8.752912447381627
ENSG00000151611	3.5214292312071336e-07	7.801500012720361
ENSG00000143761	3.5582202143051407e-07	8.930319383388017
ENSG00000176531	3.5582202143051407e-07	8.276940769526497
ENSG00000133083	3.5582202143051725e-07	6.930969776511752
ENSG00000166681	3.580473081039169e-07	7.825814011120106
ENSG00000101940	3.5953830892584984e-07	8.779374947399216
ENSG00000135298	3.617860828730494e-07	8.152871824746263
ENSG00000067533	3.617860828730494e-07	8.69193683762553
ENSG00000148730	3.617860828730494e-07	8.851549286838905
ENSG00000259781	3.6556262838324403e-07	7.875241221942906
ENSG00000135766	3.6784683854743323e-07	8.869343773631922
ENSG00000272933	3.740057995978863e-07	7.119832426987962
ENSG00000066027	3.7790570074507156e-07	8.839354164887686
ENSG00000198739	3.8184494106968986e-07	3.053513326211754
ENSG00000105520	3.8184494106968986e-07	8.580646415873167
ENSG00000225667	3.8662449605921185e-07	2.262429036136391
ENSG00000149273	3.8823050726661306e-07	8.942514505339238
ENSG00000189143	3.906516341910353e-07	5.696670503215534
ENSG00000163923	3.9308736839170643e-07	8.445882670906098
ENSG00000156140	3.971796169918513e-07	4.108953052470622
ENSG00000083845	3.971796169918555e-07	8.938449464688832
ENSG00000269996	4.0131307386231937e-07	7.932708223693653
ENSG00000176973	4.0131307386231937e-07	7.912232544992133
ENSG00000087085	4.0131307386231937e-07	5.833485324902693
ENSG00000139880	4.0131307386231937e-07	7.414156118020109
ENSG00000117650	4.0548813898877495e-07	7.918757298231966
ENSG00000112195	4.0548813898877495e-07	8.566379037806795
ENSG00000136653	4.0801331781559296e-07	8.878470247200362
ENSG00000197385	4.0801331781559296e-07	8.41942017088851
ENSG00000166130	4.0801331781559296e-07	8.789039352891418
ENSG00000100979	4.0801331781559296e-07	8.672942979967102
ENSG00000197279	4.122557974344196e-07	8.198373651575167
ENSG00000111266	4.122557974344196e-07	8.69347116181692
ENSG00000131725	4.122557974344196e-07	8.602505943316586
ENSG00000224745	4.1482173837889193e-07	5.848877990965407
ENSG00000168653	4.1482173837889193e-07	8.828693367127855
ENSG00000168393	4.191326814418006e-07	8.507475684165849
ENSG00000163121	4.191326814418006e-07	4.146862899782375
ENSG00000184949	4.191326814418006e-07	5.538315119337581
ENSG00000121152	4.191326814418006e-07	8.014220483009868
ENSG00000140470	4.217400185545825e-07	6.272459490214969
ENSG00000187676	4.2348695377654694e-07	8.463218697355247
ENSG00000240291	4.234869537765507e-07	7.631652680499549
ENSG00000197858	4.2612048967203994e-07	8.897799058184765
ENSG00000102001	4.2788497510922594e-07	7.3282397444031675
ENSG00000235241	4.2876986646567403e-07	2.9394882578899173
ENSG00000004961	4.3054496349352596e-07	8.592303605900625
ENSG00000138279	4.377167119709023e-07	8.853083611030295
ENSG00000168734	4.4225759632146817e-07	8.065734665871547
ENSG00000260645	4.5427819310827545e-07	6.962509928411249
ENSG00000267009	4.6183192555004614e-07	6.222604178567101
ENSG00000103489	4.6183192555004614e-07	8.464805524694933
ENSG00000165175	4.6469578039702786e-07	8.559377323501804
ENSG00000104447	4.724169591721195e-07	6.851050048979358
ENSG00000057252	4.724169591721195e-07	8.804303123225415
ENSG00000143569	4.773055537922409e-07	8.885603936233545
ENSG00000267215	4.8026215826977e-07	4.504833800504644
ENSG00000229766	4.8026215826977e-07	6.075986337715066
ENSG00000225657	4.8026215826977e-07	1.8572701706873633
ENSG00000141837	4.8026215826977e-07	5.414310280877662
ENSG00000107295	4.832364726554213e-07	3.325376055753544
ENSG00000225302	4.832364726554213e-07	2.729272913813898
ENSG00000166349	4.852292382043587e-07	5.843771648711095
ENSG00000196924	4.882332965305446e-07	8.873408814282326
ENSG00000155115	4.882332965305446e-07	8.711803580533696
ENSG00000196352	4.932800754861806e-07	8.905929139485579
ENSG00000225439	4.932800754861806e-07	7.7943607465273015
ENSG00000142669	4.932800754861806e-07	8.78750502870003
ENSG00000269086	4.932800754861806e-07	5.000334239060967
ENSG00000171471	4.983772906514587e-07	5.8005223259990695
ENSG00000116701	4.983772906514587e-07	8.687333865051363
ENSG00000238086	5.066389559001606e-07	5.432666843946352
ENSG00000125726	5.066389559001606e-07	5.331345475820745
ENSG00000162989	5.118695888983311e-07	6.981018717798576
ENSG00000105784	5.118695888983338e-07	5.3950275358343305
ENSG00000101945	5.28960914667693e-07	8.09672066688341
ENSG00000143543	5.322263970245719e-07	8.905929139485579
ENSG00000132541	5.322263970245719e-07	8.400223334632296
ENSG00000077721	5.399218414944877e-07	8.802768799034027
ENSG00000115364	5.466034740218998e-07	8.651824363045225
ENSG00000240342	5.556367932292065e-07	8.37222651042332
ENSG00000166347	5.556367932292065e-07	8.580646415873167
ENSG00000163624	5.556367932292065e-07	7.503210710174527
ENSG00000102316	5.613557365808868e-07	8.875939530741345
ENSG00000229874	5.613557365808868e-07	6.480526151859377
ENSG00000013523	5.613557365808948e-07	8.768714149639386
ENSG00000237708	5.706246087998176e-07	2.771398187053005
ENSG00000164291	5.741384411948181e-07	8.392296231929267
ENSG00000163631	5.764926083132148e-07	6.628210999585684
ENSG00000228527	5.800413660056309e-07	3.3393990911010265
ENSG00000151893	5.800413660056309e-07	8.707200607959528
ENSG00000049541	5.800413660056309e-07	8.412903885358979
ENSG00000198440	5.860029450684731e-07	8.386696867087473
ENSG00000085491	5.860029450684731e-07	8.643156349820654
ENSG00000134333	5.860029450684731e-07	8.909994180135985
ENSG00000270820	5.920237395876834e-07	7.496024517993043
ENSG00000141642	5.956648751048495e-07	8.280009417909275
ENSG00000143621	5.981043159142774e-07	8.901864098835173
ENSG00000158321	5.993276552003467e-07	6.148345783061167
ENSG00000223745	6.01781594522178e-07	8.88153889558314
ENSG00000154153	6.017815945221865e-07	5.391692671421533
ENSG00000186310	6.030122037779122e-07	5.818916771980309
ENSG00000100650	6.054807245921261e-07	8.930319383388017
ENSG00000135776	6.079590127259384e-07	8.711265648609933
ENSG00000204131	6.116948401018773e-07	6.261194289353369
ENSG00000227848	6.179705848539218e-07	3.960874900294244
ENSG00000254635	6.255836580897517e-07	8.570444078457204
ENSG00000101638	6.281414360977886e-07	5.3695011666977805
ENSG00000120805	6.281414360977886e-07	8.861213692331107
ENSG00000268584	6.384740055461023e-07	6.451096211241185
ENSG00000163346	6.423909160369703e-07	8.90439481529419
ENSG00000271420	6.423909160369703e-07	2.5122309654461428
ENSG00000243479	6.489707680697519e-07	5.3979002558213445
ENSG00000063177	6.52949896405687e-07	8.934384424038425
ENSG00000185621	6.556157382120088e-07	8.59210062730284
ENSG00000076258	6.596342348217846e-07	8.009617510435701
ENSG00000166819	6.596342348217846e-07	5.211563149327108
ENSG00000117523	6.596342348217846e-07	8.918124261436798
ENSG00000230490	6.66384686626887e-07	5.224290268323967
ENSG00000188092	6.704669537438406e-07	7.285771106694501
ENSG00000168556	6.732018812571095e-07	8.446217624232075
ENSG00000147144	6.814715100792283e-07	8.53365573400576
ENSG00000234705	6.856430546923005e-07	6.944501308700699
ENSG00000238055	6.856430546923078e-07	3.7217071690750334
ENSG00000272668	6.884377829059177e-07	5.9763896040818425
ENSG00000273174	6.926505268928112e-07	6.003358414150497
ENSG00000254815	6.954728515800669e-07	6.536084416086103
ENSG00000092470	6.997271865608347e-07	8.387975709532778
ENSG00000050438	6.997271865608347e-07	7.774041120435143
ENSG00000127252	7.04006665597663e-07	2.89400337584344
ENSG00000143324	7.068736911481773e-07	8.83375480004589
ENSG00000125827	7.111953952007256e-07	8.857148651680701
ENSG00000109158	7.15542626488725e-07	6.259467935796686
ENSG00000226807	7.184550341147204e-07	3.8352287383750134
ENSG00000163625	7.184550341147204e-07	8.432946638433332
ENSG00000144647	7.228451336957955e-07	8.50233477966792
ENSG00000172216	7.25786255458415e-07	8.76311478479759
ENSG00000170417	7.25786255458415e-07	8.248943945317517
ENSG00000162409	7.272611492834106e-07	3.294277588941988
ENSG00000198400	7.302196301380282e-07	5.9289559867230786
ENSG00000256101	7.346791666801559e-07	3.4214944904466082
ENSG00000234073	7.376667987515075e-07	4.2710578836078605
ENSG00000244219	7.421702689846766e-07	5.713345444426553
ENSG00000206113	7.421702689846845e-07	4.337575456705189
ENSG00000198171	7.497351490865757e-07	8.849018570379888
ENSG00000185267	7.573745061663384e-07	8.091253276769809
ENSG00000188010	7.619941625966985e-07	7.6882636155359805
ENSG00000070159	7.666410381031002e-07	3.1759698089180066
ENSG00000056050	7.71315287016857e-07	8.62436547076001
ENSG00000122863	7.744467370001301e-07	6.694691894418063
ENSG00000250215	7.744467370001301e-07	5.313493275549558
ENSG00000200742	7.744467370001301e-07	3.5490631967682456
ENSG00000188389	7.744467370001329e-07	6.80670836226903
ENSG00000223705	7.870958121763639e-07	8.871874490090939
ENSG00000015133	7.870958121763639e-07	8.897799058184765
ENSG00000229656	7.951025931989439e-07	2.5294201103352902
ENSG00000196169	7.951025931989524e-07	8.769710541907015
ENSG00000219027	7.99944370749667e-07	3.245298343975986
ENSG00000196092	7.99944370749667e-07	8.173139283216896
ENSG00000114670	8.080773627401909e-07	7.9550871823395415
ENSG00000161981	8.129954386802986e-07	8.43215322476349
ENSG00000170385	8.162902065293745e-07	8.791570069350437
ENSG00000161243	8.262520858633821e-07	4.368149764231112
ENSG00000227906	8.346432680491166e-07	2.32729252785574
ENSG00000152022	8.346432680491166e-07	8.68667242610971
ENSG00000261159	8.380227386340403e-07	7.778256636535034
ENSG00000109680	8.43116739606266e-07	7.649691159192121
ENSG00000185010	8.43116739606266e-07	8.202694173971658
ENSG00000163486	8.465293428969619e-07	8.815960313252875
ENSG00000159423	8.516732767790269e-07	7.597441642968772
ENSG00000021355	8.516732767790269e-07	8.851549286838905
ENSG00000005189	8.516732767790269e-07	7.615930449821684
ENSG00000143450	8.568473961181678e-07	6.303677774230376
ENSG00000117399	8.568473961181678e-07	8.200824896454291
ENSG00000169550	8.707939198531052e-07	2.857399415193918
ENSG00000171931	8.707939198531052e-07	4.260137602134658
ENSG00000184517	8.796215653851633e-07	7.96543999520499
ENSG00000132436	8.796215653851633e-07	8.403494961612859
ENSG00000121486	8.93925854704355e-07	8.71686501345173
ENSG00000188112	9.08454678865718e-07	5.196189576163055
ENSG00000269430	9.08454678865718e-07	7.441483035577134
ENSG00000126010	9.08454678865718e-07	4.79723166449613
ENSG00000224790	9.121223645296157e-07	5.17880483452658
ENSG00000122912	9.23211426664917e-07	8.755981095764406
ENSG00000143393	9.269366284570761e-07	8.885603936233545
ENSG00000068394	9.269366284570761e-07	8.567454901654319
ENSG00000255449	9.325516619589584e-07	4.603747890633382
ENSG00000106025	9.419831209054537e-07	6.733378209247629
ENSG00000130158	9.476861397094299e-07	8.57090253880107
ENSG00000123562	9.515066602409412e-07	8.90439481529419
ENSG00000147082	9.515066602409412e-07	6.857839116299141
ENSG00000149554	9.515066602409412e-07	8.555259779703098
ENSG00000027644	9.534224936887772e-07	3.8237718284759037
ENSG00000184785	9.534224936887772e-07	5.446209677769929
ENSG00000263678	9.572653417117627e-07	4.290432495856164
ENSG00000116030	9.630576712276223e-07	8.83528912423728
ENSG00000212657	9.68883837857351e-07	3.4613852662935276
ENSG00000174032	9.727868411677526e-07	8.606033052043234
ENSG00000117114	9.767050242304676e-07	7.2485336775734845
ENSG00000243071	9.786698259035757e-07	3.2021557051356444
ENSG00000116212	9.826108851135853e-07	8.455088616054432
ENSG00000181826	9.885512207111325e-07	7.833259469845237
ENSG00000166664	9.885512207111325e-07	2.3010186461630164
ENSG00000185634	9.945262245347453e-07	6.262444419496102
ENSG00000143603	1.004562133625743e-06	8.897799058184765
ENSG00000261126	1.004562133625743e-06	6.753000194590757
ENSG00000258994	1.0086038158066813e-06	5.496459318653954
ENSG00000212456	1.0146957913515365e-06	8.158621665037545
ENSG00000176890	1.014695791351551e-06	8.424234589770762
ENSG00000236060	1.0208232857506735e-06	5.39749963622843
ENSG00000226363	1.0208232857506735e-06	3.102186859117563
ENSG00000184788	1.0311152484955062e-06	7.631482247493237
ENSG00000143156	1.0415073567007869e-06	7.962070395923241
ENSG00000164256	1.0541113980833064e-06	1.8564296572046615
ENSG00000155324	1.0583453736420046e-06	8.346433917057682
ENSG00000104626	1.0690022649629844e-06	8.429622508304472
ENSG00000158710	1.0862690919605787e-06	8.901864098835173
ENSG00000155875	1.0884462830547127e-06	3.432697225208664
ENSG00000248538	1.0928133095243374e-06	5.062563184675139
ENSG00000144648	1.1104511595462945e-06	5.103758208653265
ENSG00000163362	1.139700238210353e-06	7.792439685013414
ENSG00000168071	1.1580677998248034e-06	8.897799058184765
ENSG00000143537	1.1580677998248034e-06	8.780371339666845
ENSG00000245008	1.1696922615612781e-06	6.564260359653295
ENSG00000183317	1.1743735101000958e-06	8.463729660847411
ENSG00000231991	1.1767209099997494e-06	6.452860811279989
ENSG00000269965	1.1885260015069303e-06	3.324703962460947
ENSG00000072858	1.195663833630263e-06	8.794100785809453
ENSG00000132122	1.1956638336302694e-06	5.859447532431204
ENSG00000184226	1.2124800285304584e-06	7.884535039751235
ENSG00000144395	1.2197566342532527e-06	7.084855498387305
ENSG00000143774	1.2270753752801892e-06	8.897799058184765
ENSG00000116761	1.2270753752801892e-06	8.417965318277012
ENSG00000204390	1.2393675483621423e-06	7.267680910635615
ENSG00000204315	1.2393675483621423e-06	7.953552858148153
ENSG00000172888	1.2393675483621423e-06	8.678207391482921
ENSG00000110002	1.2393675483621423e-06	8.744323905736948
ENSG00000114790	1.2467997998245818e-06	5.893226504265658
ENSG00000213064	1.2517785088988955e-06	8.790035745159047
ENSG00000078246	1.2592825615849998e-06	8.330324229905543
ENSG00000162004	1.2871705727854366e-06	8.396237765561784
ENSG00000088926	1.287170572785455e-06	3.7012625402897372
ENSG00000173566	1.300043067397726e-06	8.55011887520517
ENSG00000121851	1.3130397331727303e-06	8.74179318927793
ENSG00000232803	1.3474204711840438e-06	5.484338993822517
ENSG00000139160	1.347420471184051e-06	7.828991450597048
ENSG00000099377	1.347420471184051e-06	7.450297403926854
ENSG00000196754	1.3554769614161712e-06	3.9949052210401086
ENSG00000163467	1.3554769614161712e-06	6.23630407940936
ENSG00000257543	1.3608737534401034e-06	5.920731420260553
ENSG00000138814	1.3608737534401034e-06	8.829689759395484
ENSG00000162704	1.3608737534401034e-06	8.884069612042156
ENSG00000131061	1.3635799175670486e-06	8.060390782775835
ENSG00000137962	1.3690078298091012e-06	3.9737023591313365
ENSG00000105810	1.3690078298091012e-06	8.83375480004589
ENSG00000171222	1.3826689647213561e-06	8.803765191301657
ENSG00000271721	1.390928674235318e-06	7.418037685217603
ENSG00000102265	1.390928674235318e-06	8.841884881346704
ENSG00000163913	1.399235975129164e-06	8.574588590687503
ENSG00000227527	1.4188062369886116e-06	4.199536138934003
ENSG00000236983	1.421623454016545e-06	3.8811982214826677
ENSG00000092036	1.4272740859652796e-06	8.220153707438694
ENSG00000139133	1.4272740859652796e-06	8.047913210646938
ENSG00000203721	1.4357906778084362e-06	5.185121036153693
ENSG00000144821	1.4357906778084362e-06	8.578115699414148
ENSG00000117475	1.4357906778084362e-06	8.67974171567431
ENSG00000101182	1.4357906778084362e-06	8.865278732981514
ENSG00000184319	1.4500940476029636e-06	7.603711249989295
ENSG00000255121	1.4500940476029636e-06	7.2652244241233905
ENSG00000117592	1.4500940476029636e-06	8.89219969334297
ENSG00000224747	1.4587419417680345e-06	5.340675172783733
ENSG00000146263	1.4645348198105556e-06	8.525270170958866
ENSG00000117616	1.4732657631037833e-06	8.909994180135985
ENSG00000099139	1.4732657631037911e-06	6.112542186822221
ENSG00000100450	1.4732657631037911e-06	5.510748533724833
ENSG00000205593	1.4791142619165474e-06	8.744782366080814
ENSG00000123728	1.4879290201836702e-06	8.86780944944053
ENSG00000154277	1.4967944378447803e-06	7.984803144143174
ENSG00000105427	1.4967944378447803e-06	3.711530577874614
ENSG00000241794	1.5057107944982415e-06	2.0376954719643945
ENSG00000257718	1.5206853507584662e-06	5.389192887306261
ENSG00000125514	1.5267153044094703e-06	3.568716895777069
ENSG00000078668	1.5358034960070377e-06	8.83528912423728
ENSG00000232818	1.5418912547498787e-06	6.913586359656658
ENSG00000197872	1.5541366698885367e-06	8.877473854932733
ENSG00000144712	1.5602944974288716e-06	8.453016359939282
ENSG00000180764	1.5602944974288716e-06	5.701416746569946
ENSG00000164949	1.5602944974288716e-06	8.130213306473122
ENSG00000198853	1.5602944974288716e-06	7.438611788632264
ENSG00000253619	1.5757921898047276e-06	4.552879690388296
ENSG00000257809	1.5757921898047331e-06	3.685542703146204
ENSG00000074276	1.5757921898047331e-06	6.044632293236896
ENSG00000176842	1.5851619514491939e-06	4.383253063661013
ENSG00000139618	1.591438284812437e-06	8.6812760398657
ENSG00000186364	1.600897742108194e-06	8.104241812390871
ENSG00000224831	1.610411411990853e-06	5.519932203143896
ENSG00000225518	1.6263888117888479e-06	5.345556506050966
ENSG00000108671	1.6263888117888479e-06	8.873408814282326
ENSG00000212884	1.652271080402979e-06	8.341358439269472
ENSG00000235091	1.652271080402979e-06	4.576936387143598
ENSG00000152133	1.6588034457917556e-06	8.711265648609933
ENSG00000095002	1.6588034457917556e-06	8.6466834585473
ENSG00000150907	1.6588034457917556e-06	8.784974312241012
ENSG00000267801	1.6588034457917556e-06	5.968961848481985
ENSG00000143499	1.6588034457917556e-06	8.717658427121574
ENSG00000010072	1.6686487106653104e-06	8.337660897536512
ENSG00000268785	1.6686487106653104e-06	4.61640001574919
ENSG00000123353	1.6686487106653104e-06	8.40722504893729
ENSG00000154217	1.6752434981181688e-06	8.303049815496816
ENSG00000007392	1.6851828246171242e-06	8.843419205538092
ENSG00000162600	1.6951790016373991e-06	8.650748499197704
ENSG00000166105	1.6951790016373991e-06	3.1733826222591435
ENSG00000229203	1.7221157886279194e-06	2.2751176274325906
ENSG00000104833	1.7221157886279194e-06	4.068821832818204
ENSG00000163386	1.7221157886279194e-06	8.790035745159047
ENSG00000145284	1.739160356293408e-06	8.343974204468257
ENSG00000174371	1.7391603562934234e-06	7.994688693427679
ENSG00000107951	1.7391603562934234e-06	8.58516991686744
ENSG00000119899	1.7391603562934234e-06	8.75245398703776
ENSG00000136492	1.749465048009405e-06	8.114515153676425
ENSG00000122490	1.749465048009405e-06	8.571519942304725
ENSG00000196372	1.749465048009405e-06	7.320414727616926
ENSG00000004487	1.749465048009405e-06	8.74025886508654
ENSG00000234377	1.7494650480094205e-06	5.5863886239173
ENSG00000184207	1.7563675199895857e-06	8.519132874193307
ENSG00000212978	1.7667704830055927e-06	8.15030710586024
ENSG00000133318	1.7667704830055927e-06	8.918124261436798
ENSG00000185420	1.7737387682823043e-06	8.46828013027328
ENSG00000271943	1.7772328400006724e-06	3.6875710104257564
ENSG00000122406	1.823264025239638e-06	8.934384424038425
ENSG00000220785	1.823264025239638e-06	8.376881986145785
ENSG00000198924	1.823264025239654e-06	8.64415274208828
ENSG00000268536	1.823264025239654e-06	4.430856499396504
ENSG00000174939	1.830446985805837e-06	5.505126254010342
ENSG00000237301	1.830446985805837e-06	5.248373910831504
ENSG00000171132	1.8412726013847021e-06	8.617769713650585
ENSG00000154978	1.8412726013847021e-06	8.914059220786392
ENSG00000102743	1.8704435122659736e-06	7.816895757782551
ENSG00000103723	1.8814970467212255e-06	5.009732138937168
ENSG00000108387	1.8814970467212255e-06	6.975863072399332
ENSG00000006704	1.90005967325931e-06	5.885848654732382
ENSG00000180332	1.9075340457939143e-06	3.4807138329713037
ENSG00000115194	1.9112818523272207e-06	3.941944332655869
ENSG00000143502	1.9112818523272207e-06	4.174013121678393
ENSG00000244998	1.9187987703081867e-06	4.758584973557507
ENSG00000269591	1.9187987703081973e-06	3.9040273479954597
ENSG00000203805	1.93012760338344e-06	2.4071512667592567
ENSG00000128284	1.93012760338344e-06	8.76311478479759
ENSG00000164411	1.9377159474400993e-06	5.364165845853904
ENSG00000240005	1.9491524069816026e-06	6.992773184096085
ENSG00000101868	1.9491524069816026e-06	8.595372254283403
ENSG00000163159	1.968357895159198e-06	8.760046136414811
ENSG00000232995	1.968357895159198e-06	7.101839527624719
ENSG00000260805	1.968357895159198e-06	6.798508726597038
ENSG00000239887	1.9799686009012262e-06	7.088099255544648
ENSG00000233977	1.9799686009012262e-06	4.38517508191744
ENSG00000228038	1.9994666145091205e-06	4.284749201146587
ENSG00000183160	2.019149622701185e-06	7.603887260155485
ENSG00000108861	2.019149622701185e-06	8.700604850850103
ENSG00000255020	2.0231085715966238e-06	3.650059462862412
ENSG00000163069	2.043015797025116e-06	7.801887774892026
ENSG00000112977	2.043015797025116e-06	8.89373401753436
ENSG00000205786	2.043015797025116e-06	3.4775446041050566
ENSG00000173757	2.043015797025116e-06	8.53431717294741
ENSG00000131724	2.063111740427166e-06	8.715330689260341
ENSG00000075340	2.075260604329679e-06	6.1505187371290155
ENSG00000267052	2.0956620719331773e-06	3.0843398794346744
ENSG00000102760	2.116256750087381e-06	8.828693367127855
ENSG00000107242	2.1412278738182035e-06	8.89373401753436
ENSG00000143375	2.149614499087813e-06	7.727956204935721
ENSG00000172586	2.149614499087813e-06	8.719395729910747
ENSG00000162729	2.1707197757638963e-06	8.857148651680701
ENSG00000185515	2.1707197757638963e-06	8.678745323406682
ENSG00000198855	2.18347863415459e-06	8.865278732981514
ENSG00000143107	2.18347863415459e-06	4.874101181243929
ENSG00000104432	2.18347863415459e-06	6.399926782657399
ENSG00000142686	2.2178565255826987e-06	8.558248956505984
ENSG00000270028	2.2178565255826987e-06	5.068355299021885
ENSG00000132763	2.2178565255826987e-06	8.412162974837432
ENSG00000091157	2.2265321462951865e-06	8.643156349820652
ENSG00000198937	2.2265321462951865e-06	8.643694281744413
ENSG00000169372	2.2396069156519425e-06	8.354917452405765
ENSG00000184900	2.2396069156519425e-06	8.813429596793856
ENSG00000162065	2.25275564592692e-06	8.288597959553954
ENSG00000231852	2.26156275356623e-06	6.56111472652072
ENSG00000233806	2.2748356447030576e-06	7.720383677588721
ENSG00000095794	2.3105979671380383e-06	8.553645983931817
ENSG00000137285	2.3105979671380383e-06	5.648852071767245
ENSG00000225643	2.319622827268347e-06	6.958623336065501
ENSG00000216915	2.3241479829505286e-06	4.224542919298451
ENSG00000185928	2.3332238220551497e-06	7.722145058259063
ENSG00000143643	2.3332238220551497e-06	8.77530990674881
ENSG00000167799	2.3332238220551497e-06	8.20389354483707
ENSG00000183230	2.369869805097954e-06	7.564217429112155
ENSG00000204624	2.369869805097954e-06	4.694204288228324
ENSG00000254873	2.369869805097954e-06	6.613482606151797
ENSG00000159884	2.3837544890219622e-06	7.635102872669951
ENSG00000143195	2.407069947756215e-06	6.111515887838606
ENSG00000206921	2.407069947756215e-06	5.003737937650646
ENSG00000154639	2.407069947756215e-06	7.7608114834649475
ENSG00000167037	2.4306050103212434e-06	2.9544612386378306
ENSG00000164953	2.4306050103212434e-06	7.992407881554869
ENSG00000162722	2.4448322818539e-06	5.766376381490871
ENSG00000269125	2.4543616595609972e-06	3.5446671089155686
ENSG00000173894	2.4687228419559905e-06	5.51375739021744
ENSG00000101608	2.4687228419559905e-06	8.914059220786392
ENSG00000071859	2.47834189538236e-06	8.789039352891418
ENSG00000101882	2.47834189538236e-06	8.591307213632996
ENSG00000040341	2.483164950137673e-06	8.715330689260341
ENSG00000265802	2.492838196831829e-06	3.970918052682415
ENSG00000248468	2.4928381968318644e-06	3.1957860317318647
ENSG00000267758	2.4928381968318644e-06	2.723062789108296
ENSG00000163382	2.4928381968318644e-06	8.861213692331107
ENSG00000111639	2.5171803739784074e-06	8.863744408790124
ENSG00000197982	2.5220762077251108e-06	8.667546593723092
ENSG00000263753	2.5318954049151277e-06	8.791570069350437
ENSG00000250966	2.546693272438522e-06	6.260794878755997
ENSG00000166997	2.5715416814555205e-06	8.099180379472836
ENSG00000182718	2.5715416814555205e-06	8.901864098835173
ENSG00000259236	2.5715416814555205e-06	5.5340769813356205
ENSG00000213015	2.6117855397920464e-06	8.720930054102137
ENSG00000198954	2.6117855397920557e-06	8.532324388412155
ENSG00000234222	2.6117855397920557e-06	6.816651692544048
ENSG00000166173	2.6423657839578888e-06	4.022624105215043
ENSG00000107331	2.6423657839578888e-06	8.794638717733214
ENSG00000113302	2.652635610464482e-06	2.5602710295507642
ENSG00000166503	2.678478629457361e-06	4.463773450949442
ENSG00000143590	2.678478629457361e-06	5.847878509931353
ENSG00000231064	2.6941006427380174e-06	6.022806809873094
ENSG00000161082	2.6941006427380174e-06	3.4792473676510993
ENSG00000213707	2.7045640252902034e-06	5.067541274263944
ENSG00000230373	2.7203325090926583e-06	7.157653270902481
ENSG00000175741	2.7203325090926583e-06	6.920783322532886
ENSG00000135250	2.7361895061465426e-06	8.780909271590605
ENSG00000102109	2.7361895061465426e-06	5.2491783359539905
ENSG00000205208	2.7468102465896127e-06	8.506937752242088
ENSG00000258733	2.7468102465896224e-06	7.506793212599899
ENSG00000244039	2.7628158250888815e-06	3.964136460731673
ENSG00000134287	2.7628158250888815e-06	8.866275125249143
ENSG00000249992	2.7628158250888815e-06	2.9654600186834097
ENSG00000182179	2.778911192054695e-06	8.909994180135985
ENSG00000085185	2.7896915574506774e-06	8.715330689260341
ENSG00000118922	2.7896915574506774e-06	8.675676675023904
ENSG00000100941	2.7896915574506774e-06	8.889668976883954
ENSG00000160447	2.805937645756419e-06	7.755637697848774
ENSG00000162851	2.8059376457564286e-06	8.724995094752542
ENSG00000214226	2.8059376457564286e-06	7.768908683647517
ENSG00000146411	2.8059376457564286e-06	7.311020190976501
ENSG00000146216	2.8059376457564286e-06	5.73353878608501
ENSG00000199477	2.8168189417935113e-06	4.784045869449315
ENSG00000264659	2.822274815238717e-06	2.690482318297943
ENSG00000145777	2.833217103751831e-06	4.2757617184187335
ENSG00000172336	2.833217103751831e-06	8.579112091681777
ENSG00000238178	2.860751835294985e-06	4.194628652076041
ENSG00000203761	2.8773961567863407e-06	7.932173182320317
ENSG00000204860	2.8941336980066357e-06	3.4956659740484533
ENSG00000213657	2.894133698006646e-06	7.071091429019118
ENSG00000236846	2.922238114886607e-06	2.1824065545470557
ENSG00000088826	2.9506051979628044e-06	8.75345037930539
ENSG00000128641	2.9506051979628044e-06	8.475428199703416
ENSG00000138400	2.9506051979628044e-06	5.204912620619979
ENSG00000109390	2.9506051979628044e-06	8.728063743135321
ENSG00000138663	2.967752505068201e-06	8.722464378293525
ENSG00000175893	2.9677525050682274e-06	8.861213692331107
ENSG00000197358	2.9849957296720913e-06	2.4959469937102288
ENSG00000269904	2.9965447539808206e-06	4.654699534198175
ENSG00000267312	2.9965447539808206e-06	6.209129569816874
ENSG00000116584	2.9965447539808206e-06	8.918124261436798
ENSG00000231607	3.0081367896543334e-06	8.081456896549412
ENSG00000223599	3.0139489846937724e-06	5.261602201813595
ENSG00000025800	3.0139489846937724e-06	8.802768799034027
ENSG00000066279	3.0726686987447334e-06	8.65688579596326
ENSG00000135540	3.0726686987447334e-06	7.576493794579984
ENSG00000232860	3.1204358759908172e-06	6.952717778691635
ENSG00000167524	3.1204358759908172e-06	6.681771120758876
ENSG00000173926	3.1204358759908172e-06	7.815314507602735
ENSG00000115204	3.1204358759908172e-06	8.69400909374068
ENSG00000200534	3.1506524949137707e-06	7.215683068240139
ENSG00000235664	3.1506524949137707e-06	3.705708218815991
ENSG00000136688	3.1506524949137707e-06	4.6438971504798285
ENSG00000160062	3.168917449809075e-06	7.670339423766626
ENSG00000169241	3.168917449809075e-06	8.845949921997109
ENSG00000270160	3.1689174498090917e-06	2.6000859229854583
ENSG00000185614	3.187284303964248e-06	6.4664229131827105
ENSG00000231982	3.199585752889102e-06	6.3388370848045685
ENSG00000188095	3.2492501024737227e-06	5.375566940322082
ENSG00000225724	3.2492501024737227e-06	4.742367314988748
ENSG00000169592	3.2680648480629617e-06	8.839354164887686
ENSG00000244020	3.2680648480629617e-06	1.9715942139294462
ENSG00000116183	3.3187515532845334e-06	6.62666878012121
ENSG00000118680	3.350814050143582e-06	8.869343773631922
ENSG00000141367	3.3831745495594966e-06	8.900329774643783
ENSG00000229473	3.4158357035589016e-06	6.399657283175474
ENSG00000143319	3.422404247866238e-06	8.76311478479759
ENSG00000150995	3.4355778218048644e-06	8.674142350832515
ENSG00000198835	3.4355778218048644e-06	5.404754984605543
ENSG00000174799	3.4355778218048644e-06	8.615159525611674
ENSG00000230005	3.4355778218048644e-06	4.701180769572207
ENSG00000197935	3.455429719675353e-06	7.47714044017431
ENSG00000174326	3.455429719675353e-06	5.255984986735704
ENSG00000236345	3.455429719675353e-06	4.433504220146826
ENSG00000272216	3.455429719675365e-06	7.972414741078388
ENSG00000185630	3.4753919817127344e-06	5.6578769377911176
ENSG00000090013	3.4887617598337348e-06	8.77530990674881
ENSG00000173852	3.4887617598337348e-06	8.869343773631922
ENSG00000155886	3.5224030928692906e-06	5.2642470773292915
ENSG00000132688	3.5224030928692906e-06	8.028198705721184
ENSG00000138640	3.5224030928692906e-06	8.865278732981514
ENSG00000143369	3.542737495295038e-06	6.457462470775012
ENSG00000150456	3.576879421522908e-06	7.597395052507123
ENSG00000212197	3.611337832676042e-06	2.5492359888596314
ENSG00000159915	3.632165959412111e-06	7.79569766928078
ENSG00000273107	3.632165959412111e-06	4.855071420665403
ENSG00000068438	3.632165959412111e-06	8.809364556143452
ENSG00000144481	3.632165959412111e-06	2.745754337031095
ENSG00000232124	3.653109641952354e-06	6.232440500165257
ENSG00000174680	3.6882742386431617e-06	6.1785322967058205
ENSG00000012174	3.688274238643214e-06	8.712799972801323
ENSG00000137274	3.688274238643214e-06	7.9298184760274895
ENSG00000167085	3.688274238643214e-06	8.747851014463592
ENSG00000248610	3.723764390615803e-06	6.835726485326645
ENSG00000163125	3.723764390615836e-06	8.861213692331107
ENSG00000262251	3.7452159474236995e-06	7.194788419030789
ENSG00000135424	3.7812329984454626e-06	7.575217390273149
ENSG00000006659	3.8030029320546123e-06	5.212713187327388
ENSG00000230524	3.817583156018146e-06	4.7579904677105285
ENSG00000133142	3.839554367240423e-06	8.748388946387355
ENSG00000266456	3.839554367240423e-06	2.843491071307883
ENSG00000113269	3.839554367240423e-06	8.696539810199699
ENSG00000179774	3.8616471989466244e-06	3.8905581758735215
ENSG00000204970	3.8616471989466244e-06	1.6784105471078214
ENSG00000163481	3.876443638433841e-06	8.485078224798666
ENSG00000196335	3.921160916660062e-06	6.046906182390273
ENSG00000091137	3.9361766393882504e-06	4.081783995461217
ENSG00000176222	3.958803981217443e-06	7.8215228082378845
ENSG00000215244	3.973958332160729e-06	5.336408685785781
ENSG00000189057	3.996794533034283e-06	8.182034017393649
ENSG00000225603	3.996794533034283e-06	3.4599281385328764
ENSG00000226158	4.058309860353395e-06	2.349523608524397
ENSG00000231473	4.073830401896699e-06	5.801824415265441
ENSG00000164574	4.081612066399401e-06	8.863744408790124
ENSG00000104529	4.097218308340947e-06	8.926254342737613
ENSG00000118181	4.097218308340947e-06	8.938449464688832
ENSG00000180730	4.097218308340947e-06	7.504635449080045
ENSG00000165695	4.120735331275047e-06	4.07610975102152
ENSG00000161800	4.160219149207905e-06	8.563848321347779
ENSG00000228065	4.1840838268216125e-06	5.5995545689960995
ENSG00000088756	4.200066699266697e-06	5.850486626610413
ENSG00000130055	4.200066699266697e-06	4.772343425146589
ENSG00000108848	4.224151153184971e-06	8.930319383388017
ENSG00000154760	4.224151153185016e-06	8.885603936233545
ENSG00000225889	4.224151153185016e-06	8.914059220786392
ENSG00000102241	4.240281187166235e-06	8.847484246188499
ENSG00000143669	4.2483684012782985e-06	8.719933661834508
ENSG00000082781	4.264587353695828e-06	8.231871868324756
ENSG00000248099	4.264587353695828e-06	5.288503695499092
ENSG00000250878	4.289027483959774e-06	4.021766718759875
ENSG00000169599	4.289027483959827e-06	8.634567808175971
ENSG00000173065	4.289027483959827e-06	8.588697025594085
ENSG00000143614	4.305395677141611e-06	8.767179825447998
ENSG00000095485	4.330060651889513e-06	8.652820755312854
ENSG00000185522	4.354861482063833e-06	8.402701547943018
ENSG00000214562	4.371471197472609e-06	5.921987758088381
ENSG00000119969	4.371471197472609e-06	8.342184398530785
ENSG00000169064	4.396500046041382e-06	2.5872115311956763
ENSG00000131019	4.421666667110277e-06	5.088151179145506
ENSG00000074590	4.421666667110277e-06	5.352630232424599
ENSG00000235618	4.438521312895465e-06	6.065924100591047
ENSG00000205838	4.463919168838577e-06	4.411794277943728
ENSG00000237978	4.463919168838577e-06	6.074958362968044
ENSG00000101282	4.489456740057816e-06	5.96008644732221
ENSG00000138175	4.489456740057816e-06	8.560779672965001
ENSG00000261368	4.532331835742606e-06	1.795421700710387
ENSG00000165923	4.532331835742606e-06	6.623738823467233
ENSG00000134548	4.532331835742606e-06	5.9110439301419975
ENSG00000158560	4.532331835742606e-06	7.199912415907504
ENSG00000137364	4.532331835742606e-06	8.616235389459197
ENSG00000132702	4.549591880324014e-06	4.002969212542941
ENSG00000102144	4.593018937629185e-06	8.909994180135985
ENSG00000122591	4.645657619628237e-06	8.811895272602468
ENSG00000117308	4.645657619628237e-06	8.328454952388176
ENSG00000138686	4.645657619628237e-06	8.334847730899815
ENSG00000272403	4.645657619628237e-06	3.380503665881389
ENSG00000008277	4.645657619628237e-06	8.295934627184923
ENSG00000178947	4.645657619628237e-06	6.952917953794791
ENSG00000184613	4.689965803910095e-06	6.465536455429927
ENSG00000222724	4.689965803910095e-06	7.3011115451137645
ENSG00000102384	4.71674543572369e-06	7.156700243019299
ENSG00000013306	4.734680130741413e-06	8.885603936233545
ENSG00000242612	4.734680130741413e-06	8.141436114037882
ENSG00000143318	4.761705154998787e-06	5.177635822643273
ENSG00000270681	4.862071340755252e-06	7.196977908972816
ENSG00000115255	4.862071340755252e-06	8.063459431158613
ENSG00000116984	4.880536911837091e-06	8.840888489079076
ENSG00000121481	4.880536911837091e-06	8.659416512422277
ENSG00000162923	4.880536911837091e-06	8.905929139485579
ENSG00000125868	4.90836172981863e-06	8.889668976883954
ENSG00000158079	4.936339008277755e-06	8.394906419968178
ENSG00000071073	4.9550756218373825e-06	8.7062042156919
ENSG00000198721	4.983308778237205e-06	8.557252564238356
ENSG00000225093	5.030707993014995e-06	7.02017603205462
ENSG00000143373	5.0307079930150124e-06	8.802230867110266
ENSG00000115963	5.059355215680828e-06	8.439136438347187
ENSG00000259802	5.078540406408918e-06	6.730482257050649
ENSG00000271959	5.107449363020525e-06	5.102172900430622
ENSG00000136160	5.1268098033783856e-06	8.655606953517955
ENSG00000214708	5.136516456085967e-06	4.105015823897119
ENSG00000176732	5.155982779970188e-06	6.097957008410291
ENSG00000174307	5.155982779970188e-06	8.288342477807872
ENSG00000134597	5.155982779970188e-06	8.558248956505984
ENSG00000158793	5.185315273728105e-06	8.728063743135321
ENSG00000105088	5.185315273728105e-06	3.9151097293183383
ENSG00000223431	5.185315273728105e-06	4.018586884414156
ENSG00000171103	5.204959301854959e-06	8.289391373223799
ENSG00000261618	5.234559512747779e-06	4.015368397006681
ENSG00000132646	5.264321473793948e-06	8.808368163875823
ENSG00000229267	5.284253059466119e-06	6.233046258678512
ENSG00000233791	5.314286483948824e-06	6.810979170965989
ENSG00000206535	5.314286483948824e-06	8.540992401636728
ENSG00000164588	5.344483921244046e-06	2.0146705332138235
ENSG00000135617	5.395179783783061e-06	8.717861405719358
ENSG00000143753	5.395179783783061e-06	8.841884881346704
ENSG00000246203	5.395179783783061e-06	6.6549065440014425
ENSG00000153187	5.415587253465746e-06	8.930319383388017
ENSG00000256673	5.4258187860924765e-06	6.843814710579983
ENSG00000196584	5.446337607844964e-06	8.215885688190506
ENSG00000070785	5.446337607844964e-06	8.67974171567431
ENSG00000137831	5.477255716100007e-06	7.716485981178199
ENSG00000107758	5.477255716100007e-06	8.853083611030295
ENSG00000073792	5.529161060763144e-06	5.380681482368077
ENSG00000030110	5.529161060763144e-06	8.79870375838362
ENSG00000175606	5.560530801056351e-06	8.655889403695634
ENSG00000151292	5.634393334065144e-06	8.849018570379888
ENSG00000101412	5.6343933340651635e-06	8.558248956505984
ENSG00000110108	5.666336487791505e-06	8.901864098835173
ENSG00000119004	5.719962121739392e-06	8.7269878792878
ENSG00000188971	5.719962121739392e-06	8.632495552060822
ENSG00000122126	5.719962121739392e-06	8.820025353903281
ENSG00000227868	5.730745607271462e-06	2.017620409548626
ENSG00000197329	5.752371206810887e-06	8.930319383388017
ENSG00000235944	5.752371206810887e-06	7.230867366994243
ENSG00000272030	5.752371206810887e-06	3.9265446564428323
ENSG00000169607	5.839660295676799e-06	7.961059958785435
ENSG00000272009	5.861680605391248e-06	7.187042970284026
ENSG00000171873	5.894860713848125e-06	2.5921631970802954
ENSG00000170855	5.9282212243359224e-06	8.689406121166513
ENSG00000101187	5.96176307411254e-06	8.731590851861966
ENSG00000130508	5.984225516280888e-06	6.520763995600894
ENSG00000138109	5.984225516280888e-06	2.857671942551565
ENSG00000221821	5.984225516280888e-06	8.064993755350002
ENSG00000130779	6.040737898100727e-06	8.855614327489313
ENSG00000143442	6.040737898100727e-06	8.901864098835173
ENSG00000168394	6.040737898100727e-06	8.930319383388017
ENSG00000163866	6.040737898100727e-06	8.615697457535436
ENSG00000171033	6.074891040752286e-06	8.254287828413231
ENSG00000105639	6.074891040752286e-06	8.875939530741345
ENSG00000100647	6.109229637819833e-06	8.814963920985246
ENSG00000188295	6.1322255410387235e-06	7.899881370431554
ENSG00000226321	6.166875369256153e-06	6.091253849243701
ENSG00000258297	6.166875369256153e-06	8.540454469712968
ENSG00000123374	6.2250434101417334e-06	8.495201090634737
ENSG00000268856	6.2250434101417334e-06	5.206066380307614
ENSG00000189221	6.260196822207166e-06	4.041010865237116
ENSG00000143157	6.260196822207166e-06	8.832758407778263
ENSG00000103253	6.260196822207166e-06	8.45401275220691
ENSG00000128487	6.283738281003232e-06	8.488860815271394
ENSG00000198960	6.3192099763347484e-06	8.473879495115076
ENSG00000134291	6.354873961393768e-06	8.772779190289793
ENSG00000164070	6.378757270598132e-06	8.09781648828776
ENSG00000162723	6.4147439537799135e-06	3.8446871215732257
ENSG00000100316	6.4147439537799135e-06	8.942514505339238
ENSG00000143337	6.4147439537799135e-06	8.83528912423728
ENSG00000118997	6.4147439537799135e-06	7.169000371267116
ENSG00000177738	6.4147439537799135e-06	8.456419961648036
ENSG00000224032	6.4147439537799135e-06	8.793104393541824
ENSG00000108932	6.450925592965862e-06	8.680279647598072
ENSG00000070601	6.45092559296592e-06	3.755195083375578
ENSG00000160679	6.475155492650805e-06	8.853083611030295
ENSG00000226617	6.5116643028850335e-06	3.178616993387984
ENSG00000226853	6.511664302885091e-06	5.895152072676278
ENSG00000151553	6.57295206301577e-06	8.745320298004575
ENSG00000109536	6.597621961544716e-06	8.660950836613667
ENSG00000238526	6.60999023334701e-06	3.927139573538263
ENSG00000176463	6.60999023334701e-06	8.398538534991422
ENSG00000166313	6.634793613170532e-06	7.343334734087339
ENSG00000173209	6.672166348756146e-06	8.905929139485579
ENSG00000132676	6.67216634875617e-06	8.880004571391751
ENSG00000232237	6.70974120722926e-06	2.9169368317639752
ENSG00000259032	6.70974120722926e-06	4.486710092114944
ENSG00000162669	6.70974120722926e-06	3.8542956934566464
ENSG00000196420	6.70974120722926e-06	3.0725673890106946
ENSG00000161970	6.7349039187254885e-06	8.840888489079076
ENSG00000169188	6.798207784578877e-06	8.50113540880251
ENSG00000215462	6.7982077845789375e-06	2.918246264951092
ENSG00000145451	6.83646395491723e-06	4.203028585022591
ENSG00000138785	6.874926809293102e-06	8.47947885995687
ENSG00000150093	6.874926809293102e-06	8.869343773631922
ENSG00000267707	6.874926809293102e-06	3.4186094571079666
ENSG00000182459	6.900684063054549e-06	6.255159679618036
ENSG00000213741	6.913597414057955e-06	8.926254342737613
ENSG00000138346	6.939493763071449e-06	8.253291436145602
ENSG00000258920	6.939493763071449e-06	7.937803659038692
ENSG00000163444	6.939493763071449e-06	8.751916055114
ENSG00000157470	6.978513002335009e-06	3.7590669527963616
ENSG00000181350	7.004642772476201e-06	6.329668850846812
ENSG00000177640	7.0703788471371195e-06	5.715398365346604
ENSG00000071282	7.083596953621551e-06	5.175824341187585
ENSG00000188611	7.110104382556987e-06	5.416530135308812
ENSG00000198700	7.110104382556987e-06	8.853083611030295
ENSG00000083457	7.110104382556987e-06	8.68281036405709
ENSG00000228205	7.217089630892481e-06	7.384191708465801
ENSG00000187323	7.217089630892571e-06	7.927225517283342
ENSG00000008405	7.217089630892571e-06	8.651286431121466
ENSG00000127084	7.2576061912090264e-06	8.712799972801323
ENSG00000118515	7.284738457207899e-06	8.88153889558314
ENSG00000116981	7.325619526251096e-06	2.236005347282607
ENSG00000116544	7.325619526251096e-06	7.295455134216756
ENSG00000103485	7.325619526251096e-06	8.861213692331107
ENSG00000107719	7.325619526251122e-06	8.669926834732623
ENSG00000198732	7.3667208014431106e-06	8.880004571391751
ENSG00000197296	7.366720801443137e-06	8.680279647598072
ENSG00000131795	7.394244547301272e-06	8.819028961635654
ENSG00000079101	7.435715351900562e-06	3.5056470607693906
ENSG00000181004	7.435715351900562e-06	7.981365204480641
ENSG00000244041	7.477409394648697e-06	6.944150901767241
ENSG00000099246	7.505330010616035e-06	8.827159042936465
ENSG00000143740	7.505330010616035e-06	8.749923270578742
ENSG00000187492	7.505330010616035e-06	4.696342245426552
ENSG00000246090	7.505330010616035e-06	8.056845173327895
ENSG00000101888	7.533350694558635e-06	8.598440902666182
ENSG00000197712	7.54739866897368e-06	8.680279647598072
ENSG00000106070	7.54739866897368e-06	4.9971416859776685
ENSG00000138758	7.5755700972040945e-06	8.726529418943931
ENSG00000225370	7.660691319871494e-06	3.98599875706992
ENSG00000235477	7.660691319871494e-06	7.9416786446527325
ENSG00000111816	7.68926852772137e-06	8.247206642528344
ENSG00000243440	7.68926852772137e-06	6.847510630446344
ENSG00000068354	7.68926852772137e-06	8.641622025629264
ENSG00000135677	7.68926852772137e-06	8.877473854932733
ENSG00000166136	7.732326286420915e-06	7.8041371691908665
ENSG00000186847	7.732326286420915e-06	5.125297341343759
ENSG00000074964	7.76115993384719e-06	6.002524613258257
ENSG00000162836	7.76115993384719e-06	8.670077310182107
ENSG00000118292	7.804603995844393e-06	7.523497455148438
ENSG00000181744	7.804603995844393e-06	8.743785973813187
ENSG00000177189	7.804603995844393e-06	8.831224083586873
ENSG00000185339	7.84828142566894e-06	8.748388946387355
ENSG00000160058	7.84828142566894e-06	8.877473854932733
ENSG00000168116	7.84828142566894e-06	8.340041138546043
ENSG00000175768	7.84828142566897e-06	8.034054680326564
ENSG00000110660	7.84828142566897e-06	8.847484246188499
ENSG00000177225	7.892193419773633e-06	8.790573677082808
ENSG00000172987	7.892193419773633e-06	3.007582197469055
ENSG00000198056	7.921598989470484e-06	8.395902812235807
ENSG00000149806	7.921598989470484e-06	8.918124261436798
ENSG00000220472	7.995573698177172e-06	7.163589940152927
ENSG00000160803	8.040276289093232e-06	8.81089888033484
ENSG00000197275	8.040276289093232e-06	6.446830338150927
ENSG00000150637	8.070211172048026e-06	7.0261888920007864
ENSG00000227666	8.085218696426384e-06	4.251312798381438
ENSG00000205277	8.085218696426384e-06	3.2425387973161808
ENSG00000113657	8.085218696426384e-06	4.348406646345534
ENSG00000216866	8.115314138714815e-06	5.843115150780608
ENSG00000166682	8.115314138714815e-06	7.166464413174997
ENSG00000138085	8.19102384076993e-06	8.873408814282326
ENSG00000019991	8.236774536820816e-06	8.896264733993377
ENSG00000148688	8.236774536820889e-06	8.647221390471058
ENSG00000198520	8.236774536820889e-06	6.120332776438846
ENSG00000047410	8.236774536820889e-06	8.888134652692564
ENSG00000072071	8.282770412745014e-06	8.453554291863043
ENSG00000178163	8.282770412745014e-06	8.730056527670579
ENSG00000224452	8.313571159960751e-06	4.200410447516533
ENSG00000129473	8.313571159960825e-06	8.717861405719358
ENSG00000200087	8.359978458142973e-06	7.042315236010475
ENSG00000204116	8.359978458142973e-06	8.72752581121156
ENSG00000221743	8.359978458142973e-06	7.544732545092796
ENSG00000150457	8.391054654632438e-06	8.638553377246485
ENSG00000087586	8.406634293073449e-06	7.910168756587286
ENSG00000143756	8.43787688591545e-06	8.770706934174642
ENSG00000065923	8.43787688591545e-06	8.050338920809358
ENSG00000100154	8.484949774057828e-06	8.757515419955796
ENSG00000234478	8.484949774057948e-06	5.791776274909492
ENSG00000143258	8.484949774057948e-06	8.772779190289793
ENSG00000105219	8.484949774057948e-06	6.480881092571565
ENSG00000075891	8.53227459933911e-06	3.8924594478736707
ENSG00000126088	8.563965082976514e-06	8.757515419955796
ENSG00000138778	8.563965082976514e-06	8.189758141498892
ENSG00000213033	8.563965082976514e-06	5.305612387147459
ENSG00000174628	8.61171266538901e-06	6.91893119907772
ENSG00000249784	8.61171266538901e-06	3.558771292260722
ENSG00000141127	8.643686185338412e-06	8.75245398703776
ENSG00000107789	8.643686185338412e-06	8.649752106930077
ENSG00000163170	8.691860127277708e-06	8.44749646667738
ENSG00000243224	8.691860127277708e-06	6.466974991733064
ENSG00000104154	8.691860127277708e-06	8.615238997191568
ENSG00000136999	8.740291626165283e-06	3.2114762902948395
ENSG00000148948	8.740291626165283e-06	4.87358925291772
ENSG00000159788	8.772723027733318e-06	8.278527596866185
ENSG00000119403	8.772723027733318e-06	8.605036659775605
ENSG00000213729	8.772723027733318e-06	6.6045143019557475
ENSG00000130037	8.854307458220293e-06	6.380119793823251
ENSG00000116670	8.903607003350669e-06	8.62336907849238
ENSG00000232909	8.903607003350669e-06	6.452278727033051
ENSG00000243797	8.953169843847086e-06	2.2887281376738606
ENSG00000138780	8.953169843847086e-06	8.4306189005721
ENSG00000052802	8.953169843847086e-06	8.737728148627525
ENSG00000204164	8.986358674839141e-06	8.021203696593568
ENSG00000187514	8.986358674839141e-06	8.938449464688832
ENSG00000148399	9.002997321050078e-06	8.843419205538092
ENSG00000204388	9.0363633248964e-06	8.74179318927793
ENSG00000152128	9.0363633248964e-06	5.269088307164327
ENSG00000104738	9.0363633248964e-06	8.73972093316278
ENSG00000164626	9.086634861620681e-06	3.84892987854018
ENSG00000187522	9.12029816048106e-06	8.65688579596326
ENSG00000215875	9.204980650811966e-06	2.195468643011067
ENSG00000256049	9.222007425429862e-06	4.01450440417049
ENSG00000044524	9.25615165913968e-06	4.556195536855507
ENSG00000041353	9.25615165913968e-06	4.771267572363721
ENSG00000232434	9.25615165913968e-06	7.316568173978758
ENSG00000258985	9.307595489119469e-06	7.321300230730689
ENSG00000198814	9.342043628144403e-06	8.134840356928457
ENSG00000069248	9.342043628144403e-06	8.827159042936465
ENSG00000101935	9.342043628144403e-06	8.564636157857748
ENSG00000176871	9.342043628144403e-06	8.554183915855576
ENSG00000234215	9.359313528001365e-06	1.9789135606113863
ENSG00000124333	9.393945246952034e-06	8.819028961635654
ENSG00000006042	9.446123401599515e-06	5.6806563403676344
ENSG00000255112	9.533705336211302e-06	8.72959806732671
ENSG00000122862	9.533705336211302e-06	8.930319383388017
ENSG00000232429	9.533705336211387e-06	2.0136462768446997
ENSG00000177519	9.586627807628554e-06	6.766921189588421
ENSG00000108375	9.622065878819132e-06	5.379481109767622
ENSG00000183826	9.622065878819132e-06	8.607567376234622
ENSG00000157343	9.622065878819132e-06	7.220849507454772
ENSG00000126562	9.765078743831453e-06	5.448052265138052
ENSG00000270504	9.765078743831453e-06	4.545649278097188
ENSG00000165704	9.765078743831453e-06	8.570444078457204
ENSG00000143622	9.765078743831453e-06	8.620220958529709
ENSG00000151414	9.855494685251529e-06	8.847484246188499
ENSG00000164050	9.87367397077147e-06	8.374298766538468
ENSG00000147224	9.910129071826415e-06	8.858145043948328
ENSG00000156482	9.965053863474711e-06	8.918124261436798
ENSG00000105290	9.965053863474853e-06	6.413229006621691
ENSG00000260682	1.0001832453887716e-05	8.7615804606062
ENSG00000165240	1.0057244528010921e-05	8.644690674012043
ENSG00000147065	1.0094349344122488e-05	8.912524896595002
ENSG00000248478	1.0094349344122542e-05	2.0336499937697274
ENSG00000234817	1.0112950947548996e-05	5.209871699914272
ENSG00000250673	1.0112950947548996e-05	5.874311948913387
ENSG00000125834	1.0112950947548996e-05	8.724995094752542
ENSG00000165644	1.0150252821625812e-05	8.63349194432845
ENSG00000120784	1.0206453132896399e-05	6.337291783847359
ENSG00000116138	1.0244085656431326e-05	8.687871796975124
ENSG00000164938	1.0244085656431326e-05	8.942514505339238
ENSG00000155008	1.0262951780488051e-05	7.878715827521254
ENSG00000189343	1.0300784033208183e-05	8.918124261436798
ENSG00000144452	1.0357783266569288e-05	4.791147740478469
ENSG00000143702	1.045345469564506e-05	8.709731324418545
ENSG00000160867	1.049196003767895e-05	7.376165512152825
ENSG00000255224	1.0549973158173915e-05	6.478388779583699
ENSG00000185650	1.0549973158173915e-05	8.89373401753436
ENSG00000138107	1.0549973158173915e-05	8.817494637444264
ENSG00000116906	1.0608293782561982e-05	8.82462832647745
ENSG00000093217	1.0608293782561982e-05	7.925876942394973
ENSG00000172361	1.0647345801225384e-05	6.75302674043978
ENSG00000105948	1.0666923464451027e-05	7.7892664324910195
ENSG00000172292	1.070618238822883e-05	7.932353833746628
ENSG00000236778	1.0804936728536888e-05	7.43907549060923
ENSG00000121848	1.0804936728536945e-05	8.8322204758545
ENSG00000257167	1.0804936728536945e-05	7.1519540245120075
ENSG00000076382	1.0804936728536945e-05	8.62283114656862
ENSG00000068489	1.0804936728536945e-05	8.105847140451852
ENSG00000143149	1.0804936728536945e-05	8.850014962647515
ENSG00000118513	1.082479212580439e-05	7.362037338331011
ENSG00000229789	1.086460791817332e-05	7.090283113393076
ENSG00000068784	1.0864607918173417e-05	8.670077310182107
ENSG00000111647	1.0904564099730822e-05	8.643156349820652
ENSG00000177600	1.0924594983834054e-05	8.934384424038425
ENSG00000088833	1.0924594983834054e-05	8.840888489079076
ENSG00000231105	1.0964762634267254e-05	7.257565391201086
ENSG00000134265	1.0964762634267254e-05	8.789039352891418
ENSG00000100473	1.0964762634267254e-05	8.237589163024566
ENSG00000177932	1.102527970503524e-05	5.963410597190005
ENSG00000229017	1.102527970503524e-05	6.419338282878874
ENSG00000188931	1.102527970503524e-05	8.06320394941253
ENSG00000089220	1.102527970503524e-05	8.909994180135985
ENSG00000135709	1.102527970503524e-05	8.855614327489313
ENSG00000182552	1.1086116918316747e-05	8.47467290878492
ENSG00000246922	1.1086116918316747e-05	8.348577177042424
ENSG00000157985	1.1086116918316747e-05	6.565530559748702
ENSG00000149679	1.1126853714148572e-05	8.40875937312868
ENSG00000086598	1.1188228088622203e-05	8.926254342737613
ENSG00000253102	1.1188228088622203e-05	1.9974806232020323
ENSG00000226976	1.1188228088622203e-05	6.029865891780095
ENSG00000156026	1.1249926926569844e-05	8.591765673976864
ENSG00000170011	1.13534837960957e-05	7.264723607569221
ENSG00000226121	1.1395161880416212e-05	5.289543941166927
ENSG00000226856	1.145795411206043e-05	5.377312302562491
ENSG00000058091	1.145795411206043e-05	8.863744408790124
ENSG00000186818	1.145795411206043e-05	8.404137899833216
ENSG00000242732	1.145795411206043e-05	7.927463769734661
ENSG00000248916	1.145795411206043e-05	5.826048718212893
ENSG00000110455	1.145795411206049e-05	8.743785973813187
ENSG00000102804	1.145795411206049e-05	8.689406121166513
ENSG00000237697	1.1521077946594964e-05	3.6061889056487564
ENSG00000196914	1.1733907120710276e-05	8.89373401753436
ENSG00000168056	1.1733907120710276e-05	8.909994180135985
ENSG00000267904	1.1733907120710276e-05	7.902162182304363
ENSG00000203697	1.1798487284025326e-05	5.393863820706958
ENSG00000079263	1.1798487284025326e-05	8.839354164887686
ENSG00000152784	1.1841729839585401e-05	8.28839498095617
ENSG00000144741	1.1906878609555007e-05	8.605036659775605
ENSG00000243024	1.1972370830022168e-05	4.530438429324298
ENSG00000101384	1.1972370830022168e-05	8.730594459594338
ENSG00000171435	1.2016223967598358e-05	3.3798163621462676
ENSG00000174010	1.2016223967598358e-05	8.790035745159047
ENSG00000197355	1.2038208225819849e-05	8.796173041924604
ENSG00000224945	1.2082292442565866e-05	5.354762358662082
ENSG00000187867	1.2082292442565866e-05	3.0659058230396026
ENSG00000165376	1.2082292442565866e-05	5.465845381738918
ENSG00000187045	1.2082292442565866e-05	4.5457226249467295
ENSG00000171314	1.2148708985798997e-05	8.789039352891418
ENSG00000116711	1.2148708985798997e-05	8.634029876252212
ENSG00000180998	1.223780883656352e-05	6.612238864321612
ENSG00000135245	1.2260181457557814e-05	7.569354192860148
ENSG00000139287	1.2260181457557814e-05	3.519154282897419
ENSG00000089012	1.2305044346315159e-05	4.489201932719614
ENSG00000131931	1.2372633779106202e-05	8.416228015487839
ENSG00000188419	1.2372633779106202e-05	8.645687066279669
ENSG00000149506	1.2440578909442767e-05	6.127561797876213
ENSG00000170191	1.2440578909442767e-05	7.977805550162524
ENSG00000149582	1.2440578909442767e-05	8.615697457535434
ENSG00000171862	1.2486074152852275e-05	8.847484246188499
ENSG00000014257	1.2486074152852275e-05	5.241556191107624
ENSG00000238286	1.2486074152852341e-05	3.866896689852439
ENSG00000154640	1.2554616078631326e-05	8.780909271590605
ENSG00000136631	1.2554616078631326e-05	8.737190216703763
ENSG00000147003	1.2623518475178127e-05	5.425627167457806
ENSG00000243279	1.2739161756645899e-05	8.14384332347901
ENSG00000170396	1.2785702722655079e-05	8.539255098847557
ENSG00000241593	1.2785702722655079e-05	3.256564756753759
ENSG00000145331	1.2785702722655079e-05	8.312988203456394
ENSG00000270624	1.2926305186626079e-05	2.212382002913522
ENSG00000232739	1.2997160796329356e-05	2.090499768876278
ENSG00000114942	1.2997160796329425e-05	8.942514505339238
ENSG00000163798	1.3044604449783661e-05	8.740717325430408
ENSG00000130675	1.3163940633652819e-05	4.731991580439467
ENSG00000187695	1.3357056946606821e-05	5.751103575742086
ENSG00000113212	1.3357056946606821e-05	6.241631397257012
ENSG00000101546	1.3357056946606821e-05	8.505403428050698
ENSG00000128245	1.3479129791297458e-05	8.793104393541824
ENSG00000203327	1.3503672283488664e-05	4.649992924720189
ENSG00000160688	1.3552885758333259e-05	8.769710541907015
ENSG00000105372	1.3627028264867545e-05	8.942514505339238
ENSG00000196357	1.3627028264867545e-05	7.641843863595763
ENSG00000197779	1.3627028264867545e-05	8.36637166383544
ENSG00000119787	1.3751463328150914e-05	8.767179825447998
ENSG00000203827	1.3751463328150914e-05	7.6692754519226085
ENSG00000101558	1.3801541506685787e-05	8.873408814282326
ENSG00000166348	1.3952826372938743e-05	8.379563178054289
ENSG00000259527	1.3952826372938743e-05	6.250411087355422
ENSG00000231265	1.3952826372938743e-05	5.585965290209437
ENSG00000242712	1.4080109275823869e-05	5.232743167237726
ENSG00000143799	1.4157012072523792e-05	8.922189302087205
ENSG00000169213	1.4157012072523792e-05	8.793104393541824
ENSG00000156709	1.4208503938762783e-05	8.810898880334841
ENSG00000225828	1.4286078222933775e-05	7.875897083724685
ENSG00000102886	1.4286078222933775e-05	6.669164128925438
ENSG00000106078	1.4286078222933775e-05	5.441413011589703
ENSG00000095587	1.433801960356464e-05	7.677405533223422
ENSG00000189171	1.4364058075127483e-05	7.560057621812169
ENSG00000272654	1.4416270955069102e-05	7.355593294865012
ENSG00000162378	1.4416270955069102e-05	8.671611634373498
ENSG00000102393	1.4416270955069102e-05	8.782443595781995
ENSG00000073670	1.4416270955069102e-05	7.002795609663113
ENSG00000233217	1.4416270955069102e-05	4.029786300875979
ENSG00000164344	1.449493124350144e-05	6.822883969303951
ENSG00000196632	1.45740025028716e-05	6.488393037363716
ENSG00000253327	1.46269460017439e-05	4.737544508588739
ENSG00000075391	1.46269460017439e-05	7.934191501572278
ENSG00000198492	1.46269460017439e-05	8.808368163875823
ENSG00000188610	1.46269460017439e-05	6.6664602777218915
ENSG00000114480	1.46269460017439e-05	8.661947228881296
ENSG00000244588	1.46269460017439e-05	3.8087487388099754
ENSG00000186212	1.4706706758657894e-05	7.003958558231897
ENSG00000169851	1.4706706758657894e-05	2.663033596215429
ENSG00000174595	1.4786883957342257e-05	1.6704855247714154
ENSG00000184675	1.4786883957342257e-05	8.448951319288875
ENSG00000069956	1.4786883957342257e-05	8.827159042936465
ENSG00000154258	1.497559522503384e-05	8.098845426146859
ENSG00000180096	1.497559522503384e-05	8.528797279685511
ENSG00000169242	1.497559522503384e-05	6.548384656896421
ENSG00000137193	1.5057175562019414e-05	8.905929139485579
ENSG00000249115	1.5139181377788975e-05	8.662485160805057
ENSG00000227311	1.519408934109526e-05	3.865401674020193
ENSG00000132932	1.519408934109526e-05	8.339135707704834
ENSG00000124097	1.519408934109526e-05	4.765828301950167
ENSG00000116863	1.527680898549287e-05	8.437752589605285
ENSG00000006453	1.527680898549287e-05	6.297455680380228
ENSG00000249459	1.527680898549287e-05	6.401901912620271
ENSG00000128596	1.5332194800934093e-05	7.492058906479359
ENSG00000240751	1.5332194800934093e-05	4.517545750675849
ENSG00000260423	1.535995976160092e-05	6.8400955793593035
ENSG00000160460	1.541563418538128e-05	7.355041318071075
ENSG00000101421	1.541563418538128e-05	8.873408814282326
ENSG00000233967	1.541563418538147e-05	6.883002030532613
ENSG00000086289	1.5499508270541668e-05	7.709127203123731
ENSG00000273384	1.555566689138044e-05	4.328016611199713
[truncated: 99 more rows]
