# Supplementary material for: Machine learning predicts treatment sensitivity in multiple myeloma based on molecular and clinical information coupled with drug response
Source: PLoS One. 2021 Jul 28;16(7):e0254596. doi: 10.1371/journal.pone.0254596 (PMC8318243; doi:10.1371/journal.pone.0254596)
Supplement: S1 File — (ZIP) [file pone.0254596.s004.zip › Supplementary Material 1/11p15/selected_genes_experiment_1.csv]

gene	pvalue	entropy
ENSG00000166441	4.4637577540566605e-32	8.934384424038425
ENSG00000137478	1.6644530667747e-29	8.897799058184765
ENSG00000149823	9.677793169109709e-29	8.871874490090939
ENSG00000149273	2.2683068920239566e-28	8.942514505339238
ENSG00000132688	4.765366006103679e-28	7.969785737217001
ENSG00000175390	1.2901538264304168e-27	8.909994180135985
ENSG00000228205	1.2050483716677755e-26	7.362752518614901
ENSG00000110700	1.316595218877218e-26	8.930319383388017
ENSG00000177600	3.6045592071597356e-26	8.934384424038425
ENSG00000257698	3.6500292599293606e-26	8.1508975409323
ENSG00000173153	4.404432896693664e-26	8.827159042936465
ENSG00000113272	9.426917157929642e-26	8.6812760398657
ENSG00000149806	2.44609795831281e-25	8.914059220786392
ENSG00000168071	3.0912230570322085e-25	8.897799058184765
ENSG00000167283	4.524231028880943e-25	8.901864098835173
ENSG00000272668	5.851744744864234e-25	6.057961592067945
ENSG00000162191	7.472552111908907e-25	8.827159042936465
ENSG00000218426	5.1219553705311144e-24	8.372967420944864
ENSG00000188004	7.078591007823433e-24	6.047405648000486
ENSG00000118181	9.773230890889087e-24	8.938449464688832
ENSG00000123144	1.0751426858703126e-23	8.877473854932733
ENSG00000159556	1.1826526390427847e-23	8.080003836300229
ENSG00000063177	1.3480618142752743e-23	8.930319383388017
ENSG00000247746	4.55697780599148e-23	7.3159266925939335
ENSG00000105372	4.947712851324346e-23	8.942514505339238
ENSG00000184083	5.435023878975956e-23	8.307723791940576
ENSG00000158555	6.256447812475164e-23	8.418758731946857
ENSG00000038002	8.189454592335893e-23	8.88153889558314
ENSG00000130255	1.0105335799344073e-22	8.938449464688832
ENSG00000129158	1.591176487957802e-22	8.428220158841276
ENSG00000243284	2.443235620330617e-22	5.133855719443896
ENSG00000165801	2.9394122100762193e-22	8.730056527670579
ENSG00000168264	6.4989774802786885e-22	8.897799058184765
ENSG00000125841	2.3509567147361715e-21	8.219459722905574
ENSG00000149269	3.2245765283000835e-21	8.845949921997109
ENSG00000175395	4.130266668339723e-21	8.26806977770414
ENSG00000105373	4.130266668339723e-21	8.930319383388017
ENSG00000177628	4.176938502757854e-21	8.844953529729482
ENSG00000164346	6.395449142844766e-21	8.888134652692564
ENSG00000135404	7.232230881252773e-21	8.926254342737613
ENSG00000224032	1.2762907436735837e-20	8.808368163875823
ENSG00000121797	2.3981469468621524e-20	8.295246219811677
ENSG00000149972	2.6775657982730372e-20	8.816498245176636
ENSG00000166337	2.737197380067081e-20	8.83528912423728
ENSG00000149100	2.829115925080529e-20	8.877473854932733
ENSG00000179520	2.9240863247612396e-20	5.11190512789743
ENSG00000162148	4.6365868003529467e-20	7.952004489086586
ENSG00000121680	4.897394158922424e-20	8.718399337643119
ENSG00000115268	5.229570930349306e-20	8.942514505339238
ENSG00000167658	6.228269509125825e-20	8.942514505339238
ENSG00000174744	7.578447336954121e-20	8.786508636432401
ENSG00000116990	7.915732191275162e-20	7.492887974932695
ENSG00000049769	8.002346773138663e-20	7.97267022282447
ENSG00000205339	8.089898374652089e-20	8.905929139485579
ENSG00000148303	1.1958722957650507e-19	8.942514505339238
ENSG00000118705	1.3182678443644389e-19	8.938449464688832
ENSG00000259514	1.3765660988374373e-19	6.685679341286785
ENSG00000254343	1.4374120112959126e-19	8.294452806141834
ENSG00000127920	1.7838736827015503e-19	7.416822137040935
ENSG00000230565	1.8227609494591417e-19	6.855219120599574
ENSG00000268798	1.986868647318523e-19	6.205113506089149
ENSG00000220472	2.334902761342455e-19	7.1583863826105265
ENSG00000178982	2.8633584925523767e-19	8.897799058184765
ENSG00000142534	3.1197638983748426e-19	8.942514505339238
ENSG00000130159	3.9902375112780485e-19	8.74025886508654
ENSG00000154358	4.120185554368588e-19	8.794100785809453
ENSG00000125827	4.683139275974593e-19	8.843419205538092
ENSG00000233927	6.376913666524761e-19	8.938449464688832
ENSG00000099624	6.724774356559618e-19	8.86780944944053
ENSG00000196954	6.942423703785102e-19	8.88153889558314
ENSG00000130433	7.557442447560506e-19	5.868671928663215
ENSG00000166562	8.953478158937763e-19	8.922189302087205
ENSG00000234751	9.43988806213195e-19	4.21500747807579
ENSG00000105640	9.744172767626238e-19	8.938449464688832
ENSG00000198937	1.4702431838496691e-18	8.648755714662448
ENSG00000233426	1.6332562587263558e-18	6.966878408354074
ENSG00000149761	1.6332562587263558e-18	8.742251649621798
ENSG00000149403	1.7213346864950582e-18	8.731590851861966
ENSG00000175602	1.9729066392172986e-18	8.855614327489313
ENSG00000131773	2.1454297894190365e-18	6.680485412326853
ENSG00000166788	2.145429789419067e-18	8.573512726839981
ENSG00000225579	2.332841504749598e-18	7.209957305830026
ENSG00000129757	2.332841504749598e-18	7.952541074351252
ENSG00000180720	2.6446763945769385e-18	6.3719630649170025
ENSG00000260401	2.757506541531626e-18	7.269391550690586
ENSG00000163362	2.935724510971027e-18	7.792238140130522
ENSG00000086598	2.935724510971027e-18	8.926254342737613
ENSG00000117308	2.935724510971027e-18	8.332061532694718
ENSG00000160691	3.2245904231340634e-18	8.914059220786392
ENSG00000140451	3.653824654276194e-18	8.737190216703763
ENSG00000110711	4.3150211894452695e-18	8.828155435204096
ENSG00000259377	4.640229937610298e-18	3.040224240443915
ENSG00000235297	4.989624471280669e-18	6.044376026373884
ENSG00000104852	5.828189164469098e-18	8.930319383388017
ENSG00000168159	6.265753991243005e-18	8.89219969334297
ENSG00000165169	6.330855811356066e-18	8.723460770561154
ENSG00000136848	7.166160192848917e-18	8.668542985990719
ENSG00000255031	7.623729330042043e-18	7.916377057222433
ENSG00000125459	9.271580379520146e-18	8.731590851861966
ENSG00000102316	1.00664257862371e-17	8.88153889558314
ENSG00000120913	1.0170396779110817e-17	7.972835078670909
ENSG00000105193	1.0816864979700968e-17	8.938449464688832
ENSG00000136942	1.0816864979700968e-17	8.934384424038425
ENSG00000120805	1.0928485468041353e-17	8.857148651680701
ENSG00000256733	1.1742318392605477e-17	4.478576105305008
ENSG00000186187	1.1863362931562601e-17	7.5295441260143505
ENSG00000149480	1.4861046288031236e-17	8.877473854932733
ENSG00000118971	1.8043662135906453e-17	8.087117567776584
ENSG00000228929	1.8228648534994314e-17	7.136326985761342
ENSG00000148484	1.8228648534994314e-17	8.817494637444264
ENSG00000117461	1.957703181502817e-17	8.666012269531702
ENSG00000140280	1.957703181502817e-17	8.165099827815729
ENSG00000269656	1.957703181502817e-17	4.445289207248573
ENSG00000052850	2.499149607863234e-17	4.7304558751822094
ENSG00000204628	2.5764671834535305e-17	8.938449464688832
ENSG00000137154	2.6561450862436715e-17	8.942514505339238
ENSG00000241741	3.092501834173058e-17	6.72117197450252
ENSG00000227097	3.491911585281005e-17	8.873408814282326
ENSG00000204262	3.5274072474435703e-17	7.856988274806026
ENSG00000260990	3.863322575124502e-17	5.496621859382804
ENSG00000233762	4.063387584518614e-17	7.918166863159906
ENSG00000131188	4.6326747755215724e-17	8.355172934151849
ENSG00000143624	4.921309087099277e-17	8.905929139485579
ENSG00000137309	5.1235189581618724e-17	8.850014962647515
ENSG00000178741	5.1235189581618724e-17	8.889668976883954
ENSG00000110031	5.1753393810796945e-17	8.815960313252875
ENSG00000196154	5.722845764560123e-17	8.7339185897232
ENSG00000203761	5.780643620871386e-17	7.916929369543148
ENSG00000166816	5.780643620871386e-17	8.259604743077348
ENSG00000119280	5.897972961072782e-17	8.113642268426688
ENSG00000233080	6.017651818629732e-17	5.115496330017978
ENSG00000149499	6.720002353969016e-17	8.853083611030295
ENSG00000245008	6.787727020683641e-17	6.5276501577609345
ENSG00000140474	7.35433123534824e-17	8.918124261436798
ENSG00000145592	7.503124172739559e-17	8.942514505339238
ENSG00000214612	7.80967786361451e-17	5.964256359307686
ENSG00000064787	8.460333038474592e-17	8.169394815495515
ENSG00000111752	9.827714581578888e-17	7.85337611733961
ENSG00000144645	1.107672391467356e-16	8.909994180135985
ENSG00000143603	1.107672391467356e-16	8.897799058184765
ENSG00000196659	1.1995116542033494e-16	8.052595654800998
ENSG00000155792	1.2482087572388353e-16	8.849018570379888
ENSG00000111859	1.2482087572388353e-16	8.885603936233545
ENSG00000116406	1.2860067415983724e-16	8.889668976883954
ENSG00000155886	1.3924105366880196e-16	5.24149104286785
ENSG00000164181	1.3924105366880196e-16	8.746854622195965
ENSG00000116147	1.4203407847390878e-16	5.443002387828213
ENSG00000140988	1.4778697612317733e-16	8.934384424038425
ENSG00000251405	1.615848338173182e-16	7.042181218592049
ENSG00000172955	1.9502194455575977e-16	6.191944083154726
ENSG00000128872	1.9502194455576255e-16	7.9696656544923155
ENSG00000105202	2.0288661532792346e-16	8.885603936233545
ENSG00000179299	2.1740953283751764e-16	7.371158319502685
ENSG00000186854	2.1956625389005966e-16	8.51759855000192
ENSG00000132692	2.2394320221237827e-16	8.035391603080043
ENSG00000196754	2.5456673277271706e-16	3.9538316700346683
ENSG00000151702	2.7273077429317526e-16	8.918124261436798
ENSG00000256164	2.9217189178568283e-16	3.5118297897319786
ENSG00000170889	3.0388826601640424e-16	8.938449464688832
ENSG00000139644	3.068890313592603e-16	8.934384424038425
ENSG00000180660	3.223368129336162e-16	6.830851865689727
ENSG00000197345	3.2872845157503707e-16	8.641622025629264
ENSG00000237316	3.3197098247033905e-16	2.4803509274933755
ENSG00000255920	3.5209917867830013e-16	3.3562242148087456
ENSG00000033327	3.697883745198168e-16	8.859679368139718
ENSG00000102158	4.118477737935367e-16	8.914059220786392
ENSG00000156042	4.28283775156863e-16	8.183620844733335
ENSG00000110092	4.541577189937902e-16	8.817494637444264
ENSG00000149489	4.815718053691781e-16	7.334971596565124
ENSG00000156427	5.156221934138395e-16	5.770811421465761
ENSG00000197956	5.206764667458511e-16	8.918124261436798
ENSG00000067445	5.684197592596638e-16	7.545797466553421
ENSG00000166387	5.739839602606622e-16	8.828155435204096
ENSG00000173039	5.852739700148756e-16	8.897799058184765
ENSG00000234719	6.02620735229302e-16	7.791489499582429
ENSG00000210196	6.144658721220739e-16	8.839354164887686
ENSG00000139344	6.450924093379426e-16	7.798340402911163
ENSG00000179085	6.450924093379426e-16	8.721926446369764
ENSG00000137054	6.513959252013137e-16	8.76311478479759
ENSG00000157404	6.706731203709333e-16	8.75345037930539
ENSG00000204390	6.706731203709333e-16	7.231529927244654
ENSG00000249734	7.040591690525602e-16	3.1529148729495744
ENSG00000186635	7.178677313914882e-16	8.885603936233545
ENSG00000172365	7.833839400230962e-16	3.569732310126407
ENSG00000130811	7.987249881708169e-16	8.886600328501174
ENSG00000185641	8.065062027401357e-16	7.539279535376145
ENSG00000260521	9.059163330880031e-16	6.022469639342933
ENSG00000112812	9.059163330880161e-16	8.76411117706522
ENSG00000246090	9.059163330880161e-16	8.042472788964929
ENSG00000131386	9.979108474772642e-16	6.242608178618946
ENSG00000116857	1.0991015654974793e-15	8.803765191301657
ENSG00000129562	1.1205213466640603e-15	8.89373401753436
ENSG00000204387	1.1987816267464233e-15	8.897799058184765
ENSG00000185621	1.2458956397314778e-15	8.576836856968843
ENSG00000184281	1.2701324320624689e-15	8.742251649621798
ENSG00000162244	1.2948338443624253e-15	8.934384424038425
ENSG00000240342	1.3456657773495102e-15	8.332572496186883
ENSG00000164587	1.3850757849852572e-15	8.938449464688832
ENSG00000221983	1.4533021100775748e-15	8.934384424038425
ENSG00000128165	1.4673396412514276e-15	8.825624718745077
ENSG00000144713	1.510259009962092e-15	8.942514505339238
ENSG00000108107	1.569414841320623e-15	8.934384424038425
ENSG00000174915	1.6152749210989819e-15	8.708734932150918
ENSG00000254615	1.694660711635723e-15	8.615159525611674
ENSG00000213885	1.7274809046197283e-15	6.316212833003209
ENSG00000174444	1.795011914927627e-15	8.942514505339238
ENSG00000233016	1.8651433004070936e-15	8.776306299016438
ENSG00000270036	1.9012147930995417e-15	4.3241463116496295
ENSG00000234771	1.95661481393812e-15	8.69400909374068
ENSG00000137876	2.013605127664492e-15	8.918124261436798
ENSG00000230979	2.0921438563360395e-15	7.038032475860968
ENSG00000156535	2.346323985709261e-15	6.938108810209992
ENSG00000100678	2.3915492369917607e-15	7.370147907778211
ENSG00000116885	2.6308828820037494e-15	7.342675763113541
ENSG00000074201	2.7071788317709314e-15	8.828693367127855
ENSG00000179057	2.8937841467480565e-15	6.150292599210994
ENSG00000250148	2.8937841467480565e-15	2.452150794682522
ENSG00000105808	3.006047649587201e-15	7.073111942790367
ENSG00000162139	3.1226001512901633e-15	8.818491029711891
ENSG00000176371	3.466572596094447e-15	8.420751516482113
ENSG00000173208	3.6006944810168864e-15	8.698074134391087
ENSG00000187479	3.739926224890257e-15	8.250407265639316
ENSG00000122026	3.884459395568107e-15	8.930319383388017
ENSG00000136149	4.2703076427668785e-15	7.928166221978085
ENSG00000068976	4.310908997676496e-15	7.449986192955269
ENSG00000112218	4.435008688134044e-15	8.159467581855688
ENSG00000162878	4.4771522524094086e-15	4.995777659861177
ENSG00000196666	4.6497077894932854e-15	4.158496672370047
ENSG00000146066	5.014707665229695e-15	8.79716943419223
ENSG00000166268	5.306845096929182e-15	6.712219160017594
ENSG00000076662	5.357138335466717e-15	8.934384424038425
ENSG00000173898	5.407901036753311e-15	8.877473854932733
ENSG00000136631	5.510852119639494e-15	8.7062042156919
ENSG00000240298	5.9985372063398e-15	5.608914187414839
ENSG00000169740	6.055281294213754e-15	8.531865928068287
ENSG00000242071	6.1125540586304116e-15	8.287601567286327
ENSG00000008226	6.347029496376909e-15	8.615697457535434
ENSG00000117407	6.528679127792857e-15	8.255671677155135
ENSG00000164620	7.171950155850778e-15	8.51179620656234
ENSG00000160584	7.446392395270503e-15	8.873408814282326
ENSG00000272841	7.951771657354741e-15	6.384009613521741
ENSG00000242732	8.255573051345465e-15	7.900537232213329
ENSG00000227895	8.255573051345465e-15	5.299407731058596
ENSG00000156384	8.490898962353711e-15	8.243344580475723
ENSG00000172361	8.732828673227943e-15	6.7272623452796525
ENSG00000254577	8.897873750360096e-15	6.4369201970563275
ENSG00000116871	9.237233665563468e-15	8.813429596793856
ENSG00000186153	1.0142402838672702e-14	8.459153656704839
ENSG00000106785	1.0333649638430794e-14	8.753988311229149
ENSG00000254703	1.0627196969433348e-14	7.167126973425408
ENSG00000223891	1.1450735731092054e-14	8.441156191314038
ENSG00000102271	1.2452479762220785e-14	4.159557672730588
ENSG00000120280	1.2568976239726147e-14	8.696998270543565
ENSG00000173653	1.2686545757289907e-14	8.643156349820654
ENSG00000188419	1.2686545757289907e-14	8.660950836613667
ENSG00000204852	1.3794591616829202e-14	8.689406121166513
ENSG00000146094	1.445079466816723e-14	8.914059220786392
ENSG00000149256	1.4721797956290843e-14	7.954922662019879
ENSG00000175213	1.4721797956290843e-14	8.33825133260857
ENSG00000197557	1.4859169988328065e-14	8.18589607944627
ENSG00000114391	1.5565189234269678e-14	8.934384424038425
ENSG00000157873	1.7236751535611035e-14	8.859679368139718
ENSG00000172932	1.7397199042255527e-14	8.827159042936465
ENSG00000168028	1.8221757014434977e-14	8.938449464688832
ENSG00000012174	1.856224876387007e-14	8.695543417932068
ENSG00000243517	1.926213202459337e-14	7.0154282780760235
ENSG00000237214	1.944112343193056e-14	6.9514480999877675
ENSG00000197183	1.944112343193056e-14	8.560779672965001
ENSG00000172977	2.0740740341215664e-14	8.675218214680037
ENSG00000078061	2.2125797924766823e-14	8.841884881346704
ENSG00000185386	2.360181593818422e-14	8.650748499197704
ENSG00000025796	2.404105472540834e-14	8.918124261436798
ENSG00000143870	2.5642698432514987e-14	8.914059220786392
ENSG00000168781	2.6850584556077994e-14	8.623827538836249
ENSG00000042781	2.760201888004408e-14	7.595789724446142
ENSG00000072195	2.8374144152149315e-14	6.576566832574124
ENSG00000140105	2.8374144152149315e-14	8.926254342737613
ENSG00000165804	2.943680067560901e-14	8.236460796028744
ENSG00000173020	3.0259408857773813e-14	8.900329774643783
ENSG00000272071	3.226784026977245e-14	3.33577003569468
ENSG00000231500	3.347383685726521e-14	8.942514505339238
ENSG00000172568	3.378220204799651e-14	6.433848027622648
ENSG00000189343	3.378220204799651e-14	8.914059220786392
ENSG00000058056	3.504386814562852e-14	8.517060618078158
ENSG00000173207	3.504386814562852e-14	8.59031082136537
ENSG00000110514	3.536646224922115e-14	8.877473854932733
ENSG00000104998	3.569197865844435e-14	8.795635110000843
ENSG00000231769	3.6351882742366636e-14	6.163368904689407
ENSG00000137720	3.947314138320011e-14	8.788042960623791
ENSG00000164932	4.13196295180003e-14	8.6812760398657
ENSG00000162929	4.485993717042045e-14	7.943935378644373
ENSG00000147475	4.610510820501472e-14	8.768714149639386
ENSG00000048649	4.610510820501505e-14	8.827159042936465
ENSG00000237991	4.652767547923505e-14	6.523738197886825
ENSG00000165215	4.652767547923538e-14	5.963287094009482
ENSG00000163040	5.004827475801545e-14	5.686980608438256
ENSG00000058404	5.143500310721862e-14	7.047628219162462
ENSG00000213693	5.2859524022360924e-14	7.704038466247324
ENSG00000182220	5.481942702407248e-14	8.861213692331107
ENSG00000173465	5.58260190700266e-14	8.74025886508654
ENSG00000229953	5.685079266717401e-14	7.870444074008032
ENSG00000134339	5.949440308417734e-14	4.3623782372978885
ENSG00000165917	6.169605833318438e-14	5.416133046970831
ENSG00000166199	6.282675337192091e-14	8.569985618113336
ENSG00000234498	6.282675337192091e-14	6.287956550132837
ENSG00000102007	6.574345760717986e-14	8.877473854932733
ENSG00000171425	6.817238951593908e-14	8.6812760398657
ENSG00000261089	7.005182493763158e-14	6.644936585044587
ENSG00000261231	7.329811978037653e-14	6.062524536384552
ENSG00000111450	7.531646955272993e-14	8.592303605900625
ENSG00000254966	7.600132717669121e-14	5.017728294464008
ENSG00000156603	7.73894736509515e-14	8.217878472725761
ENSG00000081479	7.809287067363435e-14	5.257793460126884
ENSG00000166405	8.244726745830775e-14	8.753988311229149
ENSG00000165795	8.319586303234474e-14	8.52578113445103
ENSG00000198380	8.943030755194706e-14	8.900329774643783
ENSG00000147100	9.188483663212814e-14	5.312912752148095
ENSG00000236935	9.355788262949454e-14	7.3065246628374
ENSG00000255547	9.355788262949454e-14	3.81607244539239
ENSG00000163519	1.0330947973603009e-13	8.022390479424336
ENSG00000086619	1.0424404296805115e-13	8.861213692331107
ENSG00000102265	1.1002860059751989e-13	8.864740801057753
ENSG00000167992	1.1405919544098548e-13	7.241481574292426
ENSG00000238153	1.1405919544098548e-13	4.624632876914749
ENSG00000134575	1.1508932505344585e-13	8.79716943419223
ENSG00000151117	1.182349322555772e-13	7.8258377534745
ENSG00000110060	1.2146506565121428e-13	8.613166741076418
ENSG00000180881	1.2146506565121428e-13	8.005014537861534
ENSG00000124795	1.2366654632514736e-13	8.225394041073347
ENSG00000266865	1.259072598808158e-13	7.858575102145713
ENSG00000197565	1.3287172587769606e-13	7.9312023247693935
ENSG00000181104	1.4147677529424673e-13	8.190442428547799
ENSG00000165821	1.4403446415441067e-13	7.356543096670993
ENSG00000225573	1.4403446415441272e-13	7.178253125518693
ENSG00000250493	1.4533030740926028e-13	5.831446000223711
ENSG00000137496	1.5893598488626338e-13	8.389510033724168
ENSG00000235776	1.5893598488626338e-13	6.210444766034987
ENSG00000173933	1.6036355511727505e-13	8.242197712758609
ENSG00000247595	1.6180373335905003e-13	6.024756967879014
ENSG00000140443	1.6769272832322658e-13	8.528056369163965
ENSG00000013725	1.7379237249699844e-13	7.007612418756963
ENSG00000138085	1.7379237249699844e-13	8.89373401753436
ENSG00000117691	1.7692349027074863e-13	8.827159042936465
ENSG00000136928	1.769234902707499e-13	4.100507710534537
ENSG00000258118	1.8011006457247188e-13	2.7240124307865816
ENSG00000251350	1.8172444875987138e-13	6.570384115868235
ENSG00000182827	1.8665345815364995e-13	8.89373401753436
ENSG00000157870	1.8832549428093057e-13	8.368646898548374
ENSG00000123131	1.9001225657454824e-13	8.942514505339238
ENSG00000114942	1.9001225657454957e-13	8.942514505339238
ENSG00000234891	1.9867145775607575e-13	2.3405220606006063
ENSG00000072858	1.9867145775607575e-13	8.805299515493045
ENSG00000184164	2.0587717765449038e-13	8.896264733993377
ENSG00000173171	2.0957579169415807e-13	8.506937752242088
ENSG00000128284	2.1717009729933263e-13	8.759049744147184
ENSG00000136636	2.1911056275473544e-13	8.83682344842867
ENSG00000147400	2.2304277711366663e-13	8.663481553072685
ENSG00000143443	2.250348214010413e-13	8.31219478978655
ENSG00000206561	2.352604349643135e-13	8.276402837602735
ENSG00000095303	2.4376865961286185e-13	8.16664674004176
ENSG00000205531	2.6638514579031263e-13	8.875939530741345
ENSG00000189143	2.735636679090901e-13	5.672014348422091
ENSG00000128581	2.8595273895609135e-13	7.750458335072724
ENSG00000228031	3.0422875538326456e-13	5.697342793839383
ENSG00000090581	3.0693164865794937e-13	8.839354164887686
ENSG00000255815	3.15182758572857e-13	5.627481666289062
ENSG00000188015	3.2365181811717627e-13	3.0646716778329472
ENSG00000230067	3.2942172596929337e-13	4.8185129342577975
ENSG00000160613	3.323444788709471e-13	8.841884881346704
ENSG00000248991	3.3826666478654787e-13	6.843647218379075
ENSG00000184232	3.412665361288373e-13	8.799700150651248
ENSG00000083845	3.412665361288373e-13	8.938449464688832
ENSG00000116584	3.727409175924915e-13	8.914059220786392
ENSG00000069275	3.760410357105905e-13	8.86780944944053
ENSG00000132824	3.861146646211043e-13	8.880004571391751
ENSG00000188010	3.9995977143851936e-13	7.607515114848564
ENSG00000204219	3.9995977143851936e-13	6.824949238703404
ENSG00000213621	4.0349659672100547e-13	5.207741477615682
ENSG00000258297	4.1066271864526875e-13	8.544519510363374
ENSG00000188342	4.4448907280081027e-13	8.743785973813187
ENSG00000198860	4.603882792434729e-13	8.796173041924604
ENSG00000141665	4.603882792434729e-13	5.644077405685798
ENSG00000229766	4.685461668551512e-13	6.079084775908883
ENSG00000154144	4.726782196219448e-13	8.82309400228606
ENSG00000236204	4.768460803538002e-13	6.471901910028022
ENSG00000149289	4.768460803538035e-13	8.287195610090759
ENSG00000165102	4.852904468128612e-13	8.729060135402948
ENSG00000166341	4.93881733974645e-13	8.23509099215702
ENSG00000162241	4.982332552729593e-13	8.853083611030295
ENSG00000226856	5.438742819902947e-13	5.393085488972553
ENSG00000124243	5.632597623647971e-13	8.406563609995636
ENSG00000213096	5.833238331008817e-13	7.9817256925233195
ENSG00000186468	5.988312018626725e-13	8.914059220786392
ENSG00000110002	6.201393568397019e-13	8.736193824436134
ENSG00000126391	6.366077255603322e-13	8.737190216703763
ENSG00000000460	6.366077255603435e-13	7.972829165984257
ENSG00000162814	6.421920969615734e-13	4.442448914758526
ENSG00000143761	6.592356095909026e-13	8.938449464688832
ENSG00000180592	6.650149482836031e-13	4.958867986653369
ENSG00000143198	7.007511393805487e-13	8.832758407778263
ENSG00000270681	7.513485390794009e-13	7.175641933056203
ENSG00000157578	7.513485390794035e-13	6.629404274249063
ENSG00000133812	7.712338090989186e-13	8.565382645539168
ENSG00000138036	7.779764418497008e-13	8.350649433157574
ENSG00000144895	7.985537457501948e-13	8.89373401753436
ENSG00000166682	8.125680511876645e-13	7.175000116144605
ENSG00000203778	8.268239179783792e-13	7.792505513880111
ENSG00000184925	8.340437109658703e-13	7.692636757965949
ENSG00000143365	8.786813458251339e-13	6.258359398262858
ENSG00000188959	8.863457310533005e-13	5.375176916009357
ENSG00000053524	8.940757844396352e-13	7.8878041783383495
ENSG00000142408	9.018720581098606e-13	3.8135120508722475
ENSG00000243276	9.50071823127715e-13	7.070048548498893
ENSG00000219665	9.50071823127715e-13	8.280467878253143
ENSG00000008441	1.0007998210132462e-12	7.292694509857283
ENSG00000188846	1.0095093232244372e-12	8.934384424038425
ENSG00000143774	1.018293270374768e-12	8.889668976883954
ENSG00000139219	1.0182932703747717e-12	4.68995191556376
ENSG00000181163	1.1200123486017175e-12	8.942514505339238
ENSG00000133872	1.1494444211000942e-12	8.930319383388017
ENSG00000198382	1.1898717068530908e-12	8.74179318927793
ENSG00000126249	1.2001947946571919e-12	8.086729775775535
ENSG00000165171	1.2316947425071402e-12	6.341600827748975
ENSG00000176399	1.2423740908992117e-12	6.652310663132656
ENSG00000132275	1.2423740908992293e-12	8.569985618113336
ENSG00000006016	1.2423740908992293e-12	5.331313335743377
ENSG00000198755	1.2640063480356293e-12	8.930319383388017
ENSG00000114631	1.2749607822689525e-12	7.958648293493193
ENSG00000133640	1.2749607822689525e-12	3.802241772628033
ENSG00000170677	1.3083865922032753e-12	7.098806595839252
ENSG00000231265	1.3311470858529e-12	5.591934603263754
ENSG00000181444	1.3778408570224673e-12	7.972187684599435
ENSG00000163673	1.4017872675052354e-12	4.319300715877511
ENSG00000163346	1.4761056775632608e-12	8.897799058184765
ENSG00000169242	1.501728045775414e-12	6.582961063069502
ENSG00000172456	1.5277870681786018e-12	7.967608789906436
ENSG00000167770	1.5812443885575104e-12	8.802230867110266
ENSG00000147234	1.5812443885575104e-12	6.9798680705976155
ENSG00000179051	1.6086576437055921e-12	8.817494637444264
ENSG00000125691	1.6506547784651448e-12	8.938449464688832
ENSG00000126733	1.7083297169240395e-12	3.7900761990734946
ENSG00000179899	1.7230549069324382e-12	5.2002902497597985
ENSG00000105173	1.767982355721468e-12	8.662485160805057
ENSG00000197136	1.8296791789643215e-12	8.869343773631922
ENSG00000255516	1.8773345190308254e-12	3.328570970248145
ENSG00000163584	2.010454523344338e-12	8.869343773631922
ENSG00000105063	2.027732848349486e-12	8.880004571391751
ENSG00000104331	2.080447356028055e-12	8.869343773631922
ENSG00000213442	2.098316089827469e-12	8.50333117193555
ENSG00000054967	2.098316089827469e-12	8.558248956505984
ENSG00000163931	2.098316089827469e-12	8.889668976883954
ENSG00000172362	2.1713102057999526e-12	3.4501038513920936
ENSG00000250362	2.2854990587272007e-12	6.314519025634999
ENSG00000118217	2.324856574426782e-12	8.905929139485579
ENSG00000142227	2.324856574426782e-12	8.897799058184765
ENSG00000149483	2.344784104104609e-12	8.705463305170355
ENSG00000154217	2.364879307862371e-12	8.300184145711823
ENSG00000196169	2.385143569190581e-12	8.76411117706522
ENSG00000109917	2.385143569190581e-12	8.845949921997109
ENSG00000148730	2.4055782827603078e-12	8.863744408790124
ENSG00000124635	2.553513481958079e-12	8.57990550535162
ENSG00000180530	2.575363392775468e-12	8.37816082859109
ENSG00000269890	2.6196152925202018e-12	6.426151830969396
ENSG00000121858	2.6420203165436408e-12	8.82155967809467
ENSG00000256299	2.6420203165436973e-12	3.729329879537378
ENSG00000182208	2.66461343381325e-12	8.57504705103137
ENSG00000269533	2.9260037487020058e-12	4.134960919074207
ENSG00000132254	2.9260037487020058e-12	8.828693367127855
ENSG00000145050	2.9260037487020058e-12	8.926254342737613
ENSG00000230207	2.9509783946858508e-12	7.1964599595834695
ENSG00000173401	2.9509783946858508e-12	6.293375026374756
ENSG00000162607	2.976162264297028e-12	8.793104393541824
ENSG00000245281	2.976162264297028e-12	6.372799674584674
ENSG00000254964	3.0015570760123587e-12	4.635950511750456
ENSG00000228903	3.0271645621306606e-12	8.498269739017514
ENSG00000255438	3.0790245565349867e-12	6.37192559995938
ENSG00000070081	3.0790245565350416e-12	8.926254342737613
ENSG00000175467	3.2398932535873205e-12	8.871874490090939
ENSG00000171119	3.2398932535873548e-12	5.853954795696542
ENSG00000272369	3.380229287543433e-12	6.719859246515389
ENSG00000242444	3.380229287543433e-12	3.7864364780835835
ENSG00000147852	3.49677883325462e-12	6.9721254404573605
ENSG00000181264	3.496778833254645e-12	7.718253676692171
ENSG00000026508	3.648024249509161e-12	8.859679368139718
ENSG00000088881	3.648024249509161e-12	6.328476790646249
ENSG00000179222	3.710304109522301e-12	8.909994180135985
ENSG00000145476	3.741834192580928e-12	8.69400909374068
ENSG00000229914	3.741834192580928e-12	6.507222392582907
ENSG00000229638	3.8380106941918715e-12	8.53738582133019
ENSG00000261373	3.870605501199999e-12	8.247489092706024
ENSG00000172803	3.970028663150412e-12	7.246642436347182
ENSG00000259436	3.970028663150412e-12	8.075451574512048
ENSG00000196562	4.003723420334335e-12	8.894730409801987
ENSG00000213062	4.106500620812528e-12	7.062011185407962
ENSG00000142676	4.211865903446278e-12	8.930319383388017
ENSG00000167476	4.247573786989954e-12	8.71325843314519
ENSG00000120784	4.247573786989954e-12	6.33105493064613
ENSG00000140563	4.283578720907926e-12	8.880004571391751
ENSG00000272711	4.283578720907926e-12	6.408463973781924
ENSG00000224858	4.283578720907926e-12	5.584534728009857
ENSG00000152558	4.319883127312045e-12	8.926254342737613
ENSG00000160791	4.319883127312045e-12	7.224446156506733
ENSG00000165678	4.393400142844207e-12	8.901864098835173
ENSG00000122970	4.430617693468502e-12	8.10365137731881
ENSG00000135387	4.468144599876133e-12	8.914059220786392
ENSG00000105341	4.69994506234202e-12	8.728063743135321
ENSG00000240087	4.739709164237552e-12	6.020813244543594
ENSG00000155974	4.860992772471905e-12	8.58417352459981
ENSG00000099326	4.985320408275308e-12	8.869343773631922
ENSG00000168876	5.155955374617526e-12	8.806833839684433
ENSG00000153250	5.243408968884967e-12	8.889668976883954
ENSG00000100625	5.2876799487616455e-12	7.461035814274064
ENSG00000139187	5.468460942863262e-12	6.282925766394863
ENSG00000232070	5.468460942863262e-12	5.260206492782532
ENSG00000177888	5.514595522920879e-12	8.663481553072685
ENSG00000213609	5.7029833538383155e-12	6.5212438534694614
ENSG00000254739	5.7029833538383155e-12	5.025337327573204
ENSG00000140750	5.702983353838397e-12	8.530790064220767
ENSG00000130363	5.897681738618842e-12	8.422488819271289
ENSG00000076053	6.413411480821601e-12	8.583715064255944
ENSG00000231611	6.467355226935578e-12	7.433097472530238
ENSG00000122882	6.6318713669971504e-12	8.749923270578742
ENSG00000242689	6.687617136721736e-12	7.190599844228156
ENSG00000110660	6.800491323299468e-12	8.843419205538092
ENSG00000162836	6.857627196303458e-12	8.659416512422277
ENSG00000181524	6.857627196303458e-12	8.260398156747192
ENSG00000177951	6.9152339423713644e-12	8.843419205538092
ENSG00000144061	7.1504461522426586e-12	6.902291310028366
ENSG00000139641	7.210464900156132e-12	8.897799058184765
ENSG00000172273	7.70874277878762e-12	8.709731324418545
ENSG00000175634	7.70874277878762e-12	8.802230867110266
ENSG00000104611	7.77335496389814e-12	6.841539587993803
ENSG00000185905	7.77335496389814e-12	8.885603936233545
ENSG00000244165	7.838498316566072e-12	8.241810256284333
ENSG00000166224	8.104469468622391e-12	8.671611634373498
ENSG00000166896	8.104469468622391e-12	8.167407608120135
ENSG00000137070	8.104469468622391e-12	8.618766105918214
ENSG00000158793	8.520104097088207e-12	8.710269256342308
ENSG00000100316	8.591380182368002e-12	8.942514505339238
ENSG00000175985	8.663241053253063e-12	5.32848045389344
ENSG00000177483	9.031482991333811e-12	7.333928278309074
ENSG00000198890	9.183040639089171e-12	8.19941696983122
ENSG00000234160	9.259752135248295e-12	7.351534166901256
ENSG00000241469	9.337092071549346e-12	2.8086819887908754
ENSG00000158710	9.415065490990602e-12	8.909994180135985
ENSG00000260808	9.652837673773833e-12	5.316857305799837
ENSG00000198283	9.733396252073594e-12	3.3124875755548935
ENSG00000216863	9.733396252073594e-12	7.925990416401873
ENSG00000101310	9.733396252073663e-12	8.88153889558314
ENSG00000073150	9.979048957181817e-12	6.211813971110465
ENSG00000015133	1.0402048820315098e-11	8.901864098835173
ENSG00000179532	1.048873486688345e-11	8.853083611030295
ENSG00000169213	1.1023927191486384e-11	8.78750502870003
ENSG00000138674	1.1023927191486384e-11	8.918124261436798
ENSG00000167588	1.1115692549196345e-11	6.72757702594762
ENSG00000165689	1.1115692549196463e-11	8.847484246188499
ENSG00000116852	1.1208206922160403e-11	8.829689759395484
ENSG00000144040	1.1208206922160403e-11	8.627892579486655
ENSG00000125462	1.1395506711276966e-11	7.7971737962788135
ENSG00000101294	1.1490304243538522e-11	8.926254342737613
ENSG00000148908	1.1490304243538522e-11	8.170429330514489
ENSG00000101190	1.1585875023989587e-11	8.213637421909166
ENSG00000270041	1.1585875023989587e-11	6.491988743943556
ENSG00000110274	1.1779361086000545e-11	8.780909271590605
ENSG00000215086	1.1877288866851321e-11	4.700451457921944
ENSG00000229414	1.1877288866851321e-11	2.911072267292752
ENSG00000267623	1.2277046437838887e-11	4.976631310913529
ENSG00000185238	1.2379029678993205e-11	8.588776497173978
ENSG00000102871	1.2481843530643183e-11	8.805299515493045
ENSG00000236914	1.2585494617696758e-11	5.522732461173297
ENSG00000185332	1.2689989616737346e-11	4.078210026267622
ENSG00000255521	1.268998961673757e-11	5.28489922641763
ENSG00000154589	1.3116544095196033e-11	8.804303123225415
ENSG00000072778	1.3116544095196033e-11	8.938449464688832
ENSG00000198242	1.333506226226214e-11	8.914059220786392
ENSG00000255086	1.3445656013661259e-11	3.498717371723884
ENSG00000116209	1.3557148997871878e-11	8.926254342737613
ENSG00000177225	1.366954837462053e-11	8.79870375838362
ENSG00000174485	1.378286135937864e-11	8.818491029711891
ENSG00000072518	1.378286135937864e-11	8.810360948411079
ENSG00000261355	1.378286135937864e-11	8.545057442287135
ENSG00000204681	1.378286135937864e-11	7.695884525706938
ENSG00000156976	1.3897095223786484e-11	8.938449464688832
ENSG00000223552	1.4012257296079714e-11	4.704723481018509
ENSG00000053501	1.4012257296079714e-11	8.68281036405709
ENSG00000140577	1.4245395662828782e-11	8.780371339666845
ENSG00000137818	1.4363386900620884e-11	8.942514505339238
ENSG00000262468	1.4363386900620986e-11	7.997422388484481
ENSG00000154928	1.484500927999441e-11	8.330297261473948
ENSG00000138172	1.4845009279994673e-11	7.989850196664257
ENSG00000227627	1.4845009279994673e-11	3.9337899481884837
ENSG00000043039	1.5091723034320582e-11	6.751499874547375
ENSG00000143401	1.521658300111046e-11	8.849018570379888
ENSG00000112531	1.5342455646994788e-11	8.865278732981514
ENSG00000245330	1.5597271205907615e-11	5.865777244168144
ENSG00000227512	1.5856234798038223e-11	4.518742296401111
ENSG00000132286	1.6119412524657664e-11	8.74332751346932
ENSG00000203930	1.6252602626184782e-11	3.7547939625537476
ENSG00000154240	1.6796236803212752e-11	7.608200748556564
ENSG00000220583	1.7645270708186764e-11	6.703427304248355
ENSG00000077235	1.8843050037438003e-11	8.829689759395484
ENSG00000146350	1.8998266267833893e-11	7.890249510530822
ENSG00000163629	1.9154735672115677e-11	7.790012572949185
ENSG00000108932	1.947147369715727e-11	8.679283255330443
ENSG00000147485	1.947147369715727e-11	7.279483670006234
ENSG00000243829	1.9793344270905627e-11	6.64261789028905
ENSG00000068912	2.0120428794647052e-11	8.922189302087205
ENSG00000131089	2.1133799119690134e-11	8.75245398703776
ENSG00000198650	2.1482578979156905e-11	5.830372588421869
ENSG00000165915	2.1482578979156983e-11	8.792566461618064
ENSG00000182985	2.18369991071617e-11	8.838816232963925
ENSG00000136021	2.18369991071617e-11	8.900329774643783
ENSG00000186063	2.2016352113085874e-11	8.772779190289793
ENSG00000110011	2.2016352113085874e-11	8.771244866098403
ENSG00000177700	2.2563118604108378e-11	8.819028961635654
ENSG00000175886	2.2748314797574282e-11	6.55435846922291
ENSG00000109339	2.2748314797574527e-11	4.935337986603556
ENSG00000121073	2.2935000662894684e-11	8.897799058184765
ENSG00000183023	2.331288841187422e-11	8.42180041189804
ENSG00000153789	2.4087062094409026e-11	8.10856544397938
ENSG00000143768	2.4087062094409026e-11	6.803737811711655
ENSG00000162004	2.4284509151840583e-11	8.406563609995638
ENSG00000070047	2.4284509151840583e-11	8.825624718745077
ENSG00000232453	2.448354227133255e-11	6.534567362842095
ENSG00000241556	2.448354227133255e-11	6.388736570503342
ENSG00000272016	2.5090283175338844e-11	6.67293191238341
ENSG00000253982	2.5295786198146957e-11	7.6384073807687605
ENSG00000172922	2.5295786198147228e-11	8.83528912423728
ENSG00000136141	2.5711753321478813e-11	8.606033052043234
ENSG00000180447	2.6348302531065108e-11	7.413214264882272
ENSG00000198856	2.678122234806846e-11	8.901864098835173
ENSG00000136895	2.812223542889275e-11	8.44695853475362
ENSG00000169241	2.8817200610410892e-11	8.850014962647515
ENSG00000227815	2.9528987682391594e-11	4.076522195138325
ENSG00000107614	3.001305421038367e-11	8.324724865063747
ENSG00000074319	3.050489425383864e-11	8.767179825447998
ENSG00000182287	3.0753767436632915e-11	8.847484246188499
ENSG00000105467	3.100462994287636e-11	5.20586902751373
ENSG00000099954	3.100462994287636e-11	8.357547598001505
ENSG00000185201	3.100462994287636e-11	8.845949921997109
ENSG00000259420	3.151238528207053e-11	3.5931448705068765
ENSG00000271959	3.151238528207053e-11	4.972020667794723
ENSG00000139352	3.151238528207053e-11	6.6890588651143705
ENSG00000160752	3.2289331083870525e-11	8.780371339666845
ENSG00000150054	3.2289331083870525e-11	6.71663798728387
ENSG00000243224	3.2289331083870525e-11	6.4863664490532
ENSG00000129595	3.228933108387075e-11	8.774313514481182
ENSG00000144591	3.3085037955208484e-11	8.871874490090939
ENSG00000187601	3.3085037955208484e-11	8.820563285827042
ENSG00000253741	3.335451900009497e-11	6.043777358726391
ENSG00000179820	3.3899949005369065e-11	8.579164594830075
ENSG00000165526	3.3899949005369065e-11	8.71686501345173
ENSG00000103066	3.4175931671950854e-11	8.72959806732671
ENSG00000144712	3.4175931671950854e-11	8.468280130273278
ENSG00000240616	3.4175931671951216e-11	7.112276267921177
ENSG00000232490	3.473451756467144e-11	5.496153668317283
ENSG00000158042	3.5589207414323645e-11	8.718399337643119
ENSG00000107745	3.6170412999791003e-11	8.700604850850103
ENSG00000166435	3.646449302130115e-11	8.76311478479759
ENSG00000242083	3.6760915300884533e-11	5.29928740362155
ENSG00000273002	3.7059698089833494e-11	6.957753560007786
ENSG00000198814	3.736085977836887e-11	8.175896720628092
ENSG00000178199	3.766441889667074e-11	8.319663432145713
ENSG00000143036	3.766441889667127e-11	5.963752780067541
ENSG00000134375	3.858966825324356e-11	8.871874490090939
ENSG00000100422	4.116724245083377e-11	8.89373401753436
ENSG00000213262	4.116724245083377e-11	8.105776136582259
ENSG00000163683	4.116724245083377e-11	8.82155967809467
ENSG00000110713	4.150106846631023e-11	8.875939530741345
ENSG00000110025	4.150106846631023e-11	7.578401194848696
ENSG00000254911	4.356043350187077e-11	7.492879624107574
ENSG00000233379	4.3913258465886216e-11	5.178870709006178
ENSG00000188596	4.3913258465886216e-11	8.804303123225415
ENSG00000151348	4.426888251067704e-11	8.841884881346704
ENSG00000124216	4.4988614892091504e-11	7.516123000292899
ENSG00000213445	4.4988614892091504e-11	8.810898880334841
ENSG00000139988	4.535276716625345e-11	5.896339074564936
ENSG00000163995	4.6089754976528104e-11	5.355025460721529
ENSG00000235065	4.6838470565484014e-11	7.810115522796635
ENSG00000245571	4.6838470565484014e-11	8.157978726817188
ENSG00000255004	4.759909644315879e-11	1.6756572455969518
ENSG00000081721	4.798393353186808e-11	8.741255257354169
ENSG00000213755	4.798393353186808e-11	4.504259510255296
ENSG00000232533	4.798393353186808e-11	6.871914244809855
ENSG00000185483	4.915682301257543e-11	5.706548485906925
ENSG00000198873	4.9553991508968454e-11	8.770248473830774
ENSG00000162755	5.035778107598948e-11	7.865268831556323
ENSG00000236287	5.117433714531528e-11	8.889668976883954
ENSG00000143575	5.117433714531528e-11	8.89373401753436
ENSG00000095059	5.117433714531528e-11	8.861213692331107
ENSG00000234776	5.117433714531528e-11	4.756920126276182
ENSG00000138629	5.117433714531528e-11	8.851549286838905
ENSG00000251680	5.158746446400587e-11	4.187259812717747
ENSG00000151704	5.242354300022566e-11	7.440524766060851
ENSG00000270110	5.2423543000226403e-11	5.486893287453886
ENSG00000272034	5.28465449187972e-11	7.268325618097639
ENSG00000167526	5.370260224807829e-11	8.942514505339238
ENSG00000204060	5.370260224807829e-11	4.615543153169571
ENSG00000255299	5.590261013633858e-11	5.388673044149934
ENSG00000159399	5.590261013633858e-11	8.683806756324715
ENSG00000108176	5.6807118171124934e-11	8.390761907737877
ENSG00000228510	5.726473173673205e-11	5.063804258058533
ENSG00000143252	5.772595511669473e-11	8.790035745159047
ENSG00000014123	5.8190816157559955e-11	8.860675760407347
ENSG00000180573	5.913156365840803e-11	8.89373401753436
ENSG00000155846	6.008720123420575e-11	8.741255257354169
ENSG00000129675	6.105795931023499e-11	8.853083611030295
ENSG00000197958	6.105795931023499e-11	8.930319383388017
ENSG00000106211	6.304577611963876e-11	8.859679368139718
ENSG00000170522	6.457809554803258e-11	7.887240399291752
ENSG00000012061	6.457809554803258e-11	8.828693367127855
ENSG00000153179	6.509692803343297e-11	8.605036659775605
ENSG00000102931	6.509692803343297e-11	8.717402945375492
ENSG00000187764	6.561984192915137e-11	8.869343773631922
ENSG00000243926	6.614686862861255e-11	5.635968608643319
ENSG00000114902	6.775294303010123e-11	8.922189302087205
ENSG00000177542	6.884480955039552e-11	8.756519027688167
ENSG00000122218	6.939718565689216e-11	8.914059220786392
ENSG00000139133	6.939718565689216e-11	8.009538038855808
ENSG00000166171	6.939718565689216e-11	8.138243958637213
ENSG00000216866	6.99539010191776e-11	5.79871370378629
ENSG00000197385	7.108048307421659e-11	8.40722504893729
ENSG00000166068	7.165041717505611e-11	8.611094484961267
ENSG00000133884	7.222482535152219e-11	8.825624718745077
ENSG00000073861	7.28037419424601e-11	7.263641381879379
ENSG00000132915	7.338720154397846e-11	4.31926655935649
ENSG00000136383	7.338720154397846e-11	7.833188465975646
ENSG00000169255	7.338720154397898e-11	6.5780399169621555
ENSG00000176393	7.338720154397898e-11	8.722464378293525
ENSG00000099849	7.397523901133081e-11	8.618228173994451
ENSG00000140009	7.397523901133081e-11	8.372764442347078
ENSG00000236552	7.456788946080025e-11	8.724995094752542
ENSG00000228300	7.516518827161129e-11	8.83375480004589
ENSG00000160685	7.516518827161129e-11	8.806295907760672
ENSG00000163382	7.516518827161129e-11	8.855614327489313
ENSG00000158716	7.576717108784135e-11	8.415487104966294
ENSG00000173621	7.576717108784135e-11	7.263573822430474
ENSG00000134317	7.637387382035888e-11	8.703135567309122
ENSG00000174628	7.637387382035996e-11	6.949908396852505
ENSG00000177105	7.822266466707084e-11	8.773775582557422
ENSG00000137509	7.822266466707084e-11	8.89373401753436
ENSG00000202078	8.07560240474928e-11	4.621423059785721
ENSG00000166012	8.07560240474928e-11	8.851549286838905
ENSG00000262454	8.403590441128895e-11	7.4876389549461475
ENSG00000174851	8.403590441128895e-11	8.817494637444264
ENSG00000094916	8.403590441128895e-11	8.82309400228606
ENSG00000162129	8.538406525418884e-11	8.649293646586209
ENSG00000185507	8.606606352387827e-11	8.865278732981514
ENSG00000213625	8.606606352387858e-11	8.885603936233545
ENSG00000157045	8.606606352387858e-11	8.772779190289793
ENSG00000213593	8.675339419740785e-11	8.858145043948328
ENSG00000100246	8.675339419740785e-11	8.125175951436256
ENSG00000167987	8.744609803024387e-11	8.554721847779337
ENSG00000181191	8.81442160818478e-11	8.62490340268377
ENSG00000253619	8.955686061246437e-11	4.5716462786759475
ENSG00000206549	8.955686061246564e-11	6.381384149116475
ENSG00000218175	9.027147075033823e-11	8.436218265413896
ENSG00000162910	9.099166242919857e-11	8.764649108988978
ENSG00000074695	9.099166242919857e-11	8.934384424038425
ENSG00000139239	9.244896117891577e-11	8.17896536901087
ENSG00000227425	9.244896117891577e-11	2.801456404625062
ENSG00000196914	9.31861544303004e-11	8.905929139485579
ENSG00000110075	9.31861544303004e-11	8.909994180135985
ENSG00000110057	9.467784654979777e-11	8.922189302087205
ENSG00000125864	9.6192907106043e-11	4.573281939066763
ENSG00000123444	9.851009780172668e-11	8.025877673037328
ENSG00000224668	1.0008515632672874e-10	3.718893754088709
ENSG00000163219	1.0168485896986684e-10	8.861213692331107
ENSG00000187243	1.024940693661806e-10	4.18338787843633
ENSG00000166411	1.024940693661806e-10	8.779912879322977
ENSG00000241352	1.024940693661806e-10	5.510261791668372
ENSG00000252361	1.0413144643389649e-10	6.06831636672855
ENSG00000103111	1.04959709418484e-10	8.82309400228606
ENSG00000239559	1.0579442017553172e-10	7.168291220555057
ENSG00000188282	1.0579442017553172e-10	7.479976472753054
ENSG00000143499	1.066356277602821e-10	8.702191678189791
ENSG00000269243	1.0919872751124789e-10	7.248123921863497
ENSG00000174748	1.0919872751124789e-10	8.938449464688832
ENSG00000179456	1.0919872751124945e-10	8.575047051031369
ENSG00000149781	1.1182209996024863e-10	8.884069612042156
ENSG00000151366	1.1182209996024863e-10	8.456340490068143
ENSG00000261400	1.1182209996024863e-10	3.3284897504423716
ENSG00000176171	1.1271018980828224e-10	8.440618259390279
ENSG00000215283	1.1271018980828384e-10	4.9512690670865895
ENSG00000158006	1.1818553221749601e-10	8.513330530753729
ENSG00000253897	1.1818553221749601e-10	1.7098338081958624
ENSG00000167792	1.1912305498663373e-10	8.897799058184765
ENSG00000100097	1.1912305498663585e-10	8.897799058184765
ENSG00000158714	1.2006785561829038e-10	6.498580666000437
ENSG00000267121	1.2101998932055123e-10	8.71686501345173
ENSG00000178464	1.2197951171006335e-10	7.957820877396342
ENSG00000103253	1.2197951171006335e-10	8.427550252189322
ENSG00000198286	1.2294647881497468e-10	8.053332780524979
ENSG00000145425	1.2589261493847168e-10	8.934384424038425
ENSG00000149541	1.2589261493847168e-10	8.790035745159047
ENSG00000179119	1.2589261493847168e-10	8.824090394553687
ENSG00000136643	1.2789497523593987e-10	8.768714149639386
ENSG00000147168	1.299284947391247e-10	8.922189302087205
ENSG00000157978	1.3199364714008794e-10	8.850014962647515
ENSG00000185950	1.351517409348148e-10	7.672635236834961
ENSG00000123595	1.351517409348148e-10	8.756519027688167
ENSG00000188153	1.3515174093481575e-10	8.112368804925255
ENSG00000213261	1.362207806209321e-10	6.826597633541196
ENSG00000164967	1.362207806209321e-10	8.683603777726931
ENSG00000062282	1.3729809432249128e-10	8.503921607007607
ENSG00000242814	1.383837446077469e-10	5.2631305323404
ENSG00000143578	1.394777945064571e-10	8.507396212585956
ENSG00000254965	1.4169134759067175e-10	6.30091747340309
ENSG00000236756	1.4169134759067175e-10	5.043976716170005
ENSG00000177383	1.4169134759067175e-10	8.81243320452623
ENSG00000256116	1.4281097917313185e-10	4.615085325908382
ENSG00000271734	1.4393926716970039e-10	4.097212707093876
ENSG00000171365	1.4622207443659346e-10	8.109709202504474
ENSG00000163001	1.5449434727790822e-10	8.506196841720543
ENSG00000179141	1.5571287636106354e-10	6.918693480369176
ENSG00000109920	1.5817821365518064e-10	8.880004571391751
ENSG00000168056	1.6194798846218522e-10	8.897799058184765
ENSG00000171469	1.632240077253422e-10	8.76311478479759
ENSG00000163113	1.645098629118653e-10	8.697536202467324
ENSG00000109911	1.671113778527022e-10	8.457619332513449
ENSG00000248544	1.671113778527022e-10	6.316028762135494
ENSG00000158077	1.671113778527022e-10	8.028592867372835
ENSG00000205710	1.671113778527022e-10	7.803912799321361
ENSG00000053371	1.6975313234184723e-10	8.510720342714817
ENSG00000174437	1.6975313234184723e-10	8.918124261436798
ENSG00000069011	1.7243573426301278e-10	5.502857414712595
ENSG00000170890	1.7515980045300025e-10	3.8553325520378157
ENSG00000152582	1.7515980045300025e-10	8.776844230940199
ENSG00000257261	1.7653757788994786e-10	7.810148068388107
ENSG00000232472	1.7653757788994913e-10	8.292204539860496
ENSG00000146083	1.8073483852366602e-10	8.865278732981514
ENSG00000068308	1.8073483852366602e-10	8.854080003297923
ENSG00000269988	1.8215550239345502e-10	5.104501933569007
ENSG00000143374	1.8215550239345502e-10	8.690940445357901
ENSG00000166946	1.8502968340537204e-10	8.897799058184765
ENSG00000171202	1.864833652302176e-10	8.673683890488649
ENSG00000109971	1.8794821872836593e-10	8.938449464688832
ENSG00000262155	1.8942432775599852e-10	4.685486095128356
ENSG00000272970	1.9697668400759398e-10	4.4199968389876405
ENSG00000156140	1.9697668400759398e-10	4.164690575761581
ENSG00000114423	1.9852212186704054e-10	8.534855104871173
ENSG00000116191	2.0967728914016663e-10	8.922189302087205
ENSG00000141441	2.0967728914016663e-10	8.23639012768593
ENSG00000136828	2.1132013224311164e-10	8.814963920985246
ENSG00000267166	2.146436812273446e-10	6.996129859816414
ENSG00000249353	2.1632457623048885e-10	7.766566900916106
ENSG00000174165	2.1801834547272341e-10	8.559783280697372
ENSG00000040199	2.1972508524807697e-10	8.79716943419223
ENSG00000181924	2.1972508524807852e-10	8.791570069350437
ENSG00000089876	2.2144489255269452e-10	8.677210999215292
ENSG00000198483	2.2317786508981307e-10	4.488662436939532
ENSG00000261251	2.2492410127476876e-10	4.954856274144881
ENSG00000070886	2.2492410127476876e-10	5.8229128096388365
ENSG00000269994	2.2492410127476876e-10	5.462590705115518
ENSG00000174996	2.2492410127476876e-10	8.748388946387355
ENSG00000143412	2.2668370024005516e-10	8.195763463536258
ENSG00000156587	2.284567618403997e-10	8.844953529729482
ENSG00000244038	2.3024338665789606e-10	8.934384424038425
ENSG00000170469	2.3024338665790014e-10	8.26139454901482
ENSG00000116918	2.3204367600714747e-10	8.687871796975124
ENSG00000030066	2.3385773194043774e-10	8.843419205538092
ENSG00000177455	2.3385773194043774e-10	7.352758088714698
ENSG00000247735	2.3752755548823583e-10	5.580035783099968
ENSG00000232341	2.4125368867311e-10	5.421371908441088
ENSG00000179397	2.4313813449834475e-10	7.202859723992289
ENSG00000184258	2.4313813449834475e-10	4.157683149752455
ENSG00000145808	2.4503697500821947e-10	4.378664909350273
ENSG00000234741	2.4503697500821947e-10	8.909994180135985
ENSG00000142279	2.469503175672587e-10	5.575120537754148
ENSG00000162913	2.5082094219899474e-10	6.33650086537981
ENSG00000175197	2.6484109871865543e-10	8.68281036405709
ENSG00000259768	2.6690554129372836e-10	5.166425659928304
ENSG00000154370	2.6690554129372836e-10	8.502872711591682
ENSG00000143515	2.6898571967491076e-10	8.934384424038425
ENSG00000221890	2.7319375311863264e-10	4.119447183272741
ENSG00000112031	2.753218449419194e-10	8.498269739017514
ENSG00000263326	2.7746614610484376e-10	3.9119509085006148
ENSG00000067167	2.7962677714411956e-10	8.930319383388017
ENSG00000269071	2.818038594699936e-10	5.167744827953542
ENSG00000197016	2.8399751537236853e-10	6.759522574139879
ENSG00000164236	2.8399751537236853e-10	5.119144653939976
ENSG00000170271	2.8399751537236853e-10	7.656929854521903
ENSG00000198157	2.86207868027002e-10	8.288342477807873
ENSG00000164751	2.9067916076288164e-10	8.820563285827042
ENSG00000160972	2.9067916076288164e-10	8.31431954905
ENSG00000258920	2.9294035168132026e-10	7.919498208753511
ENSG00000133138	2.9294035168132026e-10	7.292978322498858
ENSG00000104529	2.9294035168132026e-10	8.922189302087205
ENSG00000136425	2.9521874103911035e-10	8.033266843816595
ENSG00000072849	2.975144565357699e-10	8.885603936233545
ENSG00000220842	2.9751445653577205e-10	6.589643043885637
ENSG00000172638	3.0925746062687674e-10	7.962608327847001
ENSG00000204131	3.116598668452147e-10	6.281518045132276
ENSG00000052126	3.189771052187427e-10	7.277016237020072
ENSG00000230188	3.21453312098993e-10	4.427234125896768
ENSG00000231028	3.2145331209899414e-10	5.567275301830347
ENSG00000261435	3.2899525024568607e-10	5.031379966063595
ENSG00000165916	3.289952502456896e-10	8.83682344842867
ENSG00000159433	3.289952502456896e-10	8.853083611030295
ENSG00000147251	3.341190451272097e-10	8.746316690272204
ENSG00000207445	3.367101201971278e-10	5.999916315034698
ENSG00000260625	3.393208391040259e-10	6.307220012026149
ENSG00000198088	3.419513472100912e-10	8.322652608948596
ENSG00000188971	3.419513472100912e-10	8.609101700426011
ENSG00000117410	3.472723177157568e-10	8.869343773631922
ENSG00000223802	3.472723177157605e-10	3.5867878736352767
ENSG00000182050	3.4996307610907746e-10	7.0716841142247935
ENSG00000231738	3.5267421570385304e-10	5.290914356645785
ENSG00000240036	3.5267421570385304e-10	6.175109582571995
ENSG00000148334	3.581582422871681e-10	8.819028961635654
ENSG00000169239	3.693775727532295e-10	8.253802399637767
ENSG00000188368	3.722356609939323e-10	5.193657737361643
ENSG00000230629	3.722356609939323e-10	7.626473317723499
ENSG00000186660	3.722356609939323e-10	8.843419205538092
ENSG00000107242	3.751153666593919e-10	8.905929139485579
ENSG00000140386	3.751153666593919e-10	8.840888489079076
ENSG00000203965	3.7801684932299024e-10	8.42302675119505
ENSG00000177410	3.7801684932299024e-10	8.809364556143452
ENSG00000157625	3.8388578968328693e-10	8.722464378293525
ENSG00000257086	3.83885789683291e-10	5.546173949560311
ENSG00000114315	3.83885789683291e-10	6.437536491804909
ENSG00000136758	3.898437817555179e-10	8.901864098835173
ENSG00000143303	3.898437817555179e-10	8.766183433180368
ENSG00000148985	3.989506310756519e-10	8.709731324418545
ENSG00000157765	4.020322137575736e-10	6.047160375023646
ENSG00000163697	4.0513706220715403e-10	7.89059037654345
ENSG00000272899	4.0513706220715403e-10	7.854830969951108
ENSG00000167257	4.145929224749485e-10	8.686337472783734
ENSG00000234465	4.145929224749485e-10	7.875176130759964
ENSG00000149295	4.1779256049334467e-10	5.662349626227184
ENSG00000214026	4.1779256049334467e-10	8.73872454089515
ENSG00000256347	4.210163337438164e-10	4.1281429666576575
ENSG00000269696	4.210163337438164e-10	4.289423412566409
ENSG00000204193	4.2426441987881947e-10	3.566098464461926
ENSG00000188386	4.2426441987881947e-10	2.8889337120639413
ENSG00000254650	4.2753699782446084e-10	5.651367460128252
ENSG00000143811	4.5114611552095494e-10	8.825624718745077
ENSG00000134779	4.546212250816042e-10	8.65481353984811
ENSG00000232485	4.546212250816042e-10	5.275401097593512
ENSG00000110536	4.652042894347178e-10	7.243440131050341
ENSG00000188672	4.687852012355699e-10	6.4600384809442035
ENSG00000174606	4.687852012355699e-10	8.832758407778263
ENSG00000268362	4.833802113762587e-10	6.442673731107806
ENSG00000030419	4.833802113762587e-10	8.272337796952328
ENSG00000177666	4.833802113762587e-10	8.840888489079076
ENSG00000143195	4.833802113762587e-10	6.108388357456977
ENSG00000119508	4.870978038705541e-10	8.311788832590981
ENSG00000170043	4.908433370467099e-10	8.71686501345173
ENSG00000110583	4.946170157858442e-10	8.71686501345173
ENSG00000150316	4.946170157858442e-10	8.760584068338574
ENSG00000176716	4.984190464320052e-10	4.101602740739648
ENSG00000205078	4.98419046432007e-10	7.580973260136261
ENSG00000182575	5.022496368023128e-10	6.224178946763126
ENSG00000272024	5.099973354106312e-10	5.439239646342005
ENSG00000254685	5.139148667406193e-10	8.285326332573394
ENSG00000254461	5.218383625242828e-10	7.440577269209149
ENSG00000213930	5.298812124084629e-10	8.748388946387355
ENSG00000254754	5.298812124084629e-10	2.662786170666296
ENSG00000110200	5.298812124084629e-10	7.844713681274913
ENSG00000121039	5.421731190170723e-10	8.09879292299856
ENSG00000171631	5.505220811034767e-10	7.935958261186494
ENSG00000120217	5.547435483971623e-10	8.595910186207163
ENSG00000124103	5.589966453769152e-10	6.299908472675226
ENSG00000116957	5.63281603221406e-10	8.60150955104896
ENSG00000140854	5.675986547544019e-10	8.62129682237723
ENSG00000267709	5.719480344560287e-10	3.7707955746404656
ENSG00000162885	5.896735831701454e-10	8.666550201455463
ENSG00000140464	5.941881796977502e-10	8.859679368139718
ENSG00000099800	6.125867433792735e-10	8.742048671024012
ENSG00000169567	6.125867433792735e-10	8.926254342737613
ENSG00000213365	6.172726738728635e-10	4.4378686386122785
ENSG00000255478	6.172726738728635e-10	4.073834962339032
ENSG00000047346	6.219936244699109e-10	8.926254342737613
ENSG00000162522	6.315416088750787e-10	8.375577608983773
ENSG00000002586	6.412327605847803e-10	8.203927547264076
ENSG00000185686	6.412327605847848e-10	7.479717213693449
ENSG00000154229	6.461326771990474e-10	8.877473854932733
ENSG00000198670	6.461326771990474e-10	2.647492390224803
ENSG00000150779	6.461326771990474e-10	8.667088133379224
ENSG00000166321	6.510691729720296e-10	7.917320946341763
ENSG00000124783	6.510691729720296e-10	8.909994180135985
ENSG00000197580	6.610529691991022e-10	7.054603178380625
ENSG00000227896	6.711863026290447e-10	6.553676376693294
ENSG00000255183	6.763097270816217e-10	4.9282904593469326
ENSG00000096996	6.814713572428326e-10	8.700604850850103
ENSG00000220749	6.866714709637021e-10	7.034646145099591
ENSG00000171161	6.971882703357511e-10	8.675676675023904
ENSG00000152422	7.025055215769157e-10	8.734659500244746
ENSG00000143514	7.025055215769157e-10	8.765645501256607
ENSG00000119636	7.025055215769157e-10	5.8337665067120525
ENSG00000164122	7.078623875850173e-10	5.947484409035089
ENSG00000259541	7.132591561809466e-10	2.5478419953774294
ENSG00000186184	7.186961172208493e-10	8.875939530741345
ENSG00000149054	7.296917863174746e-10	8.89373401753436
ENSG00000107331	7.408517549626298e-10	8.81243320452623
ENSG00000260359	7.408517549626429e-10	8.814963920985246
ENSG00000111445	7.464940982822326e-10	8.46674580608189
ENSG00000135549	7.521784167122458e-10	6.392658540751727
ENSG00000267373	7.694862784227594e-10	4.187110268675665
ENSG00000242829	7.812403685494599e-10	4.623115987319376
ENSG00000177054	7.8718300788777e-10	8.643694281744413
ENSG00000158062	7.871830078877784e-10	8.669080917914481
ENSG00000165175	7.871830078877784e-10	8.545903359105278
ENSG00000244953	7.931697994953601e-10	4.679374102307365
ENSG00000173120	7.931697994953601e-10	8.909994180135985
ENSG00000126768	8.113982978251513e-10	8.742789581545557
ENSG00000245156	8.175649197375017e-10	6.445004712446554
ENSG00000178715	8.237773159236133e-10	6.6679581076896195
ENSG00000268358	8.363407586101767e-10	7.035756905621258
ENSG00000182518	8.620316692403869e-10	8.03113650739327
ENSG00000264920	8.620316692403869e-10	7.442943465348504
ENSG00000223269	8.62031669240393e-10	2.547130338201799
ENSG00000213315	8.685738932374408e-10	6.476954539708982
ENSG00000138780	8.685738932374469e-10	8.471348778656058
ENSG00000149294	8.75164608055094e-10	8.690455016582439
ENSG00000133195	8.88492914244647e-10	8.697536202467324
ENSG00000005801	8.88492914244647e-10	8.685341080516107
ENSG00000263753	8.88492914244647e-10	8.779374947399216
ENSG00000158828	9.088578952868727e-10	8.49113604998433
ENSG00000139116	9.088578952868727e-10	8.760584068338574
ENSG00000165923	9.157470003988278e-10	6.658217700313907
ENSG00000255760	9.226871015113632e-10	5.934170004473859
ENSG00000160055	9.367217663615372e-10	8.204078022713562
ENSG00000184933	9.438170738877964e-10	3.790792584140233
ENSG00000152022	9.438170738878131e-10	8.692271790951507
ENSG00000238279	9.50964865027177e-10	5.005745861192329
ENSG00000135519	9.65419414603691e-10	6.38059915334868
ENSG00000255382	9.65419414603691e-10	3.5603956202978058
ENSG00000172260	9.727269379252261e-10	4.972291751019168
ENSG00000184575	9.727269379252261e-10	8.896264733993377
ENSG00000123836	9.87504414002041e-10	8.802768799034027
ENSG00000272452	9.949751478435252e-10	7.58248028036928
ENSG00000179604	9.949751478435357e-10	7.261889358316374
ENSG00000177917	1.0025010708428745e-09	8.648755714662448
ENSG00000175329	1.0025010708428853e-09	2.385024149432947
ENSG00000120519	1.0254139629117576e-09	8.621093843779446
ENSG00000149089	1.025413962911772e-09	8.621217350797338
ENSG00000091428	1.025413962911772e-09	8.814963920985246
ENSG00000173166	1.0409725306904674e-09	7.775551366745363
ENSG00000162300	1.048838032527146e-09	8.024008395519962
ENSG00000185834	1.048838032527146e-09	7.329084204385775
ENSG00000129749	1.0567615645797257e-09	6.30044039545275
ENSG00000186298	1.07278439148159e-09	8.897799058184765
ENSG00000162552	1.080884529722678e-09	8.325976739077458
ENSG00000228057	1.0808845297226972e-09	6.057139941702891
ENSG00000117013	1.0890443850030306e-09	6.358990316273447
ENSG00000269425	1.0972643864254946e-09	4.2163421105093635
ENSG00000110719	1.0972643864254946e-09	8.918124261436798
ENSG00000123989	1.1138865591235696e-09	8.926254342737613
ENSG00000121644	1.1138865591235696e-09	8.863744408790124
ENSG00000125652	1.1222896036815e-09	8.853083611030295
ENSG00000128228	1.122289603681512e-09	8.88153889558314
ENSG00000198918	1.1307545409871832e-09	8.918124261436798
ENSG00000149609	1.1392818153432724e-09	5.863253764369974
ENSG00000187098	1.1565251679485327e-09	7.825984108599644
ENSG00000110090	1.1565251679485531e-09	8.897799058184765
ENSG00000146677	1.1565251679485531e-09	7.877701270059107
ENSG00000183617	1.1828690117963383e-09	8.742789581545559
ENSG00000204104	1.1828690117963426e-09	8.392631185255246
ENSG00000164615	1.1917798140036176e-09	8.82462832647745
ENSG00000257543	1.1917798140036176e-09	5.928763119090044
ENSG00000013375	1.1917798140036176e-09	8.869343773631922
ENSG00000066185	1.1917798140036176e-09	6.716721747129691
ENSG00000226833	1.1917798140036176e-09	4.81548799452368
ENSG00000117593	1.1917798140036176e-09	8.7311323915181
ENSG00000142039	1.2189073140352063e-09	8.732128783785727
ENSG00000250978	1.2280830885015963e-09	3.6767198772695577
ENSG00000259331	1.2280830885015963e-09	2.0176928721326894
ENSG00000235609	1.2280830885015963e-09	5.980768749527138
ENSG00000267768	1.2373262967739222e-09	2.8796230037420374
ENSG00000124721	1.2466374217968425e-09	6.637179304991518
ENSG00000139629	1.2560169498784895e-09	8.723460770561154
ENSG00000168269	1.2560169498784895e-09	4.852993624294653
ENSG00000170899	1.265465370713224e-09	8.383628218704695
ENSG00000269290	1.2749831774044214e-09	6.563971270928443
ENSG00000159267	1.2749831774044214e-09	8.776844230940199
ENSG00000226337	1.2845708664875498e-09	4.868160860922542
ENSG00000262089	1.3039578952711264e-09	5.728593506340726
ENSG00000182197	1.3039578952711264e-09	8.7615804606062
ENSG00000258422	1.3137582454121729e-09	4.534556630767098
ENSG00000249348	1.3137582454121729e-09	7.7013813522199905
ENSG00000183690	1.3536838375352673e-09	4.394717857820961
ENSG00000118473	1.3638488805970854e-09	5.564123927217042
ENSG00000138814	1.374088433187186e-09	8.825624718745077
ENSG00000166348	1.3947931992713456e-09	8.388231191278862
ENSG00000117153	1.3947931992713456e-09	8.768176217715625
ENSG00000125755	1.3947931992713654e-09	8.897799058184765
ENSG00000218052	1.4052594881884376e-09	7.8877712972201035
ENSG00000104219	1.4052594881884376e-09	8.82309400228606
ENSG00000214872	1.4052594881884376e-09	7.303882381618976
ENSG00000135898	1.4158024375298163e-09	7.0536730941081345
ENSG00000231327	1.437120509631952e-09	6.021741475565183
ENSG00000196182	1.437120509631952e-09	8.839354164887686
ENSG00000188095	1.437120509631952e-09	5.394508123230368
ENSG00000107201	1.437120509631952e-09	8.782443595781995
ENSG00000157181	1.4478967379813994e-09	8.83682344842867
ENSG00000134809	1.4478967379814097e-09	8.655351471771873
ENSG00000114698	1.4587518379837794e-09	6.040633134186533
ENSG00000096092	1.480700906548096e-09	8.596906578474792
ENSG00000182054	1.4807009065481066e-09	8.909994180135985
ENSG00000113328	1.4807009065481066e-09	8.865278732981514
ENSG00000171033	1.4917960116844751e-09	8.249278898643494
ENSG00000007372	1.5142302347001162e-09	8.020613261521508
ENSG00000181744	1.525570512944205e-09	8.71632708152797
ENSG00000196208	1.536993682624235e-09	7.540328430792071
ENSG00000100266	1.560091061481579e-09	8.600971619125199
ENSG00000270659	1.571766463496587e-09	6.4738476455914205
ENSG00000110455	1.5835271426780461e-09	8.737190216703763
ENSG00000249167	1.5835271426780461e-09	3.547819226192193
ENSG00000159840	1.631434829913077e-09	8.604498727851842
ENSG00000205763	1.6436310810807957e-09	7.155364660216171
ENSG00000213619	1.6436310810807957e-09	8.840888489079076
ENSG00000097046	1.6559163136521202e-09	8.263008344786103
ENSG00000135905	1.655916313652126e-09	8.86780944944053
ENSG00000162840	1.6682911600210172e-09	4.645357709769446
ENSG00000187446	1.6682911600210172e-09	8.865278732981514
ENSG00000150776	1.6807562569502157e-09	8.736652284780002
ENSG00000244436	1.6933122456002738e-09	2.7906455848096576
ENSG00000230202	1.6933122456002918e-09	8.533858712603545
ENSG00000143862	1.705959771559238e-09	8.678207391482921
ENSG00000087884	1.7186994848719545e-09	7.5291622466999515
ENSG00000101444	1.7186994848719545e-09	8.882535287850768
ENSG00000112195	1.744458096203044e-09	8.546309316300846
ENSG00000233276	1.7444580962030625e-09	8.877473854932733
ENSG00000261786	1.770593370231834e-09	8.744782366080814
ENSG00000160766	1.7971106708379438e-09	8.0761739843123
ENSG00000198353	1.8240154361251326e-09	5.206654464422318
ENSG00000110768	1.85131317941662e-09	8.802768799034027
ENSG00000171428	1.85131317941662e-09	7.860339373366483
ENSG00000173113	1.8790094902633918e-09	8.877473854932733
ENSG00000249487	1.893008876349343e-09	2.9083792572616165
ENSG00000231084	1.9071100354656397e-09	6.949886001157205
ENSG00000163235	1.921313688202252e-09	8.289778829698074
ENSG00000237633	1.935620560107212e-09	3.1156943111326325
ENSG00000242866	1.950031381719786e-09	6.641327601107711
ENSG00000205744	1.950031381719786e-09	8.849018570379888
ENSG00000177189	1.964546888603715e-09	8.831224083586873
ENSG00000166123	1.979167821380634e-09	8.724995094752542
ENSG00000224596	2.0236706578651886e-09	4.078881299297482
ENSG00000094631	2.0236706578651886e-09	8.832758407778263
ENSG00000117151	2.0236706578651886e-09	8.734659500244746
ENSG00000103740	2.0538801537423438e-09	5.809964121459644
ENSG00000162236	2.0538801537423438e-09	8.873408814282326
ENSG00000105426	2.0691494824533046e-09	7.343206697443644
ENSG00000109685	2.0691494824533046e-09	8.869343773631922
ENSG00000196092	2.1313421946195984e-09	8.177800000572462
ENSG00000138617	2.179180103401711e-09	8.67061524210587
ENSG00000171735	2.1953576780019777e-09	8.486612548990056
ENSG00000255139	2.2116524182225993e-09	6.469800913544561
ENSG00000225674	2.2116524182225993e-09	4.289394028525246
ENSG00000244998	2.228065150347734e-09	4.655209304077738
ENSG00000104112	2.2445967063231664e-09	3.048115356028657
ENSG00000143549	2.2612479237935595e-09	8.909994180135985
ENSG00000174791	2.2612479237935595e-09	6.500704083020843
ENSG00000116761	2.2780196461405397e-09	8.442355562179452
ENSG00000130383	2.2780196461405397e-09	3.274395416409777
ENSG00000105146	2.2780196461405397e-09	6.8508653149278596
ENSG00000257488	2.2949127225206187e-09	4.9824857925688875
ENSG00000168014	2.2949127225206187e-09	8.707200607959528
ENSG00000104979	2.346328654854994e-09	8.849018570379888
ENSG00000236675	2.3812285444895473e-09	7.2055335694992495
ENSG00000132640	2.3988679056102505e-09	8.875939530741345
ENSG00000123119	2.4166347298073438e-09	7.554845377917874
ENSG00000198108	2.4166347298073438e-09	8.736652284780002
ENSG00000219559	2.4345299138370105e-09	3.863200606621116
ENSG00000175189	2.434529913837019e-09	5.665800516306883
ENSG00000200356	2.434529913837019e-09	3.8670645703729853
ENSG00000135709	2.452554360584018e-09	8.855614327489313
ENSG00000130054	2.4707089791025455e-09	3.6521140645183583
ENSG00000261645	2.4889946846568497e-09	7.366342133671455
ENSG00000188779	2.5074123987623596e-09	6.796297820405703
ENSG00000224614	2.544647570193816e-09	6.7810047351094305
ENSG00000071082	2.5824219921239957e-09	8.938449464688832
ENSG00000188636	2.5824219921239957e-09	8.158904450742
ENSG00000200152	2.6207432659743904e-09	7.40906771667048
ENSG00000107263	2.6207432659743904e-09	8.914059220786392
ENSG00000122863	2.6401113762292474e-09	6.711078661951079
ENSG00000221413	2.6596190972230638e-09	2.1089749376222735
ENSG00000197471	2.6596190972230638e-09	8.89373401753436
ENSG00000086967	2.6596190972230638e-09	5.393460563144817
ENSG00000225135	2.6792674086257625e-09	6.720796241645132
ENSG00000249421	2.7189897547660925e-09	2.64724008743936
ENSG00000120471	2.7189897547660925e-09	4.027150852764342
ENSG00000232346	2.7390657824048493e-09	7.326507683247094
ENSG00000189157	2.7390657824048493e-09	6.188027447464185
ENSG00000175573	2.7796525800805582e-09	8.789039352891418
ENSG00000204682	2.7796525800805582e-09	3.7512430147164317
ENSG00000237506	2.8208258254878777e-09	6.159187363217128
ENSG00000166295	2.8416349388375936e-09	8.86780944944053
ENSG00000169253	2.841634938837614e-09	4.514474376809257
ENSG00000137492	2.841634938837614e-09	8.877473854932733
ENSG00000162909	2.8625937654360535e-09	8.922189302087205
ENSG00000146263	2.926379044991441e-09	8.566916969730558
ENSG00000249786	2.926379044991441e-09	5.519705117877142
ENSG00000272543	2.947947280693393e-09	2.1774050838024417
ENSG00000122787	2.947947280693393e-09	7.609958008902567
ENSG00000116903	2.9696705437046492e-09	8.726529418943931
ENSG00000223387	2.969670543704681e-09	4.341558677955293
ENSG00000241978	2.969670543704681e-09	6.242761504512506
ENSG00000172500	3.0135864973525318e-09	8.810898880334841
ENSG00000105523	3.0135864973525318e-09	4.192034494738846
ENSG00000225855	3.0806504876921942e-09	8.273537167817741
ENSG00000119979	3.103326950382435e-09	8.620300430109603
ENSG00000147044	3.103326950382435e-09	8.67974171567431
ENSG00000115539	3.1261661889009453e-09	8.582180740064555
ENSG00000269990	3.149169340437509e-09	8.382881731023273
ENSG00000143183	3.149169340437509e-09	8.914059220786392
ENSG00000187824	3.1723375498959877e-09	8.386361913761496
ENSG00000227268	3.1723375498959877e-09	6.934080874606245
ENSG00000118804	3.1723375498959877e-09	7.805106593026899
ENSG00000239719	3.1723375498960104e-09	6.194311306870426
ENSG00000164850	3.1723375498960104e-09	5.805583221574409
ENSG00000187792	3.1956719699454283e-09	8.394623969790501
ENSG00000162620	3.1956719699454283e-09	7.778539086712714
ENSG00000236305	3.219173761070354e-09	5.933870374402663
ENSG00000144369	3.2428440916230294e-09	8.371891557097342
ENSG00000232716	3.2428440916230294e-09	3.5706205068176993
ENSG00000007968	3.2666841378741723e-09	8.703135567309122
ENSG00000259772	3.290695084065484e-09	8.810898880334841
ENSG00000143882	3.290695084065484e-09	8.08229723620768
ENSG00000105617	3.2906950840655193e-09	8.46455004294885
ENSG00000134419	3.3148781224618627e-09	8.871874490090939
ENSG00000080839	3.3392344534037895e-09	8.596906578474792
ENSG00000256746	3.3884718349834237e-09	4.2289725945151915
ENSG00000232995	3.388471834983448e-09	7.105247249657814
ENSG00000256633	3.4384169950648706e-09	3.3361524352934455
ENSG00000166402	3.4384169950648706e-09	8.23876433912363
ENSG00000115841	3.463658080220398e-09	8.370181222739765
ENSG00000259666	3.540470380700358e-09	2.982796675573568
ENSG00000213465	3.540470380700396e-09	8.351187365081335
ENSG00000135185	3.5664417188589583e-09	8.897799058184765
ENSG00000230216	3.5664417188589583e-09	3.9310760646837024
ENSG00000175548	3.5925988089536534e-09	8.159310072410792
ENSG00000106025	3.5925988089536534e-09	6.764109541429726
ENSG00000228487	3.6454754246608066e-09	7.045287989726171
ENSG00000134571	3.6454754246608066e-09	5.809232343894337
ENSG00000260719	3.6721975620196778e-09	8.381176973825571
ENSG00000137710	3.726216091391513e-09	8.865278732981514
ENSG00000120709	3.726216091391513e-09	8.873408814282326
ENSG00000237840	3.8365876683960054e-09	6.499737398341923
ENSG00000116497	3.8365876683960054e-09	8.845949921997109
ENSG00000264442	3.864674838865723e-09	6.485399952305717
ENSG00000236296	3.864674838865723e-09	7.567328527206646
ENSG00000116791	3.864674838865764e-09	8.698074134391087
ENSG00000236133	3.892962471359966e-09	4.173093084169356
ENSG00000105339	3.892962471359966e-09	8.930319383388017
ENSG00000185339	3.921451957896361e-09	8.711803580533696
ENSG00000130520	3.921451957896375e-09	8.869343773631922
ENSG00000176871	3.979042108139684e-09	8.56438625327154
ENSG00000166200	3.979042108139698e-09	8.889668976883954
ENSG00000182179	4.008145603038921e-09	8.901864098835173
ENSG00000212607	4.008145603038921e-09	6.52574337833898
ENSG00000227487	4.008145603038921e-09	5.041371772038728
ENSG00000145354	4.0081456030389634e-09	8.793104393541824
ENSG00000060749	4.06697658203409e-09	8.756519027688167
ENSG00000198715	4.096706954912723e-09	8.709193392494784
ENSG00000138621	4.096706954912723e-09	8.840888489079076
ENSG00000183298	4.1871751446344525e-09	6.77256425120136
ENSG00000081087	4.1871751446344525e-09	8.851549286838905
ENSG00000149182	4.217761827283272e-09	8.829689759395484
ENSG00000155660	4.217761827283303e-09	8.930319383388017
ENSG00000141232	4.217761827283303e-09	8.827159042936465
ENSG00000131323	4.2795900986956794e-09	8.855614327489313
ENSG00000176896	4.34230168724644e-09	8.293456413874205
ENSG00000118495	4.405908866826861e-09	8.308720184208205
ENSG00000267193	4.47042407680207e-09	3.6841874967138346
ENSG00000198435	4.535859924168223e-09	6.201139364615597
ENSG00000258178	4.5689270729333204e-09	4.219226096900846
ENSG00000137502	4.602229185738728e-09	8.897799058184765
ENSG00000254873	4.602229185738728e-09	6.62203235399158
ENSG00000081760	4.635767886582923e-09	8.66700866179933
ENSG00000272468	4.635767886582923e-09	7.583806384329785
ENSG00000151322	4.6695448103561675e-09	6.556563291157109
ENSG00000245556	4.703561602910971e-09	8.335588641421362
ENSG00000235508	4.737819921133184e-09	4.791912200677918
ENSG00000162222	4.737819921133184e-09	8.62229321464486
ENSG00000122507	4.737819921133184e-09	8.547588158746153
ENSG00000171759	4.737819921133184e-09	6.783387749784207
ENSG00000197915	4.737819921133184e-09	3.269155617880169
ENSG00000137337	4.807067817721197e-09	8.82309400228606
ENSG00000239553	4.842060765672278e-09	3.190056394162415
ENSG00000169884	4.842060765672296e-09	7.911362550292822
ENSG00000271133	4.877301978607097e-09	7.615709494841593
ENSG00000271430	4.912793169661133e-09	8.393037142450813
ENSG00000134986	4.948536063439567e-09	7.924507138523246
ENSG00000229278	4.948536063439567e-09	3.782443817984383
ENSG00000128915	4.948536063439567e-09	8.843419205538092
ENSG00000186193	4.984532396091337e-09	8.255742681024726
ENSG00000225485	4.9845323960913726e-09	8.749385338654982
ENSG00000135775	4.9845323960913726e-09	8.801234474842639
ENSG00000040341	5.094059563506663e-09	8.733125176053356
ENSG00000255443	5.131087246644156e-09	5.865141586596872
ENSG00000178105	5.168377225189964e-09	8.759049744147184
ENSG00000156482	5.205931306142237e-09	8.909994180135985
ENSG00000095752	5.205931306142237e-09	6.0753196904508915
ENSG00000269934	5.243751308576038e-09	4.9197317931440825
ENSG00000116984	5.243751308576038e-09	8.843419205538092
ENSG00000260660	5.281839063721643e-09	6.405607101326693
ENSG00000157796	5.320196415042782e-09	8.805299515493045
ENSG00000095002	5.320196415042782e-09	8.62129682237723
ENSG00000164953	5.358825218315778e-09	7.9652370166072055
ENSG00000216937	5.358825218315778e-09	7.851185931366446
ENSG00000143947	5.358825218315816e-09	8.938449464688832
ENSG00000203705	5.397727341709391e-09	8.700604850850103
ENSG00000197858	5.397727341709391e-09	8.885603936233545
ENSG00000118308	5.476359083974246e-09	8.89219969334297
ENSG00000071242	5.516092501866605e-09	8.636022660787468
ENSG00000143815	5.556106838083944e-09	8.802230867110266
ENSG00000231007	5.556106838083944e-09	6.261414778461379
ENSG00000213293	5.5964040239664985e-09	3.8176189844573742
ENSG00000247011	5.6369860037342795e-09	2.680203061875594
ENSG00000136997	5.6369860037342795e-09	8.901864098835173
ENSG00000196118	5.719012186704178e-09	5.582144838564384
ENSG00000065923	5.760460343496226e-09	8.072991861922624
ENSG00000130449	5.802201201522027e-09	8.77224125836603
ENSG00000187325	5.844236770657722e-09	8.625361863027637
ENSG00000135372	5.844236770657722e-09	8.853083611030295
ENSG00000025434	5.844236770657722e-09	8.12638379001197
ENSG00000235652	5.886569074165577e-09	7.498904232648214
ENSG00000116977	5.886569074165577e-09	8.782443595781995
ENSG00000187049	5.9292001487802666e-09	8.457874814259533
ENSG00000155428	5.9292001487802666e-09	5.239485659936041
ENSG00000116668	6.01536682615102e-09	8.74025886508654
ENSG00000108830	6.05890657052166e-09	6.62212516726603
ENSG00000196951	6.05890657052166e-09	6.814783563469777
ENSG00000150667	6.05890657052166e-09	6.887927947544072
ENSG00000264278	6.05890657052166e-09	7.179293670109497
ENSG00000223547	6.1469093282068634e-09	8.771244866098403
ENSG00000143498	6.146909328206885e-09	8.26500112932136
ENSG00000113594	6.191376566339353e-09	7.102085955370055
ENSG00000186583	6.191376566339353e-09	6.530505326927601
ENSG00000075945	6.191376566339353e-09	8.734659500244746
ENSG00000179387	6.191376566339353e-09	8.79870375838362
ENSG00000175220	6.191376566339353e-09	8.852545679106534
ENSG00000271147	6.236157217301915e-09	7.992484462584338
ENSG00000255533	6.23615721730196e-09	3.466184007560611
ENSG00000164796	6.2812534287767655e-09	3.315611307265903
ENSG00000237595	6.372401195446126e-09	6.397358676016299
ENSG00000237434	6.372401195446126e-09	4.287958252477501
ENSG00000255224	6.372401195446126e-09	6.510001978043016
ENSG00000072401	6.372401195446126e-09	8.489063793869178
ENSG00000140367	6.418457117735893e-09	8.861213692331107
ENSG00000186496	6.558579548540407e-09	7.584944448809821
ENSG00000134574	6.605946029232859e-09	8.745858229928336
ENSG00000172053	6.653645773487285e-09	8.89219969334297
ENSG00000184939	6.701681060789607e-09	8.507396212585956
ENSG00000143248	6.701681060789607e-09	7.714613879740611
ENSG00000149809	6.701681060789678e-09	8.697536202467324
ENSG00000140374	6.750054185745032e-09	8.848480638456127
ENSG00000196411	6.750054185745032e-09	7.745108874817135
ENSG00000237765	6.750054185745104e-09	7.8715495928965975
ENSG00000101940	6.8478232032107365e-09	8.781905663858234
ENSG00000227892	6.8478232032107365e-09	1.5374043159365571
ENSG00000175564	6.897223761400335e-09	7.748248527069507
ENSG00000101977	6.897223761400335e-09	6.330688217510665
ENSG00000215595	6.897223761400335e-09	6.226050386379598
ENSG00000076043	7.0475179535907065e-09	8.79870375838362
ENSG00000233184	7.0475179535907065e-09	8.21568270959272
ENSG00000197779	7.0475179535907065e-09	8.398433528694824
ENSG00000255858	7.098321481543743e-09	5.233711209488649
ENSG00000114270	7.098321481543743e-09	8.324107461560091
ENSG00000104626	7.14948176002543e-09	8.404032893536622
ENSG00000148291	7.20100122414494e-09	8.352439239095046
ENSG00000159346	7.252882325126821e-09	8.90439481529419
ENSG00000103042	7.252882325126821e-09	8.39556785890983
ENSG00000102409	7.305127530414045e-09	8.688868189242752
ENSG00000132541	7.305127530414045e-09	8.399632899560237
ENSG00000259475	7.305127530414045e-09	3.799960765398385
ENSG00000118997	7.357739323772329e-09	7.178407831468959
ENSG00000149743	7.3577393237723544e-09	8.712799972801323
ENSG00000183955	7.410720205393814e-09	8.719395729910747
ENSG00000106006	7.517799316959888e-09	4.927545116319275
ENSG00000242276	7.517799316959888e-09	4.553730853466246
ENSG00000272374	7.517799316959969e-09	6.3117422936674465
ENSG00000234985	7.571902630370835e-09	3.906230305473564
ENSG00000159788	7.571902630370835e-09	8.25712652976663
ENSG00000248478	7.84815996348943e-09	2.0304802839791125
ENSG00000176978	7.904577911029803e-09	8.926254342737613
ENSG00000244313	7.904577911029803e-09	8.532862320335916
ENSG00000107438	8.01860154530496e-09	8.83528912423728
ENSG00000261644	8.134226840338045e-09	7.3732942652079565
ENSG00000187870	8.192646930738764e-09	7.536532491480305
ENSG00000075073	8.251475656454395e-09	7.023331186012701
ENSG00000197647	8.370370143126084e-09	7.99676094954283
ENSG00000254676	8.430441514602023e-09	7.050217112389239
ENSG00000085552	8.490932742666899e-09	6.051697220335865
ENSG00000241288	8.551846678979619e-09	5.961857874845789
ENSG00000228323	8.551846678979619e-09	5.972600079363027
ENSG00000107863	8.613186193972527e-09	8.844953529729482
ENSG00000198732	8.613186193972527e-09	8.871874490090939
ENSG00000251535	8.674954176969363e-09	2.940511021460668
ENSG00000234981	8.737153536306474e-09	3.9308774987379196
ENSG00000169857	8.737153536306474e-09	8.73872454089515
ENSG00000186976	8.79978719945296e-09	6.821831457477075
ENSG00000117697	8.79978719945296e-09	8.684344688248478
ENSG00000166681	8.79978719945296e-09	7.812022247459802
ENSG00000233411	8.79978719945296e-09	6.200691533451065
ENSG00000261098	8.799787199453116e-09	7.617138288397398
ENSG00000129159	8.799787199453116e-09	5.11635973856922
ENSG00000187239	8.799787199453116e-09	8.851549286838905
ENSG00000169100	8.799787199453116e-09	8.934384424038425
ENSG00000187607	8.862858113132826e-09	7.399227636538863
ENSG00000177030	8.990323575995207e-09	8.699070526658716
ENSG00000197180	9.250633330015723e-09	6.808143054465623
ENSG00000102098	9.31684914896656e-09	6.89813203642297
ENSG00000118777	9.38352650024794e-09	8.666012269531702
ENSG00000158113	9.45066850947144e-09	4.701912490955473
ENSG00000134109	9.450668509471506e-09	8.930319383388017
ENSG00000132749	9.586359106884857e-09	8.04144385110583
ENSG00000273226	9.586359106884857e-09	6.044215236964292
ENSG00000077147	9.58635910688489e-09	8.914059220786392
ENSG00000115286	9.654914049380936e-09	8.789039352891418
ENSG00000261143	9.723946358694236e-09	4.994719939138756
ENSG00000175279	9.79345926430648e-09	7.140289940494963
ENSG00000143156	9.86345601686977e-09	7.94106970885938
ENSG00000198794	9.86345601686984e-09	8.922189302087205
ENSG00000170242	9.86345601686984e-09	8.857148651680701
ENSG00000165006	9.933939888340716e-09	8.780909271590605
ENSG00000168569	9.933939888340716e-09	8.515067833542902
ENSG00000108298	1.0004914172115417e-08	8.942514505339238
ENSG00000228413	1.0076382183164705e-08	4.721565692851403
ENSG00000197558	1.0148347258171218e-08	6.995116306777848
ENSG00000143553	1.0367258562320789e-08	8.672149566297259
ENSG00000213757	1.0367258562320789e-08	6.649502685868346
ENSG00000267127	1.0367258562320789e-08	5.230109554722933
ENSG00000090861	1.0441245699035588e-08	8.922189302087205
ENSG00000133135	1.0515746913628686e-08	3.9161523527627877
ENSG00000167748	1.0515746913628686e-08	3.9684401978831785
ENSG00000035720	1.0666305478602008e-08	8.844953529729482
ENSG00000099622	1.0666305478602008e-08	8.930319383388017
ENSG00000079616	1.074236983692722e-08	8.774313514481182
ENSG00000226245	1.0896086397238183e-08	4.302276406975937
ENSG00000186310	1.0973745745474363e-08	5.771735784526379
ENSG00000003147	1.0973745745474363e-08	8.560779672965001
ENSG00000188825	1.0973745745474363e-08	7.051385706904848
ENSG00000033011	1.0973745745474363e-08	8.734121568320983
ENSG00000129084	1.0973745745474363e-08	8.666347222857679
ENSG00000224578	1.0973745745474363e-08	8.205559843756653
ENSG00000118058	1.105194394219304e-08	8.909994180135985
ENSG00000242247	1.113068461913309e-08	8.875939530741345
ENSG00000134049	1.1209971431745458e-08	8.805299515493045
ENSG00000122884	1.1370198205249894e-08	8.851549286838905
ENSG00000004478	1.1370198205249894e-08	8.819028961635654
ENSG00000240463	1.1451145596954251e-08	5.568539308933764
ENSG00000188766	1.1532653986259101e-08	5.208480217834912
ENSG00000138686	1.1532653986259142e-08	8.337916379282595
ENSG00000151414	1.1614727149436298e-08	8.83375480004589
ENSG00000122591	1.1614727149436298e-08	8.802230867110266
ENSG00000131725	1.1614727149436298e-08	8.63195762013706
ENSG00000166557	1.1697368887380462e-08	8.889668976883954
ENSG00000135625	1.1697368887380462e-08	4.653610046722214
ENSG00000135631	1.1780583025763823e-08	8.75345037930539
ENSG00000251478	1.1780583025763823e-08	2.86135042626704
ENSG00000271105	1.1780583025763823e-08	3.4934162175857995
ENSG00000272129	1.1864373415192032e-08	6.135730868068393
ENSG00000214212	1.1864373415192116e-08	8.465749413814262
ENSG00000159403	1.1864373415192116e-08	8.673145958564886
ENSG00000188001	1.1948743931361972e-08	6.72049725583905
ENSG00000244582	1.2033698475217651e-08	4.27110514993129
ENSG00000149357	1.2033698475217651e-08	8.817494637444264
ENSG00000078098	1.2033698475217651e-08	6.027541042176601
ENSG00000164506	1.2033698475217821e-08	8.530331603876899
ENSG00000256604	1.2119240973111619e-08	4.6127952517715185
ENSG00000143321	1.220537537696225e-08	8.905929139485579
ENSG00000250582	1.220537537696225e-08	4.2157472968170335
ENSG00000149476	1.2292105664415953e-08	8.82155967809467
ENSG00000196547	1.2379435839008557e-08	8.885603936233545
ENSG00000167196	1.2379435839008557e-08	8.717861405719358
ENSG00000247982	1.2467369930327403e-08	8.187430403637661
ENSG00000236021	1.2555911994175836e-08	5.665066095190507
ENSG00000229388	1.2555911994175836e-08	5.714381032656057
ENSG00000271943	1.2734836394741392e-08	3.745471528919367
ENSG00000164258	1.2916242017723302e-08	8.731590851861966
ENSG00000270012	1.2916242017723302e-08	7.6256743268937806
ENSG00000105676	1.3100162270230453e-08	8.743785973813187
ENSG00000148187	1.3193075941211075e-08	8.78750502870003
ENSG00000177519	1.3286630994874423e-08	6.705061375136217
ENSG00000145741	1.3286630994874423e-08	8.926254342737613
ENSG00000186231	1.3380831730493603e-08	7.7533043828276655
ENSG00000171951	1.3380831730493603e-08	4.253359492161536
ENSG00000162998	1.3475682475248077e-08	8.905929139485579
ENSG00000257742	1.3571187584400498e-08	8.648217782738687
ENSG00000103540	1.3571187584400498e-08	8.646224998203431
ENSG00000008853	1.3571187584400498e-08	8.62129682237723
ENSG00000260591	1.366735144147078e-08	6.948744375073192
ENSG00000181418	1.366735144147078e-08	7.490910917453487
ENSG00000104976	1.3764178458413896e-08	8.579112091681777
ENSG00000187013	1.3764178458414043e-08	3.1334611183742602
ENSG00000137709	1.3959839762984757e-08	5.976908314031373
ENSG00000137563	1.3959839762984757e-08	8.804761583569283
ENSG00000149577	1.3959839762984904e-08	8.79870375838362
ENSG00000249184	1.3959839762984904e-08	6.522842612505063
ENSG00000137522	1.4359317614797095e-08	8.596906578474792
ENSG00000105204	1.4359317614797095e-08	8.48101318414826
ENSG00000141367	1.4359317614797196e-08	8.90439481529419
ENSG00000180357	1.446091271179313e-08	8.861213692331107
ENSG00000054938	1.446091271179313e-08	4.408795342307686
ENSG00000141994	1.4563207309552195e-08	8.746316690272204
ENSG00000232860	1.4666206084085101e-08	6.931928756577455
ENSG00000115355	1.4979474683529506e-08	8.901864098835173
ENSG00000147027	1.5085337533387497e-08	4.875384964642914
ENSG00000267052	1.5085337533387497e-08	3.033281105122935
ENSG00000198917	1.519192839783044e-08	8.708734932150916
ENSG00000109680	1.519192839783044e-08	7.615589583809056
ENSG00000080947	1.5299252137311126e-08	7.517513859909569
ENSG00000174989	1.5516117840469566e-08	8.806833839684433
ENSG00000078369	1.5625669682913257e-08	8.897799058184765
ENSG00000228492	1.5625669682913257e-08	7.335869681004791
ENSG00000178562	1.5735974158323108e-08	8.483714333613591
ENSG00000087510	1.5847036286198273e-08	4.512120661853246
ENSG00000010072	1.595886111844531e-08	8.353718081540354
ENSG00000244926	1.5958861118445368e-08	5.680430409501536
ENSG00000246100	1.6298962850822087e-08	4.754600260455227
ENSG00000132406	1.6298962850822087e-08	8.605036659775605
ENSG00000198342	1.6298962850822262e-08	7.488020834260547
ENSG00000243181	1.64138896748371e-08	4.576527762378211
ENSG00000178096	1.64138896748371e-08	8.595169275685619
ENSG00000117215	1.64138896748371e-08	7.478156442477401
ENSG00000233108	1.64138896748371e-08	7.62339351502097
ENSG00000146904	1.6529604955958773e-08	5.408753009009136
ENSG00000185499	1.6529604955958773e-08	7.519648337082829
ENSG00000112799	1.664611394481374e-08	8.547588158746153
ENSG00000170209	1.676342192587292e-08	7.996831953412421
ENSG00000258879	1.7000456172978984e-08	6.636163490290853
ENSG00000150783	1.7362134066502952e-08	5.0362785066040265
ENSG00000263361	1.7484348896679975e-08	3.527003248467889
ENSG00000069329	1.760740067585667e-08	8.840888489079076
ENSG00000136379	1.760740067585667e-08	8.284815369081226
ENSG00000173218	1.773129496694609e-08	7.121389557633988
ENSG00000094975	1.7981633515662925e-08	8.889668976883954
ENSG00000187699	1.7981633515663054e-08	8.889668976883954
ENSG00000110497	1.8108089078930253e-08	8.638094916902618
ENSG00000185475	1.8235409765838704e-08	8.6812760398657
ENSG00000163810	1.8235409765838704e-08	6.384453282709316
ENSG00000130244	1.8235409765838704e-08	8.592303605900625
ENSG00000255320	1.8492669523768265e-08	6.926945818488371
ENSG00000267169	1.8622620193883915e-08	7.524965231321351
ENSG00000150938	1.875345918628762e-08	7.754899896519249
ENSG00000149136	1.8753459186287817e-08	8.875939530741345
ENSG00000104903	1.8753459186287817e-08	8.472265699343792
ENSG00000125910	1.8753459186287817e-08	8.688868189242752
ENSG00000149547	1.9017825748112935e-08	8.855614327489313
ENSG00000137877	1.9151365217423423e-08	8.281799223846747
ENSG00000073060	1.9971969572287665e-08	8.745858229928336
ENSG00000155304	2.0253030147829162e-08	8.898795450452395
ENSG00000137760	2.039499965691708e-08	8.477203625243936
ENSG00000006756	2.082674154624533e-08	6.351274381486806
ENSG00000266308	2.082674154624555e-08	4.01644278407469
ENSG00000235910	2.0972621445433706e-08	4.7847572691637605
ENSG00000128928	2.0972621445433706e-08	8.877473854932733
ENSG00000236206	2.1119495156915237e-08	4.205142810231724
ENSG00000131187	2.1416250334861007e-08	8.041396925117407
ENSG00000188613	2.156614506565202e-08	8.152884748307681
ENSG00000183150	2.156614506565202e-08	7.079800095041102
ENSG00000130734	2.1566145065652176e-08	8.535393036794934
ENSG00000159261	2.202197830432496e-08	7.114475195053209
ENSG00000234377	2.2175995005124954e-08	5.627277855721179
ENSG00000125743	2.233105926121101e-08	8.857148651680701
ENSG00000177613	2.2644358133027536e-08	8.780909271590605
ENSG00000000457	2.2644358133027536e-08	8.591307213632996
ENSG00000083067	2.2802606706227655e-08	6.699316033640661
ENSG00000214046	2.2961930750196893e-08	8.790573677082808
ENSG00000140688	2.296193075019722e-08	8.851549286838905
ENSG00000073417	2.3283833657817227e-08	8.650290038853838
ENSG00000117862	2.3283833657817392e-08	8.819028961635654
ENSG00000254595	2.344642683847576e-08	7.586969778936547
ENSG00000138069	2.394086015117245e-08	8.912524896595002
ENSG00000225828	2.394086015117245e-08	7.882827794160084
ENSG00000247373	2.4107913577333146e-08	7.587318777132702
ENSG00000223797	2.4107913577333146e-08	7.579698538015295
ENSG00000179195	2.4107913577333146e-08	8.889668976883954
ENSG00000185630	2.4276100480338227e-08	5.653354416743074
ENSG00000120509	2.4276100480338227e-08	8.611632416885028
ENSG00000142937	2.4276100480338227e-08	8.934384424038425
ENSG00000148175	2.4445428320338426e-08	8.897799058184765
ENSG00000260618	2.4445428320338688e-08	8.452019967671653
ENSG00000224976	2.461590460497279e-08	5.232351002944028
ENSG00000107262	2.461590460497279e-08	8.877473854932733
ENSG00000196924	2.4615904604973056e-08	8.869343773631922
ENSG00000149532	2.4787536889657516e-08	8.86780944944053
ENSG00000063245	2.5134299921497137e-08	8.841884881346703
ENSG00000102290	2.5134299921497405e-08	2.702597303950733
ENSG00000198049	2.530944602102272e-08	4.189560876432035
ENSG00000243680	2.530944602102272e-08	6.191763111948488
ENSG00000120860	2.5485778825933753e-08	8.661947228881296
ENSG00000256757	2.5485778825934028e-08	4.249941116673308
ENSG00000259241	2.5663306134969037e-08	1.5912162656483195
ENSG00000180998	2.5663306134969037e-08	6.624178504526748
ENSG00000138326	2.5663306134969037e-08	8.934384424038425
ENSG00000074855	2.5842035796427472e-08	8.696539810199697
ENSG00000143621	2.5842035796427472e-08	8.909994180135985
ENSG00000186814	2.5842035796427472e-08	8.636560592711229
ENSG00000178761	2.5842035796427747e-08	8.849018570379888
ENSG00000166401	2.63855181281642e-08	7.982055068689421
ENSG00000197747	2.63855181281642e-08	8.754984703496778
ENSG00000059378	2.6569136684220997e-08	8.843419205538092
ENSG00000108784	2.6569136684220997e-08	8.799700150651248
ENSG00000143314	2.6753997588319603e-08	8.79716943419223
ENSG00000173156	2.6940108992568963e-08	7.987220051068518
ENSG00000247925	2.6940108992568963e-08	4.407986659861374
ENSG00000255022	2.6940108992569155e-08	3.8610436715995795
ENSG00000273403	2.712747910080348e-08	2.8712732381771264
ENSG00000143457	2.712747910080348e-08	8.802230867110266
ENSG00000260300	2.712747910080348e-08	4.133630484614734
ENSG00000166598	2.712747910080348e-08	8.942514505339238
ENSG00000198855	2.7316116168896677e-08	8.857148651680701
ENSG00000257221	2.769722447026959e-08	7.870601247926152
ENSG00000109929	2.7697224470270083e-08	8.697536202467324
ENSG00000181982	2.788971247837266e-08	8.64722139047106
ENSG00000104131	2.788971247837296e-08	8.885603936233545
ENSG00000104907	2.808350099662601e-08	8.873408814282326
ENSG00000235670	2.808350099662601e-08	3.977204176008375
ENSG00000271522	2.808350099662601e-08	3.69200313020568
ENSG00000228887	2.8278598545913604e-08	6.435998636703982
ENSG00000179941	2.8278598545913905e-08	8.54958094328141
ENSG00000137764	2.847501370109833e-08	8.552649591664187
ENSG00000110436	2.847501370109833e-08	3.419648566493314
ENSG00000250519	2.8672755091346636e-08	4.92443299395044
ENSG00000198924	2.8871831400464447e-08	8.660950836613667
ENSG00000158050	2.8871831400464754e-08	8.88153889558314
ENSG00000114023	2.9274023785718286e-08	8.76311478479759
ENSG00000153048	2.9274023785718286e-08	8.506196841720545
ENSG00000135324	2.9681661432760487e-08	3.1738828014129203
ENSG00000168067	2.9681661432760487e-08	8.789039352891418
ENSG00000178722	2.9681661432760487e-08	5.352409410682196
ENSG00000107771	2.98875445290491e-08	8.684600169994562
ENSG00000172940	2.9887544529049417e-08	4.223251973049035
ENSG00000171124	2.9887544529049417e-08	6.084673845714175
ENSG00000230897	3.009481581322288e-08	7.686649936649878
ENSG00000109184	3.03034843609877e-08	8.764649108988978
ENSG00000184517	3.03034843609877e-08	7.972035752314413
ENSG00000139438	3.03034843609877e-08	7.217643307183925
ENSG00000196096	3.03034843609877e-08	4.369394486416674
ENSG00000271889	3.03034843609877e-08	5.513033899027998
ENSG00000089289	3.030348436098792e-08	8.790573677082808
ENSG00000110237	3.030348436098792e-08	7.928974016044882
ENSG00000257241	3.051355930541013e-08	3.269801567840183
ENSG00000168961	3.051355930541013e-08	8.506196841720543
ENSG00000111540	3.0513559305410454e-08	8.538717166923794
ENSG00000224081	3.0937965205379616e-08	4.524054730285711
ENSG00000101868	3.0937965205379616e-08	8.582639200408423
ENSG00000057252	3.0937965205379616e-08	8.796173041924604
ENSG00000005700	3.0937965205379616e-08	8.86780944944053
ENSG00000270170	3.115231471700155e-08	8.536186450464777
ENSG00000188873	3.115231471700155e-08	5.60157306363458
ENSG00000162600	3.115231471700155e-08	8.63295401240469
ENSG00000176894	3.115231471700155e-08	6.21583296458963
ENSG00000231409	3.136810773814038e-08	5.1899297637551784
ENSG00000237686	3.1804062068991665e-08	5.823066593079749
ENSG00000168843	3.2024242407788045e-08	6.37051491293089
ENSG00000185522	3.2024242407788045e-08	8.404235872134404
ENSG00000172965	3.202424240778816e-08	8.578909113083993
ENSG00000119899	3.202424240778816e-08	8.74332751346932
ENSG00000243445	3.2245904314992355e-08	4.953797317892516
ENSG00000251194	3.2245904314992355e-08	5.327501001163889
ENSG00000072506	3.224590431499247e-08	8.773775582557422
ENSG00000108828	3.224590431499247e-08	8.804303123225415
ENSG00000109046	3.246905745585195e-08	8.857148651680701
ENSG00000182383	3.246905745585241e-08	5.021085426575634
ENSG00000123684	3.269371155655768e-08	8.412365953435218
ENSG00000115266	3.2919876404611486e-08	7.97988338343755
ENSG00000143393	3.337677780157289e-08	8.865278732981514
ENSG00000121851	3.36075342354079e-08	8.732128783785727
ENSG00000225535	3.36075342354079e-08	5.242796005796232
ENSG00000155755	3.3839841187202027e-08	8.320324871087363
ENSG00000106077	3.3839841187202027e-08	8.668542985990719
ENSG00000158813	3.3839841187202027e-08	7.419511490962348
ENSG00000131943	3.383984118720239e-08	8.719395729910747
ENSG00000259314	3.383984118720239e-08	4.856304419553476
ENSG00000164690	3.407370875664613e-08	5.5327724428649105
ENSG00000234184	3.4073708756646377e-08	8.68073810794194
ENSG00000136521	3.4546166465521265e-08	8.877473854932733
ENSG00000124198	3.454616646552151e-08	8.90439481529419
ENSG00000001561	3.454616646552151e-08	8.767179825447998
ENSG00000165138	3.4784777123767636e-08	8.83528912423728
ENSG00000120756	3.4784777123767636e-08	7.985194720941791
ENSG00000165948	3.551026078620161e-08	8.608360789904467
ENSG00000180263	3.5510260786201736e-08	8.398433528694824
ENSG00000213860	3.57553408599194e-08	5.539077362660793
ENSG00000245148	3.57553408599194e-08	6.770284306441353
ENSG00000178035	3.57553408599194e-08	8.889668976883954
ENSG00000083123	3.575534085991953e-08	8.717402945375492
ENSG00000224993	3.6002064670271545e-08	4.795387409553882
ENSG00000242853	3.6250442903211315e-08	2.983010039818889
ENSG00000077264	3.6250442903211705e-08	5.056573437107339
ENSG00000268584	3.6250442903211705e-08	6.469522004545268
ENSG00000050393	3.650048631182082e-08	8.83528912423728
ENSG00000273489	3.675220571671371e-08	4.715176537089734
ENSG00000143258	3.700561200644587e-08	8.781905663858234
ENSG00000122335	3.726071613792655e-08	8.110162085688465
ENSG00000138759	3.726071613792655e-08	4.715143190157746
ENSG00000142102	3.726071613792695e-08	8.930319383388017
ENSG00000136878	3.726071613792695e-08	8.82309400228606
ENSG00000175224	3.751752913682916e-08	8.88153889558314
ENSG00000166436	3.751752913682916e-08	8.847484246188499
ENSG00000221164	3.7776062098007813e-08	5.310183236381557
ENSG00000166716	3.803632618591375e-08	8.829689759395484
ENSG00000025423	3.8298332635019585e-08	6.4114631722662665
ENSG00000117242	3.8827617907343787e-08	7.921798978183148
ENSG00000120333	3.909491955341238e-08	8.760584068338574
ENSG00000068394	3.909491955341238e-08	8.593837930092013
ENSG00000177283	3.909491955341238e-08	5.371038679475599
ENSG00000170365	3.90949195534128e-08	8.19768524420192
ENSG00000151498	3.90949195534128e-08	8.814963920985246
ENSG00000157353	3.93640092072397e-08	8.679283255330443
ENSG00000197705	3.93640092072397e-08	8.374403772835064
ENSG00000163607	3.93640092072397e-08	8.518929895595523
ENSG00000150093	3.963489845977688e-08	8.861213692331107
ENSG00000144677	3.963489845977688e-08	6.987198703343036
ENSG00000099994	3.9634898459777303e-08	6.954414881095355
ENSG00000149591	3.9634898459777303e-08	8.542526725828118
ENSG00000140548	3.9634898459777303e-08	8.723998702484915
ENSG00000258994	3.9907598974568236e-08	5.559831564085477
ENSG00000120265	4.018212248818569e-08	8.781905663858234
ENSG00000117475	4.018212248818569e-08	8.669080917914481
ENSG00000117385	4.018212248818569e-08	8.68281036405709
ENSG00000125991	4.018212248818569e-08	8.934384424038425
ENSG00000163932	4.04584808106693e-08	8.89373401753436
ENSG00000107816	4.045848081066973e-08	8.594375862015776
ENSG00000119559	4.073668582597259e-08	8.655889403695634
ENSG00000257279	4.073668582597259e-08	5.304951533181314
ENSG00000213881	4.073668582597259e-08	5.579270265226684
ENSG00000177830	4.15825009863537e-08	8.901864098835173
ENSG00000267701	4.186821310631393e-08	7.119511854058938
ENSG00000151893	4.215583246319264e-08	8.699070526658716
ENSG00000143543	4.215583246319264e-08	8.905929139485579
ENSG00000159792	4.244537139384686e-08	8.651824363045227
ENSG00000233297	4.244537139384701e-08	6.429511355587538
ENSG00000104267	4.273684231221668e-08	7.992583891721059
ENSG00000147003	4.3030257709784256e-08	5.455831428597478
ENSG00000170540	4.3030257709784256e-08	8.804303123225415
ENSG00000117362	4.3030257709784256e-08	8.865278732981514
ENSG00000238311	4.362297229897146e-08	4.7187559990887555
ENSG00000118046	4.392229686549082e-08	8.83375480004589
ENSG00000226102	4.422361666195198e-08	4.135387860220575
ENSG00000232940	4.45269445746064e-08	6.2461880915125345
ENSG00000164032	4.483229357008828e-08	8.897799058184765
ENSG00000225093	4.4832293570088436e-08	7.014893770445464
ENSG00000151553	4.513967669589471e-08	8.750919662846371
ENSG00000065135	4.5449107080871433e-08	8.779374947399216
ENSG00000214797	4.54491070808716e-08	3.17471934454003
ENSG00000130165	4.54491070808716e-08	8.804303123225415
ENSG00000213400	4.5760597935702145e-08	2.207808733481649
ENSG00000108061	4.5760597935702145e-08	8.772779190289793
ENSG00000160753	4.6074162553397295e-08	8.546053834554764
ENSG00000150457	4.6074162553397295e-08	8.61009809269364
ENSG00000100228	4.6389814309787895e-08	8.827159042936465
ENSG00000141429	4.6389814309787895e-08	8.851549286838905
ENSG00000215845	4.670756666402384e-08	8.735655892512373
ENSG00000166311	4.6707566664024006e-08	8.831224083586873
ENSG00000271420	4.7027433159070826e-08	2.5093314634068453
ENSG00000273375	4.7673563165557146e-08	6.213358158578809
ENSG00000175073	4.7673563165557146e-08	8.754984703496778
ENSG00000185305	4.7673563165557146e-08	8.326056210657352
ENSG00000139112	4.83283143684546e-08	8.869343773631922
ENSG00000198056	4.83283143684546e-08	8.39516190171426
ENSG00000085719	4.83283143684546e-08	8.89373401753436
ENSG00000259560	4.8328314368454774e-08	5.606053452098728
ENSG00000026025	4.865895768092688e-08	8.934384424038425
ENSG00000233836	4.899179818046924e-08	6.2538861189060775
ENSG00000173641	4.932685001098455e-08	5.447391444467079
ENSG00000139160	4.932685001098455e-08	7.8609412982850655
ENSG00000243452	4.9664127404287745e-08	8.67061524210587
ENSG00000268058	4.9664127404287745e-08	2.0883424954594667
ENSG00000227939	4.9664127404288274e-08	7.387284770256523
ENSG00000211897	4.9664127404288274e-08	8.922189302087205
ENSG00000203666	5.000364468063642e-08	8.380101109978048
ENSG00000135842	5.000364468063642e-08	8.730056527670579
ENSG00000137575	5.000364468063642e-08	8.832758407778263
ENSG00000088538	5.034541624925424e-08	8.50233477966792
ENSG00000081913	5.0689456608866736e-08	7.637860330506741
ENSG00000204922	5.103578034823303e-08	7.777595197593382
ENSG00000256667	5.1035780348233215e-08	7.830440726048669
ENSG00000175505	5.1035780348233215e-08	7.3947748038874055
ENSG00000168216	5.138440214668476e-08	8.861213692331107
ENSG00000143740	5.138440214668476e-08	8.748388946387355
ENSG00000122643	5.138440214668531e-08	8.804303123225415
ENSG00000244041	5.173533677466711e-08	6.9306636301842905
ENSG00000176732	5.173533677466711e-08	6.105544225535096
ENSG00000238251	5.1735336774667846e-08	4.775835501133781
ENSG00000265626	5.1735336774667846e-08	3.1733756065367014
ENSG00000105248	5.2088599094281946e-08	8.568451293921946
ENSG00000228981	5.2802166718382134e-08	4.81335973070922
ENSG00000101003	5.31625022102944e-08	7.958896741243866
ENSG00000261801	5.352522576979775e-08	3.954960129225614
ENSG00000175137	5.3890352725544985e-08	8.74025886508654
ENSG00000116747	5.3890352725544985e-08	8.827159042936465
ENSG00000102921	5.3890352725544985e-08	8.803765191301657
ENSG00000143436	5.3890352725544985e-08	8.63502626851984
ENSG00000226200	5.3890352725544985e-08	8.221820006358277
ENSG00000229472	5.3890352725544985e-08	7.291069520637325
ENSG00000163754	5.3890352725544985e-08	8.853083611030295
ENSG00000237292	5.4257898501174124e-08	4.188367286923423
ENSG00000135766	5.4257898501174124e-08	8.865278732981514
ENSG00000152332	5.462787861587317e-08	8.889668976883954
ENSG00000162704	5.462787861587317e-08	8.880004571391751
ENSG00000177595	5.500030868495246e-08	8.748388946387355
ENSG00000161970	5.5375204420412194e-08	8.840888489079076
ENSG00000215016	5.575258163152527e-08	4.172576699295929
ENSG00000134321	5.575258163152527e-08	8.574764600853692
ENSG00000008086	5.575258163152527e-08	8.028125939318667
ENSG00000148450	5.65148442076041e-08	8.438828453452807
ENSG00000253051	5.689976168268157e-08	5.304226462636063
ENSG00000250220	5.689976168268157e-08	5.765941457171501
ENSG00000229043	5.689976168268157e-08	8.056811170900891
ENSG00000123600	5.7287224854801994e-08	8.759049744147184
ENSG00000266258	5.76772500283288e-08	2.624235665946742
ENSG00000154153	5.8069853608415725e-08	5.452288495443579
ENSG00000196172	5.846505210160616e-08	7.1065390289456465
ENSG00000183562	5.846505210160637e-08	6.698076416986615
ENSG00000167487	5.846505210160637e-08	8.197226783858055
ENSG00000251532	5.846505210160637e-08	5.793476867413714
ENSG00000132781	5.8862862116436026e-08	8.505403428050698
ENSG00000105894	5.926330036404125e-08	7.253483010943107
ENSG00000078177	5.926330036404125e-08	8.827159042936465
ENSG00000163817	5.966638365876316e-08	5.205805045751364
ENSG00000064490	5.966638365876316e-08	8.720930054102137
ENSG00000165810	6.007212891876707e-08	4.5372952974928635
ENSG00000270062	6.048055316665202e-08	6.3784564210084564
ENSG00000273107	6.089167353007255e-08	4.8379670368283865
ENSG00000197355	6.089167353007255e-08	8.82462832647745
ENSG00000239415	6.172207164316941e-08	7.175326266233503
ENSG00000117262	6.172207164316963e-08	8.350111501233815
ENSG00000132016	6.172207164316963e-08	7.393416489862206
ENSG00000185100	6.214138417906393e-08	6.819181641489927
ENSG00000116251	6.214138417906393e-08	8.918124261436798
ENSG00000184489	6.214138417906393e-08	8.884069612042156
ENSG00000174123	6.256346240419532e-08	8.829689759395484
ENSG00000148400	6.256346240419532e-08	8.79716943419223
ENSG00000215182	6.256346240419577e-08	2.199578477589579
ENSG00000272143	6.256346240419643e-08	5.127415753219095
ENSG00000181798	6.341598668043561e-08	7.174364547446431
ENSG00000230592	6.427978708077699e-08	3.7517445324609846
ENSG00000077458	6.427978708077723e-08	8.77530990674881
ENSG00000214389	6.471596087406783e-08	8.213610453477571
ENSG00000213399	6.51550079763958e-08	4.715768024848131
ENSG00000196177	6.559694671294655e-08	8.767179825447998
ENSG00000165672	6.559694671294655e-08	8.844953529729482
ENSG00000164924	6.559694671294655e-08	8.930319383388017
ENSG00000089692	6.559694671294748e-08	7.88846149695566
ENSG00000183808	6.604179552167984e-08	8.703135567309122
ENSG00000125651	6.648957295399096e-08	8.875939530741345
ENSG00000252106	6.648957295399096e-08	2.503062793332974
ENSG00000105287	6.648957295399096e-08	8.914059220786392
ENSG00000165832	6.648957295399096e-08	8.67061524210587
ENSG00000124785	6.694029767538645e-08	7.154708516187879
ENSG00000198756	6.785066422203921e-08	5.742600268432568
ENSG00000270060	6.831034395493937e-08	7.1071112855420795
ENSG00000197254	6.923879198418374e-08	2.636623770620486
ENSG00000177340	6.923879198418374e-08	6.352823247581669
ENSG00000143799	6.923879198418497e-08	8.922189302087205
ENSG00000227032	6.97075988912216e-08	5.334169189080643
ENSG00000149187	6.97075988912216e-08	8.905929139485579
ENSG00000252213	6.97075988912216e-08	2.392217196579884
ENSG00000174898	7.017948699804967e-08	3.913040085685584
ENSG00000161243	7.017948699804967e-08	4.3892666554630875
ENSG00000119242	7.113258534328887e-08	8.414896669894235
ENSG00000183128	7.113258534328887e-08	4.538049398720646
ENSG00000225062	7.161383514930779e-08	2.1657329436544064
ENSG00000101439	7.161383514930779e-08	8.900329774643783
ENSG00000181004	7.161383514930779e-08	8.017695088588216
ENSG00000174903	7.209824529175501e-08	8.718399337643119
ENSG00000154277	7.258583585914512e-08	7.9061328122575585
ENSG00000132716	7.307662706316807e-08	8.889668976883954
ENSG00000143537	7.307662706316807e-08	8.77530990674881
ENSG00000185437	7.307662706316807e-08	7.708844417419277
ENSG00000108679	7.30766270631686e-08	8.72325779196337
ENSG00000076641	7.307662706316937e-08	8.474134976861158
ENSG00000198171	7.357063923942377e-08	8.853083611030295
ENSG00000165802	7.406789284813699e-08	8.743785973813187
ENSG00000131475	7.406789284813699e-08	8.719395729910747
ENSG00000183020	7.456840847490708e-08	8.799700150651248
ENSG00000259901	7.456840847490708e-08	6.632630762751716
ENSG00000089220	7.507220683143475e-08	8.909994180135985
ENSG00000135074	7.507220683143607e-08	8.901864098835173
ENSG00000149124	7.507220683143607e-08	3.299627400417831
ENSG00000127184	7.507220683143607e-08	8.909994180135985
ENSG00000126778	7.557930875627035e-08	5.2034556790202435
ENSG00000217130	7.608973521555447e-08	5.433850513328397
ENSG00000161328	7.660350730377221e-08	8.230402970843082
ENSG00000264548	7.712064624450828e-08	6.7049584227881365
ENSG00000175581	7.76411733912012e-08	8.64415274208828
ENSG00000242615	7.869247837008815e-08	5.451496680348407
ENSG00000211450	7.922329956533514e-08	8.644690674012043
ENSG00000166016	7.922329956533514e-08	7.454057146292326
ENSG00000186767	7.975759569419274e-08	8.281005810176902
ENSG00000124422	7.975759569419274e-08	8.908459855944596
ENSG00000224738	7.975759569419274e-08	4.915041819982771
ENSG00000234742	7.975759569419302e-08	5.959058261171447
ENSG00000236801	7.975759569419302e-08	7.0516506674935515
ENSG00000169371	8.138155449827647e-08	8.256871048020546
ENSG00000146147	8.138155449827647e-08	6.5797951929985246
ENSG00000117479	8.192997185308097e-08	8.525728631302732
ENSG00000206559	8.192997185308097e-08	6.566905506444558
ENSG00000003096	8.248197556568411e-08	4.574743762732894
ENSG00000164741	8.2481975565685e-08	8.14829057897059
ENSG00000219529	8.2481975565685e-08	2.9371700698267342
ENSG00000233217	8.303758833077642e-08	4.034955692929563
ENSG00000139350	8.359683298153342e-08	8.610636024617401
ENSG00000101888	8.415973249043627e-08	8.589234957517846
ENSG00000126088	8.529658867400055e-08	8.746854622195965
ENSG00000166965	8.529658867400116e-08	8.665474337607941
ENSG00000175115	8.529658867400116e-08	8.888134652692564
ENSG00000110717	8.587059199749308e-08	8.809364556143452
ENSG00000272677	8.587059199749338e-08	6.12267673452919
ENSG00000147437	8.587059199749338e-08	6.239490572887045
ENSG00000187323	8.587059199749338e-08	7.9189977239755525
ENSG00000104388	8.64483434784445e-08	8.885603936233545
ENSG00000273151	8.64483434784445e-08	7.538799683760557
ENSG00000005448	8.70298667981695e-08	8.562851929080152
ENSG00000171858	8.70298667981695e-08	8.934384424038425
ENSG00000134287	8.70298667981695e-08	8.845949921997109
ENSG00000104695	8.70298667981695e-08	8.733125176053356
ENSG00000153162	8.761518578224822e-08	8.922189302087205
ENSG00000196236	8.761518578224914e-08	8.542985186171984
ENSG00000006704	8.761518578224914e-08	5.944826202028077
ENSG00000257027	8.761518578224914e-08	7.8880212018063105
ENSG00000173930	8.820432440137188e-08	7.458111032622983
ENSG00000183695	8.82043244013725e-08	4.439499754889985
ENSG00000266313	8.879730677218652e-08	4.454466906411633
ENSG00000188266	8.879730677218715e-08	7.963741150693939
ENSG00000269970	8.939415715814952e-08	2.831322305452966
ENSG00000095587	8.939415715814952e-08	7.719590263918877
ENSG00000250377	8.939415715814952e-08	3.798883427500573
ENSG00000100439	8.939415715814952e-08	8.701398264519948
ENSG00000057294	8.999489997038623e-08	7.682117032045546
ENSG00000143224	8.999489997038623e-08	8.778378555131589
ENSG00000116161	8.999489997038623e-08	8.831224083586873
ENSG00000260144	8.999489997038688e-08	6.027860073942724
ENSG00000160447	8.999489997038688e-08	7.742578158358119
ENSG00000183486	8.999489997038688e-08	8.82155967809467
ENSG00000253690	9.120816126171552e-08	6.372549623283904
ENSG00000148513	9.120816126171552e-08	2.871495899501804
ENSG00000139722	9.182072930918912e-08	8.922189302087205
ENSG00000223949	9.182072930918912e-08	4.786741841072067
ENSG00000109572	9.243728892145641e-08	8.865278732981514
ENSG00000110318	9.243728892145641e-08	8.159900507482853
ENSG00000151229	9.243728892145641e-08	8.47947885995687
ENSG00000184640	9.3057865261022e-08	8.901864098835173
ENSG00000101222	9.368248364330778e-08	4.575063833669276
ENSG00000231193	9.494394856768489e-08	4.8305101261202825
ENSG00000152822	9.494394856768658e-08	4.577150086616469
ENSG00000207146	9.558084651326238e-08	3.836171159632768
ENSG00000148700	9.558084651326238e-08	8.877473854932733
ENSG00000100360	9.686710305241266e-08	8.718399337643119
ENSG00000273445	9.686710305241266e-08	7.611861984878075
ENSG00000165195	9.686710305241266e-08	8.721926446369764
ENSG00000166289	9.6867103052413e-08	7.872947486508679
ENSG00000143590	9.75165139913096e-08	5.8383599951577505
ENSG00000162923	9.882803326416441e-08	8.901864098835173
ENSG00000168778	9.882803326416441e-08	8.064049866230672
ENSG00000179981	1.0015666034561476e-07	8.444886278638469
ENSG00000198000	1.0015666034561582e-07	8.873408814282326
ENSG00000114503	1.0150261104542479e-07	8.897799058184765
ENSG00000204306	1.0150261104542479e-07	1.4863669946802425
ENSG00000144589	1.0150261104542479e-07	8.663481553072684
ENSG00000213779	1.0150261104542479e-07	3.2312901064606834
ENSG00000140263	1.0150261104542479e-07	8.301586495175018
ENSG00000105855	1.021821509092392e-07	7.685330461832756
ENSG00000185250	1.021821509092392e-07	6.109257564704871
ENSG00000188404	1.0286610379665706e-07	8.54585085595698
ENSG00000225200	1.0286610379665706e-07	7.161729801399413
ENSG00000254867	1.0424735968627345e-07	3.8670890838982115
ENSG00000164142	1.0424735968627456e-07	7.821366755628523
ENSG00000272156	1.0424735968627456e-07	5.68909973368857
ENSG00000258521	1.0424735968627456e-07	6.340080190089336
ENSG00000101443	1.0494471863093032e-07	5.690754392479421
ENSG00000100218	1.0494471863093032e-07	5.407334682248531
ENSG00000214223	1.0564660248605808e-07	5.712805898158604
ENSG00000135486	1.0564660248605808e-07	8.934384424038425
ENSG00000169184	1.070640586838902e-07	8.096976148629494
ENSG00000163463	1.0777968833499294e-07	8.355507887477826
ENSG00000079156	1.0849995751536414e-07	5.804995024893158
ENSG00000165891	1.0922489531403007e-07	8.318975024772467
ENSG00000110696	1.0922489531403007e-07	8.89373401753436
ENSG00000181577	1.0995453099576515e-07	3.728790151378667
ENSG00000183291	1.0995453099576515e-07	8.905929139485579
ENSG00000159377	1.0995453099576515e-07	8.909994180135985
ENSG00000177106	1.1142801395239265e-07	8.438625474855023
ENSG00000258056	1.1217192064476748e-07	8.057454109121249
ENSG00000128641	1.1217192064476828e-07	8.482141886670856
ENSG00000101577	1.129206440572425e-07	8.573512726839981
ENSG00000272068	1.129206440572425e-07	8.593837930092013
ENSG00000132185	1.1367421434872111e-07	8.918124261436798
ENSG00000185222	1.1367421434872111e-07	8.455088616054432
ENSG00000078246	1.14432661860056e-07	8.326967554185211
ENSG00000078902	1.1519601711509188e-07	8.696539810199697
ENSG00000226084	1.1519601711509188e-07	7.779535478980342
ENSG00000159352	1.1673757387300058e-07	8.874405206549955
ENSG00000204310	1.1751583734811035e-07	8.652282823389093
ENSG00000238121	1.175158373481116e-07	8.023314410986838
ENSG00000122432	1.1829913251354396e-07	6.272275690968421
ENSG00000177946	1.1829913251354396e-07	6.919365917067193
ENSG00000180448	1.1829913251354396e-07	8.89373401753436
ENSG00000118491	1.1829913251354396e-07	6.097625447751223
ENSG00000135473	1.1908749082412783e-07	8.889668976883954
ENSG00000090776	1.1988094392412908e-07	7.2393652827392785
ENSG00000178301	1.1988094392412908e-07	7.334603762120901
ENSG00000152409	1.206795236483468e-07	8.909994180135985
[truncated: 2,066 more rows]
