# Supplementary material for: Machine learning predicts treatment sensitivity in multiple myeloma based on molecular and clinical information coupled with drug response
Source: PLoS One. 2021 Jul 28;16(7):e0254596. doi: 10.1371/journal.pone.0254596 (PMC8318243; doi:10.1371/journal.pone.0254596)
Supplement: S1 File — (ZIP) [file pone.0254596.s004.zip › Supplementary Material 1/t_8_14_myc/selected_genes_experiment_5.csv]

gene	pvalue	entropy
ENSG00000181418	9.634236582512312e-21	7.478507229795796
ENSG00000255650	2.507470384336628e-17	5.339452804362748
ENSG00000173638	1.6554234677410392e-15	8.615083444084798
ENSG00000140263	1.812778021571603e-15	8.319894164401083
ENSG00000226329	4.465401418951815e-15	6.546684304247058
ENSG00000228649	1.3198329482864087e-14	7.7436952864650985
ENSG00000176387	2.569400798712492e-14	5.825316228634367
ENSG00000159399	4.1075634044615206e-14	8.668904473811214
ENSG00000242071	1.0388983509663885e-13	8.276359097807156
ENSG00000064102	1.5101753153213433e-13	8.771905831406482
ENSG00000231500	2.0473926769134554e-13	8.93073733756289
ENSG00000048162	5.225524217817463e-13	8.566703033276525
ENSG00000245248	5.492206640910863e-13	4.56484414570581
ENSG00000230897	5.772252073632606e-13	7.669153535862363
ENSG00000180817	1.4026162633086153e-12	8.889753731005511
ENSG00000261373	1.472937034978809e-12	8.284378366246163
ENSG00000272711	1.7332757698638365e-12	6.458763885124007
ENSG00000136997	2.908487241010537e-12	8.906147173628463
ENSG00000188191	3.821482200873266e-12	8.501333905141506
ENSG00000198720	4.556508228520148e-12	7.9728485774414715
ENSG00000236305	5.094721524500355e-12	5.976699755826198
ENSG00000186603	6.570083356298227e-12	7.697493115858883
ENSG00000112306	7.45757892356043e-12	8.93073733756289
ENSG00000136261	9.30201568202427e-12	8.759610749439268
ENSG00000244313	1.0716778743315821e-11	8.538761492244967
ENSG00000229638	1.1058732970093174e-11	8.528475529112482
ENSG00000242299	1.1591817762588847e-11	8.48694958135328
ENSG00000174444	1.2536814542966082e-11	8.93073733756289
ENSG00000241741	2.3367593658986688e-11	6.765013302769029
ENSG00000234648	2.945589640112083e-11	7.561882325890184
ENSG00000232472	3.542291703681769e-11	8.32711351577951
ENSG00000147955	4.128737215456784e-11	8.869261927726823
ENSG00000225573	4.52520101573819e-11	7.188409286159587
ENSG00000162244	5.035021469491597e-11	8.93073733756289
ENSG00000137154	5.4332054617623934e-11	8.93073733756289
ENSG00000139239	6.135308905144088e-11	8.171215564888904
ENSG00000259479	7.138812397023802e-11	5.358833793103758
ENSG00000218175	7.935161661036672e-11	8.430577091590315
ENSG00000244398	8.556592256419865e-11	8.3629140792775
ENSG00000133315	9.651294162497164e-11	8.53592526686535
ENSG00000091127	9.945716646356824e-11	8.633023787326938
ENSG00000196411	1.263988034031774e-10	7.702012006976787
ENSG00000101444	1.3824414778331582e-10	8.874364847799924
ENSG00000137309	1.3824414778331582e-10	8.837479601898284
ENSG00000214706	1.5344069558504425e-10	8.82673142055026
ENSG00000232176	1.6044316261319457e-10	5.055627732232992
ENSG00000185238	1.677580174270462e-10	8.601241461498399
ENSG00000104131	1.7281482959449358e-10	8.869261927726823
ENSG00000130255	1.888968065418778e-10	8.926638976907151
ENSG00000230207	2.0340931467068528e-10	7.161077518100886
ENSG00000148303	2.095148788630406e-10	8.93073733756289
ENSG00000232573	2.1263452899662833e-10	8.449059776034277
ENSG00000089157	2.1901075046835313e-10	8.926638976907151
ENSG00000148187	2.428349208905808e-10	8.767807470750745
ENSG00000123179	2.5756795511507474e-10	8.557164053702646
ENSG00000138028	2.652587904630673e-10	6.890950762176155
ENSG00000103253	2.6918798093397643e-10	8.456634033157641
ENSG00000181163	2.983314277108614e-10	8.93073733756289
ENSG00000232346	3.5562726020745854e-10	7.34428004756588
ENSG00000250321	3.6616947786576473e-10	4.879928939061538
ENSG00000175061	3.9966293401493215e-10	8.881557009694037
ENSG00000017483	4.758765671191837e-10	8.884108469730586
ENSG00000213862	5.913256608434714e-10	6.711315271712722
ENSG00000189007	6.636626337015532e-10	8.586394919494635
ENSG00000140988	8.115970941729492e-10	8.922540616251414
ENSG00000198755	8.352032490890798e-10	8.922540616251414
ENSG00000197756	8.718750011877733e-10	8.926638976907151
ENSG00000163597	1.020287913553215e-09	8.680657214576602
ENSG00000239559	1.0956485984718293e-09	7.1715264358367845
ENSG00000146677	1.1272915485385233e-09	7.898760507936511
ENSG00000114942	1.1434459362600134e-09	8.93073733756289
ENSG00000213261	1.210354315775884e-09	6.871708126090472
ENSG00000249353	1.3367573348064716e-09	7.750777427257774
ENSG00000163584	1.5618512026247476e-09	8.852868485103873
ENSG00000175886	1.6065763590760839e-09	6.582703099112811
ENSG00000100060	1.6525508345954377e-09	8.867715027107636
ENSG00000155380	1.6760171501023048e-09	8.77345273202567
ENSG00000240376	1.8237985961644142e-09	8.347658252560171
ENSG00000107833	1.8758286457795596e-09	8.526723986136512
ENSG00000217716	1.90238410904794e-09	6.139294923194099
ENSG00000189283	1.984270872817341e-09	8.435680011663417
ENSG00000227615	1.984270872817341e-09	8.096698089527017
ENSG00000170727	2.0988225023821135e-09	8.233543825287521
ENSG00000235552	2.0988225023821135e-09	8.005973161532415
ENSG00000225091	2.448138182566161e-09	5.558273462637494
ENSG00000213598	2.448138182566161e-09	6.41079900342835
ENSG00000237214	2.517476851527085e-09	6.966320405779388
ENSG00000197498	2.6993129927485828e-09	8.648412670532526
ENSG00000105640	2.7755809246602558e-09	8.93073733756289
ENSG00000182899	2.9755645764283894e-09	8.926638976907151
ENSG00000224566	3.0172151668408916e-09	5.755038495440397
ENSG00000213553	3.0594342162983695e-09	8.57409983752742
ENSG00000212664	3.234147472172289e-09	6.326556866705456
ENSG00000214389	3.6635834930120673e-09	8.214341346769265
ENSG00000077348	3.766308448376134e-09	8.737572045541391
ENSG00000228929	4.206030810407336e-09	7.150362031268218
ENSG00000212802	4.3235545363429816e-09	7.894357260794345
ENSG00000137970	4.695662318151582e-09	7.907070164592885
ENSG00000111716	4.893244750957034e-09	8.914343894939938
ENSG00000229119	4.893244750957034e-09	7.323079695961499
ENSG00000106628	4.96088891919774e-09	8.865163567071086
ENSG00000234797	5.0294442860130004e-09	8.087463996439565
ENSG00000162004	5.098922786981934e-09	8.413436665408756
ENSG00000105372	5.169336509336035e-09	8.93073733756289
ENSG00000124787	5.169336509336035e-09	8.316542787303954
ENSG00000100316	5.847216870561871e-09	8.93073733756289
ENSG00000144381	5.847216870561871e-09	8.8774586490383
ENSG00000185834	5.92768232924242e-09	7.340677055761288
ENSG00000126602	6.6114442149108675e-09	8.77345273202567
ENSG00000112578	6.79404692982444e-09	8.585390360077273
ENSG00000234741	7.472677027782057e-09	8.893852091661248
ENSG00000178773	8.329267206508138e-09	5.569753986942126
ENSG00000145425	8.674544739528146e-09	8.922540616251414
ENSG00000188846	8.912433400682386e-09	8.926638976907151
ENSG00000120254	9.281223260776112e-09	8.765256010714193
ENSG00000240204	9.535295940790009e-09	6.41949615513153
ENSG00000173457	9.664859776897094e-09	8.770358930787294
ENSG00000142937	1.0063923119499162e-08	8.918442255595675
ENSG00000083845	1.0479015405968617e-08	8.926638976907151
ENSG00000136942	1.0479015405968617e-08	8.918442255595675
ENSG00000198034	1.1058489094295922e-08	8.926638976907151
ENSG00000241352	1.1359809848831207e-08	5.535155100573205
ENSG00000165801	1.1359809848831207e-08	8.713986441024328
ENSG00000213442	1.1513453155048662e-08	8.56945913566986
ENSG00000196205	1.1513453155048662e-08	8.780102552717956
ENSG00000162631	1.2990429296560974e-08	6.637938457507709
ENSG00000226360	1.3165501000213646e-08	7.404922727982751
ENSG00000227034	1.3342868698994797e-08	6.271195080219275
ENSG00000188266	1.3522561626880128e-08	8.012080641022877
ENSG00000111845	1.4456953360276883e-08	8.605339822154136
ENSG00000243199	1.4456953360276883e-08	8.055305198256075
ENSG00000144040	1.4848050962051943e-08	8.598147660260022
ENSG00000071082	1.5249438724063633e-08	8.926638976907151
ENSG00000138131	1.6084142017576767e-08	8.062345651295379
ENSG00000152556	1.629966755530911e-08	8.804692716652383
ENSG00000176124	1.6963243636792523e-08	8.294041865190538
ENSG00000167992	1.719022208557855e-08	7.217331331801395
ENSG00000239415	1.719022208557855e-08	7.194918643745666
ENSG00000113328	1.81280541158898e-08	8.848770124448134
ENSG00000104408	1.837018170030391e-08	8.906147173628463
ENSG00000128567	1.837018170030391e-08	8.349329672549853
ENSG00000204856	1.8615454753015874e-08	8.03311478550339
ENSG00000197958	1.9115596344277217e-08	8.918442255595675
ENSG00000232956	2.1250152815028695e-08	8.807244176688933
ENSG00000166200	2.1250152815028695e-08	8.871813387763373
ENSG00000107262	2.181900589047649e-08	8.865163567071086
ENSG00000178035	2.210895995717311e-08	8.881557009694037
ENSG00000230629	2.456749086613809e-08	7.640483663638749
ENSG00000089009	2.4892904456810767e-08	8.926638976907151
ENSG00000204805	2.658388457887774e-08	4.86905454625297
ENSG00000087077	2.6935238282631527e-08	8.68220411519579
ENSG00000237991	2.6935238282631527e-08	6.537819014118633
ENSG00000227097	2.7291105993201932e-08	8.85696684575961
ENSG00000145592	2.7291105993201932e-08	8.93073733756289
ENSG00000196531	2.8760851758320335e-08	8.922540616251414
ENSG00000101220	3.321070196094726e-08	8.500791563939678
ENSG00000237857	3.321070196094726e-08	7.8245192607999305
ENSG00000218426	3.408870790880336e-08	8.385290482020416
ENSG00000147604	3.408870790880336e-08	8.926638976907151
ENSG00000171453	3.453613117334991e-08	8.633023787326938
ENSG00000242125	3.453613117334991e-08	8.811884878546495
ENSG00000123600	3.54481667815409e-08	8.756516948200893
ENSG00000146731	3.591292102822961e-08	8.881557009694037
ENSG00000229994	3.6383595585490385e-08	7.82305810604133
ENSG00000189046	3.985033653414245e-08	8.513628987108717
ENSG00000273056	4.0898432142617874e-08	5.456304879652517
ENSG00000137818	4.1973295204902246e-08	8.93073733756289
ENSG00000170889	4.77728553882045e-08	8.926638976907151
ENSG00000111832	4.9022792584549866e-08	8.84057340313666
ENSG00000219470	5.228824058908725e-08	5.180200390306203
ENSG00000233476	5.2966226118519145e-08	8.146349172729172
ENSG00000184924	5.5764573691040034e-08	7.84312084174009
ENSG00000108561	5.5764573691040034e-08	8.836475042480922
ENSG00000164587	5.795704328550212e-08	8.922540616251414
ENSG00000144852	5.795704328550212e-08	7.261109593828277
ENSG00000125691	5.795704328550212e-08	8.93073733756289
ENSG00000167658	6.1798506701792e-08	8.93073733756289
ENSG00000176871	6.259593601301788e-08	8.539766051662331
ENSG00000166441	6.34033536446658e-08	8.922540616251414
ENSG00000136149	6.588675466740456e-08	7.939004199276232
ENSG00000184220	6.846449642437605e-08	8.740665846779766
ENSG00000233927	6.934530385752682e-08	8.918442255595675
ENSG00000247626	7.114004495810274e-08	8.58840403832936
ENSG00000231767	7.205424597498742e-08	7.305643258688269
ENSG00000117877	7.205424597498742e-08	7.701502478133577
ENSG00000241556	7.486580788392375e-08	6.3942790913555205
ENSG00000214485	7.582644549466504e-08	7.350029707067941
ENSG00000213609	7.778374849822155e-08	6.559119707102903
ENSG00000114391	7.878070379369825e-08	8.922540616251414
ENSG00000224631	8.081195939877744e-08	8.18101212032154
ENSG00000137414	8.289401165366691e-08	8.841577962554021
ENSG00000146223	8.289401165366691e-08	8.867715027107636
ENSG00000167747	8.721544881252284e-08	8.781649453337144
ENSG00000205309	8.832951039583159e-08	7.603612577729172
ENSG00000226084	8.832951039583159e-08	7.798462319232603
ENSG00000213315	8.945737728944689e-08	6.482133023209839
ENSG00000147100	8.945737728944689e-08	5.309966816284642
ENSG00000171759	8.945737728944689e-08	6.757154398145851
ENSG00000137876	9.175519085631846e-08	8.897950452316989
ENSG00000184787	9.175519085631846e-08	8.897950452316989
ENSG00000137124	9.175519085631846e-08	8.652511031188263
ENSG00000271978	9.292547425536503e-08	6.402253675800225
ENSG00000108107	1.0153270829332405e-07	8.922540616251414
ENSG00000178715	1.0282378688952966e-07	6.723253491091883
ENSG00000113356	1.0413078758123402e-07	8.287392044498251
ENSG00000096063	1.0679331694922366e-07	8.84057340313666
ENSG00000241061	1.0814923195315904e-07	6.339996545149878
ENSG00000234753	1.1231794304603565e-07	3.719717581449257
ENSG00000180198	1.1231794304603565e-07	8.69174309476967
ENSG00000169857	1.1518323833705033e-07	8.749867127508605
ENSG00000198298	1.1664234937923075e-07	7.69549377399595
ENSG00000171793	1.2266015392345042e-07	8.708883520951227
ENSG00000163682	1.242110275799768e-07	8.922540616251414
ENSG00000198918	1.3060689425437412e-07	8.922540616251414
ENSG00000105202	1.3060689425437412e-07	8.87336028838256
ENSG00000171858	1.3225509958786819e-07	8.9102455342842
ENSG00000231409	1.390519473839095e-07	5.166710549782879
ENSG00000124743	1.4618697673990335e-07	6.357180491320932
ENSG00000204628	1.4802546177359043e-07	8.93073733756289
ENSG00000104907	1.4988635539582502e-07	8.881557009694037
ENSG00000240509	1.5367642700135188e-07	6.461766450646624
ENSG00000213326	1.5560614179370236e-07	6.325561237939059
ENSG00000120158	1.5560614179370236e-07	8.677101195122688
ENSG00000110700	1.635625999682408e-07	8.918442255595675
ENSG00000186687	1.6561251815921907e-07	8.685840257635988
ENSG00000123892	1.6768733051457918e-07	6.314714819355918
ENSG00000137054	1.697873290572976e-07	8.755512388783531
ENSG00000198521	1.7191280910663426e-07	6.870551460127845
ENSG00000233680	1.7406406931376144e-07	6.574564855944223
ENSG00000164687	1.8067556813079625e-07	8.232281690011403
ENSG00000108448	1.852177633077644e-07	7.860831929107598
ENSG00000139926	1.875301673056471e-07	8.722183162335803
ENSG00000145741	1.8987053838372407e-07	8.918442255595675
ENSG00000204387	1.9223920317581717e-07	8.881557009694037
ENSG00000080947	1.9223920317581786e-07	7.469352921417635
ENSG00000163931	1.9463649198523797e-07	8.871813387763373
ENSG00000241837	1.9463649198523797e-07	8.700686799639751
ENSG00000244165	1.970627388242473e-07	8.252053699215798
ENSG00000236552	1.970627388242473e-07	8.705789719712852
ENSG00000134419	2.045186241154827e-07	8.867715027107636
ENSG00000105193	2.0706411877802558e-07	8.926638976907151
ENSG00000200959	2.1224752062401647e-07	3.863796953602216
ENSG00000099800	2.1224752062401647e-07	8.745768766852867
ENSG00000123975	2.2856324778839469e-07	8.692490078328277
ENSG00000239246	2.3139810605375947e-07	5.901538459789494
ENSG00000144713	2.3426701103983133e-07	8.93073733756289
ENSG00000175265	2.371703574116063e-07	8.8774586490383
ENSG00000064652	2.3717035741160756e-07	8.356264258585211
ENSG00000232445	2.401085442319208e-07	4.758070209192253
ENSG00000252213	2.4308197500830616e-07	2.4031708863744425
ENSG00000230202	2.460910577403468e-07	8.533578449185582
ENSG00000179041	2.5533636605454734e-07	8.627378526052013
ENSG00000213965	2.6491767132865433e-07	8.50488992459542
ENSG00000155438	2.748467462096864e-07	8.664806113155477
ENSG00000221983	2.748467462096864e-07	8.918442255595675
ENSG00000214357	2.782358115472623e-07	5.473542529963013
ENSG00000169116	2.851357593614039e-07	8.914343894939938
ENSG00000225200	2.8513575936140545e-07	7.142989958378425
ENSG00000239719	2.8513575936140545e-07	6.22356682692671
ENSG00000220848	2.8513575936140545e-07	6.804586465633079
ENSG00000196507	2.957972881851214e-07	8.648412670532526
ENSG00000138741	3.031183288351719e-07	7.513969438487771
ENSG00000156508	3.0684433192787467e-07	8.93073733756289
ENSG00000116649	3.106146590476154e-07	8.885655370349774
ENSG00000080608	3.2219669819071556e-07	8.709888080368591
ENSG00000180822	3.2219669819071556e-07	8.564356215596758
ENSG00000149273	3.261494632976707e-07	8.926638976907151
ENSG00000178429	3.301491518371652e-07	6.751216971673639
ENSG00000124614	3.30149151837167e-07	7.678182986593032
ENSG00000235776	3.382914538024806e-07	6.203551819763148
ENSG00000164038	3.508704549887336e-07	8.74167040619713
ENSG00000145912	3.551631735734472e-07	8.744764207435503
ENSG00000171490	3.683485139649028e-07	8.902048812972726
ENSG00000216866	3.683485139649028e-07	5.830358412797067
ENSG00000156017	3.728479763158668e-07	8.806239617271569
ENSG00000228933	3.7740060619496105e-07	5.385291732372149
ENSG00000226221	3.8200700924261143e-07	7.595250325847818
ENSG00000171119	3.8200700924261276e-07	5.835579935937693
ENSG00000124784	4.1580976126190507e-07	8.607429063975149
ENSG00000228205	4.208689620344149e-07	7.398259877798214
ENSG00000205143	4.25987693165497e-07	5.19863424548112
ENSG00000213741	4.6354330067907234e-07	8.918442255595675
ENSG00000213881	4.6354330067907234e-07	5.589798521980381
ENSG00000186615	4.6354330067907234e-07	7.216517034315012
ENSG00000217130	4.691632032393803e-07	5.522243537508314
ENSG00000100304	4.748489825407707e-07	8.80368815723502
ENSG00000186468	4.806013825458139e-07	8.893852091661248
ENSG00000225793	4.806013825458139e-07	6.398591423708621
ENSG00000105676	4.806013825458139e-07	8.734478244303018
ENSG00000242021	4.806013825458139e-07	5.493564679077984
ENSG00000214113	4.923090608915917e-07	8.665810672572839
ENSG00000232341	4.982658677823819e-07	5.4345085731372205
ENSG00000124571	4.982658677823819e-07	8.861065206415349
ENSG00000219747	5.042923526458469e-07	6.072521274624624
ENSG00000178105	5.291109014744074e-07	8.731926784266467
ENSG00000134001	5.41959063226021e-07	8.843124863173209
ENSG00000149100	5.41959063226021e-07	8.87336028838256
ENSG00000198838	5.823394957361958e-07	8.280457458462893
ENSG00000063046	5.96434807471323e-07	8.902048812972726
ENSG00000229132	6.036055862745073e-07	6.245486032815627
ENSG00000234335	6.108596729794564e-07	5.453177228964507
ENSG00000200087	6.181979993773558e-07	7.033933737110688
ENSG00000235174	6.256215072465123e-07	7.984548384704887
ENSG00000147573	6.256215072465123e-07	8.560053212584238
ENSG00000163811	6.40727885060207e-07	8.798042895960094
ENSG00000186056	6.407278850602105e-07	8.406529268857712
ENSG00000228981	6.484126894195524e-07	4.813862696104616
ENSG00000142541	6.640504429305246e-07	8.93073733756289
ENSG00000063177	6.640504429305246e-07	8.922540616251414
ENSG00000220583	6.800523977622162e-07	6.7533962518890025
ENSG00000165138	6.881924939802096e-07	8.82673142055026
ENSG00000230979	6.881924939802096e-07	7.084098820937521
ENSG00000132359	6.964267142465474e-07	8.777008751479581
ENSG00000244716	6.964267142465474e-07	7.302920306930546
ENSG00000197961	7.047561059836607e-07	8.772910390823844
ENSG00000204165	7.131817277782002e-07	6.772940576586062
ENSG00000224858	7.131817277782002e-07	5.630440673679646
ENSG00000122406	7.131817277782002e-07	8.922540616251414
ENSG00000122643	7.217046494943192e-07	8.795491435923545
ENSG00000151623	7.303259523880202e-07	8.16016396583126
ENSG00000117016	7.478680843852673e-07	7.6007181342502745
ENSG00000168447	7.478680843852673e-07	8.79239763468517
ENSG00000141101	7.567911340046923e-07	8.661712311917102
ENSG00000268402	7.567911340046923e-07	6.759020572441002
ENSG00000169071	7.8418178951617e-07	8.43959385110573
ENSG00000226525	7.8418178951617e-07	6.298630171700823
ENSG00000154537	8.029717004287788e-07	3.958637994871366
ENSG00000141076	8.221962020729282e-07	8.774457291443031
ENSG00000218227	8.418649592795752e-07	8.123225786427646
ENSG00000242715	8.418649592795752e-07	6.237441884476092
ENSG00000118181	8.722227231947319e-07	8.922540616251414
ENSG00000161970	8.9304576276116e-07	8.832376681825183
ENSG00000156467	8.930457627611647e-07	8.880010109074849
ENSG00000172115	8.930457627611647e-07	8.897950452316989
ENSG00000170854	9.036365223343678e-07	8.765256010714193
ENSG00000148459	9.251831259233544e-07	7.6466913872588576
ENSG00000259418	9.472254783336479e-07	2.320086743903974
ENSG00000173660	9.58435977194713e-07	8.889753731005511
ENSG00000177600	9.697745422832658e-07	8.918442255595675
ENSG00000132122	9.812425801971066e-07	5.936131715383496
ENSG00000226243	9.812425801971117e-07	6.127094430984857
ENSG00000128040	9.92841512313411e-07	6.914650088493723
ENSG00000115268	9.92841512313411e-07	8.93073733756289
ENSG00000198934	9.92841512313411e-07	8.045819152184167
ENSG00000213585	9.92841512313411e-07	8.871813387763373
ENSG00000235863	1.0045727749362018e-06	8.405782285299106
ENSG00000115107	1.0284381124471035e-06	8.463159334479435
ENSG00000247095	1.0405751359255054e-06	7.569246317782465
ENSG00000114767	1.0528503873959585e-06	8.671998275049589
ENSG00000272960	1.0652653800596696e-06	6.694395742543906
ENSG00000178741	1.0652653800596696e-06	8.881557009694037
ENSG00000241923	1.0778216429598184e-06	6.0506165430593715
ENSG00000140374	1.0905207211390649e-06	8.851321584484685
ENSG00000160256	1.0905207211390649e-06	8.348325113132491
ENSG00000181524	1.0905207211390706e-06	8.320925913302759
ENSG00000237506	1.1033641757986147e-06	6.139679113087248
ENSG00000162878	1.1033641757986147e-06	4.978151777836124
ENSG00000243829	1.116353584458707e-06	6.697856802465479
ENSG00000172809	1.1294905411206302e-06	8.922540616251414
ENSG00000257913	1.1294905411206302e-06	5.9794858901122865
ENSG00000227008	1.1562135578431739e-06	6.267436841740809
ENSG00000214784	1.1562135578431739e-06	6.119907020830582
ENSG00000241511	1.197445508910783e-06	5.035441351146595
ENSG00000075290	1.197445508910783e-06	6.316561730034711
ENSG00000139112	1.197445508910783e-06	8.861065206415349
ENSG00000235609	1.211502171348489e-06	5.988941605396441
ENSG00000125485	1.2257180151972964e-06	8.577655856981334
ENSG00000154743	1.2400947723239582e-06	8.528475529112482
ENSG00000100307	1.2693380441002241e-06	8.897950452316989
ENSG00000219665	1.2693380441002353e-06	8.298807086418597
ENSG00000132423	1.2693380441002353e-06	8.088883463444795
ENSG00000168487	1.2842081132405769e-06	7.824836838501614
ENSG00000236330	1.2992462050007551e-06	4.822939413582
ENSG00000165732	1.329833770116671e-06	8.914343894939938
ENSG00000109475	1.329833770116671e-06	8.926638976907151
ENSG00000130511	1.329833770116678e-06	8.635575247363487
ENSG00000114270	1.4424572886598063e-06	8.333140872283685
ENSG00000239672	1.4592790935118658e-06	8.64531886929415
ENSG00000262814	1.5284783908903873e-06	7.689136148574835
ENSG00000106263	1.5284783908903873e-06	8.906147173628463
ENSG00000174748	1.5642543982759762e-06	8.922540616251414
ENSG00000172785	1.5824439202327868e-06	8.791393075267806
ENSG00000105877	1.5824439202327868e-06	6.384105945724677
ENSG00000213280	1.6008373426916705e-06	5.112718194555338
ENSG00000138326	1.6959405493837537e-06	8.918442255595675
ENSG00000065183	1.715604247496304e-06	8.776004192062219
ENSG00000173898	1.755593221104559e-06	8.869261927726823
ENSG00000163013	1.775923233840666e-06	8.807244176688933
ENSG00000110060	1.8382843106642291e-06	8.605882163355961
ENSG00000173621	1.8382843106642291e-06	7.277885101606591
ENSG00000241680	1.8595365308900505e-06	5.153649569325598
ENSG00000228612	1.9247238447662964e-06	2.1445194354049906
ENSG00000150054	1.9247238447662964e-06	6.67089137687566
ENSG00000165359	1.9469383546697756e-06	8.818534699238784
ENSG00000172667	1.969399892907255e-06	8.796495995340909
ENSG00000164182	1.9693998929072656e-06	8.56435621559676
ENSG00000049089	1.9921110945787397e-06	8.686844817053352
ENSG00000137841	2.01507462159691e-06	8.752418587545156
ENSG00000138430	2.0617694349391073e-06	8.836475042480922
ENSG00000110104	2.133772213455903e-06	8.426478730934576
ENSG00000027869	2.2591931018208712e-06	6.505264163887178
ENSG00000214612	2.337823676140054e-06	6.011746845898815
ENSG00000205339	2.337823676140054e-06	8.881557009694037
ENSG00000228624	2.337823676140054e-06	5.613349683228908
ENSG00000160323	2.4190874438755315e-06	8.322650266794417
ENSG00000106789	2.4467750441642415e-06	6.378393930518704
ENSG00000166226	2.4467750441642546e-06	8.85696684575961
ENSG00000177283	2.474767775233256e-06	5.34684145416745
ENSG00000152642	2.474767775233256e-06	8.774457291443031
ENSG00000232640	2.5606091474540973e-06	6.554130910305148
ENSG00000235837	2.589854959434128e-06	5.056339503652096
ENSG00000142676	2.6194223456374235e-06	8.922540616251414
ENSG00000269296	2.6194223456374235e-06	5.142256587331988
ENSG00000151131	2.6194223456374235e-06	8.636375164424068
ENSG00000139352	2.6493146945794797e-06	6.620738406519267
ENSG00000265817	2.6493146945794797e-06	5.345063334934581
ENSG00000105576	2.6795354287912187e-06	8.800594355996646
ENSG00000134333	2.6795354287912187e-06	8.897950452316989
ENSG00000251680	2.6795354287912187e-06	4.163007481633616
ENSG00000185641	2.6795354287912187e-06	7.538077580747279
ENSG00000213885	2.71008800514173e-06	6.344044097041424
ENSG00000185950	2.7100880051417443e-06	7.632408635223675
ENSG00000215086	2.7409759151639175e-06	4.687383118848533
ENSG00000236801	2.803771877647076e-06	7.083833838460817
ENSG00000271538	2.803771877647076e-06	7.2336687062451706
ENSG00000231006	2.803771877647076e-06	4.685452130681453
ENSG00000105808	2.835687089463246e-06	7.144518544908058
ENSG00000168938	2.867951954332995e-06	7.276379518078412
ENSG00000136933	2.86795195433301e-06	8.699939816081145
ENSG00000273281	2.86795195433301e-06	6.983929416781128
ENSG00000187123	2.86795195433301e-06	5.302192662386795
ENSG00000168906	3.0005818933475533e-06	8.89230519104206
ENSG00000105185	3.0005818933475533e-06	8.847223223828946
ENSG00000138629	3.0005818933475533e-06	8.843124863173209
ENSG00000137038	3.0346508098246735e-06	8.729375324229917
ENSG00000197451	3.0346508098246735e-06	8.861065206415349
ENSG00000150753	3.139106554069653e-06	8.881557009694037
ENSG00000225031	3.247018818942418e-06	6.349776262033498
ENSG00000107815	3.2470188189424354e-06	8.65452015002299
ENSG00000227939	3.2470188189424354e-06	7.385948828785131
ENSG00000224578	3.2470188189424354e-06	8.2175682044959
ENSG00000213104	3.3964682589816865e-06	4.382624693634739
ENSG00000137692	3.4348524552930056e-06	8.679652655159238
ENSG00000230383	3.4348524552930056e-06	6.214612010707072
ENSG00000183971	3.5128770048675035e-06	5.179660190383363
ENSG00000087269	3.512877004867522e-06	8.761157650058456
ENSG00000213178	3.633120007987553e-06	6.61844208940058
ENSG00000258878	3.674073837999706e-06	3.7863241826647505
ENSG00000145246	3.715471648110126e-06	8.836475042480922
ENSG00000179862	3.757318044998185e-06	6.530620746488711
ENSG00000198242	3.842375253548376e-06	8.906147173628463
ENSG00000139668	3.88559550756585e-06	8.267904800636924
ENSG00000126249	3.929283233928606e-06	8.131031875392107
ENSG00000181924	3.973443270883843e-06	8.790850734065982
ENSG00000166569	3.973443270883857e-06	4.899124579266651
ENSG00000179820	3.973443270883857e-06	8.579460333459277
ENSG00000196668	4.10880634461475e-06	7.348798938683783
ENSG00000242083	4.108806344614764e-06	5.338210303013012
ENSG00000164465	4.154904965305387e-06	8.701691359057115
ENSG00000202014	4.2015008108991734e-06	3.287358825996205
ENSG00000225159	4.2015008108991734e-06	5.195908822635438
ENSG00000137177	4.248599012018343e-06	7.5744480132084
ENSG00000213339	4.248599012018343e-06	8.861065206415349
ENSG00000268355	4.248599012018343e-06	8.692952296543815
ENSG00000109107	4.296204749605224e-06	8.500791563939682
ENSG00000145194	4.296204749605247e-06	8.487954140770643
ENSG00000112699	4.296204749605247e-06	8.780102552717956
ENSG00000197099	4.344323255387235e-06	3.8036163831657377
ENSG00000143947	4.491808470828615e-06	8.918442255595675
ENSG00000100528	4.542031398863213e-06	8.844671763792396
ENSG00000135828	4.542031398863237e-06	8.500249222737855
ENSG00000121413	4.542031398863237e-06	8.261289599357054
ENSG00000177410	4.695960653809542e-06	8.82673142055026
ENSG00000240616	4.748375898176193e-06	7.1078435642375
ENSG00000241322	4.748375898176193e-06	3.605746958967703
ENSG00000156475	4.854898806334067e-06	4.749596948598333
ENSG00000225093	4.963716995405552e-06	7.03617322172684
ENSG00000180573	5.019001553490292e-06	8.8774586490383
ENSG00000184905	5.074877726481576e-06	5.104383763617249
ENSG00000258561	5.131351566474643e-06	5.459738496178749
ENSG00000145220	5.131351566474643e-06	8.474449857029285
ENSG00000163938	5.13135156647467e-06	8.881557009694037
ENSG00000168028	5.188429184354984e-06	8.926638976907151
ENSG00000117020	5.246116750335767e-06	8.062470170665875
ENSG00000100575	5.246116750335767e-06	8.54386441231807
ENSG00000226948	5.3044204944997355e-06	5.377583610748607
ENSG00000120868	5.483092006471627e-06	8.378898237186885
ENSG00000172893	5.543923980813215e-06	8.762162209475818
ENSG00000244625	5.605404201086419e-06	8.29424650754732
ENSG00000271225	5.605404201086419e-06	5.216052827894574
ENSG00000144895	5.667539268231594e-06	8.885655370349774
ENSG00000167775	5.730335846982756e-06	8.798042895960094
ENSG00000114850	5.730335846982756e-06	8.9102455342842
ENSG00000183298	5.793800666447294e-06	6.704482595707403
ENSG00000175792	5.793800666447294e-06	8.778555652098769
ENSG00000073536	5.793800666447294e-06	8.491047942009017
ENSG00000233016	5.8579405206906096e-06	8.771905831406482
ENSG00000233264	5.8579405206906096e-06	8.69604609778219
ENSG00000150779	5.9227622693254475e-06	8.665348454357302
ENSG00000160221	5.988272838106411e-06	8.869261927726823
ENSG00000224728	6.054479219529571e-06	6.300080722705018
ENSG00000116120	6.054479219529571e-06	8.830829781205997
ENSG00000125743	6.054479219529571e-06	8.861065206415349
ENSG00000249565	6.121388473436638e-06	5.053995270724704
ENSG00000124802	6.121388473436638e-06	8.168050177782007
ENSG00000188026	6.121388473436638e-06	6.362292885757177
ENSG00000111713	6.18900772762479e-06	5.339891977633443
ENSG00000183405	6.18900772762479e-06	7.954484789493703
ENSG00000123213	6.189007727624812e-06	8.63611758856531
ENSG00000105426	6.326405091503312e-06	7.34052918331999
ENSG00000025039	6.326405091503346e-06	8.889753731005511
ENSG00000172878	6.396197802122859e-06	8.56435621559676
ENSG00000146701	6.5380083104439204e-06	8.875911748419112
ENSG00000136840	6.5380083104439204e-06	8.889753731005511
ENSG00000235508	6.610041133662698e-06	4.818661177891424
ENSG00000240395	6.682835806780559e-06	5.040909714523199
ENSG00000177707	6.756400023803878e-06	8.365260896957267
ENSG00000245552	6.756400023803878e-06	5.933685584072957
ENSG00000123684	6.830741552415283e-06	8.346778212513303
ENSG00000244363	6.830741552415319e-06	5.711386333309584
ENSG00000172053	6.90586823463619e-06	8.896403551697802
ENSG00000242265	6.90586823463619e-06	6.019551136734762
ENSG00000100462	6.981787987494653e-06	8.639673608019224
ENSG00000171425	7.058508803699175e-06	8.697592998401378
ENSG00000091140	7.1360387523176136e-06	8.753965488164342
ENSG00000104047	7.3735652431469046e-06	8.814436338583045
ENSG00000187243	7.454413963375455e-06	4.2062389328411
ENSG00000136295	7.536113330915987e-06	8.3869619020101
ENSG00000134020	7.618671887573803e-06	5.411865411187406
ENSG00000006625	7.70209825642808e-06	8.575646738146608
ENSG00000240087	7.70209825642808e-06	6.052274986535189
ENSG00000062485	7.957671701341787e-06	8.87336028838256
ENSG00000214535	7.957671701341787e-06	6.48557036010285
ENSG00000173702	7.95767170134183e-06	3.945957449987865
ENSG00000132341	8.044657200763615e-06	8.906147173628463
ENSG00000226851	8.221373842671744e-06	6.103960869829923
ENSG00000224032	8.221373842671744e-06	8.794949094721721
ENSG00000213621	8.401812616277982e-06	5.244185668042363
ENSG00000109084	8.493451107506987e-06	8.566365334431485
ENSG00000152689	8.493451107507033e-06	8.9102455342842
ENSG00000170515	8.774156990666871e-06	8.794949094721721
ENSG00000116251	8.869687944657362e-06	8.906147173628463
ENSG00000235225	8.966216385040974e-06	3.4537266300047316
ENSG00000138442	9.261886420246529e-06	8.703238259676302
ENSG00000178078	9.362505073336342e-06	8.124382054699819
ENSG00000166532	9.464171820741196e-06	7.604692313812512
ENSG00000240342	9.464171820741196e-06	8.37391983648428
ENSG00000136271	9.566897071594665e-06	8.82673142055026
ENSG00000135387	9.77556521017504e-06	8.918442255595675
ENSG00000196756	9.881529408751588e-06	8.69604609778219
ENSG00000147168	9.988594734219045e-06	8.9102455342842
ENSG00000168661	9.988594734219045e-06	7.808715470006477
ENSG00000113742	9.988594734219045e-06	8.918442255595675
ENSG00000130159	1.0096772093521954e-05	8.736025144922204
ENSG00000005187	1.009677209352199e-05	8.241972378440094
ENSG00000169251	1.0206072495806228e-05	8.794949094721721
ENSG00000155130	1.020607249580632e-05	8.906147173628463
ENSG00000188825	1.020607249580632e-05	6.997967284172808
ENSG00000165548	1.0316507053315294e-05	8.401651112284753
ENSG00000197696	1.0428086982293451e-05	8.077595855138407
ENSG00000166411	1.0428086982293451e-05	8.799589796579282
ENSG00000261320	1.054082360389741e-05	1.1519957395933138
ENSG00000071994	1.065472834511386e-05	8.834928141861734
ENSG00000137720	1.0769812739685295e-05	8.78729471461207
ENSG00000221027	1.0769812739685332e-05	2.314031739793713
ENSG00000181026	1.0769812739685332e-05	8.871813387763373
ENSG00000242697	1.0769812739685332e-05	5.261441638039175
ENSG00000007516	1.1003567163248904e-05	7.554057584559173
ENSG00000163517	1.1003567163248904e-05	7.797524853309278
ENSG00000167112	1.1003567163249003e-05	8.698135339603203
ENSG00000179409	1.1003567163249003e-05	8.665810672572839
ENSG00000215021	1.1003567163249003e-05	8.87336028838256
ENSG00000167700	1.1122260801940499e-05	8.677101195122688
ENSG00000196183	1.1122260801940499e-05	3.4124137829230063
ENSG00000149806	1.1242181315289965e-05	8.897950452316989
ENSG00000225912	1.1485751405105034e-05	4.594277357981747
ENSG00000230592	1.1485751405105034e-05	3.722919253778117
ENSG00000185252	1.1609425483290675e-05	8.442872173557529
ENSG00000134716	1.1609425483290675e-05	8.53211167155268
ENSG00000105926	1.1609425483290675e-05	8.727286082408904
ENSG00000135454	1.1734375441539804e-05	6.527295516551107
ENSG00000189056	1.1734375441539867e-05	8.313543607320925
ENSG00000188372	1.1734375441539867e-05	7.92994755906125
ENSG00000162129	1.1734375441539867e-05	8.619724145942362
ENSG00000152234	1.1988153264440331e-05	8.922540616251414
ENSG00000119705	1.1988153264440331e-05	8.622275605978912
ENSG00000008513	1.1988153264440331e-05	8.71499100044169
ENSG00000075239	1.224718657661021e-05	8.834928141861734
ENSG00000159840	1.2247186576610318e-05	8.593044740186922
ENSG00000185028	1.251157897628009e-05	6.378824629208042
ENSG00000205871	1.2645817734762894e-05	6.182375633695199
ENSG00000233762	1.2645817734762894e-05	7.943617711649481
ENSG00000235065	1.2918447239924478e-05	7.813189964740172
ENSG00000099194	1.2918447239924478e-05	8.453877930764309
ENSG00000122140	1.2918447239924478e-05	8.715533341643516
ENSG00000162882	1.2918447239924525e-05	6.583899794691311
ENSG00000144161	1.3056865106636789e-05	8.64021594922105
ENSG00000116525	1.319670333844399e-05	8.249164540334206
ENSG00000118420	1.3337975810463306e-05	8.079610596847434
ENSG00000005801	1.3337975810463306e-05	8.696588438984016
ENSG00000165689	1.3770539345598314e-05	8.818534699238784
ENSG00000087842	1.3770539345598436e-05	7.3598936942716096
ENSG00000180530	1.3917690106239814e-05	8.313582042553838
ENSG00000272870	1.3917690106239814e-05	7.221417144267455
ENSG00000156482	1.4066346424869543e-05	8.897950452316989
ENSG00000232134	1.4066346424869543e-05	5.082851981131672
ENSG00000122026	1.4216522961320904e-05	8.914343894939938
ENSG00000095752	1.4368234510175004e-05	6.171738137759865
ENSG00000102387	1.4368234510175004e-05	6.135331232387944
ENSG00000140474	1.4521496001916311e-05	8.902048812972726
ENSG00000100116	1.4990731502382929e-05	7.864044626842169
ENSG00000105929	1.5150344829544761e-05	2.814807210093159
ENSG00000156261	1.5474467279403835e-05	8.906147173628463
ENSG00000228903	1.5474467279403835e-05	8.519736466599182
ENSG00000166557	1.5474467279403835e-05	8.881557009694037
ENSG00000182489	1.547446727940392e-05	7.874449824747846
ENSG00000184194	1.5639008087728533e-05	5.430025004426012
ENSG00000135318	1.5639008087728533e-05	6.841176949672842
ENSG00000135486	1.5805223317050912e-05	8.926638976907151
ENSG00000138379	1.5973129174513423e-05	5.490422983910334
ENSG00000176998	1.5973129174513423e-05	4.707812456266457
ENSG00000159788	1.6487154814299892e-05	8.245038990194155
ENSG00000128915	1.6838595562687922e-05	8.847223223828946
ENSG00000197258	1.6838595562687922e-05	7.434329239593404
ENSG00000141447	1.6838595562687922e-05	8.191107939366303
ENSG00000132361	1.7016993914064086e-05	8.8774586490383
ENSG00000223598	1.7016993914064086e-05	2.204260805479741
ENSG00000169710	1.7016993914064086e-05	8.812889437963857
ENSG00000139193	1.719720055797648e-05	8.564151573239975
ENSG00000234160	1.719720055797648e-05	7.40186736197729
ENSG00000105976	1.719720055797648e-05	8.685297916434164
ENSG00000109046	1.719720055797648e-05	8.848770124448134
ENSG00000105717	1.719720055797648e-05	6.265014246303118
ENSG00000180447	1.7379232921149017e-05	7.380655646781052
ENSG00000228323	1.7563108588629517e-05	5.908439974179926
ENSG00000180992	1.7563108588629517e-05	8.670451374430401
ENSG00000125520	1.7563108588629517e-05	8.765718228929732
ENSG00000173465	1.793646097636955e-05	8.75806384882008
ENSG00000174915	1.793646097636955e-05	8.68220411519579
ENSG00000228502	1.793646097636955e-05	7.806845030534311
ENSG00000225218	1.8317401619213107e-05	5.499290532250144
ENSG00000226279	1.8317401619213107e-05	3.214005788137202
ENSG00000213430	1.8317401619213205e-05	5.6856446094085324
ENSG00000185272	1.870607703517317e-05	7.385531315156912
ENSG00000239103	1.870607703517317e-05	3.6887038570306387
ENSG00000179431	1.8903361797264106e-05	6.3333949090958095
ENSG00000145431	1.910263640663945e-05	6.920326907020461
ENSG00000172915	1.9507231625443748e-05	8.847223223828946
ENSG00000251537	1.9712590895905482e-05	4.174333419493352
ENSG00000178922	1.992001733862147e-05	8.611242659287818
