# Supplementary material for: Machine learning predicts treatment sensitivity in multiple myeloma based on molecular and clinical information coupled with drug response
Source: PLoS One. 2021 Jul 28;16(7):e0254596. doi: 10.1371/journal.pone.0254596 (PMC8318243; doi:10.1371/journal.pone.0254596)
Supplement: S1 File — (ZIP) [file pone.0254596.s004.zip › Supplementary Material 1/t_8_14_myc/selected_genes_experiment_4.csv]

gene	pvalue	entropy
ENSG00000181418	4.137755125429068e-19	7.447261622294782
ENSG00000255650	8.899764368313997e-16	5.343066838490158
ENSG00000140263	6.15945758125322e-15	8.319636588542329
ENSG00000173638	1.8430967575971883e-14	8.588946379531185
ENSG00000176387	1.9769041074521222e-14	5.800447816338478
ENSG00000203401	4.717004273267589e-14	5.126662083251802
ENSG00000226329	5.142217057771072e-14	6.52863599555577
ENSG00000228649	5.801515614217441e-14	7.750010322555808
ENSG00000048162	6.657222403526849e-14	8.559253295523659
ENSG00000231500	3.8088212905912405e-13	8.93073733756289
ENSG00000159399	6.375090782304857e-13	8.656866967702756
ENSG00000242071	8.032667891940761e-13	8.307341506575113
ENSG00000236305	1.2308180236322658e-12	5.992914632119766
ENSG00000180817	1.335595582026316e-12	8.881557009694037
ENSG00000174444	1.6778281972044485e-12	8.93073733756289
ENSG00000230897	2.0719582282657916e-12	7.676663613735153
ENSG00000198720	4.3433066019221566e-12	7.93911006628018
ENSG00000245248	4.3433066019221566e-12	4.534432370318735
ENSG00000272711	5.17653422368486e-12	6.441417032842019
ENSG00000188191	5.4297847926171435e-12	8.538219151043144
ENSG00000189007	5.879140824454435e-12	8.601783802700222
ENSG00000136997	6.890035883817588e-12	8.902048812972726
ENSG00000244313	6.890035883817588e-12	8.531569330350857
ENSG00000137154	7.000045913200261e-12	8.93073733756289
ENSG00000196411	8.872462363025953e-12	7.713859368997522
ENSG00000103253	1.1591817762588847e-11	8.437226912282604
ENSG00000232472	1.6097350094050255e-11	8.326366532220902
ENSG00000198755	2.8562177994040745e-11	8.922540616251414
ENSG00000130255	3.132631489012397e-11	8.926638976907151
ENSG00000147955	3.1811812429278385e-11	8.855419945140422
ENSG00000242299	3.488346946055713e-11	8.491047942009017
ENSG00000162631	4.322518405867242e-11	6.63197628106531
ENSG00000148303	4.665464626398881e-11	8.93073733756289
ENSG00000112306	4.9588865378078794e-11	8.93073733756289
ENSG00000229638	6.618460990332885e-11	8.521283367218368
ENSG00000123179	6.92603340298202e-11	8.52638628729147
ENSG00000089157	7.935161661036672e-11	8.926638976907151
ENSG00000105640	8.428609930535344e-11	8.93073733756289
ENSG00000186603	9.507299835227534e-11	7.6923156956737975
ENSG00000261373	9.797422794530963e-11	8.266357900017738
ENSG00000188846	1.0403905260306734e-10	8.926638976907151
ENSG00000230207	1.226756907104639e-10	7.218022247180827
ENSG00000064102	1.5117368870541116e-10	8.762162209475818
ENSG00000114942	1.5807495270626544e-10	8.93073733756289
ENSG00000101444	1.861183427767659e-10	8.857971405176974
ENSG00000239559	1.861183427767659e-10	7.21630351656347
ENSG00000162244	1.888968065418778e-10	8.922540616251414
ENSG00000198034	2.1579960425406046e-10	8.93073733756289
ENSG00000162004	2.1901075046835313e-10	8.38374358140123
ENSG00000104131	2.3232927733620213e-10	8.87336028838256
ENSG00000148187	3.1174600216115793e-10	8.760615308856632
ENSG00000197756	3.1174600216115793e-10	8.926638976907151
ENSG00000137309	3.4538198983916127e-10	8.848770124448134
ENSG00000136261	3.9387983390328096e-10	8.763709110095006
ENSG00000259479	4.555877991995976e-10	5.356486558455088
ENSG00000100316	4.555877991995976e-10	8.926638976907151
ENSG00000232346	6.086523114393426e-10	7.358074719524607
ENSG00000218175	6.175006984088146e-10	8.425936389732753
ENSG00000217716	6.929605874063821e-10	6.1144650282808035
ENSG00000232176	7.446219758361237e-10	5.083509901526923
ENSG00000163584	7.553967593510531e-10	8.861065206415349
ENSG00000171858	7.663238118026358e-10	8.914343894939938
ENSG00000017483	7.886431434657378e-10	8.884108469730586
ENSG00000181163	8.352032490890798e-10	8.93073733756289
ENSG00000175061	8.844448941050561e-10	8.885655370349774
ENSG00000241741	8.844448941050561e-10	6.770344750239189
ENSG00000136942	9.101179739160359e-10	8.922540616251414
ENSG00000139239	1.0058352184575054e-09	8.188613566929217
ENSG00000232573	1.0058352184575054e-09	8.474654499386066
ENSG00000234741	1.0801540748261733e-09	8.897950452316989
ENSG00000185238	1.263029536486428e-09	8.604335262736772
ENSG00000213261	1.4970337645423541e-09	6.819830780841408
ENSG00000140988	1.5618512026247476e-09	8.922540616251414
ENSG00000189283	1.5618512026247476e-09	8.450988771882717
ENSG00000142937	1.5618512026247476e-09	8.918442255595675
ENSG00000134419	1.6065763590760839e-09	8.875911748419112
ENSG00000175886	1.6065763590760839e-09	6.592403394746457
ENSG00000230629	1.7731779849994548e-09	7.6895398104141
ENSG00000239719	1.8496350768343658e-09	6.205450788668829
ENSG00000250321	1.8496350768343658e-09	4.88912636638397
ENSG00000214706	1.956600257794798e-09	8.830829781205997
ENSG00000133315	1.956600257794798e-09	8.557164053702646
ENSG00000213862	2.069593828471765e-09	6.722196709389729
ENSG00000227615	2.0988225023821135e-09	8.138971020844826
ENSG00000100060	2.0988225023821135e-09	8.865163567071086
ENSG00000163597	2.1889462401705652e-09	8.681199555778427
ENSG00000168447	2.2198182976397962e-09	8.800594355996646
ENSG00000244398	2.2511150592649134e-09	8.345516077237185
ENSG00000120254	2.7755809246602558e-09	8.774999632644857
ENSG00000228929	2.8539494946432783e-09	7.163110573899467
ENSG00000197958	2.893939052314596e-09	8.926638976907151
ENSG00000071082	3.6635834930120933e-09	8.918442255595675
ENSG00000147100	3.925681701154214e-09	5.374093704337114
ENSG00000137818	3.9256817011542554e-09	8.93073733756289
ENSG00000145425	4.148442801010548e-09	8.918442255595675
ENSG00000225573	4.206030810407336e-09	7.2147983036976555
ENSG00000104408	4.444277550729257e-09	8.902048812972726
ENSG00000146677	5.098922786981934e-09	7.900150076826587
ENSG00000235552	5.169336509336035e-09	8.047028353958314
ENSG00000083845	5.240697693822497e-09	8.926638976907151
ENSG00000240376	5.313018736589923e-09	8.338323915343073
ENSG00000234648	6.0092265269719755e-09	7.542462175522895
ENSG00000125691	6.175607552872815e-09	8.93073733756289
ENSG00000229119	6.175607552872859e-09	7.3267489890373065
ENSG00000237214	6.7021396468679775e-09	6.964580852282362
ENSG00000105372	6.79404692982444e-09	8.93073733756289
ENSG00000227097	6.9815602000245e-09	8.881557009694037
ENSG00000213442	6.9815602000245e-09	8.51571822892973
ENSG00000213553	7.17411232411016e-09	8.56435621559676
ENSG00000225091	7.3718348489589155e-09	5.56847301487321
ENSG00000229994	7.678409105742929e-09	7.827316712669642
ENSG00000145592	8.792705491955708e-09	8.93073733756289
ENSG00000196531	8.912433400682386e-09	8.918442255595675
ENSG00000204805	9.033748658955589e-09	4.898874227323462
ENSG00000165801	9.033748658955589e-09	8.725276963574178
ENSG00000137970	9.796137524231291e-09	7.923054322502271
ENSG00000197498	9.92915120598255e-09	8.6427674092576
ENSG00000224566	1.0063923119499162e-08	5.724133373214832
ENSG00000123975	1.0200475839582958e-08	8.695041538364828
ENSG00000226360	1.0338832221823167e-08	7.439884600910251
ENSG00000113328	1.1513453155048662e-08	8.861065206415349
ENSG00000182899	1.2478703133705105e-08	8.926638976907151
ENSG00000213598	1.2990429296560928e-08	6.390295794563772
ENSG00000169116	1.2990429296560974e-08	8.906147173628463
ENSG00000166200	1.3522561626880128e-08	8.859518305796161
ENSG00000167992	1.4265183012752734e-08	7.154314644220443
ENSG00000249353	1.504744230457151e-08	7.766066066333717
ENSG00000170889	1.5661379346314138e-08	8.926638976907151
ENSG00000111716	1.673918260438001e-08	8.914343894939938
ENSG00000212664	1.6963243636792523e-08	6.356436938722491
ENSG00000106628	1.6963243636792523e-08	8.85696684575961
ENSG00000166441	1.742015481464956e-08	8.922540616251414
ENSG00000091127	1.7653079138667332e-08	8.661712311917102
ENSG00000196205	1.81280541158898e-08	8.798042895960094
ENSG00000089009	1.837018170030391e-08	8.926638976907151
ENSG00000167747	1.8615454753015874e-08	8.78729471461207
ENSG00000241556	1.9115596344277217e-08	6.402937439786428
ENSG00000232341	1.937054563786889e-08	5.415729313906813
ENSG00000099800	1.9890406812441662e-08	8.765256010714193
ENSG00000163682	2.069573694780139e-08	8.926638976907151
ENSG00000242021	2.069573694780139e-08	5.374518513696497
ENSG00000114391	2.0971162672602766e-08	8.926638976907151
ENSG00000198918	2.0971162672602766e-08	8.918442255595675
ENSG00000147604	2.0971162672602766e-08	8.926638976907151
ENSG00000123600	2.1250152815028695e-08	8.771905831406482
ENSG00000228933	2.1250152815028695e-08	5.316498978394783
ENSG00000171453	2.210895995717311e-08	8.646865769913338
ENSG00000233927	2.300149075529738e-08	8.918442255595675
ENSG00000144852	2.3929028693591557e-08	7.252474929542112
ENSG00000142541	2.4892904456810767e-08	8.93073733756289
ENSG00000144040	2.5222508451230878e-08	8.593044740186922
ENSG00000161970	2.7651543943072496e-08	8.84057340313666
ENSG00000136149	2.9524303264140694e-08	7.957949101935733
ENSG00000176124	3.030744402788868e-08	8.327033392793222
ENSG00000185834	3.0307444027888895e-08	7.333875526214191
ENSG00000105193	3.3646921129483566e-08	8.926638976907151
ENSG00000170727	3.4989260620801644e-08	8.248212914418817
ENSG00000110700	3.591292102822961e-08	8.922540616251414
ENSG00000241352	3.6383595585490385e-08	5.56444159027349
ENSG00000178035	3.7342998848851095e-08	8.8774586490383
ENSG00000196668	4.0371079177705375e-08	7.389937388773171
ENSG00000138131	4.0898432142618165e-08	8.04215873450312
ENSG00000167658	4.1432476729549745e-08	8.93073733756289
ENSG00000156508	4.1432476729549745e-08	8.93073733756289
ENSG00000219470	4.478194423392282e-08	5.155659216165473
ENSG00000184924	4.478194423392282e-08	7.855006638993737
ENSG00000240204	4.4781944233923136e-08	6.391361551754582
ENSG00000111832	4.536518912101262e-08	8.844671763792396
ENSG00000165359	4.77728553882045e-08	8.815983239202232
ENSG00000171759	4.839390371005722e-08	6.733676858502603
ENSG00000101220	4.839390371005739e-08	8.508445944049331
ENSG00000137876	5.161868806872384e-08	8.889753731005511
ENSG00000212802	5.228824058908725e-08	7.894680799647322
ENSG00000213741	5.3652747512956085e-08	8.922540616251414
ENSG00000186615	5.5764573691040034e-08	7.252821503781913
ENSG00000186468	5.795704328550212e-08	8.897950452316989
ENSG00000172809	6.101094600145182e-08	8.918442255595675
ENSG00000077348	6.422088070728751e-08	8.712439540405141
ENSG00000213609	6.50486397281978e-08	6.532655176796289
ENSG00000218426	6.846449642437605e-08	8.322730389780702
ENSG00000188266	7.023710906869756e-08	7.9497251911399465
ENSG00000105202	7.114004495810274e-08	8.881557009694037
ENSG00000164587	7.486580788392375e-08	8.922540616251414
ENSG00000184220	7.67990443280501e-08	8.736567486124029
ENSG00000137054	7.979005769605121e-08	8.747315667472055
ENSG00000107833	8.081195939877744e-08	8.503138381619449
ENSG00000196507	8.081195939877744e-08	8.65405793180745
ENSG00000122406	8.184655982638483e-08	8.926638976907151
ENSG00000145741	8.395446932519087e-08	8.9102455342842
ENSG00000213315	8.395446932519147e-08	6.500008029344841
ENSG00000108107	8.502808907499242e-08	8.922540616251414
ENSG00000217130	8.721544881252284e-08	5.494744275104944
ENSG00000087077	8.721544881252284e-08	8.68730703526889
ENSG00000205309	8.832951039583159e-08	7.610667529037534
ENSG00000111845	8.945737728944689e-08	8.626373966634649
ENSG00000180822	9.059921497752607e-08	8.56280931497757
ENSG00000214389	9.292547425536437e-08	8.232077047654622
ENSG00000198242	9.530965072763993e-08	8.902048812972726
ENSG00000221983	9.652389232039174e-08	8.922540616251414
ENSG00000214357	9.652389232039174e-08	5.4488917708016515
ENSG00000152556	1.0282378688952966e-07	8.800594355996646
ENSG00000100307	1.0282378688952966e-07	8.897950452316989
ENSG00000234797	1.041307875812344e-07	8.080899921607864
ENSG00000080947	1.0545390024750273e-07	7.517733332225909
ENSG00000233476	1.0814923195315904e-07	8.181687518011623
ENSG00000115268	1.0952184175624279e-07	8.926638976907151
ENSG00000149273	1.1374183889975554e-07	8.926638976907151
ENSG00000239672	1.1518323833705115e-07	8.655062491224813
ENSG00000241837	1.2737003214403154e-07	8.703780600878128
ENSG00000138028	1.289786161214917e-07	6.839655226332307
ENSG00000128567	1.3225509958786819e-07	8.380569657176569
ENSG00000230979	1.443706393531857e-07	7.0450901631589735
ENSG00000146731	1.443706393531857e-07	8.8774586490383
ENSG00000239246	1.5176992150757385e-07	5.898172320767832
ENSG00000174748	1.5367642700135188e-07	8.922540616251414
ENSG00000273056	1.5560614179370236e-07	5.45166406072272
ENSG00000109475	1.6561251815921907e-07	8.93073733756289
ENSG00000214113	1.6768733051457918e-07	8.646323428711513
ENSG00000173702	1.7191280910663426e-07	4.001620787476403
ENSG00000200959	1.7191280910663547e-07	3.85072936439177
ENSG00000204628	1.7406406931376266e-07	8.926638976907151
ENSG00000080561	1.7844514168198473e-07	8.540770611079695
ENSG00000224631	1.8067556813079625e-07	8.16240491650708
ENSG00000184787	1.8067556813079625e-07	8.906147173628463
ENSG00000226221	1.8987053838372407e-07	7.6178313709475205
ENSG00000112578	2.0200346142435463e-07	8.582838900040722
ENSG00000232956	2.0200346142435463e-07	8.82928288058681
ENSG00000124787	2.0200346142435463e-07	8.353632675562375
ENSG00000234160	2.0706411877802558e-07	7.356718301270139
ENSG00000204856	2.1224752062401496e-07	8.06430183662813
ENSG00000155130	2.1488614603888655e-07	8.902048812972726
ENSG00000142676	2.1755653997318274e-07	8.918442255595675
ENSG00000063177	2.229941144710775e-07	8.926638976907151
ENSG00000187243	2.3139810605375822e-07	4.201074419503956
ENSG00000185950	2.3426701103983133e-07	7.665250997552649
ENSG00000149100	2.371703574116063e-07	8.869261927726823
ENSG00000247095	2.4010854423191954e-07	7.583616143301631
ENSG00000242125	2.4913620496749444e-07	8.811884878546495
ENSG00000163931	2.4913620496749444e-07	8.859518305796161
ENSG00000063046	2.5221783381736625e-07	8.9102455342842
ENSG00000247626	2.6491767132865433e-07	8.6289254266712
ENSG00000155380	2.8166532733925527e-07	8.789846174648618
ENSG00000137124	2.8513575936140545e-07	8.644314309876787
ENSG00000145912	2.886475785422195e-07	8.781649453337144
ENSG00000271978	2.922012610174525e-07	6.379018779027436
ENSG00000186687	2.994361467610839e-07	8.670993715632227
ENSG00000171490	2.994361467610839e-07	8.906147173628463
ENSG00000176871	2.994361467610855e-07	8.50697916641643
ENSG00000108561	3.0684433192787467e-07	8.818534699238784
ENSG00000118181	3.1442981874857555e-07	8.93073733756289
ENSG00000243199	3.261494632976707e-07	8.043729910363158
ENSG00000213965	3.261494632976707e-07	8.505432265797243
ENSG00000114270	3.261494632976707e-07	8.343222193059392
ENSG00000145246	3.301491518371652e-07	8.844671763792396
ENSG00000178773	3.3419630098010446e-07	5.48554245477839
ENSG00000237857	3.424351593473669e-07	7.780065380649227
ENSG00000075290	3.424351593473669e-07	6.3007943667716475
ENSG00000169857	3.55163173573451e-07	8.72272550353763
ENSG00000225200	3.639016200551677e-07	7.173464645356978
ENSG00000189046	3.639016200551677e-07	8.544868971735433
ENSG00000244165	3.961550135458446e-07	8.212451124430736
ENSG00000132359	4.0586728685030257e-07	8.786752373410243
ENSG00000164687	4.1580976126190507e-07	8.209780767897989
ENSG00000124743	4.311666297083884e-07	6.336618286771543
ENSG00000198298	4.5798853887306135e-07	7.653982324505807
ENSG00000213881	4.691632032393803e-07	5.593528464321892
ENSG00000165102	4.748489825407682e-07	8.706332060914677
ENSG00000204387	4.748489825407707e-07	8.889753731005511
ENSG00000228612	4.748489825407707e-07	2.077929105748959
ENSG00000160323	4.748489825407707e-07	8.309892966611663
ENSG00000107262	4.748489825407707e-07	8.861065206415349
ENSG00000237991	4.864211552753301e-07	6.574369602742818
ENSG00000173457	5.103893005761851e-07	8.770358930787294
ENSG00000138326	5.103893005761851e-07	8.918442255595675
ENSG00000133131	5.227977685146285e-07	8.515175887727906
ENSG00000186056	5.419590632260181e-07	8.444009789463149
ENSG00000198934	5.419590632260181e-07	8.04221019922828
ENSG00000262814	5.41959063226021e-07	7.713421426022834
ENSG00000218227	5.617986057461796e-07	8.1441268744199
ENSG00000171119	5.96434807471323e-07	5.914570993079244
ENSG00000226084	6.036055862745073e-07	7.790503052636524
ENSG00000268402	6.181979993773558e-07	6.784096691714098
ENSG00000233680	6.484126894195524e-07	6.605173784834079
ENSG00000137414	6.640504429305246e-07	8.833381241242547
ENSG00000156467	6.720053892221571e-07	8.880010109074849
ENSG00000251680	6.720053892221571e-07	4.1122232720118985
ENSG00000241923	7.217046494943192e-07	6.071671289985818
ENSG00000179041	7.390467292226114e-07	8.621190923575263
ENSG00000177600	7.47868084385274e-07	8.922540616251414
ENSG00000172115	7.567911340046923e-07	8.902048812972726
ENSG00000151131	7.749468405502005e-07	8.643771968674962
ENSG00000150054	7.749468405502005e-07	6.7232472105202294
ENSG00000213585	7.935230172619948e-07	8.875911748419112
ENSG00000233016	8.029717004287788e-07	8.757059289402719
ENSG00000205143	8.125290281291287e-07	5.155038578346686
ENSG00000140474	8.221962020729282e-07	8.906147173628463
ENSG00000120158	8.722227231947319e-07	8.712981881606966
ENSG00000139926	8.825749321015357e-07	8.726281522991544
ENSG00000126602	8.9304576276116e-07	8.762704550677642
ENSG00000236552	8.930457627611647e-07	8.72373006295499
ENSG00000163013	9.036365223343678e-07	8.823637619311883
ENSG00000100575	9.361416537353395e-07	8.567450016835133
ENSG00000173660	9.58435977194713e-07	8.893852091661248
ENSG00000139193	9.697745422832554e-07	8.587194836555215
ENSG00000113742	9.697745422832658e-07	8.926638976907151
ENSG00000146223	9.697745422832658e-07	8.862069765832711
ENSG00000151623	9.812425801971066e-07	8.129519255908342
ENSG00000104907	1.0284381124471035e-06	8.865163567071086
ENSG00000132423	1.0405751359255166e-06	8.098707208361743
ENSG00000172667	1.0528503873959585e-06	8.786752373410243
ENSG00000241061	1.0528503873959585e-06	6.3463343084243
ENSG00000227034	1.0652653800596696e-06	6.294086804446542
ENSG00000141101	1.0778216429598184e-06	8.666353013774664
ENSG00000144381	1.0778216429598184e-06	8.889753731005511
ENSG00000198838	1.1033641757986147e-06	8.328375651055627
ENSG00000122026	1.1294905411206302e-06	8.914343894939938
ENSG00000177410	1.1698028897910943e-06	8.834928141861734
ENSG00000155438	1.1835463138502137e-06	8.697592998401378
ENSG00000178429	1.197445508910783e-06	6.773755427442936
ENSG00000226243	1.2257180151972964e-06	6.139821002976234
ENSG00000177283	1.254634192604168e-06	5.419456332074632
ENSG00000235863	1.254634192604168e-06	8.431714707495937
ENSG00000239415	1.329833770116671e-06	7.1845642294218575
ENSG00000168938	1.3611155571820363e-06	7.357225003639254
ENSG00000100304	1.377021498712017e-06	8.807786517890758
ENSG00000105185	1.377021498712017e-06	8.859518305796161
ENSG00000204396	1.3931066925582015e-06	8.676558853920865
ENSG00000178741	1.4258226173294958e-06	8.885655370349774
ENSG00000180198	1.4258226173294958e-06	8.691485518910913
ENSG00000164038	1.4258226173294958e-06	8.756516948200893
ENSG00000124614	1.4592790935118658e-06	7.642288140116691
ENSG00000228541	1.476290053320734e-06	5.996114346677257
ENSG00000235609	1.476290053320734e-06	5.968704957600362
ENSG00000144895	1.476290053320734e-06	8.885655370349774
ENSG00000130159	1.5108876280282907e-06	8.739118946160579
ENSG00000227008	1.5462666050497585e-06	6.3088661155748
ENSG00000163811	1.5462666050497585e-06	8.816987798619596
ENSG00000116251	1.5462666050497585e-06	8.902048812972726
ENSG00000106263	1.5824439202327868e-06	8.893852091661248
ENSG00000272798	1.638244688035373e-06	2.5482211947934754
ENSG00000108298	1.6382446880353818e-06	8.926638976907151
ENSG00000141076	1.755593221104559e-06	8.790850734065982
ENSG00000230383	1.755593221104559e-06	6.233051204553843
ENSG00000105576	1.8172663365827305e-06	8.821086159275334
ENSG00000243517	1.8172663365827305e-06	7.032228229062574
ENSG00000213885	1.9027537546534982e-06	6.344882055801716
ENSG00000220583	1.9027537546534982e-06	6.73258915593238
ENSG00000163517	1.9027537546534982e-06	7.816879040682344
ENSG00000096063	1.9469383546697654e-06	8.82673142055026
ENSG00000202014	1.9469383546697654e-06	3.2703991564620396
ENSG00000107829	2.0382931629453248e-06	8.740123505577941
ENSG00000219747	2.0382931629453248e-06	6.095584204455821
ENSG00000223598	2.0382931629453248e-06	2.2189343870661076
ENSG00000240509	2.0382931629453248e-06	6.491040686776294
ENSG00000138430	2.0617694349391073e-06	8.848770124448134
ENSG00000156482	2.0855061814878826e-06	8.897950452316989
ENSG00000235508	2.1095061743611406e-06	4.808817367038357
ENSG00000259418	2.158307127066926e-06	2.2959740279698675
ENSG00000108448	2.158307127066926e-06	7.817864947733157
ENSG00000265817	2.1831137721592535e-06	5.355032395031886
ENSG00000265112	2.2081950346431723e-06	5.45569974945553
ENSG00000005187	2.233553829651775e-06	8.222280492221985
ENSG00000027869	2.2591931018208712e-06	6.554572727062709
ENSG00000100528	2.337823676140054e-06	8.844671763792396
ENSG00000178715	2.364614903304121e-06	6.71119671349352
ENSG00000145194	2.4190874438755315e-06	8.43003475038849
ENSG00000230592	2.4467750441642546e-06	3.784927598659121
ENSG00000168028	2.474767775233256e-06	8.926638976907151
ENSG00000159788	2.474767775233256e-06	8.260970214601567
ENSG00000130511	2.474767775233256e-06	8.666353013774662
ENSG00000172382	2.6493146945794797e-06	6.750308502288432
ENSG00000214485	2.6493146945794797e-06	7.397511425462797
ENSG00000224578	2.6795354287912187e-06	8.239420918403543
ENSG00000235776	2.6795354287912187e-06	6.210705906102358
ENSG00000220848	2.772202685382816e-06	6.777000819692864
ENSG00000215086	2.835687089463246e-06	4.716850342192053
ENSG00000242715	2.835687089463246e-06	6.257648441109139
ENSG00000064652	2.8356870894632612e-06	8.357268818002575
ENSG00000188026	2.867951954332995e-06	6.407854402254666
ENSG00000140374	2.9335453592598314e-06	8.845676323209759
ENSG00000187123	2.9668813493730214e-06	5.358538209290403
ENSG00000213339	3.0005818933475533e-06	8.851321584484685
ENSG00000141447	3.0690919555276944e-06	8.210832637943026
ENSG00000180447	3.1746879140089017e-06	7.3881736358845185
ENSG00000224032	3.2106573181077104e-06	8.794949094721721
ENSG00000197961	3.2470188189424354e-06	8.76471366951237
ENSG00000114850	3.2470188189424354e-06	8.922540616251414
ENSG00000113356	3.2470188189424354e-06	8.307679205420158
ENSG00000118420	3.3209345229106594e-06	8.078553103928096
ENSG00000236330	3.4348524552930056e-06	4.85832818947991
ENSG00000135605	3.4348524552930238e-06	8.689396277089902
ENSG00000236801	3.512877004867522e-06	7.087799142628297
ENSG00000162913	3.5525260863286715e-06	6.336519917044812
ENSG00000181524	3.633120007987553e-06	8.24746593086021
ENSG00000225093	3.633120007987553e-06	6.9927415339397605
ENSG00000143947	3.715471648110139e-06	8.918442255595675
ENSG00000081913	3.842375253548376e-06	7.655365015414781
ENSG00000243829	3.885595507565836e-06	6.66882517658971
ENSG00000216866	3.929283233928606e-06	5.794126069168238
ENSG00000235621	3.929283233928606e-06	8.776004192062219
ENSG00000154743	3.973443270883843e-06	8.531569330350857
ENSG00000170365	4.018080504291113e-06	8.156065943452518
ENSG00000200087	4.018080504291113e-06	7.026897528655384
ENSG00000105426	4.108806344614728e-06	7.374451900727865
ENSG00000090661	4.10880634461475e-06	8.647408111115162
ENSG00000228903	4.108806344614764e-06	8.513628987108717
ENSG00000230202	4.154904965305387e-06	8.544326630533607
ENSG00000134333	4.248599012018343e-06	8.902048812972726
ENSG00000166226	4.344323255387235e-06	8.84057340313666
ENSG00000251537	4.392959812345575e-06	4.185801395103263
ENSG00000237506	4.442119755188624e-06	6.193540092598724
ENSG00000166532	4.491808470828615e-06	7.618954826861078
ENSG00000213280	4.491808470828615e-06	5.0924358208101825
ENSG00000219665	4.542031398863213e-06	8.251173659168932
ENSG00000231409	4.542031398863213e-06	5.190866275273988
ENSG00000160256	4.542031398863213e-06	8.362371738075675
ENSG00000228205	4.542031398863213e-06	7.395197420141643
ENSG00000198521	4.542031398863237e-06	6.890369303420211
ENSG00000117877	4.644101916848754e-06	7.685923450840265
ENSG00000247746	4.748375898176167e-06	7.306171439898031
ENSG00000173898	4.748375898176193e-06	8.87336028838256
ENSG00000124784	4.748375898176193e-06	8.593044740186922
ENSG00000073536	4.801353360335395e-06	8.513628987108719
ENSG00000227939	4.801353360335412e-06	7.381369935824301
ENSG00000132122	4.801353360335412e-06	5.945542309378577
ENSG00000261320	4.85489880633405e-06	1.1682941124859036
ENSG00000092096	5.019001553490274e-06	8.486202597794673
ENSG00000241680	5.019001553490292e-06	5.211248622528393
ENSG00000228981	5.074877726481603e-06	4.799057312673315
ENSG00000201772	5.3044204944997355e-06	6.210486792217772
ENSG00000180211	5.3044204944997355e-06	6.421285772504106
ENSG00000252213	5.3044204944997355e-06	2.4161043307883685
ENSG00000256604	5.363346707345848e-06	4.628795656093334
ENSG00000120705	5.422901740340055e-06	8.8774586490383
ENSG00000257913	5.4830920064715975e-06	5.978419137745862
ENSG00000138629	5.4830920064715975e-06	8.848770124448134
ENSG00000101400	5.483092006471627e-06	8.404777725881743
ENSG00000168661	5.730335846982756e-06	7.788837593798136
ENSG00000167775	5.793800666447294e-06	8.78574781399288
ENSG00000117016	5.793800666447315e-06	7.624243398647416
ENSG00000243680	5.8579405206906096e-06	6.217944846654664
ENSG00000171425	5.8579405206906096e-06	8.67810575454005
ENSG00000178982	5.9227622693254475e-06	8.893852091661248
ENSG00000179431	6.121388473436638e-06	6.335763710246177
ENSG00000169251	6.121388473436638e-06	8.770358930787294
ENSG00000166557	6.18900772762479e-06	8.8774586490383
ENSG00000242083	6.189007727624812e-06	5.322962300435993
ENSG00000135318	6.257344178461287e-06	6.8226286468373365
ENSG00000105676	6.257344178461309e-06	8.734478244303018
ENSG00000137720	6.396197802122859e-06	8.770358930787294
ENSG00000152642	6.396197802122859e-06	8.78829927402943
ENSG00000149806	6.466729716137091e-06	8.897950452316989
ENSG00000232445	6.5380083104439204e-06	4.624810362818478
ENSG00000137841	6.5380083104439204e-06	8.748320226889415
ENSG00000235065	6.610041133662698e-06	7.794126503861469
ENSG00000214612	6.682835806780559e-06	5.996187801957051
ENSG00000119705	6.682835806780559e-06	8.645861210495976
ENSG00000188766	6.756400023803855e-06	5.156545400714043
ENSG00000116649	6.756400023803855e-06	8.897950452316989
ENSG00000256338	6.830741552415319e-06	6.364731775644524
ENSG00000166272	6.981787987494678e-06	8.804692716652383
ENSG00000178105	7.1360387523175754e-06	8.725276963574178
ENSG00000146701	7.1360387523176136e-06	8.885655370349774
ENSG00000139112	7.214385979462046e-06	8.85696684575961
ENSG00000110060	7.214385979462085e-06	8.606886722773323
ENSG00000240184	7.214385979462085e-06	7.695639853212727
ENSG00000205871	7.293558708979264e-06	6.149712326654344
ENSG00000148357	7.3735652431469046e-06	4.917146243386422
ENSG00000184905	7.3735652431469046e-06	5.105900873875321
ENSG00000230587	7.454413963375455e-06	3.037589149124786
ENSG00000175768	7.536113330915987e-06	8.063626438938048
ENSG00000134001	7.536113330915987e-06	8.839026502517472
ENSG00000165732	7.70209825642808e-06	8.914343894939938
ENSG00000006625	7.70209825642808e-06	8.583843459458084
ENSG00000109107	7.786401142556866e-06	8.53002242973167
ENSG00000224728	7.786401142556866e-06	6.282144366105017
ENSG00000271538	7.871589333769122e-06	7.22011711187614
ENSG00000225793	7.871589333769122e-06	6.367087139922925
ENSG00000123892	8.044657200763615e-06	6.296849432346016
ENSG00000197180	8.132554872484503e-06	6.810899915103723
ENSG00000139352	8.311123323971593e-06	6.67288201311067
ENSG00000123545	8.311123323971593e-06	8.744221866233678
ENSG00000242265	8.311123323971593e-06	6.042445663511739
ENSG00000197696	8.311123323971593e-06	8.078857990414527
ENSG00000119280	8.493451107507033e-06	8.135130236047845
ENSG00000125520	8.493451107507033e-06	8.752418587545156
ENSG00000144935	8.493451107507033e-06	6.642974586362393
ENSG00000130584	8.774156990666871e-06	7.9065807568930335
ENSG00000243663	8.774156990666871e-06	4.612886014751284
ENSG00000185272	8.869687944657362e-06	7.4359981713859895
ENSG00000125485	8.869687944657362e-06	8.568454576252497
ENSG00000204314	8.966216385041006e-06	5.686303119335297
ENSG00000205339	9.063752244492242e-06	8.8774586490383
ENSG00000168273	9.16230554931052e-06	8.3905980444503
ENSG00000244716	9.16230554931052e-06	7.28853598314232
ENSG00000270170	9.261886420246529e-06	8.52592406907593
ENSG00000214274	9.261886420246529e-06	7.750677183128128
ENSG00000213326	9.362505073336342e-06	6.3076582433331945
ENSG00000216895	9.362505073336342e-06	8.351756613215908
ENSG00000231767	9.464171820741196e-06	7.350796473492913
ENSG00000221988	9.566897071594665e-06	8.291695047510771
ENSG00000197451	9.670691332856878e-06	8.869261927726823
ENSG00000087269	9.881529408751588e-06	8.745768766852866
ENSG00000008513	9.988594734219045e-06	8.737029704339568
ENSG00000229132	1.0096772093521954e-05	6.238234965283893
ENSG00000158109	1.020607249580632e-05	8.80368815723502
ENSG00000234332	1.020607249580632e-05	4.004700289913898
ENSG00000235837	1.0316507053315294e-05	5.025070576245966
ENSG00000224858	1.0316507053315294e-05	5.64240241996767
ENSG00000126249	1.065472834511386e-05	8.125315028248657
ENSG00000235225	1.0769812739685295e-05	3.475169252012629
ENSG00000245017	1.0769812739685332e-05	6.13395691888724
ENSG00000125743	1.0886088429043356e-05	8.85696684575961
ENSG00000249096	1.0886088429043356e-05	8.87336028838256
ENSG00000100116	1.1122260801940499e-05	7.798662807491894
ENSG00000240087	1.1122260801940499e-05	6.077882233440461
ENSG00000180530	1.1242181315289965e-05	8.294094798692512
ENSG00000169031	1.1363340784965977e-05	8.806239617271569
ENSG00000168906	1.1485751405105034e-05	8.897950452316989
ENSG00000256917	1.1609425483290675e-05	5.301904574020249
ENSG00000138741	1.1609425483290675e-05	7.518711742172264
ENSG00000178922	1.1609425483290675e-05	8.605339822154136
ENSG00000162878	1.1734375441539804e-05	5.013305843605269
ENSG00000249859	1.1734375441539867e-05	8.743217306816316
ENSG00000136271	1.1860613817297673e-05	8.82673142055026
ENSG00000084676	1.1860613817297673e-05	8.800594355996646
ENSG00000235174	1.1988153264440331e-05	8.00638244624598
ENSG00000188596	1.2117006554285305e-05	8.807786517890758
ENSG00000244363	1.224718657661021e-05	5.689275023662124
ENSG00000174100	1.2378706340679701e-05	8.726823864193365
ENSG00000173621	1.2378706340679767e-05	7.288790952960721
ENSG00000185641	1.2378706340679767e-05	7.532684272456809
ENSG00000177707	1.251157897628009e-05	8.440863054722803
ENSG00000241322	1.27814359900962e-05	3.6004841453046668
ENSG00000126458	1.27814359900962e-05	8.342679851857566
ENSG00000177917	1.27814359900962e-05	8.646323428711513
ENSG00000150779	1.27814359900962e-05	8.68839171767254
ENSG00000180573	1.3056865106636789e-05	8.8774586490383
ENSG00000271133	1.3056865106636789e-05	7.653006423349566
ENSG00000136295	1.3056865106636789e-05	8.361624754517068
ENSG00000138641	1.319670333844399e-05	8.765256010714193
ENSG00000105877	1.3480696525812441e-05	6.395923212067359
ENSG00000241494	1.3917690106239937e-05	5.673289587089235
ENSG00000172893	1.3917690106239937e-05	8.759610749439268
ENSG00000183971	1.4066346424869543e-05	5.208477766255703
ENSG00000179862	1.4216522961320904e-05	6.561448822275892
ENSG00000154537	1.4521496001916311e-05	3.9940858062394367
ENSG00000183298	1.4521496001916362e-05	6.798886802079371
ENSG00000224415	1.4676322504097448e-05	5.965619845515727
ENSG00000105929	1.4676322504097448e-05	2.8394327134476085
ENSG00000135828	1.4676322504097578e-05	8.481846661280178
ENSG00000117020	1.4676322504097578e-05	8.05535813175805
ENSG00000102387	1.4832729222513113e-05	6.098156073245824
ENSG00000269988	1.5150344829544761e-05	5.1129757831054565
ENSG00000272942	1.5150344829544761e-05	3.0702937704844664
ENSG00000235001	1.5150344829544761e-05	4.855542045421753
ENSG00000131725	1.5150344829544761e-05	8.594049299604285
ENSG00000150753	1.5311584831655752e-05	8.881557009694037
ENSG00000225159	1.5311584831655752e-05	5.209184053126214
ENSG00000133056	1.5311584831655752e-05	8.685297916434164
ENSG00000137177	1.5311584831655752e-05	7.595381913559268
ENSG00000181026	1.547446727940392e-05	8.855419945140422
ENSG00000220749	1.5805223317050912e-05	7.059714429859693
ENSG00000258561	1.5973129174513423e-05	5.447328045071546
ENSG00000114767	1.5973129174513423e-05	8.674549735086138
ENSG00000099624	1.614274201522993e-05	8.851321584484685
ENSG00000273281	1.6314078343544288e-05	6.964573109561845
ENSG00000106789	1.6314078343544376e-05	6.385120221817929
ENSG00000138442	1.6487154814299746e-05	8.711434980987779
ENSG00000128040	1.6487154814299892e-05	6.89733595808384
ENSG00000170854	1.6661988234118183e-05	8.767807470750743
ENSG00000025039	1.6838595562687922e-05	8.8774586490383
ENSG00000171931	1.6838595562687922e-05	4.238954602953991
ENSG00000233297	1.6838595562687922e-05	6.428853158410099
ENSG00000117461	1.7016993914064086e-05	8.629929986088563
ENSG00000237943	1.7379232921148956e-05	7.539887680099523
ENSG00000272899	1.7748845305128398e-05	7.842420830532159
ENSG00000160606	1.793646097636955e-05	7.206305571294509
ENSG00000091140	1.812597367045049e-05	8.807244176688933
ENSG00000123684	1.812597367045049e-05	8.397790206344412
ENSG00000135486	1.8317401619213107e-05	8.918442255595675
ENSG00000105819	1.8317401619213107e-05	8.843124863173209
ENSG00000080608	1.8510763219625246e-05	8.69349463774564
ENSG00000122140	1.8510763219625344e-05	8.718084801680066
ENSG00000220472	1.8510763219625344e-05	7.204266348732009
ENSG00000171227	1.851076321962541e-05	7.610872509671313
ENSG00000213398	1.870607703517317e-05	8.311182291372097
ENSG00000111245	1.870607703517317e-05	6.356670518683272
ENSG00000062485	1.8706077035173237e-05	8.8774586490383
ENSG00000164182	1.8706077035173335e-05	8.599489918522428
ENSG00000221027	1.910263640663945e-05	2.308314631383453
ENSG00000112699	1.930391993480078e-05	8.807786517890758
ENSG00000115107	1.930391993480078e-05	8.444881292392253
ENSG00000107187	1.9507231625443748e-05	4.776262347922001
ENSG00000174915	1.9507231625443748e-05	8.689396277089902
ENSG00000226948	1.9712590895905482e-05	5.413232458312319
ENSG00000105926	1.9920017338621613e-05	8.713444099822505
