# Supplementary material for: Machine learning predicts treatment sensitivity in multiple myeloma based on molecular and clinical information coupled with drug response
Source: PLoS One. 2021 Jul 28;16(7):e0254596. doi: 10.1371/journal.pone.0254596 (PMC8318243; doi:10.1371/journal.pone.0254596)
Supplement: S1 File — (ZIP) [file pone.0254596.s004.zip › Supplementary Material 1/t_8_14_myc/selected_genes_experiment_3.csv]

gene	pvalue	entropy
ENSG00000181418	6.052223983764094e-20	7.458009803642807
ENSG00000255650	1.7050082582754385e-17	5.334693778022846
ENSG00000176387	6.278966749017732e-17	5.814872986561965
ENSG00000203401	3.0076654440949492e-15	5.171657445895848
ENSG00000173638	5.534216602939684e-15	8.575904314005365
ENSG00000226329	1.5737764080093205e-14	6.5131454613261734
ENSG00000140263	1.6016738308571227e-14	8.294299441049294
ENSG00000198720	1.6589373434038475e-14	7.936763248600412
ENSG00000245248	3.8995945655857406e-14	4.527362152309991
ENSG00000136997	5.6050941989099336e-14	8.900501912353539
ENSG00000242071	1.093414348500729e-13	8.266153257660953
ENSG00000236305	1.7002304187791022e-13	5.975899924223506
ENSG00000228649	1.9463397129740144e-13	7.736835200541728
ENSG00000196411	2.1901922516811122e-13	7.731246007445978
ENSG00000188191	3.938061240161319e-13	8.469009238111141
ENSG00000231500	4.0042879734002434e-13	8.93073733756289
ENSG00000261373	5.401859271984421e-13	8.297935583489492
ENSG00000048162	9.162929511111352e-13	8.546211229997837
ENSG00000162004	9.625886223990324e-13	8.382739021983868
ENSG00000103253	1.572107918063433e-12	8.455629473740277
ENSG00000272711	1.7332757698638365e-12	6.465842899789111
ENSG00000230897	3.3613291123967883e-12	7.676954001952522
ENSG00000232472	4.4132626694679514e-12	8.303323268905663
ENSG00000180817	4.7799708165257555e-12	8.881557009694037
ENSG00000186603	5.0141779955453985e-12	7.6670829464079
ENSG00000230207	7.22526039183872e-12	7.176324351580201
ENSG00000136261	7.45757892356043e-12	8.76935437136993
ENSG00000137309	9.449682958464374e-12	8.833381241242547
ENSG00000159399	1.1233700151879745e-11	8.664059129596868
ENSG00000189007	1.3770884812643607e-11	8.580749658219709
ENSG00000242299	1.4658976297965053e-11	8.487411799568816
ENSG00000244313	1.536166564916444e-11	8.524377168456743
ENSG00000147955	1.880790565187994e-11	8.855419945140422
ENSG00000241741	1.8807905651880074e-11	6.713406372511118
ENSG00000229638	2.685373487787651e-11	8.502338464558866
ENSG00000137154	2.727121268637297e-11	8.93073733756289
ENSG00000123179	3.1811812429278385e-11	8.559715513739194
ENSG00000112306	3.230468064440156e-11	8.93073733756289
ENSG00000250321	4.00430525972216e-11	4.879813381970408
ENSG00000174444	5.951874254013232e-11	8.93073733756289
ENSG00000175886	6.042909956322355e-11	6.545353602918785
ENSG00000259479	7.816288348177467e-11	5.321190136695835
ENSG00000100060	8.055804544555646e-11	8.855419945140422
ENSG00000064102	8.818290585409413e-11	8.77345273202567
ENSG00000165801	1.0096207069888677e-10	8.729375324229917
ENSG00000244398	1.1554863809770658e-10	8.316285211445198
ENSG00000139239	1.861183427767659e-10	8.140980139679552
ENSG00000130255	1.888968065418778e-10	8.926638976907151
ENSG00000148303	2.2892720815255084e-10	8.93073733756289
ENSG00000089157	3.0721022211243474e-10	8.926638976907151
ENSG00000213598	3.354254960940394e-10	6.360072905440122
ENSG00000213862	3.770170385783651e-10	6.674688303406149
ENSG00000114942	3.8817856923164024e-10	8.93073733756289
ENSG00000185238	4.758765671191837e-10	8.598690001461847
ENSG00000218175	5.043070706994073e-10	8.42238037027884
ENSG00000198755	5.34395454265009e-10	8.918442255595675
ENSG00000214706	5.828440314159036e-10	8.810337977927308
ENSG00000232573	5.99927863643949e-10	8.457256497345753
ENSG00000232176	6.086523114393426e-10	5.042653600258934
ENSG00000197756	6.830568904357255e-10	8.93073733756289
ENSG00000071082	6.830568904357255e-10	8.922540616251414
ENSG00000169116	7.030045362671145e-10	8.9102455342842
ENSG00000162244	7.446219758361291e-10	8.922540616251414
ENSG00000198034	8.115970941729492e-10	8.926638976907151
ENSG00000168447	8.115970941729492e-10	8.79239763468517
ENSG00000185834	8.352032490890798e-10	7.314506840572065
ENSG00000239559	8.594796672804495e-10	7.167064632318345
ENSG00000148187	8.718750011877733e-10	8.774457291443031
ENSG00000162631	9.636664433603984e-10	6.66201763052877
ENSG00000105372	9.775271652258206e-10	8.93073733756289
ENSG00000225573	1.0498043187699062e-09	7.138239235419425
ENSG00000163584	1.5618512026247476e-09	8.852868485103873
ENSG00000232346	1.6760171501023048e-09	7.3054830127156976
ENSG00000104131	1.7983144597854264e-09	8.865163567071086
ENSG00000137970	1.8237985961644142e-09	7.920059296616732
ENSG00000189283	1.984270872817341e-09	8.423384929696203
ENSG00000120254	2.2511150592649134e-09	8.733473684885654
ENSG00000212664	2.661949567337104e-09	6.304985886054164
ENSG00000213261	2.8539494946432783e-09	6.782788012850807
ENSG00000101444	2.9755645764283894e-09	8.867715027107636
ENSG00000234648	2.9755645764283894e-09	7.495172069992573
ENSG00000175061	3.0172151668408916e-09	8.881557009694037
ENSG00000107833	3.279324032227454e-09	8.493190117332
ENSG00000017483	3.563592554134099e-09	8.888206830386324
ENSG00000240376	3.766308448376134e-09	8.33891919004687
ENSG00000123600	4.091623818781202e-09	8.745768766852866
ENSG00000133315	4.148442801010548e-09	8.518189565979995
ENSG00000227615	4.383510890613169e-09	8.079015322143634
ENSG00000205309	4.631546557456856e-09	7.573510547285077
ENSG00000106628	5.169336509336035e-09	8.852868485103873
ENSG00000091127	5.612154959966845e-09	8.6427674092576
ENSG00000140988	5.689466810240458e-09	8.922540616251414
ENSG00000241837	6.79404692982444e-09	8.703780600878128
ENSG00000181163	7.678409105742929e-09	8.93073733756289
ENSG00000197958	7.678409105742929e-09	8.918442255595675
ENSG00000234741	7.783334008374267e-09	8.889753731005511
ENSG00000138028	8.329267206508138e-09	6.843612498593012
ENSG00000188846	9.281223260776112e-09	8.922540616251414
ENSG00000163597	9.281223260776112e-09	8.68220411519579
ENSG00000241352	9.407424263619861e-09	5.498056577496395
ENSG00000228929	9.535295940790009e-09	7.136797745683934
ENSG00000173457	9.664859776897094e-09	8.784200913373693
ENSG00000166441	1.1058489094295922e-08	8.922540616251414
ENSG00000204805	1.18268333250785e-08	4.863002553615608
ENSG00000105640	1.214851221291733e-08	8.93073733756289
ENSG00000136942	1.3165501000213646e-08	8.918442255595675
ENSG00000188266	1.4265183012752734e-08	7.963957806073362
ENSG00000213442	1.4456953360276883e-08	8.54177517049706
ENSG00000196531	1.5249438724063633e-08	8.918442255595675
ENSG00000147100	1.566137934631408e-08	5.2980047701805
ENSG00000212802	1.719022208557855e-08	7.909912351123799
ENSG00000138131	1.765307913866727e-08	8.039554340964596
ENSG00000242125	1.7653079138667332e-08	8.807786517890758
ENSG00000170727	1.9115596344277217e-08	8.237384610084506
ENSG00000217716	2.0155402435976265e-08	6.106496395506524
ENSG00000197498	2.042383142913195e-08	8.662254653118925
ENSG00000242021	2.069573694780139e-08	5.465450837611935
ENSG00000225091	2.069573694780139e-08	5.557928349313239
ENSG00000146677	2.0971162672602766e-08	7.872471734528087
ENSG00000111716	2.0971162672602766e-08	8.918442255595675
ENSG00000237214	2.181900589047649e-08	6.921175728092509
ENSG00000229119	2.181900589047649e-08	7.3332855361077
ENSG00000171453	2.210895995717311e-08	8.606886722773323
ENSG00000226360	2.2402660721632234e-08	7.356741336656961
ENSG00000145592	2.2700155144406258e-08	8.93073733756289
ENSG00000227097	2.2700155144406258e-08	8.869261927726823
ENSG00000226084	2.361587854685588e-08	7.778432734169454
ENSG00000144852	2.3929028693591557e-08	7.202061006815009
ENSG00000176124	2.456749086613809e-08	8.309430748396126
ENSG00000230629	2.5556355178931754e-08	7.61162364732741
ENSG00000241556	2.589449760128972e-08	6.362571954285861
ENSG00000142937	2.589449760128972e-08	8.918442255595675
ENSG00000213553	2.589449760128972e-08	8.56435621559676
ENSG00000232956	2.7291105993201932e-08	8.832376681825183
ENSG00000114270	2.9524303264140694e-08	8.343222193059392
ENSG00000027869	3.0307444027888895e-08	6.5226477838931
ENSG00000100116	3.111076612904179e-08	7.80532565767643
ENSG00000137414	3.1520152197190106e-08	8.853873044521235
ENSG00000123975	3.277998234261569e-08	8.677101195122688
ENSG00000101220	3.321070196094726e-08	8.519274248383644
ENSG00000213609	3.3646921129483566e-08	6.51955381116385
ENSG00000108107	3.54481667815409e-08	8.918442255595675
ENSG00000112578	3.591292102822961e-08	8.567450016835133
ENSG00000144040	3.7831876352622997e-08	8.573557496325597
ENSG00000198521	3.7831876352622997e-08	6.93719104456409
ENSG00000249353	3.832697178242802e-08	7.727706974458224
ENSG00000273056	4.0898432142617874e-08	5.441167956389329
ENSG00000155380	4.0898432142617874e-08	8.78829927402943
ENSG00000152556	4.1432476729549745e-08	8.812889437963857
ENSG00000128567	4.655390250326461e-08	8.3824542566408
ENSG00000164587	4.655390250326461e-08	8.922540616251414
ENSG00000178715	4.655390250326461e-08	6.646700890449843
ENSG00000100316	4.839390371005739e-08	8.926638976907151
ENSG00000189046	5.161868806872384e-08	8.480299760660992
ENSG00000083845	5.434790883920151e-08	8.93073733756289
ENSG00000167992	5.434790883920151e-08	7.215592597883934
ENSG00000145425	5.434790883920151e-08	8.922540616251414
ENSG00000163013	5.721707795024351e-08	8.804692716652383
ENSG00000137054	5.795704328550212e-08	8.744221866233678
ENSG00000149273	5.9464958506996716e-08	8.93073733756289
ENSG00000214389	6.023313558788714e-08	8.188204282215654
ENSG00000104907	6.34033536446658e-08	8.865163567071086
ENSG00000100307	6.422088070728682e-08	8.893852091661248
ENSG00000239415	6.759455540091089e-08	7.2104052828838014
ENSG00000130511	6.759455540091114e-08	8.665810672572839
ENSG00000176871	6.934530385752609e-08	8.52337260903938
ENSG00000171858	6.934530385752682e-08	8.918442255595675
ENSG00000178035	7.205424597498742e-08	8.8774586490383
ENSG00000167747	7.297984813497133e-08	8.799589796579282
ENSG00000171759	7.297984813497184e-08	6.736041990271925
ENSG00000213315	7.486580788392375e-08	6.453465901611098
ENSG00000184787	7.67990443280501e-08	8.897950452316989
ENSG00000146731	7.67990443280501e-08	8.8774586490383
ENSG00000224631	7.67990443280501e-08	8.133840911287413
ENSG00000173621	7.67990443280501e-08	7.299064906021249
ENSG00000089009	7.778374849822155e-08	8.926638976907151
ENSG00000124787	8.289401165366691e-08	8.356521834443969
ENSG00000234797	8.395446932519147e-08	8.085665142835923
ENSG00000235552	8.611502894647496e-08	7.992282887800824
ENSG00000110700	8.945737728944689e-08	8.918442255595675
ENSG00000228933	8.945737728944689e-08	5.352333149971297
ENSG00000219470	8.945737728944689e-08	5.156673101754063
ENSG00000113328	9.175519085631846e-08	8.852868485103873
ENSG00000180573	1.0153270829332405e-07	8.889753731005511
ENSG00000137818	1.0282378688952966e-07	8.93073733756289
ENSG00000237857	1.0282378688952966e-07	7.779437293586816
ENSG00000161970	1.0413078758123402e-07	8.84057340313666
ENSG00000229994	1.0413078758123402e-07	7.785301357210587
ENSG00000087077	1.041307875812344e-07	8.705789719712852
ENSG00000107262	1.0545390024750273e-07	8.869261927726823
ENSG00000125691	1.0679331694922366e-07	8.93073733756289
ENSG00000080561	1.1231794304603644e-07	8.468004678693779
ENSG00000196507	1.1231794304603644e-07	8.655604832426638
ENSG00000164855	1.1518323833705033e-07	7.938991508060978
ENSG00000075290	1.1961455029670679e-07	6.307379837391721
ENSG00000214485	1.2112806822654352e-07	7.349892496482191
ENSG00000077348	1.2737003214403154e-07	8.716537901060878
ENSG00000230979	1.3060689425437412e-07	7.0317460376208185
ENSG00000136149	1.3060689425437412e-07	7.915676170617925
ENSG00000142541	1.3060689425437412e-07	8.93073733756289
ENSG00000156508	1.3225509958786819e-07	8.93073733756289
ENSG00000126602	1.390519473839095e-07	8.761157650058456
ENSG00000105193	1.4080337836068324e-07	8.926638976907151
ENSG00000196205	1.4080337836068324e-07	8.803145816033195
ENSG00000241680	1.4257619159942653e-07	5.1385537756135315
ENSG00000111845	1.4618697673990335e-07	8.662716871334466
ENSG00000224566	1.4802546177359043e-07	5.778256050891223
ENSG00000177707	1.4802546177359096e-07	8.400679365226004
ENSG00000240204	1.5176992150757385e-07	6.377480207923772
ENSG00000228981	1.5176992150757385e-07	4.812751882159936
ENSG00000137124	1.575593388580176e-07	8.637122147982675
ENSG00000237991	1.575593388580176e-07	6.51732272522919
ENSG00000114391	1.615372871796843e-07	8.922540616251414
ENSG00000186615	1.635625999682408e-07	7.242674220011985
ENSG00000144713	1.6561251815921907e-07	8.93073733756289
ENSG00000204387	1.6768733051457918e-07	8.869261927726823
ENSG00000234160	1.7191280910663547e-07	7.368571286165172
ENSG00000151623	1.7624141169776132e-07	8.137967930204272
ENSG00000171931	1.8067556813079625e-07	4.226668588512878
ENSG00000232341	1.852177633077644e-07	5.373761720602255
ENSG00000182899	1.9706273882424662e-07	8.926638976907151
ENSG00000198918	2.0200346142435463e-07	8.918442255595675
ENSG00000218426	2.045186241154827e-07	8.327575733995047
ENSG00000171119	2.045186241154827e-07	5.881416658696157
ENSG00000236552	2.045186241154827e-07	8.69349463774564
ENSG00000227034	2.0706411877802558e-07	6.2838350670654775
ENSG00000180822	2.1224752062401647e-07	8.549971891808534
ENSG00000244165	2.1224752062401647e-07	8.228844567053688
ENSG00000214113	2.1488614603888732e-07	8.65042178936725
ENSG00000183971	2.2025907166307172e-07	5.185505513941249
ENSG00000173898	2.2576204593018422e-07	8.885655370349774
ENSG00000205143	2.2856324778839469e-07	5.118865372618687
ENSG00000170889	2.3139810605375947e-07	8.926638976907151
ENSG00000113356	2.3139810605375947e-07	8.269656343612896
ENSG00000149100	2.371703574116063e-07	8.869261927726823
ENSG00000132423	2.401085442319208e-07	8.074579262642855
ENSG00000146223	2.401085442319208e-07	8.859518305796161
ENSG00000239246	2.401085442319208e-07	5.881572085567441
ENSG00000106263	2.5533636605454734e-07	8.897950452316989
ENSG00000145246	2.584922281298663e-07	8.85696684575961
ENSG00000105202	2.584922281298677e-07	8.881557009694037
ENSG00000243199	2.6491767132865433e-07	8.004683836771981
ENSG00000124743	2.748467462096864e-07	6.350228467590734
ENSG00000139112	2.782358115472623e-07	8.869261927726823
ENSG00000099800	2.886475785422195e-07	8.743217306816316
ENSG00000140474	2.9579728818512297e-07	8.902048812972726
ENSG00000241061	2.994361467610855e-07	6.30918590725346
ENSG00000271978	3.0684433192787467e-07	6.343143853853735
ENSG00000166200	3.1829032518910586e-07	8.87336028838256
ENSG00000104408	3.221966981907138e-07	8.902048812972726
ENSG00000160256	3.221966981907138e-07	8.351881132586405
ENSG00000186687	3.221966981907138e-07	8.678648095741876
ENSG00000184220	3.261494632976707e-07	8.736567486124029
ENSG00000233927	3.30149151837167e-07	8.918442255595675
ENSG00000269296	3.424351593473669e-07	5.173861821509707
ENSG00000169071	3.466279726875444e-07	8.455605198499429
ENSG00000272798	3.466279726875444e-07	2.604068293759361
ENSG00000198298	3.466279726875444e-07	7.691534430979767
ENSG00000221983	3.551631735734472e-07	8.926638976907151
ENSG00000137876	3.5950670198550634e-07	8.902048812972726
ENSG00000108448	3.5950670198550634e-07	7.857942770226005
ENSG00000226221	3.683485139649028e-07	7.576034817837313
ENSG00000145741	3.8200700924261143e-07	8.906147173628463
ENSG00000232445	3.913835905841825e-07	4.606945563782413
ENSG00000108561	3.913835905841825e-07	8.818534699238784
ENSG00000132359	3.913835905841825e-07	8.79750055475827
ENSG00000178773	3.9615501354584247e-07	5.467209882642612
ENSG00000134419	3.9615501354584247e-07	8.867715027107636
ENSG00000231767	4.0586728685030257e-07	7.270995147641956
ENSG00000204628	4.108094230638088e-07	8.926638976907151
ENSG00000165359	4.158097612619036e-07	8.828278321169446
ENSG00000144381	4.208689620344149e-07	8.885655370349774
ENSG00000064652	4.259876931654993e-07	8.347062977856375
ENSG00000235776	4.311666297083884e-07	6.1779337395592515
ENSG00000143947	4.524981897287606e-07	8.918442255595675
ENSG00000167658	4.5798853887306135e-07	8.93073733756289
ENSG00000248290	4.691632032393803e-07	5.146092734540009
ENSG00000115107	4.748489825407707e-07	8.44367209061811
ENSG00000181524	4.864211552753301e-07	8.2586233969218
ENSG00000005187	4.864211552753301e-07	8.223827392841173
ENSG00000118181	4.923090608915917e-07	8.926638976907151
ENSG00000100304	5.042923526458469e-07	8.78574781399288
ENSG00000179041	5.103893005761851e-07	8.620186364157899
ENSG00000265112	5.291109014744101e-07	5.473738884755875
ENSG00000268402	5.291109014744101e-07	6.797733668484401
ENSG00000239719	5.484957577246827e-07	6.189643646634852
ENSG00000095752	5.484957577246827e-07	6.0890544327033735
ENSG00000163517	5.685664793738545e-07	7.81427464714382
ENSG00000251537	5.964348074713198e-07	4.162071728747756
ENSG00000115268	6.036055862745073e-07	8.926638976907151
ENSG00000247626	6.256215072465123e-07	8.60889584160805
ENSG00000247746	6.256215072465123e-07	7.306924046330938
ENSG00000116649	6.33131148454321e-07	8.897950452316989
ENSG00000184924	6.33131148454321e-07	7.854206721933157
ENSG00000111832	6.484126894195524e-07	8.836475042480922
ENSG00000147604	6.484126894195524e-07	8.93073733756289
ENSG00000186056	6.640504429305211e-07	8.430914790435358
ENSG00000155130	6.640504429305211e-07	8.906147173628463
ENSG00000217130	6.800523977622162e-07	5.4747744711796145
ENSG00000138741	6.800523977622162e-07	7.550710361559533
ENSG00000197646	6.964267142465474e-07	7.987529250598361
ENSG00000112699	7.131817277782002e-07	8.748862568091242
ENSG00000105877	7.390467292226114e-07	6.362179593278645
ENSG00000134333	7.749468405502005e-07	8.897950452316989
ENSG00000138326	7.749468405502005e-07	8.922540616251414
ENSG00000228541	7.841817895161741e-07	6.013948414310234
ENSG00000178429	8.029717004287788e-07	6.752755135334342
ENSG00000180447	8.125290281291287e-07	7.41920533210079
ENSG00000261320	8.125290281291287e-07	1.1854008882868714
ENSG00000063046	8.125290281291287e-07	8.897950452316989
ENSG00000169857	8.319744366942624e-07	8.733473684885654
ENSG00000244716	8.518690100970671e-07	7.231707236315113
ENSG00000174748	8.619878425272212e-07	8.926638976907151
ENSG00000145912	8.619878425272212e-07	8.726823864193367
ENSG00000236330	8.722227231947319e-07	4.790351220568492
ENSG00000141447	9.143485317660367e-07	8.200389343081426
ENSG00000160221	9.361416537353395e-07	8.865163567071086
ENSG00000123892	9.361416537353395e-07	6.2850853440958785
ENSG00000235837	9.697745422832658e-07	5.06285952751184
ENSG00000155438	1.0045727749362018e-06	8.651221706427831
ENSG00000063177	1.0045727749362018e-06	8.922540616251414
ENSG00000109475	1.0164378194453845e-06	8.926638976907151
ENSG00000214274	1.0164378194453881e-06	7.766641558171149
ENSG00000139352	1.0284381124471143e-06	6.683031539461637
ENSG00000247095	1.0405751359255054e-06	7.591033068695887
ENSG00000216866	1.0405751359255166e-06	5.7909503600913785
ENSG00000080947	1.0652653800596696e-06	7.502504577149637
ENSG00000230383	1.0652653800596696e-06	6.208673485094926
ENSG00000165138	1.0652653800596696e-06	8.821086159275334
ENSG00000101400	1.0905207211390706e-06	8.373742383611813
ENSG00000087842	1.0905207211390706e-06	7.401266464399192
ENSG00000135828	1.1294905411206302e-06	8.483855780114904
ENSG00000183405	1.1562135578431739e-06	7.945878783468662
ENSG00000124614	1.1562135578431739e-06	7.684694127922761
ENSG00000107187	1.1562135578431739e-06	4.775474849973497
ENSG00000163811	1.1698028897910943e-06	8.800594355996646
ENSG00000204856	1.1698028897910943e-06	8.053944287627122
ENSG00000219747	1.1698028897910943e-06	6.035821089108929
ENSG00000235174	1.1835463138502137e-06	7.963052022008834
ENSG00000164038	1.1835463138502137e-06	8.713986441024328
ENSG00000172115	1.211502171348489e-06	8.897950452316989
ENSG00000185641	1.2257180151972964e-06	7.527818807099105
ENSG00000172809	1.2257180151972964e-06	8.914343894939938
ENSG00000105576	1.2257180151972964e-06	8.812889437963857
ENSG00000166272	1.2400947723239648e-06	8.820081599857971
ENSG00000092096	1.254634192604168e-06	8.46880459575436
ENSG00000102316	1.2992462050007551e-06	8.869261927726823
ENSG00000096063	1.3144541430861965e-06	8.818534699238784
ENSG00000213741	1.3144541430861965e-06	8.914343894939938
ENSG00000177410	1.3453869478124309e-06	8.82518451993107
ENSG00000213881	1.3611155571820435e-06	5.55235546450384
ENSG00000259418	1.4592790935118658e-06	2.300391576543865
ENSG00000198934	1.476290053320734e-06	8.067520157237002
ENSG00000179431	1.4934922103764861e-06	6.37707734386851
ENSG00000124784	1.4934922103764861e-06	8.582296558838896
ENSG00000196668	1.5642543982759762e-06	7.405332012696316
ENSG00000225093	1.6194368597473417e-06	7.023662589931239
ENSG00000213326	1.6382446880353818e-06	6.290259924416902
ENSG00000105676	1.6572630669515457e-06	8.720636261716615
ENSG00000226243	1.6572630669515457e-06	6.098160166492644
ENSG00000228205	1.6764942588733857e-06	7.371521915666501
ENSG00000214612	1.6959405493837537e-06	5.958435148917514
ENSG00000185905	1.7156042474963132e-06	8.881557009694037
ENSG00000272942	1.7354876858831604e-06	3.121367793188395
ENSG00000213585	1.775923233840666e-06	8.888206830386324
ENSG00000186468	1.775923233840666e-06	8.897950452316989
ENSG00000175505	1.775923233840666e-06	7.316006768840576
ENSG00000117877	1.775923233840666e-06	7.661808196336632
ENSG00000224032	1.7964801291254565e-06	8.784200913373693
ENSG00000160606	1.8382843106642357e-06	7.132440796512881
ENSG00000214357	1.8382843106642454e-06	5.464562263414217
ENSG00000110060	1.9027537546534982e-06	8.591497839567735
ENSG00000187243	1.9027537546534982e-06	4.239832504218492
ENSG00000172348	1.9247238447662964e-06	5.28527233312354
ENSG00000163931	1.9469383546697654e-06	8.867715027107636
ENSG00000168938	1.9469383546697756e-06	7.270263128402204
ENSG00000122406	1.9921110945787397e-06	8.926638976907151
ENSG00000172382	1.9921110945787464e-06	6.732538858544647
ENSG00000137841	2.01507462159691e-06	8.763709110095006
ENSG00000252213	2.0382931629453248e-06	2.329880215504931
ENSG00000159788	2.0382931629453248e-06	8.269371578269826
ENSG00000171793	2.133772213455903e-06	8.730922224849104
ENSG00000226851	2.1831137721592535e-06	6.048600176566624
ENSG00000180198	2.1831137721592535e-06	8.660503110142955
ENSG00000169684	2.2081950346431723e-06	6.260200461902194
ENSG00000163682	2.2851158255714674e-06	8.926638976907151
ENSG00000198242	2.2851158255714674e-06	8.906147173628463
ENSG00000271538	2.419087443875523e-06	7.2338377097692454
ENSG00000120158	2.4190874438755315e-06	8.685297916434164
ENSG00000184905	2.4467750441642415e-06	5.083877270671485
ENSG00000175602	2.474767775233256e-06	8.804692716652383
ENSG00000273032	2.474767775233256e-06	7.152111116120975
ENSG00000237506	2.5030688602628817e-06	6.137360062021117
ENSG00000230086	2.531681554877471e-06	5.133489148512121
ENSG00000188596	2.531681554877471e-06	8.783196353956331
ENSG00000231409	2.5606091474540973e-06	5.168129597769454
ENSG00000242265	2.589854959434114e-06	5.985457350591405
ENSG00000235609	2.740975915163932e-06	6.0149108639171
ENSG00000109107	2.8356870894632612e-06	8.482308879495717
ENSG00000139926	2.867951954332995e-06	8.709888080368591
ENSG00000204338	2.86795195433301e-06	6.351528400995427
ENSG00000221027	2.900570142093313e-06	2.328318279157769
ENSG00000236801	2.9005701420933237e-06	7.0795425072432625
ENSG00000213885	2.9005701420933237e-06	6.2755836190275085
ENSG00000218227	2.9335453592598314e-06	8.138019394929435
ENSG00000025039	3.0690919555276673e-06	8.881557009694037
ENSG00000243829	3.1039092256205257e-06	6.667189365358848
ENSG00000138430	3.1039092256205257e-06	8.84057340313666
ENSG00000145194	3.139106554069653e-06	8.460812516799667
ENSG00000105929	3.2106573181077104e-06	2.8539201771742384
ENSG00000213402	3.247018818942418e-06	8.639131266817401
ENSG00000160323	3.2470188189424354e-06	8.325948710389573
ENSG00000239672	3.283776509370927e-06	8.633023787326938
ENSG00000179528	3.3209345229106594e-06	5.824928117895518
ENSG00000271138	3.3964682589816865e-06	2.4956296503048483
ENSG00000127990	3.3964682589816865e-06	6.267210570889126
ENSG00000197451	3.4348524552930056e-06	8.865163567071086
ENSG00000010319	3.473653923054866e-06	7.092773123473012
ENSG00000227939	3.512877004867522e-06	7.366946838526167
ENSG00000168028	3.552526086328684e-06	8.926638976907151
ENSG00000171227	3.633120007987553e-06	7.5630202800728
ENSG00000165732	3.633120007987553e-06	8.926638976907151
ENSG00000081913	3.715471648110139e-06	7.585629747747111
ENSG00000224578	3.7573180449981714e-06	8.194729583537445
ENSG00000175265	3.799617680803364e-06	8.8774586490383
ENSG00000122643	3.929283233928606e-06	8.78729471461207
ENSG00000142676	3.973443270883843e-06	8.922540616251414
ENSG00000150764	4.063199868063806e-06	8.035381480196872
ENSG00000073536	4.108806344614728e-06	8.50589448401278
ENSG00000145431	4.108806344614728e-06	6.887559874115883
ENSG00000262814	4.154904965305387e-06	7.676384471266385
ENSG00000136295	4.154904965305409e-06	8.37647129652083
ENSG00000213621	4.24859901201832e-06	5.201494352794846
ENSG00000108387	4.248599012018343e-06	6.983556109177264
ENSG00000172785	4.296204749605247e-06	8.799589796579282
ENSG00000227008	4.442119755188624e-06	6.263355092874661
ENSG00000235508	4.542031398863213e-06	4.788978870589298
ENSG00000178562	4.592794032060543e-06	8.472565257565053
ENSG00000197696	4.592794032060568e-06	8.09244239714217
ENSG00000240509	4.644101916848754e-06	6.42910283829095
ENSG00000122026	4.695960653809542e-06	8.918442255595675
ENSG00000173660	4.85489880633405e-06	8.893852091661248
ENSG00000241322	4.90901805838966e-06	3.563550774507715
ENSG00000154743	4.963716995405508e-06	8.53721459162578
ENSG00000063438	4.963716995405508e-06	7.830054162696423
ENSG00000220472	4.963716995405552e-06	7.164862455152432
ENSG00000230202	5.019001553490292e-06	8.531026989149032
ENSG00000126249	5.074877726481603e-06	8.114976131614199
ENSG00000158109	5.13135156647467e-06	8.820081599857971
ENSG00000155099	5.246116750335767e-06	8.521078724861585
ENSG00000249859	5.246116750335767e-06	8.710430421570416
ENSG00000225793	5.246116750335767e-06	6.374375975742246
ENSG00000273281	5.246116750335767e-06	6.978023444970244
ENSG00000230592	5.3044204944997355e-06	3.7381637138510215
ENSG00000006625	5.3044204944997355e-06	8.563351656179396
ENSG00000166226	5.422901740340055e-06	8.852868485103873
ENSG00000124571	5.422901740340055e-06	8.865163567071086
ENSG00000213280	5.422901740340055e-06	5.069360859220421
ENSG00000139193	5.5439239808131945e-06	8.570801393932264
ENSG00000178741	5.543923980813215e-06	8.889753731005511
ENSG00000105185	5.667539268231594e-06	8.861065206415349
ENSG00000165689	5.667539268231594e-06	8.793944535304357
ENSG00000080608	5.667539268231594e-06	8.705789719712854
ENSG00000116251	5.667539268231594e-06	8.9102455342842
ENSG00000200087	5.667539268231594e-06	6.990077256401565
ENSG00000168661	5.730335846982756e-06	7.814532223002576
ENSG00000249096	6.054479219529539e-06	8.87336028838256
ENSG00000224728	6.054479219529571e-06	6.326989166212828
ENSG00000125485	6.121388473436638e-06	8.575104396944784
ENSG00000225200	6.121388473436638e-06	7.108531991419834
ENSG00000179862	6.189007727624812e-06	6.572092446157757
ENSG00000271133	6.326405091503312e-06	7.650063587235659
ENSG00000125869	6.466729716137091e-06	8.808248736106297
ENSG00000151131	6.466729716137091e-06	8.630729903149142
ENSG00000216895	6.466729716137091e-06	8.363251778122542
ENSG00000251350	6.5380083104439204e-06	6.595269013153281
ENSG00000219665	6.610041133662698e-06	8.288058905070573
ENSG00000221926	6.682835806780523e-06	7.955827047756109
ENSG00000198838	6.682835806780559e-06	8.31298676785004
ENSG00000123901	6.756400023803914e-06	6.5696330183748675
ENSG00000234753	6.830741552415319e-06	3.704863764160814
ENSG00000158050	6.830741552415319e-06	8.87336028838256
ENSG00000141076	6.90586823463619e-06	8.786752373410243
ENSG00000224389	6.90586823463619e-06	8.87336028838256
ENSG00000132122	6.981787987494678e-06	5.953938169046299
ENSG00000245017	6.981787987494678e-06	6.15793563923132
ENSG00000145087	7.1360387523175754e-06	5.672831682237662
ENSG00000178105	7.1360387523175754e-06	8.721178602918442
ENSG00000251680	7.1360387523176136e-06	4.081928314408486
ENSG00000233680	7.1360387523176136e-06	6.653727709510825
ENSG00000123213	7.214385979462085e-06	8.626916307836474
ENSG00000135686	7.293558708979264e-06	8.718627142881891
ENSG00000166557	7.454413963375429e-06	8.8774586490383
ENSG00000168487	7.70209825642808e-06	7.8076964123200545
ENSG00000131089	7.786401142556866e-06	8.730922224849104
ENSG00000223598	7.957671701341787e-06	2.1952964065739424
ENSG00000172878	7.957671701341787e-06	8.559253295523657
ENSG00000185272	7.95767170134183e-06	7.403454110910677
ENSG00000160055	7.95767170134183e-06	8.195191801752982
ENSG00000235621	8.044657200763573e-06	8.78984617464862
ENSG00000228624	8.044657200763615e-06	5.622307126186688
ENSG00000272960	8.044657200763615e-06	6.715303898877114
ENSG00000162522	8.132554872484503e-06	8.350414354953504
ENSG00000272899	8.132554872484532e-06	7.891191873687445
ENSG00000119705	8.311123323971593e-06	8.629467767873024
ENSG00000172893	8.311123323971593e-06	8.770358930787294
ENSG00000220848	8.774156990666871e-06	6.758073211702627
ENSG00000170515	8.774156990666871e-06	8.784200913373693
ENSG00000235863	8.869687944657362e-06	8.408333745335657
ENSG00000102383	9.063752244492242e-06	6.624920271225575
ENSG00000235408	9.16230554931052e-06	5.846007930351859
ENSG00000171490	9.261886420246529e-06	8.893852091661248
ENSG00000118420	9.261886420246529e-06	8.072160859094565
ENSG00000178922	9.362505073336342e-06	8.60049447793979
ENSG00000143198	9.362505073336342e-06	8.84057340313666
ENSG00000241923	9.464171820741196e-06	6.037644875090603
ENSG00000128040	9.566897071594716e-06	6.902071205347522
ENSG00000213178	9.670691332856878e-06	6.628210104415349
ENSG00000173702	9.881529408751588e-06	3.9896587719132763
ENSG00000200959	9.881529408751588e-06	3.841566996911009
ENSG00000257913	9.881529408751588e-06	5.980740176744779
ENSG00000213965	9.988594734219045e-06	8.499244663320491
ENSG00000151229	1.009677209352199e-05	8.432666333411326
ENSG00000236914	1.020607249580632e-05	5.464580741228743
ENSG00000165548	1.0316507053315294e-05	8.37930752190045
ENSG00000150753	1.0316507053315294e-05	8.8774586490383
ENSG00000177600	1.0316507053315294e-05	8.918442255595675
ENSG00000090661	1.0428086982293395e-05	8.682746456397613
ENSG00000187123	1.0428086982293451e-05	5.40020710373654
ENSG00000162129	1.0428086982293451e-05	8.624364847799923
ENSG00000185950	1.0769812739685332e-05	7.7089465930121435
ENSG00000228903	1.0769812739685332e-05	8.513086645906894
ENSG00000215086	1.0886088429043356e-05	4.691022362929301
ENSG00000107815	1.1003567163249003e-05	8.620186364157899
ENSG00000271192	1.1122260801940499e-05	5.499948232342246
ENSG00000177283	1.1122260801940499e-05	5.409637546328945
ENSG00000165102	1.1242181315289965e-05	8.723730062954992
ENSG00000117020	1.1363340784965977e-05	8.08721204345511
ENSG00000132471	1.1363340784965977e-05	8.852868485103873
ENSG00000221988	1.1485751405105034e-05	8.260917281099596
ENSG00000117016	1.1485751405105095e-05	7.5780566278872925
ENSG00000111671	1.1485751405105135e-05	8.24813279143253
ENSG00000120868	1.1485751405105135e-05	8.368559340552425
ENSG00000168906	1.1860613817297673e-05	8.902048812972726
ENSG00000164182	1.224718657661021e-05	8.589746296591766
ENSG00000123684	1.2247186576610318e-05	8.438231471699964
ENSG00000125520	1.2247186576610318e-05	8.754970047581706
ENSG00000220785	1.2378706340679701e-05	8.326491051591397
ENSG00000197461	1.251157897628009e-05	4.953291337989873
ENSG00000164841	1.251157897628009e-05	7.128349527508252
ENSG00000239103	1.2645817734762894e-05	3.698329174327487
ENSG00000225031	1.27814359900962e-05	6.350820239266446
ENSG00000256604	1.27814359900962e-05	4.652115139669328
ENSG00000130159	1.291844723992441e-05	8.743217306816318
ENSG00000169710	1.3196703338444108e-05	8.804692716652383
ENSG00000005801	1.3337975810463306e-05	8.72782842361073
ENSG00000220583	1.3337975810463306e-05	6.717425835213484
ENSG00000110888	1.3480696525812441e-05	8.778555652098769
ENSG00000172053	1.3770539345598314e-05	8.888206830386324
ENSG00000197961	1.3770539345598314e-05	8.774457291443031
ENSG00000117461	1.3770539345598314e-05	8.6427674092576
ENSG00000164615	1.4066346424869543e-05	8.815983239202232
ENSG00000232640	1.4066346424869543e-05	6.55883528003683
ENSG00000156467	1.4216522961320904e-05	8.875911748419112
ENSG00000148459	1.4216522961320904e-05	7.650327529699056
ENSG00000119280	1.4216522961320904e-05	8.120336627546054
ENSG00000164687	1.4368234510175004e-05	8.228440905214422
ENSG00000154537	1.4990731502382929e-05	3.9450540830381042
ENSG00000048544	1.5150344829544761e-05	8.722183162335803
ENSG00000109084	1.5150344829544761e-05	8.554612593666095
ENSG00000136933	1.5150344829544761e-05	8.697388356044595
ENSG00000114850	1.5311584831655752e-05	8.9102455342842
ENSG00000150779	1.5311584831655752e-05	8.673545175668776
ENSG00000177917	1.5311584831655752e-05	8.657613951261364
ENSG00000237943	1.5474467279403835e-05	7.555611656109798
ENSG00000184194	1.5639008087728533e-05	5.436983476228941
ENSG00000133131	1.5973129174513423e-05	8.536672250423958
ENSG00000213339	1.614274201522993e-05	8.869261927726823
ENSG00000156017	1.614274201522993e-05	8.798042895960094
ENSG00000228612	1.614274201522993e-05	2.132449906362678
ENSG00000233822	1.6314078343544288e-05	7.897041777319154
ENSG00000229132	1.6487154814299746e-05	6.223558017900307
ENSG00000137177	1.6487154814299892e-05	7.582845924515478
ENSG00000018236	1.6487154814299892e-05	8.70194893491587
ENSG00000181924	1.793646097636955e-05	8.783658572171868
ENSG00000224415	1.812597367045049e-05	5.922224005329167
ENSG00000135486	1.8317401619213107e-05	8.914343894939938
ENSG00000243517	1.8317401619213107e-05	7.000840807521796
ENSG00000100462	1.8510763219625246e-05	8.620728705359722
ENSG00000259236	1.851076321962541e-05	5.554484062047479
ENSG00000156475	1.870607703517317e-05	4.837841155948562
ENSG00000231852	1.8706077035173335e-05	6.460065725915712
ENSG00000229809	1.8903361797264004e-05	8.453620354905553
ENSG00000233266	1.910263640663945e-05	5.017549816115792
ENSG00000137720	1.910263640663945e-05	8.777551092681406
ENSG00000134001	1.930391993480078e-05	8.852868485103873
ENSG00000137098	1.9712590895905482e-05	7.5206754246094745
ENSG00000087269	1.9712590895905482e-05	8.747315667472057
ENSG00000162878	1.992001733862147e-05	4.9594830509343835
