# Supplementary material for: Machine learning predicts treatment sensitivity in multiple myeloma based on molecular and clinical information coupled with drug response
Source: PLoS One. 2021 Jul 28;16(7):e0254596. doi: 10.1371/journal.pone.0254596 (PMC8318243; doi:10.1371/journal.pone.0254596)
Supplement: S1 File — (ZIP) [file pone.0254596.s004.zip › Supplementary Material 1/t_8_14_myc/selected_genes_experiment_6.csv]

gene	pvalue	entropy
ENSG00000181418	1.0018107081330092e-18	7.468972890678339
ENSG00000255650	2.521988780609173e-17	5.337331038060544
ENSG00000173638	4.125825277495476e-16	8.603866089481594
ENSG00000176387	2.263603634038817e-15	5.813669067835037
ENSG00000226329	4.725354942644442e-15	6.494946243552232
ENSG00000140263	1.2727155849055598e-14	8.292920550656127
ENSG00000228649	1.859475958907508e-14	7.7420585569861124
ENSG00000203401	2.5737552619245838e-14	5.177802217243046
ENSG00000198720	2.8921186921252464e-14	7.924611113395399
ENSG00000236305	3.6495247565973015e-14	5.986172131566715
ENSG00000242071	6.100997203599573e-14	8.309768875722646
ENSG00000048162	3.227592533967827e-13	8.560677100772462
ENSG00000230897	4.920464291954664e-13	7.647752058210829
ENSG00000196411	5.169680263281699e-13	7.7203691850090435
ENSG00000231500	6.778815911784551e-13	8.933690654952235
ENSG00000136997	1.2190279173534264e-12	8.895337101778079
ENSG00000188191	1.631010628225995e-12	8.496444156939708
ENSG00000180817	1.7537383044006544e-12	8.90506079810152
ENSG00000174444	1.8405485471061804e-12	8.933690654952235
ENSG00000123179	2.341993157631149e-12	8.560340092518109
ENSG00000112306	2.9769197713757696e-12	8.933690654952235
ENSG00000245248	3.2757580711371646e-12	4.5453470119215735
ENSG00000244313	4.10853991477666e-12	8.531248962683376
ENSG00000272711	4.9097716793247835e-12	6.462679801860467
ENSG00000189007	6.004003524551146e-12	8.604868594585218
ENSG00000242299	7.423364761227171e-12	8.474911794949975
ENSG00000064102	7.780912265547462e-12	8.749100343078021
ENSG00000186603	8.750338741582189e-12	7.691706582900651
ENSG00000103253	1.0802564894015536e-11	8.464185593522906
ENSG00000229638	1.3638348967110891e-11	8.500534136489811
ENSG00000159399	1.3638348967110891e-11	8.679827739845043
ENSG00000241741	1.3797854228816123e-11	6.755370619497038
ENSG00000218175	1.4794016243488982e-11	8.415699896294793
ENSG00000230207	1.623260369538259e-11	7.199215586809523
ENSG00000232472	2.2175229208587334e-11	8.326465802177411
ENSG00000139239	2.5751483443604656e-11	8.139373553570392
ENSG00000137154	3.389796026436803e-11	8.933690654952235
ENSG00000225573	4.1616958902549383e-11	7.213260620430419
ENSG00000089157	4.355313014563657e-11	8.929600675402133
ENSG00000136261	4.355313014563657e-11	8.76700399850167
ENSG00000168447	5.847128818543037e-11	8.807903794002693
ENSG00000162244	6.924578874687455e-11	8.929600675402133
ENSG00000101444	7.491735241272296e-11	8.869253487254225
ENSG00000261373	9.270415224192714e-11	8.276046534218201
ENSG00000185238	9.374693319963776e-11	8.594683625277762
ENSG00000104131	1.1083789182254284e-10	8.88870087990111
ENSG00000181163	1.1083789182254284e-10	8.933690654952235
ENSG00000162004	1.2251905077811843e-10	8.441526461699887
ENSG00000147955	1.324295647120621e-10	8.858527285827156
ENSG00000148187	1.4633083715246157e-10	8.787453896252181
ENSG00000130255	1.4960869295429703e-10	8.933690654952235
ENSG00000189283	1.546606106118933e-10	8.457008139526327
ENSG00000148303	1.5812089764743133e-10	8.933690654952235
ENSG00000213862	1.5812089764743133e-10	6.694063470389318
ENSG00000259479	1.6710643002611595e-10	5.352280942071198
ENSG00000175061	2.1061907884024517e-10	8.880520920800906
ENSG00000162631	2.537988430970543e-10	6.604867415047337
ENSG00000140988	2.6515425135756827e-10	8.925510695852033
ENSG00000137309	2.739954306989899e-10	8.844713609953612
ENSG00000133315	3.334232025216546e-10	8.513602356378488
ENSG00000239559	3.520557143208388e-10	7.156149514659144
ENSG00000249353	3.520557143208388e-10	7.799688361784798
ENSG00000232346	4.5172623036943934e-10	7.3558800129178135
ENSG00000175886	4.871977523782135e-10	6.57489172208956
ENSG00000250321	5.032202746152245e-10	4.88698406758003
ENSG00000197756	5.253869488251649e-10	8.929600675402133
ENSG00000196507	5.664966186764257e-10	8.653487076202433
ENSG00000232176	7.980917991191782e-10	5.081304720153393
ENSG00000165801	9.363242882975442e-10	8.732199192758
ENSG00000114942	9.363242882975475e-10	8.933690654952235
ENSG00000213598	9.87401232403545e-10	6.399579261391073
ENSG00000105372	1.0302129575514613e-09	8.933690654952235
ENSG00000163597	1.0522933524805061e-09	8.683119438156774
ENSG00000198755	1.0978493768822825e-09	8.92142071630193
ENSG00000071082	1.3996590426712211e-09	8.92142071630193
ENSG00000217716	1.4144728446675674e-09	6.114347958283184
ENSG00000161970	1.4294396748510898e-09	8.835531145749782
ENSG00000176871	1.4598385952006375e-09	8.543518901333686
ENSG00000228929	1.4752738108902426e-09	7.160083832392822
ENSG00000237214	1.5712865685971183e-09	6.933532496262947
ENSG00000106628	1.6386557762423522e-09	8.860071023050395
ENSG00000111716	1.800709578661975e-09	8.92142071630193
ENSG00000244398	1.800709578661975e-09	8.365484852200838
ENSG00000198034	1.9374671105660104e-09	8.929600675402133
ENSG00000234648	2.0413040320375923e-09	7.504285845698721
ENSG00000104408	2.218838392775075e-09	8.90506079810152
ENSG00000105640	2.265524408778348e-09	8.933690654952235
ENSG00000197958	2.36178950268997e-09	8.92142071630193
ENSG00000214706	2.36178950268997e-09	8.810991268449168
ENSG00000227615	2.3864725501018627e-09	8.112420218332016
ENSG00000163584	2.4365960049435817e-09	8.8682509821506
ENSG00000137818	2.64756226140359e-09	8.933690654952235
ENSG00000101220	2.64756226140359e-09	8.526617751013662
ENSG00000169116	2.64756226140359e-09	8.913240757201724
ENSG00000100060	2.7030272540900875e-09	8.874887204027566
ENSG00000087077	2.7311832028606208e-09	8.71738301178083
ENSG00000232573	2.759625179505334e-09	8.478079228532048
ENSG00000240376	2.906225425989345e-09	8.333900305292747
ENSG00000083845	3.060412342957306e-09	8.929600675402133
ENSG00000213261	3.7609452355142515e-09	6.830372646485897
ENSG00000107833	3.799801158603416e-09	8.509512376828388
ENSG00000224566	3.878690863137932e-09	5.772982826740196
ENSG00000108107	4.959300111621288e-09	8.925510695852033
ENSG00000017483	5.2723157076818184e-09	8.887157142677873
ENSG00000205309	6.39592531823522e-09	7.623687584929254
ENSG00000213442	6.39592531823522e-09	8.522323547598306
ENSG00000234741	6.866109230252938e-09	8.88870087990111
ENSG00000226360	8.235170043968481e-09	7.393542377871296
ENSG00000230629	8.402785351143926e-09	7.650582821123769
ENSG00000171453	8.925816516455247e-09	8.628405966782207
ENSG00000237991	9.016017346378874e-09	6.52117463411234
ENSG00000171858	9.107105761263196e-09	8.913240757201724
ENSG00000178035	9.107105761263196e-09	8.88870087990111
ENSG00000145246	9.291979367446768e-09	8.843711104849987
ENSG00000188846	9.291979367446768e-09	8.925510695852033
ENSG00000146677	9.770299840237597e-09	7.902023421048535
ENSG00000214389	9.868801114111549e-09	8.233167419881333
ENSG00000167992	1.0068713420511942e-08	7.204178532943235
ENSG00000197498	1.0272567292397219e-08	8.636585925882411
ENSG00000179041	1.0375995845363943e-08	8.634500956539561
ENSG00000091127	1.146766287937072e-08	8.639673400328888
ENSG00000196531	1.16990403221412e-08	8.92142071630193
ENSG00000120254	1.16990403221412e-08	8.762914018951568
ENSG00000241352	1.1816427235170871e-08	5.5352073377904505
ENSG00000131469	1.2420777704386949e-08	8.929600675402133
ENSG00000242021	1.2420777704386949e-08	5.493435249482696
ENSG00000142937	1.2420777704386949e-08	8.92142071630193
ENSG00000185834	1.4420000934906285e-08	7.349650435412959
ENSG00000089009	1.5304527869082325e-08	8.933690654952235
ENSG00000138131	1.5456994316252372e-08	8.051968845450277
ENSG00000136942	1.56109386083812e-08	8.92142071630193
ENSG00000100316	1.592331647386193e-08	8.929600675402133
ENSG00000137970	1.6081778238101858e-08	7.927731333099552
ENSG00000147100	1.7065276883365297e-08	5.271536166962839
ENSG00000189046	1.7405932394289385e-08	8.496985389059322
ENSG00000166200	1.810720814258533e-08	8.854437306277056
ENSG00000173702	1.828677784672866e-08	3.942446276934463
ENSG00000144852	1.8835945356189282e-08	7.289531134580443
ENSG00000213553	1.9210936360779392e-08	8.581872454507844
ENSG00000170727	2.0380013040922662e-08	8.21191924089245
ENSG00000146731	2.140686089388196e-08	8.892790859451214
ENSG00000176124	2.140686089388196e-08	8.273216108890484
ENSG00000170889	2.1831541611926584e-08	8.929600675402133
ENSG00000228933	2.226441317088165e-08	5.398585451674742
ENSG00000204856	2.226441317088165e-08	8.053873816526105
ENSG00000241923	2.2705628780122277e-08	6.07510703781971
ENSG00000123975	2.4317870349309818e-08	8.695930608926693
ENSG00000227097	2.5787960829597306e-08	8.864161002600497
ENSG00000226084	2.6296928136286943e-08	7.802708542357525
ENSG00000113328	2.6296928136286943e-08	8.851891063950191
ENSG00000077348	2.73443339778517e-08	8.722475496434559
ENSG00000241837	2.7883138911640094e-08	8.726104203000647
ENSG00000235552	2.843226161601517e-08	8.002300644851514
ENSG00000144040	3.043823989121862e-08	8.598232372708253
ENSG00000138028	3.133946672755008e-08	6.904680638726115
ENSG00000178773	3.1954640523746857e-08	5.51455833074053
ENSG00000165359	3.2899467727817225e-08	8.813537510776033
ENSG00000145592	3.589979800120002e-08	8.933690654952235
ENSG00000110700	3.6249143856031155e-08	8.92142071630193
ENSG00000177707	3.695777567270461e-08	8.40718292894023
ENSG00000164587	3.767986412183026e-08	8.933690654952235
ENSG00000236330	3.954559359157945e-08	4.8226070734237645
ENSG00000145425	3.992936712231026e-08	8.92142071630193
ENSG00000167747	4.070780225781242e-08	8.784907653925318
ENSG00000136149	4.110253026929041e-08	7.931972711261407
ENSG00000184787	4.190317539933348e-08	8.896880839001316
ENSG00000228981	4.355018293770947e-08	4.809671766083275
ENSG00000123600	4.4397105359267305e-08	8.735286667204475
ENSG00000236552	4.6585026689648705e-08	8.716380506677204
ENSG00000151623	4.658502668964887e-08	8.150042784141554
ENSG00000105193	4.841045288141891e-08	8.933690654952235
ENSG00000212664	5.030529138319824e-08	6.324776069851168
ENSG00000105202	5.030529138319824e-08	8.896880839001316
ENSG00000188266	5.227209649701935e-08	7.945839212388454
ENSG00000247746	5.227209649701935e-08	7.296672597450258
ENSG00000166441	5.227209649701935e-08	8.925510695852033
ENSG00000225091	5.752155227717465e-08	5.592733471114633
ENSG00000213315	5.8631233087157674e-08	6.5053252512460435
ENSG00000241556	5.976169273833387e-08	6.37961666638755
ENSG00000229119	6.03348320677024e-08	7.3148745669097845
ENSG00000114391	6.149716820010047e-08	8.929600675402133
ENSG00000126602	6.208646163673901e-08	8.776727694825112
ENSG00000172809	6.449895163817243e-08	8.92142071630193
ENSG00000235776	6.511615330430427e-08	6.222206552543202
ENSG00000218426	6.764281007542592e-08	8.344830730585072
ENSG00000182899	6.764281007542592e-08	8.929600675402133
ENSG00000204805	6.894158132476609e-08	4.88688549080825
ENSG00000112578	7.026455042483261e-08	8.592137382950899
ENSG00000212802	7.093524520227025e-08	7.9086596429255005
ENSG00000231767	7.161215362577304e-08	7.321629442140828
ENSG00000180822	7.36807203592324e-08	8.53171023566739
ENSG00000273056	7.652923616184799e-08	5.470046133249975
ENSG00000204387	7.948453185049764e-08	8.876430941250804
ENSG00000171759	8.024049070839494e-08	6.745541196972475
ENSG00000137876	8.255047740523286e-08	8.88870087990111
ENSG00000167658	8.412619007649876e-08	8.933690654952235
ENSG00000149100	8.492495465948674e-08	8.8723409617007
ENSG00000124787	8.57310779306059e-08	8.366487357304464
ENSG00000178715	8.57310779306059e-08	6.716660632692236
ENSG00000171119	8.654462547993625e-08	5.804148638789471
ENSG00000147604	8.736566346121345e-08	8.929600675402133
ENSG00000132122	9.072606276986647e-08	5.863016212128983
ENSG00000186056	9.158556527240343e-08	8.415105838921678
ENSG00000117016	9.421175103282383e-08	7.562081180144184
ENSG00000108561	9.421175103282383e-08	8.825807449426337
ENSG00000230383	9.51032751537856e-08	6.193557302635338
ENSG00000227034	9.691094809966458e-08	6.26475250180115
ENSG00000186687	9.782724288454705e-08	8.672934468849318
ENSG00000204628	9.968511867327193e-08	8.929600675402133
ENSG00000149273	1.0062684941482217e-07	8.929600675402133
ENSG00000100307	1.0448083500681751e-07	8.896880839001316
ENSG00000132359	1.0847786294653387e-07	8.777730199928738
ENSG00000188766	1.105316139026537e-07	5.192479558393827
ENSG00000163931	1.105316139026537e-07	8.870797224477464
ENSG00000145741	1.1913034228446353e-07	8.90506079810152
ENSG00000174748	1.1913034228446353e-07	8.925510695852033
ENSG00000109107	1.202497646272449e-07	8.500534136489811
ENSG00000134419	1.2137938655520552e-07	8.874887204027566
ENSG00000214113	1.2251929791370805e-07	8.635042188659172
ENSG00000224631	1.2483035212163975e-07	8.195222314437688
ENSG00000247626	1.2718366137246609e-07	8.611504816462183
ENSG00000226243	1.2718366137246609e-07	6.1313556818027655
ENSG00000213609	1.283763944636781e-07	6.540149540485532
ENSG00000080947	1.3202004418054705e-07	7.462582157583747
ENSG00000027869	1.4356292555796693e-07	6.552215051050915
ENSG00000271978	1.4356292555796693e-07	6.397979229288717
ENSG00000145912	1.4490431008328962e-07	8.757280302178225
ENSG00000138326	1.5179560237448902e-07	8.92142071630193
ENSG00000099800	1.5464018118824887e-07	8.749100343078021
ENSG00000152556	1.6048519145684653e-07	8.824263712203102
ENSG00000155380	1.7123323835361735e-07	8.786451391148555
ENSG00000178741	1.7123323835361735e-07	8.88870087990111
ENSG00000108448	1.7282452580904141e-07	7.86669151422028
ENSG00000186615	1.7933422008814827e-07	7.2388146807733085
ENSG00000230979	1.843718113057782e-07	7.0447404323801806
ENSG00000214612	1.843718113057782e-07	5.998747812443271
ENSG00000163013	1.878061087639319e-07	8.831441166199681
ENSG00000155130	1.9130236462181035e-07	8.90506079810152
ENSG00000155438	1.948616580770895e-07	8.682373982171907
ENSG00000164038	1.948616580770895e-07	8.731196687654375
ENSG00000178429	2.0032119905792392e-07	6.782913459976688
ENSG00000142541	2.021737652458831e-07	8.933690654952235
ENSG00000232956	2.0592882890367984e-07	8.810450036329556
ENSG00000181524	2.078316146843494e-07	8.277767361424598
ENSG00000234797	2.078316146843494e-07	8.096568786993542
ENSG00000219470	2.0975143064023066e-07	5.1625455905257835
ENSG00000144381	2.1364274298059865e-07	8.892790859451214
ENSG00000216866	2.156145373841193e-07	5.8017476594143895
ENSG00000075290	2.17603958020436e-07	6.352347357685397
ENSG00000185905	2.176039580204368e-07	8.88461090035101
ENSG00000232341	2.1961115701066815e-07	5.409105536008821
ENSG00000171490	2.2574096431340975e-07	8.900970818551418
ENSG00000144713	2.2574096431340975e-07	8.933690654952235
ENSG00000239415	2.3417238968797606e-07	7.181359482849022
ENSG00000217130	2.473941313036826e-07	5.456107557857786
ENSG00000237857	2.5427333981948516e-07	7.8076496283995
ENSG00000173621	2.5427333981948516e-07	7.274737706678428
ENSG00000252213	2.566073084453135e-07	2.4128964405955657
ENSG00000235508	2.613376508863567e-07	4.81976759519914
ENSG00000221983	2.735359424531628e-07	8.92142071630193
ENSG00000137054	2.735359424531628e-07	8.769550240828533
ENSG00000196668	2.78568094057669e-07	7.414102409316438
ENSG00000180573	2.8111767080516955e-07	8.892790859451214
ENSG00000184220	2.8628478379693146e-07	8.745551595647532
ENSG00000227008	3.0788821176012817e-07	6.288019794062369
ENSG00000239719	3.0788821176012817e-07	6.195064993588605
ENSG00000213741	3.135308928435606e-07	8.917330736751827
ENSG00000226221	3.135308928435606e-07	7.6232653437489395
ENSG00000247095	3.1353089284356226e-07	7.587833397789259
ENSG00000063046	3.22183051475169e-07	8.909150777651623
ENSG00000105185	3.22183051475169e-07	8.84625734717685
ENSG00000186468	3.251181313289906e-07	8.900970818551418
ENSG00000173457	3.371194172493597e-07	8.797177592575624
ENSG00000115268	3.401860939664832e-07	8.929600675402133
ENSG00000235609	3.5272504073837187e-07	5.991757472837706
ENSG00000230202	3.527250407383737e-07	8.53325397289063
ENSG00000198918	3.527250407383737e-07	8.917330736751827
ENSG00000063177	3.5916111204685543e-07	8.929600675402133
ENSG00000114270	3.657107735302438e-07	8.359646911562242
ENSG00000133131	3.690288032302896e-07	8.565512536307434
ENSG00000113356	3.791586281005254e-07	8.260946170240176
ENSG00000240204	3.791586281005254e-07	6.354527959440148
ENSG00000137124	3.791586281005254e-07	8.642219642655752
ENSG00000104907	3.8259464327534923e-07	8.860071023050395
ENSG00000213885	3.8259464327534923e-07	6.327580866808141
ENSG00000156508	3.86060781092951e-07	8.933690654952235
ENSG00000169071	3.9664248659519756e-07	8.473263872992906
ENSG00000233927	4.0023168156753186e-07	8.92142071630193
ENSG00000100304	4.038522929216859e-07	8.805357551675828
ENSG00000235621	4.1490528675285787e-07	8.80381381445259
ENSG00000229994	4.2243594844692474e-07	7.8046678044600295
ENSG00000140374	4.2625070033292714e-07	8.8682509821506
ENSG00000241680	4.378959853798342e-07	5.174777920887348
ENSG00000175265	4.4184569926325865e-07	8.88870087990111
ENSG00000231409	4.458298661651518e-07	5.162833752326347
ENSG00000125520	4.5390271982834795e-07	8.76546026127843
ENSG00000177410	4.5390271982834795e-07	8.825807449426337
ENSG00000225200	4.6627771467959273e-07	7.1405082561467275
ENSG00000096063	4.7470834341332504e-07	8.842167367626747
ENSG00000244165	4.789787591644096e-07	8.236069284685207
ENSG00000228205	4.876313375237918e-07	7.388831207065983
ENSG00000184924	4.920141252289066e-07	7.838944380931156
ENSG00000239672	5.008942793146329e-07	8.648855864532717
ENSG00000117877	5.008942793146329e-07	7.70776784947996
ENSG00000131725	5.053922859793065e-07	8.63095220910907
ENSG00000135828	5.191219203434425e-07	8.485176723393028
ENSG00000198242	5.284746541090276e-07	8.90506079810152
ENSG00000163682	5.284746541090276e-07	8.925510695852033
ENSG00000165732	5.284746541090276e-07	8.92142071630193
ENSG00000169857	5.575208831013037e-07	8.754734059851364
ENSG00000080561	5.575208831013037e-07	8.504624116039913
ENSG00000242125	5.933609754040485e-07	8.831441166199681
ENSG00000271538	5.933609754040517e-07	7.193239250406246
ENSG00000130511	5.986594155372912e-07	8.646309622205854
ENSG00000073536	6.258451242002855e-07	8.46526805776213
ENSG00000141447	6.314236697777237e-07	8.166151264598783
ENSG00000198298	6.314236697777237e-07	7.691231178881614
ENSG00000106263	6.427253086062883e-07	8.896880839001316
ENSG00000064652	6.427253086062917e-07	8.375004324659026
ENSG00000113742	6.659180447252838e-07	8.92142071630193
ENSG00000102316	6.659180447252909e-07	8.866707244927362
ENSG00000213965	6.778156964550524e-07	8.503080378816676
ENSG00000243199	6.778156964550524e-07	8.009088265340234
ENSG00000163811	6.838413027179886e-07	8.80381381445259
ENSG00000185641	6.899186607389349e-07	7.537765269119432
ENSG00000187243	7.022303467086003e-07	4.19405612520568
ENSG00000006625	7.210968199067262e-07	8.563968799084195
ENSG00000225793	7.404526441216603e-07	6.376233756176673
ENSG00000234160	7.470154316738755e-07	7.367825946160833
ENSG00000172115	7.470154316738755e-07	8.896880839001316
ENSG00000259418	7.536344047118699e-07	2.3181051394199566
ENSG00000233016	7.670427623685858e-07	8.749100343078021
ENSG00000154743	7.806814640208047e-07	8.548611385987414
ENSG00000137414	7.875883809538512e-07	8.858527285827156
ENSG00000107262	8.015797540761576e-07	8.8682509821506
ENSG00000198838	8.015797540761576e-07	8.326670026042667
ENSG00000166557	8.086651844718796e-07	8.88461090035101
ENSG00000224858	8.158110999555917e-07	5.602389309810931
ENSG00000118181	8.158110999555917e-07	8.925510695852033
ENSG00000243829	8.158110999555917e-07	6.688987819862331
ENSG00000160256	8.230179972645258e-07	8.358848630323873
ENSG00000168661	8.302863770415838e-07	7.8208893268957596
ENSG00000124743	8.450096062751912e-07	6.380810803077113
ENSG00000237506	8.450096062751912e-07	6.143842349958833
ENSG00000111832	8.450096062751912e-07	8.835531145749782
ENSG00000140474	8.450096062751912e-07	8.90506079810152
ENSG00000219747	9.144435796436145e-07	6.053524689420662
ENSG00000151131	9.387892626323404e-07	8.660921579317769
ENSG00000139352	9.470427035823614e-07	6.649932916865312
ENSG00000240087	9.893721350831696e-07	6.045521946619333
ENSG00000120158	9.980545314124815e-07	8.709744284800237
ENSG00000180530	9.980545314124815e-07	8.283249679586186
ENSG00000148459	1.0068104738507584e-06	7.660246300722219
ENSG00000111845	1.0156405613647338e-06	8.614051058789048
ENSG00000141101	1.0245453975875818e-06	8.668303257179602
ENSG00000196205	1.0517145055646707e-06	8.785910159028942
ENSG00000239246	1.0517145055646707e-06	5.910556214381748
ENSG00000233680	1.0517145055646745e-06	6.589661491687309
ENSG00000236801	1.0702122675192834e-06	7.095095564744845
ENSG00000122643	1.0890239162056924e-06	8.798721329798862
ENSG00000138629	1.098549044378327e-06	8.84625734717685
ENSG00000228541	1.1374600765606176e-06	5.957521477530651
ENSG00000223598	1.1374600765606237e-06	2.220125802120055
ENSG00000214485	1.1574111603536663e-06	7.344625244632982
ENSG00000262814	1.1574111603536663e-06	7.692147775888838
ENSG00000198934	1.1776997984130538e-06	8.063056280729933
ENSG00000215086	1.17769979841306e-06	4.714699301670715
ENSG00000235863	1.1983314772647518e-06	8.44353147190714
ENSG00000214784	1.1983314772647518e-06	6.122891265221998
ENSG00000135318	1.1983314772647518e-06	6.812345789649846
ENSG00000230592	1.2299344088472665e-06	3.7370830199823377
ENSG00000179131	1.2514482556205533e-06	4.03672027920433
ENSG00000171863	1.2514482556205533e-06	8.917330736751827
ENSG00000205143	1.262340909774401e-06	5.186026243029547
ENSG00000219665	1.262340909774401e-06	8.265781605775148
ENSG00000220472	1.273325025467717e-06	7.1455204440796365
ENSG00000105576	1.284401340520193e-06	8.821717469876237
ENSG00000268402	1.284401340520193e-06	6.779801642329712
ENSG00000176399	1.3068335484657649e-06	6.553482926198588
ENSG00000240509	1.3764214728137846e-06	6.481187724652723
ENSG00000223653	1.3764214728137846e-06	4.602160666001205
ENSG00000128567	1.4004018975010399e-06	8.36419816409636
ENSG00000179820	1.4004018975010399e-06	8.56677209052982
ENSG00000224415	1.4125427586592827e-06	5.925821650718303
ENSG00000249096	1.4621294757424234e-06	8.88461090035101
ENSG00000138741	1.4875483632143541e-06	7.498308374357592
ENSG00000101400	1.5004171250208874e-06	8.416445352279661
ENSG00000135605	1.5004171250208874e-06	8.661125803183022
ENSG00000213326	1.5529742797904577e-06	6.312077693775988
ENSG00000183971	1.6922516393502457e-06	5.22574124057271
ENSG00000243517	1.7068239571611665e-06	7.048720835803828
ENSG00000214357	1.7363324303315294e-06	5.4105008704595265
ENSG00000178105	1.751270520339949e-06	8.74092038397782
ENSG00000114850	1.7968319669605464e-06	8.92142071630193
ENSG00000105877	1.812271485727322e-06	6.427880318300468
ENSG00000257913	1.812271485727322e-06	5.9729113152942634
ENSG00000123892	1.8435351173692969e-06	6.3184380266960245
ENSG00000122026	1.8593612701118577e-06	8.92142071630193
ENSG00000110060	1.8593612701118577e-06	8.624315987232103
ENSG00000173898	1.875318353611827e-06	8.88461090035101
ENSG00000201512	1.875318353611827e-06	6.000783784985489
ENSG00000220583	1.9076294782140306e-06	6.732911379390388
ENSG00000172053	1.9076294782140306e-06	8.896880839001316
ENSG00000092096	1.9404769009037155e-06	8.47396211509985
ENSG00000132423	1.9404769009037155e-06	8.124148924862709
ENSG00000175505	1.9404769009037155e-06	7.313344170118839
ENSG00000177283	1.9571043869617025e-06	5.327238802607756
ENSG00000122122	2.0423229825623355e-06	8.832443671303306
ENSG00000119280	2.059790662726364e-06	8.079824646660853
ENSG00000166532	2.1311121563662154e-06	7.5901314482420315
ENSG00000116251	2.1493109758747576e-06	8.90506079810152
ENSG00000242715	2.167659505367845e-06	6.261131631430324
ENSG00000152642	2.261689455141553e-06	8.76546026127843
ENSG00000139193	2.280961361898739e-06	8.600778615035118
ENSG00000245017	2.3003914355198266e-06	6.120236037733365
ENSG00000164855	2.339731071475428e-06	7.909162518411858
ENSG00000220848	2.3596431512824077e-06	6.759890523602439
ENSG00000102383	2.420363741751756e-06	6.671237749675782
ENSG00000168938	2.440936362504772e-06	7.285454481524419
ENSG00000100528	2.461677372898947e-06	8.855981043500291
ENSG00000198521	2.461677372898947e-06	6.817832986266666
ENSG00000143947	2.4825880942157545e-06	8.929600675402133
ENSG00000168028	2.4825880942157545e-06	8.933690654952235
ENSG00000233476	2.503669857617458e-06	8.155794816683748
ENSG00000105929	2.5463518851482335e-06	2.8324900298985765
ENSG00000180198	2.5679548616370245e-06	8.67064527564121
ENSG00000162913	2.63382812958239e-06	6.258194878993106
ENSG00000272798	2.656145304898538e-06	2.543849173861663
ENSG00000100116	2.6786445357886063e-06	7.844216863851911
ENSG00000159788	2.701327245542217e-06	8.256110734705207
ENSG00000164687	2.7704906403384578e-06	8.237665847161946
ENSG00000133056	2.817543538637767e-06	8.685204407499624
ENSG00000146223	2.8175435386377767e-06	8.85698354860392
ENSG00000261320	2.841357609541538e-06	1.1852625669852428
ENSG00000240616	2.841357609541538e-06	7.122395893670199
ENSG00000241061	2.9385664806298093e-06	6.340372197677675
ENSG00000177600	2.9633644807693606e-06	8.92142071630193
ENSG00000156467	2.988363887793403e-06	8.870797224477464
ENSG00000225093	2.988363887793403e-06	7.037921759139815
ENSG00000226525	3.0135662687625595e-06	6.3061357194423024
ENSG00000107815	3.0904071005826566e-06	8.629408471885831
ENSG00000172382	3.1426784471600188e-06	6.759082030198595
ENSG00000213864	3.1691322359401757e-06	5.026795295673296
ENSG00000213104	3.1691322359401757e-06	4.396352566333983
ENSG00000122406	3.1691322359401757e-06	8.929600675402133
ENSG00000139112	3.1691322359401926e-06	8.880520920800906
ENSG00000185272	3.1958002977516673e-06	7.406725942913437
ENSG00000124313	3.1958002977516673e-06	8.635042188659172
ENSG00000205339	3.1958002977516847e-06	8.896880839001316
ENSG00000185028	3.222684294838229e-06	6.3963870152997755
ENSG00000259660	3.3046487048212503e-06	5.4311383615150675
ENSG00000138430	3.304648704821268e-06	8.847801084400087
ENSG00000180211	3.304648704821268e-06	6.410969320700997
ENSG00000218227	3.3604023519688454e-06	8.139559163212995
ENSG00000081913	3.3886175612318784e-06	7.584854702116608
ENSG00000168906	3.445733501143116e-06	8.891247122227975
ENSG00000108298	3.503775286993903e-06	8.929600675402133
ENSG00000108387	3.533147852676411e-06	6.963430603165051
ENSG00000144935	3.5627572828644707e-06	6.578249607511855
ENSG00000166226	3.5926054062095856e-06	8.847801084400087
ENSG00000135686	3.6836004237337297e-06	8.714836769453965
ENSG00000080608	3.6836004237337297e-06	8.696933114030319
ENSG00000100575	3.7144218762517764e-06	8.54097265900682
ENSG00000090661	3.776810811209618e-06	8.678825234741415
ENSG00000165138	3.872288158747874e-06	8.842167367626747
ENSG00000248290	3.904626790977914e-06	5.186288310691527
ENSG00000173660	4.003208980157967e-06	8.900970818551418
ENSG00000132471	4.138382061625871e-06	8.8682509821506
ENSG00000126249	4.20760430399059e-06	8.12978264163605
ENSG00000188026	4.277939418800701e-06	6.35696379109817
ENSG00000145087	4.385566225230511e-06	5.6174023476814
ENSG00000197961	4.38556622523055e-06	8.763916524055194
ENSG00000150779	4.4220169593846e-06	8.690838124272963
ENSG00000197180	4.495794360364513e-06	6.823277634733677
ENSG00000269296	4.570754591124809e-06	5.10381174451298
ENSG00000228903	4.7634496878533395e-06	8.539428921783582
ENSG00000145194	4.7634496878533395e-06	8.457088098661924
ENSG00000202014	4.802914902225735e-06	3.2886882187459547
ENSG00000160323	4.842694351033518e-06	8.28340107819794
ENSG00000204165	4.842694351033518e-06	6.733983631464138
ENSG00000225912	4.8827904267909525e-06	4.555516762364405
ENSG00000151229	4.963942115850775e-06	8.46526805776213
ENSG00000123213	5.04638945772926e-06	8.650940833875568
ENSG00000109084	5.088105165735279e-06	8.57569750561489
ENSG00000213303	5.172533146610981e-06	5.508832088538765
ENSG00000171792	5.172533146610999e-06	8.587967444265198
ENSG00000221027	5.215250469913378e-06	2.292484572885296
ENSG00000213087	5.215250469913378e-06	5.701430131507864
ENSG00000005893	5.258306745778384e-06	8.88461090035101
ENSG00000232445	5.258306745778413e-06	4.7560494356515095
ENSG00000142867	5.433973072331788e-06	8.435555736672189
ENSG00000200959	5.47876304745085e-06	3.827446861253937
ENSG00000271646	5.523907681090514e-06	8.442733190668768
ENSG00000271225	5.523907681090514e-06	5.251459383631255
ENSG00000142676	5.523907681090533e-06	8.92142071630193
ENSG00000130159	5.6152716789926805e-06	8.747556605854784
ENSG00000123901	5.708086769753929e-06	6.589345821298222
ENSG00000112699	5.75504534275294e-06	8.790541370698659
ENSG00000139190	5.755045342752991e-06	8.815081247999272
ENSG00000137841	5.755045342752991e-06	8.746012868631546
ENSG00000128040	5.802374969777474e-06	6.871938749989824
ENSG00000258878	5.8500784524298975e-06	3.7759437729857925
ENSG00000228624	5.946618291539449e-06	5.640984558418231
ENSG00000260719	5.946618291539449e-06	8.320086629419201
ENSG00000168487	6.044687676844921e-06	7.786401449410619
ENSG00000005187	6.094303169055838e-06	8.19213483999121
ENSG00000105426	6.094303169055838e-06	7.27649219439734
ENSG00000187266	6.348306220285995e-06	8.425832040348746
ENSG00000117020	6.50555645252136e-06	8.015111815621434
ENSG00000216895	6.558799574181637e-06	8.38251878690996
ENSG00000171425	6.721051715438037e-06	8.68975566003374
ENSG00000123684	6.721051715438061e-06	8.347376972911936
ENSG00000244716	6.7759872276284454e-06	7.250774745051355
ENSG00000091140	6.8313537985179275e-06	8.75982654450509
ENSG00000179528	6.8313537985179275e-06	5.813894522089332
ENSG00000176998	6.887154657894837e-06	4.689679232445376
ENSG00000224728	6.943393058493525e-06	6.303809880487895
ENSG00000136295	6.943393058493587e-06	8.367285638542835
ENSG00000136271	7.0000722761476894e-06	8.833987408526543
ENSG00000138442	7.0000722761476894e-06	8.706656810353762
ENSG00000125869	7.0571956099439585e-06	8.80736256188308
ENSG00000220785	7.23126365111244e-06	8.35138699332644
ENSG00000180447	7.23126365111244e-06	7.334990247087536
ENSG00000257696	7.290196910852987e-06	4.371244993062631
ENSG00000224032	7.349591136424979e-06	8.791543875802283
ENSG00000213402	7.409449769722448e-06	8.631546266482186
ENSG00000171931	7.409449769722487e-06	4.264466089219812
ENSG00000224578	7.409449769722487e-06	8.240833280744022
ENSG00000152669	7.469776276997723e-06	5.877736888737986
ENSG00000125485	7.530574149022765e-06	8.58133122238823
ENSG00000213881	7.5918469012529525e-06	5.584803397534421
ENSG00000167550	7.65359807398976e-06	8.062257999491566
ENSG00000118420	7.71583123254621e-06	8.080498663169568
ENSG00000164841	7.71583123254621e-06	7.1085507974474
ENSG00000105676	7.778549967412452e-06	8.725562970881034
ENSG00000183248	7.77854996741248e-06	5.728709902321416
ENSG00000213585	7.905458654922012e-06	8.874887204027566
ENSG00000221926	7.969655915937485e-06	7.972041480266383
ENSG00000200087	8.365474625124671e-06	6.984089318820815
ENSG00000165102	8.365474625124745e-06	8.735286667204475
ENSG00000187676	8.365474625124745e-06	8.42274456590227
ENSG00000271138	8.433252259597514e-06	2.432714944863325
ENSG00000116649	8.50155667590373e-06	8.896880839001316
ENSG00000154545	8.50155667590373e-06	2.9703737625562097
ENSG00000178922	8.63976150513156e-06	8.591596150831284
ENSG00000164182	8.639761505131637e-06	8.569602515857536
ENSG00000197696	8.780120690391634e-06	8.10866724703627
ENSG00000234753	8.851118155947708e-06	3.706130142343463
ENSG00000163517	8.922666253899344e-06	7.792450691063227
ENSG00000251680	8.922666253899375e-06	4.150547844760244
ENSG00000172878	8.994769057459543e-06	8.558876314430467
ENSG00000231006	9.067430668367764e-06	4.70023888591596
ENSG00000184905	9.067430668367811e-06	4.991839004701619
ENSG00000215021	9.214446862943702e-06	8.860071023050395
ENSG00000213339	9.288809794413696e-06	8.854437306277056
ENSG00000107829	9.439266414554914e-06	8.708200547577
ENSG00000179862	9.439266414554914e-06	6.495327253584193
ENSG00000115107	9.515368627299053e-06	8.42917656391398
ENSG00000107187	9.515368627299053e-06	4.80027615127087
ENSG00000228323	9.592059174179685e-06	5.85901674353602
ENSG00000259236	9.984489771180473e-06	5.539490674190076
ENSG00000156017	1.006480246119412e-05	8.817627490326135
ENSG00000166278	1.006480246119412e-05	8.33147832769554
ENSG00000047644	1.0227290395700695e-05	8.876430941250804
ENSG00000214274	1.030947477735042e-05	7.760279478253511
ENSG00000226948	1.0309474777350475e-05	5.362390473067025
ENSG00000160221	1.039229224634363e-05	8.864161002600497
ENSG00000136270	1.0729986448278217e-05	8.787453896252181
ENSG00000265817	1.0816039728072046e-05	5.345436500782954
ENSG00000128915	1.0902754473778442e-05	8.850347326726952
ENSG00000177917	1.0902754473778539e-05	8.657035823632922
ENSG00000126458	1.0902754473778539e-05	8.355761155877396
ENSG00000178562	1.0902754473778539e-05	8.512058619155251
ENSG00000144895	1.1346420953010853e-05	8.88461090035101
ENSG00000146701	1.1437207426147594e-05	8.887157142677873
ENSG00000076043	1.1713763789186985e-05	8.798721329798862
ENSG00000197451	1.1901683438775322e-05	8.880520920800906
ENSG00000184867	1.2286227557558074e-05	8.732740424877614
ENSG00000232640	1.2384208055355054e-05	6.55632810549811
ENSG00000005801	1.2384208055355054e-05	8.699018083373169
ENSG00000158109	1.2482937103157632e-05	8.810991268449168
ENSG00000178078	1.2482937103157722e-05	8.120006120059104
ENSG00000249859	1.2582420147199359e-05	8.739917878874191
ENSG00000251537	1.2582420147199359e-05	4.16115177659653
ENSG00000171793	1.2682662671152296e-05	8.7122905271271
ENSG00000147573	1.2682662671152296e-05	8.588765725503569
ENSG00000151726	1.2682662671152364e-05	8.5439801743177
ENSG00000265112	1.288544828211977e-05	5.474136460588368
ENSG00000166272	1.2988002525844537e-05	8.795633855352385
ENSG00000161031	1.2988002525844537e-05	5.132654047827849
ENSG00000174915	1.3300378756849289e-05	8.687209417706876
ENSG00000179431	1.3300378756849289e-05	6.355913070754485
ENSG00000228590	1.3406094378727556e-05	7.139102914688172
ENSG00000185950	1.3406094378727556e-05	7.6778929070271085
ENSG00000242083	1.3406094378727627e-05	5.342443766838125
ENSG00000197646	1.3512614726850651e-05	7.999668832013472
ENSG00000189056	1.3728092968198198e-05	8.315298745347377
ENSG00000124571	1.3946860614240994e-05	8.8723409617007
ENSG00000130584	1.4508486045626678e-05	7.880828067313157
ENSG00000087269	1.4623381064708644e-05	8.738374141650954
ENSG00000137720	1.4623381064708644e-05	8.775183957601874
ENSG00000104205	1.4623381064708697e-05	8.37625826750583
ENSG00000228612	1.4739147195320198e-05	2.1517274139998785
ENSG00000180172	1.4739147195320198e-05	3.8875601158588395
ENSG00000150054	1.4739147195320276e-05	6.700236735431378
ENSG00000273032	1.4973317973443403e-05	7.176832235930181
ENSG00000183298	1.5331265995674955e-05	6.725804039961543
ENSG00000136840	1.5331265995674955e-05	8.900970818551418
ENSG00000119705	1.5452392285344027e-05	8.634580915675159
ENSG00000135486	1.5452392285344027e-05	8.92142071630193
ENSG00000242013	1.5452392285344027e-05	7.3527538442528595
ENSG00000134333	1.5574434588991876e-05	8.909150777651623
ENSG00000272942	1.5574434588991876e-05	3.0753075379547288
ENSG00000233380	1.5574434588991876e-05	3.7693716272394133
ENSG00000168994	1.56973994968379e-05	7.108102095385454
ENSG00000144161	1.6071896420455212e-05	8.63303717845192
ENSG00000240342	1.619861854620641e-05	8.382101819520006
ENSG00000271192	1.6326296903936054e-05	5.571461524346424
ENSG00000197258	1.6454938356541976e-05	7.458813275157068
ENSG00000196756	1.6584549813378442e-05	8.69538937680708
ENSG00000106868	1.6584549813378442e-05	7.752746401779925
ENSG00000149806	1.6584549813378442e-05	8.913240757201724
ENSG00000162129	1.671513823054958e-05	8.65857956085616
ENSG00000063438	1.6979274005829417e-05	7.848016711440354
ENSG00000120868	1.7112835512555783e-05	8.390024729501453
ENSG00000189343	1.7247402277450164e-05	8.892790859451214
ENSG00000272960	1.7382981494820172e-05	6.720728814609658
ENSG00000164122	1.7519580407517864e-05	5.97351222468731
ENSG00000122034	1.7519580407517864e-05	8.83498991363017
ENSG00000239103	1.765720630724462e-05	3.7034431540549138
ENSG00000187123	1.7795866534856912e-05	5.305964845834177
ENSG00000152234	1.8218127337412818e-05	8.925510695852033
ENSG00000105926	1.8218127337412818e-05	8.707659315457386
ENSG00000109046	1.8218127337412916e-05	8.851891063950191
ENSG00000160606	1.8360999279097593e-05	7.183666952694556
ENSG00000124784	1.850494300115669e-05	8.585962434057945
ENSG00000147168	1.8796076407097718e-05	8.913240757201724
ENSG00000124802	1.9091589312100963e-05	8.207492253087992
ENSG00000256604	1.9091589312100963e-05	4.6585894530743115
ENSG00000104047	1.9091589312100963e-05	8.831441166199681
ENSG00000235065	1.9241007602982897e-05	7.799569708430721
ENSG00000130038	1.9241007602982897e-05	8.565769585426192
ENSG00000105819	1.939154430501657e-05	8.84625734717685
ENSG00000010319	1.939154430501657e-05	7.105715771329788
ENSG00000149150	1.939154430501657e-05	8.602783625242369
ENSG00000273281	1.939154430501657e-05	6.968088971979349
ENSG00000107282	1.9543207373516158e-05	6.662549586386372
ENSG00000117461	1.954320737351623e-05	8.672393236729706
ENSG00000106789	1.9696004817104963e-05	6.3714606971283905
ENSG00000197099	1.9696004817104963e-05	3.799570589295996
ENSG00000256917	1.9849944698047324e-05	5.327706320815879
