# Supplementary material for: Machine learning predicts treatment sensitivity in multiple myeloma based on molecular and clinical information coupled with drug response
Source: PLoS One. 2021 Jul 28;16(7):e0254596. doi: 10.1371/journal.pone.0254596 (PMC8318243; doi:10.1371/journal.pone.0254596)
Supplement: S1 File — (ZIP) [file pone.0254596.s004.zip › Supplementary Material 1/t_8_14_myc/selected_genes_experiment_7.csv]

gene	pvalue	entropy
ENSG00000181418	6.396384125668774e-18	7.457116473334308
ENSG00000255650	6.2296733666154e-17	5.397127537198813
ENSG00000242071	1.9093622828786934e-15	8.310908296048295
ENSG00000226329	5.2463897635021374e-15	6.5290483495755005
ENSG00000203401	1.7648335672605977e-14	5.179577416436454
ENSG00000176387	2.4522124348726425e-14	5.8436596484960734
ENSG00000228649	4.178973525783336e-14	7.762598622883428
ENSG00000231500	4.436964719880257e-14	8.936637939002575
ENSG00000173638	8.950382750588004e-14	8.615649750196155
ENSG00000230897	2.329690719221221e-13	7.705891921192912
ENSG00000242299	2.5317948799527585e-13	8.498203066478533
ENSG00000140263	4.126371559415681e-13	8.334246543156825
ENSG00000244313	5.174233264187431e-13	8.545181739965583
ENSG00000198720	1.1368096713130887e-12	7.93273159535775
ENSG00000112306	1.5452814465190678e-12	8.936637939002575
ENSG00000245248	1.982567712624811e-12	4.573839442153906
ENSG00000048162	2.840913824438611e-12	8.564385636974189
ENSG00000137154	2.840913824438611e-12	8.936637939002575
ENSG00000174444	5.046723473513761e-12	8.936637939002575
ENSG00000232472	5.1878762532268176e-12	8.34289721858035
ENSG00000272711	7.562467063013803e-12	6.458866958495203
ENSG00000244398	8.875872692453416e-12	8.350724163404063
ENSG00000236305	1.0493564347196278e-11	5.966856059889235
ENSG00000180817	1.4419014317899397e-11	8.891739979818901
ENSG00000186603	1.48714984308533e-11	7.666522283251542
ENSG00000188191	2.0390829606306852e-11	8.527854750178497
ENSG00000229638	2.1515623049516066e-11	8.522232530786324
ENSG00000148303	2.261440370560322e-11	8.936637939002575
ENSG00000159399	2.5075135319733274e-11	8.663628882858047
ENSG00000136997	2.526751005010981e-11	8.898362658385915
ENSG00000148187	3.641563720110795e-11	8.77537355122981
ENSG00000162244	3.641563720110795e-11	8.928474673696451
ENSG00000103253	3.7253715684330475e-11	8.484957709344508
ENSG00000162004	5.097996906424198e-11	8.435774310425915
ENSG00000250321	5.373934061438509e-11	4.904407179060849
ENSG00000114942	5.517335967562321e-11	8.936637939002575
ENSG00000123179	5.6858162185422057e-11	8.562508729752672
ENSG00000147955	5.837362306553313e-11	8.871331816553594
ENSG00000241741	6.106409962531009e-11	6.794764634101799
ENSG00000064102	6.962403588919649e-11	8.766209826748845
ENSG00000230207	7.336774228267555e-11	7.210305010890516
ENSG00000196411	8.329947277202446e-11	7.745793184426164
ENSG00000168447	9.041518469423586e-11	8.81110778593252
ENSG00000232573	9.739824894652821e-11	8.469171306296529
ENSG00000198755	1.0259777045436546e-10	8.924393041043391
ENSG00000130255	1.0259777045436546e-10	8.932556306349513
ENSG00000213862	1.3897433943037002e-10	6.713561410683595
ENSG00000139239	1.4260875926828104e-10	8.166430770498351
ENSG00000175886	2.0289924778493847e-10	6.6079653927718764
ENSG00000175061	2.2558527560476212e-10	8.895821612471963
ENSG00000162631	2.8895301506613863e-10	6.554664922201453
ENSG00000189007	2.8895301506613863e-10	8.609027071629143
ENSG00000225573	2.9638890326376033e-10	7.170456128207854
ENSG00000234648	3.1983716263898137e-10	7.549729664264299
ENSG00000232346	3.1983716263898137e-10	7.352106644232609
ENSG00000261373	3.352517404721542e-10	8.293377499179348
ENSG00000181163	3.7230232386442155e-10	8.936637939002575
ENSG00000089157	3.901834850266638e-10	8.936637939002575
ENSG00000133315	4.0160173991961276e-10	8.532733034924542
ENSG00000100316	4.772940281798808e-10	8.932556306349513
ENSG00000163584	5.000872837818786e-10	8.867250183900534
ENSG00000218175	5.127977331478375e-10	8.446938953256568
ENSG00000232176	5.508782902483027e-10	5.062500999998101
ENSG00000234741	5.548349804936089e-10	8.899903245125024
ENSG00000104131	6.110471982615248e-10	8.883576714512778
ENSG00000197756	6.752127835911062e-10	8.932556306349513
ENSG00000239559	6.897956672843203e-10	7.178791537424605
ENSG00000235552	7.432997155917299e-10	8.026299904402576
ENSG00000213553	8.008510620763316e-10	8.594701459366584
ENSG00000136261	8.596971177247942e-10	8.753964928789662
ENSG00000165801	8.844001483004302e-10	8.722312326740015
ENSG00000185834	9.49230692035123e-10	7.350086023762952
ENSG00000137970	1.2363254564751587e-09	7.922975025865656
ENSG00000105640	1.2715459087709626e-09	8.936637939002575
ENSG00000197958	1.3031660017672905e-09	8.924393041043391
ENSG00000071082	1.3031660017672905e-09	8.924393041043391
ENSG00000228929	1.4324800438042698e-09	7.171267897756407
ENSG00000213598	1.4680005158698536e-09	6.397236843061978
ENSG00000138131	1.6531285565941596e-09	8.079546359739787
ENSG00000107833	1.7848608738911088e-09	8.504621937963691
ENSG00000140988	1.8288845115635885e-09	8.928474673696451
ENSG00000188846	2.1088308124064667e-09	8.928474673696451
ENSG00000189283	2.153158213351463e-09	8.448683347077534
ENSG00000198034	2.206023321876172e-09	8.936637939002575
ENSG00000124743	2.2601541761726865e-09	6.389853140322263
ENSG00000101444	2.3155802726763314e-09	8.860087377769254
ENSG00000249353	2.3155802726763314e-09	7.749676609921162
ENSG00000241352	2.667860187604281e-09	5.5489622709931625
ENSG00000089009	2.7424513562551644e-09	8.932556306349513
ENSG00000176871	2.8779102381158384e-09	8.544721408355006
ENSG00000137309	3.4642349908098895e-09	8.864169010422316
ENSG00000213442	3.6343385519285783e-09	8.539895841055822
ENSG00000259479	3.73516923914999e-09	5.371821607435646
ENSG00000114391	4.385012130622331e-09	8.928474673696451
ENSG00000227615	4.385012130622331e-09	8.110881217541468
ENSG00000137054	4.399971927411962e-09	8.756505974703614
ENSG00000226360	4.599035831607204e-09	7.424312322474823
ENSG00000163597	5.3040328063045775e-09	8.700363576735601
ENSG00000229119	5.412980913814998e-09	7.325918109234543
ENSG00000213261	5.412980913814998e-09	6.866525428349156
ENSG00000104408	5.431349741723778e-09	8.912148143084208
ENSG00000224566	5.431349741723778e-09	5.8169004874832595
ENSG00000136942	5.69498170078825e-09	8.924393041043391
ENSG00000196205	5.811747112137493e-09	8.802944520626395
ENSG00000083845	5.831433519744852e-09	8.932556306349513
ENSG00000120254	5.9509239226717264e-09	8.780995770621981
ENSG00000105372	6.388226764155215e-09	8.936637939002575
ENSG00000196531	6.6969952089895355e-09	8.928474673696451
ENSG00000217716	6.8337325565230935e-09	6.13312527883182
ENSG00000142937	7.187586019787064e-09	8.924393041043391
ENSG00000145592	7.334071283203975e-09	8.936637939002575
ENSG00000166441	7.334071283203975e-09	8.932556306349513
ENSG00000178773	7.713125665242534e-09	5.554812050225078
ENSG00000242125	8.24834015303302e-09	8.830515490022984
ENSG00000146677	8.615449952097262e-09	7.907208661833922
ENSG00000111716	8.615449952097262e-09	8.924393041043391
ENSG00000185238	9.946698397631335e-09	8.597782632844803
ENSG00000234797	1.1102215416326598e-08	8.116503436933638
ENSG00000147604	1.1363618792003529e-08	8.932556306349513
ENSG00000138028	1.1944106902209565e-08	6.8337128278412385
ENSG00000212802	1.2720956671495754e-08	7.9477072441165655
ENSG00000240376	1.30625718937918e-08	8.344898136930036
ENSG00000178035	1.3368798155220477e-08	8.875413449206656
ENSG00000237214	1.4616769541607237e-08	6.947697749799804
ENSG00000214706	1.4665104116115743e-08	8.824893270630813
ENSG00000214389	1.4909120012044332e-08	8.240900617428297
ENSG00000226084	1.4958395219066686e-08	7.798536664667992
ENSG00000147100	1.566511689206983e-08	5.293202227006905
ENSG00000171858	1.717736822233183e-08	8.92031140839033
ENSG00000156508	1.757708672145288e-08	8.936637939002575
ENSG00000233476	1.792689425700549e-08	8.20155358395549
ENSG00000105193	1.792689425700549e-08	8.936637939002575
ENSG00000225091	2.0572394176201247e-08	5.580184338379886
ENSG00000100060	2.0572394176201247e-08	8.879495081859718
ENSG00000142541	2.0572394176201247e-08	8.936637939002575
ENSG00000146731	2.1465595259550997e-08	8.883576714512778
ENSG00000241556	2.2033888849126248e-08	6.441402635748886
ENSG00000213315	2.2033888849126248e-08	6.525129295811443
ENSG00000227034	2.2988718549579525e-08	6.308671900746223
ENSG00000136149	2.2988718549579525e-08	7.919017404340764
ENSG00000227097	2.3519404661143656e-08	8.85908691859441
ENSG00000145425	2.3596183036223103e-08	8.928474673696451
ENSG00000230629	2.4616759058760013e-08	7.690531708543088
ENSG00000197498	2.576384413732817e-08	8.66054770937983
ENSG00000125691	2.576384413732817e-08	8.936637939002575
ENSG00000198521	2.6271213566307904e-08	6.883459282353614
ENSG00000137818	2.6356714447791456e-08	8.936637939002575
ENSG00000166200	2.696284338230849e-08	8.875413449206656
ENSG00000196507	2.696284338230849e-08	8.643220719592742
ENSG00000064652	2.812467219695498e-08	8.375754086886696
ENSG00000204628	2.8216032873082866e-08	8.932556306349513
ENSG00000117016	2.8770287353328946e-08	7.635622118120404
ENSG00000226221	2.8863686480836052e-08	7.580031384460514
ENSG00000204387	2.9430303398590187e-08	8.879495081859718
ENSG00000205309	2.9430303398590187e-08	7.597266704653781
ENSG00000224631	3.139821992468038e-08	8.137319214362657
ENSG00000180822	3.285126972583481e-08	8.565589903230888
ENSG00000212664	3.295752416049584e-08	6.359222785681679
ENSG00000271978	3.436960418391555e-08	6.40583289400527
ENSG00000184787	3.846999430381712e-08	8.899903245125024
ENSG00000167992	3.859387185648099e-08	7.215525333405028
ENSG00000169116	3.934531879576119e-08	8.908066510431146
ENSG00000113356	3.9345318795761336e-08	8.276847161485247
ENSG00000204805	4.0239986327670636e-08	4.894117822022715
ENSG00000232956	4.1154410942553916e-08	8.827434316544766
ENSG00000184924	4.304423055026851e-08	7.860201447058242
ENSG00000145912	4.5018264194927776e-08	8.752964469614819
ENSG00000134419	4.708014371805592e-08	8.879495081859718
ENSG00000188266	4.799162993137487e-08	7.939761888088478
ENSG00000170889	4.907670822734457e-08	8.932556306349513
ENSG00000218426	5.0025713424774243e-08	8.344898136930036
ENSG00000176124	5.018560449428522e-08	8.272092887867368
ENSG00000198918	5.131882493306711e-08	8.916229775737268
ENSG00000155130	5.348968053278264e-08	8.903984877778084
ENSG00000144852	5.4869650252267894e-08	7.263330098170817
ENSG00000108107	5.592725791743614e-08	8.928474673696451
ENSG00000181524	6.230484880215279e-08	8.276023430885436
ENSG00000189046	6.250273157569558e-08	8.528855209353337
ENSG00000080947	6.390510023402289e-08	7.4654121346787194
ENSG00000219470	6.533800236624173e-08	5.201478885880716
ENSG00000110700	6.680208129657831e-08	8.932556306349513
ENSG00000075290	6.829799342126615e-08	6.331197825293016
ENSG00000145741	7.298349439370441e-08	8.908066510431146
ENSG00000170727	7.461357372613277e-08	8.203758309387034
ENSG00000167747	7.461357372613277e-08	8.767750413487954
ENSG00000172809	7.627897340977412e-08	8.92031140839033
ENSG00000236552	7.749057883687109e-08	8.708526842041723
ENSG00000100307	7.773513176728536e-08	8.899903245125024
ENSG00000241837	7.94681019259356e-08	8.709066969605988
ENSG00000171453	8.123854764355647e-08	8.624813474677122
ENSG00000109475	8.149457320040877e-08	8.932556306349513
ENSG00000144040	8.278649379256207e-08	8.606946357325768
ENSG00000077348	8.489501704600956e-08	8.711067887955675
ENSG00000113328	9.240312357402183e-08	8.867250183900534
ENSG00000243199	9.240312357402183e-08	8.030150651466956
ENSG00000242265	9.24031235740225e-08	5.95182354698969
ENSG00000017483	9.44525120916606e-08	8.903984877778084
ENSG00000233927	1.0310009143676027e-07	8.928474673696451
ENSG00000164587	1.0537921482539691e-07	8.936637939002575
ENSG00000091127	1.0537921482539691e-07	8.646762224681536
ENSG00000105202	1.1216361871239914e-07	8.883576714512778
ENSG00000213609	1.1428027432811878e-07	6.584058566927628
ENSG00000149273	1.1463679677821152e-07	8.932556306349513
ENSG00000239246	1.1716283767434132e-07	5.91742327894918
ENSG00000204856	1.1752807939854598e-07	8.085647486976976
ENSG00000167658	1.223778978172256e-07	8.936637939002575
ENSG00000214485	1.2742158033900154e-07	7.383270710279322
ENSG00000196668	1.3641980393454717e-07	7.3453142096789845
ENSG00000237991	1.478499216427625e-07	6.564047853746802
ENSG00000152556	1.4830759104556763e-07	8.824893270630813
ENSG00000239719	1.4830759104556763e-07	6.23938412837436
ENSG00000125520	1.4876663388697411e-07	8.756505974703614
ENSG00000171759	1.5775476657813233e-07	6.743268193018312
ENSG00000115268	1.647122116234567e-07	8.932556306349513
ENSG00000144713	1.6882048462663615e-07	8.936637939002575
ENSG00000107262	1.7196669491057976e-07	8.871331816553594
ENSG00000217130	1.751697048187894e-07	5.508913230849771
ENSG00000138326	1.7570913127730898e-07	8.924393041043391
ENSG00000101400	1.8008288962515482e-07	8.395701918541425
ENSG00000228981	1.8343226722245178e-07	4.787900397208817
ENSG00000137876	1.8343226722245178e-07	8.908066510431146
ENSG00000197646	1.8741620919806018e-07	7.982171518805062
ENSG00000227008	1.8741620919806018e-07	6.28688403977418
ENSG00000106628	1.8741620919806018e-07	8.871331816553594
ENSG00000104907	1.8799214502620156e-07	8.883576714512778
ENSG00000268402	1.950385666636605e-07	6.810356650746399
ENSG00000132359	1.9563718637799974e-07	8.793240668581165
ENSG00000123600	2.1248988674164297e-07	8.753964928789662
ENSG00000247626	2.1708370776948455e-07	8.579375387929183
ENSG00000126602	2.1774777221395898e-07	8.765209367574004
ENSG00000087077	2.2109772506912746e-07	8.703905081824395
ENSG00000198298	2.217736814014662e-07	7.659209827052059
ENSG00000214113	2.217736814014662e-07	8.659007122640721
ENSG00000240204	2.2656174981322538e-07	6.395816080584527
ENSG00000171119	2.3074538363797066e-07	5.8320936442599525
ENSG00000186687	2.3215648559799895e-07	8.700903704299867
ENSG00000124787	2.364401289055957e-07	8.332573443017163
ENSG00000237857	2.364401289055957e-07	7.829800228788366
ENSG00000225793	2.415345152766708e-07	6.384820231622711
ENSG00000234160	2.5127901931497116e-07	7.407978752371997
ENSG00000259418	2.520441686388975e-07	2.3034898704842623
ENSG00000252213	2.520441686388975e-07	2.388547728200124
ENSG00000063177	2.5668267334489916e-07	8.928474673696451
ENSG00000173457	2.574637526139143e-07	8.768750872662798
ENSG00000178429	2.6701812015296094e-07	6.774725372896223
ENSG00000101220	2.686435421869068e-07	8.534477428745507
ENSG00000163682	2.686435421869068e-07	8.928474673696451
ENSG00000224578	2.7944474656543873e-07	8.196214967598866
ENSG00000188026	2.9154695094685e-07	6.385960434288544
ENSG00000163517	2.9778683585470323e-07	7.784119719707883
ENSG00000145246	2.9778683585470323e-07	8.863168551247472
ENSG00000231767	3.0415593542470583e-07	7.2945880623674
ENSG00000107187	3.0878583056371675e-07	4.789856073305793
ENSG00000123975	3.097199624105149e-07	8.692200311429477
ENSG00000229994	3.097199624105149e-07	7.846601193207365
ENSG00000221983	3.172921485934829e-07	8.928474673696451
ENSG00000150054	3.2308858566030445e-07	6.6856315551884125
ENSG00000111832	3.3701503033485617e-07	8.834597122676044
ENSG00000239415	3.3803170878359507e-07	7.169552382120344
ENSG00000241061	3.431597945313404e-07	6.363360836193179
ENSG00000168938	3.589998964023855e-07	7.263554613189864
ENSG00000155380	3.655321101856179e-07	8.794781255320274
ENSG00000112578	3.666319368531592e-07	8.587078321624729
ENSG00000216895	3.7442089100267815e-07	8.341152824759384
ENSG00000144381	3.7442089100267815e-07	8.88765834716584
ENSG00000177410	3.7554658857836284e-07	8.835597581850887
ENSG00000161970	3.904820361572486e-07	8.842760387982166
ENSG00000174748	3.987606239009998e-07	8.928474673696451
ENSG00000108561	3.987606239009998e-07	8.842760387982166
ENSG00000242021	3.987606239009998e-07	5.47733767221251
ENSG00000231409	4.246281151990362e-07	5.194049656655505
ENSG00000247746	4.323122149317189e-07	7.253568265651203
ENSG00000146223	4.3231221493172123e-07	8.856005745116192
ENSG00000200959	4.401307573381057e-07	3.8882441712312845
ENSG00000244716	4.41447077146013e-07	7.282257431634461
ENSG00000228933	4.41447077146013e-07	5.422730478637675
ENSG00000197180	4.602802623605323e-07	6.806200884395031
ENSG00000139926	4.6998599776997203e-07	8.745801663483538
ENSG00000273056	4.784625018783526e-07	5.455646096443848
ENSG00000239672	4.798895533644673e-07	8.641680132853633
ENSG00000272798	4.89994812305517e-07	2.6142239371680813
ENSG00000118181	4.988199991204137e-07	8.928474673696451
ENSG00000235776	5.093104025008874e-07	6.244011044439372
ENSG00000236330	5.093104025008874e-07	4.847433807632038
ENSG00000160256	5.108263395922885e-07	8.349183576664954
ENSG00000213885	5.293613874612925e-07	6.310550611062916
ENSG00000156467	5.309349974383789e-07	8.88611776042673
ENSG00000177283	5.404720775538076e-07	5.315163019192309
ENSG00000128567	5.650451278439365e-07	8.373929897112042
ENSG00000198934	5.751738386556036e-07	8.035127308401133
ENSG00000214357	6.012695359254179e-07	5.468600108027824
ENSG00000178741	6.120251534152901e-07	8.891739979818901
ENSG00000099800	6.229666452244252e-07	8.747342250222648
ENSG00000087842	6.266556475301372e-07	7.4018290448299355
ENSG00000140474	6.647262043197447e-07	8.903984877778084
ENSG00000175505	6.647262043197447e-07	7.3553051030296706
ENSG00000063046	6.765767937314821e-07	8.912148143084208
ENSG00000080561	6.785716402765496e-07	8.514069265480202
ENSG00000226243	6.926955857874815e-07	6.148381369660523
ENSG00000177707	7.218006658334457e-07	8.424273347112855
ENSG00000145194	7.520857746320254e-07	8.494661561389739
ENSG00000169857	7.631965657551757e-07	8.754965387964505
ENSG00000155438	7.813044375359715e-07	8.66950762677894
ENSG00000132423	7.974887334417757e-07	8.12050527363301
ENSG00000178715	8.308344866313134e-07	6.6923340596602525
ENSG00000186056	8.455342474101705e-07	8.424733678723433
ENSG00000186468	8.48008506354422e-07	8.899903245125024
ENSG00000137841	8.48008506354422e-07	8.767210285923689
ENSG00000111845	8.655251893565944e-07	8.630435694069293
ENSG00000124614	8.833911092476832e-07	7.697781373333653
ENSG00000132122	9.016129602874154e-07	5.989960385231384
ENSG00000122406	9.016129602874202e-07	8.928474673696451
ENSG00000109107	9.175201459372349e-07	8.542640694051629
ENSG00000175265	9.364211925373503e-07	8.871331816553594
ENSG00000143947	9.584828970882601e-07	8.928474673696451
ENSG00000130511	9.925191804525089e-07	8.667710515511109
ENSG00000228205	1.0129095255932994e-06	7.424574446927339
ENSG00000241923	1.0158552470535747e-06	6.106881636067081
ENSG00000149100	1.0397206326034308e-06	8.875413449206656
ENSG00000235863	1.0549104093232422e-06	8.399039616548365
ENSG00000184220	1.0610461149850418e-06	8.743260617569588
ENSG00000141447	1.0734210485526637e-06	8.148583692163243
ENSG00000130584	1.076536484896444e-06	7.887597150661602
ENSG00000219665	1.0985902436807733e-06	8.283797658262285
ENSG00000154743	1.1243286643028342e-06	8.55288467366113
ENSG00000108448	1.144013463641634e-06	7.861112036317342
ENSG00000163931	1.191246865910229e-06	8.879495081859718
ENSG00000262814	1.191246865910229e-06	7.701143247498826
ENSG00000179431	1.191246865910229e-06	6.393111741247592
ENSG00000235508	1.2367877889518877e-06	4.862459616470292
ENSG00000230202	1.3139239294347449e-06	8.579915515493449
ENSG00000139112	1.3445133025209106e-06	8.85500528594135
ENSG00000233016	1.3445133025209178e-06	8.764669240009736
ENSG00000243829	1.3639793591584479e-06	6.668794290609158
ENSG00000218227	1.3679050668490853e-06	8.145463903434338
ENSG00000173621	1.3718416741549447e-06	7.285978450284616
ENSG00000142676	1.3997055660705985e-06	8.924393041043391
ENSG00000233680	1.4240227643373832e-06	6.5642358168184
ENSG00000159788	1.4281150529583666e-06	8.245371288010631
ENSG00000213326	1.4866120184397415e-06	6.323072846978778
ENSG00000164038	1.4866120184397415e-06	8.737098270613151
ENSG00000163013	1.5123836136064384e-06	8.825893729805657
ENSG00000125485	1.5123836136064384e-06	8.570211663448216
ENSG00000027869	1.542995261916094e-06	6.590877777372342
ENSG00000135686	1.601438238674496e-06	8.698619182914634
ENSG00000232341	1.6060212201255295e-06	5.420061342882955
ENSG00000066827	1.6337858716846557e-06	8.544721408355008
ENSG00000230383	1.6337858716846644e-06	6.236511561973017
ENSG00000106263	1.6337858716846644e-06	8.903984877778084
ENSG00000120158	1.6667631394366816e-06	8.70190416347471
ENSG00000224858	1.6667631394366816e-06	5.654873405950891
ENSG00000235609	1.6667631394366905e-06	5.965112863449604
ENSG00000110060	1.6715262595119752e-06	8.62789464815534
ENSG00000186615	1.7052375211297945e-06	7.231837424924823
ENSG00000178105	1.7101066098696406e-06	8.732016178785246
ENSG00000235174	1.7346538258841167e-06	8.011230357493895
ENSG00000137177	1.7695913953919003e-06	7.576360268319758
ENSG00000236801	1.8052069083976082e-06	7.120326339716946
ENSG00000213741	1.8415129839051287e-06	8.928474673696451
ENSG00000173702	1.8731918376963823e-06	3.95660386095989
ENSG00000105929	1.878522464974525e-06	2.8498915150603987
ENSG00000213104	1.878522464974525e-06	4.3928449644415855
ENSG00000100528	1.9108146324365757e-06	8.85908691859441
ENSG00000171863	1.916248422488523e-06	8.924393041043391
ENSG00000272960	1.921697105596589e-06	6.7234120978595655
ENSG00000106789	1.954704158978511e-06	6.435479092609704
ENSG00000162522	1.954704158978511e-06	8.373469565501464
ENSG00000239103	1.9882573189504214e-06	3.706724037690947
ENSG00000108387	1.9882573189504214e-06	6.981251435229205
ENSG00000100462	1.993903212510498e-06	8.631436153244135
ENSG00000110888	2.0281044579942025e-06	8.78253635736109
ENSG00000271138	2.0338593606322975e-06	2.502122065357608
ENSG00000171490	2.0745866243826037e-06	8.903984877778084
ENSG00000258561	2.0745866243826037e-06	5.437103452290228
ENSG00000241680	2.116099272362859e-06	5.199188237994714
ENSG00000221027	2.146240044497921e-06	2.278220912700082
ENSG00000232533	2.152317643534132e-06	6.799802106956791
ENSG00000251680	2.152317643534132e-06	4.158010072174369
ENSG00000172115	2.2328513275901376e-06	8.908066510431146
ENSG00000228541	2.2774102852639875e-06	5.954353074843583
ENSG00000226525	2.3228253544478702e-06	6.316965090785566
ENSG00000136295	2.41628716218032e-06	8.36984826445898
ENSG00000151623	2.4230998594783197e-06	8.145511020957409
ENSG00000080608	2.4713094876586276e-06	8.698822989996492
ENSG00000105877	2.513366214053568e-06	6.38768179489947
ENSG00000138741	2.513366214053568e-06	7.538113294267201
ENSG00000205143	2.5633039104120448e-06	5.206204168076525
ENSG00000124784	2.6141965474637473e-06	8.59524158693085
ENSG00000172053	2.6141965474637473e-06	8.894281025732854
ENSG00000225200	2.6660616196253614e-06	7.171244395390717
ENSG00000150779	2.6660616196253614e-06	8.704985336952928
ENSG00000137720	2.711304858794227e-06	8.780995770621981
ENSG00000132471	2.7189169265295063e-06	8.867250183900534
ENSG00000216866	2.8197659402291853e-06	5.827216699389792
ENSG00000205517	2.883606936446519e-06	7.1066155636179245
ENSG00000240509	2.883606936446519e-06	6.457661737525661
ENSG00000241322	2.9406074606674952e-06	3.587725095852487
ENSG00000180447	2.981984643522382e-06	7.342108907710335
ENSG00000214612	2.9903270759059323e-06	6.021059316936574
ENSG00000224728	2.9903270759059323e-06	6.304064923253742
ENSG00000185950	2.9986919748340535e-06	7.660808731161823
ENSG00000198838	3.0493564222914065e-06	8.321152275657791
ENSG00000180530	3.0493564222914065e-06	8.318071102179573
ENSG00000170677	3.0493564222914065e-06	7.0924168443231626
ENSG00000235621	3.1008443977235796e-06	8.778454724708029
ENSG00000116649	3.1181922723679456e-06	8.899903245125024
ENSG00000145431	3.1619716608544674e-06	6.8712077311373365
ENSG00000225093	3.2242579719929224e-06	7.066222240555901
ENSG00000224032	3.24226988238013e-06	8.780995770621981
ENSG00000244165	3.2877243695472444e-06	8.241151542033224
ENSG00000163811	3.296888574682237e-06	8.828974903283875
ENSG00000007516	3.2968885746822545e-06	7.532046314978558
ENSG00000198242	3.3617298700704825e-06	8.903984877778084
ENSG00000226851	3.4182834000215285e-06	6.069100199932878
ENSG00000119280	3.4182834000215467e-06	8.120921390069107
ENSG00000168028	3.4277975651768935e-06	8.932556306349513
ENSG00000165359	3.49511386029862e-06	8.830515490022984
ENSG00000249096	3.553824432984177e-06	8.871331816553594
ENSG00000063438	3.563701337953751e-06	7.865344758605397
ENSG00000228903	3.6235197637731034e-06	8.509447505262875
ENSG00000230979	3.6235197637731034e-06	7.05970071916335
ENSG00000151229	3.6843036860384736e-06	8.436518245072039
ENSG00000228624	3.6945292513501917e-06	5.603751975840807
ENSG00000179041	3.6945292513501917e-06	8.645761765506695
ENSG00000158813	3.6945292513501917e-06	7.383495878581949
ENSG00000171227	3.6945292513501917e-06	7.620861813187305
ENSG00000171502	3.766876604810205e-06	8.772628698234001
ENSG00000123892	3.7668766048102384e-06	6.311106672317095
ENSG00000168661	3.7668766048102384e-06	7.810032028057259
ENSG00000105576	3.915681785732161e-06	8.823352683891704
ENSG00000177917	3.915681785732182e-06	8.638598959375415
ENSG00000232445	3.926524397700056e-06	4.718736270763431
ENSG00000122026	3.926524397700056e-06	8.924393041043391
ENSG00000116251	3.992189091182601e-06	8.903984877778084
ENSG00000105185	4.058909411726927e-06	8.857546331855302
ENSG00000168273	4.07013323194164e-06	8.36992806041267
ENSG00000169071	4.138105651036709e-06	8.443160962655295
ENSG00000271225	4.230435696916613e-06	5.2214887983439855
ENSG00000142512	4.312846968380578e-06	5.832611832086081
ENSG00000214274	4.482325357953318e-06	7.743086946681041
ENSG00000271538	4.482325357953318e-06	7.230453190848229
ENSG00000139193	4.6454187405980716e-06	8.605742091069068
ENSG00000108298	4.735586234275364e-06	8.932556306349513
ENSG00000137124	4.735586234275364e-06	8.645761765506695
ENSG00000119705	4.735586234275364e-06	8.641680132853633
ENSG00000168906	4.748603863320439e-06	8.910607556345099
ENSG00000135828	4.748603863320439e-06	8.501824367521017
ENSG00000136271	4.748603863320439e-06	8.842760387982166
ENSG00000049089	4.827435064992654e-06	8.70598579612777
ENSG00000172382	4.907523542607902e-06	6.7791968141244
ENSG00000197961	4.907523542607902e-06	8.77537355122981
ENSG00000219747	4.907523542607902e-06	6.086186811679043
ENSG00000123684	5.002574743342083e-06	8.38979609611371
ENSG00000185641	5.016297110360923e-06	7.541939535013196
ENSG00000122643	5.016297110360923e-06	8.806025694104614
ENSG00000139352	5.099394250978343e-06	6.662349698521181
ENSG00000224415	5.0993942509783704e-06	5.988021574160755
ENSG00000171425	5.0993942509783704e-06	8.678414826731183
ENSG00000183405	5.113371787256557e-06	7.969531982992813
ENSG00000172785	5.298464464691861e-06	8.810107326757675
ENSG00000204165	5.298464464691861e-06	6.7265175581221595
ENSG00000115107	5.298464464691861e-06	8.440059750160833
ENSG00000141101	5.327505711737738e-06	8.679955413470292
ENSG00000233822	5.38604780752705e-06	7.9056209575717435
ENSG00000228612	5.400779644284491e-06	2.1243378098454304
ENSG00000165732	5.520036419692629e-06	8.924393041043391
ENSG00000168263	5.520036419692629e-06	4.426581671261006
ENSG00000225218	5.520036419692629e-06	5.459135315637509
ENSG00000248161	5.5958525866553695e-06	5.665570543103647
ENSG00000251537	5.626458367447059e-06	4.172582691695774
ENSG00000234753	5.734850299328681e-06	3.716700157244533
ENSG00000223598	5.8134984918110815e-06	2.25659241189354
ENSG00000273032	5.8134984918110815e-06	7.1784011473396685
ENSG00000169896	5.845247046602199e-06	7.550046619523008
ENSG00000164841	5.9253488985914695e-06	7.07541227289785
ENSG00000105426	5.941495328910392e-06	7.301702556149638
ENSG00000096063	5.941495328910392e-06	8.826433857369922
ENSG00000159840	6.03926519576622e-06	8.585998066496197
ENSG00000100116	6.155283821791542e-06	7.8497624995355455
ENSG00000188818	6.155283821791542e-06	8.341560438923098
ENSG00000142867	6.172031682445975e-06	8.448223015466956
ENSG00000131386	6.256429706836271e-06	6.238420591194875
ENSG00000215086	6.273441824632154e-06	4.727174532855337
ENSG00000117877	6.290498370847151e-06	7.67048550470023
ENSG00000185905	6.290498370847151e-06	8.879495081859718
ENSG00000187123	6.376451417404023e-06	5.348737900208269
ENSG00000165138	6.3937768713384305e-06	8.813648831846471
ENSG00000172348	6.393776871338487e-06	5.263747885749229
ENSG00000224215	6.393776871338487e-06	2.9368158302258753
ENSG00000124313	6.393776871338487e-06	8.635057454286619
ENSG00000180573	6.516327257761716e-06	8.883576714512778
ENSG00000237506	6.516327257761716e-06	6.174919754027312
ENSG00000240184	6.641131918411372e-06	7.679860069017511
ENSG00000114270	6.641131918411372e-06	8.367847346109295
ENSG00000123901	6.6591474779051424e-06	6.565782679575893
ENSG00000178562	6.768230436455144e-06	8.449934730857303
ENSG00000243517	6.897663053863779e-06	7.045929249250106
ENSG00000177600	6.897663053863779e-06	8.928474673696451
ENSG00000126458	6.897663053863779e-06	8.347979310408254
ENSG00000145087	7.01049404288496e-06	5.682188120877757
ENSG00000071994	7.029470681703189e-06	8.837138168589997
ENSG00000125089	7.029470681703189e-06	8.712608474694784
ENSG00000124802	7.029470681703189e-06	8.215002748171374
ENSG00000272942	7.04849663776012e-06	3.14166880604747
ENSG00000120868	7.144370470633517e-06	8.382969610464839
ENSG00000225031	7.2610723046115385e-06	6.362174567641942
ENSG00000240342	7.300378021206507e-06	8.410408066460873
ENSG00000173660	7.5608887813139915e-06	8.895821612471963
ENSG00000271646	7.5812935259161075e-06	8.454845694033969
ENSG00000074964	7.725614029554753e-06	6.126038011754178
ENSG00000152234	7.72561402955478e-06	8.924393041043391
ENSG00000073536	7.872569656344528e-06	8.526314163439388
ENSG00000220472	7.979176695310557e-06	7.16887402386947
ENSG00000227939	7.979176695310557e-06	7.411045149861493
ENSG00000240616	7.979176695310557e-06	7.110796518671543
ENSG00000114850	8.02220630192963e-06	8.92031140839033
ENSG00000226948	8.174570618904472e-06	5.386425359483164
ENSG00000213881	8.285098514346692e-06	5.59197389911317
ENSG00000189343	8.329710028516464e-06	8.92031140839033
ENSG00000243663	8.442249598286668e-06	4.595149260113244
ENSG00000187266	8.46493192893128e-06	8.38525413185007
ENSG00000220848	8.46493192893128e-06	6.788535767711336
ENSG00000162882	8.46493192893128e-06	6.546959098690166
ENSG00000183971	8.487672732535316e-06	5.18870112431165
ENSG00000099624	8.60225889100155e-06	8.845301433896118
ENSG00000221988	8.60225889100155e-06	8.307366790959499
ENSG00000187243	8.625353564703722e-06	4.238088996137222
ENSG00000213402	8.625353564703722e-06	8.628691300248327
ENSG00000232640	8.78869012441825e-06	6.582328501572974
ENSG00000188766	8.95499210682943e-06	5.201859200839094
ENSG00000144161	8.97899459057467e-06	8.626894188980497
ENSG00000180198	9.099935781403462e-06	8.669251102250218
ENSG00000112699	9.446942102947928e-06	8.770291459401907
ENSG00000105676	9.446942102947928e-06	8.74426107674443
ENSG00000160323	9.625170491931339e-06	8.283797658262285
ENSG00000176399	9.650893483540034e-06	6.548553432344623
ENSG00000247095	9.780500604602086e-06	7.551406901545952
ENSG00000133056	9.806621594696402e-06	8.693740898168587
ENSG00000113742	9.99135094331613e-06	8.928474673696451
ENSG00000105819	9.99135094331613e-06	8.84938306654918
ENSG00000102387	1.0179414974829048e-05	6.131002572407469
ENSG00000214026	1.020655681682941e-05	8.74272049000532
ENSG00000166532	1.0537720192175012e-05	7.654087680406678
ENSG00000179862	1.0537720192175012e-05	6.541305958722823
ENSG00000196756	1.0537720192175012e-05	8.723312785914858
ENSG00000256917	1.0537720192175012e-05	5.309084012882328
ENSG00000170915	1.0565777442501794e-05	6.948830020969123
ENSG00000173988	1.0735631123348596e-05	3.9042789913825295
ENSG00000202014	1.0908101107216637e-05	3.2445204876434968
ENSG00000165548	1.0937103155163968e-05	8.418874973818786
ENSG00000135318	1.1142197320062434e-05	6.836033174851176
ENSG00000151131	1.1171795774727106e-05	8.630692218598012
ENSG00000165102	1.1320922226746685e-05	8.741720030830479
ENSG00000156017	1.1350975639073064e-05	8.797862428798492
ENSG00000175768	1.1350975639073064e-05	8.060044757499458
ENSG00000138430	1.1381105522736882e-05	8.867250183900534
ENSG00000244073	1.1381105522736882e-05	5.174407907947607
ENSG00000135605	1.156350113678165e-05	8.684037046123356
ENSG00000114767	1.1594171535762338e-05	8.65800666346588
ENSG00000155465	1.174869681551182e-05	8.841219801243058
ENSG00000143198	1.1779837856508163e-05	8.85092365328829
ENSG00000235837	1.1779837856508203e-05	5.097665676445872
ENSG00000140374	1.1811058003907915e-05	8.84784247981007
ENSG00000138442	1.1811058003907915e-05	8.720771740000906
ENSG00000133131	1.1811058003907915e-05	8.523773117525433
ENSG00000127990	1.1968352053683843e-05	6.26923511869696
ENSG00000135486	1.2000050875694125e-05	8.924393041043391
ENSG00000235673	1.2191940206877029e-05	4.937580352253338
ENSG00000258847	1.2224206321505196e-05	3.8806409424581667
ENSG00000197937	1.2224206321505304e-05	8.110345337745331
ENSG00000225159	1.2452371386648913e-05	5.204351499140044
ENSG00000167112	1.26846143454111e-05	8.731015719610404
ENSG00000155099	1.2684614345411168e-05	8.541100107312523
ENSG00000124357	1.2853037226446952e-05	8.834597122676044
ENSG00000137414	1.2886977964286262e-05	8.8422202604179
ENSG00000106868	1.2886977964286332e-05	7.827311900321278
ENSG00000228323	1.2886977964286332e-05	5.90163323312635
ENSG00000144895	1.3126979046769021e-05	8.883576714512778
ENSG00000245552	1.316161254660615e-05	5.928014041600038
ENSG00000139190	1.3371259197958125e-05	8.830515490022984
ENSG00000269296	1.3406509892957175e-05	5.142956734677553
ENSG00000249859	1.383652346232286e-05	8.725393500218233
ENSG00000229132	1.3872948270743394e-05	6.249253970141695
ENSG00000160221	1.3909464921562817e-05	8.891739979818901
ENSG00000137288	1.3909464921562817e-05	8.718230694086953
ENSG00000128040	1.4167671647545552e-05	6.857879383178533
ENSG00000100304	1.4354909194154151e-05	8.800403474712446
ENSG00000185339	1.4354909194154227e-05	8.725393500218233
ENSG00000173898	1.4392640042460365e-05	8.875413449206656
ENSG00000220785	1.4392640042460365e-05	8.381836637889446
ENSG00000181218	1.4392640042460365e-05	5.973256996555865
ENSG00000213965	1.4392640042460365e-05	8.506446127738345
ENSG00000165689	1.4430465865699603e-05	8.82081163797775
ENSG00000152642	1.4430465865699603e-05	8.77283250531586
ENSG00000107282	1.4621027588909674e-05	6.650759103606053
ENSG00000256338	1.4697925107450304e-05	6.358264944474582
ENSG00000114416	1.4697925107450304e-05	8.895821612471963
ENSG00000220583	1.485288372166971e-05	6.777744408249103
ENSG00000213178	1.4891867142653066e-05	6.6160908651848045
ENSG00000180211	1.4891867142653066e-05	6.406529394741012
ENSG00000257913	1.5167507517280855e-05	5.98012108046758
ENSG00000166226	1.520728132035033e-05	8.863168551247472
ENSG00000079337	1.5207281320350384e-05	8.837138168589997
ENSG00000227057	1.5247154986917893e-05	8.821812097152595
ENSG00000135454	1.548850751989265e-05	6.526723863615974
ENSG00000200087	1.5733515734990372e-05	7.02189384812225
ENSG00000173166	1.577470953791974e-05	7.767458331395034
ENSG00000100575	1.6024049316767095e-05	8.527854750178495
ENSG00000172296	1.602404931676718e-05	6.22865282759887
ENSG00000136840	1.6277159770098888e-05	8.916229775737268
ENSG00000047644	1.6319715235209496e-05	8.875413449206656
ENSG00000178922	1.6319715235209496e-05	8.637058372636305
ENSG00000205339	1.631971523520958e-05	8.891739979818901
ENSG00000164687	1.692679021452273e-05	8.263929622561246
ENSG00000122140	1.7193529833797315e-05	8.724853372653968
ENSG00000150753	1.7238375773029087e-05	8.879495081859718
ENSG00000257696	1.7238375773029087e-05	4.401679513896606
ENSG00000225912	1.728333365626231e-05	4.550886128107567
ENSG00000204314	1.7509811554907408e-05	5.708307301795648
ENSG00000095752	1.787809477924399e-05	6.05743467843534
ENSG00000118420	1.8253784240646862e-05	8.100433430850114
ENSG00000132341	1.8492413901017408e-05	8.916229775737268
ENSG00000229133	1.8492413901017408e-05	4.635345824376203
ENSG00000149806	1.892948909131831e-05	8.903984877778084
ENSG00000240370	1.9176561662094134e-05	5.9360836284670215
ENSG00000010319	1.922634504063756e-05	7.127533950986915
ENSG00000167550	1.9226345040637628e-05	8.031789610394195
ENSG00000125743	1.952765183713667e-05	8.85908691859441
ENSG00000269988	1.952765183713667e-05	5.10327130674916
ENSG00000107815	1.962908744526646e-05	8.608947275675455
ENSG00000102316	1.9884886427263044e-05	8.865709597161425
