# Supplementary material for: Machine learning predicts treatment sensitivity in multiple myeloma based on molecular and clinical information coupled with drug response
Source: PLoS One. 2021 Jul 28;16(7):e0254596. doi: 10.1371/journal.pone.0254596 (PMC8318243; doi:10.1371/journal.pone.0254596)
Supplement: S1 File — (ZIP) [file pone.0254596.s004.zip › Supplementary Material 1/t_8_14_myc/selected_genes_experiment_2.csv]

gene	pvalue	entropy
ENSG00000181418	1.023219402541794e-18	7.4818384857495674
ENSG00000255650	4.758398595047938e-16	5.346538817819402
ENSG00000203401	3.0076654440949492e-15	5.1394901127701536
ENSG00000140263	1.6016738308571227e-14	8.336829948225859
ENSG00000173638	1.8430967575971883e-14	8.601036819141616
ENSG00000198720	2.1576747436460684e-14	7.948020958791648
ENSG00000176387	3.7667423831422156e-14	5.7555164483848955
ENSG00000226329	3.83260198412199e-14	6.509687916225035
ENSG00000228649	1.4598226331294082e-13	7.7395439923073885
ENSG00000231500	1.6160587192488801e-13	8.93073733756289
ENSG00000236305	1.7002304187791022e-13	5.976489548395704
ENSG00000196411	2.548260935752308e-13	7.709479039398922
ENSG00000242071	4.575027010334076e-13	8.29679796758387
ENSG00000188191	2.6833765870661965e-12	8.51208208648953
ENSG00000244313	2.771290389927739e-12	8.538761492244967
ENSG00000180817	3.642101348715402e-12	8.885655370349774
ENSG00000230897	5.516873120818054e-12	7.688739555076524
ENSG00000048162	6.570083356298227e-12	8.54466432937865
ENSG00000261373	1.0886439175709436e-11	8.2899435045348
ENSG00000242299	1.3987831507561717e-11	8.487411799568818
ENSG00000245248	1.6606882722950603e-11	4.523337506336733
ENSG00000103253	1.9704979404796887e-11	8.463363976836217
ENSG00000272711	1.9704979404796887e-11	6.4851272612349
ENSG00000174444	2.001322315561929e-11	8.93073733756289
ENSG00000139239	2.8125338794348994e-11	8.150723761610214
ENSG00000159399	3.132631489012397e-11	8.679110313957414
ENSG00000162244	3.132631489012397e-11	8.922540616251414
ENSG00000112306	3.824516984242608e-11	8.93073733756289
ENSG00000189007	3.9434746010550365e-11	8.600236902081035
ENSG00000232573	4.5948085541573306e-11	8.462359417418854
ENSG00000162004	4.737184679088735e-11	8.387094958498361
ENSG00000241741	5.351176776257491e-11	6.738408109515485
ENSG00000137154	5.6867512300700275e-11	8.93073733756289
ENSG00000136997	5.951874254013232e-11	8.896403551697802
ENSG00000229638	7.247589137732467e-11	8.47821051883998
ENSG00000232472	8.428609930535344e-11	8.293837222833755
ENSG00000250321	8.686476599024854e-11	4.881977570570976
ENSG00000162631	9.507299835227534e-11	6.659607548192327
ENSG00000259479	1.0096207069888821e-10	5.319282438349194
ENSG00000186603	1.652841947582427e-10	7.7077847018656716
ENSG00000123179	2.004221526301525e-10	8.568916794468034
ENSG00000232176	2.157996042540589e-10	5.020380964823289
ENSG00000148303	2.1901075046835313e-10	8.93073733756289
ENSG00000232346	2.2557388396843184e-10	7.317191357096876
ENSG00000218175	2.2892720815255084e-10	8.420833469659652
ENSG00000136261	2.2892720815255084e-10	8.789846174648618
ENSG00000234648	2.392824274843536e-10	7.534026530719214
ENSG00000175886	2.7721787506019264e-10	6.570669864945101
ENSG00000064102	3.210148763993332e-10	8.770358930787294
ENSG00000089157	3.6086073123566295e-10	8.926638976907151
ENSG00000137309	5.043070706994073e-10	8.848770124448134
ENSG00000198755	5.116701470841484e-10	8.918442255595675
ENSG00000230207	5.744813260045525e-10	7.193154386244284
ENSG00000225573	5.913256608434714e-10	7.14864646540195
ENSG00000213862	6.448067807448066e-10	6.698818682065929
ENSG00000244398	6.636626337015532e-10	8.363456420479325
ENSG00000239559	6.732915344002767e-10	7.153957280352292
ENSG00000133315	9.499977408316843e-10	8.50159148100026
ENSG00000147955	1.1764357380735497e-09	8.859518305796161
ENSG00000181163	1.35583606098197e-09	8.93073733756289
ENSG00000101444	1.3947944011381596e-09	8.871813387763373
ENSG00000148187	1.4146812756721778e-09	8.77956021151613
ENSG00000189283	1.4970337645423541e-09	8.42384714791174
ENSG00000178773	1.6065763590760839e-09	5.498292180362106
ENSG00000163584	1.6294053291474468e-09	8.8774586490383
ENSG00000155130	1.6998086064528257e-09	8.897950452316989
ENSG00000197756	1.7483845496268747e-09	8.926638976907151
ENSG00000175061	1.7983144597854264e-09	8.889753731005511
ENSG00000100060	2.0123232428734558e-09	8.855419945140422
ENSG00000146677	2.414171122982856e-09	7.880357946478834
ENSG00000114942	2.6993129927485828e-09	8.93073733756289
ENSG00000234741	2.9344749912134994e-09	8.893852091661248
ENSG00000188846	3.5146001242072846e-09	8.922540616251414
ENSG00000130255	3.818718827715469e-09	8.926638976907151
ENSG00000185238	3.9256817011542554e-09	8.604335262736774
ENSG00000213598	3.9256817011542554e-09	6.370635287157767
ENSG00000176871	5.240697693822497e-09	8.53002242973167
ENSG00000227615	5.313018736589923e-09	8.092395086514498
ENSG00000104131	5.847216870561871e-09	8.869261927726823
ENSG00000228929	6.0092265269719755e-09	7.1221672096288104
ENSG00000197958	6.091863522656132e-09	8.922540616251414
ENSG00000111716	6.175607552872859e-09	8.918442255595675
ENSG00000214706	6.3464745646282814e-09	8.806239617271569
ENSG00000213261	6.6114442149108675e-09	6.800541909982462
ENSG00000120254	7.3718348489589155e-09	8.76061530885663
ENSG00000100316	7.472677027782057e-09	8.93073733756289
ENSG00000249353	7.57486264916962e-09	7.785792233687248
ENSG00000147100	7.889655188832566e-09	5.283017081469721
ENSG00000237214	8.792705491955708e-09	6.913843728979274
ENSG00000217716	9.796137524231291e-09	6.088199434843718
ENSG00000226360	1.0338832221823167e-08	7.389752308849014
ENSG00000241352	1.18268333250785e-08	5.509238842739901
ENSG00000185834	1.231253013114607e-08	7.302715664573763
ENSG00000137970	1.231253013114607e-08	7.907684091663232
ENSG00000213553	1.2647058715276131e-08	8.561262414358385
ENSG00000114391	1.3342868698994797e-08	8.922540616251414
ENSG00000232956	1.3522561626880128e-08	8.828278321169446
ENSG00000212664	1.3522561626880128e-08	6.308656424140413
ENSG00000138028	1.3704609378228066e-08	6.826237823403599
ENSG00000145592	1.4075889556434018e-08	8.93073733756289
ENSG00000163597	1.4651232060571656e-08	8.694499197163003
ENSG00000229119	1.6084142017576707e-08	7.305601570934897
ENSG00000182899	1.629966755530911e-08	8.926638976907151
ENSG00000091127	1.7653079138667332e-08	8.640215949221048
ENSG00000165801	1.8615454753015874e-08	8.719631702299253
ENSG00000227097	1.8863912923373368e-08	8.861065206415349
ENSG00000230629	1.9628801921278826e-08	7.643372822520342
ENSG00000108107	2.181900589047649e-08	8.918442255595675
ENSG00000168447	2.3306715660006097e-08	8.800594355996646
ENSG00000105640	2.3929028693591557e-08	8.93073733756289
ENSG00000144852	2.3929028693591557e-08	7.237847189887194
ENSG00000089009	2.4892904456810767e-08	8.93073733756289
ENSG00000071082	2.4892904456810767e-08	8.922540616251414
ENSG00000176124	2.658388457887774e-08	8.303243145919376
ENSG00000227034	2.7291105993201932e-08	6.273663570202431
ENSG00000214389	2.9913382009073973e-08	8.219986608044191
ENSG00000106628	3.193477352809242e-08	8.85696684575961
ENSG00000142937	3.23546950185112e-08	8.922540616251414
ENSG00000101220	3.321070196094726e-08	8.50488992459542
ENSG00000105372	3.321070196094726e-08	8.93073733756289
ENSG00000213442	3.54481667815409e-08	8.525381727874105
ENSG00000171759	3.5912921028229355e-08	6.682217411742089
ENSG00000170727	3.7342998848851095e-08	8.18356358035809
ENSG00000252213	3.7342998848851095e-08	2.378229866266537
ENSG00000104907	4.0898432142617874e-08	8.87336028838256
ENSG00000212802	4.1973295204902246e-08	7.911002656401749
ENSG00000166441	4.420598774054443e-08	8.93073733756289
ENSG00000198034	4.536518912101262e-08	8.926638976907151
ENSG00000017483	4.536518912101262e-08	8.888206830386324
ENSG00000224631	4.77728553882045e-08	8.153070579289983
ENSG00000144040	4.902279258454969e-08	8.56945913566986
ENSG00000240376	5.5051815388630594e-08	8.306079371298996
ENSG00000178035	5.5764573691040034e-08	8.885655370349774
ENSG00000225091	6.023313558788735e-08	5.592572520428544
ENSG00000169116	6.1798506701792e-08	8.914343894939938
ENSG00000167658	6.422088070728751e-08	8.93073733756289
ENSG00000163682	6.50486397281978e-08	8.922540616251414
ENSG00000087077	6.50486397281978e-08	8.698597557818742
ENSG00000234797	6.50486397281978e-08	8.066172276100298
ENSG00000145425	6.759455540091089e-08	8.922540616251414
ENSG00000138131	6.934530385752609e-08	8.017316617584237
ENSG00000166200	6.934530385752682e-08	8.869261927726823
ENSG00000140988	7.023710906869756e-08	8.93073733756289
ENSG00000226084	7.114004495810274e-08	7.775584924764238
ENSG00000240204	7.205424597498742e-08	6.369613769739544
ENSG00000213609	7.778374849822155e-08	6.522660070094326
ENSG00000204628	7.778374849822155e-08	8.926638976907151
ENSG00000136942	8.081195939877744e-08	8.918442255595675
ENSG00000226221	8.081195939877744e-08	7.572544761377623
ENSG00000196507	8.289401165366691e-08	8.646865769913338
ENSG00000137818	8.289401165366691e-08	8.93073733756289
ENSG00000197646	8.289401165366691e-08	7.98191680168205
ENSG00000083845	8.395446932519087e-08	8.926638976907151
ENSG00000204387	8.502808907499242e-08	8.87336028838256
ENSG00000205309	8.832951039583159e-08	7.610918013245181
ENSG00000173457	9.175519085631846e-08	8.798042895960094
ENSG00000241556	9.652389232039174e-08	6.388659710798142
ENSG00000229994	9.652389232039174e-08	7.818417404183768
ENSG00000126602	1.0413078758123402e-07	8.761157650058456
ENSG00000171119	1.0413078758123514e-07	5.8533523988044
ENSG00000104408	1.0545390024750273e-07	8.9102455342842
ENSG00000134419	1.0814923195315904e-07	8.863616666451898
ENSG00000110700	1.1091134511013571e-07	8.918442255595675
ENSG00000145246	1.1091134511013649e-07	8.836475042480922
ENSG00000113328	1.1374183889975554e-07	8.852868485103873
ENSG00000099800	1.1961455029670679e-07	8.745768766852867
ENSG00000197498	1.2266015392345042e-07	8.64531886929415
ENSG00000125691	1.242110275799768e-07	8.93073733756289
ENSG00000142541	1.25780911903555e-07	8.93073733756289
ENSG00000113356	1.2737003214403154e-07	8.240425477820905
ENSG00000106263	1.3060689425437412e-07	8.897950452316989
ENSG00000235552	1.3225509958786819e-07	7.973853136858834
ENSG00000178715	1.3225509958786819e-07	6.673637488011702
ENSG00000242021	1.373216492500979e-07	5.429900041359409
ENSG00000196531	1.373216492500979e-07	8.918442255595675
ENSG00000137054	1.4257619159942602e-07	8.77345273202567
ENSG00000173702	1.443706393531857e-07	4.047864684589458
ENSG00000247626	1.4618697673990335e-07	8.591497839567735
ENSG00000239246	1.5176992150757385e-07	5.889363124411246
ENSG00000170889	1.5176992150757385e-07	8.926638976907151
ENSG00000225093	1.5367642700135188e-07	7.0104101413310795
ENSG00000107833	1.5367642700135188e-07	8.504685282238636
ENSG00000236330	1.5560614179370236e-07	4.828678653206259
ENSG00000171453	1.635625999682408e-07	8.63611758856531
ENSG00000219470	1.635625999682408e-07	5.185670503498826
ENSG00000155380	1.6561251815921907e-07	8.793944535304357
ENSG00000163013	1.6768733051457918e-07	8.81134253734467
ENSG00000146731	1.7844514168198473e-07	8.889753731005511
ENSG00000152556	1.8753016730564843e-07	8.82673142055026
ENSG00000105193	1.9223920317581717e-07	8.926638976907151
ENSG00000077348	1.9463649198523797e-07	8.71499100044169
ENSG00000213315	1.970627388242473e-07	6.4856096934816945
ENSG00000241923	2.0200346142435463e-07	6.056155846832773
ENSG00000239415	2.045186241154827e-07	7.174408526377422
ENSG00000218426	2.0706411877802558e-07	8.321930472720123
ENSG00000105576	2.229941144710775e-07	8.812889437963857
ENSG00000235609	2.285632477883955e-07	5.994251434781688
ENSG00000213885	2.4308197500830616e-07	6.324395219436355
ENSG00000147604	2.4913620496749444e-07	8.926638976907151
ENSG00000237991	2.5221783381736625e-07	6.473222510969399
ENSG00000123600	2.5533636605454734e-07	8.755512388783531
ENSG00000184220	2.5533636605454734e-07	8.748862568091242
ENSG00000196205	2.6491767132865433e-07	8.812889437963857
ENSG00000243199	2.6491767132865433e-07	8.035613312037968
ENSG00000105202	2.6491767132865433e-07	8.885655370349774
ENSG00000241680	2.681881292355727e-07	5.147262938994047
ENSG00000164587	2.782358115472638e-07	8.922540616251414
ENSG00000027869	2.8166532733925527e-07	6.576888662938388
ENSG00000173621	2.8513575936140545e-07	7.250402982390366
ENSG00000161970	2.994361467610839e-07	8.836475042480922
ENSG00000236801	2.994361467610855e-07	7.093106023914885
ENSG00000221027	2.994361467610855e-07	2.3206394224460536
ENSG00000136149	3.031183288351703e-07	7.901291846829699
ENSG00000108561	3.0684433192787467e-07	8.832376681825183
ENSG00000124787	3.0684433192787467e-07	8.333940789344267
ENSG00000171858	3.1829032518910586e-07	8.918442255595675
ENSG00000180822	3.2219669819071556e-07	8.560257854941023
ENSG00000128567	3.30149151837167e-07	8.372372935865092
ENSG00000156508	3.7740060619496105e-07	8.93073733756289
ENSG00000242125	3.7740060619496105e-07	8.820081599857971
ENSG00000167992	3.8200700924261143e-07	7.194121979205544
ENSG00000175265	3.866677977212062e-07	8.8774586490383
ENSG00000179041	4.0098269915183053e-07	8.607891282190687
ENSG00000229132	4.1580976126190507e-07	6.22669206818913
ENSG00000226243	4.1580976126190507e-07	6.115249249556374
ENSG00000123975	4.25987693165497e-07	8.659160851880552
ENSG00000165359	4.3116662970838606e-07	8.822633059894521
ENSG00000268402	4.311666297083884e-07	6.809217469799176
ENSG00000137124	4.4707153296692415e-07	8.618177245323173
ENSG00000189046	4.4707153296692415e-07	8.503885365178055
ENSG00000125485	4.4707153296692415e-07	8.56690767563331
ENSG00000181524	4.5798853887306135e-07	8.263806439981186
ENSG00000100116	4.5798853887306135e-07	7.827541476169782
ENSG00000219747	4.864211552753301e-07	6.070230617345648
ENSG00000230202	4.923090608915917e-07	8.527933187910657
ENSG00000234160	5.042923526458469e-07	7.366404835601338
ENSG00000188266	5.103893005761851e-07	7.964651856129995
ENSG00000184787	5.103893005761851e-07	8.902048812972726
ENSG00000149273	5.103893005761851e-07	8.926638976907151
ENSG00000224566	5.16557505150196e-07	5.772225377937506
ENSG00000177707	5.16557505150196e-07	8.436222352865242
ENSG00000100307	5.484957577246827e-07	8.902048812972726
ENSG00000080947	5.617986057461826e-07	7.486194083987066
ENSG00000163931	5.685664793738545e-07	8.875911748419112
ENSG00000236552	5.754131482534927e-07	8.70014445843793
ENSG00000107262	5.823394957361958e-07	8.85696684575961
ENSG00000186615	5.893464146648566e-07	7.209491079544767
ENSG00000244165	5.96434807471323e-07	8.232942927709425
ENSG00000178429	6.33131148454321e-07	6.755413426538919
ENSG00000169857	6.56186544288625e-07	8.726823864193365
ENSG00000214357	6.800523977622162e-07	5.506971654053251
ENSG00000165138	6.881924939802096e-07	8.82518451993107
ENSG00000241837	6.964267142465474e-07	8.695583879566652
ENSG00000204805	6.964267142465474e-07	4.89220049249644
ENSG00000135318	7.131817277782002e-07	6.806022129054363
ENSG00000112578	7.217046494943192e-07	8.55515493486792
ENSG00000111832	7.658170060699077e-07	8.832376681825183
ENSG00000105929	7.8418178951617e-07	2.850268364954255
ENSG00000217130	7.8418178951617e-07	5.481358423689879
ENSG00000063177	7.935230172619948e-07	8.926638976907151
ENSG00000227939	8.029717004287788e-07	7.422934318816417
ENSG00000198298	8.125290281291287e-07	7.677692448393366
ENSG00000100304	8.418649592795752e-07	8.789846174648618
ENSG00000233927	8.418649592795752e-07	8.926638976907151
ENSG00000204856	8.518690100970671e-07	8.007724704508384
ENSG00000145741	8.619878425272212e-07	8.906147173628463
ENSG00000174748	8.619878425272212e-07	8.926638976907151
ENSG00000198918	8.722227231947319e-07	8.9102455342842
ENSG00000228612	8.722227231947319e-07	2.1267613062624617
ENSG00000233476	9.251831259233544e-07	8.160395797672354
ENSG00000115107	9.472254783336479e-07	8.440116071164196
ENSG00000117877	9.472254783336479e-07	7.684356429077718
ENSG00000132122	9.812425801971066e-07	5.911455338352766
ENSG00000271978	9.92841512313411e-07	6.383211207568027
ENSG00000214485	9.92841512313411e-07	7.3428848558015005
ENSG00000216895	9.92841512313411e-07	8.35175661321591
ENSG00000132359	1.0164378194453881e-06	8.782654012754506
ENSG00000228903	1.0164378194453881e-06	8.521283367218368
ENSG00000230979	1.0652653800596696e-06	7.041419401306356
ENSG00000109475	1.0652653800596696e-06	8.926638976907151
ENSG00000237857	1.0778216429598184e-06	7.809758464656754
ENSG00000228933	1.0778216429598184e-06	5.34852700513487
ENSG00000184924	1.1562135578431739e-06	7.857386269032118
ENSG00000108448	1.1562135578431739e-06	7.840650635189639
ENSG00000200959	1.1698028897910943e-06	3.800532751182155
ENSG00000216866	1.1698028897910943e-06	5.795678502486741
ENSG00000183971	1.1835463138502095e-06	5.160491474362396
ENSG00000124743	1.1835463138502137e-06	6.340170781347681
ENSG00000173898	1.1835463138502137e-06	8.869261927726823
ENSG00000154743	1.197445508910783e-06	8.517727347764456
ENSG00000232341	1.211502171348489e-06	5.412939323092245
ENSG00000221983	1.2400947723239582e-06	8.918442255595675
ENSG00000115268	1.2546341926041568e-06	8.926638976907151
ENSG00000174915	1.3144541430861965e-06	8.703238259676302
ENSG00000231767	1.4093730787388374e-06	7.2462485535554535
ENSG00000186468	1.4093730787388374e-06	8.902048812972726
ENSG00000178562	1.4424572886597908e-06	8.50431477103498
ENSG00000239719	1.4934922103764861e-06	6.184771744561525
ENSG00000137876	1.4934922103764861e-06	8.897950452316989
ENSG00000122406	1.5108876280282907e-06	8.922540616251414
ENSG00000273056	1.5284783908903873e-06	5.461698201803425
ENSG00000140474	1.5462666050497585e-06	8.906147173628463
ENSG00000241061	1.5642543982759762e-06	6.30848463431249
ENSG00000109107	1.5824439202327868e-06	8.501796123357042
ENSG00000227008	1.600837342691662e-06	6.251289729228013
ENSG00000186687	1.6194368597473417e-06	8.661250093701565
ENSG00000130511	1.6194368597473417e-06	8.659160851880552
ENSG00000172115	1.6194368597473417e-06	8.914343894939938
ENSG00000114767	1.6194368597473417e-06	8.677101195122688
ENSG00000237506	1.6382446880353818e-06	6.155854703558657
ENSG00000063046	1.6764942588733857e-06	8.906147173628463
ENSG00000168906	1.6764942588733857e-06	8.896403551697802
ENSG00000144381	1.715604247496304e-06	8.881557009694037
ENSG00000114270	1.755593221104559e-06	8.376756061863901
ENSG00000177410	1.7964801291254565e-06	8.834928141861734
ENSG00000261320	1.8595365308900505e-06	1.1485856818480797
ENSG00000205143	1.8595365308900505e-06	5.164764600142387
ENSG00000228981	1.8810255020910178e-06	4.7640870577487355
ENSG00000196668	1.9027537546534982e-06	7.419189195288086
ENSG00000130038	1.9693998929072656e-06	8.541570528140275
ENSG00000214612	1.9921110945787464e-06	5.95333975578986
ENSG00000214113	1.9921110945787464e-06	8.656067050642177
ENSG00000218227	1.9921110945787464e-06	8.112735180938376
ENSG00000096063	2.015074621596917e-06	8.828278321169446
ENSG00000239672	2.158307127066926e-06	8.644314309876787
ENSG00000172809	2.1831137721592535e-06	8.922540616251414
ENSG00000213326	2.1831137721592535e-06	6.298589562972366
ENSG00000186056	2.1831137721592535e-06	8.413721430751826
ENSG00000198838	2.337823676140054e-06	8.28739204449825
ENSG00000247746	2.3646149033041337e-06	7.284138697151451
ENSG00000167747	2.4190874438755315e-06	8.783196353956331
ENSG00000124571	2.4467750441642546e-06	8.87336028838256
ENSG00000178741	2.5606091474540973e-06	8.889753731005511
ENSG00000135828	2.560609147454111e-06	8.473107598766878
ENSG00000138326	2.589854959434128e-06	8.918442255595675
ENSG00000233016	2.7100880051417443e-06	8.72782842361073
ENSG00000164038	2.7409759151639175e-06	8.73037988364728
ENSG00000149100	2.835687089463246e-06	8.881557009694037
ENSG00000213741	2.86795195433301e-06	8.918442255595675
ENSG00000215021	2.86795195433301e-06	8.8774586490383
ENSG00000105426	2.9668813493730214e-06	7.377095693663384
ENSG00000223598	3.0005818933475533e-06	2.2375617013806055
ENSG00000118181	3.0346508098246735e-06	8.926638976907151
ENSG00000136271	3.1039092256205257e-06	8.832376681825183
ENSG00000231409	3.1039092256205257e-06	5.151073406078443
ENSG00000224415	3.139106554069653e-06	5.971656437092674
ENSG00000230383	3.139106554069653e-06	6.223181875322237
ENSG00000245017	3.1746879140089017e-06	6.127447049796907
ENSG00000169071	3.2106573181077104e-06	8.467687100992096
ENSG00000117020	3.210657318107722e-06	8.10373854256632
ENSG00000240616	3.2837765093709158e-06	7.11949863683971
ENSG00000164855	3.2837765093709158e-06	7.88869648183007
ENSG00000244716	3.283776509370927e-06	7.25544983428429
ENSG00000225200	3.35849703411979e-06	7.15392121547322
ENSG00000145912	3.3964682589816865e-06	8.737572045541391
ENSG00000143947	3.3964682589816865e-06	8.922540616251414
ENSG00000158104	3.473653923054847e-06	5.429944267994507
ENSG00000087269	3.5128770048675035e-06	8.739118946160579
ENSG00000177283	3.512877004867522e-06	5.361529194484663
ENSG00000064652	3.5525260863286715e-06	8.365803238159092
ENSG00000105877	3.552526086328684e-06	6.379944326962931
ENSG00000224858	3.6740738379996865e-06	5.616966908900834
ENSG00000235508	3.7573180449981714e-06	4.7664942464029805
ENSG00000200087	3.7573180449981714e-06	7.051585022475995
ENSG00000271646	3.842375253548376e-06	8.453158136690016
ENSG00000137414	3.885595507565836e-06	8.827735979967622
ENSG00000155438	3.929283233928606e-06	8.66506368901423
ENSG00000235776	3.929283233928606e-06	6.205655231184887
ENSG00000167550	3.973443270883857e-06	8.05906586006677
ENSG00000134333	4.018080504291113e-06	8.906147173628463
ENSG00000220472	4.108806344614764e-06	7.172702486975321
ENSG00000198242	4.2015008108991734e-06	8.906147173628463
ENSG00000165732	4.24859901201832e-06	8.918442255595675
ENSG00000110060	4.24859901201832e-06	8.593587081388748
ENSG00000213881	4.248599012018343e-06	5.580136576911719
ENSG00000163811	4.344323255387235e-06	8.824179960513709
ENSG00000111845	4.491808470828615e-06	8.630472327290386
ENSG00000228205	4.542031398863213e-06	7.366846594396521
ENSG00000220583	4.592794032060568e-06	6.700614591352221
ENSG00000213965	4.592794032060568e-06	8.499244663320493
ENSG00000240509	4.644101916848754e-06	6.4341222856070655
ENSG00000141447	4.748375898176167e-06	8.19616354881173
ENSG00000075290	4.801353360335395e-06	6.319433476298676
ENSG00000132361	4.85489880633405e-06	8.880010109074849
ENSG00000225031	4.90901805838966e-06	6.381908515038351
ENSG00000108387	5.019001553490274e-06	6.969736705857435
ENSG00000188026	5.074877726481576e-06	6.368520030081398
ENSG00000256604	5.188429184354984e-06	4.636897984582027
ENSG00000232640	5.246116750335767e-06	6.5830761611006166
ENSG00000006625	5.3044204944997355e-06	8.596138541425297
ENSG00000102316	5.363346707345819e-06	8.880010109074849
ENSG00000138741	5.363346707345819e-06	7.534959842545049
ENSG00000198521	5.483092006471627e-06	6.8344081835201775
ENSG00000171863	5.60540420108639e-06	8.918442255595675
ENSG00000151131	5.60540420108639e-06	8.614336460526191
ENSG00000226851	5.667539268231594e-06	6.084758615078033
ENSG00000141101	5.667539268231594e-06	8.662254653118925
ENSG00000172053	5.730335846982756e-06	8.902048812972726
ENSG00000262814	5.8579405206906096e-06	7.685070600277712
ENSG00000178105	5.922762269325416e-06	8.731926784266467
ENSG00000179431	5.9227622693254475e-06	6.414031223775937
ENSG00000177600	5.9227622693254475e-06	8.922540616251414
ENSG00000146223	5.9227622693254475e-06	8.862069765832711
ENSG00000224728	6.054479219529571e-06	6.30802322891279
ENSG00000172785	6.257344178461309e-06	8.799589796579282
ENSG00000145194	6.257344178461309e-06	8.475116717601605
ENSG00000168028	6.257344178461309e-06	8.926638976907151
ENSG00000213339	6.257344178461309e-06	8.867715027107636
ENSG00000232445	6.326405091503312e-06	4.690162893576237
ENSG00000259660	6.466729716137067e-06	5.455104725269208
ENSG00000197961	6.610041133662698e-06	8.754970047581706
ENSG00000105185	6.610041133662698e-06	8.859518305796161
ENSG00000215086	6.756400023803855e-06	4.696803639907752
ENSG00000179820	6.756400023803878e-06	8.570721270945977
ENSG00000228624	6.90586823463619e-06	5.630155868177152
ENSG00000247095	6.981787987494678e-06	7.5594311099832785
ENSG00000151229	6.981787987494678e-06	8.473649939968704
ENSG00000124614	7.058508803699175e-06	7.657895825671127
ENSG00000171425	7.058508803699175e-06	8.713986441024328
ENSG00000224578	7.1360387523176136e-06	8.239553974891804
ENSG00000185641	7.1360387523176136e-06	7.511703061478268
ENSG00000105676	7.3735652431469046e-06	8.744764207435503
ENSG00000180573	7.536113330915987e-06	8.889753731005511
ENSG00000176399	7.70209825642805e-06	6.616134211361888
ENSG00000235065	7.70209825642808e-06	7.768075185168442
ENSG00000171490	7.70209825642808e-06	8.897950452316989
ENSG00000112699	7.786401142556866e-06	8.757059289402719
ENSG00000152642	7.957671701341787e-06	8.76061530885663
ENSG00000138629	7.957671701341787e-06	8.839026502517472
ENSG00000151623	8.2213738426717e-06	8.133730890185975
ENSG00000080608	8.221373842671744e-06	8.73293134368383
ENSG00000179131	8.221373842671744e-06	4.002731005760531
ENSG00000235174	8.311123323971593e-06	7.9920782454440396
ENSG00000141076	8.311123323971593e-06	8.800594355996646
ENSG00000228541	8.493451107507033e-06	5.979879472243319
ENSG00000150054	8.774156990666871e-06	6.717614409843057
ENSG00000235001	8.966216385040974e-06	4.80582692643825
ENSG00000107282	9.26188642024648e-06	6.6708408271175
ENSG00000172878	9.261886420246529e-06	8.57154837749087
ENSG00000168938	9.261886420246529e-06	7.287766272399999
ENSG00000271538	9.362505073336342e-06	7.215000031810974
ENSG00000160256	9.566897071594665e-06	8.325281849817253
ENSG00000123892	9.670691332856878e-06	6.290351369001014
ENSG00000135454	9.77556521017504e-06	6.564825694827902
ENSG00000180447	9.77556521017504e-06	7.386321147042591
ENSG00000139112	9.881529408751588e-06	8.852868485103873
ENSG00000122026	9.881529408751588e-06	8.918442255595675
ENSG00000219665	9.988594734219045e-06	8.286049786235846
ENSG00000183405	1.0096772093521954e-05	7.939128718646729
ENSG00000142676	1.0096772093521954e-05	8.918442255595675
ENSG00000214274	1.009677209352199e-05	7.7607585039038325
ENSG00000226525	1.0206072495806228e-05	6.2603395009427665
ENSG00000145087	1.065472834511386e-05	5.714011240748875
ENSG00000201772	1.0769812739685332e-05	6.237005413882921
ENSG00000273032	1.0769812739685332e-05	7.206903216352151
ENSG00000120158	1.0886088429043356e-05	8.694036978947464
ENSG00000117016	1.0886088429043356e-05	7.597181897662726
ENSG00000185950	1.1122260801940499e-05	7.671726782942664
ENSG00000156017	1.1242181315289965e-05	8.815983239202232
ENSG00000166557	1.1485751405105034e-05	8.87336028838256
ENSG00000159788	1.1485751405105095e-05	8.270456260673475
ENSG00000213585	1.1734375441539867e-05	8.87336028838256
ENSG00000107815	1.1988153264440331e-05	8.62784074426755
ENSG00000171793	1.1988153264440331e-05	8.711434980987779
ENSG00000143198	1.1988153264440331e-05	8.836475042480922
ENSG00000119280	1.2247186576610318e-05	8.1353878119066
ENSG00000073536	1.251157897628009e-05	8.494141743247392
ENSG00000125520	1.2645817734762894e-05	8.749324786306781
ENSG00000092096	1.27814359900962e-05	8.492852418486962
ENSG00000111713	1.291844723992441e-05	5.3365440386951
ENSG00000179528	1.2918447239924478e-05	5.801026594131857
ENSG00000166532	1.3056865106636789e-05	7.689429789312661
ENSG00000184905	1.319670333844399e-05	5.145624145073192
ENSG00000271133	1.319670333844399e-05	7.650596997786517
ENSG00000235863	1.3196703338444037e-05	8.417072807848957
ENSG00000116649	1.3337975810463306e-05	8.893852091661248
ENSG00000144161	1.3480696525812441e-05	8.615625785286623
ENSG00000160323	1.3480696525812441e-05	8.308346065992477
ENSG00000139926	1.3624879616712398e-05	8.69604609778219
ENSG00000213280	1.3624879616712398e-05	5.091219572164188
ENSG00000251537	1.3770539345598314e-05	4.190654515665245
ENSG00000204165	1.3917690106239814e-05	6.773596847370755
ENSG00000178922	1.3917690106239814e-05	8.617430261764566
ENSG00000249859	1.4066346424869543e-05	8.740123505577941
ENSG00000135686	1.4216522961320904e-05	8.70558507735607
ENSG00000221926	1.4216522961320904e-05	8.01520759289686
ENSG00000109046	1.4368234510175004e-05	8.844671763792396
ENSG00000172382	1.4676322504097448e-05	6.73045520952405
ENSG00000018236	1.483272922251298e-05	8.694756773021759
ENSG00000242265	1.483272922251298e-05	6.0740800994946635
ENSG00000137177	1.483272922251298e-05	7.5584010269819935
ENSG00000235621	1.483272922251306e-05	8.781649453337144
ENSG00000123684	1.5150344829544761e-05	8.386757259653319
ENSG00000231006	1.5311584831655752e-05	4.702430914359188
ENSG00000259236	1.5474467279403974e-05	5.547104455431147
ENSG00000269988	1.5639008087728672e-05	5.101941843078526
ENSG00000127990	1.5973129174513423e-05	6.338333444953579
ENSG00000005801	1.5973129174513423e-05	8.716537901060878
ENSG00000214128	1.614274201522993e-05	3.4148614536894963
ENSG00000128040	1.614274201522993e-05	6.865970765740287
ENSG00000205339	1.614274201522993e-05	8.889753731005511
ENSG00000137841	1.614274201522993e-05	8.76726512954892
ENSG00000172348	1.614274201522993e-05	5.3018346474249345
ENSG00000175768	1.614274201522993e-05	8.051583309955289
ENSG00000156467	1.6487154814299746e-05	8.881557009694037
ENSG00000087842	1.6487154814299892e-05	7.442507646815324
ENSG00000158109	1.6661988234118034e-05	8.815983239202232
ENSG00000225793	1.6838595562687922e-05	6.369890435100675
ENSG00000272006	1.7016993914064086e-05	6.025257012303728
ENSG00000179862	1.719720055797648e-05	6.5514156531084415
ENSG00000139352	1.719720055797648e-05	6.649922079526838
ENSG00000156482	1.7379232921148956e-05	8.906147173628463
ENSG00000160606	1.7379232921149017e-05	7.193293403883841
ENSG00000243829	1.7379232921149017e-05	6.640762250864861
ENSG00000198934	1.812597367045049e-05	8.018677528213193
ENSG00000139193	1.812597367045049e-05	8.618177245323173
ENSG00000180198	1.812597367045049e-05	8.684293357016802
ENSG00000132423	1.8317401619213107e-05	8.108913048507944
ENSG00000229809	1.851076321962541e-05	8.43957372996237
ENSG00000108298	1.8706077035173237e-05	8.926638976907151
ENSG00000101400	1.8903361797264004e-05	8.375289284230998
ENSG00000233297	1.910263640663945e-05	6.448362126174344
ENSG00000240087	1.930391993480078e-05	6.049117070911115
ENSG00000187123	1.9507231625443748e-05	5.321649306313246
ENSG00000180211	1.9712590895905482e-05	6.4005632231729646
ENSG00000170854	1.9920017338621613e-05	8.759610749439268
