# Supplementary material for: Machine learning predicts treatment sensitivity in multiple myeloma based on molecular and clinical information coupled with drug response
Source: PLoS One. 2021 Jul 28;16(7):e0254596. doi: 10.1371/journal.pone.0254596 (PMC8318243; doi:10.1371/journal.pone.0254596)
Supplement: S1 File — (ZIP) [file pone.0254596.s004.zip › Supplementary Material 1/t_8_14_myc/selected_genes_experiment_1.csv]

gene	pvalue	entropy
ENSG00000181418	4.904649069649014e-22	7.472346816803359
ENSG00000176387	1.5560836615707311e-18	5.804864400679527
ENSG00000255650	5.961087872021858e-18	5.312378255494738
ENSG00000203401	4.4560605402028606e-17	5.138875350489359
ENSG00000173638	1.1727403634029407e-16	8.589746296591766
ENSG00000226329	3.537313650161929e-16	6.526732723131974
ENSG00000242071	7.544537196046399e-16	8.282209001438863
ENSG00000228649	6.854163279876921e-15	7.740325257001419
ENSG00000140263	8.333932863168748e-15	8.29790839400518
ENSG00000236305	1.466892149163405e-14	5.9932317932526376
ENSG00000048162	3.701996914367753e-14	8.562809314977573
ENSG00000245248	3.8995945655857406e-14	4.514932494638355
ENSG00000259479	6.772557856561938e-14	5.3134963397368855
ENSG00000244313	1.6717049629048698e-13	8.543864412318069
ENSG00000136997	1.8817127095234212e-13	8.900501912353539
ENSG00000198720	2.963727661202777e-13	7.93882530093711
ENSG00000147955	3.6837526974025367e-13	8.859518305796161
ENSG00000241741	9.013526838473465e-13	6.748973097273486
ENSG00000159399	9.314764301103022e-13	8.664806113155477
ENSG00000180817	1.152847273553838e-12	8.881557009694037
ENSG00000231500	1.2308180236322658e-12	8.93073733756289
ENSG00000213862	1.3139622204617278e-12	6.699232913099804
ENSG00000232472	1.335595582026316e-12	8.32871334990067
ENSG00000230897	1.572107918063433e-12	7.661108523405697
ENSG00000196411	1.650761391009467e-12	7.7015113535283355
ENSG00000136261	1.8198368061488267e-12	8.761157650058456
ENSG00000229638	1.941883804200554e-12	8.497697762701304
ENSG00000261373	2.1750919970218284e-12	8.274012280127389
ENSG00000186603	2.435739496267098e-12	7.696731634031218
ENSG00000272711	3.003633386269989e-12	6.45797551165777
ENSG00000064102	4.009526340577031e-12	8.76935437136993
ENSG00000188191	4.139903640131983e-12	8.48439812131673
ENSG00000230207	5.0141779955453985e-12	7.175644799792625
ENSG00000225573	6.781722484346296e-12	7.198158530964551
ENSG00000218175	7.111778607315359e-12	8.405702162312819
ENSG00000174444	7.22526039183872e-12	8.93073733756289
ENSG00000242299	8.199386602314784e-12	8.46691999629013
ENSG00000112306	8.199386602314784e-12	8.93073733756289
ENSG00000103253	8.462383045044976e-12	8.444881292392253
ENSG00000137154	9.013439151910367e-12	8.93073733756289
ENSG00000175886	1.196112426597995e-11	6.560449238919751
ENSG00000139239	1.2734682974547022e-11	8.141442357895091
ENSG00000162631	1.5603154194476348e-11	6.6627611225070655
ENSG00000232346	1.6606882722950603e-11	7.331124708418163
ENSG00000137309	2.2655367994819918e-11	8.841577962554021
ENSG00000185238	2.769504907178243e-11	8.593587081388748
ENSG00000189007	3.037700175860052e-11	8.602788362117586
ENSG00000189283	3.230468064440156e-11	8.42384714791174
ENSG00000162004	4.5948085541573306e-11	8.422433303780812
ENSG00000101444	6.719468687765243e-11	8.871813387763373
ENSG00000130255	6.821985478170118e-11	8.926638976907151
ENSG00000133315	7.138812397023802e-11	8.552523351845084
ENSG00000148187	7.816288348177467e-11	8.784200913373693
ENSG00000165801	7.816288348177467e-11	8.719631702299253
ENSG00000214706	7.816288348177467e-11	8.818534699238784
ENSG00000148303	7.935161661036672e-11	8.93073733756289
ENSG00000227615	9.797422794530963e-11	8.072703200296388
ENSG00000250321	1.0403905260306734e-10	4.877438760364494
ENSG00000232573	1.0403905260306734e-10	8.468004678693779
ENSG00000162244	1.1383118278074773e-10	8.922540616251414
ENSG00000197756	1.1383118278074773e-10	8.926638976907151
ENSG00000244398	1.1554863809770658e-10	8.343426835416173
ENSG00000089157	1.3824414778331582e-10	8.926638976907151
ENSG00000123179	1.5574095808401394e-10	8.554612593666095
ENSG00000228929	1.702680564289621e-10	7.138255765765332
ENSG00000114942	1.8068084124802042e-10	8.93073733756289
ENSG00000232176	2.157996042540589e-10	5.066605495942528
ENSG00000237214	2.1901075046835313e-10	6.904983793149139
ENSG00000198755	2.428349208905808e-10	8.918442255595675
ENSG00000181163	2.428349208905808e-10	8.93073733756289
ENSG00000232956	2.731740743252569e-10	8.803145816033195
ENSG00000105640	3.1174600216115793e-10	8.93073733756289
ENSG00000239559	3.354254960940394e-10	7.1331658751844795
ENSG00000217716	4.2363684745377737e-10	6.097653743361304
ENSG00000213261	4.5558779919959434e-10	6.829435194772663
ENSG00000163584	4.622549406177119e-10	8.85696684575961
ENSG00000168447	4.970475877037338e-10	8.81134253734467
ENSG00000140988	6.086523114393426e-10	8.922540616251414
ENSG00000120254	6.175006984088146e-10	8.749867127508605
ENSG00000104131	6.54168327770524e-10	8.881557009694037
ENSG00000249353	6.732915344002767e-10	7.763375926934607
ENSG00000107833	7.131906736601641e-10	8.481899594782153
ENSG00000083845	7.446219758361291e-10	8.926638976907151
ENSG00000198034	7.774052311471838e-10	8.926638976907151
ENSG00000225091	8.352032490890798e-10	5.554205985234976
ENSG00000241352	8.472565277352678e-10	5.516970870148373
ENSG00000234648	8.971917422692847e-10	7.512736279156754
ENSG00000091127	1.020287913553215e-09	8.6427674092576
ENSG00000100060	1.020287913553215e-09	8.869261927726823
ENSG00000171453	1.020287913553215e-09	8.63866904860186
ENSG00000163597	1.0648736095618005e-09	8.68220411519579
ENSG00000226360	1.0956485984718293e-09	7.375528907587352
ENSG00000146677	1.176435738073558e-09	7.898040713862216
ENSG00000213598	1.1932773538115455e-09	6.3753193727429815
ENSG00000123600	1.2993829721084332e-09	8.72782842361073
ENSG00000188846	1.3179408095583515e-09	8.926638976907151
ENSG00000105372	1.5840597050964882e-09	8.93073733756289
ENSG00000138131	1.6525508345954377e-09	8.055748764105063
ENSG00000017483	1.6760171501023048e-09	8.896403551697802
ENSG00000213553	1.8758286457795596e-09	8.558710954321835
ENSG00000240376	2.1584932718317654e-09	8.320978846804733
ENSG00000071082	2.3806640249865872e-09	8.926638976907151
ENSG00000152556	2.448138182566161e-09	8.814436338583045
ENSG00000218426	2.6250908383702512e-09	8.316285211445198
ENSG00000147100	2.7755809246602558e-09	5.291944351606408
ENSG00000113328	2.8539494946432783e-09	8.844671763792396
ENSG00000128567	2.893939052314596e-09	8.36518077397098
ENSG00000175061	3.0172151668408916e-09	8.881557009694037
ENSG00000242125	3.234147472172289e-09	8.815983239202232
ENSG00000185834	3.5146001242072846e-09	7.341086002197859
ENSG00000176871	3.980253076679394e-09	8.512624427691355
ENSG00000167658	4.035563867386696e-09	8.93073733756289
ENSG00000229119	4.035563867386696e-09	7.296142714347304
ENSG00000112578	4.264397971050242e-09	8.560257854941023
ENSG00000213442	4.383510890613169e-09	8.533916148030624
ENSG00000196205	4.568284528516765e-09	8.803145816033195
ENSG00000177707	4.63154655745679e-09	8.42062882730287
ENSG00000166441	4.7606430151160515e-09	8.926638976907151
ENSG00000230629	4.7606430151160515e-09	7.622795273381066
ENSG00000234797	5.240697693822497e-09	8.072359878577046
ENSG00000145592	5.4605907700392886e-09	8.93073733756289
ENSG00000226084	5.767816267551849e-09	7.791759565038342
ENSG00000137054	5.847216870561871e-09	8.75806384882008
ENSG00000170889	6.260473034043412e-09	8.93073733756289
ENSG00000137818	6.52194509143838e-09	8.93073733756289
ENSG00000124787	6.52194509143838e-09	8.33004707104531
ENSG00000212664	6.79404692982444e-09	6.347469200446312
ENSG00000105193	6.9815602000245e-09	8.926638976907151
ENSG00000186615	7.077198260705263e-09	7.199772863354769
ENSG00000234160	7.17411232411016e-09	7.376844877942476
ENSG00000169116	7.57486264916962e-09	8.902048812972726
ENSG00000197958	7.678409105742929e-09	8.922540616251414
ENSG00000170727	7.783334008374267e-09	8.205682407242252
ENSG00000239719	7.88965518883265e-09	6.181630512446604
ENSG00000087077	7.997390702461316e-09	8.706794279130216
ENSG00000106628	8.217178084754243e-09	8.852868485103873
ENSG00000100316	8.329267206508138e-09	8.926638976907151
ENSG00000142937	8.329267206508138e-09	8.918442255595675
ENSG00000167992	8.557931199267951e-09	7.212830754773045
ENSG00000149273	9.535295940790009e-09	8.926638976907151
ENSG00000235776	9.535295940790009e-09	6.171523468246258
ENSG00000214389	9.66485977689713e-09	8.196143427668371
ENSG00000234741	9.796137524231256e-09	8.889753731005511
ENSG00000137970	9.796137524231291e-09	7.9152668859043604
ENSG00000113356	9.92915120598255e-09	8.283293683842512
ENSG00000089009	1.0063923119499162e-08	8.926638976907151
ENSG00000242021	1.0479015405968617e-08	5.403403960967084
ENSG00000228933	1.0764956180274532e-08	5.320180370095114
ENSG00000178773	1.0910761501628541e-08	5.531944741548232
ENSG00000108107	1.1058489094295922e-08	8.918442255595675
ENSG00000235552	1.1208163570785156e-08	8.002488727947025
ENSG00000099800	1.18268333250785e-08	8.751414028127792
ENSG00000136942	1.1986622219999709e-08	8.922540616251414
ENSG00000213609	1.2647058715276131e-08	6.5374042037810085
ENSG00000237857	1.3522561626880128e-08	7.7706266452049935
ENSG00000212802	1.3704609378228066e-08	7.875564066989652
ENSG00000114391	1.4456953360276883e-08	8.922540616251414
ENSG00000196531	1.4651232060571656e-08	8.918442255595675
ENSG00000214357	1.5871390843851523e-08	5.448667598649955
ENSG00000123975	1.6084142017576707e-08	8.677101195122688
ENSG00000111716	1.6084142017576707e-08	8.918442255595675
ENSG00000247746	1.6299667555309053e-08	7.279711174768433
ENSG00000138028	1.673918260438001e-08	6.85841516675069
ENSG00000213315	1.719022208557855e-08	6.466362963163743
ENSG00000161970	1.719022208557855e-08	8.824179960513709
ENSG00000224631	1.719022208557855e-08	8.174566941986035
ENSG00000230979	1.742015481464956e-08	7.02617943055537
ENSG00000144852	1.837018170030391e-08	7.2687723932124335
ENSG00000178429	1.911559634427708e-08	6.767586477332736
ENSG00000117016	2.0155402435976335e-08	7.59935722362132
ENSG00000171759	2.0971162672602915e-08	6.711382534973594
ENSG00000171858	2.300149075529738e-08	8.914343894939938
ENSG00000204628	2.361587854685588e-08	8.926638976907151
ENSG00000197498	2.5556355178931754e-08	8.633023787326938
ENSG00000180822	2.623698931887399e-08	8.54896733239117
ENSG00000233927	2.623698931887399e-08	8.918442255595675
ENSG00000189046	2.658388457887774e-08	8.512624427691355
ENSG00000176124	2.658388457887774e-08	8.282413643795646
ENSG00000136149	2.7291105993201932e-08	7.914804667688823
ENSG00000239246	2.7651543943072496e-08	5.8959977686134675
ENSG00000239415	2.801660904191267e-08	7.189386656092636
ENSG00000145425	2.801660904191267e-08	8.918442255595675
ENSG00000167747	2.8386358884431816e-08	8.761157650058456
ENSG00000205309	2.8386358884431816e-08	7.612709798507868
ENSG00000126602	2.914014665227929e-08	8.744764207435505
ENSG00000140474	2.9913382009073973e-08	8.906147173628463
ENSG00000146731	3.0307444027888895e-08	8.881557009694037
ENSG00000155130	3.152015219718988e-08	8.902048812972726
ENSG00000244165	3.1520152197190106e-08	8.246070739095831
ENSG00000145912	3.23546950185112e-08	8.730922224849104
ENSG00000115268	3.277998234261569e-08	8.926638976907151
ENSG00000142541	3.321070196094726e-08	8.93073733756289
ENSG00000204387	3.408870790880336e-08	8.869261927726823
ENSG00000178715	3.453613117334991e-08	6.633558196742044
ENSG00000080947	3.453613117334991e-08	7.478997767995463
ENSG00000236552	3.498926062080177e-08	8.721178602918442
ENSG00000165138	3.54481667815409e-08	8.823637619311883
ENSG00000204805	3.6383595585490385e-08	4.909345022766217
ENSG00000200959	3.6383595585490385e-08	3.8187432674324877
ENSG00000114270	3.686026353969328e-08	8.381316640735175
ENSG00000105202	3.686026353969328e-08	8.889753731005511
ENSG00000232341	3.7342998848851095e-08	5.392654770960219
ENSG00000104408	3.7342998848851095e-08	8.9102455342842
ENSG00000027869	3.7831876352622997e-08	6.568155586758702
ENSG00000237991	3.832697178242802e-08	6.508021193606979
ENSG00000173457	3.8828361771670144e-08	8.759610749439268
ENSG00000164587	3.8828361771670144e-08	8.922540616251414
ENSG00000144040	3.933612386607571e-08	8.612531984048248
ENSG00000182899	4.1432476729549745e-08	8.926638976907151
ENSG00000100307	4.1432476729549745e-08	8.897950452316989
ENSG00000233476	4.1432476729549745e-08	8.163747174769483
ENSG00000131469	4.252097081184402e-08	8.926638976907151
ENSG00000144381	4.655390250326461e-08	8.889753731005511
ENSG00000217130	4.9022792584549866e-08	5.453440939095477
ENSG00000261320	5.095746689880583e-08	1.1329219260426961
ENSG00000107262	5.2966226118519145e-08	8.87336028838256
ENSG00000155380	5.648629152864648e-08	8.771905831406482
ENSG00000247626	5.721707795024351e-08	8.587399478911998
ENSG00000235508	5.870629915943209e-08	4.780300233749106
ENSG00000145246	6.02331355878867e-08	8.85696684575961
ENSG00000259418	6.023313558788735e-08	2.275374928494097
ENSG00000163013	6.259593601301788e-08	8.815440898000409
ENSG00000186687	6.50486397281978e-08	8.659703193082375
ENSG00000181524	6.588675466740456e-08	8.28375590205805
ENSG00000063177	6.588675466740456e-08	8.922540616251414
ENSG00000163931	6.673535093369651e-08	8.867715027107636
ENSG00000178741	6.846449642437605e-08	8.897950452316989
ENSG00000178035	7.205424597498742e-08	8.869261927726823
ENSG00000219470	7.205424597498742e-08	5.168582100372142
ENSG00000186056	7.582644549466504e-08	8.42828320741252
ENSG00000173621	7.67990443280501e-08	7.252130132282229
ENSG00000101220	7.979005769605121e-08	8.519736466599182
ENSG00000230383	8.184655982638483e-08	6.199133840828769
ENSG00000188266	8.289401165366691e-08	7.930237947278619
ENSG00000226221	8.289401165366691e-08	7.5628067623212605
ENSG00000271978	8.289401165366691e-08	6.399019073178647
ENSG00000171119	8.395446932519177e-08	5.79723530983449
ENSG00000147604	8.611502894647496e-08	8.926638976907151
ENSG00000227097	8.832951039583159e-08	8.869261927726823
ENSG00000110700	8.945737728944689e-08	8.926638976907151
ENSG00000216866	9.175519085631846e-08	5.8107114222971505
ENSG00000226243	9.530965072763993e-08	6.123289143418492
ENSG00000224566	9.652389232039174e-08	5.763961229846644
ENSG00000077348	9.899756863774593e-08	8.708341179749404
ENSG00000105576	9.899756863774593e-08	8.830829781205997
ENSG00000214274	1.0025736407158137e-07	7.7229932179553265
ENSG00000252213	1.041307875812344e-07	2.3368987979423843
ENSG00000166200	1.0679331694922366e-07	8.855419945140422
ENSG00000177283	1.0952184175624279e-07	5.33878268340237
ENSG00000139352	1.1664234937923075e-07	6.647359987708629
ENSG00000228205	1.1961455029670679e-07	7.369040234444669
ENSG00000198298	1.2112806822654352e-07	7.6616695169740705
ENSG00000241923	1.3225509958786819e-07	6.049001359990213
ENSG00000227008	1.3561223734374592e-07	6.250213100095175
ENSG00000178562	1.4080337836068173e-07	8.461817076217029
ENSG00000173898	1.4080337836068324e-07	8.869261927726823
ENSG00000117877	1.4257619159942653e-07	7.68078624963174
ENSG00000184787	1.4618697673990335e-07	8.889753731005511
ENSG00000124743	1.4618697673990335e-07	6.330580301330641
ENSG00000241556	1.5367642700135188e-07	6.359295762458216
ENSG00000228981	1.575593388580176e-07	4.787041528149566
ENSG00000227034	1.615372871796843e-07	6.251331246159745
ENSG00000165359	1.6768733051458037e-07	8.822633059894521
ENSG00000134419	1.7191280910663426e-07	8.869261927726823
ENSG00000198521	1.7191280910663426e-07	6.856256294364546
ENSG00000243199	1.7406406931376266e-07	8.009547833352878
ENSG00000169857	1.8293300338668557e-07	8.735020585504842
ENSG00000273056	1.9223920317581717e-07	5.453195571499611
ENSG00000180573	1.9223920317581717e-07	8.889753731005511
ENSG00000104907	1.9223920317581717e-07	8.869261927726823
ENSG00000225093	1.970627388242473e-07	6.998120461804427
ENSG00000198918	1.9951828145390536e-07	8.914343894939938
ENSG00000106263	1.9951828145390536e-07	8.897950452316989
ENSG00000196507	2.0200346142435391e-07	8.645861210495974
ENSG00000144713	2.045186241154827e-07	8.93073733756289
ENSG00000241680	2.1224752062401496e-07	5.138875734451229
ENSG00000184220	2.1488614603888732e-07	8.736567486124029
ENSG00000185905	2.1755653997318195e-07	8.8774586490383
ENSG00000134333	2.229941144710775e-07	8.9102455342842
ENSG00000141447	2.2299411447107828e-07	8.197962402415373
ENSG00000233016	2.2576204593018422e-07	8.757059289402719
ENSG00000262814	2.2856324778839469e-07	7.6468960296156405
ENSG00000231409	2.371703574116063e-07	5.153289642355591
ENSG00000213087	2.401085442319208e-07	5.646001480419991
ENSG00000241837	2.4913620496749444e-07	8.687387158255175
ENSG00000234009	2.4913620496749444e-07	8.28308904148573
ENSG00000214612	2.5533636605454734e-07	5.953794562358826
ENSG00000214113	2.5533636605454734e-07	8.643771968674962
ENSG00000179041	2.6491767132865433e-07	8.628383085469375
ENSG00000126249	2.8513575936140545e-07	8.099382606051828
ENSG00000137124	2.8513575936140545e-07	8.655062491224815
ENSG00000240204	2.886475785422195e-07	6.3945958662002305
ENSG00000174748	2.994361467610839e-07	8.922540616251414
ENSG00000108561	3.0684433192787467e-07	8.843124863173209
ENSG00000165732	3.106146590476154e-07	8.918442255595675
ENSG00000237506	3.1442981874857555e-07	6.151710022849214
ENSG00000169071	3.2219669819071556e-07	8.461579621501633
ENSG00000184924	3.30149151837167e-07	7.838103667527576
ENSG00000110060	3.3419630098010446e-07	8.597685442044485
ENSG00000226851	3.3419630098010446e-07	6.090883925308846
ENSG00000163517	3.382914538024788e-07	7.791355903199078
ENSG00000155438	3.382914538024806e-07	8.654315507666206
ENSG00000113742	3.382914538024806e-07	8.918442255595675
ENSG00000221983	3.508704549887336e-07	8.918442255595675
ENSG00000271538	3.5516317357344907e-07	7.180324393003354
ENSG00000200087	3.5950670198550634e-07	6.996991603450308
ENSG00000120158	3.728479763158668e-07	8.70014445843793
ENSG00000109107	3.7284797631586814e-07	8.525381727874105
ENSG00000171490	3.8200700924261143e-07	8.902048812972726
ENSG00000197180	3.913835905841825e-07	6.794620758759224
ENSG00000152642	3.9615501354584247e-07	8.78574781399288
ENSG00000186468	4.0586728685030257e-07	8.897950452316989
ENSG00000172809	4.108094230638088e-07	8.918442255595675
ENSG00000105929	4.108094230638088e-07	2.8597556768514885
ENSG00000235837	4.1580976126190507e-07	5.05095171823489
ENSG00000111845	4.1580976126190507e-07	8.601241461498399
ENSG00000124614	4.208689620344149e-07	7.660975466917438
ENSG00000239672	4.208689620344149e-07	8.681199555778425
ENSG00000177410	4.25987693165497e-07	8.821086159275334
ENSG00000163811	4.25987693165497e-07	8.793944535304357
ENSG00000185950	4.3640645406088857e-07	7.658812151030803
ENSG00000196668	4.3640645406088857e-07	7.33875438452346
ENSG00000132122	4.3640645406088857e-07	5.951820472954344
ENSG00000225031	4.364064540608909e-07	6.336416952191426
ENSG00000105676	4.4707153296692415e-07	8.72782842361073
ENSG00000227939	4.4707153296692415e-07	7.378572145677596
ENSG00000145741	4.524981897287606e-07	8.906147173628463
ENSG00000096063	4.6354330067907234e-07	8.822633059894521
ENSG00000145194	4.6354330067907234e-07	8.453620354905555
ENSG00000111832	4.864211552753301e-07	8.84057340313666
ENSG00000123892	4.923090608915917e-07	6.2959266779224405
ENSG00000219665	5.042923526458469e-07	8.295251066964685
ENSG00000229132	5.103893005761851e-07	6.184596161650793
ENSG00000231767	5.16557505150196e-07	7.2880793878010826
ENSG00000137876	5.291109014744101e-07	8.889753731005511
ENSG00000164038	5.41959063226021e-07	8.734478244303018
ENSG00000214485	5.41959063226021e-07	7.359113560077392
ENSG00000163682	5.484957577246827e-07	8.926638976907151
ENSG00000228903	5.551086534149015e-07	8.490043382591654
ENSG00000115107	5.617986057461796e-07	8.42748329035194
ENSG00000149100	5.617986057461796e-07	8.897950452316989
ENSG00000130511	5.754131482534927e-07	8.671455933847763
ENSG00000102316	5.823394957361927e-07	8.865163567071086
ENSG00000228612	5.823394957361958e-07	2.099712321023846
ENSG00000218227	5.823394957361958e-07	8.129466322406369
ENSG00000109475	5.964348074713198e-07	8.926638976907151
ENSG00000165689	5.964348074713198e-07	8.789846174648618
ENSG00000168906	5.964348074713198e-07	8.896403551697802
ENSG00000241061	5.96434807471323e-07	6.321858237075846
ENSG00000198838	6.036055862745073e-07	8.34301755070261
ENSG00000224858	6.036055862745073e-07	5.608193573892363
ENSG00000118181	6.036055862745073e-07	8.922540616251414
ENSG00000075290	6.108596729794564e-07	6.290674514320787
ENSG00000160256	6.181979993773558e-07	8.2914102821677
ENSG00000138326	6.256215072465123e-07	8.918442255595675
ENSG00000162129	6.33131148454321e-07	8.655604832426638
ENSG00000233297	6.33131148454321e-07	6.472052337929884
ENSG00000160606	6.33131148454321e-07	7.17613149886164
ENSG00000141101	6.40727885060207e-07	8.681199555778427
ENSG00000248290	6.800523977622126e-07	5.20387840911403
ENSG00000100116	6.881924939802096e-07	7.836657011038033
ENSG00000230202	7.047561059836607e-07	8.518189565979995
ENSG00000119280	7.567911340046882e-07	8.096288804813453
ENSG00000240509	7.567911340046923e-07	6.449798283362767
ENSG00000063046	7.567911340046923e-07	8.902048812972726
ENSG00000116649	7.749468405502005e-07	8.885655370349774
ENSG00000224032	7.8418178951617e-07	8.781107112135318
ENSG00000219747	7.8418178951617e-07	6.054690462188177
ENSG00000172115	7.935230172619948e-07	8.902048812972726
ENSG00000179820	8.029717004287745e-07	8.587319355925711
ENSG00000164855	8.029717004287788e-07	7.908927574572802
ENSG00000235609	8.125290281291287e-07	5.984284011409702
ENSG00000197696	8.221962020729282e-07	8.083584438132673
ENSG00000146223	8.221962020729282e-07	8.849774683865498
ENSG00000198242	8.518690100970671e-07	8.906147173628463
ENSG00000213885	8.619878425272212e-07	6.293990908546184
ENSG00000105426	8.825749321015357e-07	7.3681880725290085
ENSG00000138629	8.930457627611647e-07	8.839026502517472
ENSG00000156508	9.143485317660416e-07	8.93073733756289
ENSG00000257913	9.251831259233544e-07	5.986748998597869
ENSG00000236914	9.58435977194718e-07	5.428787466179872
ENSG00000139926	9.58435977194718e-07	8.715533341643516
ENSG00000205143	9.92841512313411e-07	5.205322658647729
ENSG00000198934	9.92841512313411e-07	8.020971412390987
ENSG00000105877	1.0045727749362018e-06	6.376269325554932
ENSG00000108448	1.0284381124471035e-06	7.851194174180882
ENSG00000225200	1.0405751359255166e-06	7.1162304296367
ENSG00000236801	1.0528503873959585e-06	7.0677812293601106
ENSG00000232445	1.0778216429598184e-06	4.688315056841482
ENSG00000175768	1.1033641757986147e-06	8.018102374652754
ENSG00000213965	1.1427766564302766e-06	8.524377168456745
ENSG00000213585	1.1562135578431739e-06	8.875911748419112
ENSG00000081913	1.1562135578431739e-06	7.6299655509811855
ENSG00000109084	1.1698028897910943e-06	8.568916794468034
ENSG00000268402	1.1698028897910943e-06	6.773739142713088
ENSG00000204856	1.1698028897910943e-06	8.041516149171649
ENSG00000120868	1.211502171348489e-06	8.376551419507118
ENSG00000241322	1.2257180151972964e-06	3.5775230920653462
ENSG00000185641	1.2257180151972964e-06	7.532023034758788
ENSG00000220472	1.2400947723239648e-06	7.161724139686592
ENSG00000135828	1.2400947723239692e-06	8.499244663320491
ENSG00000135318	1.2992462050007551e-06	6.789299082112615
ENSG00000244716	1.3144541430861965e-06	7.273079329888706
ENSG00000213741	1.3144541430861965e-06	8.914343894939938
ENSG00000174915	1.3144541430861965e-06	8.69349463774564
ENSG00000150054	1.3144541430861965e-06	6.7134609384084944
ENSG00000183971	1.329833770116671e-06	5.183556781587885
ENSG00000243663	1.329833770116678e-06	4.589915257862459
ENSG00000214784	1.345386947812438e-06	6.0990203827876694
ENSG00000213326	1.345386947812438e-06	6.2888882546821625
ENSG00000142676	1.4093730787388374e-06	8.922540616251414
ENSG00000173702	1.4258226173295085e-06	4.026382241553605
ENSG00000100575	1.4424572886598063e-06	8.553065693046907
ENSG00000123213	1.4592790935118658e-06	8.647408111115164
ENSG00000151131	1.4592790935118658e-06	8.659960768941131
ENSG00000124784	1.4934922103764861e-06	8.602788362117586
ENSG00000224728	1.5284783908903873e-06	6.2767625793808905
ENSG00000175505	1.5462666050497448e-06	7.340775831114125
ENSG00000213881	1.5642543982759762e-06	5.564776242855299
ENSG00000137177	1.5824439202327868e-06	7.531833812841115
ENSG00000204165	1.5824439202327868e-06	6.745573487378633
ENSG00000178078	1.6382446880353818e-06	8.073965335572508
ENSG00000137841	1.657263066951537e-06	8.754970047581706
ENSG00000213280	1.657263066951537e-06	5.066176575748939
ENSG00000251537	1.6764942588733857e-06	4.1321500856161135
ENSG00000243829	1.715604247496304e-06	6.6633129718030455
ENSG00000107187	1.715604247496304e-06	4.761603704130978
ENSG00000230592	1.715604247496304e-06	3.731005650897346
ENSG00000147168	1.7156042474963132e-06	8.9102455342842
ENSG00000213303	1.7354876858831604e-06	5.483397473941166
ENSG00000226948	1.7354876858831604e-06	5.345380198458151
ENSG00000251680	1.755593221104559e-06	4.1457810813840785
ENSG00000010319	1.775923233840666e-06	7.079957296987874
ENSG00000247095	1.775923233840666e-06	7.541177004859954
ENSG00000128040	1.7964801291254565e-06	6.894865246920661
ENSG00000228323	1.7964801291254565e-06	5.963181739156148
ENSG00000177600	1.8172663365827305e-06	8.922540616251414
ENSG00000234335	1.8172663365827305e-06	5.428885051304828
ENSG00000126458	1.8172663365827369e-06	8.373457618268741
ENSG00000073536	1.8382843106642291e-06	8.469551579312967
ENSG00000271192	1.8382843106642357e-06	5.549074786906495
ENSG00000235863	1.8595365308900505e-06	8.39073110093856
ENSG00000187243	1.8810255020910078e-06	4.2264615361718
ENSG00000123901	1.9027537546534982e-06	6.569509412501549
ENSG00000158813	1.9247238447662964e-06	7.397485901878875
ENSG00000236330	1.9921110945787464e-06	4.817238468318594
ENSG00000171931	2.015074621596917e-06	4.220593933177736
ENSG00000105185	2.0382931629453248e-06	8.847223223828946
ENSG00000272798	2.0617694349391073e-06	2.563048142173563
ENSG00000272899	2.0617694349391073e-06	7.871313997479104
ENSG00000151229	2.0855061814878826e-06	8.47565905880343
ENSG00000213104	2.0855061814878826e-06	4.324359063380361
ENSG00000080608	2.1095061743611406e-06	8.718084801680066
ENSG00000125520	2.109506174361148e-06	8.74677332627023
ENSG00000168028	2.158307127066926e-06	8.926638976907151
ENSG00000064652	2.2591931018208712e-06	8.390055703248477
ENSG00000123684	2.2591931018208712e-06	8.43367089282869
ENSG00000179431	2.2591931018208712e-06	6.323504621841663
ENSG00000107815	2.2851158255714674e-06	8.623742383611813
ENSG00000183605	2.311325005394836e-06	8.833381241242547
ENSG00000138430	2.311325005394836e-06	8.836475042480922
ENSG00000244073	2.311325005394836e-06	5.124422408114723
ENSG00000122406	2.311325005394836e-06	8.922540616251414
ENSG00000117461	2.3917017833247343e-06	8.663259212536289
ENSG00000172785	2.5030688602628817e-06	8.807786517890758
ENSG00000110888	2.5030688602628952e-06	8.780102552717956
ENSG00000135605	2.5030688602628952e-06	8.678648095741876
ENSG00000234753	2.5606091474540973e-06	3.7340567969224576
ENSG00000196756	2.5606091474540973e-06	8.700144458437927
ENSG00000224578	2.5606091474540973e-06	8.214963810957375
ENSG00000169896	2.560609147454111e-06	7.513659585088014
ENSG00000233680	2.589854959434114e-06	6.567121712326444
ENSG00000168661	2.589854959434128e-06	7.834905468062063
ENSG00000139112	2.6194223456374235e-06	8.848770124448134
ENSG00000137414	2.6493146945794797e-06	8.851321584484685
ENSG00000167136	2.6493146945794797e-06	7.714049513085246
ENSG00000220583	2.6795354287912284e-06	6.715425473930259
ENSG00000005187	2.71008800514173e-06	8.19405418584736
ENSG00000197461	2.7100880051417443e-06	4.8628381444206115
ENSG00000158109	2.803771877647076e-06	8.783196353956331
ENSG00000215086	2.835687089463246e-06	4.66756650599562
ENSG00000186193	2.86795195433301e-06	8.241972378440092
ENSG00000101400	2.9005701420933237e-06	8.385832823222243
ENSG00000240087	2.9335453592598314e-06	6.031192208183175
ENSG00000256604	2.9335453592598314e-06	4.660772788396508
ENSG00000132359	2.9668813493730214e-06	8.785205472791056
ENSG00000157191	2.9668813493730214e-06	8.763709110095006
ENSG00000158104	2.9668813493730214e-06	5.433557117648735
ENSG00000105808	3.0005818933475533e-06	7.122227888025726
ENSG00000225793	3.0690919555276944e-06	6.3233271619117115
ENSG00000172382	3.1039092256205257e-06	6.754269511205005
ENSG00000143947	3.1746879140089017e-06	8.918442255595675
ENSG00000065183	3.1746879140089017e-06	8.765256010714193
ENSG00000171863	3.1746879140089017e-06	8.914343894939938
ENSG00000177917	3.247018818942418e-06	8.65452015002299
ENSG00000269979	3.2470188189424354e-06	7.08611918552085
ENSG00000130159	3.283776509370927e-06	8.747315667472057
ENSG00000100304	3.283776509370927e-06	8.781649453337144
ENSG00000132423	3.35849703411979e-06	8.099169426577282
ENSG00000125485	3.35849703411979e-06	8.573557496325597
ENSG00000176998	3.3964682589816865e-06	4.66000253890936
ENSG00000108387	3.4348524552930238e-06	6.955261351611319
ENSG00000273281	3.473653923054866e-06	6.973131466682216
ENSG00000107829	3.512877004867522e-06	8.725276963574178
ENSG00000216895	3.552526086328684e-06	8.37864066132813
ENSG00000005893	3.592605596435079e-06	8.881557009694037
ENSG00000159788	3.633120007987553e-06	8.265068575257306
ENSG00000160323	3.6740738379996865e-06	8.309093049551084
ENSG00000175265	3.6740738379996865e-06	8.87336028838256
ENSG00000272325	3.715471648110139e-06	8.496150862082118
ENSG00000116096	3.7573180449981714e-06	8.356264258585211
ENSG00000179862	3.757318044998185e-06	6.599931082588328
ENSG00000232533	3.929283233928585e-06	6.8435238037521815
ENSG00000201512	3.929283233928606e-06	5.932011129418176
ENSG00000180198	4.018080504291113e-06	8.642562766900816
ENSG00000224415	4.018080504291113e-06	5.963051980051779
ENSG00000063438	4.108806344614728e-06	7.811366835895677
ENSG00000171793	4.2015008108991734e-06	8.715533341643516
ENSG00000242715	4.296204749605247e-06	6.2460016958923665
ENSG00000112699	4.296204749605247e-06	8.751414028127792
ENSG00000172878	4.392959812345575e-06	8.580749658219709
ENSG00000146701	4.491808470828615e-06	8.875911748419112
ENSG00000164687	4.592794032060568e-06	8.261512555803392
ENSG00000248161	4.644101916848754e-06	5.633985840922389
ENSG00000173660	4.695960653809542e-06	8.889753731005511
ENSG00000151623	4.695960653809567e-06	8.197452873572162
ENSG00000228541	4.695960653809567e-06	6.001894852394714
ENSG00000138685	4.748375898176167e-06	8.352218831431447
ENSG00000213430	4.85489880633405e-06	5.676096258119015
ENSG00000188818	4.85489880633405e-06	8.357064175645792
ENSG00000226525	4.85489880633405e-06	6.271197821235485
ENSG00000007516	4.909018058389643e-06	7.51628093501881
ENSG00000166226	4.90901805838966e-06	8.836475042480922
ENSG00000181026	4.963716995405552e-06	8.859518305796161
ENSG00000183298	4.963716995405552e-06	6.743677554396432
ENSG00000178105	5.074877726481603e-06	8.753965488164344
ENSG00000008513	5.188429184354956e-06	8.72782842361073
ENSG00000049089	5.188429184354956e-06	8.72782842361073
ENSG00000205339	5.188429184354984e-06	8.897950452316989
ENSG00000214128	5.246116750335767e-06	3.4341691940523575
ENSG00000122026	5.246116750335767e-06	8.918442255595675
ENSG00000025039	5.2461167503357855e-06	8.889753731005511
ENSG00000168263	5.3044204944997355e-06	4.4166589055392205
ENSG00000087269	5.3044204944997355e-06	8.743217306816318
ENSG00000156467	5.4830920064715975e-06	8.875911748419112
ENSG00000166532	5.483092006471627e-06	7.6442203884855875
ENSG00000139668	5.667539268231574e-06	8.270251618316692
ENSG00000148459	5.667539268231594e-06	7.616754887384639
ENSG00000221926	5.667539268231594e-06	7.962127923854753
ENSG00000150764	5.730335846982726e-06	8.077859053871464
ENSG00000197961	5.730335846982756e-06	8.780102552717956
ENSG00000235174	5.730335846982756e-06	7.992745106016361
ENSG00000167775	5.793800666447294e-06	8.802141256615833
ENSG00000271646	5.793800666447315e-06	8.425474171517214
ENSG00000136933	5.8579405206906096e-06	8.701486716700332
ENSG00000136271	5.8579405206906096e-06	8.844671763792396
ENSG00000171425	5.8579405206906096e-06	8.679652655159238
ENSG00000135686	5.857940520690641e-06	8.689396277089903
ENSG00000150779	5.9227622693254475e-06	8.657151733045824
ENSG00000154743	5.988272838106411e-06	8.495688643866579
ENSG00000229809	5.988272838106443e-06	8.446970534213266
ENSG00000166411	5.988272838106443e-06	8.781649453337144
ENSG00000130584	6.054479219529539e-06	7.895699519056748
ENSG00000220848	6.054479219529571e-06	6.772835365543089
ENSG00000108298	6.054479219529571e-06	8.926638976907151
ENSG00000078967	6.121388473436638e-06	8.53721459162578
ENSG00000135486	6.121388473436638e-06	8.914343894939938
ENSG00000213864	6.18900772762479e-06	4.982549370837624
ENSG00000176399	6.189007727624812e-06	6.580546096372992
ENSG00000242083	6.189007727624812e-06	5.28626925041323
ENSG00000156017	6.257344178461309e-06	8.815983239202232
ENSG00000225159	6.326405091503312e-06	5.1837076155615875
ENSG00000215021	6.326405091503312e-06	8.87336028838256
ENSG00000138442	6.396197802122859e-06	8.689396277089903
ENSG00000164182	6.396197802122859e-06	8.58585257829281
ENSG00000006625	6.396197802122859e-06	8.56435621559676
ENSG00000138741	6.466729716137067e-06	7.516723370367984
ENSG00000204396	6.466729716137067e-06	8.674007393884313
ENSG00000134001	6.466729716137091e-06	8.843124863173209
ENSG00000134716	6.466729716137091e-06	8.503965488164342
ENSG00000130810	6.610041133662698e-06	7.628730922873361
ENSG00000245017	6.756400023803855e-06	6.099730116696624
ENSG00000204338	6.90586823463619e-06	6.398710741094766
ENSG00000242013	6.90586823463619e-06	7.312255656804202
ENSG00000220785	6.90586823463619e-06	8.354227950266171
ENSG00000139193	6.90586823463619e-06	8.593044740186922
ENSG00000136270	7.1360387523176136e-06	8.79239763468517
ENSG00000102387	7.1360387523176136e-06	6.117156158762698
ENSG00000095752	7.1360387523176136e-06	6.0975232644481
ENSG00000090661	7.214385979462046e-06	8.671998275049589
ENSG00000145431	7.214385979462085e-06	6.887681875263972
ENSG00000172667	7.293558708979264e-06	8.776004192062219
ENSG00000221988	7.3735652431469046e-06	8.288601246272396
ENSG00000122140	7.454413963375455e-06	8.709345739166766
ENSG00000099624	7.536113330915987e-06	8.848770124448134
ENSG00000213339	7.536113330915987e-06	8.851321584484685
ENSG00000124571	7.871589333769122e-06	8.869261927726823
ENSG00000268355	7.957671701341787e-06	8.699602117236102
ENSG00000225218	7.957671701341787e-06	5.440835764336347
ENSG00000213178	7.957671701341787e-06	6.58301556531665
ENSG00000179294	7.957671701341787e-06	8.109588446198028
ENSG00000171502	7.95767170134183e-06	8.736825061982785
ENSG00000241494	8.044657200763615e-06	5.6186771454199445
ENSG00000234771	8.044657200763615e-06	8.714528782226154
ENSG00000224389	8.044657200763615e-06	8.87336028838256
ENSG00000142867	8.132554872484503e-06	8.462359417418853
ENSG00000122122	8.132554872484503e-06	8.845676323209759
ENSG00000122643	8.311123323971593e-06	8.799589796579282
ENSG00000273396	8.401812616277982e-06	2.266002255275203
ENSG00000170365	8.493451107506987e-06	8.126511538807549
ENSG00000154537	8.493451107506987e-06	3.946339686344358
ENSG00000018236	8.67961368319974e-06	8.72164082113398
ENSG00000272960	8.774156990666871e-06	6.693506827102281
ENSG00000165548	8.774156990666871e-06	8.404744913523128
ENSG00000197451	8.774156990666871e-06	8.865163567071086
ENSG00000137720	8.966216385040974e-06	8.770358930787294
ENSG00000066827	8.966216385041006e-06	8.537756932827607
ENSG00000127990	8.966216385041006e-06	6.321720738180616
ENSG00000136295	9.063752244492242e-06	8.372915277066918
ENSG00000197646	9.162305549310438e-06	7.985262555904879
ENSG00000143198	9.362505073336342e-06	8.836475042480922
ENSG00000172893	9.362505073336342e-06	8.767807470750743
ENSG00000080561	9.464171820741196e-06	8.502880805760691
ENSG00000160055	9.566897071594716e-06	8.172068415451456
ENSG00000228624	9.670691332856878e-06	5.59935509201802
ENSG00000244625	9.77556521017504e-06	8.28040452496092
ENSG00000180211	9.988594734219045e-06	6.358073987312072
ENSG00000105976	9.988594734219045e-06	8.699139899020565
ENSG00000269296	1.009677209352199e-05	5.129405504066645
ENSG00000166272	1.009677209352199e-05	8.771905831406482
ENSG00000259408	1.0206072495806228e-05	6.82276098099627
ENSG00000152689	1.020607249580632e-05	8.906147173628463
ENSG00000163599	1.020607249580632e-05	4.789839264429806
ENSG00000170677	1.020607249580632e-05	7.062354687344784
ENSG00000105819	1.0316507053315294e-05	8.855419945140422
ENSG00000265112	1.0316507053315294e-05	5.480722258672665
ENSG00000228502	1.0428086982293451e-05	7.797676562164087
ENSG00000240616	1.0428086982293451e-05	7.112951430630913
ENSG00000186298	1.0428086982293451e-05	8.889753731005511
ENSG00000144895	1.054082360389741e-05	8.889753731005511
ENSG00000271133	1.054082360389741e-05	7.643524869652144
ENSG00000135596	1.0769812739685332e-05	8.87336028838256
ENSG00000138641	1.1003567163248904e-05	8.743217306816318
ENSG00000168994	1.1003567163248904e-05	7.092106994710888
ENSG00000178982	1.1003567163249003e-05	8.897950452316989
ENSG00000219146	1.1122260801940499e-05	3.055601841182792
ENSG00000203499	1.1242181315289965e-05	3.3894435883045118
ENSG00000168938	1.1363340784965977e-05	7.306304686746141
ENSG00000106868	1.1485751405105135e-05	7.806448775312995
ENSG00000111012	1.1609425483290675e-05	8.398794765761776
ENSG00000132341	1.1609425483290675e-05	8.902048812972726
ENSG00000180447	1.1734375441539867e-05	7.3711530703632375
ENSG00000188766	1.1734375441539867e-05	5.202010027033253
ENSG00000260719	1.1988153264440331e-05	8.374542300672394
ENSG00000169253	1.1988153264440331e-05	4.486226728114316
ENSG00000118420	1.2117006554285261e-05	8.04762362866211
ENSG00000128915	1.2117006554285261e-05	8.834928141861734
ENSG00000188596	1.2117006554285305e-05	8.795491435923545
ENSG00000205871	1.224718657661021e-05	6.13271634332961
ENSG00000183405	1.251157897628009e-05	7.951681376472698
ENSG00000155961	1.251157897628009e-05	8.707336620332041
ENSG00000243517	1.27814359900962e-05	7.021972399731749
ENSG00000141076	1.27814359900962e-05	8.774457291443031
ENSG00000023902	1.27814359900962e-05	8.709888080368591
ENSG00000249096	1.2918447239924478e-05	8.87336028838256
ENSG00000231999	1.3056865106636789e-05	7.971968537394604
ENSG00000239103	1.3056865106636789e-05	3.6955104529003515
ENSG00000140374	1.3056865106636789e-05	8.857971405176974
ENSG00000235001	1.3056865106636789e-05	4.7963899348274595
ENSG00000188026	1.319670333844399e-05	6.432328965677213
ENSG00000183615	1.3337975810463306e-05	6.004115191893299
ENSG00000168487	1.3337975810463306e-05	7.790813561997253
ENSG00000237943	1.3337975810463306e-05	7.553694023853216
ENSG00000114767	1.3770539345598314e-05	8.684293357016802
ENSG00000169684	1.3770539345598314e-05	6.357681230227274
ENSG00000149823	1.4066346424869543e-05	8.885655370349774
ENSG00000162878	1.4066346424869543e-05	5.011635390108136
ENSG00000130222	1.4066346424869543e-05	6.380263927837395
ENSG00000185028	1.4216522961320904e-05	6.342521807893448
ENSG00000242265	1.4368234510175004e-05	5.988247927902004
ENSG00000159840	1.4368234510175004e-05	8.584305677673623
ENSG00000233264	1.4676322504097448e-05	8.68220411519579
ENSG00000100528	1.4676322504097448e-05	8.852868485103873
ENSG00000165661	1.483272922251306e-05	8.8774586490383
ENSG00000136021	1.4990731502382929e-05	8.89230519104206
ENSG00000167700	1.4990731502382929e-05	8.683751015814977
ENSG00000091140	1.5150344829544761e-05	8.774457291443031
ENSG00000170515	1.5150344829544761e-05	8.800594355996646
ENSG00000213757	1.5150344829544761e-05	6.615733179791664
ENSG00000269988	1.5639008087728672e-05	5.111158092619428
ENSG00000092096	1.580522331705077e-05	8.485117915391022
ENSG00000187266	1.580522331705077e-05	8.419624267885505
ENSG00000211448	1.5805223317050855e-05	7.588490484054094
ENSG00000116251	1.5805223317050912e-05	8.902048812972726
ENSG00000242951	1.5973129174513423e-05	5.306166785034422
ENSG00000175602	1.5973129174513423e-05	8.814436338583045
ENSG00000273032	1.5973129174513423e-05	7.175796626490691
ENSG00000172794	1.5973129174513423e-05	7.967237597301969
ENSG00000235673	1.5973129174513423e-05	4.979750136372863
ENSG00000166557	1.5973129174513423e-05	8.893852091661248
ENSG00000144161	1.614274201522993e-05	8.63866904860186
ENSG00000260361	1.6314078343544288e-05	7.4284137112444695
ENSG00000005801	1.6487154814299746e-05	8.671455933847763
ENSG00000258561	1.6487154814299746e-05	5.414720275942979
ENSG00000145087	1.6487154814299892e-05	5.635428225790535
ENSG00000180530	1.6661988234118034e-05	8.320978846804733
ENSG00000232640	1.6838595562687922e-05	6.561041323690139
ENSG00000258011	1.719720055797648e-05	2.620746398836121
ENSG00000165899	1.7563108588629517e-05	8.398761953403163
ENSG00000225912	1.7563108588629517e-05	4.501181396353566
ENSG00000157869	1.774884530512824e-05	8.655062491224813
ENSG00000112992	1.7748845305128398e-05	8.848770124448134
ENSG00000165102	1.8317401619213107e-05	8.715533341643516
ENSG00000172053	1.8317401619213107e-05	8.89230519104206
ENSG00000213402	1.8317401619213205e-05	8.652768607047017
ENSG00000206559	1.8317401619213205e-05	6.5432329969229555
ENSG00000128928	1.8510763219625246e-05	8.852868485103873
ENSG00000230086	1.8510763219625344e-05	5.129648508101568
ENSG00000187231	1.851076321962541e-05	8.339633361246864
ENSG00000125089	1.8903361797264004e-05	8.728832983028093
ENSG00000160062	1.910263640663945e-05	7.650692638462153
ENSG00000249859	1.910263640663945e-05	8.741670406197128
ENSG00000162913	1.930391993480078e-05	6.316867118277965
ENSG00000167550	1.9507231625443816e-05	8.048184622230487
ENSG00000241511	1.9712590895905482e-05	4.985745834243829
ENSG00000133131	1.9712590895905482e-05	8.559715513739196
ENSG00000150967	1.992001733862147e-05	8.851321584484685
ENSG00000233380	1.992001733862154e-05	3.7236349330896914
