# Supplementary material for: Machine learning predicts treatment sensitivity in multiple myeloma based on molecular and clinical information coupled with drug response
Source: PLoS One. 2021 Jul 28;16(7):e0254596. doi: 10.1371/journal.pone.0254596 (PMC8318243; doi:10.1371/journal.pone.0254596)
Supplement: S1 File — (ZIP) [file pone.0254596.s004.zip › Supplementary Material 1/t_8_14_myc/selected_genes_experiment_0.csv]

gene	pvalue	entropy
ENSG00000181418	4.863773352536643e-19	7.489392621729573
ENSG00000255650	6.647310832988155e-17	5.328486091618019
ENSG00000176387	2.134019924290599e-15	5.814281415064501
ENSG00000173638	3.062334424076486e-15	8.609980524011698
ENSG00000140263	1.1260579828974707e-14	8.290458656252312
ENSG00000228649	1.6883202820862377e-14	7.794173476212147
ENSG00000203401	4.556781044134964e-14	5.178693534874039
ENSG00000272711	5.142217057771072e-14	6.418660028496001
ENSG00000236305	9.062561513132678e-14	5.961839069764719
ENSG00000159399	1.3873744547554166e-13	8.651764047629657
ENSG00000226329	1.7292344021211715e-13	6.521004896449002
ENSG00000186603	3.745773940841598e-13	7.6930425580890445
ENSG00000231500	3.8088212905912405e-13	8.93073733756289
ENSG00000242071	8.032667891940761e-13	8.291952623369527
ENSG00000245248	9.947210725485388e-13	4.595035067819049
ENSG00000261373	9.947210725485388e-13	8.300434110024073
ENSG00000198720	1.3799170149411648e-12	7.954208561268399
ENSG00000136997	2.4753947494174483e-12	8.900501912353539
ENSG00000188191	3.945857458650404e-12	8.516180447145269
ENSG00000048162	6.2647203713415415e-12	8.562604672620788
ENSG00000180817	1.82322281831128e-11	8.885655370349774
ENSG00000196411	2.0643957125640818e-11	7.742856934171605
ENSG00000230897	2.196443265766843e-11	7.692143865675629
ENSG00000123179	2.3367593658986688e-11	8.587399478911998
ENSG00000259479	2.6442522246446288e-11	5.339435528746365
ENSG00000174444	3.3828612034275044e-11	8.93073733756289
ENSG00000229638	4.322518405867211e-11	8.50334302397623
ENSG00000136261	4.737184679088735e-11	8.755512388783531
ENSG00000214706	5.270361472651331e-11	8.822633059894521
ENSG00000242299	5.862182120253222e-11	8.46691999629013
ENSG00000112306	6.420886253965801e-11	8.93073733756289
ENSG00000147955	6.92603340298202e-11	8.855419945140422
ENSG00000144852	8.055804544555646e-11	7.271912374578665
ENSG00000120254	9.945716646356824e-11	8.769354371369932
ENSG00000232472	1.3417978276464536e-10	8.312986767850038
ENSG00000189007	1.4242891534224527e-10	8.609980524011698
ENSG00000137154	2.1263452899662833e-10	8.93073733756289
ENSG00000230207	2.1263452899662833e-10	7.217269302470925
ENSG00000185238	2.1579960425406046e-10	8.60588216335596
ENSG00000162004	2.2226862242216772e-10	8.421971085565275
ENSG00000064102	2.428349208905808e-10	8.765256010714193
ENSG00000244313	2.61385709423339e-10	8.541312952281519
ENSG00000103253	2.8132019864266587e-10	8.468466896909316
ENSG00000133315	3.257498275305562e-10	8.585647935936027
ENSG00000148303	4.622549406177119e-10	8.93073733756289
ENSG00000218175	4.828337301698892e-10	8.429287766829884
ENSG00000241741	5.421875206338891e-10	6.745711828464198
ENSG00000138028	5.581061994045697e-10	6.940732711619453
ENSG00000104131	6.264747415843213e-10	8.8774586490383
ENSG00000198755	6.54168327770524e-10	8.922540616251414
ENSG00000163584	7.553967593510531e-10	8.85696684575961
ENSG00000196507	7.886431434657434e-10	8.666353013774662
ENSG00000175886	9.915825355474577e-10	6.55799206186155
ENSG00000148187	1.0648736095618005e-09	8.787756932827607
ENSG00000189283	1.176435738073558e-09	8.494141743247392
ENSG00000162244	1.4760172923770451e-09	8.922540616251414
ENSG00000162631	1.5399467410899048e-09	6.675010433894941
ENSG00000232346	1.6065763590760839e-09	7.329382379113946
ENSG00000139239	1.6998086064528317e-09	8.136881779023815
ENSG00000017483	1.7731779849994548e-09	8.884108469730586
ENSG00000181163	1.7983144597854264e-09	8.93073733756289
ENSG00000130255	1.7983144597854264e-09	8.926638976907151
ENSG00000114942	2.1284538497654927e-09	8.93073733756289
ENSG00000232176	2.5887301656401334e-09	5.08632802053581
ENSG00000089157	2.6250908383702512e-09	8.93073733756289
ENSG00000175061	2.814499145746204e-09	8.8774586490383
ENSG00000244398	2.9344749912134994e-09	8.35517957618156
ENSG00000165801	2.9344749912134994e-09	8.722183162335803
ENSG00000077348	3.102229274800371e-09	8.715533341643516
ENSG00000225573	3.466264763174351e-09	7.1886668620183425
ENSG00000213862	3.466264763174351e-09	6.691514604247204
ENSG00000217716	3.871840118424474e-09	6.118288777775242
ENSG00000091127	4.091623818781202e-09	8.667357573192026
ENSG00000232573	4.264397971050242e-09	8.473649939968704
ENSG00000100060	4.3235545363429816e-09	8.875911748419112
ENSG00000147100	4.63154655745679e-09	5.353907560471723
ENSG00000229119	4.893244750957034e-09	7.308147408097147
ENSG00000226360	5.4605907700392886e-09	7.394473810246853
ENSG00000242125	6.52194509143838e-09	8.80368815723502
ENSG00000137309	7.57486264916962e-09	8.843124863173209
ENSG00000213261	9.407424263619861e-09	6.832719934496008
ENSG00000234648	9.535295940790009e-09	7.557036981675839
ENSG00000101444	9.535295940790009e-09	8.866168126488448
ENSG00000173457	9.664859776897094e-09	8.793944535304357
ENSG00000083845	1.0479015405968617e-08	8.926638976907151
ENSG00000204805	1.1208163570785156e-08	4.905824434715849
ENSG00000185834	1.1208163570785156e-08	7.317395999453657
ENSG00000250321	1.1208163570785156e-08	4.874807030099442
ENSG00000197756	1.214851221291733e-08	8.93073733756289
ENSG00000239559	1.2478703133705105e-08	7.1426667578024405
ENSG00000176871	1.2990429296560974e-08	8.543864412318069
ENSG00000198034	1.4265183012752734e-08	8.926638976907151
ENSG00000249353	1.504744230457151e-08	7.7449130253570075
ENSG00000213553	1.587139084385158e-08	8.57154837749087
ENSG00000087077	1.6518002569924666e-08	8.718084801680066
ENSG00000170727	1.719022208557855e-08	8.202046264802053
ENSG00000227615	1.7653079138667332e-08	8.091799811810699
ENSG00000228929	1.9628801921278826e-08	7.130856135040343
ENSG00000111845	2.210895995717311e-08	8.646323428711513
ENSG00000188846	2.300149075529738e-08	8.922540616251414
ENSG00000146677	2.623698931887399e-08	7.90508678977582
ENSG00000112578	2.658388457887774e-08	8.593587081388748
ENSG00000089009	2.9913382009073973e-08	8.926638976907151
ENSG00000106628	3.070655119542553e-08	8.861065206415349
ENSG00000139926	3.193477352809219e-08	8.738576604958755
ENSG00000137818	3.321070196094726e-08	8.93073733756289
ENSG00000108561	3.321070196094726e-08	8.834928141861734
ENSG00000171453	3.321070196094726e-08	8.624827066015463
ENSG00000214389	3.3646921129483566e-08	8.209496002554921
ENSG00000136149	3.408870790880336e-08	7.939909983340758
ENSG00000140988	3.4989260620801644e-08	8.922540616251414
ENSG00000145592	3.54481667815409e-08	8.93073733756289
ENSG00000197498	3.686026353969328e-08	8.655062491224813
ENSG00000163597	3.7342998848851095e-08	8.694499197163003
ENSG00000234741	3.7831876352622725e-08	8.902048812972726
ENSG00000101220	3.8828361771670144e-08	8.536129909222131
ENSG00000184220	4.420598774054443e-08	8.748862568091242
ENSG00000105640	4.655390250326461e-08	8.93073733756289
ENSG00000237857	4.655390250326461e-08	7.8134475405989265
ENSG00000241352	4.715955286760201e-08	5.530832135988056
ENSG00000104907	4.9022792584549866e-08	8.87336028838256
ENSG00000107833	5.030447660461082e-08	8.522830267837556
ENSG00000212802	5.030447660461082e-08	7.907313580459577
ENSG00000124787	5.161868806872384e-08	8.343222193059392
ENSG00000225091	5.161868806872384e-08	5.615555376197383
ENSG00000116649	5.228824058908725e-08	8.889753731005511
ENSG00000214113	5.2966226118519145e-08	8.663259212536289
ENSG00000123600	5.2966226118519145e-08	8.753965488164344
ENSG00000186615	5.3652747512956085e-08	7.281938757675011
ENSG00000237214	5.5051815388630594e-08	6.926459523325372
ENSG00000152556	5.870629915943209e-08	8.818534699238784
ENSG00000197958	6.023313558788735e-08	8.922540616251414
ENSG00000176124	6.1798506701792e-08	8.277310723722545
ENSG00000213598	6.422088070728751e-08	6.385877583102748
ENSG00000145425	6.50486397281978e-08	8.922540616251414
ENSG00000227034	6.588675466740456e-08	6.267316905231307
ENSG00000105372	6.673535093369651e-08	8.93073733756289
ENSG00000166441	6.846449642437605e-08	8.922540616251414
ENSG00000171119	7.023710906869756e-08	5.903536852081001
ENSG00000180822	7.023710906869756e-08	8.573557496325597
ENSG00000163013	7.114004495810274e-08	8.822633059894521
ENSG00000124743	7.391698903757369e-08	6.381204013630362
ENSG00000075290	7.486580788392375e-08	6.305266228546285
ENSG00000144040	7.582644549466504e-08	8.584305677673623
ENSG00000204856	7.67990443280501e-08	8.073707759713752
ENSG00000189046	7.67990443280501e-08	8.53767680984132
ENSG00000214357	7.778374849822155e-08	5.503926509649029
ENSG00000100316	7.778374849822155e-08	8.926638976907151
ENSG00000113356	8.081195939877744e-08	8.274554621329214
ENSG00000138131	8.184655982638483e-08	8.094095164765305
ENSG00000235552	8.289401165366691e-08	8.040458656252314
ENSG00000262814	8.395446932519087e-08	7.687026785610465
ENSG00000239415	8.395446932519087e-08	7.196288429769378
ENSG00000167992	8.721544881252284e-08	7.218463663109712
ENSG00000071082	9.175519085631846e-08	8.918442255595675
ENSG00000126602	1.0025736407158137e-07	8.791393075267806
ENSG00000114391	1.0153270829332405e-07	8.93073733756289
ENSG00000178773	1.0413078758123402e-07	5.53585183284205
ENSG00000230979	1.0545390024750273e-07	7.03501861935506
ENSG00000205309	1.0545390024750273e-07	7.643281115508459
ENSG00000132423	1.1811938242902143e-07	8.122497455235589
ENSG00000123975	1.2112806822654352e-07	8.658156292463188
ENSG00000117016	1.242110275799768e-07	7.639864113694101
ENSG00000104408	1.25780911903555e-07	8.9102455342842
ENSG00000213315	1.3392346782262334e-07	6.48824624008523
ENSG00000149273	1.4080337836068324e-07	8.926638976907151
ENSG00000198298	1.443706393531857e-07	7.696008925713461
ENSG00000111716	1.4988635539582502e-07	8.922540616251414
ENSG00000239719	1.5176992150757385e-07	6.1778609886311235
ENSG00000167658	1.5176992150757385e-07	8.93073733756289
ENSG00000196668	1.5367642700135188e-07	7.381773597663566
ENSG00000242021	1.5367642700135188e-07	5.441905206294843
ENSG00000219470	1.6561251815921907e-07	5.207806007587915
ENSG00000110700	1.697873290572976e-07	8.918442255595675
ENSG00000173898	1.7406406931376266e-07	8.87336028838256
ENSG00000151623	1.8067556813079752e-07	8.131680083597878
ENSG00000145912	1.829330033866869e-07	8.726823864193367
ENSG00000240204	1.829330033866869e-07	6.4038670264834225
ENSG00000182899	1.8753016730564843e-07	8.93073733756289
ENSG00000232956	1.9463649198523797e-07	8.819539258656146
ENSG00000235609	2.0200346142435391e-07	6.013235781570808
ENSG00000225093	2.045186241154827e-07	6.999848989986592
ENSG00000213442	2.0706411877802558e-07	8.564151573239975
ENSG00000240376	2.0706411877802558e-07	8.308888407194301
ENSG00000196531	2.0964029857507667e-07	8.93073733756289
ENSG00000188266	2.1488614603888732e-07	7.94691615524464
ENSG00000247626	2.1488614603888732e-07	8.587399478911998
ENSG00000171759	2.1755653997318195e-07	6.741650890384815
ENSG00000224566	2.1755653997318274e-07	5.780145959653976
ENSG00000117877	2.2576204593018422e-07	7.691415534483571
ENSG00000125691	2.2856324778839469e-07	8.93073733756289
ENSG00000241556	2.3426701103983133e-07	6.357465561258561
ENSG00000185950	2.3426701103983133e-07	7.6577987162186805
ENSG00000105193	2.371703574116063e-07	8.926638976907151
ENSG00000100307	2.4010854423191954e-07	8.906147173628463
ENSG00000228903	2.460910577403468e-07	8.550514233010357
ENSG00000115107	2.460910577403468e-07	8.41108984772899
ENSG00000130511	2.5221783381736625e-07	8.664806113155477
ENSG00000167747	2.616858512301782e-07	8.765256010714193
ENSG00000165359	2.649176713286534e-07	8.818534699238784
ENSG00000179041	2.6491767132865433e-07	8.611989642846424
ENSG00000168447	2.6818812923557126e-07	8.804692716652383
ENSG00000230383	2.748467462096864e-07	6.211937036949317
ENSG00000234797	2.748467462096864e-07	8.107294562020234
ENSG00000137124	2.8513575936140545e-07	8.650964130569076
ENSG00000239246	2.8513575936140545e-07	5.925233719543062
ENSG00000142937	2.886475785422195e-07	8.926638976907151
ENSG00000136942	2.886475785422195e-07	8.926638976907151
ENSG00000112699	2.922012610174525e-07	8.747315667472057
ENSG00000216895	2.922012610174525e-07	8.37273782419445
ENSG00000232341	2.922012610174525e-07	5.3493727967777875
ENSG00000161970	2.994361467610839e-07	8.832376681825183
ENSG00000171858	3.0684433192787467e-07	8.914343894939938
ENSG00000155380	3.106146590476154e-07	8.804692716652383
ENSG00000163682	3.106146590476154e-07	8.922540616251414
ENSG00000272798	3.1442981874857555e-07	2.634226103211188
ENSG00000204387	3.1442981874857555e-07	8.87336028838256
ENSG00000241923	3.1829032518910586e-07	6.0361486763090495
ENSG00000159788	3.2219669819071556e-07	8.272127680663159
ENSG00000198521	3.2219669819071556e-07	6.8504155465346415
ENSG00000155130	3.2614946329766893e-07	8.9102455342842
ENSG00000227097	3.261494632976707e-07	8.85696684575961
ENSG00000137970	3.3419630098010446e-07	7.91446696884378
ENSG00000099800	3.466279726875444e-07	8.777551092681406
ENSG00000271978	3.466279726875444e-07	6.4382320976240335
ENSG00000230629	3.508704549887336e-07	7.615470054998693
ENSG00000241322	3.508704549887336e-07	3.569945993213315
ENSG00000226221	3.551631735734472e-07	7.624004475155211
ENSG00000181524	3.728479763158668e-07	8.26561091645913
ENSG00000273056	3.728479763158668e-07	5.45651295156606
ENSG00000225793	3.7740060619496105e-07	6.366894901171306
ENSG00000232445	3.7740060619496105e-07	4.7394812336562335
ENSG00000184924	3.8200700924261143e-07	7.870718722775308
ENSG00000150054	3.913835905841825e-07	6.722702129910788
ENSG00000212664	3.913835905841825e-07	6.3421075672509115
ENSG00000226084	4.0098269915183053e-07	7.801146835757414
ENSG00000146731	4.1580976126190507e-07	8.8774586490383
ENSG00000164855	4.208689620344149e-07	7.956508068320493
ENSG00000218426	4.208689620344149e-07	8.321388131518297
ENSG00000126249	4.311666297083884e-07	8.126728872379587
ENSG00000213609	4.364064540608909e-07	6.554869306079091
ENSG00000166532	4.417078560416031e-07	7.652840554502692
ENSG00000108107	4.748489825407707e-07	8.918442255595675
ENSG00000178035	4.806013825458139e-07	8.87336028838256
ENSG00000239672	4.982658677823819e-07	8.673002834466951
ENSG00000073536	5.16557505150196e-07	8.488496481972467
ENSG00000166557	5.354977235817368e-07	8.889753731005511
ENSG00000177283	5.419590632260181e-07	5.347292397083134
ENSG00000128040	5.484957577246827e-07	6.909694206645068
ENSG00000228933	5.685664793738545e-07	5.350144288585063
ENSG00000105426	5.893464146648566e-07	7.366635861252833
ENSG00000251537	5.964348074713198e-07	4.174041158517249
ENSG00000243199	6.036055862745073e-07	8.050922072257269
ENSG00000145246	6.108596729794564e-07	8.832376681825183
ENSG00000170889	6.256215072465123e-07	8.93073733756289
ENSG00000155438	6.256215072465123e-07	8.6755542945035
ENSG00000242265	6.484126894195524e-07	6.056898522051056
ENSG00000204628	6.56186544288625e-07	8.93073733756289
ENSG00000171490	6.800523977622126e-07	8.902048812972726
ENSG00000109107	7.131817277782002e-07	8.496693203283943
ENSG00000105676	7.217046494943192e-07	8.736025144922204
ENSG00000244165	7.303259523880202e-07	8.242772295500673
ENSG00000114270	7.658170060699077e-07	8.332936229926904
ENSG00000108448	7.8418178951617e-07	7.875750056979885
ENSG00000149100	8.125290281291287e-07	8.87336028838256
ENSG00000114767	8.319744366942579e-07	8.699139899020565
ENSG00000107262	8.418649592795752e-07	8.85696684575961
ENSG00000232640	8.518690100970671e-07	6.59566578538269
ENSG00000234009	8.518690100970671e-07	8.298682567048102
ENSG00000064652	8.722227231947319e-07	8.390055703248477
ENSG00000080561	8.825749321015357e-07	8.494141743247392
ENSG00000179820	9.036365223343678e-07	8.583558694115016
ENSG00000196205	9.036365223343678e-07	8.79239763468517
ENSG00000144381	9.143485317660416e-07	8.902048812972726
ENSG00000137054	9.143485317660416e-07	8.75806384882008
ENSG00000198242	9.472254783336479e-07	8.906147173628463
ENSG00000147604	9.58435977194713e-07	8.926638976907151
ENSG00000228541	9.58435977194718e-07	5.981980534225117
ENSG00000100116	9.92841512313411e-07	7.835228668638045
ENSG00000169116	1.0045727749362018e-06	8.9102455342842
ENSG00000217130	1.0164378194453881e-06	5.487959997628737
ENSG00000142541	1.0284381124471035e-06	8.93073733756289
ENSG00000135318	1.0284381124471143e-06	6.828699496412309
ENSG00000224631	1.0528503873959585e-06	8.157631158161259
ENSG00000063046	1.0528503873959585e-06	8.902048812972726
ENSG00000165732	1.0528503873959585e-06	8.918442255595675
ENSG00000248290	1.0528503873959585e-06	5.155304710035844
ENSG00000247746	1.0652653800596696e-06	7.318333465376984
ENSG00000272960	1.0652653800596696e-06	6.720409645424306
ENSG00000247095	1.0778216429598184e-06	7.5550938258353355
ENSG00000168938	1.0778216429598184e-06	7.315152007210246
ENSG00000186687	1.0905207211390649e-06	8.658156292463188
ENSG00000180447	1.0905207211390746e-06	7.384881779327744
ENSG00000113328	1.1033641757986147e-06	8.844671763792396
ENSG00000236552	1.1294905411206302e-06	8.704242819093666
ENSG00000233476	1.1294905411206302e-06	8.165578840731742
ENSG00000080608	1.1294905411206302e-06	8.679652655159238
ENSG00000252213	1.1562135578431739e-06	2.4209711084164827
ENSG00000180198	1.1698028897910943e-06	8.67790111218327
ENSG00000216866	1.1835463138502137e-06	5.796679973256592
ENSG00000154537	1.197445508910783e-06	3.994927851825807
ENSG00000106263	1.211502171348489e-06	8.893852091661248
ENSG00000241680	1.2546341926041568e-06	5.168507524312512
ENSG00000144713	1.2546341926041568e-06	8.93073733756289
ENSG00000213885	1.2842081132405769e-06	6.327550065248104
ENSG00000145194	1.2842081132405769e-06	8.482851220697542
ENSG00000178715	1.3144541430861965e-06	6.671779452144701
ENSG00000249859	1.3144541430861965e-06	8.735020585504842
ENSG00000100304	1.329833770116678e-06	8.80368815723502
ENSG00000271538	1.345386947812426e-06	7.209582110002659
ENSG00000214485	1.4258226173294958e-06	7.356242715285356
ENSG00000154743	1.4592790935118658e-06	8.552061133629545
ENSG00000172115	1.4934922103764861e-06	8.902048812972726
ENSG00000137876	1.4934922103764861e-06	8.885655370349774
ENSG00000235776	1.4934922103764861e-06	6.168715887298473
ENSG00000169857	1.5108876280282988e-06	8.740665846779766
ENSG00000233927	1.5284783908903873e-06	8.922540616251414
ENSG00000198934	1.5284783908903873e-06	8.05679916537329
ENSG00000063177	1.5824439202327868e-06	8.922540616251414
ENSG00000133131	1.6194368597473504e-06	8.539766051662331
ENSG00000166200	1.6572630669515457e-06	8.855419945140422
ENSG00000184787	1.755593221104559e-06	8.897950452316989
ENSG00000172667	1.7964801291254565e-06	8.778555652098769
ENSG00000168661	1.8172663365827305e-06	7.807234194104517
ENSG00000027869	1.8382843106642291e-06	6.553485445521199
ENSG00000220472	1.8382843106642357e-06	7.1642068403287125
ENSG00000137414	1.8595365308900505e-06	8.831834340623361
ENSG00000115268	1.8595365308900505e-06	8.926638976907151
ENSG00000005801	1.9027537546534982e-06	8.725276963574178
ENSG00000006625	1.9027537546534982e-06	8.568454576252497
ENSG00000237991	1.9693998929072656e-06	6.5289769782518325
ENSG00000148459	2.0382931629453248e-06	7.660129708005995
ENSG00000243829	2.0382931629453248e-06	6.6597770434186065
ENSG00000101400	2.0382931629453248e-06	8.401683924643368
ENSG00000235837	2.0617694349391073e-06	5.0944492826851615
ENSG00000105202	2.0617694349391073e-06	8.889753731005511
ENSG00000272942	2.1095061743611406e-06	3.139916743252382
ENSG00000164038	2.1095061743611406e-06	8.756516948200893
ENSG00000235508	2.1095061743611406e-06	4.800769877547559
ENSG00000265112	2.133772213455903e-06	5.4924158305474355
ENSG00000164587	2.158307127066926e-06	8.922540616251414
ENSG00000156508	2.158307127066926e-06	8.93073733756289
ENSG00000177707	2.158307127066926e-06	8.37245305885138
ENSG00000107815	2.2081950346431723e-06	8.633486005542474
ENSG00000119280	2.2335538296517828e-06	8.12504891527214
ENSG00000132122	2.2335538296517828e-06	5.9596808033871405
ENSG00000109475	2.337823676140054e-06	8.926638976907151
ENSG00000218227	2.337823676140054e-06	8.129004104190832
ENSG00000249096	2.337823676140067e-06	8.869261927726823
ENSG00000172348	2.337823676140067e-06	5.279507146801499
ENSG00000107187	2.3646149033041337e-06	4.779722524015459
ENSG00000197646	2.3646149033041337e-06	8.004412100921163
ENSG00000184867	2.419087443875523e-06	8.712981881606966
ENSG00000080947	2.419087443875523e-06	7.493694267044809
ENSG00000204165	2.419087443875523e-06	6.772682181147739
ENSG00000198918	2.4190874438755315e-06	8.914343894939938
ENSG00000005187	2.4467750441642546e-06	8.206349267814572
ENSG00000160256	2.474767775233256e-06	8.323939591554847
ENSG00000139190	2.474767775233256e-06	8.828278321169446
ENSG00000135605	2.560609147454111e-06	8.657613951261364
ENSG00000138326	2.589854959434128e-06	8.918442255595675
ENSG00000105576	2.589854959434128e-06	8.824179960513709
ENSG00000178429	2.6194223456374235e-06	6.777991557395157
ENSG00000173621	2.6795354287912187e-06	7.308604003438384
ENSG00000180530	2.6795354287912284e-06	8.323530306841283
ENSG00000139112	2.7100880051417443e-06	8.848770124448134
ENSG00000125520	2.740975915163932e-06	8.753965488164344
ENSG00000221027	2.803771877647076e-06	2.3021999863490006
ENSG00000120158	2.835687089463246e-06	8.689396277089902
ENSG00000105877	2.835687089463246e-06	6.447316610375761
ENSG00000221926	3.0005818933475533e-06	7.979374217040257
ENSG00000134419	3.0005818933475533e-06	8.869261927726823
ENSG00000272006	3.0005818933475533e-06	6.046360571701601
ENSG00000128567	3.0690919555276944e-06	8.388766378488043
ENSG00000111832	3.139106554069653e-06	8.844671763792396
ENSG00000141076	3.139106554069653e-06	8.798042895960094
ENSG00000146223	3.139106554069653e-06	8.87336028838256
ENSG00000170515	3.2106573181077104e-06	8.803145816033195
ENSG00000141447	3.247018818942418e-06	8.205121413673877
ENSG00000230055	3.2470188189424354e-06	8.454162696107376
ENSG00000178105	3.2470188189424354e-06	8.737572045541391
ENSG00000151229	3.283776509370945e-06	8.471640821133978
ENSG00000205143	3.3209345229106594e-06	5.155058566133948
ENSG00000228981	3.35849703411979e-06	4.792790071306789
ENSG00000273281	3.473653923054866e-06	6.964181800660839
ENSG00000213741	3.473653923054866e-06	8.918442255595675
ENSG00000163931	3.473653923054866e-06	8.855419945140422
ENSG00000167550	3.592605596435079e-06	8.043339278016141
ENSG00000108387	3.592605596435079e-06	6.960822899102504
ENSG00000171931	3.592605596435098e-06	4.250130416574693
ENSG00000268402	3.633120007987553e-06	6.824118756948022
ENSG00000198838	3.6740738379996865e-06	8.310977649015314
ENSG00000241837	3.715471648110139e-06	8.706332060914677
ENSG00000133056	3.7996176808033436e-06	8.678648095741876
ENSG00000251680	3.799617680803364e-06	4.176586473124708
ENSG00000200534	3.799617680803364e-06	7.187788992484595
ENSG00000167775	3.842375253548376e-06	8.80368815723502
ENSG00000228323	3.88559550756585e-06	5.926744331044244
ENSG00000163517	3.929283233928585e-06	7.7942450620806705
ENSG00000244716	3.973443270883843e-06	7.283009618363592
ENSG00000172809	4.018080504291113e-06	8.918442255595675
ENSG00000140474	4.063199868063806e-06	8.906147173628463
ENSG00000204338	4.063199868063806e-06	6.397670937925767
ENSG00000110060	4.108806344614728e-06	8.58948872073301
ENSG00000174748	4.108806344614728e-06	8.926638976907151
ENSG00000136295	4.154904965305409e-06	8.375466737103467
ENSG00000163811	4.2015008108991734e-06	8.796495995340909
ENSG00000158109	4.248599012018343e-06	8.815983239202232
ENSG00000118181	4.442119755188624e-06	8.922540616251414
ENSG00000171793	4.442119755188624e-06	8.68839171767254
ENSG00000132359	4.491808470828615e-06	8.811884878546495
ENSG00000124784	4.592794032060568e-06	8.616630344703985
ENSG00000197696	4.592794032060568e-06	8.07984242868853
ENSG00000151131	4.644101916848754e-06	8.663259212536289
ENSG00000227008	4.644101916848754e-06	6.277139081809729
ENSG00000231409	4.695960653809542e-06	5.129921006425423
ENSG00000232533	4.748375898176167e-06	6.870990097075952
ENSG00000164687	4.748375898176193e-06	8.216688164449033
ENSG00000224728	4.85489880633405e-06	6.3631597524088575
ENSG00000186056	4.854898806334067e-06	8.429030190971128
ENSG00000185641	4.90901805838966e-06	7.565761545920081
ENSG00000205339	5.019001553490292e-06	8.906147173628463
ENSG00000127990	5.13135156647467e-06	6.35749727714635
ENSG00000241061	5.13135156647467e-06	6.362342741574538
ENSG00000172878	5.13135156647467e-06	8.59923234266367
ENSG00000162913	5.188429184354956e-06	6.343928147335848
ENSG00000228612	5.188429184354984e-06	2.1433552200677517
ENSG00000175768	5.188429184354984e-06	8.012409802750156
ENSG00000256604	5.188429184354984e-06	4.673318755111418
ENSG00000197099	5.246116750335767e-06	3.8098193943122722
ENSG00000223598	5.3044204944997355e-06	2.2427017037990598
ENSG00000123892	5.363346707345848e-06	6.355408949936424
ENSG00000228624	5.363346707345848e-06	5.61101380757416
ENSG00000228205	5.4830920064715975e-06	7.387106565834113
ENSG00000234160	5.4830920064715975e-06	7.401781616116703
ENSG00000117020	5.483092006471627e-06	8.08654518288279
ENSG00000213965	5.543923980813215e-06	8.515638105943445
ENSG00000173702	5.667539268231574e-06	3.9580870143216176
ENSG00000141101	5.667539268231594e-06	8.685297916434164
ENSG00000233016	5.793800666447294e-06	8.74167040619713
ENSG00000213621	5.793800666447294e-06	5.199229721257253
ENSG00000197451	5.8579405206906096e-06	8.865163567071086
ENSG00000183077	5.988272838106411e-06	8.513628987108717
ENSG00000271138	5.988272838106411e-06	2.524289020655318
ENSG00000197461	5.988272838106411e-06	4.898272176653086
ENSG00000213326	6.054479219529571e-06	6.304563254164374
ENSG00000164182	6.189007727624812e-06	8.593382439031965
ENSG00000152527	6.257344178461287e-06	4.669315877441052
ENSG00000102316	6.466729716137067e-06	8.859518305796161
ENSG00000178741	6.466729716137091e-06	8.87336028838256
ENSG00000135454	6.5380083104439204e-06	6.525134567004111
ENSG00000226948	6.610041133662698e-06	5.353630688941506
ENSG00000150753	6.682835806780559e-06	8.881557009694037
ENSG00000143198	6.682835806780559e-06	8.84057340313666
ENSG00000229132	6.756400023803855e-06	6.272571512758202
ENSG00000122122	6.756400023803878e-06	8.837479601898284
ENSG00000136933	6.830741552415319e-06	8.733473684885654
ENSG00000219747	6.830741552415319e-06	6.070977018386891
ENSG00000174100	6.90586823463619e-06	8.690943177709089
ENSG00000134333	6.981787987494678e-06	8.902048812972726
ENSG00000248161	6.981787987494678e-06	5.600904139662726
ENSG00000165730	7.058508803699212e-06	7.45003603877767
ENSG00000131725	7.293558708979264e-06	8.610442742227237
ENSG00000137720	7.454413963375429e-06	8.75806384882008
ENSG00000145741	7.454413963375429e-06	8.9102455342842
ENSG00000137177	7.536113330915987e-06	7.556430343380183
ENSG00000242715	7.536113330915987e-06	6.2394470431778855
ENSG00000007516	7.618671887573843e-06	7.54681811203739
ENSG00000179862	7.70209825642805e-06	6.590616652229093
ENSG00000152804	7.70209825642805e-06	6.738495556067451
ENSG00000152642	7.70209825642808e-06	8.774457291443031
ENSG00000136271	7.70209825642808e-06	8.834928141861734
ENSG00000140374	7.786401142556866e-06	8.841577962554021
ENSG00000225200	7.871589333769122e-06	7.130238281069973
ENSG00000186468	8.132554872484532e-06	8.893852091661248
ENSG00000105538	8.311123323971593e-06	4.700172802205443
ENSG00000165102	8.311123323971593e-06	8.743217306816316
ENSG00000170122	8.401812616277982e-06	7.123351005662289
ENSG00000179431	8.493451107506987e-06	6.390452830009915
ENSG00000221983	8.586048274377717e-06	8.926638976907151
ENSG00000071994	8.586048274377717e-06	8.828278321169446
ENSG00000168994	8.586048274377717e-06	7.092083345357125
ENSG00000135828	8.67961368319974e-06	8.499787004522318
ENSG00000130159	8.67961368319977e-06	8.743217306816318
ENSG00000156017	8.774156990666871e-06	8.798042895960094
ENSG00000174915	8.869687944657362e-06	8.68220411519579
ENSG00000259236	8.869687944657362e-06	5.535308786103091
ENSG00000096063	8.869687944657362e-06	8.82673142055026
ENSG00000087269	8.966216385040974e-06	8.751414028127792
ENSG00000240509	8.966216385041006e-06	6.457143849647924
ENSG00000123684	8.966216385041006e-06	8.415188208384729
ENSG00000180573	9.063752244492242e-06	8.885655370349774
ENSG00000214612	9.063752244492242e-06	5.965842955473669
ENSG00000240087	9.362505073336342e-06	6.014033056191459
ENSG00000118420	9.362505073336342e-06	8.113216051520466
ENSG00000134716	9.362505073336342e-06	8.533116230970043
ENSG00000213585	9.464171820741196e-06	8.881557009694037
ENSG00000105185	9.566897071594665e-06	8.851321584484685
ENSG00000120868	9.566897071594716e-06	8.390650977952275
ENSG00000181924	9.77556521017504e-06	8.794949094721721
ENSG00000230592	9.881529408751588e-06	3.679455092511835
ENSG00000169071	9.881529408751588e-06	8.470028295797563
ENSG00000162522	9.988594734219045e-06	8.356059616228428
ENSG00000175792	1.0096772093521954e-05	8.77956021151613
ENSG00000185905	1.009677209352199e-05	8.881557009694037
ENSG00000184905	1.0316507053315202e-05	5.032488601644171
ENSG00000220583	1.0316507053315238e-05	6.704316676193626
ENSG00000055044	1.0428086982293451e-05	8.843124863173209
ENSG00000261320	1.054082360389741e-05	1.1740978437132055
ENSG00000108298	1.054082360389741e-05	8.926638976907151
ENSG00000200087	1.054082360389741e-05	7.020927598027667
ENSG00000243517	1.065472834511386e-05	6.999974927466995
ENSG00000187243	1.065472834511386e-05	4.245598075017767
ENSG00000257913	1.0769812739685332e-05	5.996996475022537
ENSG00000236801	1.1122260801940499e-05	7.0810449237088715
ENSG00000242083	1.1122260801940499e-05	5.281088064815396
ENSG00000175505	1.1122260801940499e-05	7.325307955422066
ENSG00000213087	1.1122260801940499e-05	5.6640419536836255
ENSG00000168028	1.1242181315289965e-05	8.93073733756289
ENSG00000169710	1.1363340784965977e-05	8.830829781205997
ENSG00000235863	1.1363340784965977e-05	8.414521347812407
ENSG00000165689	1.1485751405105034e-05	8.822633059894521
ENSG00000197961	1.1485751405105034e-05	8.763166768893182
ENSG00000171227	1.1485751405105095e-05	7.591752862770179
ENSG00000145087	1.1485751405105135e-05	5.701998383388565
ENSG00000185272	1.1485751405105135e-05	7.391185025780231
ENSG00000224843	1.1609425483290675e-05	6.238666275034518
ENSG00000227674	1.1609425483290675e-05	5.98421918374415
ENSG00000124614	1.1734375441539867e-05	7.686279802051857
ENSG00000196756	1.1860613817297673e-05	8.683751015814977
ENSG00000159840	1.1860613817297673e-05	8.58840403832936
ENSG00000205871	1.224718657661021e-05	6.12345432938569
ENSG00000171425	1.224718657661021e-05	8.678648095741876
ENSG00000177600	1.2378706340679767e-05	8.922540616251414
ENSG00000150779	1.2378706340679767e-05	8.714528782226154
ENSG00000145431	1.251157897628009e-05	6.857532999744743
ENSG00000227939	1.251157897628009e-05	7.372192592059318
ENSG00000144161	1.3056865106636789e-05	8.629467767873024
ENSG00000187266	1.319670333844399e-05	8.42681642977962
ENSG00000236499	1.3337975810463306e-05	5.264248197355334
ENSG00000168263	1.3337975810463306e-05	4.450394255386757
ENSG00000226243	1.3337975810463306e-05	6.117343886721241
ENSG00000123119	1.3480696525812441e-05	7.629307545210608
ENSG00000138629	1.3770539345598314e-05	8.869261927726823
ENSG00000183971	1.3770539345598314e-05	5.204669174403137
ENSG00000164841	1.3770539345598436e-05	7.099418509221446
ENSG00000102383	1.3770539345598436e-05	6.757567886348202
ENSG00000162129	1.4066346424869543e-05	8.639211389803688
ENSG00000200959	1.4216522961320904e-05	3.834197104343665
ENSG00000201512	1.4368234510175004e-05	6.006859799939549
ENSG00000160818	1.4521496001916311e-05	8.755512388783531
ENSG00000063438	1.4521496001916311e-05	7.878586282359504
ENSG00000229133	1.4676322504097448e-05	4.625271539673471
ENSG00000233680	1.483272922251298e-05	6.608707844144778
ENSG00000110104	1.4832729222513113e-05	8.456171814942104
ENSG00000118004	1.4990731502382929e-05	4.657800946333877
ENSG00000010319	1.5474467279403835e-05	7.1158543139773345
ENSG00000258561	1.5973129174513423e-05	5.4607612004230965
ENSG00000243663	1.5973129174513423e-05	4.597160957727715
ENSG00000167962	1.6487154814299746e-05	8.72782842361073
ENSG00000137038	1.6661988234118183e-05	8.708883520951229
ENSG00000224858	1.6661988234118183e-05	5.6117562635279805
ENSG00000226851	1.7016993914064086e-05	6.110466677804582
ENSG00000151726	1.719720055797648e-05	8.54896733239117
ENSG00000136270	1.719720055797648e-05	8.79239763468517
ENSG00000204396	1.719720055797648e-05	8.712439540405141
ENSG00000144935	1.7379232921149017e-05	6.624684097206192
ENSG00000236330	1.7748845305128398e-05	4.821276862974816
ENSG00000100575	1.812597367045049e-05	8.565903116215946
ENSG00000105929	1.812597367045049e-05	2.811776673998392
ENSG00000116120	1.812597367045049e-05	8.834928141861734
ENSG00000245017	1.8510763219625344e-05	6.140645640413562
ENSG00000130584	1.870607703517317e-05	7.911398911623065
ENSG00000185028	1.8903361797264004e-05	6.385743060682612
ENSG00000219665	1.8903361797264106e-05	8.29470872576286
ENSG00000123901	1.910263640663945e-05	6.602104714956805
ENSG00000230202	1.910263640663945e-05	8.502800682774405
ENSG00000122406	1.930391993480078e-05	8.922540616251414
ENSG00000168273	1.9507231625443748e-05	8.390135826234763
ENSG00000138741	1.992001733862147e-05	7.554052182118611
ENSG00000110888	1.992001733862147e-05	8.781649453337144
ENSG00000172893	1.9920017338621613e-05	8.75296092874698
