# Supplementary material for: Machine learning predicts treatment sensitivity in multiple myeloma based on molecular and clinical information coupled with drug response
Source: PLoS One. 2021 Jul 28;16(7):e0254596. doi: 10.1371/journal.pone.0254596 (PMC8318243; doi:10.1371/journal.pone.0254596)
Supplement: S1 File — (ZIP) [file pone.0254596.s004.zip › Supplementary Material 1/11p15/selected_genes_experiment_2.csv]

gene	pvalue	entropy
ENSG00000137478	1.5006365281165652e-30	8.89373401753436
ENSG00000166441	1.7419075504002438e-30	8.934384424038425
ENSG00000272668	1.8402164607103318e-28	6.065753663123257
ENSG00000132688	5.789299596379421e-28	7.988744896417286
ENSG00000149823	1.2253373340076522e-27	8.884069612042156
ENSG00000188004	5.0177564913490335e-27	6.062195676720076
ENSG00000149273	4.1893279202216224e-26	8.942514505339238
ENSG00000175390	8.221163995313359e-26	8.897799058184765
ENSG00000173153	9.195349857784806e-26	8.810898880334841
ENSG00000162191	9.907535749770092e-26	8.839354164887686
ENSG00000167283	1.8413566349031243e-25	8.897799058184765
ENSG00000113272	2.0077386252055062e-25	8.69500548600831
ENSG00000159556	2.2161999067886146e-25	8.067841259940478
ENSG00000247746	3.4958298545502875e-25	7.30601683836664
ENSG00000257698	4.2550282542847515e-25	8.154372146510646
ENSG00000243284	6.145263537161187e-25	5.131651464018484
ENSG00000168071	8.651044851404383e-25	8.905929139485579
ENSG00000184083	1.077240168892011e-24	8.30905513753418
ENSG00000110700	1.292825862279523e-24	8.934384424038425
ENSG00000228205	4.1259941530828254e-24	7.378847825370087
ENSG00000049769	1.4825638274409487e-23	8.005014537861534
ENSG00000177600	1.8357425227533563e-23	8.930319383388017
ENSG00000118181	2.0183459777934586e-23	8.934384424038425
ENSG00000149806	2.6496830628282946e-23	8.918124261436798
ENSG00000168264	4.776349784806172e-23	8.912524896595002
ENSG00000129158	6.256447812475164e-23	8.441359169911824
ENSG00000135404	1.0587986221924977e-22	8.930319383388017
ENSG00000158555	1.0712173118910809e-22	8.415146574480442
ENSG00000121797	1.5366773936508274e-22	8.286781185184887
ENSG00000175395	1.960755522303466e-22	8.281005810176904
ENSG00000218426	3.0783021890259235e-22	8.358241582534628
ENSG00000165801	4.553766740762133e-22	8.705666283768139
ENSG00000164346	5.472282529920749e-22	8.888134652692564
ENSG00000125459	1.289008470096528e-21	8.741255257354169
ENSG00000130255	2.0759176526772104e-21	8.938449464688832
ENSG00000163362	2.2725573755339242e-21	7.76806936883842
ENSG00000205339	2.515872578842641e-21	8.914059220786392
ENSG00000038002	2.8165400601922378e-21	8.877473854932733
ENSG00000177628	3.993325141069426e-21	8.853083611030295
ENSG00000149100	5.286945748940448e-21	8.873408814282326
ENSG00000149269	8.268918742484844e-21	8.862210084598736
ENSG00000116990	8.550271028214405e-21	7.455103238213624
ENSG00000123144	1.0218611268132767e-20	8.873408814282326
ENSG00000230565	1.262197168781727e-20	6.8518266433811865
ENSG00000166562	2.1006928850639605e-20	8.926254342737613
ENSG00000254615	2.2946366552516942e-20	8.60856376850225
ENSG00000125841	2.9564385307804635e-20	8.185693100848487
ENSG00000149972	3.089425684301012e-20	8.806833839684433
ENSG00000063177	3.3000751521767895e-20	8.934384424038425
ENSG00000131773	6.160669077853003e-20	6.652751507302866
ENSG00000105372	6.72245476349027e-20	8.942514505339238
ENSG00000259514	6.796147542172731e-20	6.708106279151063
ENSG00000067445	7.83004471548293e-20	7.54893101730693
ENSG00000175602	1.096551157782712e-19	8.829689759395484
ENSG00000117308	1.1958722957650507e-19	8.294452806141834
ENSG00000121680	1.567191383110271e-19	8.701601243117732
ENSG00000166337	1.636359043107488e-19	8.843419205538092
ENSG00000118971	1.8032136861562662e-19	8.091017752580553
ENSG00000130159	1.9655823400834071e-19	8.737190216703763
ENSG00000268798	2.4638062963923953e-19	6.251254563661359
ENSG00000118705	2.7430827343341823e-19	8.938449464688832
ENSG00000256733	3.3268410429420556e-19	4.450138668581584
ENSG00000129757	5.100012215850861e-19	7.944350022191839
ENSG00000162148	5.209835310228489e-19	7.932099287900299
ENSG00000196954	5.672990819656486e-19	8.857148651680701
ENSG00000174744	5.919599253067211e-19	8.782443595781995
ENSG00000137054	6.796564226935561e-19	8.76311478479759
ENSG00000136848	7.091375834905611e-19	8.64261841789689
ENSG00000167658	7.638010032785347e-19	8.942514505339238
ENSG00000196154	8.491850111484691e-19	8.73059445959434
ENSG00000172955	8.582253985890198e-19	6.190610520356935
ENSG00000105373	9.242267734639987e-19	8.930319383388017
ENSG00000102316	1.178433156019338e-18	8.880004571391751
ENSG00000260990	1.29573143024528e-18	5.505235770463929
ENSG00000165169	1.4548542685823005e-18	8.705666283768139
ENSG00000149403	1.7213346864950582e-18	8.734659500244746
ENSG00000168159	1.757865675122616e-18	8.877473854932733
ENSG00000178741	1.931963130759303e-18	8.89373401753436
ENSG00000203761	2.057382427299891e-18	7.885613992365183
ENSG00000246090	2.2607391420253326e-18	8.038072794988546
ENSG00000086598	2.4072147279942385e-18	8.922189302087205
ENSG00000143624	2.6171890614466117e-18	8.897799058184765
ENSG00000224032	2.845237446127468e-18	8.791570069350437
ENSG00000166788	2.935724510971027e-18	8.580646415873167
ENSG00000115268	3.3269832730767123e-18	8.938449464688832
ENSG00000140451	3.5048211896009296e-18	8.781905663858234
ENSG00000110092	4.0123439414341335e-18	8.810360948411079
ENSG00000174915	5.2549773252232e-18	8.702139175041493
ENSG00000154358	5.591848937757489e-18	8.78750502870003
ENSG00000119280	5.950031832409657e-18	8.134099446406912
ENSG00000142534	6.330855811356066e-18	8.938449464688832
ENSG00000120805	6.735732477677145e-18	8.857148651680701
ENSG00000099624	7.092581546370021e-18	8.86780944944053
ENSG00000254343	7.24049254821499e-18	8.290440268639726
ENSG00000149761	7.391448941174778e-18	8.730056527670579
ENSG00000116857	7.702746642466271e-18	8.805299515493045
ENSG00000148303	8.27897373544825e-18	8.942514505339238
ENSG00000179299	9.660934498528546e-18	7.393308366704309
ENSG00000104852	9.660934498528546e-18	8.934384424038425
ENSG00000120913	1.0170396779110817e-17	8.015774764758085
ENSG00000180720	1.1386454200408154e-17	6.372385622006401
ENSG00000130433	1.2233937480512916e-17	5.872033000616742
ENSG00000204262	1.2359984288107397e-17	7.857526206729787
ENSG00000270036	1.2745868987920268e-17	4.375157907113726
ENSG00000125827	1.274586898792054e-17	8.843419205538092
ENSG00000156384	1.8043662135906453e-17	8.202949655717742
ENSG00000233927	1.8604256317027287e-17	8.930319383388017
ENSG00000256164	2.0184623708432495e-17	3.563069799308678
ENSG00000132692	2.3513213721209165e-17	8.046642835911932
ENSG00000102007	2.4738896135448563e-17	8.889668976883954
ENSG00000116147	2.7382543793640665e-17	5.423636302139162
ENSG00000234751	2.939713236523491e-17	4.160243496264511
ENSG00000269656	2.999913236258007e-17	4.429082346082231
ENSG00000255920	3.092501834173124e-17	3.3554164759846636
ENSG00000179520	3.123987146763291e-17	5.0472103479577015
ENSG00000156042	3.636044925744698e-17	8.149107734994828
ENSG00000105640	3.672986243097337e-17	8.938449464688832
ENSG00000160691	3.747983729658037e-17	8.909994180135985
ENSG00000186187	3.942154217854732e-17	7.4836352206811165
ENSG00000198937	3.982163299124867e-17	8.652820755312854
ENSG00000180660	4.146246618321409e-17	6.822749728179457
ENSG00000185621	4.7269795713146635e-17	8.55651165371681
ENSG00000162139	4.77483994228856e-17	8.79816582645986
ENSG00000112812	5.3878441638742596e-17	8.755981095764406
ENSG00000127920	5.442301959215444e-17	7.463988253679138
ENSG00000117461	7.208450757924461e-17	8.673145958564886
ENSG00000137154	7.208450757924461e-17	8.942514505339238
ENSG00000148484	7.888227505395569e-17	8.811895272602468
ENSG00000245008	8.210297611512199e-17	6.565563799021929
ENSG00000136942	9.730135615246634e-17	8.934384424038425
ENSG00000255031	1.141269146933475e-16	7.959761158783301
ENSG00000111859	1.1642235014953203e-16	8.885603936233545
ENSG00000197956	1.2482087572388353e-16	8.926254342737613
ENSG00000204390	1.3381656538290963e-16	7.245612827434532
ENSG00000235297	1.3924105366880196e-16	6.084692892959319
ENSG00000241741	1.4778697612317733e-16	6.760898755141476
ENSG00000234719	1.5074902483758753e-16	7.797344010643533
ENSG00000220472	1.615848338173182e-16	7.198843960412979
ENSG00000251405	1.615848338173182e-16	7.042567553757563
ENSG00000178982	1.664606977759605e-16	8.905929139485579
ENSG00000130811	1.664606977759605e-16	8.888134652692564
ENSG00000139644	2.0898965453139018e-16	8.930319383388017
ENSG00000112218	2.2394320221237827e-16	8.140624199646746
ENSG00000131188	2.2840619178802966e-16	8.364299407720289
ENSG00000204852	2.781513076772712e-16	8.715330689260341
ENSG00000105193	2.9217189178568283e-16	8.938449464688832
ENSG00000196754	3.191871145530073e-16	3.988400287071598
ENSG00000151702	3.2872845157503707e-16	8.897799058184765
ENSG00000116406	3.2872845157503707e-16	8.89373401753436
ENSG00000204628	3.697883745198168e-16	8.938449464688832
ENSG00000234771	3.845683014891428e-16	8.715868621184102
ENSG00000110711	4.1998649340505764e-16	8.815960313252875
ENSG00000242732	4.453662574220603e-16	7.925306464879741
ENSG00000137876	4.453662574220603e-16	8.905929139485579
ENSG00000173171	4.586174036043448e-16	8.525728631302732
ENSG00000228929	4.631202669815639e-16	7.162336602594939
ENSG00000149489	4.631202669815639e-16	7.386538282575102
ENSG00000233080	4.815718053691781e-16	5.021455917016625
ENSG00000111752	4.958844118321201e-16	7.846871321656604
ENSG00000074201	5.206764667458363e-16	8.819028961635654
ENSG00000128165	5.413866975916478e-16	8.83375480004589
ENSG00000140474	5.413866975916593e-16	8.918124261436798
ENSG00000260401	6.02620735229302e-16	7.300362166881917
ENSG00000143603	6.450924093379426e-16	8.896264733993377
ENSG00000164181	6.905125602235532e-16	8.764649108988978
ENSG00000137720	7.248718007936775e-16	8.773775582557422
ENSG00000149256	7.319432370041237e-16	7.958984278377082
ENSG00000156427	7.758227249328153e-16	5.7722066909582495
ENSG00000102271	8.222935150509738e-16	4.179702318870391
ENSG00000162929	9.32599612855871e-16	7.927293336728347
ENSG00000225579	9.325996128558842e-16	7.184564975614903
ENSG00000180881	9.979108474772642e-16	7.964822591701336
ENSG00000137309	1.0372348141854619e-15	8.854080003297923
ENSG00000213885	1.1097605142003552e-15	6.352048745392456
ENSG00000165795	1.1987816267464233e-15	8.515861247212744
ENSG00000197345	1.3456657773495102e-15	8.615697457535436
ENSG00000231769	1.3984635831453559e-15	6.163068351268666
ENSG00000144645	1.4533021100775748e-15	8.914059220786392
ENSG00000166268	1.5544152158324798e-15	6.692852499730409
ENSG00000233762	1.5544152158324798e-15	7.92594349041345
ENSG00000243517	1.678481853372379e-15	7.0185384939289435
ENSG00000162878	1.678481853372379e-15	4.948607053495686
ENSG00000166816	1.744125127773799e-15	8.30693037827073
ENSG00000230979	1.7441251277738486e-15	7.0340612871874075
ENSG00000052850	1.8830939261424127e-15	4.693756786511833
ENSG00000254577	1.8830939261424127e-15	6.470644849188182
ENSG00000162244	1.9944289084720744e-15	8.934384424038425
ENSG00000174444	2.153021787523604e-15	8.942514505339238
ENSG00000008226	2.461002347981134e-15	8.605574591699366
ENSG00000129562	3.006047649587201e-15	8.88153889558314
ENSG00000064787	3.006047649587201e-15	8.142158523838134
ENSG00000136631	3.093051213785853e-15	8.741255257354169
ENSG00000196659	3.3373758169241786e-15	8.029536756492165
ENSG00000214612	3.466572596094447e-15	5.965018512231331
ENSG00000163040	3.499634235929694e-15	5.652757124528506
ENSG00000186635	3.6006944810168864e-15	8.875939530741345
ENSG00000104998	3.669659810164112e-15	8.793104393541824
ENSG00000145592	3.704628882030264e-15	8.942514505339238
ENSG00000140443	3.775554872450584e-15	8.504256560333586
ENSG00000165171	3.847818354641273e-15	6.3155795166565785
ENSG00000173039	4.07288428288975e-15	8.901864098835173
ENSG00000072195	4.150750561952678e-15	6.564651049243783
ENSG00000155886	4.351890614384263e-15	5.210695069497213
ENSG00000140988	4.435008688134044e-15	8.938449464688832
ENSG00000140280	5.062272566233415e-15	8.146879426270317
ENSG00000155792	5.110281849826776e-15	8.861213692331107
ENSG00000259377	5.615733321553136e-15	3.0331131431839107
ENSG00000172361	5.668908820391399e-15	6.742053385049272
ENSG00000186153	5.7225802532122676e-15	8.44335195444708
ENSG00000110002	5.776752172392463e-15	8.723998702484916
ENSG00000184164	5.831429171406587e-15	8.89219969334297
ENSG00000240298	5.9985372063398e-15	5.597622705126778
ENSG00000188419	5.9985372063398e-15	8.655351471771873
ENSG00000140105	6.170360347417955e-15	8.914059220786392
ENSG00000114631	6.170360347417955e-15	8.022922498661448
ENSG00000197557	6.407019241108562e-15	8.219747750243126
ENSG00000102158	6.407019241108562e-15	8.909994180135985
ENSG00000100678	6.590359547859034e-15	7.3201361578949715
ENSG00000149499	6.778865360173899e-15	8.840888489079076
ENSG00000223891	6.842873158214182e-15	8.419499642468402
ENSG00000149480	6.907476177748616e-15	8.877473854932733
ENSG00000227097	7.376827325948864e-15	8.859679368139718
ENSG00000111450	7.731172477661724e-15	8.593837930092013
ENSG00000013725	7.80402737211352e-15	6.993436698148151
ENSG00000141665	7.951771657354741e-15	5.635934662575654
ENSG00000251350	8.026673452676985e-15	6.551793693807651
ENSG00000166387	8.255573051345465e-15	8.831224083586873
ENSG00000173207	9.500088531728063e-15	8.58417352459981
ENSG00000179085	9.862050521857005e-15	8.704131959576749
ENSG00000272841	1.0237586451993158e-14	6.370155482088766
ENSG00000173465	1.0333649638430794e-14	8.746854622195965
ENSG00000156535	1.06271969694335e-14	6.932866808242698
ENSG00000249734	1.07268591413026e-14	3.15819287419884
ENSG00000229953	1.0928952691694407e-14	7.882827794160083
ENSG00000136149	1.1239142577348846e-14	7.9362438001306
ENSG00000173208	1.1775500921350578e-14	8.710269256342306
ENSG00000242444	1.2109332613731087e-14	3.8883320489646382
ENSG00000126733	1.2109332613731087e-14	3.842564124272874
ENSG00000169740	1.3290832333691206e-14	8.507475684165849
ENSG00000147400	1.4184704876024931e-14	8.663481553072685
ENSG00000072858	1.4721797956290843e-14	8.79816582645986
ENSG00000139187	1.4997803984835355e-14	6.30462880924256
ENSG00000139641	1.5278903591320748e-14	8.897799058184765
ENSG00000175213	1.5710306162929137e-14	8.294990738065593
ENSG00000210196	1.692021481819725e-14	8.847484246188499
ENSG00000139344	1.7397199042255277e-14	7.7777796754698745
ENSG00000248991	1.7397199042255527e-14	6.843380915683268
ENSG00000173933	1.7559116790442765e-14	8.250072312313339
ENSG00000203778	1.944112343193056e-14	7.782355679612447
ENSG00000236935	2.017360950583314e-14	7.279010493738639
ENSG00000116885	2.054997425144143e-14	7.352266274185724
ENSG00000172365	2.1721033279867693e-14	3.5162028017377165
ENSG00000184281	2.2537985724688182e-14	8.751916055114
ENSG00000114391	2.2957730555775056e-14	8.938449464688832
ENSG00000170889	2.2957730555775056e-14	8.938449464688832
ENSG00000042781	2.317047934185903e-14	7.6010456682516585
ENSG00000242071	2.360181593818422e-14	8.30414418006563
ENSG00000204219	2.4715041617471787e-14	6.82102605567441
ENSG00000235776	2.5407620489072883e-14	6.192500187417492
ENSG00000048649	2.636085329199036e-14	8.825624718745077
ENSG00000133640	2.7349269016208703e-14	3.8082757763685815
ENSG00000233016	2.7349269016208896e-14	8.777840623207828
ENSG00000197183	2.8636213616332064e-14	8.538920145521578
ENSG00000165804	2.943680067560901e-14	8.242348188208094
ENSG00000164587	3.0259408857773813e-14	8.938449464688832
ENSG00000033327	3.168098281111688e-14	8.844953529729482
ENSG00000088881	3.286539438811716e-14	6.316453693220177
ENSG00000262468	3.4093362742849025e-14	8.008947603783747
ENSG00000160584	3.4093362742849025e-14	8.88153889558314
ENSG00000189143	3.472417054331737e-14	5.686831815993157
ENSG00000213862	3.472417054331737e-14	6.696880038428043
ENSG00000182220	3.736431435975984e-14	8.843419205538092
ENSG00000105202	3.7707919278342376e-14	8.889668976883954
ENSG00000144895	4.208179732818242e-14	8.885603936233545
ENSG00000187479	4.208179732818242e-14	8.26985958364161
ENSG00000165102	4.4452280693033593e-14	8.732128783785727
ENSG00000136928	4.527127211184676e-14	4.113055361740492
ENSG00000259420	4.695405346733532e-14	3.5675365371041647
ENSG00000144713	4.825639104499176e-14	8.942514505339238
ENSG00000090581	5.143500310721753e-14	8.836285516504907
ENSG00000128581	5.3342936867547683e-14	7.7419877232860586
ENSG00000241469	5.334293686754806e-14	2.777502709466584
ENSG00000117407	5.432284972837866e-14	8.276199859004953
ENSG00000170677	5.432284972837905e-14	7.0726746697290555
ENSG00000144591	5.633611313151484e-14	8.871874490090939
ENSG00000147100	5.633611313151484e-14	5.308054797907141
ENSG00000122026	5.737009819854414e-14	8.926254342737613
ENSG00000116852	6.113824322248793e-14	8.82309400228606
ENSG00000131386	6.113824322248837e-14	6.222192318215424
ENSG00000237316	6.397783125941258e-14	2.3902293186658903
ENSG00000260521	6.397783125941258e-14	6.067208858681181
ENSG00000273002	6.514965312032383e-14	7.010102169841082
ENSG00000068976	6.574345760718033e-14	7.4766660519675945
ENSG00000110514	6.634258636166982e-14	8.885603936233545
ENSG00000164620	6.817238951593908e-14	8.480272273626715
ENSG00000163519	7.068956045502035e-14	8.047729538978025
ENSG00000197565	7.198221546874938e-14	7.930395987538131
ENSG00000146066	7.329811978037653e-14	8.809364556143452
ENSG00000162814	7.329811978037653e-14	4.459981884316613
ENSG00000158710	7.809287067363435e-14	8.914059220786392
ENSG00000177888	7.809287067363435e-14	8.69040251343414
ENSG00000272071	7.951858623147163e-14	3.3624107382451704
ENSG00000166199	8.024101576400349e-14	8.56438625327154
ENSG00000233426	8.096990126258309e-14	6.9496468809825975
ENSG00000204387	8.625769198174871e-14	8.897799058184765
ENSG00000134575	8.782990849510471e-14	8.794638717733214
ENSG00000120280	8.862655437985442e-14	8.712262040877564
ENSG00000058056	8.943030755194706e-14	8.487071009333922
ENSG00000272016	8.943030755194706e-14	6.692463393237521
ENSG00000167992	9.271764749386596e-14	7.184859032524288
ENSG00000213096	9.355788262949387e-14	7.955606613542009
ENSG00000157873	9.526088645488211e-14	8.869343773631922
ENSG00000176371	9.61237869142894e-14	8.470607868134513
ENSG00000165215	9.612378691429008e-14	5.886764853467466
ENSG00000230067	1.005549614523021e-13	4.780936740073149
ENSG00000198380	1.0709791319417157e-13	8.89219969334297
ENSG00000188015	1.0904304524470263e-13	3.066507372845188
ENSG00000076662	1.1202606930790764e-13	8.934384424038425
ENSG00000173020	1.1303813636065562e-13	8.900329774643783
ENSG00000154217	1.1303813636065562e-13	8.273924624292016
ENSG00000147852	1.1717711326277368e-13	7.014952231683594
ENSG00000206549	1.2366654632514736e-13	6.396828161403963
ENSG00000236914	1.3050914497060602e-13	5.471594901689037
ENSG00000266865	1.3050914497060882e-13	7.815904942674798
ENSG00000243276	1.3050914497060882e-13	7.065007433642049
ENSG00000261231	1.3168522438970425e-13	6.020832684768283
ENSG00000233379	1.4533030740926028e-13	5.026615966155061
ENSG00000166435	1.4663761466723063e-13	8.771244866098403
ENSG00000173898	1.479564855702878e-13	8.889668976883954
ENSG00000128872	1.5062932113695552e-13	7.96499302470765
ENSG00000124795	1.5198348936330518e-13	8.237536659876268
ENSG00000154928	1.561182354941983e-13	8.314116570452216
ENSG00000076053	1.561182354941983e-13	8.581184347796928
ENSG00000149483	1.5752091419638536e-13	8.693268183219136
ENSG00000185641	1.6325662900505585e-13	7.5691242458307695
ENSG00000166341	1.7379237249699844e-13	8.199422546991096
ENSG00000012174	1.7692349027074863e-13	8.678745323406684
ENSG00000086619	1.83353060133717e-13	8.897799058184765
ENSG00000213755	1.833530601337196e-13	4.509202138054509
ENSG00000138085	2.0044929072541792e-13	8.869343773631922
ENSG00000213062	2.0771839036288447e-13	7.03712435841031
ENSG00000250493	2.0957579169415658e-13	5.849113702126821
ENSG00000105808	2.114495214592767e-13	7.1008858308447325
ENSG00000157578	2.1717009729933263e-13	6.680469877766473
ENSG00000270681	2.1717009729933263e-13	7.1552135158698835
ENSG00000143761	2.1717009729933263e-13	8.934384424038425
ENSG00000231265	2.191105627547339e-13	5.627787282699112
ENSG00000203930	2.2304277711366504e-13	3.6924628610512937
ENSG00000184232	2.2503482140104288e-13	8.79870375838362
ENSG00000040199	2.270443561018019e-13	8.793104393541824
ENSG00000240342	2.331794174350395e-13	8.387490280757316
ENSG00000172932	2.331794174350395e-13	8.82462832647745
ENSG00000025796	2.331794174350395e-13	8.922189302087205
ENSG00000226856	2.3947739973488323e-13	5.3727577721168736
ENSG00000254703	2.503476705196896e-13	7.177563713721867
ENSG00000237214	2.503476705196896e-13	6.951476627011312
ENSG00000180530	2.5257922809931467e-13	8.318384589700406
ENSG00000154144	2.5939189893482013e-13	8.847484246188499
ENSG00000124243	2.5939189893482013e-13	8.377570393519031
ENSG00000110031	2.5939189893482013e-13	8.828155435204096
ENSG00000250362	2.735636679090901e-13	6.2819865864811115
ENSG00000163629	2.759985103294974e-13	7.7226525613543835
ENSG00000179057	2.7599851032949936e-13	6.14341504255185
ENSG00000232070	2.7845465484255083e-13	5.257425463942177
ENSG00000188596	2.8595273895609135e-13	8.810898880334841
ENSG00000270041	2.8849593762356855e-13	6.468257971525099
ENSG00000269533	2.884959376235716e-13	4.122912804352366
ENSG00000230207	2.910613690859328e-13	7.214609978057863
ENSG00000237991	2.962596954904876e-13	6.552954635789844
ENSG00000231500	3.015492645160575e-13	8.942514505339238
ENSG00000000460	3.0422875538326456e-13	7.962135822632956
ENSG00000188342	3.17981285623487e-13	8.750919662846371
ENSG00000143443	3.265242439266398e-13	8.287522095706434
ENSG00000179051	3.265242439266398e-13	8.832758407778263
ENSG00000072778	3.29421725969291e-13	8.938449464688832
ENSG00000172977	3.3826666478654787e-13	8.699608458582475
ENSG00000253741	3.504239324797715e-13	5.980534284572016
ENSG00000137070	3.6301043158735275e-13	8.565382645539168
ENSG00000206561	3.6622585579748664e-13	8.250733751254991
ENSG00000253619	3.6946927137800746e-13	4.558437658503297
ENSG00000145476	3.727409175924915e-13	8.654355079504244
ENSG00000171119	3.760410357105905e-13	5.795777945723912
ENSG00000081479	3.9995977143851936e-13	5.237129162970049
ENSG00000184925	3.9995977143851936e-13	7.6579066247594785
ENSG00000185386	4.1066271864526875e-13	8.614163133344046
ENSG00000261089	4.4059935509846916e-13	6.678577862318294
ENSG00000117691	4.4059935509846916e-13	8.83682344842867
ENSG00000153179	4.56361847643312e-13	8.616235389459197
ENSG00000182827	4.603882792434729e-13	8.884069612042156
ENSG00000119508	4.93881733974645e-13	8.339785656799961
ENSG00000186854	4.93881733974645e-13	8.533117802082
ENSG00000140563	5.251448453785122e-13	8.89373401753436
ENSG00000116871	5.297669055811512e-13	8.795635110000843
ENSG00000147475	5.391312831238231e-13	8.786508636432401
ENSG00000143198	5.534836250561349e-13	8.840888489079076
ENSG00000219665	5.583506679407445e-13	8.289135891477716
ENSG00000255547	5.8332383310089e-13	3.7846217612043134
ENSG00000120784	6.147434919001752e-13	6.349816198024063
ENSG00000165678	6.366077255603435e-13	8.905929139485579
ENSG00000135387	6.478245961259831e-13	8.922189302087205
ENSG00000218052	6.592356095909144e-13	7.908293901910045
ENSG00000121858	6.708440635789035e-13	8.810898880334841
ENSG00000160613	6.946667590553956e-13	8.855614327489313
ENSG00000143870	7.068878739273515e-13	8.909994180135985
ENSG00000238153	7.319672523012802e-13	4.5241378466101825
ENSG00000073150	7.448327378522494e-13	6.137610523753335
ENSG00000173653	7.57920335862049e-13	8.629964835601804
ENSG00000179820	7.712338090989104e-13	8.581695311289092
ENSG00000179222	7.847769828126376e-13	8.905929139485579
ENSG00000227627	7.847769828126376e-13	3.9501533629537167
ENSG00000186468	7.985537457501948e-13	8.909994180135985
ENSG00000188672	8.055309560274711e-13	6.443006309098807
ENSG00000221983	8.125680511876645e-13	8.934384424038425
ENSG00000108107	8.268239179783792e-13	8.934384424038425
ENSG00000253982	8.863457310532942e-13	7.648483320616406
ENSG00000189343	8.863457310533005e-13	8.918124261436798
ENSG00000227895	8.940757844396352e-13	5.214561465841535
ENSG00000154240	8.940757844396479e-13	7.597474524087017
ENSG00000177455	9.018720581098606e-13	7.337018380213137
ENSG00000095303	9.337305581790983e-13	8.182624452465708
ENSG00000182208	9.337305581790983e-13	8.569447686189575
ENSG00000250148	9.50071823127715e-13	2.3829047012128592
ENSG00000162836	9.751118164335244e-13	8.674142350832515
ENSG00000110057	9.836016793411106e-13	8.914059220786392
ENSG00000164932	1.000799821013232e-12	8.694467554084548
ENSG00000165821	1.018293270374768e-12	7.354077806921694
ENSG00000231738	1.0271522868352786e-12	5.368205103540043
ENSG00000100625	1.0360870021095517e-12	7.526049626415262
ENSG00000136636	1.0913208782186356e-12	8.840888489079076
ENSG00000168781	1.1008035511768007e-12	8.594375862015776
ENSG00000147234	1.1008035511768007e-12	6.9878783225842716
ENSG00000138172	1.1297398338175265e-12	7.982881363477511
ENSG00000141441	1.1297398338175265e-12	8.23444984629897
ENSG00000166896	1.2001947946572003e-12	8.146086012600474
ENSG00000232533	1.210605838696232e-12	6.861123549955941
ENSG00000173401	1.2211055742214269e-12	6.280033889427701
ENSG00000169242	1.2316947425071402e-12	6.539994714248121
ENSG00000163995	1.2640063480356293e-12	5.3525243154829525
ENSG00000102871	1.2860084476858368e-12	8.814963920985246
ENSG00000182899	1.3311470858529e-12	8.938449464688832
ENSG00000125691	1.3542963364495997e-12	8.938449464688832
ENSG00000109917	1.3660187767687397e-12	8.82155967809467
ENSG00000145050	1.3778408570224673e-12	8.918124261436798
ENSG00000074319	1.377840857022487e-12	8.773775582557422
ENSG00000185905	1.4017872675052453e-12	8.897799058184765
ENSG00000109971	1.4139132798458222e-12	8.938449464688832
ENSG00000257086	1.4261422964531387e-12	5.57791905880179
ENSG00000112531	1.450912782786752e-12	8.865278732981514
ENSG00000184258	1.450912782786752e-12	4.1034661055206705
ENSG00000196169	1.4634559902492238e-12	8.75038173092261
ENSG00000166405	1.4888627314274617e-12	8.767179825447998
ENSG00000130363	1.5147025218333802e-12	8.401705155675387
ENSG00000258118	1.5812443885575104e-12	2.6800629436961256
ENSG00000188846	1.5948931764125903e-12	8.938449464688832
ENSG00000102265	1.6086576437055921e-12	8.841884881346704
ENSG00000181444	1.6225387521389285e-12	7.942938986376746
ENSG00000110060	1.6365374712483156e-12	8.630961227869435
ENSG00000148730	1.6792491068036914e-12	8.863744408790124
ENSG00000083845	1.7083297169240274e-12	8.938449464688832
ENSG00000143774	1.7230549069324382e-12	8.889668976883954
ENSG00000156976	1.7230549069324382e-12	8.938449464688832
ENSG00000181104	1.7379047190053395e-12	8.255389226977455
ENSG00000198755	1.7528801876336803e-12	8.930319383388017
ENSG00000146094	1.767982355721468e-12	8.905929139485579
ENSG00000132275	1.7832122746525417e-12	8.560859144544896
ENSG00000146350	1.7832122746525544e-12	7.899455455679157
ENSG00000232453	1.8454307870787577e-12	6.523544978851468
ENSG00000198088	1.9097796748263456e-12	8.28146427052077
ENSG00000133872	1.9427752646069906e-12	8.926254342737613
ENSG00000213262	1.959482328004956e-12	8.150439080588434
ENSG00000240087	1.9763304453769645e-12	6.054306970498189
ENSG00000140750	2.027732848349486e-12	8.505403428050698
ENSG00000155974	2.027732848349486e-12	8.609895114095856
ENSG00000101190	2.045156956299095e-12	8.190834005346414
ENSG00000228031	2.080447356028033e-12	5.64018835983126
ENSG00000070081	2.15283128769292e-12	8.926254342737613
ENSG00000156603	2.15283128769292e-12	8.205224890430674
ENSG00000225573	2.15283128769292e-12	7.167762877650357
ENSG00000134339	2.1713102057999526e-12	4.371644395846345
ENSG00000168028	2.1713102057999526e-12	8.938449464688832
ENSG00000198860	2.171310205799999e-12	8.820563285827042
ENSG00000128284	2.1899448354504224e-12	8.76311478479759
ENSG00000124635	2.2467959131369e-12	8.593837930092013
ENSG00000058404	2.3050953464315296e-12	7.06346859304311
ENSG00000123131	2.385143569190598e-12	8.942514505339238
ENSG00000251680	2.4055782827603078e-12	4.155432114158021
ENSG00000152558	2.4055782827603078e-12	8.938449464688832
ENSG00000142227	2.489049949165426e-12	8.901864098835173
ENSG00000269890	2.5318455940032203e-12	6.405465553384241
ENSG00000185507	2.553513481958079e-12	8.869343773631922
ENSG00000126249	2.553513481958079e-12	8.087594193314969
ENSG00000176399	2.6196152925202018e-12	6.666242763621645
ENSG00000256299	2.6420203165436973e-12	3.753842100082995
ENSG00000164236	2.7103701538335915e-12	5.160503567432653
ENSG00000165526	2.7568979894769747e-12	8.715330689260341
ENSG00000162755	2.8281635092536105e-12	7.905689291031009
ENSG00000107242	2.9012366215826886e-12	8.889668976883954
ENSG00000143036	2.9012366215827092e-12	5.927339025321742
ENSG00000106785	2.9260037487020058e-12	8.746854622195965
ENSG00000104331	2.976162264297028e-12	8.861213692331107
ENSG00000078061	2.976162264297028e-12	8.824090394553687
ENSG00000143365	3.052986468881624e-12	6.2855854252659125
ENSG00000116584	3.0790245565350416e-12	8.918124261436798
ENSG00000187601	3.0790245565350416e-12	8.832758407778263
ENSG00000234160	3.105280599511302e-12	7.364673177971807
ENSG00000172568	3.105280599511302e-12	6.4183826938737845
ENSG00000205531	3.21252031458158e-12	8.88153889558314
ENSG00000149294	3.2398932535873205e-12	8.709986806164627
ENSG00000159267	3.2398932535873548e-12	8.768714149639386
ENSG00000198890	3.295327724133778e-12	8.237083776692275
ENSG00000179899	3.4090041109885355e-12	5.171673984470162
ENSG00000258297	3.496778833254645e-12	8.544519510363374
ENSG00000171425	3.5265271068003817e-12	8.705666283768139
ENSG00000172456	3.5565237443239533e-12	7.92322829607794
ENSG00000099326	3.617270258463543e-12	8.873408814282326
ENSG00000108176	3.8056853268597765e-12	8.37123011815569
ENSG00000198650	3.870605501199917e-12	5.78274393726427
ENSG00000138036	3.870605501199917e-12	8.381838412767221
ENSG00000185950	4.003723420334335e-12	7.700086113821834
ENSG00000188010	4.003723420334335e-12	7.650517453980211
ENSG00000175634	4.106500620812499e-12	8.796631502268472
ENSG00000104611	4.106500620812528e-12	6.816181975375897
ENSG00000171469	4.176452667349164e-12	8.74025886508654
ENSG00000108932	4.211865903446278e-12	8.655889403695634
ENSG00000134375	4.247573786989954e-12	8.880004571391751
ENSG00000153789	4.356489447647493e-12	8.125747885787023
ENSG00000126391	4.3934001428442386e-12	8.750919662846371
ENSG00000160791	4.5826067574533426e-12	7.244736010672667
ENSG00000132824	4.699945062341986e-12	8.875939530741345
ENSG00000229638	4.985320408275308e-12	8.518594942269548
ENSG00000254964	5.027452289906807e-12	4.648134563748009
ENSG00000132254	5.069933515212012e-12	8.820563285827042
ENSG00000182054	5.155955374617526e-12	8.909994180135985
ENSG00000172362	5.1995017542279645e-12	3.424257508677043
ENSG00000105467	5.1995017542280566e-12	5.221394376108282
ENSG00000243926	5.243408968884967e-12	5.624187222446928
ENSG00000181163	5.3323176473206775e-12	8.942514505339238
ENSG00000166946	5.377325041494695e-12	8.89373401753436
ENSG00000157870	5.422705131868538e-12	8.37424626339017
ENSG00000165689	5.514595522920879e-12	8.819028961635654
ENSG00000154589	5.5611119446909515e-12	8.82462832647745
ENSG00000167770	5.6080133052183335e-12	8.810360948411079
ENSG00000109339	5.655302726132458e-12	4.885949172288897
ENSG00000172803	5.655302726132458e-12	7.251626952708974
ENSG00000247595	5.7029833538383155e-12	6.029724226712173
ENSG00000132640	5.7029833538383155e-12	8.875939530741345
ENSG00000180447	5.7995309402766666e-12	7.419367624230651
ENSG00000132286	5.848404317432579e-12	8.718937269566881
ENSG00000143811	5.997461831807372e-12	8.814963920985246
ENSG00000263326	6.09889771800304e-12	3.8777658768687937
ENSG00000114423	6.150244979277317e-12	8.555718240046966
ENSG00000140386	6.150244979277317e-12	8.840888489079076
ENSG00000247735	6.254215163241901e-12	5.550349323276934
ENSG00000158716	6.306844976996616e-12	8.427885205515297
ENSG00000227425	6.359909244818448e-12	2.7926809991848183
ENSG00000114942	6.467355226935578e-12	8.942514505339238
ENSG00000136643	6.521744053120146e-12	8.760584068338574
ENSG00000272024	6.576581557583016e-12	5.43370668340996
ENSG00000100097	6.857627196303458e-12	8.901864098835173
ENSG00000216863	6.857627196303458e-12	7.966999854113083
ENSG00000196666	6.9152339423713644e-12	4.165294090660308
ENSG00000242083	6.973315363650696e-12	5.3010878550793255
ENSG00000142408	7.090917590870987e-12	3.7449981433141084
ENSG00000180573	7.1504461522427095e-12	8.89373401753436
ENSG00000180592	7.393501966386726e-12	5.029334946940283
ENSG00000053524	7.393501966386726e-12	7.864286819685647
ENSG00000105341	7.644657516755638e-12	8.718399337643119
ENSG00000229766	7.77335496389814e-12	6.0747067386345845
ENSG00000043039	7.773354963898307e-12	6.697579159924858
ENSG00000163584	8.037158328026086e-12	8.869343773631922
ENSG00000198814	8.0371583280262e-12	8.162378720793571
ENSG00000157404	8.37928766641221e-12	8.735117960588614
ENSG00000137818	8.520104097088328e-12	8.942514505339238
ENSG00000204131	8.591380182368033e-12	6.271919675325132
ENSG00000151117	8.663241053253063e-12	7.845657570394242
ENSG00000118217	8.95662694897698e-12	8.909994180135985
ENSG00000047346	9.031482991333811e-12	8.926254342737613
ENSG00000249487	9.337092071549346e-12	2.8854545760551273
ENSG00000172922	9.337092071549346e-12	8.827159042936465
ENSG00000255086	9.4936774761579e-12	3.506560027922182
ENSG00000204681	9.652837673773901e-12	7.702029168874037
ENSG00000179456	9.81461412842049e-12	8.557252564238356
ENSG00000213442	1.0230779417274862e-11	8.504204057185287
ENSG00000112031	1.0402048820315025e-11	8.53004915369922
ENSG00000015133	1.0402048820315098e-11	8.897799058184765
ENSG00000153250	1.0576129296491844e-11	8.897799058184765
ENSG00000138674	1.0664237778874315e-11	8.922189302087205
ENSG00000163346	1.0664237778874315e-11	8.90439481529419
ENSG00000261373	1.075306602815122e-11	8.290670215669104
ENSG00000122507	1.0842619803168018e-11	8.552649591664187
ENSG00000268362	1.1115692549196345e-11	6.4346917711485245
ENSG00000008441	1.1301476298031333e-11	7.315834125324726
ENSG00000181524	1.1395506711276966e-11	8.30059010290739
ENSG00000162840	1.1490304243538522e-11	4.668354488604723
ENSG00000166682	1.1490304243538522e-11	7.161800134215453
ENSG00000073861	1.1682225229700027e-11	7.276057654767385
ENSG00000224858	1.1877288866851321e-11	5.634601088069143
ENSG00000198286	1.2175887233556461e-11	8.054584319011914
ENSG00000268358	1.2175887233556678e-11	7.051545684317598
ENSG00000070047	1.2585494617696803e-11	8.805299515493045
ENSG00000121073	1.2689989616737346e-11	8.897799058184765
ENSG00000139133	1.3008605635030795e-11	8.015930817367446
ENSG00000165915	1.3008605635030795e-11	8.782902056125863
ENSG00000168876	1.3116544095196125e-11	8.805299515493045
ENSG00000196562	1.3116544095196125e-11	8.902860491102802
ENSG00000167588	1.3445656013661354e-11	6.736224079886837
ENSG00000149289	1.3557148997871878e-11	8.256209609078896
ENSG00000162241	1.366954837462053e-11	8.847484246188499
ENSG00000160752	1.3897095223786335e-11	8.771244866098403
ENSG00000177383	1.4128354961520473e-11	8.83682344842867
ENSG00000183023	1.4128354961520473e-11	8.466463355904212
ENSG00000167476	1.4245395662829036e-11	8.71479275733658
ENSG00000164122	1.4363386900620884e-11	5.962719640918881
ENSG00000158714	1.4363386900620986e-11	6.4899379897110485
ENSG00000243224	1.4363386900620986e-11	6.468631161182067
ENSG00000177700	1.4602251280237674e-11	8.810898880334841
ENSG00000176393	1.4723139716744244e-11	8.724995094752542
ENSG00000144712	1.4723139716744244e-11	8.483005968683518
ENSG00000159840	1.4845009279994673e-11	8.575505511375237
ENSG00000146904	1.5342455646994788e-11	5.364128702927701
ENSG00000172273	1.5469349013828442e-11	8.72599148702017
ENSG00000213693	1.5597271205907783e-11	7.694379637914998
ENSG00000144040	1.5856234798038223e-11	8.625361863027637
ENSG00000100246	1.5856234798038223e-11	8.079437143582561
ENSG00000163931	1.6796236803212752e-11	8.88153889558314
ENSG00000174628	1.6796236803212752e-11	6.946738972673909
ENSG00000229414	1.6796236803212752e-11	2.8970220609091397
ENSG00000163382	1.7074699556498944e-11	8.847484246188499
ENSG00000162910	1.721562317196108e-11	8.754984703496778
ENSG00000188153	1.838482247967436e-11	8.119049610774448
ENSG00000151348	1.8536337859190867e-11	8.86780944944053
ENSG00000259436	1.884305003743787e-11	8.077929787822766
ENSG00000169255	1.8843050037438003e-11	6.510678411035712
ENSG00000253897	1.9312468154857144e-11	1.7441564544145425
ENSG00000156140	1.9312468154857554e-11	4.071214568995746
ENSG00000230188	1.963176235721302e-11	4.449249624862478
ENSG00000234891	1.9793344270905627e-11	2.231083978291329
ENSG00000158793	1.9956229652381806e-11	8.69400909374068
ENSG00000181191	2.0120428794647052e-11	8.633033483984583
ENSG00000267623	2.0285952070156756e-11	5.012918230055398
ENSG00000099849	2.0285952070156756e-11	8.60702944431086
ENSG00000197136	2.0790571625077128e-11	8.869343773631922
ENSG00000133195	2.0790571625077128e-11	8.706459697437982
ENSG00000143401	2.1482578979156905e-11	8.853083611030295
ENSG00000147251	2.1659078462725303e-11	8.765645501256609
ENSG00000175886	2.1659078462725533e-11	6.5919851986819475
ENSG00000198242	2.2016352113085874e-11	8.905929139485579
ENSG00000138629	2.2197148767400063e-11	8.839354164887686
ENSG00000164967	2.2379400443935476e-11	8.701398264519948
ENSG00000169241	2.3891188724789364e-11	8.851549286838905
ENSG00000181924	2.448354227133255e-11	8.79816582645986
ENSG00000026508	2.448354227133255e-11	8.863206476866363
ENSG00000099954	2.5711753321478813e-11	8.347915738100772
ENSG00000147044	2.592224343266275e-11	8.661409296957535
ENSG00000176171	2.744370283811947e-11	8.447672476843568
ENSG00000162620	2.7668078191115313e-11	7.767988872409355
ENSG00000166224	2.7668078191115313e-11	8.626896187219025
ENSG00000255815	2.8352045604466487e-11	5.58899300974285
ENSG00000235065	2.8583695859075547e-11	7.807381827739833
ENSG00000177225	2.8583695859075547e-11	8.814963920985246
ENSG00000069275	2.8583695859076054e-11	8.859679368139718
ENSG00000197016	2.9289831826765235e-11	6.849540264412794
ENSG00000110768	2.952898768239212e-11	8.803765191301656
ENSG00000177542	3.0257994953152174e-11	8.768714149639386
ENSG00000149781	3.100462994287636e-11	8.897799058184765
ENSG00000220583	3.125749733193243e-11	6.713891513486594
ENSG00000133138	3.125749733193254e-11	7.345978440019227
ENSG00000204193	3.151238528207053e-11	3.585662485977286
ENSG00000197958	3.1769309591348446e-11	8.934384424038425
ENSG00000171033	3.202828617850759e-11	8.228618742065485
ENSG00000101310	3.202828617850759e-11	8.88153889558314
ENSG00000105173	3.202828617850759e-11	8.690940445357901
ENSG00000187243	3.202828617850759e-11	4.194044014393648
ENSG00000157045	3.2289331083870525e-11	8.784974312241012
ENSG00000225855	3.2289331083870525e-11	8.268607709627899
ENSG00000129595	3.228933108387075e-11	8.789039352891418
ENSG00000228300	3.28176906238511e-11	8.837819840696298
ENSG00000162004	3.3085037955208484e-11	8.377905346845008
ENSG00000269696	3.335451900009497e-11	4.290643324553
ENSG00000166411	3.3626150420459626e-11	8.779912879322977
ENSG00000122970	3.445411546634644e-11	8.086976789811315
ENSG00000179397	3.501715527398053e-11	7.200046221828818
ENSG00000081721	3.530204603324332e-11	8.737190216703763
ENSG00000261355	3.5589207414323645e-11	8.55219113132032
ENSG00000213930	3.5589207414323645e-11	8.778378555131587
ENSG00000262454	3.6760915300884533e-11	7.5336203209845065
ENSG00000233276	3.766441889667074e-11	8.859679368139718
ENSG00000198856	3.766441889667127e-11	8.89373401753436
ENSG00000170899	3.79703941159191e-11	8.367905988026829
ENSG00000174437	3.8278804249335595e-11	8.914059220786392
ENSG00000119636	3.858966825324356e-11	5.8161320268521814
ENSG00000054967	3.890300522812141e-11	8.53945807744534
ENSG00000171202	3.890300522812141e-11	8.66808452564685
ENSG00000184933	3.890300522812141e-11	3.7147838123322465
ENSG00000245281	3.9858047168287306e-11	6.357580279894197
ENSG00000244165	4.217669572375053e-11	8.266738432110534
ENSG00000197385	4.217669572375053e-11	8.433687548954879
ENSG00000136895	4.217669572375053e-11	8.459947070374684
ENSG00000136141	4.356043350187077e-11	8.598899363010048
ENSG00000166068	4.3913258465886216e-11	8.600768640527415
ENSG00000170522	4.4988614892091504e-11	7.8537169833522364
ENSG00000272711	4.535276716625345e-11	6.392016772531757
ENSG00000243829	4.5719806398711456e-11	6.648033898563114
ENSG00000267121	4.5719806398711456e-11	8.715330689260341
ENSG00000187098	4.646263545631609e-11	7.782047694718065
ENSG00000116957	4.646263545631609e-11	8.620300430109603
ENSG00000106211	4.646263545631609e-11	8.869343773631922
ENSG00000140577	4.646263545631642e-11	8.776306299016438
ENSG00000255438	4.646263545631642e-11	6.342353276715304
ENSG00000105063	4.7217283203498484e-11	8.89219969334297
ENSG00000133812	4.759909644315879e-11	8.566916969730558
ENSG00000227815	4.837181789292735e-11	4.049140300548442
ENSG00000110713	4.837181789292769e-11	8.877473854932733
ENSG00000241556	4.837181789292769e-11	6.386277423778766
ENSG00000110011	5.117433714531528e-11	8.751916055114
ENSG00000142676	5.242354300022566e-11	8.930319383388017
ENSG00000271734	5.28465449187972e-11	4.089426524026649
ENSG00000111445	5.28465449187972e-11	8.401167223751626
ENSG00000144061	5.28465449187972e-11	6.869576003256829
ENSG00000150054	5.28465449187972e-11	6.703958564574689
ENSG00000124783	5.28465449187972e-11	8.914059220786392
ENSG00000221890	5.370260224807829e-11	4.112558392624837
ENSG00000174606	5.4135709516655e-11	8.827159042936465
ENSG00000143575	5.726473173673124e-11	8.897799058184765
ENSG00000255516	5.726473173673205e-11	3.306374891976206
ENSG00000213621	5.772595511669473e-11	5.224672608074222
ENSG00000231611	5.772595511669473e-11	7.418980569913354
ENSG00000205763	5.865934291560962e-11	7.162325142577796
ENSG00000110536	5.913156365840803e-11	7.234100535696684
ENSG00000185238	5.913156365840803e-11	8.565382645539168
ENSG00000223802	5.913156365840803e-11	3.5321367246027613
ENSG00000166200	5.960750686634585e-11	8.875939530741345
ENSG00000213593	6.20440717926336e-11	8.862210084598736
ENSG00000116209	6.204407179263382e-11	8.926254342737613
ENSG00000254966	6.355255040289736e-11	5.009985536387185
ENSG00000116977	6.355255040289758e-11	8.755981095764406
ENSG00000236204	6.355255040289758e-11	6.468719020125208
ENSG00000198873	6.509692803343437e-11	8.755522635420538
ENSG00000136758	6.667803976097634e-11	8.905929139485579
ENSG00000249167	6.721338719286568e-11	3.528782748946176
ENSG00000236756	7.051498896555572e-11	4.988298941176596
ENSG00000221413	7.28037419424588e-11	2.146869727579587
ENSG00000143303	7.28037419424588e-11	8.774313514481182
ENSG00000174485	7.338720154397846e-11	8.822556070362298
ENSG00000171365	7.338720154397898e-11	8.086570832615747
ENSG00000225135	7.338720154397898e-11	6.695050457382739
ENSG00000256116	7.576717108784135e-11	4.6010374347898955
ENSG00000103253	7.637387382035888e-11	8.442814022523319
ENSG00000126768	7.88486115775423e-11	8.745320298004575
ENSG00000177483	8.205265452660658e-11	7.406023146168869
ENSG00000125462	8.270859162192927e-11	7.816352542573072
ENSG00000162129	8.538406525418884e-11	8.651824363045227
ENSG00000160685	8.744609803024232e-11	8.802230867110266
ENSG00000147485	8.814421608184873e-11	7.285359236812282
ENSG00000175467	8.884778971789056e-11	8.863744408790124
ENSG00000143252	9.099166242919857e-11	8.781905663858234
ENSG00000138780	9.171747826193406e-11	8.434683941222506
ENSG00000094916	9.171747826193406e-11	8.82309400228606
ENSG00000122787	9.467784654979777e-11	7.568713047002101
ENSG00000068308	9.619290710604197e-11	8.855614327489313
ENSG00000198382	9.619290710604197e-11	8.746854622195965
ENSG00000236287	9.773169385146159e-11	8.889668976883954
ENSG00000136021	9.851009780172668e-11	8.908459855944596
ENSG00000249353	9.929456988193342e-11	7.7910421935583125
ENSG00000139219	1.0008515632672874e-10	4.666076615676955
ENSG00000123595	1.0008515632672874e-10	8.793104393541824
ENSG00000255521	1.0088190371450114e-10	5.256793771427379
ENSG00000116668	1.024940693661806e-10	8.712799972801323
ENSG00000136383	1.024940693661806e-10	7.856634820758754
ENSG00000215086	1.0330958252805125e-10	4.709795769963197
ENSG00000110719	1.0413144643389649e-10	8.909994180135985
ENSG00000198756	1.0579442017553097e-10	5.778136832272445
ENSG00000185332	1.1006642028183449e-10	4.151822771387678
ENSG00000151366	1.1182209996024863e-10	8.442152583581668
ENSG00000107745	1.1182209996024863e-10	8.690940445357901
ENSG00000260359	1.1182209996024863e-10	8.819028961635654
ENSG00000122591	1.1633210145967987e-10	8.819028961635654
ENSG00000030066	1.1725523250841884e-10	8.847484246188499
ENSG00000175197	1.1818553221749601e-10	8.7062042156919
ENSG00000239559	1.1912305498663373e-10	7.166634846181311
ENSG00000236305	1.2006785561828953e-10	5.956876884709617
ENSG00000196914	1.2006785561828953e-10	8.901864098835173
ENSG00000006016	1.2006785561828953e-10	5.3283107499828395
ENSG00000236552	1.2101998932055208e-10	8.71686501345173
ENSG00000143578	1.2197951171006335e-10	8.532324388412155
ENSG00000204060	1.2197951171006335e-10	4.637747780996717
ENSG00000053371	1.2197951171006335e-10	8.488605333525312
ENSG00000069011	1.2392094707789674e-10	5.5496032264528825
ENSG00000261251	1.2392094707789806e-10	4.936149264718301
ENSG00000117697	1.2589261493847212e-10	8.685341080516107
ENSG00000170890	1.2589261493847212e-10	3.8426266580030424
ENSG00000188959	1.2992849473912561e-10	5.35263734703658
ENSG00000215283	1.309570869484663e-10	4.906116796331197
ENSG00000223269	1.309570869484663e-10	2.5005965769155525
ENSG00000174748	1.309570869484663e-10	8.938449464688832
ENSG00000216866	1.362207806209321e-10	5.797096507122662
ENSG00000156587	1.383837446077469e-10	8.841884881346704
ENSG00000137509	1.4281097917313185e-10	8.901864098835173
ENSG00000170469	1.4281097917313185e-10	8.29573164858714
ENSG00000259768	1.4281097917313185e-10	5.176009428532485
ENSG00000122882	1.4281097917313185e-10	8.753988311229149
ENSG00000203705	1.4281097917313185e-10	8.696539810199697
ENSG00000160766	1.4622207443659346e-10	8.100714703664227
ENSG00000102931	1.4737672593042646e-10	8.691478377281664
ENSG00000150667	1.485402982923117e-10	6.87080188343314
ENSG00000232490	1.4971285885742854e-10	5.541399066201719
ENSG00000202078	1.5208521642010318e-10	4.6113836835856015
ENSG00000130810	1.5208521642010318e-10	7.620862798561952
ENSG00000226833	1.5328515058073148e-10	4.80917048149569
ENSG00000135549	1.5328515058073148e-10	6.3670892190674815
ENSG00000213445	1.5449434727790933e-10	8.805299515493045
ENSG00000143815	1.5449434727791096e-10	8.807830231952062
ENSG00000231007	1.5694080819331534e-10	6.253504315457136
ENSG00000235609	1.5817821365518064e-10	5.981218798318675
ENSG00000103111	1.5942516414825006e-10	8.782443595781995
ENSG00000100316	1.6068173159892902e-10	8.942514505339238
ENSG00000241288	1.6068173159892902e-10	5.976968906252707
ENSG00000182287	1.645098629118682e-10	8.855614327489313
ENSG00000012061	1.658056280852196e-10	8.82462832647745
ENSG00000242814	1.658056280852196e-10	5.2434750457793236
ENSG00000143514	1.6580562808522135e-10	8.743785973813187
ENSG00000094631	1.6580562808522135e-10	8.840888489079076
ENSG00000182197	1.7379254541888058e-10	8.75038173092261
ENSG00000137496	1.7515980045300025e-10	8.376574001251404
ENSG00000002586	1.7515980045300025e-10	8.20573585392284
ENSG00000162913	1.7653757788994786e-10	6.3144477512521835
ENSG00000158006	1.7653757788994786e-10	8.49960108461112
ENSG00000159433	1.7653757788994913e-10	8.850014962647515
ENSG00000116918	1.793250169532288e-10	8.713796365068951
ENSG00000073060	1.8358709000703302e-10	8.744323905736948
ENSG00000166171	1.8794821872836593e-10	8.116331928045494
ENSG00000237595	1.8794821872836593e-10	6.384463234389489
ENSG00000254739	1.8794821872836593e-10	5.002203950590964
ENSG00000140374	1.9392103580938007e-10	8.846946314264738
ENSG00000231028	1.9392103580938353e-10	5.560626467723495
ENSG00000240036	1.954430178565726e-10	6.15525758770963
ENSG00000152422	1.954430178565726e-10	8.734659500244746
ENSG00000137877	1.9697668400759677e-10	8.307723791940576
ENSG00000144369	1.9697668400759677e-10	8.368699401696672
ENSG00000014123	2.0007941967988888e-10	8.874405206549955
ENSG00000262089	2.0164866633604808e-10	5.738446459847582
ENSG00000158062	2.0322995137496845e-10	8.662485160805057
ENSG00000000457	2.0482336499024149e-10	8.62436547076001
ENSG00000179532	2.064289980342581e-10	8.869343773631922
ENSG00000160972	2.0967728914016663e-10	8.305933986003105
ENSG00000147168	2.0967728914016663e-10	8.914059220786392
ENSG00000152582	2.0967728914016663e-10	8.780909271590605
ENSG00000160753	2.1132013224311014e-10	8.558248956505984
ENSG00000238279	2.1297556486642154e-10	5.044722628553653
ENSG00000261143	2.146436812273446e-10	4.983081480335083
ENSG00000143862	2.1632457623048885e-10	8.694467554084548
ENSG00000186063	2.1632457623048885e-10	8.793104393541824
ENSG00000166123	2.1801834547272341e-10	8.728063743135321
ENSG00000155846	2.1972508524807852e-10	8.709731324418545
ENSG00000086967	2.2144489255269923e-10	5.440174309530581
ENSG00000234465	2.2317786508981307e-10	7.862607597204647
ENSG00000181264	2.2317786508981307e-10	7.734793063394274
ENSG00000233411	2.2317786508981623e-10	6.164667451541816
ENSG00000232995	2.2317786508981623e-10	7.096335025892087
ENSG00000162607	2.2317786508981623e-10	8.809364556143452
ENSG00000143515	2.2492410127476876e-10	8.938449464688832
ENSG00000053501	2.2668370024005516e-10	8.71686501345173
ENSG00000241352	2.3024338665790014e-10	5.539759970946483
ENSG00000198283	2.3024338665790014e-10	3.242216115321651
ENSG00000095002	2.3568565725299723e-10	8.60583007344545
ENSG00000145425	2.356856572530014e-10	8.938449464688832
ENSG00000179604	2.3752755548823583e-10	7.220909357004613
ENSG00000271430	2.4313813449834475e-10	8.380842020499594
ENSG00000149541	2.4313813449834734e-10	8.799700150651248
ENSG00000257279	2.4695031756725607e-10	5.291914873430479
ENSG00000155660	2.488782703204904e-10	8.930319383388017
ENSG00000117153	2.5082094219899474e-10	8.777840623207828
ENSG00000163683	2.527784429254307e-10	8.802230867110266
ENSG00000072518	2.527784429254334e-10	8.792566461618064
ENSG00000136425	2.547508830196551e-10	7.999953104943499
ENSG00000110660	2.5673837380434324e-10	8.839354164887686
ENSG00000143768	2.56738373804346e-10	6.810064363878368
ENSG00000169857	2.607589567839782e-10	8.733663107977117
ENSG00000187792	2.607589567839782e-10	8.342774833602844
ENSG00000052126	2.607589567839782e-10	7.226347288898152
ENSG00000158042	2.627922756896183e-10	8.714334296992712
ENSG00000150938	2.627922756896211e-10	7.7823587888044665
ENSG00000109685	2.6484109871865543e-10	8.865278732981514
ENSG00000226337	2.669055412937246e-10	4.871877966260661
ENSG00000154370	2.6690554129372836e-10	8.52780088741788
ENSG00000101294	2.6898571967491076e-10	8.926254342737613
ENSG00000196208	2.6898571967491076e-10	7.554990611734259
ENSG00000198108	2.7746614610483885e-10	8.726784900690014
ENSG00000257261	2.8399751537236853e-10	7.816187392852475
ENSG00000186184	2.8620786802700706e-10	8.862210084598736
ENSG00000186583	2.9294035168132026e-10	6.473483806282107
ENSG00000166012	2.9294035168132026e-10	8.851549286838905
ENSG00000109920	2.9521874103911035e-10	8.886600328501174
ENSG00000125084	2.99827626794772e-10	6.422497441199784
ENSG00000168056	3.021583813700221e-10	8.909994180135985
ENSG00000225674	3.021583813700221e-10	4.273783779122739
ENSG00000223387	3.021583813700221e-10	4.3013433537674075
ENSG00000198157	3.0450685075242897e-10	8.283254076458242
ENSG00000100266	3.0450685075242897e-10	8.565382645539168
ENSG00000272970	3.068731663764771e-10	4.37156851635297
ENSG00000261435	3.092574606268779e-10	5.0176118297847765
ENSG00000255224	3.116598668452147e-10	6.475226421086841
ENSG00000105426	3.1651955337693923e-10	7.280621925889281
ENSG00000118308	3.1651955337693923e-10	8.896264733993377
ENSG00000198056	3.189771052187427e-10	8.404235872134404
ENSG00000123119	3.2145331209899414e-10	7.615400985608225
ENSG00000103740	3.2394831224554635e-10	5.786027743755851
ENSG00000168216	3.2394831224554635e-10	8.861213692331107
ENSG00000134779	3.26462244884196e-10	8.660412904689908
ENSG00000094804	3.2899525024568607e-10	8.623827538836249
ENSG00000121039	3.2899525024568607e-10	8.113924718604366
ENSG00000244038	3.2899525024568607e-10	8.930319383388017
ENSG00000143499	3.3154746957274535e-10	8.709528345820761
ENSG00000183690	3.3154746957274535e-10	4.375689290799593
ENSG00000139239	3.3411904512720494e-10	8.161170882217855
ENSG00000227512	3.3411904512720494e-10	4.534355470578713
ENSG00000218175	3.367101201971278e-10	8.456340490068145
ENSG00000174996	3.393208391040259e-10	8.745858229928336
ENSG00000123444	3.393208391040259e-10	8.03981009777772
ENSG00000241978	3.4460179092550234e-10	6.24893171451838
ENSG00000267052	3.472723177157568e-10	3.0795533610169334
ENSG00000169213	3.472723177157568e-10	8.78597070450864
ENSG00000213609	3.4996307610907746e-10	6.52369007535708
ENSG00000260719	3.4996307610907746e-10	8.395902812235807
ENSG00000139352	3.5267421570385304e-10	6.653894466330383
ENSG00000184939	3.5267421570385304e-10	8.536389429062563
ENSG00000185483	3.554058871761285e-10	5.704478612948336
ENSG00000197471	3.5540588717613227e-10	8.86780944944053
ENSG00000196118	3.609314338910265e-10	5.540541585867834
ENSG00000133884	3.6372561594222086e-10	8.839354164887686
ENSG00000108828	3.6372561594222086e-10	8.808368163875823
ENSG00000171161	3.665409435034245e-10	8.646224998203431
ENSG00000255183	3.66540943503431e-10	4.894874554541488
ENSG00000089876	3.66540943503431e-10	8.686875404707495
ENSG00000116903	3.693775727532295e-10	8.709731324418545
ENSG00000172638	3.6937757275323215e-10	7.960837022630822
ENSG00000068912	3.7801684932299024e-10	8.918124261436798
ENSG00000025423	3.80940269705525e-10	6.382898986878562
ENSG00000143374	3.80940269705525e-10	8.69500548600831
ENSG00000174165	3.83885789683291e-10	8.590310821365367
ENSG00000134317	3.83885789683291e-10	8.707200607959528
ENSG00000175985	3.898437817555179e-10	5.331791474204626
ENSG00000219559	3.9589214396761517e-10	3.8531699265940653
ENSG00000013375	3.9589214396761517e-10	8.877473854932733
ENSG00000205078	3.989506310756547e-10	7.578028118771373
ENSG00000139116	4.020322137575736e-10	8.759587676070945
ENSG00000107614	4.020322137575736e-10	8.315518919915412
ENSG00000182050	4.0513706220715403e-10	7.083713303784774
ENSG00000179141	4.0513706220715403e-10	6.918019738664681
ENSG00000188636	4.114172433009556e-10	8.128914841997764
ENSG00000269071	4.114172433009556e-10	5.141166155267621
ENSG00000077235	4.145929224749426e-10	8.83528912423728
ENSG00000158828	4.145929224749426e-10	8.484540292874906
ENSG00000166681	4.145929224749426e-10	7.796085125755055
ENSG00000108679	4.145929224749485e-10	8.742251649621798
ENSG00000271959	4.210163337438164e-10	5.006543583870145
ENSG00000228903	4.2426441987881947e-10	8.506937752242088
ENSG00000150316	4.2753699782446084e-10	8.75245398703776
ENSG00000252361	4.308342477892983e-10	6.073824484872128
ENSG00000109911	4.308342477892983e-10	8.439286913796673
ENSG00000205710	4.308342477893029e-10	7.779399048401033
ENSG00000252106	4.308342477893029e-10	2.4989255822702137
ENSG00000249348	4.3750349107709403e-10	7.693751080091593
ENSG00000110075	4.375034910771018e-10	8.89219969334297
ENSG00000137563	4.4087585131040345e-10	8.828155435204096
ENSG00000188825	4.4087585131040345e-10	7.023053593843118
ENSG00000188779	4.4427361740179913e-10	6.802318198445564
ENSG00000162236	4.4769697610754783e-10	8.865278732981514
ENSG00000162522	4.5114611552095494e-10	8.34343069538462
ENSG00000177105	4.5462122508159775e-10	8.741255257354169
ENSG00000030419	4.687852012355699e-10	8.221229571286218
ENSG00000123989	4.796903561355731e-10	8.926254342737613
ENSG00000141401	4.796903561355731e-10	8.285581814319475
ENSG00000157978	4.833802113762587e-10	8.862210084598736
ENSG00000177054	4.946170157858442e-10	8.651824363045227
ENSG00000145808	5.022496368023128e-10	4.353079807730369
ENSG00000163219	5.022496368023128e-10	8.849018570379888
ENSG00000105855	5.099973354106312e-10	7.658411675564993
ENSG00000135185	5.139148667406102e-10	8.905929139485579
ENSG00000066185	5.139148667406193e-10	6.698989913381148
ENSG00000138814	5.139148667406193e-10	8.803765191301657
ENSG00000232472	5.218383625242828e-10	8.343057283780524
ENSG00000128228	5.258447591877284e-10	8.873408814282326
ENSG00000146263	5.258447591877284e-10	8.503666125261525
ENSG00000245571	5.298812124084629e-10	8.21235857946386
ENSG00000234776	5.339479421618725e-10	4.740248843040695
ENSG00000033011	5.421731190170723e-10	8.731590851861966
ENSG00000166321	5.463320139509074e-10	7.902615065488354
ENSG00000100360	5.547435483971623e-10	8.71686501345173
ENSG00000177519	5.589966453769112e-10	6.68251556455852
ENSG00000242689	5.589966453769152e-10	7.191052727412148
ENSG00000165175	5.719480344560287e-10	8.529590693355354
ENSG00000095059	5.763299784743348e-10	8.851549286838905
ENSG00000214026	5.763299784743348e-10	8.764649108988978
ENSG00000271133	5.807447246367381e-10	7.610373465366351
ENSG00000151704	5.896735831701454e-10	7.460241033519529
ENSG00000158077	5.941881796977502e-10	8.063335924140723
ENSG00000143882	5.941881796977545e-10	8.07104600337579
ENSG00000166598	6.03318930595516e-10	8.938449464688832
ENSG00000270110	6.079355795157401e-10	5.494630418715234
ENSG00000258422	6.079355795157509e-10	4.4151741854630275
ENSG00000196092	6.219936244698998e-10	8.189687473156075
ENSG00000237840	6.219936244699087e-10	6.470885635436132
ENSG00000100422	6.267498504427442e-10	8.897799058184765
ENSG00000149124	6.3154160887509e-10	3.283842500722447
ENSG00000081760	6.363691586744558e-10	8.700604850850103
ENSG00000116191	6.412327605847803e-10	8.922189302087205
ENSG00000105523	6.461326771990474e-10	4.160279783544143
ENSG00000175279	6.461326771990474e-10	7.112064602971496
ENSG00000104529	6.510691729720296e-10	8.926254342737613
ENSG00000250978	6.510691729720296e-10	3.6733134230984423
ENSG00000244998	6.510691729720296e-10	4.673440084144515
ENSG00000162222	6.560425142330908e-10	8.627892579486655
ENSG00000267166	6.560425142330908e-10	7.02810768035961
ENSG00000216937	6.610529691991022e-10	7.894668005228499
ENSG00000231327	6.610529691991022e-10	6.006931631967679
ENSG00000272369	6.610529691991022e-10	6.73123410325035
ENSG00000185201	6.610529691991022e-10	8.845949921997109
ENSG00000118495	6.610529691991022e-10	8.31585387324139
ENSG00000087510	6.763097270816097e-10	4.484992402116564
ENSG00000110583	6.814713572428326e-10	8.730594459594338
ENSG00000160055	6.814713572428374e-10	8.205815325502735
ENSG00000253051	6.866714709637021e-10	5.280469404759698
ENSG00000149357	6.919103480619887e-10	8.83528912423728
ENSG00000182575	6.919103480619887e-10	6.222872653151669
ENSG00000096092	7.025055215769157e-10	8.62336907849238
ENSG00000140009	7.078623875850173e-10	8.383707690284588
ENSG00000119979	7.078623875850249e-10	8.602505943316588
ENSG00000232940	7.186961172208493e-10	6.282771379732085
ENSG00000229914	7.186961172208493e-10	6.524242935154316
ENSG00000188282	7.241735626101366e-10	7.46842610636209
ENSG00000255299	7.241735626101366e-10	5.352852333745927
ENSG00000273226	7.241735626101366e-10	6.049798861331296
ENSG00000150093	7.296917863174746e-10	8.869343773631922
ENSG00000110274	7.408517549626298e-10	8.771244866098403
ENSG00000166348	7.636741990511438e-10	8.405029285804249
ENSG00000261801	7.636741990511438e-10	4.015117458649056
ENSG00000143549	7.636741990511438e-10	8.897799058184765
ENSG00000213261	7.753415638598641e-10	6.861389291774636
ENSG00000128928	7.931697994953601e-10	8.869343773631922
ENSG00000236675	8.052771212138545e-10	7.1740184398007045
ENSG00000260808	8.052771212138688e-10	5.306056513653481
ENSG00000187867	8.113982978251513e-10	3.036319259267291
ENSG00000153162	8.1139829782516e-10	8.914059220786392
ENSG00000125652	8.175649197375017e-10	8.851549286838905
ENSG00000165917	8.175649197375017e-10	5.4166117466714185
ENSG00000140464	8.175649197375017e-10	8.853083611030295
ENSG00000163463	8.363407586101767e-10	8.340782049067588
ENSG00000105339	8.426924747057723e-10	8.930319383388017
ENSG00000172183	8.490913042974618e-10	8.908459855944596
ENSG00000255004	8.55537588103675e-10	1.6753011985419775
ENSG00000074695	8.620316692403869e-10	8.930319383388017
ENSG00000187764	8.685738932374408e-10	8.885603936233545
ENSG00000231084	8.818041641005338e-10	6.947357722836658
ENSG00000196182	8.818041641005338e-10	8.83682344842867
ENSG00000077264	8.818041641005338e-10	5.049707651446678
ENSG00000120217	8.818041641005338e-10	8.554721847779339
ENSG00000149089	8.88492914244647e-10	8.614163133344046
ENSG00000122218	8.88492914244647e-10	8.901864098835173
ENSG00000143195	8.88492914244647e-10	6.103839618174321
ENSG00000135625	8.952312138388152e-10	4.692471128274479
ENSG00000007372	9.0201942073181e-10	8.011133333905796
ENSG00000169100	9.088578952868824e-10	8.934384424038425
ENSG00000134321	9.226871015113632e-10	8.540172019535289
ENSG00000175189	9.226871015113632e-10	5.716016023566359
ENSG00000163113	9.296785666343791e-10	8.701601243117732
ENSG00000196236	9.367217663615372e-10	8.555973721793048
ENSG00000079616	9.367217663615372e-10	8.789039352891418
ENSG00000101444	9.367217663615504e-10	8.886600328501174
ENSG00000149609	9.438170738878131e-10	5.866646037647385
ENSG00000112195	9.581655182305458e-10	8.6037578173303
ENSG00000135709	9.581655182305458e-10	8.861213692331107
ENSG00000153048	9.581655182305458e-10	8.470069936210752
ENSG00000169239	9.727269379252261e-10	8.255336723829156
ENSG00000256604	9.87504414002048e-10	4.648822520474562
ENSG00000164953	9.87504414002048e-10	7.991954998370877
ENSG00000186310	9.949751478435357e-10	5.849798203865673
ENSG00000181798	9.949751478435357e-10	7.163736295278072
ENSG00000234377	1.0025010708428853e-09	5.547708756879141
ENSG00000173113	1.0025010708428853e-09	8.889668976883954
ENSG00000273388	1.0025010708428853e-09	3.974148570058636
ENSG00000138617	1.0100825804186223e-09	8.665015877264075
ENSG00000154229	1.025413962911772e-09	8.865278732981514
ENSG00000223552	1.025413962911772e-09	4.738778587483104
ENSG00000167196	1.0567615645797257e-09	8.72959806732671
ENSG00000091428	1.0567615645797257e-09	8.804303123225417
ENSG00000262155	1.0647435441557013e-09	4.642403642948355
ENSG00000168569	1.0647435441557164e-09	8.534855104871173
ENSG00000186298	1.07278439148159e-09	8.901864098835173
ENSG00000182518	1.0808845297226972e-09	8.034578567380146
ENSG00000266313	1.0808845297226972e-09	4.444747574280343
ENSG00000272129	1.0808845297226972e-09	6.15195800614274
ENSG00000185339	1.1138865591235696e-09	8.717402945375492
ENSG00000180998	1.1138865591235696e-09	6.588343050647713
ENSG00000117215	1.1138865591235696e-09	7.494096032150003
ENSG00000087884	1.1222896036815e-09	7.473602980744692
ENSG00000168032	1.1565251679485327e-09	5.186926488745572
ENSG00000248544	1.1565251679485531e-09	6.3019009312142495
ENSG00000143498	1.1740232783385657e-09	8.293403910725907
ENSG00000080947	1.1740232783385657e-09	7.528803215492805
ENSG00000159346	1.1740232783385657e-09	8.914059220786392
ENSG00000254911	1.174023278338574e-09	7.467487075250856
ENSG00000077147	1.1828690117963426e-09	8.914059220786392
ENSG00000163697	1.1828690117963426e-09	7.899093869448361
ENSG00000131089	1.1917798140036176e-09	8.760584068338574
ENSG00000185499	1.1917798140036176e-09	7.491412111979435
ENSG00000242247	1.2007561514234466e-09	8.880004571391751
ENSG00000228510	1.2097984937709245e-09	5.057558320761927
ENSG00000174989	1.2097984937709245e-09	8.792108001274197
ENSG00000078177	1.218907314035202e-09	8.831224083586873
ENSG00000224614	1.2189073140352063e-09	6.754271404926978
ENSG00000176716	1.2189073140352063e-09	4.171487002762751
ENSG00000177951	1.2466374217968425e-09	8.83682344842867
ENSG00000134809	1.2560169498784895e-09	8.67974171567431
ENSG00000249421	1.2654653707132148e-09	2.6189451103394137
ENSG00000003096	1.2749831774044214e-09	4.641592071784688
ENSG00000124216	1.2845708664875498e-09	7.486683911507067
ENSG00000177189	1.2845708664875498e-09	8.819028961635654
ENSG00000139988	1.2942289379533591e-09	5.900236618422377
ENSG00000259772	1.294228937953364e-09	8.81243320452623
ENSG00000131725	1.343592775516496e-09	8.631957620137062
ENSG00000223547	1.3536838375352528e-09	8.780909271590605
ENSG00000142279	1.3638488805970854e-09	5.532466576867333
ENSG00000270028	1.3638488805970854e-09	5.091397975965325
ENSG00000177666	1.3740884331871958e-09	8.83682344842867
ENSG00000232341	1.3844030274614834e-09	5.394009190322849
ENSG00000143156	1.4052594881884376e-09	7.945828734042908
ENSG00000198794	1.4052594881884376e-09	8.922189302087205
ENSG00000130054	1.4052594881884376e-09	3.7359609451245386
ENSG00000136828	1.4052594881884376e-09	8.81243320452623
ENSG00000139112	1.4158024375298163e-09	8.873408814282326
ENSG00000140367	1.4158024375298163e-09	8.873408814282326
ENSG00000090861	1.4264225943831234e-09	8.918124261436798
ENSG00000182985	1.4264225943831234e-09	8.836285516504907
ENSG00000050393	1.4478967379813994e-09	8.83682344842867
ENSG00000101888	1.4587518379837794e-09	8.57450911910761
ENSG00000229278	1.480700906548096e-09	3.765402907924593
ENSG00000167792	1.4807009065481066e-09	8.905929139485579
ENSG00000173120	1.4917960116844644e-09	8.909994180135985
ENSG00000159261	1.525570512944205e-09	7.112362726134555
ENSG00000147003	1.525570512944205e-09	5.453209322699448
ENSG00000134419	1.548500334016027e-09	8.88153889558314
ENSG00000163521	1.560091061481579e-09	7.9203300807014765
ENSG00000157181	1.571766463496587e-09	8.83682344842867
ENSG00000184575	1.5835271426780461e-09	8.908459855944596
ENSG00000110090	1.5835271426780461e-09	8.889668976883954
ENSG00000158050	1.5953737058119641e-09	8.873408814282326
ENSG00000146083	1.6073067638813752e-09	8.885603936233545
ENSG00000264920	1.6193269320945164e-09	7.483922912491893
ENSG00000075945	1.6193269320945164e-09	8.744323905736948
ENSG00000198960	1.6193269320945164e-09	8.498807670941275
ENSG00000094975	1.6193269320945164e-09	8.88153889558314
ENSG00000171631	1.6436310810807957e-09	7.930220312898718
ENSG00000146677	1.6436310810808073e-09	7.914712215138388
ENSG00000224596	1.6436310810808133e-09	4.004718818491036
ENSG00000228323	1.6559163136521202e-09	5.955233061108098
ENSG00000188613	1.6682911600210172e-09	8.172298608031854
ENSG00000198732	1.6682911600210172e-09	8.871874490090939
ENSG00000272034	1.6682911600210172e-09	7.263066783741695
ENSG00000198917	1.6682911600210172e-09	8.723998702484916
ENSG00000120509	1.6933122456002738e-09	8.614701065267807
ENSG00000230216	1.718699484871985e-09	3.9457373704046654
ENSG00000188001	1.718699484871985e-09	6.705686896839706
ENSG00000254965	1.7444580962030625e-09	6.282611151555669
ENSG00000259666	1.7444580962030625e-09	2.9281728214977534
ENSG00000239719	1.7574783168658054e-09	6.166401394375299
ENSG00000104979	1.770593370231834e-09	8.857148651680701
ENSG00000080839	1.7971106708379438e-09	8.584711456523573
ENSG00000006756	1.8240154361251457e-09	6.3153208965412935
ENSG00000101003	1.8376148379718994e-09	7.944576860029196
ENSG00000187239	1.85131317941662e-09	8.847484246188499
ENSG00000179119	1.85131317941662e-09	8.820025353903281
ENSG00000272452	1.865111161543184e-09	7.569997131080505
ENSG00000167987	1.865111161543184e-09	8.557252564238356
ENSG00000236133	1.8790094902633918e-09	4.054082092071609
ENSG00000149054	1.8790094902633918e-09	8.901864098835173
ENSG00000163001	1.893008876349329e-09	8.551450220798776
ENSG00000157625	1.921313688202252e-09	8.724995094752542
ENSG00000186976	1.964546888603715e-09	6.800625365671548
ENSG00000232485	1.964546888603715e-09	5.249669321559713
ENSG00000147437	1.979167821380634e-09	6.218044774994391
ENSG00000257543	1.979167821380634e-09	5.926377625552362
ENSG00000188368	1.993894925763945e-09	5.154527001367068
ENSG00000196924	2.0236706578651886e-09	8.877473854932733
ENSG00000198483	2.0236706578651886e-09	4.456024996123721
ENSG00000176732	2.0236706578651886e-09	6.080286530133762
ENSG00000267127	2.0236706578651886e-09	5.208435260745398
ENSG00000203485	2.0387208027746512e-09	8.71632708152797
ENSG00000227239	2.0691494824533046e-09	6.400024476395529
ENSG00000128641	2.0691494824533414e-09	8.47426695158935
ENSG00000188404	2.100021186372803e-09	8.560779672965001
ENSG00000099800	2.1000211863728255e-09	8.750716684248587
ENSG00000269988	2.1313421946195984e-09	5.137116163553548
ENSG00000186231	2.147173174008577e-09	7.755382216102691
ENSG00000101940	2.147173174008577e-09	8.7615804606062
ENSG00000175505	2.147173174008577e-09	7.3790966086475365
ENSG00000227487	2.163118873761591e-09	5.110077436101076
ENSG00000261645	2.163118873761591e-09	7.364484244244201
ENSG00000264278	2.163118873761591e-09	7.1307900553224215
ENSG00000228981	2.163118873761591e-09	4.8414598079892635
ENSG00000254685	2.179180103401688e-09	8.290793722686995
ENSG00000207445	2.1953576780019777e-09	5.986714938348224
ENSG00000197647	2.2116524182225993e-09	7.993994708894558
ENSG00000261603	2.228065150347734e-09	4.3816201335857485
ENSG00000183955	2.2445967063231664e-09	8.71686501345173
ENSG00000271105	2.2445967063231904e-09	3.4470993535160046
ENSG00000085552	2.2445967063231904e-09	6.089812289300153
ENSG00000107201	2.2612479237935595e-09	8.779912879322977
ENSG00000182179	2.2612479237935595e-09	8.909994180135985
ENSG00000097046	2.2612479237935595e-09	8.299849192385844
ENSG00000176014	2.2612479237935595e-09	7.035545144211991
ENSG00000162885	2.2780196461405397e-09	8.677210999215292
ENSG00000143412	2.294912722520602e-09	8.20016345751264
ENSG00000272922	2.3290663631109386e-09	2.0298107005434316
ENSG00000148334	2.3290663631109386e-09	8.82309400228606
ENSG00000187824	2.3290663631109386e-09	8.396026319253696
ENSG00000163673	2.3290663631109386e-09	4.269903186572406
ENSG00000178199	2.346328654854994e-09	8.342316373258978
ENSG00000115539	2.3463286548550275e-09	8.585249388447334
ENSG00000143537	2.398867905610216e-09	8.770706934174642
ENSG00000110200	2.4166347298073438e-09	7.87465078687085
ENSG00000129749	2.4166347298073438e-09	6.287496662782819
ENSG00000177410	2.4525543605840265e-09	8.819028961635654
ENSG00000198918	2.4525543605840265e-09	8.918124261436798
ENSG00000120265	2.525963049227269e-09	8.781905663858234
ENSG00000183617	2.544647570193816e-09	8.766183433180368
ENSG00000197858	2.544647570193843e-09	8.89373401753436
ENSG00000245156	2.5634669021805026e-09	6.477727059922242
ENSG00000154277	2.5824219921239957e-09	7.868447463022593
ENSG00000143457	2.6015137934217043e-09	8.807830231952062
ENSG00000198171	2.6207432659743813e-09	8.857148651680701
ENSG00000070886	2.6792674086257435e-09	5.746139636000932
ENSG00000108830	2.7189897547661025e-09	6.6085579371830985
ENSG00000255760	2.7189897547661025e-09	5.9813478057176175
ENSG00000269990	2.7390657824048493e-09	8.3669095957592
ENSG00000081913	2.7390657824048493e-09	7.6056536842429265
ENSG00000260591	2.7796525800805582e-09	6.9460168984004325
ENSG00000164506	2.8001653840140047e-09	8.530128625279115
ENSG00000173166	2.8208258254879075e-09	7.807198806698876
ENSG00000178096	2.8416349388375936e-09	8.603502335584217
ENSG00000105617	2.8625937654360535e-09	8.448748340691091
ENSG00000271147	2.8625937654360535e-09	8.001795414029269
ENSG00000100206	2.8625937654360535e-09	6.257066908194598
ENSG00000168961	2.8625937654360535e-09	8.523991328513558
ENSG00000214046	2.8837033537400443e-09	8.782443595781995
ENSG00000256667	2.926379044991441e-09	7.8253323671422095
ENSG00000249184	2.926379044991441e-09	6.536912405213569
ENSG00000174851	2.947947280693393e-09	8.849018570379888
ENSG00000220842	2.969670543704702e-09	6.639449812769549
ENSG00000172965	3.0135864973525318e-09	8.566916969730558
ENSG00000255139	3.0135864973525318e-09	6.4280767960596465
ENSG00000149743	3.0357813793071365e-09	8.710269256342306
ENSG00000259331	3.0357813793071365e-09	1.9941919554982397
ENSG00000156170	3.0357813793071365e-09	8.666550201455463
ENSG00000184277	3.0357813793071365e-09	8.776844230940199
ENSG00000167526	3.058135671304387e-09	8.942514505339238
ENSG00000083123	3.0806504876921942e-09	8.700066918926343
ENSG00000164751	3.0806504876921942e-09	8.828693367127855
ENSG00000183150	3.103326950382435e-09	7.037398005350911
ENSG00000130383	3.103326950382435e-09	3.2379298862026435
ENSG00000170043	3.103326950382435e-09	8.702139175041493
ENSG00000105146	3.103326950382435e-09	6.794303744018323
ENSG00000168014	3.1261661889009453e-09	8.715330689260341
ENSG00000102098	3.1723375498959877e-09	6.8964612816522735
ENSG00000159403	3.1723375498960104e-09	8.703673499232883
ENSG00000261400	3.1956719699453944e-09	3.3317263317377632
ENSG00000243181	3.2666841378741723e-09	4.598406535698562
ENSG00000143740	3.290695084065484e-09	8.732128783785727
ENSG00000267193	3.2906950840655193e-09	3.6597055647961394
ENSG00000114315	3.3884718349834237e-09	6.483376354589129
ENSG00000167257	3.4384169950648706e-09	8.690940445357901
ENSG00000107331	3.4384169950648706e-09	8.80023808257501
ENSG00000151414	3.463658080220398e-09	8.8322204758545
ENSG00000106025	3.4890798325449245e-09	6.666693354368886
ENSG00000185437	3.4890798325449245e-09	7.7235233298410915
ENSG00000164741	3.5146835104110457e-09	8.153510552891435
ENSG00000256633	3.5146835104110457e-09	3.285487640799433
ENSG00000132716	3.5404703807003832e-09	8.889668976883954
ENSG00000159259	3.5404703807003832e-09	7.848760221204024
ENSG00000185686	3.540470380700396e-09	7.428260927030384
ENSG00000102780	3.5664417188589583e-09	7.487653335343102
ENSG00000272374	3.5664417188589583e-09	6.273305617274941
ENSG00000150776	3.5925988089536534e-09	8.7269878792878
ENSG00000213399	3.5925988089536534e-09	4.680792776477766
ENSG00000197915	3.5925988089536534e-09	3.2708772455450275
ENSG00000227896	3.5925988089536534e-09	6.506717420356554
ENSG00000247011	3.6189429437283017e-09	2.700247273823021
ENSG00000205744	3.6189429437283017e-09	8.83528912423728
ENSG00000162923	3.6189429437283017e-09	8.889668976883954
ENSG00000143258	3.6189429437283017e-09	8.781905663858234
ENSG00000103540	3.6454754246607677e-09	8.63709852463499
ENSG00000187741	3.6454754246607677e-09	8.518594942269546
ENSG00000100439	3.6454754246607677e-09	8.697333223869542
ENSG00000273445	3.753515148415689e-09	7.629896876989084
ENSG00000148175	3.753515148415716e-09	8.889668976883954
ENSG00000104626	3.7810091920056564e-09	8.382376344690984
ENSG00000155755	3.7810091920056564e-09	8.329248366058021
ENSG00000137575	3.7810091920056564e-09	8.820563285827042
ENSG00000165916	3.864674838865723e-09	8.873408814282326
ENSG00000240616	3.864674838865723e-09	7.1243248161056565
ENSG00000141367	3.864674838865764e-09	8.900329774643783
ENSG00000103066	3.864674838865764e-09	8.71686501345173
ENSG00000117013	3.892962471359966e-09	6.354644145580609
ENSG00000166963	3.921451957896361e-09	6.529501386879513
ENSG00000116984	3.950144699875085e-09	8.849018570379888
ENSG00000259475	3.979042108139684e-09	3.7901069021529437
ENSG00000067167	4.0081456030389634e-09	8.926254342737613
ENSG00000125743	4.037456614488651e-09	8.889668976883954
ENSG00000272143	4.06697658203409e-09	5.164014904912911
ENSG00000128915	4.06697658203409e-09	8.843419205538092
ENSG00000144741	4.096706954912723e-09	8.559783280697372
ENSG00000223797	4.1266491921173205e-09	7.583022668144157
ENSG00000105464	4.1266491921173205e-09	6.851752943464972
ENSG00000162998	4.156804762459712e-09	8.888134652692564
ENSG00000224668	4.217761827283272e-09	3.741861318034339
ENSG00000187607	4.217761827283303e-09	7.344792054666689
ENSG00000259424	4.248566309060122e-09	3.5038875288409947
ENSG00000137710	4.2795900986956794e-09	8.869343773631922
ENSG00000189157	4.2795900986956794e-09	6.240504926534968
ENSG00000204104	4.310834715063726e-09	8.40681909174172
ENSG00000117593	4.34230168724644e-09	8.701142782773866
ENSG00000149532	4.373992554601034e-09	8.880004571391751
ENSG00000271943	4.5030261262663146e-09	3.711443740571965
ENSG00000149809	4.535859924168223e-09	8.700604850850103
ENSG00000171428	4.535859924168271e-09	7.816593350048045
ENSG00000004478	4.568927072933353e-09	8.829689759395484
ENSG00000135473	4.568927072933353e-09	8.905929139485579
ENSG00000159399	4.602229185738728e-09	8.661744250283512
ENSG00000233217	4.6695448103561675e-09	4.026262935771356
ENSG00000172500	4.703561602910971e-09	8.819028961635654
ENSG00000150779	4.703561602910971e-09	8.673683890488649
ENSG00000157765	4.807067817721147e-09	6.0102412652214126
ENSG00000078246	4.807067817721197e-09	8.32057477567357
ENSG00000135424	4.807067817721197e-09	7.549298851751152
ENSG00000257742	4.807067817721197e-09	8.617690242070692
ENSG00000238098	4.807067817721197e-09	5.377698344882506
ENSG00000220749	4.842060765672278e-09	7.010846336269212
ENSG00000159788	4.877301978607097e-09	8.243194105026237
ENSG00000123836	4.912793169661133e-09	8.813429596793856
ENSG00000133135	5.020783915383921e-09	3.897110832998403
ENSG00000214872	5.020783915383957e-09	7.257626580701283
ENSG00000089220	5.094059563506663e-09	8.914059220786392
ENSG00000102290	5.094059563506663e-09	2.711553910312556
ENSG00000120333	5.205931306142182e-09	8.733663107977115
ENSG00000197355	5.205931306142237e-09	8.808368163875823
ENSG00000186814	5.243751308576038e-09	8.644690674012041
ENSG00000235652	5.281839063721587e-09	7.521760152359265
ENSG00000110455	5.281839063721643e-09	8.73818660897139
ENSG00000054938	5.281839063721643e-09	4.334002690984521
ENSG00000140688	5.320196415042782e-09	8.843419205538092
ENSG00000175220	5.397727341709334e-09	8.850014962647515
ENSG00000164615	5.436904665864324e-09	8.831224083586873
ENSG00000140854	5.476359083974285e-09	8.596368646551031
ENSG00000185834	5.516092501866605e-09	7.342492742072585
ENSG00000095464	5.516092501866605e-09	6.409529716780816
ENSG00000173218	5.516092501866605e-09	7.152818880610173
ENSG00000134574	5.5964040239664985e-09	8.745858229928336
ENSG00000122863	5.5964040239664985e-09	6.67656410909389
ENSG00000233108	5.5964040239664985e-09	7.618966552612992
ENSG00000143543	5.6369860037342795e-09	8.909994180135985
ENSG00000224993	5.6369860037342795e-09	4.767580369282936
ENSG00000197779	5.6369860037342795e-09	8.368646898548375
ENSG00000124721	5.6778547345702796e-09	6.595638433854755
ENSG00000261786	5.719012186704158e-09	8.75245398703776
ENSG00000104976	5.760460343496123e-09	8.531327996144528
ENSG00000273151	5.760460343496226e-09	7.506311904148776
ENSG00000248478	5.802201201522027e-09	2.0576892909195696
ENSG00000227268	5.844236770657722e-09	6.924297390812933
ENSG00000213465	5.844236770657722e-09	8.338992243130116
ENSG00000245330	5.9292001487802666e-09	5.835023649956815
ENSG00000197180	5.972132044795341e-09	6.826018688315662
ENSG00000188971	6.05890657052166e-09	8.610636024617401
ENSG00000148985	6.102753369404107e-09	8.713796365068951
ENSG00000258521	6.146909328206885e-09	6.367561580872495
ENSG00000171735	6.146909328206885e-09	8.51660215773429
ENSG00000113594	6.191376566339353e-09	7.098229942220446
ENSG00000132016	6.236157217301915e-09	7.398359992922225
ENSG00000198353	6.23615721730196e-09	5.207090863296234
ENSG00000242853	6.23615721730196e-09	3.004415640249502
ENSG00000071082	6.281253428776721e-09	8.934384424038425
ENSG00000107263	6.3266673627184495e-09	8.922189302087205
ENSG00000263753	6.372401195446126e-09	8.773775582557422
ENSG00000096996	6.372401195446126e-09	8.70773853988329
ENSG00000260625	6.372401195446126e-09	6.288876868589925
ENSG00000188086	6.372401195446126e-09	5.784591956873777
ENSG00000106078	6.418457117735893e-09	5.39056515533776
ENSG00000135775	6.558579548540407e-09	8.79716943419223
ENSG00000115841	6.558579548540407e-09	8.382173366093198
ENSG00000142039	6.558579548540407e-09	8.723998702484916
ENSG00000187446	6.558579548540407e-09	8.840888489079076
ENSG00000226084	6.653645773487285e-09	7.8194449749628605
ENSG00000257027	6.701681060789607e-09	7.87920271313225
ENSG00000131187	6.701681060789678e-09	8.016081292816931
ENSG00000099622	6.701681060789678e-09	8.934384424038425
ENSG00000116251	6.701681060789678e-09	8.909994180135985
ENSG00000164850	6.701681060789678e-09	5.7892091032545
ENSG00000103707	6.701681060789678e-09	8.568451293921946
ENSG00000254676	6.750054185745032e-09	7.120960793983782
ENSG00000204682	6.750054185745032e-09	3.7901009114635364
ENSG00000197580	6.750054185745032e-09	7.020680839240953
ENSG00000203965	6.8478232032107365e-09	8.375242655657798
ENSG00000187325	7.0475179535907065e-09	8.62129682237723
ENSG00000179387	7.098321481543692e-09	8.808368163875823
ENSG00000178761	7.098321481543743e-09	8.844953529729482
ENSG00000161243	7.149481760025531e-09	4.379254457825068
ENSG00000163932	7.305127530414045e-09	8.897799058184765
ENSG00000177731	7.305127530414045e-09	8.90439481529419
ENSG00000258879	7.357739323772329e-09	6.712847717841
ENSG00000118473	7.3577393237723544e-09	5.556252022256042
ENSG00000245148	7.3577393237723544e-09	6.793572593059204
ENSG00000147027	7.464072692002674e-09	4.78272400398625
ENSG00000143947	7.626385199190703e-09	8.934384424038425
ENSG00000242866	7.626385199190703e-09	6.593493373930429
ENSG00000226245	7.68124960733354e-09	4.287887945733683
ENSG00000123684	7.68124960733354e-09	8.39710218310122
ENSG00000113328	7.681249607333649e-09	8.861213692331107
ENSG00000213315	7.736498455779615e-09	6.461513199204933
ENSG00000176896	7.736498455779752e-09	8.313526135380155
ENSG00000131323	7.84815996348943e-09	8.855614327489313
ENSG00000040341	7.904577911029747e-09	8.737190216703763
ENSG00000067182	7.961390875648157e-09	8.494742630290869
ENSG00000169567	7.961390875648299e-09	8.920654977895815
ENSG00000187049	8.018601545304901e-09	8.439286913796675
ENSG00000069248	8.01860154530496e-09	8.82309400228606
ENSG00000177283	8.076212625690386e-09	5.33524655200852
ENSG00000178722	8.134226840338045e-09	5.3174901918179565
ENSG00000001561	8.13422684033813e-09	8.784974312241012
ENSG00000254650	8.192646930738764e-09	5.598869268001654
ENSG00000254754	8.192646930738764e-09	2.651420146982261
ENSG00000157796	8.251475656454395e-09	8.791570069350437
ENSG00000105792	8.310715795233292e-09	6.929635696748771
ENSG00000197747	8.310715795233292e-09	8.772779190289793
ENSG00000177030	8.310715795233292e-09	8.699608458582475
ENSG00000117410	8.310715795233292e-09	8.865278732981514
ENSG00000270012	8.370370143125995e-09	7.647174823130058
ENSG00000175329	8.430441514602023e-09	2.3473252602500043
ENSG00000118997	8.430441514602082e-09	7.1689030949970665
ENSG00000251535	8.430441514602082e-09	2.8750582622765735
ENSG00000173621	8.551846678979619e-09	7.264302144917377
ENSG00000271420	8.551846678979619e-09	2.5381103107257523
ENSG00000260296	8.613186193972527e-09	7.2410231139485575
ENSG00000258920	8.613186193972527e-09	7.925371556062683
ENSG00000174903	8.674954176969456e-09	8.714334296992712
ENSG00000232346	8.737153536306474e-09	7.351704264380795
ENSG00000072849	8.737153536306474e-09	8.89373401753436
ENSG00000166128	8.799787199453116e-09	8.816498245176636
ENSG00000269425	8.926369243446588e-09	4.2351500554844295
ENSG00000273489	8.926369243446588e-09	4.696037348868247
ENSG00000065923	8.926369243446651e-09	8.031477037879123
ENSG00000187013	8.926369243446651e-09	3.1670262723235036
ENSG00000135778	8.990323575995207e-09	8.598440902666182
ENSG00000172053	8.990323575995207e-09	8.897799058184765
ENSG00000263327	9.05472411600364e-09	7.505664845604077
ENSG00000106077	9.11957388844502e-09	8.666012269531702
ENSG00000247982	9.11957388844502e-09	8.156831859100073
ENSG00000245556	9.11957388844502e-09	8.312529743112528
ENSG00000124103	9.184875938166629e-09	6.296409953050336
ENSG00000264442	9.31684914896656e-09	6.525089452939029
ENSG00000111666	9.383526500247773e-09	8.65842012015465
ENSG00000254873	9.38352650024794e-09	6.640461281465268
ENSG00000254018	9.518278322761713e-09	1.864495482700426
ENSG00000144354	9.518278322761713e-09	5.472287569100682
ENSG00000224081	9.518278322761713e-09	4.496950286674043
ENSG00000254461	9.654914049380936e-09	7.465052561851358
ENSG00000230629	9.723946358694236e-09	7.647651784195218
ENSG00000130055	9.79345926430648e-09	4.764234428039435
ENSG00000267768	1.0004914172115417e-08	2.897196422567513
ENSG00000244953	1.0004914172115417e-08	4.6488521260380855
ENSG00000114270	1.0076382183164705e-08	8.37342588128873
ENSG00000261644	1.0076382183164705e-08	7.390833270254889
ENSG00000213190	1.0076382183164777e-08	8.378901739112635
ENSG00000227892	1.0293782056167798e-08	1.5742633915038278
ENSG00000164924	1.0293782056167798e-08	8.930319383388017
ENSG00000142937	1.0293782056167798e-08	8.934384424038425
ENSG00000143553	1.0367258562320789e-08	8.683348295980851
ENSG00000183298	1.0367258562320789e-08	6.733021105693194
ENSG00000005801	1.0441245699035514e-08	8.723998702484916
ENSG00000203666	1.0441245699035588e-08	8.400170831483997
ENSG00000239494	1.0441245699035588e-08	5.300974760626948
ENSG00000134291	1.0441245699035588e-08	8.760584068338574
ENSG00000218233	1.0590765675965678e-08	4.203163778291296
ENSG00000137492	1.0666305478602008e-08	8.869343773631922
ENSG00000078081	1.0666305478602008e-08	8.873408814282326
ENSG00000175573	1.074236983692722e-08	8.79870375838362
ENSG00000005700	1.0896086397238183e-08	8.86780944944053
ENSG00000177613	1.0973745745474363e-08	8.789039352891418
ENSG00000149476	1.0973745745474363e-08	8.82155967809467
ENSG00000186660	1.105194394219304e-08	8.847484246188499
ENSG00000188878	1.1209971431745458e-08	8.0622600602932
ENSG00000174123	1.1209971431745579e-08	8.812891664870097
ENSG00000146147	1.1289808059342914e-08	6.564656486693711
ENSG00000152822	1.1289808059342993e-08	4.576532081168004
ENSG00000198715	1.1532653986259142e-08	8.700604850850103
ENSG00000151287	1.1532653986259142e-08	7.68015918583705
ENSG00000183128	1.1532653986259142e-08	4.589641708790061
ENSG00000165923	1.1614727149436298e-08	6.610781741958263
ENSG00000163235	1.1614727149436298e-08	8.278004045339376
ENSG00000137522	1.1697368887380462e-08	8.612170348808789
ENSG00000118804	1.1864373415192032e-08	7.788387970081406
ENSG00000259560	1.1864373415192116e-08	5.65499749926975
ENSG00000229043	1.1948743931361972e-08	8.086597801047342
ENSG00000198924	1.1948743931361972e-08	8.666012269531702
ENSG00000110025	1.2033698475217651e-08	7.584118154021731
ENSG00000182383	1.2119240973111619e-08	4.985540246615898
ENSG00000134571	1.220537537696225e-08	5.77421957180176
ENSG00000142507	1.220537537696225e-08	8.82309400228606
ENSG00000163682	1.2379435839008557e-08	8.938449464688832
ENSG00000139629	1.2379435839008557e-08	8.715330689260341
ENSG00000143621	1.2555911994175836e-08	8.901864098835173
ENSG00000213757	1.2555911994175926e-08	6.631592757610764
ENSG00000135519	1.2555911994175926e-08	6.36363330632817
ENSG00000228487	1.2645066112737337e-08	7.058063739088795
ENSG00000165810	1.2645066112737428e-08	4.53801880587374
ENSG00000205334	1.282522697562929e-08	2.525216297595796
ENSG00000150783	1.2916242017723302e-08	5.022516657708416
ENSG00000183486	1.2916242017723302e-08	8.828155435204096
ENSG00000107816	1.2916242017723302e-08	8.57658137522276
ENSG00000249786	1.2916242017723302e-08	5.540203697611506
ENSG00000164258	1.3007885710394054e-08	8.75345037930539
ENSG00000110696	1.3100162270230407e-08	8.889668976883954
ENSG00000258056	1.3100162270230546e-08	8.04898907449446
ENSG00000185250	1.3286630994874423e-08	6.103782725455879
ENSG00000116761	1.3286630994874423e-08	8.406766588593422
ENSG00000135631	1.3475682475248269e-08	8.76311478479759
ENSG00000147799	1.366735144147078e-08	7.575006060850243
ENSG00000256347	1.3764178458413896e-08	4.087921246783825
ENSG00000184640	1.3764178458414043e-08	8.909994180135985
ENSG00000167748	1.3764178458414043e-08	3.907911208743796
ENSG00000203711	1.3861673075798631e-08	7.091561620311606
ENSG00000165006	1.4158207369246469e-08	8.779374947399216
ENSG00000118816	1.4258417372630124e-08	8.930319383388017
ENSG00000170271	1.4359317614797095e-08	7.6910824762177326
ENSG00000184517	1.4359317614797196e-08	7.948976854005579
ENSG00000120519	1.4359317614797196e-08	8.605036659775605
ENSG00000109680	1.4359317614797196e-08	7.599631828941937
ENSG00000121851	1.4359317614797196e-08	8.718399337643119
ENSG00000163754	1.4666206084085101e-08	8.849018570379888
ENSG00000102921	1.4769913741666565e-08	8.806295907760672
ENSG00000131943	1.4769913741666669e-08	8.700604850850103
ENSG00000214212	1.4769913741666669e-08	8.497273346749886
ENSG00000115355	1.4979474683529506e-08	8.89373401753436
ENSG00000068438	1.497947468352972e-08	8.827159042936465
ENSG00000105248	1.5085337533387444e-08	8.556256171970727
ENSG00000223949	1.5085337533387444e-08	4.680450391501751
ENSG00000171792	1.5085337533387497e-08	8.581642808140794
ENSG00000118518	1.5085337533387497e-08	8.765645501256607
ENSG00000237292	1.5299252137311126e-08	4.174643790075577
ENSG00000115286	1.5299252137311235e-08	8.783439988049624
ENSG00000213619	1.540731364369771e-08	8.827159042936465
ENSG00000260618	1.5516117840469348e-08	8.404491353880488
ENSG00000147231	1.5625669682913257e-08	8.396105790833591
ENSG00000143590	1.5625669682913257e-08	5.846794351787945
ENSG00000184530	1.5625669682913257e-08	3.00953617507834
ENSG00000203780	1.5625669682913257e-08	3.7522280153755045
ENSG00000197603	1.5735974158323108e-08	8.678745323406682
ENSG00000213625	1.6071453739578593e-08	8.877473854932733
ENSG00000149547	1.6184819266923482e-08	8.854080003297923
ENSG00000200356	1.6184819266923598e-08	3.8144351319046255
ENSG00000104903	1.64138896748371e-08	8.457539860933556
ENSG00000158428	1.64138896748371e-08	4.024970543990035
ENSG00000170365	1.676342192587292e-08	8.161393818372467
ENSG00000075151	1.676342192587292e-08	8.839354164887686
ENSG00000114023	1.676342192587292e-08	8.77530990674881
ENSG00000139160	1.6763421925873098e-08	7.837377013643944
ENSG00000074855	1.6881534217663534e-08	8.67061524210587
ENSG00000196172	1.6881534217663534e-08	7.0501588211223565
ENSG00000139350	1.7120193179093697e-08	8.611632416885028
ENSG00000166401	1.7240750657975625e-08	7.975530315449589
ENSG00000235508	1.7484348896679975e-08	4.809546254385219
ENSG00000177917	1.74843488966801e-08	8.65688579596326
ENSG00000237686	1.773129496694609e-08	5.775694621762554
ENSG00000137337	1.773129496694609e-08	8.820025353903281
ENSG00000204922	1.78560373686465e-08	7.773615205682747
ENSG00000198855	1.7856037368646562e-08	8.853083611030295
ENSG00000062282	1.7981633515663054e-08	8.497325849898186
ENSG00000111667	1.8108089078930253e-08	8.779374947399216
ENSG00000179388	1.8108089078930253e-08	8.090421740348617
ENSG00000229808	1.8108089078930253e-08	6.69772561971941
ENSG00000089692	1.8108089078930253e-08	7.942821392045506
ENSG00000108298	1.8108089078930253e-08	8.938449464688832
ENSG00000175115	1.8235409765838704e-08	8.888134652692564
ENSG00000091986	1.8363601320458233e-08	6.84250379993275
ENSG00000217130	1.8492669523768265e-08	5.460339621750409
ENSG00000141854	1.8492669523768397e-08	8.596368646551031
ENSG00000134324	1.8622620193883915e-08	8.901864098835173
ENSG00000121644	1.875345918628762e-08	8.854080003297923
ENSG00000260144	1.9017825748112935e-08	6.010504434763065
ENSG00000152022	1.915136521742315e-08	8.696336831601913
ENSG00000253483	1.928581680926879e-08	5.53904624354078
ENSG00000143248	1.928581680926879e-08	7.7269468891066735
ENSG00000124198	1.928581680926879e-08	8.905929139485579
ENSG00000236021	1.928581680926879e-08	5.632603314637889
ENSG00000090520	1.9421186569465252e-08	8.918124261436798
ENSG00000104219	1.9557480582604754e-08	8.810898880334841
ENSG00000269243	1.983286590140085e-08	7.254267131315705
ENSG00000119906	1.983286590140106e-08	8.726529418943931
ENSG00000110318	1.983286590140106e-08	8.186821467844307
ENSG00000237633	1.9971969572287665e-08	3.1472249375841406
ENSG00000185100	2.0112022227064303e-08	6.8262565541838
ENSG00000101868	2.0253030147829162e-08	8.58516991686744
ENSG00000081087	2.0394999656916933e-08	8.88153889558314
ENSG00000108784	2.0394999656916933e-08	8.784974312241012
ENSG00000143633	2.0394999656916933e-08	8.40776298086105
ENSG00000270170	2.039499965691708e-08	8.517395571404133
ENSG00000148700	2.0537937117147934e-08	8.89373401753436
ENSG00000109475	2.0681848932077246e-08	8.938449464688832
ENSG00000010072	2.082674154624533e-08	8.283201573309944
ENSG00000235213	2.082674154624533e-08	3.2562090606057486
ENSG00000250519	2.0972621445433706e-08	4.9101159948991375
ENSG00000026025	2.0972621445433782e-08	8.934384424038425
ENSG00000211450	2.111949515691539e-08	8.612170348808789
ENSG00000230091	2.111949515691539e-08	7.538544202014474
ENSG00000266258	2.1267369249714332e-08	2.597155651765221
ENSG00000251478	2.1267369249714332e-08	2.8111424316748503
ENSG00000140470	2.1267369249714332e-08	6.20790647683442
ENSG00000178464	2.1267369249714332e-08	7.994406243250001
ENSG00000272094	2.1267369249714332e-08	5.9082870350362775
ENSG00000135372	2.1416250334861007e-08	8.853083611030295
ENSG00000157353	2.1416250334861007e-08	8.692271790951507
ENSG00000244313	2.1416250334861007e-08	8.543064657751879
ENSG00000196547	2.171706013791045e-08	8.877473854932733
ENSG00000163453	2.1717060137910527e-08	6.461122700168839
ENSG00000104267	2.1717060137910527e-08	8.008503523836833
ENSG00000013392	2.1869002290246844e-08	8.71632708152797
ENSG00000133703	2.202197830432496e-08	8.863744408790124
ENSG00000110497	2.2021978304325035e-08	8.642159957553025
ENSG00000107771	2.233105926121093e-08	8.697536202467326
ENSG00000176871	2.233105926121093e-08	8.554721847779339
ENSG00000212978	2.248717798499921e-08	8.151506476725654
ENSG00000225828	2.2644358133027536e-08	7.879654139480708
ENSG00000198270	2.2644358133027536e-08	8.187024446442091
ENSG00000176894	2.2644358133027536e-08	6.22364762983141
ENSG00000215595	2.2644358133027536e-08	6.205219004304547
ENSG00000129084	2.2644358133027536e-08	8.670412263508085
ENSG00000169253	2.2644358133027536e-08	4.507261729968973
ENSG00000180357	2.2802606706227655e-08	8.847484246188499
ENSG00000162552	2.2961930750196893e-08	8.352897699438914
ENSG00000166402	2.312233735547479e-08	8.256923551168846
ENSG00000251192	2.3283833657817392e-08	7.835534704558174
ENSG00000127946	2.344642683847576e-08	8.444938781786767
ENSG00000071242	2.3774932788901706e-08	8.640625633361635
ENSG00000273403	2.3774932788901706e-08	2.8488034123179613
ENSG00000149295	2.394086015117245e-08	5.682605931275736
ENSG00000101439	2.394086015117245e-08	8.896264733993377
ENSG00000125864	2.4107913577333146e-08	4.606533145015134
ENSG00000117151	2.4276100480338227e-08	8.746854622195965
ENSG00000148450	2.4445428320338254e-08	8.436297736993788
ENSG00000132915	2.4445428320338426e-08	4.303435694366108
ENSG00000149136	2.5134299921497137e-08	8.863744408790124
ENSG00000264548	2.5134299921497405e-08	6.7124458809697725
ENSG00000170540	2.5134299921497405e-08	8.804303123225415
ENSG00000248787	2.530944602102245e-08	4.1114000043799415
ENSG00000151553	2.530944602102245e-08	8.73818660897139
ENSG00000090487	2.530944602102272e-08	8.843419205538092
ENSG00000122432	2.5663306134969037e-08	6.270783083254425
ENSG00000138326	2.5663306134969037e-08	8.934384424038425
ENSG00000111452	2.5663306134969037e-08	7.046487939737543
ENSG00000175137	2.5663306134969037e-08	8.729060135402948
ENSG00000139438	2.5663306134969037e-08	7.181213993939629
ENSG00000196096	2.5842035796427472e-08	4.3300230563992255
ENSG00000234742	2.6021975708475362e-08	5.973256630625283
ENSG00000244926	2.6021975708475362e-08	5.65331988261931
ENSG00000185222	2.6203133819449663e-08	8.488146873181444
ENSG00000100129	2.6385518128163917e-08	8.934384424038425
ENSG00000258178	2.6569136684220997e-08	4.16185264656116
ENSG00000219133	2.6569136684220997e-08	3.701247765731497
ENSG00000219891	2.6569136684220997e-08	6.6871076276236625
ENSG00000264148	2.67539975883197e-08	5.509170344068358
ENSG00000259362	2.67539975883197e-08	4.256605358136984
ENSG00000233184	2.712747910080348e-08	8.213354971731487
ENSG00000273314	2.712747910080348e-08	6.776186384715047
ENSG00000145741	2.7316116168896386e-08	8.918124261436798
ENSG00000118197	2.7316116168896677e-08	8.71632708152797
ENSG00000143314	2.7316116168896677e-08	8.825624718745077
ENSG00000230202	2.769722447026959e-08	8.54099240163673
ENSG00000161328	2.769722447026959e-08	8.237995120220134
ENSG00000179195	2.7697224470269888e-08	8.88153889558314
ENSG00000256746	2.7697224470270083e-08	4.225588338227263
ENSG00000166295	2.788971247837266e-08	8.871874490090939
ENSG00000237434	2.788971247837296e-08	4.278449938172049
ENSG00000228413	2.788971247837296e-08	4.738507981399244
ENSG00000166965	2.788971247837296e-08	8.670077310182108
ENSG00000269994	2.808350099662601e-08	5.513083837052707
ENSG00000161970	2.808350099662601e-08	8.844953529729482
ENSG00000148908	2.808350099662601e-08	8.170226351916703
ENSG00000224699	2.8672755091346534e-08	6.499840386925874
ENSG00000134986	2.8672755091346534e-08	7.944346912999817
ENSG00000092841	2.8871831400464447e-08	8.909994180135985
ENSG00000204186	2.8871831400464447e-08	8.80023808257501
ENSG00000102738	2.8871831400464754e-08	8.776844230940199
ENSG00000107187	2.8871831400464754e-08	4.809140123609163
ENSG00000175224	2.8871831400464754e-08	8.885603936233545
ENSG00000132781	2.9072251367227856e-08	8.49320830609948
ENSG00000242829	2.9274023785718286e-08	4.609039137316771
ENSG00000179178	2.9274023785718286e-08	7.078921719858642
ENSG00000162704	2.9274023785718286e-08	8.880004571391751
ENSG00000163607	2.94771575056599e-08	8.515402786868878
ENSG00000179292	2.94771575056599e-08	4.988129463190875
ENSG00000102001	2.9477157505660108e-08	7.359120739118435
ENSG00000178105	2.9887544529049417e-08	8.733125176053356
ENSG00000257488	2.988754452904963e-08	4.969193615717573
ENSG00000273107	3.009481581322288e-08	4.846724298585831
ENSG00000089289	3.030348436098792e-08	8.788042960623791
ENSG00000237888	3.051355930541013e-08	3.4591536904477564
ENSG00000079156	3.0513559305410454e-08	5.7811142770131045
ENSG00000123570	3.0513559305410454e-08	6.927782568870026
ENSG00000267373	3.115231471700155e-08	4.182615507273608
ENSG00000233799	3.1368107738140044e-08	5.071342529687355
ENSG00000228057	3.1585353693930615e-08	6.046614579068097
ENSG00000088298	3.1585353693930615e-08	8.877473854932733
ENSG00000138686	3.1804062068991665e-08	8.337916379282595
ENSG00000122335	3.1804062068991665e-08	8.109912181102258
ENSG00000265386	3.1804062068991665e-08	2.893844177959774
ENSG00000155304	3.1804062068991665e-08	8.908459855944596
ENSG00000242276	3.2024242407788045e-08	4.544647109411645
ENSG00000148291	3.2245904314992355e-08	8.326259189255136
ENSG00000269290	3.246905745585195e-08	6.516676871205559
ENSG00000185630	3.246905745585195e-08	5.662158843784351
ENSG00000085382	3.2919876404611486e-08	8.289135891477716
ENSG00000144589	3.337677780157289e-08	8.677210999215292
ENSG00000272468	3.337677780157301e-08	7.569254763723427
ENSG00000268584	3.3839841187202027e-08	6.480567142442866
ENSG00000158813	3.3839841187202027e-08	7.384308517015058
ENSG00000213365	3.407370875664613e-08	4.396692674253918
ENSG00000135905	3.430914710700829e-08	8.884069612042156
ENSG00000207008	3.430914710700829e-08	4.639738942932575
ENSG00000169432	3.430914710700878e-08	8.589031978920062
ENSG00000235565	3.430914710700878e-08	3.5455740457874905
ENSG00000083067	3.4784777123767636e-08	6.694437722502849
ENSG00000203435	3.4784777123767636e-08	3.843914814737377
ENSG00000120756	3.4784777123767636e-08	7.993783262586471
ENSG00000213222	3.502498943807092e-08	6.353937511061389
ENSG00000172216	3.502498943807092e-08	8.793104393541824
ENSG00000136936	3.526681382988728e-08	8.577577767490387
ENSG00000235257	3.52668138298879e-08	4.129783944075098
ENSG00000130985	3.52668138298879e-08	8.914059220786392
ENSG00000186510	3.551026078620161e-08	6.071638885312052
ENSG00000173926	3.551026078620161e-08	7.749192416188834
ENSG00000272899	3.5510260786201736e-08	7.879306262593316
ENSG00000148187	3.5510260786201736e-08	8.807830231952062
ENSG00000138621	3.5510260786201736e-08	8.847484246188499
ENSG00000123612	3.5510260786201736e-08	8.744323905736946
ENSG00000171759	3.575534085991953e-08	6.716744478351765
ENSG00000255382	3.6002064670271545e-08	3.586705100323099
ENSG00000134109	3.6002064670271545e-08	8.930319383388017
ENSG00000131778	3.6250442903211705e-08	8.757515419955796
ENSG00000228492	3.650048631182082e-08	7.336708563827522
ENSG00000107863	3.650048631182082e-08	8.82462832647745
ENSG00000187323	3.650048631182082e-08	7.899190495090454
ENSG00000179941	3.675220571671358e-08	8.542985186171986
ENSG00000125910	3.726071613792695e-08	8.688868189242752
ENSG00000122643	3.803632618591375e-08	8.796173041924604
ENSG00000159352	3.803632618591375e-08	8.875939530741345
ENSG00000132406	3.803632618591375e-08	8.596906578474792
ENSG00000227939	3.8298332635019585e-08	7.411480503271481
ENSG00000236882	3.882761790734365e-08	6.283710816403508
ENSG00000236296	3.882761790734365e-08	7.597894526152763
ENSG00000236206	3.8827617907343787e-08	4.201597539060522
ENSG00000100373	3.909491955341238e-08	3.9921281022736577
ENSG00000176933	3.93640092072397e-08	6.449265889206595
ENSG00000174791	3.93640092072397e-08	6.51336570103987
ENSG00000105287	3.93640092072397e-08	8.918124261436798
ENSG00000069329	3.93640092072397e-08	8.831224083586873
ENSG00000063245	3.93640092072397e-08	8.829689759395484
ENSG00000139537	3.990759897456866e-08	7.602653551336292
ENSG00000234184	3.990759897456866e-08	8.71205906227978
ENSG00000114902	4.073668582597259e-08	8.914059220786392
ENSG00000242327	4.073668582597259e-08	5.264491772649421
ENSG00000174521	4.1016749492403756e-08	5.996651892361903
ENSG00000120860	4.129868384307517e-08	8.671611634373498
ENSG00000080823	4.15825009863537e-08	7.508058010175026
ENSG00000170242	4.15825009863537e-08	8.855614327489313
ENSG00000185475	4.186821310631393e-08	8.667546593723092
ENSG00000213523	4.186821310631393e-08	8.773775582557422
ENSG00000166025	4.215583246319264e-08	6.8118151274649215
ENSG00000138759	4.244537139384686e-08	4.700646853444669
ENSG00000230897	4.244537139384701e-08	7.679983175670863
ENSG00000129159	4.244537139384701e-08	5.123889652724057
ENSG00000141232	4.273684231221668e-08	8.79870375838362
ENSG00000116497	4.3325630156044514e-08	8.851549286838905
ENSG00000181744	4.362297229897146e-08	8.734121568320983
ENSG00000137502	4.392229686549082e-08	8.905929139485579
ENSG00000175581	4.392229686549082e-08	8.6466834585473
ENSG00000071205	4.45269445746064e-08	7.087805121749233
ENSG00000188785	4.45269445746064e-08	8.65688579596326
ENSG00000107262	4.513967669589423e-08	8.877473854932733
ENSG00000213719	4.513967669589471e-08	8.934384424038425
ENSG00000144485	4.513967669589471e-08	7.756740865654668
ENSG00000270659	4.513967669589471e-08	6.53038564253318
ENSG00000065135	4.5449107080871433e-08	8.795635110000843
ENSG00000181418	4.54491070808716e-08	7.473550477596394
ENSG00000095485	4.5760597935702145e-08	8.65842012015465
ENSG00000200152	4.5760597935702145e-08	7.421683176214219
ENSG00000226029	4.5760597935702145e-08	6.29390604819514
ENSG00000165948	4.6074162553397295e-08	8.611429438287244
ENSG00000162398	4.6389814309787895e-08	4.903721853745375
ENSG00000272543	4.638981430978806e-08	2.214795540623297
ENSG00000255533	4.638981430978806e-08	3.487905827421786
ENSG00000163810	4.638981430978806e-08	6.387864628297846
ENSG00000162194	4.638981430978806e-08	8.455009144474538
ENSG00000258994	4.670756666402384e-08	5.470302708586224
ENSG00000131475	4.7027433159070826e-08	8.733125176053356
ENSG00000225156	4.734942742221217e-08	3.7346976593318195
ENSG00000261126	4.734942742221251e-08	6.7302803282796235
ENSG00000117262	4.7673563165557146e-08	8.355375912749633
ENSG00000207146	4.7673563165557146e-08	3.8533100682623393
ENSG00000196437	4.7673563165557146e-08	7.646410749400076
ENSG00000122884	4.7673563165557146e-08	8.863744408790124
ENSG00000007968	4.7673563165557146e-08	8.68613449418595
ENSG00000175073	4.7673563165557146e-08	8.759049744147184
ENSG00000151893	4.799985418654356e-08	8.703135567309122
ENSG00000107014	4.8328314368454774e-08	6.430452663159366
ENSG00000267709	4.8328314368454774e-08	3.7298934517059688
ENSG00000185522	4.865895768092688e-08	8.415434601817996
ENSG00000247373	4.865895768092688e-08	7.511065352172428
ENSG00000120370	4.865895768092688e-08	8.654355079504244
ENSG00000166557	4.8991798180468894e-08	8.901864098835173
ENSG00000229931	4.8991798180468894e-08	8.368364448370697
ENSG00000075073	4.932685001098455e-08	6.989045418024944
ENSG00000243452	4.9664127404287745e-08	8.673145958564886
ENSG00000166436	5.0003644680636774e-08	8.865278732981514
ENSG00000132109	5.034541624925424e-08	8.65995444434604
ENSG00000188505	5.034541624925424e-08	2.5833398290678264
ENSG00000264349	5.0345416249254776e-08	4.701696069273553
ENSG00000112799	5.0345416249254776e-08	8.578574159758016
ENSG00000168676	5.0345416249254955e-08	4.765619344817623
ENSG00000223131	5.068945660886727e-08	1.4454430496430766
ENSG00000130734	5.103578034823303e-08	8.537923753253951
ENSG00000172349	5.103578034823303e-08	8.914059220786392
ENSG00000135074	5.138440214668531e-08	8.914059220786392
ENSG00000243680	5.138440214668531e-08	6.208511045004461
ENSG00000146555	5.17353367746673e-08	4.364566346080297
ENSG00000151151	5.2088599094281946e-08	8.461481394566071
ENSG00000143437	5.2088599094281946e-08	8.774313514481182
ENSG00000116161	5.2444204059833906e-08	8.809364556143452
ENSG00000177830	5.244420405983409e-08	8.901864098835173
ENSG00000239415	5.2802166718382134e-08	7.191568263640611
ENSG00000162909	5.280216671838251e-08	8.922189302087205
ENSG00000159377	5.352522576979775e-08	8.918124261436798
ENSG00000227252	5.3890352725544985e-08	5.737905076952047
ENSG00000151229	5.3890352725544985e-08	8.49167398190809
ENSG00000102409	5.3890352725544985e-08	8.703594027652988
ENSG00000251323	5.4257898501174316e-08	7.060764553027352
ENSG00000231409	5.4257898501174316e-08	5.192967496089246
ENSG00000269934	5.462787861587317e-08	4.858990209092303
ENSG00000258875	5.462787861587375e-08	5.853918426960422
ENSG00000129675	5.500030868495246e-08	8.847484246188499
ENSG00000229852	5.500030868495246e-08	7.714396856272649
ENSG00000122359	5.500030868495246e-08	8.877473854932733
ENSG00000103042	5.500030868495246e-08	8.394571466642203
ENSG00000271334	5.5375204420412194e-08	2.7765356721259797
ENSG00000244436	5.613245622540616e-08	2.7775819886224027
ENSG00000117528	5.613245622540616e-08	8.593837930092013
ENSG00000186767	5.613245622540616e-08	8.308923162805987
ENSG00000234981	5.613245622540675e-08	3.905038954931778
ENSG00000185885	5.65148442076047e-08	8.901864098835173
ENSG00000179981	5.689976168268157e-08	8.462680765431484
ENSG00000117362	5.689976168268157e-08	8.873408814282326
ENSG00000186193	5.689976168268157e-08	8.272337796952328
ENSG00000149182	5.689976168268157e-08	8.817494637444264
ENSG00000173930	5.689976168268157e-08	7.433135930808359
ENSG00000133678	5.72872248548022e-08	8.598696384412264
ENSG00000208028	5.72872248548022e-08	7.546773712452009
ENSG00000137764	5.767725002832962e-08	8.544519510363374
ENSG00000268058	5.8069853608415725e-08	2.0943124299167515
ENSG00000111331	5.8069853608415725e-08	8.774313514481182
ENSG00000143321	5.8069853608415725e-08	8.889668976883954
ENSG00000154153	5.8069853608415725e-08	5.423489183300539
ENSG00000246225	5.8069853608415725e-08	5.163208370306073
ENSG00000148225	5.846505210160616e-08	7.403383303088915
ENSG00000115266	5.846505210160637e-08	7.935291443300967
ENSG00000162144	5.886286211643561e-08	8.715330689260341
ENSG00000136521	5.886286211643561e-08	8.88153889558314
ENSG00000246100	5.8862862116436026e-08	4.811015670499505
ENSG00000239553	5.926330036404125e-08	3.2103862049245278
ENSG00000241923	5.926330036404125e-08	6.082437716765542
ENSG00000095752	5.926330036404125e-08	6.090690069036075
ENSG00000163817	5.966638365876316e-08	5.1852202352009575
ENSG00000168067	6.007212891876707e-08	8.789039352891418
ENSG00000166716	6.007212891876707e-08	8.850014962647515
ENSG00000267924	6.007212891876707e-08	3.5673309134037905
ENSG00000005448	6.007212891876707e-08	8.545057442287135
ENSG00000236801	6.007212891876707e-08	7.093835733715782
ENSG00000231292	6.048055316665138e-08	7.991620045044901
ENSG00000179774	6.13055072423646e-08	3.9119305349998243
ENSG00000234741	6.130550724236526e-08	8.901864098835173
ENSG00000228887	6.172207164316941e-08	6.439472927181147
ENSG00000212607	6.172207164316941e-08	6.520136754151438
ENSG00000184634	6.256346240419643e-08	8.844953529729482
ENSG00000196998	6.256346240419643e-08	8.789039352891418
ENSG00000234222	6.298832398091895e-08	6.819756763223456
ENSG00000155428	6.341598668043629e-08	5.243313107378826
ENSG00000072274	6.38464683834427e-08	8.901864098835173
ENSG00000136997	6.38464683834427e-08	8.900329774643783
ENSG00000118491	6.427978708077632e-08	6.164551659673852
ENSG00000111602	6.427978708077632e-08	8.79816582645986
ENSG00000242615	6.427978708077723e-08	5.388081100223651
ENSG00000164989	6.471596087406783e-08	7.216679058350789
ENSG00000272677	6.471596087406828e-08	6.116711204274687
ENSG00000174775	6.559694671294655e-08	8.529590693355352
ENSG00000101194	6.559694671294655e-08	8.908459855944596
ENSG00000118307	6.559694671294724e-08	5.5982720715379894
ENSG00000051108	6.604179552167984e-08	8.942514505339238
ENSG00000109184	6.604179552167984e-08	8.780909271590605
ENSG00000142102	6.604179552168006e-08	8.934384424038425
ENSG00000140263	6.739398846615222e-08	8.295581173137654
ENSG00000003147	6.739398846615222e-08	8.558248956505983
ENSG00000099994	6.831034395493937e-08	6.933105135926582
ENSG00000244041	6.877304679357421e-08	6.90687042336296
ENSG00000114698	6.877304679357421e-08	6.000941229601684
ENSG00000197558	6.877304679357421e-08	7.002090048227668
ENSG00000224578	6.877304679357421e-08	8.23575243109867
ENSG00000248319	6.877304679357421e-08	2.8653657203240033
ENSG00000161643	6.877304679357421e-08	6.692583820974344
ENSG00000178715	6.877304679357421e-08	6.680861783383126
ENSG00000216109	6.87730467935747e-08	4.422500683961856
ENSG00000214562	6.923879198418497e-08	5.886701875284997
ENSG00000227032	6.97075988912216e-08	5.3157454872584236
ENSG00000257345	6.97075988912216e-08	5.7004040556415045
ENSG00000252213	6.97075988912216e-08	2.377579804506811
ENSG00000251249	7.017948699804967e-08	4.588031145026989
ENSG00000171530	7.017948699804967e-08	8.82462832647745
ENSG00000130520	7.065447590764191e-08	8.869343773631922
ENSG00000213058	7.113258534328812e-08	6.641617452303544
ENSG00000120709	7.113258534328887e-08	8.869343773631922
ENSG00000164142	7.113258534328887e-08	7.817792720913453
ENSG00000162600	7.161383514930779e-08	8.660950836613667
ENSG00000134864	7.209824529175501e-08	8.114718132274211
ENSG00000105717	7.209824529175578e-08	6.313254351506925
ENSG00000253986	7.307662706316807e-08	5.009244531614537
ENSG00000060749	7.30766270631686e-08	8.737728148627525
ENSG00000106004	7.357063923942299e-08	6.795956175077985
ENSG00000105676	7.357063923942299e-08	8.73972093316278
ENSG00000140876	7.406789284813646e-08	5.912961067227166
ENSG00000244588	7.456840847490708e-08	3.7962445002046503
ENSG00000188386	7.456840847490708e-08	2.905849339166579
ENSG00000267169	7.456840847490708e-08	7.491166063672794
ENSG00000101134	7.507220683143475e-08	4.142840468834824
ENSG00000185278	7.507220683143475e-08	8.589772889441608
ENSG00000136878	7.507220683143607e-08	8.814963920985246
ENSG00000271889	7.557930875626954e-08	5.507909075953855
ENSG00000246334	7.557930875627035e-08	7.80883668035133
ENSG00000225964	7.608973521555447e-08	7.268685347721982
ENSG00000134590	7.660350730377221e-08	8.683806756324717
ENSG00000105722	7.712064624450828e-08	8.665015877264075
ENSG00000111196	7.712064624450828e-08	8.546591766478524
ENSG00000196793	7.712064624450828e-08	4.734727900405029
ENSG00000135842	7.76411733912012e-08	8.768176217715625
ENSG00000197696	7.76411733912012e-08	8.124056052150738
ENSG00000185261	7.816511022791231e-08	6.941036400606568
ENSG00000142186	7.816511022791286e-08	8.871874490090939
ENSG00000143393	7.869247837008815e-08	8.877473854932733
ENSG00000272156	7.869247837008815e-08	5.704077770343655
ENSG00000213400	7.869247837008954e-08	2.275696020063218
ENSG00000150457	7.922329956533514e-08	8.62075889045347
ENSG00000117625	7.922329956533514e-08	8.829689759395484
ENSG00000144677	7.975759569419274e-08	6.99089591655607
ENSG00000139269	7.975759569419274e-08	7.706363619255524
ENSG00000101222	8.02953887709179e-08	4.5239524872134815
ENSG00000145354	8.02953887709179e-08	8.765645501256607
ENSG00000076043	8.083670094426363e-08	8.806833839684433
ENSG00000132185	8.083670094426477e-08	8.918124261436798
ENSG00000169371	8.138155449827647e-08	8.299593710639762
ENSG00000255858	8.138155449827647e-08	5.21611545498641
ENSG00000233585	8.138155449827676e-08	5.467253725083076
ENSG00000141429	8.192997185308097e-08	8.863744408790124
ENSG00000170049	8.248197556568411e-08	6.425268448600234
ENSG00000188095	8.303758833077642e-08	5.3785149170009126
ENSG00000260300	8.303758833077642e-08	4.111996269198762
ENSG00000198670	8.359683298153342e-08	2.7163008468901184
ENSG00000175548	8.415973249043627e-08	8.180763642658645
ENSG00000267701	8.415973249043627e-08	7.109845766380866
ENSG00000145331	8.415973249043627e-08	8.343312765526605
ENSG00000271590	8.415973249043627e-08	4.91860819718871
ENSG00000108387	8.529658867400055e-08	6.968674076723221
ENSG00000103174	8.529658867400055e-08	8.464753021546635
ENSG00000244582	8.64483434784445e-08	4.243243971466168
ENSG00000072506	8.64483434784445e-08	8.771244866098403
ENSG00000139625	8.70298667981695e-08	8.358982493056173
ENSG00000241278	8.70298667981695e-08	3.837025620471701
ENSG00000113048	8.761518578224822e-08	8.857148651680701
ENSG00000122406	8.761518578224822e-08	8.934384424038425
ENSG00000119969	8.761518578224914e-08	8.307185860016814
ENSG00000273160	8.761518578224914e-08	5.3821618481715845
ENSG00000255320	8.82043244013725e-08	6.944240831635746
ENSG00000078902	8.939415715814952e-08	8.724995094752542
ENSG00000117523	8.939415715814952e-08	8.922189302087205
ENSG00000136938	8.939415715814952e-08	8.859679368139718
ENSG00000162073	8.999489997038623e-08	7.228002818518008
ENSG00000177932	8.999489997038623e-08	5.970917717912566
ENSG00000165899	8.999489997038688e-08	8.400964245153842
ENSG00000165182	9.120816126171422e-08	4.912213202624681
ENSG00000265626	9.120816126171519e-08	3.1488383570191036
ENSG00000156222	9.120816126171519e-08	3.533745905271171
ENSG00000226102	9.120816126171519e-08	4.107329512864239
ENSG00000151498	9.182072930918912e-08	8.82309400228606
ENSG00000108061	9.182072930918912e-08	8.756519027688167
ENSG00000023287	9.243728892145641e-08	8.857148651680701
ENSG00000116791	9.243728892145641e-08	8.722464378293527
[truncated: 2,176 more rows]
