# Supplementary material for: Machine learning predicts treatment sensitivity in multiple myeloma based on molecular and clinical information coupled with drug response
Source: PLoS One. 2021 Jul 28;16(7):e0254596. doi: 10.1371/journal.pone.0254596 (PMC8318243; doi:10.1371/journal.pone.0254596)
Supplement: S1 File — (ZIP) [file pone.0254596.s004.zip › Supplementary Material 1/9q33/selected_genes_experiment_9.csv]

gene	pvalue	entropy
ENSG00000188004	1.0271234000439924e-35	6.037402175383369
ENSG00000148303	3.3378072286768236e-34	8.948367231584678
ENSG00000248991	3.8922464829481845e-34	6.906402979476942
ENSG00000125827	1.3174424346048746e-33	8.857770293321186
ENSG00000119280	3.576753771469978e-33	8.129296799366172
ENSG00000104611	5.8654953505297685e-33	6.79897836787206
ENSG00000117461	9.380825135701341e-32	8.686658299367785
ENSG00000131773	3.306625325450916e-30	6.663451066755793
ENSG00000170677	4.509499694111353e-30	7.028853529558745
ENSG00000272668	7.507645084990603e-30	6.006023568680624
ENSG00000225579	1.000037208371589e-29	7.201335047183654
ENSG00000002586	1.5692127007059565e-29	8.188681162955385
ENSG00000159556	1.9645759857983424e-29	8.106038106408505
ENSG00000247746	3.9807952851427063e-29	7.298379148866058
ENSG00000136942	1.6299424430916403e-28	8.940270065592774
ENSG00000164181	2.6769550754693173e-28	8.78084721639811
ENSG00000259514	1.0737514518400928e-27	6.694909842000346
ENSG00000243284	1.4939707707555492e-27	5.129668431196348
ENSG00000241741	8.012180152440256e-27	6.776545452310714
ENSG00000111752	1.5458694503948786e-26	7.846720390052052
ENSG00000165801	1.835857781985396e-26	8.746394686016219
ENSG00000165689	1.984181930570573e-26	8.855249822677791
ENSG00000155886	6.249114171383833e-26	5.240207637816411
ENSG00000255815	9.865385706902027e-26	5.621922912584499
ENSG00000115268	4.723680471554291e-25	8.948367231584678
ENSG00000223891	4.994160380152506e-25	8.451225581708275
ENSG00000105372	5.385944534834398e-25	8.948367231584678
ENSG00000121797	8.5655432095243e-25	8.322970022120641
ENSG00000173218	1.1984459441516003e-24	7.149768871740627
ENSG00000137154	1.5544444519109023e-24	8.948367231584678
ENSG00000131188	1.9373597814001196e-24	8.40161781363808
ENSG00000105173	2.1710053335911434e-24	8.701860273060754
ENSG00000113272	2.205350713126692e-24	8.699339802417361
ENSG00000140474	2.510030801687503e-24	8.928124316604919
ENSG00000075073	2.912822655592103e-24	7.010388331099544
ENSG00000177283	2.9587797419491506e-24	5.329041821162768
ENSG00000089692	3.1870781273929753e-24	7.9649456229538735
ENSG00000099624	3.432818997351356e-24	8.845624544333333
ENSG00000081913	3.755528197627281e-24	7.598971131887895
ENSG00000063177	5.051020017799582e-24	8.940270065592774
ENSG00000188959	8.905368566041395e-24	5.384977799544662
ENSG00000162004	1.1276233919885978e-23	8.402440428934772
ENSG00000242071	1.1276233919885978e-23	8.356377903626749
ENSG00000255086	1.2564445702535753e-23	3.6157264965254794
ENSG00000180447	1.454872381639409e-23	7.395180658956136
ENSG00000253982	1.4774851737918243e-23	7.6609532856279605
ENSG00000214870	1.8051442275778347e-23	7.101761148655061
ENSG00000176978	2.5023740564208463e-23	8.93217289960087
ENSG00000213862	2.5902696692772838e-23	6.711839533993221
ENSG00000178982	2.8398908686230625e-23	8.907881401625161
ENSG00000165169	4.8679052239910494e-23	8.73119271232325
ENSG00000271133	9.079118321156224e-23	7.624321082089379
ENSG00000168264	1.320279886843154e-22	8.902304706276652
ENSG00000179520	1.725553372378166e-22	5.147866945845566
ENSG00000174444	2.5893599559334385e-22	8.948367231584678
ENSG00000204628	3.2057944593939914e-22	8.944318648588725
ENSG00000103253	3.441964075321102e-22	8.461843218343573
ENSG00000234771	4.180060595620189e-22	8.700867914769919
ENSG00000245008	6.462937597553472e-22	6.533378877602314
ENSG00000242021	1.1477961703863263e-21	5.48506513933995
ENSG00000185950	1.169194634849277e-21	7.7001491139539135
ENSG00000146066	1.2541710081307839e-21	8.82385351700102
ENSG00000257698	1.2728249927596924e-21	8.179460198255091
ENSG00000176399	1.3652499010243652e-21	6.601921182212871
ENSG00000198353	1.740977356493581e-21	5.232237567945512
ENSG00000129757	1.832969115111424e-21	7.891210829438683
ENSG00000165102	1.8669758747784807e-21	8.753499493717285
ENSG00000152422	2.1387988931630084e-21	8.75197138136473
ENSG00000261418	2.1784158209761944e-21	8.519594888410335
ENSG00000184083	3.468102495992632e-21	8.309629758019867
ENSG00000213609	3.984081880214516e-21	6.539267688799852
ENSG00000114631	6.010838188233663e-21	7.9793309364592435
ENSG00000167658	6.6538338428685496e-21	8.948367231584678
ENSG00000249184	8.033678552105775e-21	6.581727966178817
ENSG00000071205	8.605528809825894e-21	7.097595127343955
ENSG00000156384	1.0883670677159748e-20	8.2502976850156
ENSG00000225573	1.2259165508684984e-20	7.209385477170891
ENSG00000197183	1.451976799926806e-20	8.568177884361752
ENSG00000142541	1.5546547082554632e-20	8.948367231584678
ENSG00000143624	1.5828484250257058e-20	8.899784235633259
ENSG00000166025	1.9422878576197314e-20	6.754579301470649
ENSG00000146147	2.2577398605795417e-20	6.562800246380029
ENSG00000107187	2.4166098290866603e-20	4.8260836840121
ENSG00000148343	2.5316313962077432e-20	8.830958324702085
ENSG00000229638	2.9520440262310396e-20	8.538845445099255
ENSG00000175197	3.005204090457232e-20	8.703388385413312
ENSG00000228031	3.553535343217361e-20	5.713682921908596
ENSG00000118473	3.856833231721321e-20	5.594620019878321
ENSG00000122787	4.3372094660273816e-20	7.577371230240736
ENSG00000272899	4.640153127506691e-20	7.922994364147074
ENSG00000233016	4.723293903861827e-20	8.761060905647467
ENSG00000148334	4.876676367248492e-20	8.837527378341429
ENSG00000131386	4.964006601241099e-20	6.242383433322004
ENSG00000270036	6.475551525501682e-20	4.355249972743453
ENSG00000269988	6.708780688727696e-20	5.150794962032699
ENSG00000171759	6.804381116381156e-20	6.754314273564756
ENSG00000080947	7.406934118859231e-20	7.527584951579957
ENSG00000160062	8.033784277357033e-20	7.655174433457367
ENSG00000006756	8.621321312348306e-20	6.324412801070479
ENSG00000114391	9.349654826306461e-20	8.940270065592774
ENSG00000185905	1.0318841795094904e-19	8.911929984621112
ENSG00000166441	1.2173806031662614e-19	8.940270065592774
ENSG00000147100	1.461179656177198e-19	5.243719423301568
ENSG00000160691	1.5563510302195395e-19	8.928124316604919
ENSG00000228933	1.5838581309608926e-19	5.414811582715834
ENSG00000251249	1.7227293338375159e-19	4.593961728843121
ENSG00000148187	2.2784220190932094e-19	8.802082489668702
ENSG00000219665	2.4345221867516136e-19	8.314820565543792
ENSG00000140451	2.5121092777800383e-19	8.76564524270514
ENSG00000105373	2.6376847533309797e-19	8.936221482596823
ENSG00000205664	2.6376847533309797e-19	7.971723122692766
ENSG00000226833	2.6840206552367126e-19	4.797379245346295
ENSG00000178741	2.8575904215787356e-19	8.903832818629208
ENSG00000227097	3.3184251520798856e-19	8.857770293321186
ENSG00000105855	3.3648562842912423e-19	7.653512422711177
ENSG00000147036	3.3648562842912423e-19	5.4394592569652405
ENSG00000254615	3.7732370631241e-19	8.599574190038526
ENSG00000197016	4.5182501253414525e-19	6.779629274144365
ENSG00000117308	5.152925251769944e-19	8.346014714398484
ENSG00000207954	5.33410168637505e-19	5.833198857901619
ENSG00000114423	6.251978743430123e-19	8.542894028095207
ENSG00000233927	6.471292083816238e-19	8.936221482596823
ENSG00000164587	6.58378263906795e-19	8.944318648588725
ENSG00000111666	7.847487974038788e-19	8.684137828724392
ENSG00000182054	9.54488038341479e-19	8.915978567617064
ENSG00000243276	9.710033557993474e-19	7.0642333015597485
ENSG00000256733	1.121354514688643e-18	4.460998638509936
ENSG00000251405	1.1764132681320633e-18	7.071942817648325
ENSG00000273056	1.1764132681320633e-18	5.480874938794038
ENSG00000144591	1.1764132681320633e-18	8.890158957288799
ENSG00000163754	1.2173680840997473e-18	8.863346988669695
ENSG00000232533	1.3351161004998108e-18	6.8665804886728985
ENSG00000105193	1.494399205457887e-18	8.944318648588725
ENSG00000166321	1.6218975783951888e-18	7.871656326902237
ENSG00000175886	1.8149180648310574e-18	6.561812253860075
ENSG00000187824	1.8460790594939154e-18	8.368646659604083
ENSG00000134698	2.1295800486020354e-18	8.730200354032414
ENSG00000188818	2.46435981658023e-18	8.375751467305149
ENSG00000198521	2.540749383941864e-18	6.90151017032006
ENSG00000186153	2.5841939322023124e-18	8.444656528068931
ENSG00000221983	2.7097810897291663e-18	8.936221482596823
ENSG00000179820	3.030161768700623e-18	8.596061361104296
ENSG00000196562	3.0818630136679863e-18	8.914450455264506
ENSG00000226926	3.2642510561613745e-18	4.512258569634874
ENSG00000070081	3.6003058172615756e-18	8.93217289960087
ENSG00000064787	3.6616046792918974e-18	8.154843536467823
ENSG00000166411	3.711385044147497e-18	8.792992965385965
ENSG00000233379	4.0244172672980876e-18	5.130549222280911
ENSG00000143578	4.218916798455139e-18	8.536781578684975
ENSG00000171119	4.290607434396107e-18	5.810877090653996
ENSG00000115649	4.714879252201496e-18	8.839055490693989
ENSG00000180573	4.94229488521715e-18	8.903832818629208
ENSG00000145592	5.268344804693989e-18	8.948367231584678
ENSG00000168405	5.710707457343368e-18	8.907881401625161
ENSG00000179456	5.985488906337725e-18	8.577803162706212
ENSG00000104852	6.168987497550449e-18	8.940270065592774
ENSG00000214711	6.273320397695399e-18	6.247587691864949
ENSG00000261739	6.798882829167448e-18	8.702114720467783
ENSG00000269979	6.8906074729495e-18	7.148925167647005
ENSG00000162878	7.006983420143576e-18	5.006033843967241
ENSG00000214274	7.006983420143576e-18	7.748690601428139
ENSG00000164346	7.567806845763482e-18	8.914450455264506
ENSG00000108107	8.064349429266848e-18	8.936221482596823
ENSG00000105426	9.310009463373427e-18	7.3183714062561815
ENSG00000136828	9.886207859631281e-18	8.814763992718278
ENSG00000137818	1.0532632163385691e-17	8.948367231584678
ENSG00000246090	1.0853229786211565e-17	8.055886551377327
ENSG00000171425	1.1220758600255079e-17	8.719582717397117
ENSG00000230207	1.1220758600255079e-17	7.238565592220167
ENSG00000244165	1.1409104476442998e-17	8.264507300417735
ENSG00000236854	1.1562025864296884e-17	3.6679891113458543
ENSG00000127946	1.1562025864296884e-17	8.44982890977327
ENSG00000165661	1.3339307219940167e-17	8.883589903649453
ENSG00000261400	1.3339307219940167e-17	3.34588822151043
ENSG00000091428	1.5334875839786272e-17	8.810179655660605
ENSG00000139352	1.53348758397866e-17	6.684554993301498
ENSG00000237857	1.5799404208620464e-17	7.815230612365946
ENSG00000271344	1.6826180024770246e-17	7.04923281635213
ENSG00000105640	1.7107159336655153e-17	8.944318648588725
ENSG00000130255	1.8521671728139276e-17	8.940270065592774
ENSG00000229766	1.8768396475136508e-17	6.052785915786917
ENSG00000130810	1.908136937899608e-17	7.648599825237739
ENSG00000182742	2.031836348121374e-17	7.133804772054107
ENSG00000106993	2.0931618422756412e-17	8.67451255037993
ENSG00000086619	2.1280174207112656e-17	8.8714441546616
ENSG00000260401	2.128017420711311e-17	7.273585221626174
ENSG00000221890	2.1634458708079877e-17	4.142762916460496
ENSG00000164967	2.2286904603625576e-17	8.687984254898257
ENSG00000094631	2.2657728399823258e-17	8.855249822677791
ENSG00000162244	2.334062337492432e-17	8.944318648588725
ENSG00000149548	2.7250778498612383e-17	7.302515867047465
ENSG00000149273	2.770301529569861e-17	8.948367231584678
ENSG00000008513	2.9880572667519506e-17	8.730200354032414
ENSG00000049769	3.3854172936738793e-17	7.989299804434855
ENSG00000171792	3.4414410685541077e-17	8.566649772009194
ENSG00000271192	3.4983797514327936e-17	5.544641868724352
ENSG00000170899	4.3288750705440954e-17	8.395537778055791
ENSG00000052126	5.130942828179278e-17	7.245286859533231
ENSG00000121858	5.5309151655190495e-17	8.839055490693989
ENSG00000230131	5.621855422728454e-17	6.10044414837137
ENSG00000255760	5.714271000055082e-17	5.938581110424119
ENSG00000119446	5.884412421332675e-17	8.792992965385965
ENSG00000162929	6.260187366083464e-17	7.892167677297378
ENSG00000177917	6.857507901651086e-17	8.647164827699108
ENSG00000109046	6.87985005718451e-17	8.85120123968184
ENSG00000219626	6.969939248759626e-17	7.7246859646874
ENSG00000188846	7.084189234468189e-17	8.940270065592774
ENSG00000269696	7.08418923446839e-17	4.249373270446509
ENSG00000047365	7.29451505957817e-17	8.66488727203547
ENSG00000239183	7.29451505957817e-17	5.99096486206716
ENSG00000198960	7.633996900514876e-17	8.508977251775038
ENSG00000129474	8.252604033420768e-17	6.594055105478799
ENSG00000076662	8.777189640715064e-17	8.940270065592774
ENSG00000109685	9.184651319627484e-17	8.87549273765755
ENSG00000111445	9.456388586483681e-17	8.46622539857916
ENSG00000237991	9.456388586483815e-17	6.550011065151841
ENSG00000152582	9.767628847019893e-17	8.769693825701092
ENSG00000065320	9.767628847019893e-17	4.359238682366983
ENSG00000230565	9.894935949983919e-17	6.822013623351711
ENSG00000156427	1.0353538103106678e-16	5.779598313516187
ENSG00000136856	1.0387086440376413e-16	8.630513891486187
ENSG00000204387	1.0693888597991495e-16	8.899784235633259
ENSG00000111859	1.1188995297080756e-16	8.899784235633259
ENSG00000121406	1.1334562154676734e-16	8.239144294318582
ENSG00000204060	1.170670429847086e-16	4.561829598715631
ENSG00000223949	1.1858913785820367e-16	4.76932774015504
ENSG00000236796	1.1897270228548064e-16	5.376887539500698
ENSG00000166816	1.2447288698747577e-16	8.270286152588326
ENSG00000172365	1.2608993470105172e-16	3.549329598448368
ENSG00000231738	1.2649742429402977e-16	5.347424617988425
ENSG00000136810	1.3022378695594784e-16	8.911929984621112
ENSG00000120519	1.3022378695595062e-16	8.630768338893217
ENSG00000136878	1.3844983283571055e-16	8.837527378341429
ENSG00000237212	1.406984639258021e-16	5.379435804061692
ENSG00000151287	1.406984639258021e-16	7.7098120336537885
ENSG00000267401	1.4718809100297373e-16	4.932081329937647
ENSG00000122705	1.5397283660827567e-16	8.849673127329284
ENSG00000047346	1.559673770199306e-16	8.93217289960087
ENSG00000237434	1.5849642725137253e-16	4.280830960654886
ENSG00000152402	1.7121026035966918e-16	7.730012426002129
ENSG00000131725	1.8433639029427387e-16	8.66137444310124
ENSG00000175395	2.1778327032459604e-16	8.296105762916593
ENSG00000236998	2.2415115133010157e-16	5.468072623776491
ENSG00000234160	2.2415115133010157e-16	7.386897898538545
ENSG00000239815	2.2776785980577756e-16	6.196162780485081
ENSG00000130159	2.382036920237704e-16	8.759076189065794
ENSG00000169239	2.4204393132218e-16	8.26669417382149
ENSG00000090581	2.451600352259614e-16	8.830422570640364
ENSG00000163040	2.605103294938494e-16	5.634731470336271
ENSG00000148484	2.605103294938494e-16	8.815756351009115
ENSG00000241324	2.605103294938549e-16	6.855357432242014
ENSG00000119421	2.6470501738482515e-16	8.742346103020267
ENSG00000187098	2.7329524659985744e-16	7.81954241036537
ENSG00000082293	2.7329524659985744e-16	4.868741162503049
ENSG00000165171	2.8578521921644904e-16	6.296831272550878
ENSG00000141441	2.8578521921644904e-16	8.228338823037925
ENSG00000141736	2.941100465642535e-16	7.938661375497232
ENSG00000198917	3.0753746526815613e-16	8.735777049380923
ENSG00000163362	3.075374652681627e-16	7.80572707473191
ENSG00000197958	3.2259519111844776e-16	8.936221482596823
ENSG00000166268	3.37303971293376e-16	6.6914842457277555
ENSG00000198081	3.5155337521061644e-16	8.551983552377946
ENSG00000126217	3.6291693874391965e-16	7.614149627054252
ENSG00000149972	3.675631195386552e-16	8.81323588036572
ENSG00000175806	3.746425885142249e-16	8.427926442023402
ENSG00000262089	3.966977205342831e-16	5.741627426304534
ENSG00000058056	3.966977205342831e-16	8.52058724670117
ENSG00000151208	4.281072405685794e-16	8.529474614161824
ENSG00000168159	4.605044328434551e-16	8.882061791296895
ENSG00000072195	4.678609510616897e-16	6.5959617638903785
ENSG00000102271	4.678609510616897e-16	4.137879276457612
ENSG00000130312	5.032212962692047e-16	8.807659185017213
ENSG00000157625	5.048170716666423e-16	8.734248937028365
ENSG00000228323	5.276889082568837e-16	5.946598411372477
ENSG00000197565	6.007127706782301e-16	7.946294954769362
ENSG00000130560	6.026129940904336e-16	8.768701467410256
ENSG00000235280	6.298467760155037e-16	5.631217244337867
ENSG00000259560	6.500389284579583e-16	5.751651843348483
ENSG00000003096	7.420478259305221e-16	4.6454564085701415
ENSG00000186468	7.87780638568757e-16	8.920027150613016
ENSG00000147853	8.336648797437228e-16	8.883589903649453
ENSG00000173581	8.362898591474744e-16	8.537115175924612
ENSG00000233585	8.468715089619454e-16	5.4786935903547995
ENSG00000144040	8.602843517599905e-16	8.629442383362743
ENSG00000177731	8.602843517599905e-16	8.902304706276652
ENSG00000261786	8.877414129399103e-16	8.739087721493068
ENSG00000112531	9.393581981689405e-16	8.87549273765755
ENSG00000104921	9.815400290772356e-16	8.059586207918251
ENSG00000107745	9.815400290772356e-16	8.684673582786113
ENSG00000144713	9.815400290772496e-16	8.948367231584678
ENSG00000105202	9.97053069152604e-16	8.895735652637308
ENSG00000130734	1.0417870140105153e-15	8.566649772009194
ENSG00000167186	1.137272752294672e-15	8.322663284128666
ENSG00000234444	1.1697589422254806e-15	8.479697103097486
ENSG00000137054	1.1697589422254972e-15	8.777790991692996
ENSG00000224032	1.2069282100995477e-15	8.817284463361672
ENSG00000133872	1.2452611597818993e-15	8.928124316604919
ENSG00000137177	1.3009507826050726e-15	7.581408253495799
ENSG00000158458	1.3173081464495458e-15	8.41073975174876
ENSG00000147003	1.3380401723835082e-15	5.477327093763329
ENSG00000245017	1.4197964299045368e-15	6.115757890253955
ENSG00000137309	1.4197964299045569e-15	8.840047848984822
ENSG00000176928	1.4197964299045569e-15	7.601637642993558
ENSG00000155792	1.5064722247003729e-15	8.84715265668589
ENSG00000250148	1.549329460667089e-15	2.4299783621483115
ENSG00000171159	1.593387920374168e-15	8.77122193805365
ENSG00000173207	1.6183960548844798e-15	8.597053719395133
ENSG00000158555	1.7657582324475556e-15	8.399050606990022
ENSG00000120805	1.7934304148374954e-15	8.87549273765755
ENSG00000196867	2.018180605538507e-15	5.716728833408661
ENSG00000146904	2.043395150641249e-15	5.388861284609121
ENSG00000188419	2.043395150641249e-15	8.648692940051664
ENSG00000125841	2.0753502770555448e-15	8.205933015054278
ENSG00000125869	2.1407451063912682e-15	8.821789650586739
ENSG00000150967	2.1674679484297993e-15	8.865867459313089
ENSG00000181163	2.2013341732867285e-15	8.948367231584678
ENSG00000143603	2.2013341732867285e-15	8.898256123280701
ENSG00000102871	2.2357217509927263e-15	8.829430212349527
ENSG00000088881	2.2636124936576254e-15	6.3347686074011476
ENSG00000164741	2.3348482831898403e-15	8.164948392402598
ENSG00000260027	2.3348482831898403e-15	7.044328773994113
ENSG00000255438	2.3348482831898403e-15	6.376772098642967
ENSG00000221413	2.3712900811221818e-15	2.1487175850456812
ENSG00000231193	2.4008465831929707e-15	4.827633144860602
ENSG00000128165	2.476335465654327e-15	8.825381629353576
ENSG00000164620	2.476335465654362e-15	8.534058951219498
ENSG00000173221	2.5071816935663348e-15	8.924075733608968
ENSG00000133640	2.546272370875116e-15	3.816642396715579
ENSG00000106018	2.585963508184515e-15	6.747693843412635
ENSG00000165006	2.618154847031443e-15	8.781839574688947
ENSG00000163673	2.6589497867774464e-15	4.317584543437551
ENSG00000233762	2.7003709546637247e-15	7.9208597813282635
ENSG00000111276	2.7765374510639162e-15	8.878013208300944
ENSG00000123144	2.944352919585878e-15	8.883589903649453
ENSG00000248458	3.0366513689642204e-15	4.757139763789905
ENSG00000232940	3.1221539618016855e-15	6.259355374684561
ENSG00000181524	3.1609124328139326e-15	8.265297501886485
ENSG00000089177	3.170675891785194e-15	8.384384387358773
ENSG00000230852	3.3515864917239115e-15	2.16208805248563
ENSG00000188342	3.3515864917239115e-15	8.746394686016219
ENSG00000170989	3.361929992913536e-15	6.728277812429935
ENSG00000147408	3.456448156500375e-15	8.883589903649453
ENSG00000232346	3.553583460664251e-15	7.3720099794965765
ENSG00000130779	3.66466787369523e-15	8.845624544333333
ENSG00000116852	3.7675647962924854e-15	8.817284463361672
ENSG00000102316	3.7675647962924854e-15	8.882061791296895
ENSG00000153291	3.873307087994472e-15	6.956786779972697
ENSG00000153179	3.933310704743508e-15	8.606678997739593
ENSG00000127184	3.994229937303945e-15	8.911929984621112
ENSG00000186056	4.10623593613719e-15	8.428997950146845
ENSG00000147400	4.10623593613719e-15	8.654269635400174
ENSG00000143768	4.10623593613719e-15	6.83848570543996
ENSG00000120784	4.234318446366879e-15	6.371198030060885
ENSG00000158716	4.352953121875088e-15	8.453543895529583
ENSG00000165804	4.4886122705708345e-15	8.258643743834252
ENSG00000136908	4.685557307300397e-15	8.811707768013164
ENSG00000182154	4.8166348999786e-15	8.802618243730425
ENSG00000103707	4.8166348999786e-15	8.533268749750746
ENSG00000250978	5.027746531920778e-15	3.7500163518365444
ENSG00000182220	5.2479675821792105e-15	8.845624544333333
ENSG00000171469	5.2479675821792854e-15	8.75601996436068
ENSG00000188153	5.5621041377314374e-15	8.157549099663646
ENSG00000167136	5.71730084425337e-15	7.737302305912727
ENSG00000177628	5.71730084425337e-15	8.855249822677791
ENSG00000273002	5.734806047440274e-15	6.935189234073649
ENSG00000143499	6.059081246595249e-15	8.713803865226524
ENSG00000118705	6.152319179067212e-15	8.948367231584678
ENSG00000213885	6.246970075379923e-15	6.332010236047203
ENSG00000224596	6.343055007910391e-15	4.0231662404348425
ENSG00000130340	6.4209698178194574e-15	8.502917092949751
ENSG00000249348	6.5196901071923155e-15	7.660163084159208
ENSG00000129595	6.701168219802535e-15	8.80361060202126
ENSG00000137070	6.804130002172654e-15	8.597053719395133
ENSG00000172955	6.993402644821353e-15	6.187019362886567
ENSG00000110700	7.1007851737490654e-15	8.936221482596823
ENSG00000163931	7.320445455490315e-15	8.899784235633259
ENSG00000114698	7.320445455490315e-15	5.972977411906531
ENSG00000124795	7.523853820964904e-15	8.260458717421782
ENSG00000169071	7.523853820965117e-15	8.50921327336248
ENSG00000258118	8.293193564119537e-15	2.7645042993962234
ENSG00000119383	8.318444002676937e-15	8.87549273765755
ENSG00000166428	8.575149858515117e-15	7.8185640400828875
ENSG00000251680	8.786118407465923e-15	4.194275154373611
ENSG00000166896	8.812846297051285e-15	8.152713391460242
ENSG00000099994	8.920560962379646e-15	6.958623892942476
ENSG00000013016	9.195552908986784e-15	8.657782464334403
ENSG00000213402	9.307872453067441e-15	8.660100778155712
ENSG00000267687	9.307872453067572e-15	2.897739680363235
ENSG00000105341	1.0163600819969707e-14	8.72363130039307
ENSG00000187123	1.0603991569065537e-14	5.352460431333727
ENSG00000104765	1.0896967868866831e-14	8.80918729736977
ENSG00000256917	1.1063161938584439e-14	5.308116322178322
ENSG00000157216	1.1368624701793958e-14	8.849673127329284
ENSG00000148090	1.2373051304134945e-14	8.738833274086039
ENSG00000145194	1.2410495155073931e-14	8.476052833745705
ENSG00000180530	1.2561389605824346e-14	8.345681117158845
ENSG00000242615	1.2752550238458085e-14	5.453840220591766
ENSG00000260625	1.3303171280525788e-14	6.2825561719350445
ENSG00000160293	1.3464746572514621e-14	8.20255718111788
ENSG00000131187	1.3505441387846038e-14	8.068737797421043
ENSG00000142279	1.3505441387846038e-14	5.593542755312613
ENSG00000149295	1.3710739109762878e-14	5.67894891471115
ENSG00000151553	1.3877187105822227e-14	8.735777049380923
ENSG00000120256	1.3877187105822227e-14	8.317622342841878
ENSG00000188825	1.4088047308349086e-14	7.047918304150586
ENSG00000260719	1.4475575094114025e-14	8.389302321656084
ENSG00000119906	1.4475575094114025e-14	8.768165713348534
ENSG00000120093	1.451927633303226e-14	7.272730380549327
ENSG00000179899	1.451927633303226e-14	5.170968106959189
ENSG00000146276	1.5099352741077688e-14	5.692645273445683
ENSG00000124357	1.5144907554290703e-14	8.85120123968184
ENSG00000110002	1.532848396025581e-14	8.735777049380923
ENSG00000137720	1.5749579274392968e-14	8.78436004533234
ENSG00000174132	1.5749579274392968e-14	8.8795413206535
ENSG00000188906	1.5988421438540664e-14	8.827902099996969
ENSG00000005108	1.598842143854089e-14	6.840323207203179
ENSG00000165195	1.6230829016964308e-14	8.714998380339443
ENSG00000269890	1.6230829016964308e-14	6.403952402049334
ENSG00000240298	1.667631509382322e-14	5.725591572968944
ENSG00000213755	1.6928986766739002e-14	4.511377329581497
ENSG00000101997	1.7185426847548774e-14	8.592012778108344
ENSG00000179299	1.792398061515561e-14	7.414889418258922
ENSG00000136891	1.7923980615155864e-14	8.792992965385965
ENSG00000259331	1.8140676021701905e-14	2.0460829057092167
ENSG00000172687	1.841517522974424e-14	6.359230939969363
ENSG00000144671	1.869376286016219e-14	4.603444190547037
ENSG00000105649	1.920571514401934e-14	7.6478998827621565
ENSG00000258920	2.1523796665323707e-14	7.951583337945483
ENSG00000156140	2.251280886249743e-14	4.109278410665525
ENSG00000099326	2.278401522175302e-14	8.895735652637308
ENSG00000257543	2.3406044004242914e-14	5.890784899714591
ENSG00000197647	2.3758808051053097e-14	7.994955649615971
ENSG00000125459	2.440702060522698e-14	8.750443269012171
ENSG00000198795	2.4480110108361723e-14	5.009261190550318
ENSG00000148335	2.477462885840442e-14	8.629978137424464
ENSG00000272143	2.5147686140080895e-14	5.155827884452441
ENSG00000165168	2.6221915828499547e-14	8.887638486645404
ENSG00000183023	2.6616413556930924e-14	8.445753467529657
ENSG00000254343	2.6616413556930924e-14	8.279225810633926
ENSG00000078177	2.9722977380115277e-14	8.830958324702085
ENSG00000214717	2.9722977380115277e-14	8.631506249777022
ENSG00000270102	3.0169262994762935e-14	6.462986709187132
ENSG00000264920	3.1454249864439346e-14	7.453756067770218
ENSG00000221968	3.192610700567826e-14	8.677033021023325
ENSG00000173295	3.3284686871104634e-14	7.496065638913704
ENSG00000260521	3.378355522354323e-14	6.040923415185104
ENSG00000173153	3.418794211633949e-14	8.829430212349527
ENSG00000218426	3.4700130486089326e-14	8.381661759893294
ENSG00000213523	3.4700130486089326e-14	8.768165713348534
ENSG00000120280	3.4700130486089326e-14	8.69322735300713
ENSG00000269533	3.5115312314917077e-14	4.1503794012256785
ENSG00000123975	3.5219869361048635e-14	8.683145470433555
ENSG00000124785	3.5219869361048635e-14	7.249102016345982
ENSG00000159840	3.5641170314918364e-14	8.593461740628296
ENSG00000143195	3.671624441673141e-14	6.129019123570231
ENSG00000158710	3.931151073840381e-14	8.907881401625161
ENSG00000100678	3.989914965615822e-14	7.351359558199388
ENSG00000159259	3.989914965615822e-14	7.892384156296186
ENSG00000231500	4.0017710614803144e-14	8.948367231584678
ENSG00000224738	4.049543148149704e-14	4.896720868620189
ENSG00000154358	4.0978763758542956e-14	8.769158071639371
ENSG00000242247	4.110048118876111e-14	8.890158957288799
ENSG00000270012	4.1590918944869756e-14	7.6525114132358585
ENSG00000125691	4.221207145664168e-14	8.944318648588725
ENSG00000138814	4.27155588433005e-14	8.842568319628215
ENSG00000180592	4.335323539763361e-14	5.036420332524585
ENSG00000148824	4.335323539763361e-14	8.087466588056598
ENSG00000107201	4.348189032973173e-14	8.788944382390012
ENSG00000170889	4.400027796410593e-14	8.944318648588725
ENSG00000208028	4.452474636203532e-14	7.563246319251491
ENSG00000174748	4.465682178117293e-14	8.944318648588725
ENSG00000249167	4.586298284758463e-14	3.528202300367268
ENSG00000131943	4.724078215657135e-14	8.72767988338902
ENSG00000038002	4.78032358668929e-14	8.882061791296895
ENSG00000167614	4.78032358668929e-14	7.083394265444221
ENSG00000250220	4.8515577138119055e-14	5.7659833318593225
ENSG00000136383	4.851557713811974e-14	7.896026974710552
ENSG00000145050	5.0566172267786225e-14	8.924075733608968
ENSG00000239268	5.116756151368245e-14	4.594579149711412
ENSG00000182050	5.4926534668082784e-14	7.078131873236006
ENSG00000255353	5.4926534668082784e-14	5.647848998589623
ENSG00000101746	5.895691790393787e-14	7.940608007258719
ENSG00000204681	5.983250196505942e-14	7.718857918536062
ENSG00000271334	6.0542170447171e-14	2.850015141886182
ENSG00000220583	6.0542170447171e-14	6.724152233830769
ENSG00000102158	6.309184528806148e-14	8.920027150613016
ENSG00000100316	6.309184528806238e-14	8.948367231584678
ENSG00000260660	6.40278106813395e-14	6.428073991001401
ENSG00000137478	6.652573168076424e-14	8.895735652637308
ENSG00000107816	6.672180316391365e-14	8.574826087833703
ENSG00000123684	7.055705436250517e-14	8.423877859027453
ENSG00000243926	7.139169426814493e-14	5.653853652395413
ENSG00000184258	7.160186741348756e-14	4.0708687449796725
ENSG00000130811	7.352102695942065e-14	8.884582261940288
ENSG00000107242	7.439014722622666e-14	8.899784235633259
ENSG00000181798	7.660741528690156e-14	7.142318145599437
ENSG00000181191	7.660741528690156e-14	8.627993420842792
ENSG00000102409	7.982118594286394e-14	8.689178770011178
ENSG00000136643	7.982118594286394e-14	8.772214296344485
ENSG00000163249	8.100080905818294e-14	8.671992079736537
ENSG00000228798	8.195684102750899e-14	4.546164778600834
ENSG00000245954	8.219757826233554e-14	7.650734742224921
ENSG00000183943	8.414868545311204e-14	8.412973361157183
ENSG00000171189	8.439575494280021e-14	5.704505594404252
ENSG00000263164	8.439575494280021e-14	3.7721430441795327
ENSG00000214097	8.564184715234525e-14	5.082911680325551
ENSG00000152409	8.793058644060095e-14	8.911929984621112
ENSG00000100266	8.793058644060095e-14	8.596061361104297
ENSG00000234719	8.793058644060095e-14	7.797926469682106
ENSG00000164122	9.161096511008503e-14	6.063145699908113
ENSG00000127920	9.544277736537677e-14	7.47293178327066
ENSG00000106785	9.544277736537677e-14	8.783367687041503
ENSG00000162869	9.57224331254764e-14	8.728215637450742
ENSG00000173208	9.827588115190457e-14	8.690250278134622
ENSG00000207146	9.943214323020646e-14	3.9110074827351724
ENSG00000222375	1.0089630332973071e-13	5.147623084101816
ENSG00000123570	1.0089630332973071e-13	6.91934634834783
ENSG00000105894	1.01191670103672e-13	7.274381094087167
ENSG00000172379	1.023816663316146e-13	8.454199246151115
ENSG00000261231	1.0388853393805136e-13	6.0529727262938176
ENSG00000057468	1.0541721206552944e-13	6.443780741406063
ENSG00000272121	1.0541721206552944e-13	7.051445909577246
ENSG00000008226	1.1241046013946954e-13	8.610727580735544
ENSG00000101310	1.1273895169305131e-13	8.899784235633259
ENSG00000213442	1.1273895169305212e-13	8.534796862103304
ENSG00000116990	1.191627572814751e-13	7.483641345706992
ENSG00000008853	1.2056032174479097e-13	8.638075303416368
ENSG00000083067	1.2197400478421962e-13	6.756720122913906
ENSG00000086598	1.2929066315006165e-13	8.928124316604919
ENSG00000273382	1.2929066315006165e-13	6.2363119463093755
ENSG00000205339	1.3466745570615706e-13	8.915978567617064
ENSG00000119900	1.3864206540787848e-13	8.798033906672751
ENSG00000107331	1.3864206540787946e-13	8.80918729736977
ENSG00000140548	1.402640157427769e-13	8.708429326700099
ENSG00000182899	1.4231771625795822e-13	8.944318648588725
ENSG00000204262	1.4398194409667377e-13	7.850558048629475
ENSG00000053371	1.4440098262667836e-13	8.50365500383356
ENSG00000162913	1.5039500034776092e-13	6.303703937797361
ENSG00000114270	1.5663354279678358e-13	8.377534027064737
ENSG00000204219	1.6312640478045044e-13	6.8017241342955135
ENSG00000094804	1.6312640478045044e-13	8.630768338893217
ENSG00000235776	1.655088439077384e-13	6.195927321458505
ENSG00000132640	1.7236321174297787e-13	8.8795413206535
ENSG00000188636	1.7487823482596007e-13	8.156497752414056
ENSG00000136149	1.769162056919704e-13	7.950807124485087
ENSG00000271147	1.7949653622780413e-13	8.009033824600552
ENSG00000134339	1.8211386566105357e-13	4.41153623960509
ENSG00000107104	1.8423471835479832e-13	8.915978567617064
ENSG00000155495	1.869199638231758e-13	8.606026125437042
ENSG00000196372	1.9240642489051412e-13	7.3095997291259796
ENSG00000136819	2.0802320289656685e-13	8.835006907698036
ENSG00000132846	2.1723094595458543e-13	8.61783238843661
ENSG00000100373	2.2038835062743352e-13	3.983535012425809
ENSG00000117242	2.2038835062743352e-13	7.939978897599632
ENSG00000078061	2.2618578677720044e-13	8.840047848984822
ENSG00000235670	2.321331037778346e-13	4.029823295596042
ENSG00000140750	2.3213310377783626e-13	8.510505364127596
ENSG00000198937	2.3823410637328614e-13	8.662366801392077
ENSG00000230516	2.4169139101198683e-13	3.22781700202955
ENSG00000114023	2.4519799280422793e-13	8.773742408697043
ENSG00000156738	2.4875460262829915e-13	7.822792024296127
ENSG00000259026	2.552847622844003e-13	4.577455384604815
ENSG00000198890	2.552847622844003e-13	8.223231268989467
ENSG00000213930	2.552847622844003e-13	8.759076189065794
ENSG00000136928	2.552847622844003e-13	4.171149553978203
ENSG00000244247	2.582408793074811e-13	3.65531790599223
ENSG00000228487	2.5898515138476145e-13	7.0696446850437695
ENSG00000196437	2.6198338656754853e-13	7.583454103186837
ENSG00000218175	2.6273826154638183e-13	8.442926258894287
ENSG00000260093	2.627382615463837e-13	3.538165237482017
ENSG00000181544	2.627382615463837e-13	7.317361270139594
ENSG00000143653	2.696290779069549e-13	8.392331687113536
ENSG00000179862	2.7669749157749296e-13	6.588688545298585
ENSG00000147324	2.8070277723774554e-13	7.433615275984271
ENSG00000137824	2.8070277723774554e-13	8.857770293321186
ENSG00000236552	2.922232820118734e-13	8.750979023073892
ENSG00000160055	2.9222328201187547e-13	8.202171293293299
ENSG00000150054	2.9644937847492694e-13	6.749207931556226
ENSG00000260063	2.9644937847492694e-13	6.239806063718116
ENSG00000156042	2.9987346460726234e-13	8.192493724363892
ENSG00000215386	2.9987346460726234e-13	6.830983033586805
ENSG00000144589	3.0073554304769033e-13	8.711485551405215
ENSG00000082512	3.094914414511621e-13	8.600109944100247
ENSG00000249353	3.130635463977142e-13	7.799624325028807
ENSG00000047230	3.130635463977142e-13	8.408675885334484
ENSG00000165688	3.2124962794268776e-13	8.837527378341429
ENSG00000251535	3.2588799606164037e-13	2.901870554822542
ENSG00000272016	3.2588799606164037e-13	6.690266790232679
ENSG00000165283	3.353631028033168e-13	8.886110374292846
ENSG00000026103	3.392285127624095e-13	7.767429384455209
ENSG00000162373	3.5310547748293943e-13	6.545837298350475
ENSG00000144868	3.5310547748294443e-13	8.525171583758842
ENSG00000104219	3.6231947535693284e-13	8.80918729736977
ENSG00000198108	3.6859301521262095e-13	8.72793433079605
ENSG00000063660	3.7283456687959115e-13	7.361963607355143
ENSG00000166913	3.782040227093183e-13	8.915978567617064
ENSG00000224545	3.8255425036465695e-13	2.9204785472117436
ENSG00000166562	3.8255425036465695e-13	8.924075733608968
ENSG00000170890	3.836494694653821e-13	3.831549906403526
ENSG00000175283	3.880612493947689e-13	8.648692940051664
ENSG00000104205	3.880612493947689e-13	8.430291491849376
ENSG00000083845	3.9364615025390597e-13	8.944318648588725
ENSG00000100994	4.0389874723575006e-13	8.891687069641355
ENSG00000223387	4.0389874723575006e-13	4.355411786402596
ENSG00000171827	4.0389874723575006e-13	5.777601136596995
ENSG00000101940	4.0970757608525414e-13	8.792457211324242
ENSG00000134109	4.0970757608525414e-13	8.93217289960087
ENSG00000155974	4.20371104892917e-13	8.604412974503228
ENSG00000236204	4.3750329466065435e-13	6.453619975210988
ENSG00000183955	4.4378675040361897e-13	8.750443269012171
ENSG00000168843	4.806480173820171e-13	6.421619532672556
ENSG00000171735	4.875398951010273e-13	8.480101416741656
ENSG00000120158	4.945288682817397e-13	8.691242636425457
ENSG00000141447	5.001908572884933e-13	8.192645041538448
ENSG00000068308	5.016162796914613e-13	8.852193597972677
ENSG00000147251	5.073579983020864e-13	8.764117130352583
ENSG00000158321	5.073579983020864e-13	6.138298328997016
ENSG00000237840	5.146260405744517e-13	6.5198660266192165
ENSG00000247735	5.279672507005419e-13	5.547795279293991
ENSG00000107262	5.279672507005419e-13	8.8795413206535
ENSG00000126733	5.35525294980481e-13	3.8622403215673393
ENSG00000231327	5.35525294980481e-13	6.04032908860492
ENSG00000254754	5.493986391000258e-13	2.7599224715690265
ENSG00000172456	5.572580380733988e-13	7.933997888606953
ENSG00000158089	5.652278974517595e-13	6.052617243390043
ENSG00000162998	6.050695322967498e-13	8.886110374292846
ENSG00000150873	6.207109706689119e-13	3.299258102734581
ENSG00000253619	6.277896167071831e-13	4.617613767446052
ENSG00000137876	6.277896167071831e-13	8.903832818629208
ENSG00000110092	6.476674529286502e-13	8.812700126303998
ENSG00000226957	6.625112313430123e-13	2.918523489773055
ENSG00000139644	6.62511231343017e-13	8.936221482596823
ENSG00000179085	6.719578130911894e-13	8.708429326700099
ENSG00000204390	6.892963250726813e-13	7.229711421188136
ENSG00000214612	6.892963250726863e-13	6.006676225103505
ENSG00000226086	6.991179995636687e-13	5.4073522707813115
ENSG00000156976	7.070742299800043e-13	8.944318648588725
ENSG00000260618	7.070742299800043e-13	8.438087474429585
ENSG00000236133	7.070742299800043e-13	4.179240947897475
ENSG00000260361	7.171447156366418e-13	7.423295726156469
ENSG00000177600	7.37710294676558e-13	8.940270065592774
ENSG00000197180	7.460978073685272e-13	6.816910399088464
ENSG00000104979	7.567140535041188e-13	8.859298405673744
ENSG00000151414	7.567140535041188e-13	8.834471153636315
ENSG00000211448	7.588550437625546e-13	7.644414247243957
ENSG00000107223	7.588550437625546e-13	8.920027150613016
ENSG00000203930	7.588550437625654e-13	3.650113884496446
ENSG00000119711	7.67478681015966e-13	8.772750050406207
ENSG00000255516	7.783937250592178e-13	3.343650101610357
ENSG00000170049	7.894612481511353e-13	6.474277330833272
ENSG00000196154	8.097737268846794e-13	8.762589018000027
ENSG00000244436	8.212794012758025e-13	2.7435418503316935
ENSG00000212978	8.887416262097003e-13	8.121858394425468
ENSG00000225697	9.375900853413972e-13	8.779319104045552
ENSG00000187479	9.482051731429352e-13	8.247001335080178
ENSG00000166401	9.616401765408152e-13	7.983234091029289
ENSG00000165138	9.86296027368449e-13	8.845624544333333
ENSG00000046604	1.0002609645727124e-12	6.915227911751388
ENSG00000117020	1.0144200919447356e-12	8.091971775281664
ENSG00000168556	1.0258889899425036e-12	8.473988967331426
ENSG00000162607	1.0287760588384769e-12	8.798033906672751
ENSG00000196998	1.0404043597775016e-12	8.788944382390012
ENSG00000248757	1.0404043597775163e-12	3.8114444503958005
ENSG00000146374	1.0404043597775163e-12	4.714326843245502
ENSG00000231007	1.0551214275496898e-12	6.241032664739468
ENSG00000182185	1.0700429429707173e-12	7.424589267858999
ENSG00000236719	1.0700429429707248e-12	5.58715260524723
ENSG00000158714	1.082129228861175e-12	6.481091260792568
ENSG00000162409	1.0851716924885755e-12	3.3441345436431242
ENSG00000104381	1.1286588562887645e-12	7.789589178459896
ENSG00000225938	1.1575140948829815e-12	2.7418866929962302
ENSG00000114942	1.157514094883002e-12	8.948367231584678
ENSG00000267373	1.1705700845254514e-12	4.220698500024619
ENSG00000140374	1.1870936270119634e-12	8.853185956263514
ENSG00000136848	1.2174152843022264e-12	8.650677656633336
ENSG00000235065	1.269650345495555e-12	7.826266550653767
ENSG00000155761	1.3020414830926488e-12	6.599299056285863
ENSG00000164056	1.3020414830926674e-12	7.99183459725497
ENSG00000267169	1.3389839810496758e-12	7.5130037705299655
ENSG00000078725	1.357839345342313e-12	4.343700237721263
ENSG00000223722	1.3924383764576315e-12	4.9555576204406915
ENSG00000198755	1.4120326840644436e-12	8.940270065592774
ENSG00000149269	1.427902883548257e-12	8.848145014976726
ENSG00000185834	1.4479871527234655e-12	7.3241126038440205
ENSG00000213513	1.4848403433196154e-12	4.12955114390319
ENSG00000198648	1.5057107621196057e-12	8.057382249901941
ENSG00000257221	1.5057107621196057e-12	7.843970569170544
ENSG00000196642	1.5226142857954697e-12	8.883589903649453
ENSG00000268061	1.5226142857954697e-12	7.559268118491706
ENSG00000268592	1.5268692017950266e-12	4.399105213210229
ENSG00000144847	1.5268692017950266e-12	8.532785286273969
ENSG00000180815	1.5268692017950266e-12	5.209806482815896
ENSG00000232519	1.5268692017950266e-12	4.3165708406957775
ENSG00000260591	1.5440059467197893e-12	6.967789136285254
ENSG00000101888	1.5832572079185827e-12	8.576275050353654
ENSG00000136758	1.5876784876091932e-12	8.899784235633259
ENSG00000115841	1.605485176413858e-12	8.394343262942872
ENSG00000021826	1.6099674048550992e-12	8.007068984775882
ENSG00000102054	1.6099674048550992e-12	8.86991604230904
ENSG00000074054	1.6099674048550992e-12	8.841575961337382
ENSG00000144354	1.6099674048550992e-12	5.5139200636812085
ENSG00000140367	1.6280195324461035e-12	8.867395571665647
ENSG00000090661	1.6693667264134514e-12	8.708762923939736
ENSG00000107518	1.6740240302912638e-12	4.893820265273143
ENSG00000270093	1.6927811789630692e-12	4.826622834978575
ENSG00000203761	1.6927811789630692e-12	7.920605333921234
ENSG00000235673	1.716518053062689e-12	4.98440924237618
ENSG00000136710	1.7847338684999574e-12	8.654269635400174
ENSG00000164334	1.7847338684999954e-12	3.952185145693143
ENSG00000250362	1.7847338684999954e-12	6.295921565755724
ENSG00000112218	1.8097361493415024e-12	8.157636880337833
ENSG00000272677	1.8556098818734694e-12	6.112979322876375
ENSG00000176732	1.9079204781922823e-12	6.078533311474379
ENSG00000067445	1.9079204781922823e-12	7.552262337380248
ENSG00000196668	1.9835955155703995e-12	7.377130404784339
ENSG00000255031	1.9835955155704136e-12	7.9640682387532555
ENSG00000140464	2.0057530632030298e-12	8.857770293321186
ENSG00000181418	2.0113303141672623e-12	7.487763437251924
ENSG00000206120	2.033791994302962e-12	6.061818570068642
ENSG00000233217	2.0622156943441037e-12	4.066862176662738
ENSG00000167114	2.0852351651528807e-12	8.77122193805365
ENSG00000255495	2.0910293410409092e-12	4.472477553157925
ENSG00000228748	2.1438933598709288e-12	4.991289823373703
ENSG00000267868	2.1438933598709288e-12	3.41626248757528
ENSG00000229914	2.1738269869099106e-12	6.567951862169952
ENSG00000198453	2.2287450528985444e-12	7.733129599158249
ENSG00000136044	2.3168916627280724e-12	8.776798633402159
ENSG00000232995	2.3491948439635554e-12	7.0846313031885595
ENSG00000159788	2.3753554001761897e-12	8.267484375290243
ENSG00000117407	2.4084585858354965e-12	8.253485350138268
ENSG00000105146	2.4084585858354965e-12	6.863608616017421
ENSG00000184634	2.476029459754177e-12	8.843104073689938
ENSG00000170417	2.503575890140112e-12	8.248769572663042
ENSG00000081760	2.5105093738574624e-12	8.685130187015227
ENSG00000135253	2.5384323170777943e-12	8.523643471406286
ENSG00000095059	2.5737650590516087e-12	8.849673127329284
ENSG00000246334	2.6095804977039015e-12	7.848775488869889
ENSG00000167118	2.6095804977039015e-12	8.795513436029358
ENSG00000249453	2.638584732122672e-12	5.626547564141406
ENSG00000185666	2.638584732122672e-12	3.8340353451896783
ENSG00000035403	2.638584732122672e-12	8.558631755849898
ENSG00000222222	2.638584732122672e-12	4.143943008953919
ENSG00000094975	2.638584732122672e-12	8.895735652637308
ENSG00000118197	2.638584732122672e-12	8.745402327725383
ENSG00000167283	2.7426135895838544e-12	8.903832818629208
ENSG00000125962	2.7426135895838738e-12	8.524179225468007
ENSG00000213339	2.780734028615902e-12	8.887638486645404
ENSG00000239552	2.8193744796121096e-12	3.2327814402679973
ENSG00000176371	2.890259978393568e-12	8.436611652661972
ENSG00000065970	2.8982433265238766e-12	8.676040662732488
ENSG00000155970	2.9384859057995313e-12	5.347400980999691
ENSG00000118162	2.9628942095400975e-12	8.348403744624326
ENSG00000198380	2.9628942095400975e-12	8.903832818629208
ENSG00000186187	2.9628942095400975e-12	7.519770543180162
ENSG00000162840	3.0040177087602682e-12	4.607525833710078
ENSG00000172216	3.0040177087602896e-12	8.773742408697043
ENSG00000268362	3.0040177087602896e-12	6.424483476832042
ENSG00000187243	3.045701356262671e-12	4.240601648182107
ENSG00000040199	3.045701356262671e-12	8.810179655660605
ENSG00000239559	3.0457013562627034e-12	7.202784009703604
ENSG00000106004	3.0794566041376596e-12	6.801444273266381
ENSG00000017621	3.2093408644609583e-12	7.211986214415941
ENSG00000272717	3.2898368078308944e-12	6.037668738042334
ENSG00000179057	3.3354096721005026e-12	6.15243899614014
ENSG00000269620	3.3354096721005026e-12	3.9323536286339524
ENSG00000167779	3.3354096721005026e-12	5.78775008240784
ENSG00000198856	3.419007527569112e-12	8.907881401625161
ENSG00000105676	3.4190075275691484e-12	8.754491852008123
ENSG00000234377	3.466335884691169e-12	5.676774016412867
ENSG00000232070	3.5143071346531854e-12	5.2385941286077085
ENSG00000226856	3.652120116170834e-12	5.342689524646576
ENSG00000180660	3.6924602174810194e-12	6.809261342196961
ENSG00000000460	3.743500767372177e-12	7.989882294501241
ENSG00000243452	3.795233605932628e-12	8.697811690064801
ENSG00000178922	3.837124505393165e-12	8.65200361216381
ENSG00000101049	3.8476679367078945e-12	6.409009984483906
ENSG00000116147	3.890126736933343e-12	5.416877175855307
ENSG00000236914	3.890126736933343e-12	5.432647792850264
ENSG00000273230	3.998295827178853e-12	7.608224131028397
ENSG00000155621	4.098168377742229e-12	8.22261636509514
ENSG00000068394	4.2700898438931165e-12	8.5634705403146
ENSG00000266088	4.2700898438931165e-12	3.1581282487632842
ENSG00000241852	4.317118474476266e-12	7.654914431470055
ENSG00000260144	4.3646553096630745e-12	6.045520035337775
ENSG00000109466	4.376619554971348e-12	8.549260924912467
ENSG00000089220	4.376619554971348e-12	8.924075733608968
ENSG00000232324	4.436925235580709e-12	3.499199355594382
ENSG00000167992	4.547537177384099e-12	7.235944783488747
ENSG00000166348	4.54753717738418e-12	8.391822792299477
ENSG00000198342	4.610152907872818e-12	7.470572643334416
ENSG00000146350	4.6608539766189194e-12	7.9074348128146
ENSG00000165684	4.7250003121449755e-12	8.761596659709188
ENSG00000227372	4.790012769175385e-12	8.700332160708196
ENSG00000144026	4.790012769175385e-12	8.659846330748683
ENSG00000148730	4.909254494474749e-12	8.8795413206535
ENSG00000272663	5.100554269788684e-12	5.200836616498131
ENSG00000250519	5.100554269788684e-12	5.022364668935388
ENSG00000072778	5.227375559009518e-12	8.940270065592774
ENSG00000169255	5.3719186031008925e-12	6.5462251037956065
ENSG00000161243	5.3865867964584974e-12	4.401472796520918
ENSG00000250889	5.877292463940179e-12	5.438453287193086
ENSG00000126768	5.877292463940179e-12	8.763124772061747
ENSG00000175505	5.877292463940179e-12	7.340230882599419
ENSG00000102265	5.957827028806279e-12	8.85624218096863
ENSG00000272156	5.957827028806279e-12	5.695166730586894
ENSG00000125650	6.105526639634165e-12	7.541913136160335
ENSG00000188868	6.105526639634165e-12	7.111655196583274
ENSG00000196152	6.1891281634389345e-12	8.371782034141805
ENSG00000205022	6.499497411191053e-12	6.881082785812254
ENSG00000107984	6.499497411191053e-12	8.859298405673744
ENSG00000140400	6.499497411191053e-12	8.924075733608968
ENSG00000117090	6.606308411500662e-12	8.899784235633259
ENSG00000269243	6.6784705034535306e-12	7.2571542912536895
ENSG00000235052	6.6784705034535306e-12	5.264083182199447
ENSG00000172362	6.843674476450494e-12	3.4706120923697563
ENSG00000120217	7.031938537349552e-12	8.574826087833703
ENSG00000070610	7.108658612820446e-12	8.907881401625161
ENSG00000092096	7.40374141260314e-12	8.483078491614165
ENSG00000260990	7.484438566468162e-12	5.4788123656281345
ENSG00000241978	7.504747295233383e-12	6.28232373730082
ENSG00000136631	7.586524190226775e-12	8.729207995741579
ENSG00000125089	7.77373162042842e-12	8.71247790969605
ENSG00000185567	7.794810106116905e-12	5.041317595057381
ENSG00000164142	7.87968614834788e-12	7.835101627529477
ENSG00000205078	7.879686148347935e-12	7.622337932857081
ENSG00000169116	7.879686148347935e-12	8.928124316604919
ENSG00000163995	7.987056952721047e-12	5.320741511503611
ENSG00000145431	8.095862577862048e-12	6.819445484544974
ENSG00000138172	8.272982974745362e-12	7.986219599329871
ENSG00000258449	8.295388556588618e-12	5.296966568782452
ENSG00000008086	8.408312368961888e-12	8.01081638436014
ENSG00000185686	8.408312368961888e-12	7.491408768353694
ENSG00000272841	8.408312368961888e-12	6.391394183424507
ENSG00000163961	8.499735862581232e-12	8.767173355057698
ENSG00000140297	8.615387321177828e-12	6.099424301169739
ENSG00000108828	8.827462213249444e-12	8.798569660734474
ENSG00000259362	8.827462213249444e-12	4.307486045906051
ENSG00000135404	8.947485471011827e-12	8.93217289960087
ENSG00000147955	8.94748547101189e-12	8.865867459313089
ENSG00000102921	9.069108994938501e-12	8.826373987644413
ENSG00000255547	9.069108994938501e-12	3.781190287300584
ENSG00000261645	9.29213088583538e-12	7.406893566358337
ENSG00000253051	9.29213088583538e-12	5.3015131447633
ENSG00000158427	9.41834718718223e-12	7.733809353735498
ENSG00000249198	9.520529578666712e-12	2.205466343044751
ENSG00000150625	9.520529578666712e-12	6.410744590295996
ENSG00000181218	9.546244598330227e-12	5.923439373699044
ENSG00000254650	9.546244598330227e-12	5.686489692480125
ENSG00000165891	9.675845049641939e-12	8.354366327797417
ENSG00000204131	9.675845049641939e-12	6.304592116079521
ENSG00000069329	9.780766515362669e-12	8.849673127329284
ENSG00000266258	9.780766515362669e-12	2.5969028719441383
ENSG00000169857	9.886803637868308e-12	8.760068547356632
ENSG00000137106	1.0184253613314472e-11	8.807659185017213
ENSG00000227802	1.0406076104065566e-11	2.567909612274183
ENSG00000203801	1.043413494163926e-11	6.225317526194616
ENSG00000137806	1.0547114192195538e-11	8.778326745754716
ENSG00000249948	1.0805722258887095e-11	8.6057389300337
ENSG00000244398	1.0834837530752555e-11	8.325719508833782
ENSG00000140988	1.0834837530752555e-11	8.948367231584678
ENSG00000189233	1.1130254589146776e-11	8.817284463361672
ENSG00000155130	1.1250620599339598e-11	8.911929984621112
ENSG00000120306	1.140287443633342e-11	8.66695113844975
ENSG00000100206	1.140287443633342e-11	6.281652212900517
ENSG00000101849	1.1526130738027303e-11	8.7752705210496
ENSG00000143882	1.1682039675119086e-11	8.069410546480597
ENSG00000101695	1.1682039675119086e-11	7.279823272756825
ENSG00000140563	1.2260625287899778e-11	8.890158957288799
ENSG00000199933	1.2293580065380843e-11	4.206056659921467
ENSG00000260359	1.2293580065380973e-11	8.819804934005067
ENSG00000115286	1.2426269995381175e-11	8.801090131377867
ENSG00000011021	1.2459661308222921e-11	8.590484665755787
ENSG00000130511	1.2594108675601476e-11	8.717062246753724
ENSG00000170962	1.2594108675601565e-11	7.60357217417039
ENSG00000184304	1.262794218604699e-11	6.1864311895219455
ENSG00000173166	1.2729978389482681e-11	7.815996833434831
ENSG00000157404	1.3075972504845044e-11	8.730200354032412
ENSG00000185100	1.3111074906436621e-11	6.848646262389351
ENSG00000177189	1.3111074906436621e-11	8.821333046357623
ENSG00000006453	1.3252410875279097e-11	6.356383714970472
ENSG00000204186	1.357590162904772e-11	8.792992965385965
ENSG00000240342	1.3758951304836153e-11	8.383444319652883
ENSG00000099800	1.3944420470029195e-11	8.753499493717287
ENSG00000100360	1.3944420470029295e-11	8.705908856056706
ENSG00000231969	1.4094558862713948e-11	4.060037548909588
ENSG00000189343	1.4476873861606224e-11	8.915978567617064
ENSG00000033867	1.4476873861606378e-11	8.048684168024065
ENSG00000272870	1.4829639069634265e-11	7.202077171440708
ENSG00000251478	1.4989116100092355e-11	2.864349139467852
ENSG00000241743	1.4989116100092355e-11	1.910834082667301
ENSG00000251603	1.5029247367163948e-11	5.669773122351935
ENSG00000170469	1.5029247367163948e-11	8.277109653634703
ENSG00000271553	1.5231489272967136e-11	7.100695979860595
ENSG00000196754	1.5231489272967136e-11	4.0282718200790075
ENSG00000164258	1.5602270258067228e-11	8.756555718422403
ENSG00000167196	1.5602270258067228e-11	8.723095546331347
ENSG00000227838	1.5981896536384772e-11	3.1958447789359195
ENSG00000176248	1.6024632166078646e-11	8.861818876317137
ENSG00000058404	1.6414328981358328e-11	7.091822904868047
ENSG00000189056	1.6414328981358328e-11	8.393742681225264
ENSG00000273388	1.6590495763956338e-11	3.976207572437873
ENSG00000118308	1.6590495763956338e-11	8.898256123280701
ENSG00000107959	1.6634826290744097e-11	8.852193597972677
ENSG00000204682	1.6813312635792442e-11	3.7672269397857083
ENSG00000249258	1.685822677641437e-11	2.7442604879387793
ENSG00000186310	1.7039062582012297e-11	5.827789839075532
ENSG00000229809	1.7039062582012297e-11	8.470273981575112
ENSG00000228205	1.7039062582012297e-11	7.405376679578302
ENSG00000149823	1.7687089936273785e-11	8.890158957288799
ENSG00000258422	1.792433434227185e-11	4.528736564093481
ENSG00000248544	1.792433434227185e-11	6.309964330342677
ENSG00000151229	1.8359260826910342e-11	8.486213866151887
ENSG00000102007	1.8408219956098582e-11	8.887638486645404
ENSG00000145087	1.860533960217399e-11	5.651446868443049
ENSG00000154548	1.885465092229096e-11	6.799738941960147
ENSG00000267166	1.885465092229096e-11	7.036848276659422
ENSG00000215301	1.931169031996833e-11	8.944318648588725
ENSG00000185112	1.931169031996833e-11	7.721553468997473
ENSG00000228649	1.95702755624304e-11	7.773256089399512
ENSG00000235269	1.95702755624304e-11	3.4040427487301783
ENSG00000139112	1.9779584841757116e-11	8.8795413206535
ENSG00000111452	1.9832254095959116e-11	7.050926021406572
ENSG00000232176	1.9832254095959116e-11	5.103066699991443
ENSG00000125122	2.031250602011143e-11	6.626458500422576
ENSG00000172296	2.0584219388056734e-11	6.214826391430432
ENSG00000127080	2.080415242460703e-11	8.106656420732499
ENSG00000227611	2.080415242460703e-11	3.746124193007866
ENSG00000260352	2.080415242460703e-11	5.061791534415735
ENSG00000148498	2.080415242460703e-11	8.15969767049081
ENSG00000124222	2.0859494599834094e-11	8.8795413206535
ENSG00000272960	2.1082309987637562e-11	6.742197168930346
ENSG00000177932	2.13641120657481e-11	5.963699445554155
ENSG00000125652	2.1649605394915045e-11	8.855249822677791
ENSG00000185038	2.1880689539337628e-11	6.532110957836149
ENSG00000230979	2.1880689539337628e-11	7.046298925766194
ENSG00000226851	2.217294676930765e-11	6.078150273019042
ENSG00000149256	2.217294676930765e-11	7.986321388355312
ENSG00000237292	2.2409504390654214e-11	4.212849846915131
ENSG00000108061	2.246902925009936e-11	8.753499493717285
ENSG00000172661	2.246902925009936e-11	8.620352859080006
ENSG00000147437	2.276898598186065e-11	6.240888318714186
ENSG00000111602	2.276898598186065e-11	8.80918729736977
ENSG00000206077	2.276898598186065e-11	7.909504233809159
ENSG00000187151	2.301177414747767e-11	4.641106648360284
ENSG00000188971	2.3318829974143174e-11	8.635554832772975
ENSG00000105339	2.356736279071641e-11	8.940270065592774
ENSG00000260589	2.38816821036109e-11	5.382325295132597
ENSG00000133135	2.3945037214806607e-11	3.8557209905415806
ENSG00000198429	2.4200109085566748e-11	8.247372900728037
ENSG00000171097	2.4522696269710483e-11	8.493573121259983
ENSG00000142676	2.4522696269710483e-11	8.944318648588725
ENSG00000241556	2.478379708378445e-11	6.419598251560538
ENSG00000143514	2.478379708378445e-11	8.751971381364728
ENSG00000069275	2.484949684569515e-11	8.853721710325235
ENSG00000107864	2.5114007116087643e-11	8.622873329723399
ENSG00000170915	2.5114007116087643e-11	6.945697858706305
ENSG00000273032	2.57192854082572e-11	7.2406827562580585
ENSG00000204673	2.57192854082572e-11	8.776798633402159
ENSG00000107863	2.6061704957896058e-11	8.830958324702085
ENSG00000205771	2.613072306340517e-11	6.633003658081991
ENSG00000134779	2.640859125711337e-11	8.668935855031423
ENSG00000260219	2.640859125711337e-11	6.605602825699102
ENSG00000233220	2.6689354647683016e-11	5.103913099580062
ENSG00000124635	2.6760001322760803e-11	8.59532345022049
ENSG00000179195	2.676000132276118e-11	8.899784235633259
ENSG00000125648	2.7044425256206027e-11	8.857770293321186
ENSG00000067057	2.7044425256206027e-11	6.586702037379293
ENSG00000178209	2.7404124059384246e-11	8.924075733608968
ENSG00000224616	2.7695255045543824e-11	6.179579930564299
ENSG00000238961	2.776851008714396e-11	4.496807115205197
ENSG00000136895	2.806343384855771e-11	8.476588587807425
ENSG00000262468	2.806343384855811e-11	8.013591302410564
ENSG00000167393	2.8436407989808933e-11	8.606678997739591
ENSG00000198000	2.8436407989809237e-11	8.8795413206535
ENSG00000156313	2.919698749711757e-11	8.28304680547051
ENSG00000266308	2.98985301760595e-11	4.039076633477541
ENSG00000175643	2.98985301760595e-11	7.570599685610939
ENSG00000120798	2.98985301760595e-11	8.717852448222475
ENSG00000148399	2.98985301760595e-11	8.853721710325235
ENSG00000149485	3.029538615525322e-11	8.018529113464874
ENSG00000200959	3.029538615525322e-11	3.811885346605029
ENSG00000148384	3.061658339192225e-11	8.798033906672751
ENSG00000103174	3.1022775587426874e-11	8.491254807438674
ENSG00000115966	3.1022775587426874e-11	8.827902099996969
ENSG00000101577	3.143424709735317e-11	8.583379858054721
ENSG00000164175	3.143424709735339e-11	4.462503293460904
ENSG00000178722	3.143424709735339e-11	5.354456510162207
ENSG00000167797	3.1767270496668235e-11	8.86991604230904
ENSG00000160446	3.1851065054038675e-11	8.725159412745626
ENSG00000166200	3.2188414506130403e-11	8.891687069641355
ENSG00000198157	3.2188414506130403e-11	8.307970205249758
ENSG00000272324	3.261502790893889e-11	1.7857214002866928
ENSG00000136933	3.2615027908939007e-11	8.707436968409263
ENSG00000118181	3.2615027908939007e-11	8.940270065592774
ENSG00000135324	3.296030326478266e-11	3.1231424811739354
ENSG00000165175	3.304718019807806e-11	8.54732849891574
ENSG00000271086	3.339693727722396e-11	4.625271070465297
ENSG00000065183	3.375032067823699e-11	8.814763992718278
ENSG00000235169	3.3839237444025204e-11	7.210922022951523
ENSG00000175697	3.383923744402568e-11	5.413947830977392
ENSG00000168028	3.419720551872769e-11	8.944318648588725
ENSG00000105364	3.4649886637545467e-11	8.691242636425457
ENSG00000187446	3.474112487096447e-11	8.859298405673744
ENSG00000126249	3.510843758277593e-11	8.108061526095579
ENSG00000104447	3.5572932814117336e-11	6.865243392422566
ENSG00000254211	3.6424245047766414e-11	8.077200974480526
ENSG00000242732	3.6905788302036273e-11	7.936297776608673
ENSG00000136936	3.7788333280760235e-11	8.590484665755788
ENSG00000198732	3.8287536328758214e-11	8.898256123280701
ENSG00000165359	3.86915456171611e-11	8.835999265988871
ENSG00000136521	3.8793198765487816e-11	8.8714441546616
ENSG00000197816	3.8793198765487816e-11	8.173041010852886
ENSG00000169184	3.909973070333426e-11	8.046360299622474
ENSG00000236841	3.9202434381938577e-11	3.6056962345737604
ENSG00000140688	3.930540234845288e-11	8.841575961337382
ENSG00000131127	3.961589863759305e-11	8.202961494762048
ENSG00000259562	3.9719930426085126e-11	7.494767877156347
ENSG00000147852	4.0244117335150604e-11	7.01137132385162
ENSG00000258178	4.066834111362179e-11	4.263230298513081
ENSG00000250493	4.066834111362179e-11	5.888547699820226
ENSG00000143815	4.0775079727430246e-11	8.810179655660605
ENSG00000144036	4.120478551958802e-11	8.409747393457925
ENSG00000052850	4.120478551958846e-11	4.737216866536414
ENSG00000152578	4.120478551958846e-11	5.825983861207511
ENSG00000138674	4.229855322354132e-11	8.924075733608968
ENSG00000268584	4.274398002317194e-11	6.449388470837699
ENSG00000164924	4.274398002317194e-11	8.936221482596823
ENSG00000213293	4.274398002317194e-11	3.8364371555612635
ENSG00000103740	4.330722946117505e-11	5.814975485009585
ENSG00000225988	4.387774792028886e-11	6.85012738459064
ENSG00000140443	4.5993231413886086e-11	8.512138057650043
ENSG00000139626	4.6113643352269713e-11	8.920027150613016
ENSG00000264349	4.6113643352269713e-11	4.7165928207934655
ENSG00000182310	4.672035042982813e-11	5.110793173474448
ENSG00000106868	4.721133974766805e-11	7.855207547511401
ENSG00000143621	4.721133974766805e-11	8.911929984621112
ENSG00000258994	4.770738240785561e-11	5.588710976513188
ENSG00000226029	4.8969932484221294e-11	6.309059090706668
ENSG00000025039	4.909797309814196e-11	8.899784235633259
ENSG00000187742	5.0134172229883797e-11	8.895735652637308
ENSG00000086730	5.0792642439654716e-11	8.822861158710182
ENSG00000162267	5.079264243965508e-11	6.638870943089969
ENSG00000166483	5.14595815765632e-11	8.468491421815523
ENSG00000258847	5.145958157656356e-11	3.895834021655224
ENSG00000170540	5.1999302050105205e-11	8.814763992718278
ENSG00000074964	5.213509615891846e-11	6.130881765930942
ENSG00000176871	5.2681754560533757e-11	8.530748279107353
ENSG00000228510	5.2681754560534506e-11	5.09917012900039
ENSG00000198785	5.2681754560534506e-11	6.746184693744911
ENSG00000250567	5.3234026047139567e-11	2.1905782155521933
ENSG00000221988	5.407308125819192e-11	8.278462468412837
ENSG00000273008	5.463963325924373e-11	6.558489332529222
ENSG00000271734	5.463963325924373e-11	4.071846110968305
ENSG00000229278	5.463963325924373e-11	3.7836044821117953
ENSG00000173578	5.478217723911544e-11	8.641921729590234
ENSG00000197969	5.5356004315187056e-11	8.903832818629208
ENSG00000166823	5.5356004315187056e-11	7.874999412842325
ENSG00000144485	5.666872510604952e-11	7.747411047733962
ENSG00000101134	5.681645158490783e-11	4.100652456892425
ENSG00000173812	5.801192023102954e-11	8.948367231584678
ENSG00000141401	5.816307516073785e-11	8.295367852032788
ENSG00000173171	5.816307516073785e-11	8.524179225468007
ENSG00000125462	5.8163075160738054e-11	7.802370619068686
ENSG00000206561	5.877156160980829e-11	8.241664764961975
ENSG00000107014	5.892465473522725e-11	6.432800716613878
ENSG00000165124	5.892465473522725e-11	5.3100443116359335
ENSG00000104626	5.892465473522766e-11	8.400376562520494
ENSG00000118816	5.892465473522766e-11	8.93217289960087
ENSG00000131153	5.892465473522766e-11	8.01492569136911
ENSG00000136897	5.954094245001467e-11	8.760068547356632
ENSG00000198918	5.96959980717173e-11	8.928124316604919
ENSG00000229727	6.03201848479732e-11	5.375752899164887
ENSG00000143862	6.110941239427057e-11	8.711485551405215
ENSG00000204852	6.32090366439793e-11	8.71400602204861
ENSG00000136021	6.337344125915292e-11	8.910401872268555
ENSG00000115266	6.337344125915292e-11	7.990371312558298
ENSG00000138640	6.337344125915292e-11	8.863346988669695
ENSG00000136874	6.403525760695189e-11	8.757548076713238
ENSG00000151012	6.487205199137142e-11	8.623865688014234
ENSG00000112812	6.487205199137142e-11	8.780311462336389
ENSG00000175463	6.554918920958442e-11	8.826909741706134
ENSG00000153250	6.571955209094588e-11	8.895735652637308
ENSG00000237301	6.727245915470243e-11	5.204821856683757
ENSG00000123989	6.727245915470243e-11	8.93217289960087
ENSG00000128928	6.815065288643194e-11	8.887638486645404
ENSG00000169021	6.975977857405987e-11	8.845624544333333
ENSG00000089159	7.066975215378527e-11	8.704380743704148
ENSG00000137575	7.066975215378527e-11	8.839055490693989
ENSG00000158813	7.066975215378527e-11	7.3577184221173875
ENSG00000227487	7.15913460227775e-11	5.065735079850382
ENSG00000185133	7.15913460227775e-11	6.683486927896649
ENSG00000247982	7.15913460227775e-11	8.21518639358251
ENSG00000246089	7.1591346022778e-11	7.955664334769378
ENSG00000135116	7.327996229546786e-11	5.966984596627755
ENSG00000185615	7.34699766613874e-11	5.5554896258985345
ENSG00000125755	7.520195948190701e-11	8.915978567617064
ENSG00000224858	7.520195948190701e-11	5.628014431422872
ENSG00000171649	7.598450310175505e-11	7.782908444748042
ENSG00000139239	7.697390204083297e-11	8.170722697031579
ENSG00000095585	7.697390204083461e-11	8.818276821652509
ENSG00000160404	7.797591197269189e-11	8.692770748778015
ENSG00000210196	7.797591197269189e-11	8.848145014976726
ENSG00000268218	7.797591197269189e-11	7.64678485165021
ENSG00000234361	7.797591197269189e-11	2.2348356853896085
ENSG00000256166	7.797591197269189e-11	5.116144781100234
ENSG00000134982	7.878670535837905e-11	8.779319104045552
ENSG00000033627	7.878670535837905e-11	8.845624544333333
ENSG00000269656	7.981181232072954e-11	4.43004938134017
ENSG00000136816	8.001839523379624e-11	8.75601996436068
ENSG00000169084	8.084997506173961e-11	8.466761152640881
ENSG00000213096	8.169001457191786e-11	7.974372125197299
ENSG00000176108	8.190135611547876e-11	8.060523179019945
ENSG00000204396	8.275208862655539e-11	8.71247790969605
ENSG00000215595	8.382767854707554e-11	6.233940000696087
ENSG00000213967	8.579833833420527e-11	6.077559115856698
ENSG00000251192	8.602008051519981e-11	7.867640157734229
ENSG00000119737	8.602008051519981e-11	7.2864487621079626
ENSG00000251417	8.804117456728586e-11	6.636454337376231
ENSG00000272129	8.895429280915753e-11	6.155647577577471
ENSG00000101052	8.918401718642792e-11	8.50744913942248
ENSG00000124444	9.010873692242006e-11	8.405163056400253
ENSG00000087128	9.010873692242006e-11	6.805385309850346
ENSG00000185483	9.010873692242006e-11	5.7396734167464025
ENSG00000132589	9.12778449120112e-11	8.859298405673744
ENSG00000160282	9.127784491201185e-11	5.8928968275997535
ENSG00000246523	9.246179882296972e-11	4.625107362049134
ENSG00000167748	9.487498364124456e-11	3.942615287289416
ENSG00000197992	9.585742697614738e-11	4.481352952945985
ENSG00000133195	9.709949484389701e-11	8.716324335869919
ENSG00000143401	9.8104480447744e-11	8.863346988669695
ENSG00000107902	1.006617042369347e-10	8.424211456267088
ENSG00000233086	1.006617042369347e-10	6.597921619795605
ENSG00000136930	1.006617042369347e-10	8.845624544333333
ENSG00000242083	1.0170276415142735e-10	5.3010050182104775
ENSG00000184381	1.0170276415142735e-10	8.80361060202126
ENSG00000072849	1.0170276415142735e-10	8.891687069641355
ENSG00000116251	1.030189194400197e-10	8.928124316604919
ENSG00000108387	1.0435174330174274e-10	6.9552734606347455
ENSG00000150867	1.0435174330174274e-10	8.826909741706134
ENSG00000151117	1.0543014230898247e-10	7.843857554572579
ENSG00000099821	1.0543014230898247e-10	8.833478795345478
ENSG00000131089	1.0543014230898322e-10	8.73325657873753
ENSG00000171631	1.0679349113268678e-10	7.948236841575728
ENSG00000155254	1.0679349113268792e-10	8.29813721550293
ENSG00000177051	1.1070333370786269e-10	8.80513871437382
ENSG00000069493	1.109879084761315e-10	8.472083400582362
ENSG00000185920	1.1213338519871401e-10	8.81881257571423
ENSG00000134153	1.1213338519871401e-10	8.907881401625161
ENSG00000230629	1.1329043113328383e-10	7.645947914176794
ENSG00000177047	1.1329043113328383e-10	3.4408838333375895
ENSG00000175602	1.1358151366306796e-10	8.843104073689938
ENSG00000166295	1.1475318181140853e-10	8.86991604230904
ENSG00000141556	1.1773435377054786e-10	8.785888157684896
ENSG00000244313	1.1894793166544024e-10	8.562144584784127
ENSG00000172568	1.1894793166544024e-10	6.423373754424406
ENSG00000197747	1.1925323409554672e-10	8.761596659709188
ENSG00000248787	1.2048213199195737e-10	4.133622567831736
ENSG00000234215	1.2079128795812313e-10	1.9526740226431902
ENSG00000157873	1.220356948196063e-10	8.857770293321186
ENSG00000169189	1.220356948196072e-10	8.689714524072901
ENSG00000118307	1.220356948196072e-10	5.592914006287405
ENSG00000145476	1.220356948196072e-10	8.688722165782064
ENSG00000248780	1.2360885890953851e-10	2.728146175778932
ENSG00000070061	1.2649072259876754e-10	8.891687069641355
ENSG00000040341	1.264907225987689e-10	8.69880404835564
ENSG00000108774	1.2779256176053077e-10	8.55503977708306
ENSG00000169740	1.2779256176053077e-10	8.50042348155402
ENSG00000066697	1.2812006500638986e-10	8.576810804415375
ENSG00000233560	1.297699424473956e-10	5.111239186651443
ENSG00000250156	1.311047994416258e-10	4.032981237326543
ENSG00000236801	1.311047994416258e-10	7.116088550634759
ENSG00000186275	1.3110479944162628e-10	8.227938613036619
ENSG00000189143	1.3110479944162628e-10	5.644055482688171
ENSG00000137563	1.3110479944162628e-10	8.819804934005067
ENSG00000226386	1.3110479944162628e-10	4.527726143592105
ENSG00000108239	1.3245309148657933e-10	8.482542737552443
ENSG00000137038	1.3279227917901144e-10	8.726151771036463
ENSG00000236772	1.3415755097285795e-10	4.379072904563111
ENSG00000184672	1.3588347007443028e-10	5.685296308865182
ENSG00000115977	1.376311127466553e-10	8.240417959264109
ENSG00000150938	1.376311127466553e-10	7.736228339813202
ENSG00000134321	1.3904504725383316e-10	8.537036026092006
ENSG00000101974	1.4083246765167445e-10	8.776262879340436
ENSG00000087077	1.411926404937793e-10	8.708429326700099
ENSG00000165912	1.411926404937818e-10	8.027730201408165
ENSG00000089280	1.411926404937818e-10	8.93217289960087
ENSG00000139722	1.4264236765904397e-10	8.93217289960087
ENSG00000184939	1.4410665846988385e-10	8.509969610065873
ENSG00000178162	1.4410665846988385e-10	6.241701620650723
ENSG00000080839	1.4447502346189644e-10	8.59506900281346
ENSG00000168032	1.4447502346189644e-10	5.196508148005708
ENSG00000119979	1.4595771998550757e-10	8.657325860105288
ENSG00000116977	1.4783204279646918e-10	8.75601996436068
ENSG00000251286	1.4783204279646918e-10	2.3929628580317184
ENSG00000184305	1.4934844095245664e-10	8.077908615687
ENSG00000174514	1.4972991245204488e-10	6.974266473312436
ENSG00000165271	1.51265355975021e-10	8.8795413206535
ENSG00000231081	1.5165161791989059e-10	4.099441197791187
ENSG00000253986	1.5320634047194714e-10	5.020038650445357
ENSG00000138650	1.5359745162585263e-10	3.589921080887241
ENSG00000242715	1.5359745162585263e-10	6.274324146907565
ENSG00000164989	1.547766563614845e-10	7.283995146859105
ENSG00000145700	1.5517168966461528e-10	7.614277284335985
ENSG00000224566	1.5517168966461528e-10	5.8490527614623815
ENSG00000136925	1.5517168966461528e-10	8.639067661707204
ENSG00000269946	1.5716170230542426e-10	4.889455235032429
ENSG00000166068	1.6286753449771715e-10	8.604412974503228
ENSG00000184863	1.645346703305347e-10	8.924075733608968
ENSG00000215086	1.645346703305347e-10	4.7314734024897325
ENSG00000257591	1.6877590343279773e-10	4.175977666214797
ENSG00000241278	1.7093644859019688e-10	3.87770685535116
ENSG00000197557	1.7268434758347444e-10	8.20650118294394
ENSG00000261438	1.7489382750606708e-10	3.448625119327288
ENSG00000012174	1.7489382750606708e-10	8.686201695138669
ENSG00000168216	1.771309595639725e-10	8.857770293321186
ENSG00000160789	1.8354493119749617e-10	8.928124316604919
ENSG00000117697	1.8778760744048053e-10	8.680089245728439
ENSG00000249487	1.8970389883328765e-10	2.9180079398990393
ENSG00000260855	1.9018595302880305e-10	4.275062243383665
ENSG00000139187	1.9018595302880305e-10	6.31444203606941
ENSG00000250831	1.9018595302880507e-10	7.057715317270367
ENSG00000221562	1.9212618229016177e-10	2.668036247343924
ENSG00000167202	1.9457871648071893e-10	8.826373987644413
ENSG00000226237	1.950728857963742e-10	7.12389885539169
ENSG00000152463	1.950728857963742e-10	3.3685256509070522
ENSG00000224611	1.9706187034109816e-10	3.1742832436619732
ENSG00000240907	1.9957601719380942e-10	4.729351191689077
ENSG00000196890	1.9957601719381296e-10	4.080333087890073
ENSG00000174446	2.0160990333455262e-10	8.746930440077941
ENSG00000144460	2.0212153479851267e-10	6.333271313870274
ENSG00000101439	2.0418079254227906e-10	8.906353289272603
ENSG00000128915	2.067837438150445e-10	8.837527378341429
ENSG00000272727	2.0888945175281107e-10	3.9595865051547348
ENSG00000259495	2.0941914761123968e-10	6.517655598040122
ENSG00000055070	2.1208739902440906e-10	8.75250713542645
ENSG00000095110	2.1424591893391717e-10	8.198201860129954
ENSG00000095002	2.142459189339187e-10	8.628247868249822
ENSG00000236297	2.164259239593482e-10	4.780901578324469
ENSG00000148300	2.169743066942394e-10	8.705908856056706
ENSG00000169230	2.191814620161007e-10	8.800554377316146
ENSG00000148175	2.1973667345047222e-10	8.903832818629208
ENSG00000070886	2.1973667345047222e-10	5.853615987945408
ENSG00000222020	2.1973667345047377e-10	7.332253626992794
ENSG00000138796	2.1973667345047377e-10	8.696819331773968
ENSG00000102001	2.2479588274247644e-10	7.3421093723444155
ENSG00000159884	2.2479588274247882e-10	7.628493905255815
ENSG00000223802	2.2708082792163724e-10	3.5568593219614444
ENSG00000184905	2.2765560458295656e-10	5.072142231458024
ENSG00000186193	2.299689756705725e-10	8.27838331858023
ENSG00000134504	2.299689756705725e-10	8.585241567646916
ENSG00000079616	2.328930440968053e-10	8.806131072664654
ENSG00000078674	2.328930440968053e-10	8.87549273765755
ENSG00000177337	2.328930440968053e-10	5.201412446446356
ENSG00000120860	2.328930440968053e-10	8.671456325674816
ENSG00000073670	2.3585346940190216e-10	6.995800167558893
ENSG00000227986	2.382482830205143e-10	5.711624254822648
ENSG00000196924	2.412752664525257e-10	8.882061791296895
ENSG00000147454	2.412752664525257e-10	8.703388385413312
ENSG00000109927	2.437239076277194e-10	8.616304276084053
ENSG00000078098	2.437239076277194e-10	6.066241993745665
ENSG00000170832	2.443398557830686e-10	8.531204883336466
ENSG00000171530	2.4433985578307207e-10	8.843104073689938
ENSG00000105220	2.468189098383967e-10	8.903832818629208
ENSG00000238063	2.47442507149976e-10	5.247095133656974
ENSG00000136938	2.474425071499769e-10	8.865867459313089
ENSG00000105063	2.4995234287496965e-10	8.890158957288799
ENSG00000119969	2.531246726254563e-10	8.328292270062121
ENSG00000273314	2.531246726254563e-10	6.757742398086099
ENSG00000170502	2.531246726254563e-10	8.759076189065794
ENSG00000268358	2.556908586488154e-10	7.0584854353067215
ENSG00000069849	2.563363704819699e-10	8.789936740680849
ENSG00000147044	2.5893439413154927e-10	8.66488727203547
ENSG00000243574	2.5893439413154927e-10	5.6443676986936735
ENSG00000205208	2.6554264429234015e-10	8.499351973430578
ENSG00000089060	2.682318793499016e-10	8.599038435976805
ENSG00000165338	2.682318793499016e-10	8.516002909643497
ENSG00000144895	2.6823187934990636e-10	8.899784235633259
ENSG00000104408	2.7231574313485957e-10	8.940270065592774
ENSG00000156535	2.778556070120741e-10	6.951571485122754
ENSG00000261435	2.778556070120741e-10	5.036493967507634
ENSG00000154359	2.813738319706773e-10	8.767173355057698
ENSG00000260296	2.813738319706773e-10	7.310915223489726
ENSG00000088970	2.820826866811968e-10	8.72363130039307
ENSG00000253284	2.849356108656159e-10	2.202874365778827
ENSG00000171444	2.849356108656179e-10	8.903832818629208
ENSG00000214160	2.8854147001671484e-10	8.857770293321186
ENSG00000250659	2.8854147001671484e-10	7.156978264001014
ENSG00000171405	2.8854147001671484e-10	4.956326731384463
ENSG00000089876	2.914582527634657e-10	8.662366801392077
ENSG00000166946	2.9440386309855645e-10	8.895735652637308
ENSG00000049768	2.988769394414706e-10	5.033533430632143
ENSG00000099139	2.988769394414706e-10	6.114769512963245
ENSG00000180332	3.018958412690943e-10	3.528747482904268
ENSG00000228925	3.0265521375172464e-10	6.5778899363782655
ENSG00000253569	3.057114260227457e-10	3.3254173384293257
ENSG00000264176	3.0571142602275114e-10	5.5535012570929165
ENSG00000137802	3.1269866381568846e-10	8.741353744729432
ENSG00000119608	3.166476895830967e-10	6.477973457405204
ENSG00000228643	3.2064546839369865e-10	5.18657987847314
ENSG00000256287	3.2387918817060124e-10	3.3171957117099113
ENSG00000119508	3.287896418524646e-10	8.339445660759138
ENSG00000144645	3.287896418524646e-10	8.915978567617064
ENSG00000197696	3.321036421158739e-10	8.114475158917505
ENSG00000145425	3.321036421158739e-10	8.940270065592774
ENSG00000225342	3.321036421158774e-10	6.5583018320522255
ENSG00000255020	3.3293723217353897e-10	3.6386867516692187
ENSG00000260177	3.3293723217353897e-10	3.0313189769238544
ENSG00000147144	3.354502965168134e-10	8.506711228538673
ENSG00000255145	3.3629209906320873e-10	6.49190894605681
ENSG00000185668	3.362920990632111e-10	3.341761929007279
ENSG00000101444	3.4053219239354285e-10	8.902304706276652
ENSG00000087008	3.4396186250928525e-10	8.37860553518818
ENSG00000262155	3.4482454338622107e-10	4.671002391191103
ENSG00000263874	3.474252988358032e-10	7.2066116758895165
ENSG00000184164	3.482964718435913e-10	8.898256123280701
ENSG00000188242	3.51802572555791e-10	8.426934083732567
ENSG00000043039	3.553431737800638e-10	6.768139687590719
ENSG00000130717	3.56233753550869e-10	8.735777049380923
ENSG00000118985	3.607194897055624e-10	8.940270065592774
ENSG00000180098	3.607194897055624e-10	8.582387499763884
ENSG00000257241	3.607194897055624e-10	3.224114044175595
ENSG00000162836	3.6526043648922683e-10	8.655261993691008
ENSG00000225135	3.6526043648922683e-10	6.73663515480339
ENSG00000142765	3.6526043648922683e-10	8.907881401625161
ENSG00000197191	3.689333909394224e-10	6.448959114609692
ENSG00000224165	3.689333909394224e-10	6.972714380560011
ENSG00000182087	3.6985725704230265e-10	8.928124316604919
ENSG00000099814	3.698572570423066e-10	8.75601996436068
ENSG00000008283	3.7827448245286874e-10	8.845624544333333
ENSG00000268798	3.8687889437363444e-10	6.273510978906987
ENSG00000176225	3.878466704520317e-10	8.646962670877022
ENSG00000272599	3.917414976191603e-10	5.577932652081479
ENSG00000183655	3.9174149761916445e-10	7.375953981322637
ENSG00000135519	3.966638341201201e-10	6.396269901571923
ENSG00000137877	4.0064519213926477e-10	8.313828207252955
ENSG00000154153	4.066905792624784e-10	5.4035103199288015
ENSG00000100246	4.1592620828322107e-10	8.089267573635773
ENSG00000139219	4.1592620828322547e-10	4.699687399060873
ENSG00000160791	4.200964494714303e-10	7.288039523027567
ENSG00000135677	4.253667632428534e-10	8.903832818629208
ENSG00000226337	4.253667632428564e-10	4.88598302466084
ENSG00000170522	4.296295008551441e-10	7.882832356792089
ENSG00000256248	4.3070169308088295e-10	4.278828239237698
ENSG00000269001	4.350166796430891e-10	5.474997634974182
ENSG00000122026	4.350166796430906e-10	8.936221482596823
ENSG00000155846	4.404698722943744e-10	8.754491852008123
ENSG00000143870	4.404698722943744e-10	8.924075733608968
ENSG00000198722	4.404698722943744e-10	8.878013208300944
ENSG00000168589	4.4156850177993613e-10	3.8233860861485858
ENSG00000236305	4.4598986804489004e-10	6.009369640039557
ENSG00000069011	4.4598986804489004e-10	5.563052183778394
ENSG00000166143	4.4598986804489004e-10	6.620273606099304
ENSG00000183617	4.560967587064619e-10	8.767173355057698
ENSG00000167130	4.6066025170412345e-10	8.639067661707204
ENSG00000232633	4.6180808048188715e-10	4.9664255604685215
ENSG00000198242	4.6180808048188715e-10	8.915978567617064
ENSG00000134986	4.66427416551848e-10	7.978813608217111
ENSG00000213213	4.67589289142052e-10	7.114954643122896
ENSG00000167552	4.722651349510646e-10	8.353321678921635
ENSG00000136830	4.722651349510646e-10	7.788714272578257
ENSG00000101443	4.734412189858281e-10	5.7046863981523295
ENSG00000135502	4.781742489503104e-10	6.019489310089125
ENSG00000270681	4.781742489503104e-10	7.200672182489589
ENSG00000265452	4.841556103836812e-10	5.243924984138828
ENSG00000162894	4.841556103836812e-10	8.26343579229429
ENSG00000226828	4.841556103836812e-10	2.8180419852160274
ENSG00000148156	4.889932964302252e-10	4.2108917701624815
ENSG00000196081	4.938782179619068e-10	6.5943786436695735
ENSG00000188227	4.951068815262798e-10	5.369477429731659
ENSG00000148291	4.95106881526285e-10	8.345224512929732
ENSG00000233080	5.012951521959897e-10	5.092825530654272
ENSG00000125743	5.012951521959897e-10	8.883589903649453
ENSG00000166224	5.19027252945853e-10	8.650221052404223
ENSG00000090238	5.242051836923985e-10	8.841575961337382
ENSG00000145626	5.24205183692406e-10	3.6083068404348126
ENSG00000143761	5.255075342828063e-10	8.940270065592774
ENSG00000124243	5.32066868548626e-10	8.384234521121636
ENSG00000122882	5.373718858410804e-10	8.772750050406207
ENSG00000042781	5.373718858410804e-10	7.640489005405851
ENSG00000100092	5.42728585476673e-10	8.418099006856858
ENSG00000138286	5.42728585476673e-10	8.659846330748683
ENSG00000132792	5.440758932084483e-10	8.655261993691008
ENSG00000149346	5.440758932084483e-10	7.244505202032056
ENSG00000013619	5.50861614949147e-10	6.987246070147989
ENSG00000214226	5.50861614949147e-10	7.784887388993027
ENSG00000141665	5.563496791626175e-10	5.610946673215909
ENSG00000114013	5.618911647041522e-10	8.669269452271058
ENSG00000248319	5.618911647041522e-10	2.927436089235393
ENSG00000008869	5.63284942510486e-10	8.855249822677791
ENSG00000176894	5.759819371209873e-10	6.226981642553638
ENSG00000143198	5.759819371209873e-10	8.839055490693989
ENSG00000124198	5.759819371209873e-10	8.911929984621112
ENSG00000108679	5.831562329791515e-10	8.769693825701092
ENSG00000149679	5.831562329791556e-10	8.393017307412398
ENSG00000181852	5.831562329791556e-10	8.780311462336389
ENSG00000226200	5.904178304094331e-10	8.21233232569948
ENSG00000060237	5.904178304094331e-10	8.891687069641355
ENSG00000256757	5.904178304094331e-10	4.304385827861104
ENSG00000236206	5.904178304094331e-10	4.19597624249447
ENSG00000174485	5.977677655294317e-10	8.836991624279708
ENSG00000267421	5.977677655294317e-10	1.8885597062945672
ENSG00000183688	6.037120206711943e-10	8.75601996436068
ENSG00000095303	6.037120206711943e-10	8.195394528251587
ENSG00000154227	6.037120206711943e-10	5.2084307664626115
ENSG00000221817	6.037120206712007e-10	8.436559362077027
ENSG00000110851	6.037120206712007e-10	8.699339802417361
ENSG00000100060	6.188265081420873e-10	8.884582261940288
ENSG00000163482	6.249752893120909e-10	8.71454177611033
ENSG00000119414	6.311837566995301e-10	8.887638486645404
ENSG00000169016	6.327452656215302e-10	8.647164827699108
ENSG00000076685	6.485694308643272e-10	8.697811690064801
ENSG00000233912	6.713745785440168e-10	8.127364373369446
ENSG00000137634	6.713745785440168e-10	8.757548076713237
ENSG00000261373	6.949625978024085e-10	8.323787082837054
ENSG00000143575	7.018494689492328e-10	8.903832818629208
ENSG00000111450	7.018494689492328e-10	8.601102302391084
ENSG00000168081	7.018494689492328e-10	8.75601996436068
ENSG00000012061	7.10551878101807e-10	8.84715265668589
ENSG00000163625	7.105518781018121e-10	8.436357205254943
ENSG00000104738	7.105518781018121e-10	8.723095546331347
ENSG00000171428	7.193596810179937e-10	7.82256999071704
ENSG00000261251	7.264826427499529e-10	4.910427118842656
ENSG00000108306	7.282741222937572e-10	8.315558476427599
ENSG00000232860	7.282741222937572e-10	6.921779235730544
ENSG00000134709	7.354833004283951e-10	8.784157888510256
ENSG00000188559	7.427621837432109e-10	8.620352859080006
ENSG00000147168	7.538126451766587e-10	8.93217289960087
ENSG00000152760	7.802253918071766e-10	5.25825176199605
ENSG00000272094	7.802253918071766e-10	5.978145068367579
ENSG00000166484	7.802253918071766e-10	8.41020399768704
ENSG00000259891	7.898759052352228e-10	6.936993856224834
ENSG00000167632	8.175219214230359e-10	8.721110829749675
ENSG00000164647	8.175219214230359e-10	6.022901396994112
ENSG00000232573	8.255929030968751e-10	8.46597095117213
ENSG00000234332	8.357911490138325e-10	3.952228099288913
ENSG00000106571	8.419690555611861e-10	7.315670776119599
ENSG00000173064	8.461124183090543e-10	8.853721710325235
ENSG00000185008	8.461124183090543e-10	3.1761065344758506
ENSG00000003393	8.544589822514335e-10	8.705908856056706
ENSG00000116957	8.628859551347834e-10	8.628450025071906
ENSG00000135318	8.650053506020627e-10	6.787327379569333
ENSG00000228714	8.650053506020657e-10	5.3231336951702595
ENSG00000273281	8.650053506020657e-10	6.977593618433495
ENSG00000243224	8.756788351202785e-10	6.4545055303071415
ENSG00000181444	8.756788351202785e-10	7.959290178301572
ENSG00000143674	8.756788351202785e-10	8.550991194087109
ENSG00000205143	8.843101494902049e-10	5.185550163580374
ENSG00000169756	8.864809293876551e-10	8.790472494742572
ENSG00000188033	8.952162184021528e-10	7.4912931330423005
ENSG00000088833	9.062536286604445e-10	8.825381629353576
ENSG00000102057	9.264568801829425e-10	7.577499457642128
ENSG00000169241	9.264568801829425e-10	8.86433934696053
ENSG00000122359	9.264568801829425e-10	8.895735652637308
ENSG00000196208	9.378703052551788e-10	7.5478941451530135
ENSG00000163453	9.494210250549299e-10	6.519092451673714
ENSG00000225643	9.587615342817448e-10	6.971635248633652
ENSG00000156017	9.587615342817448e-10	8.81323588036572
ENSG00000095066	9.61110649401384e-10	8.788944382390012
ENSG00000164615	9.825072216794746e-10	8.825381629353576
ENSG00000177119	9.825072216794781e-10	8.76564524270514
ENSG00000221949	9.825072216794781e-10	6.841784604886965
ENSG00000232453	9.825072216794781e-10	6.506430899250563
ENSG00000221164	9.945945000619647e-10	5.293046569575379
ENSG00000243056	1.004368779008699e-09	5.614730673076171
ENSG00000170209	1.004368779008699e-09	7.980850615383728
ENSG00000255224	1.0043687790087097e-09	6.452158786761428
ENSG00000183150	1.016718624224862e-09	7.065296376255119
ENSG00000123901	1.016718624224869e-09	6.63963390323919
ENSG00000255527	1.016718624224869e-09	4.10141968393323
ENSG00000254302	1.0267051679617774e-09	4.1132097858395795
ENSG00000176428	1.0292167340970336e-09	6.930260838609614
ENSG00000137040	1.0393231376832144e-09	8.8795413206535
ENSG00000167487	1.0393231376832144e-09	8.193696672904887
ENSG00000081721	1.039323137683218e-09	8.75601996436068
ENSG00000102931	1.039323137683218e-09	8.728215637450742
ENSG00000138279	1.039323137683218e-09	8.863346988669695
ENSG00000147536	1.0520925089375403e-09	7.3801903989639515
ENSG00000133138	1.0520925089375403e-09	7.30977510003933
ENSG00000205138	1.0520925089375403e-09	8.485142358028444
ENSG00000131171	1.0624182041538967e-09	8.863346988669695
ENSG00000228903	1.0624182041539044e-09	8.554047418792226
ENSG00000171496	1.0754645733820539e-09	3.6748338214907785
ENSG00000117411	1.0754645733820615e-09	8.758540435004074
ENSG00000185339	1.0780925582295227e-09	8.732264220446693
ENSG00000180998	1.0886673524706976e-09	6.628536689013577
ENSG00000164684	1.102028368876499e-09	6.617794976523254
ENSG00000105656	1.102028368876507e-09	8.821333046357623
ENSG00000155545	1.112832354170951e-09	8.80361060202126
ENSG00000072274	1.1155494708211675e-09	8.911929984621112
ENSG00000173320	1.1155494708211873e-09	6.687252412198644
ENSG00000068383	1.1264828693664663e-09	8.287674999685054
ENSG00000175768	1.1264828693664783e-09	8.037472932161823
ENSG00000142937	1.1292325275202769e-09	8.936221482596823
ENSG00000270110	1.1402968499598663e-09	5.510132847095415
ENSG00000132026	1.1514670106955752e-09	4.484067537693576
ENSG00000248300	1.1514670106955752e-09	2.352389118575189
ENSG00000171617	1.154276203540399e-09	7.483573609494696
ENSG00000181026	1.154276203540399e-09	8.890158957288799
ENSG00000205085	1.1655800506694127e-09	7.9752216294502745
ENSG00000173273	1.1684228593451007e-09	8.79956201902531
ENSG00000107021	1.1798619520036048e-09	8.794521077738523
ENSG00000100739	1.1943146835036723e-09	6.147894929792924
ENSG00000143412	1.206001203704202e-09	8.218816674925938
ENSG00000197279	1.206001203704202e-09	8.186179118131577
ENSG00000154479	1.2089402362965817e-09	6.271325641200315
ENSG00000040487	1.2089402362965817e-09	8.393605352059065
ENSG00000156574	1.2207664622995465e-09	4.7927717211495695
ENSG00000096092	1.2207664622995465e-09	8.59858183174769
ENSG00000183323	1.2207664622995465e-09	8.689178770011178
ENSG00000204666	1.2207664622995465e-09	5.089242939801183
ENSG00000010810	1.2357081832517717e-09	8.365590434898966
ENSG00000262703	1.2357081832517717e-09	3.737199855638673
ENSG00000170426	1.2477899930514658e-09	3.3212486422578515
ENSG00000271943	1.2508284215024083e-09	3.723747898317426
ENSG00000015171	1.2630545403264889e-09	8.85120123968184
ENSG00000143258	1.2630545403264889e-09	8.781839574688947
ENSG00000223393	1.2785013626023953e-09	3.2990375949714092
ENSG00000128944	1.2785013626023999e-09	8.52058724670117
ENSG00000130669	1.2785013626023999e-09	8.42619617284876
ENSG00000172292	1.2941325806177133e-09	7.954856041649403
ENSG00000182319	1.2941325806177133e-09	6.999753982990566
ENSG00000090487	1.2941325806177133e-09	8.853721710325235
ENSG00000270041	1.3067717604075457e-09	6.4689581051760285
ENSG00000260475	1.3067717604075457e-09	5.836614275526528
ENSG00000229855	1.3067717604075548e-09	5.320585937434466
ENSG00000160783	1.3227403117609733e-09	8.419372671802385
ENSG00000230188	1.3356521798042754e-09	4.4617348397348024
ENSG00000156650	1.3388993253938027e-09	8.821333046357623
ENSG00000147027	1.3388993253938027e-09	4.829921836102249
ENSG00000152270	1.3388993253938027e-09	7.42773362774957
ENSG00000125485	1.3684725957260894e-09	8.599574190038526
ENSG00000176236	1.3684725957260894e-09	6.091469841245696
ENSG00000233230	1.381820078905586e-09	7.423772207142585
ENSG00000119403	1.381820078905586e-09	8.614776163731495
ENSG00000136802	1.3851767585550571e-09	8.849673127329284
ENSG00000179528	1.402079928156565e-09	5.804194118760651
ENSG00000063438	1.415747300026744e-09	7.889594916069041
ENSG00000108405	1.415747300026744e-09	8.910401872268555
ENSG00000167978	1.415747300026744e-09	8.940270065592774
ENSG00000166682	1.4330145200211922e-09	7.149248656083167
ENSG00000205808	1.446976170854079e-09	8.583915612116442
ENSG00000198363	1.4504872800990608e-09	8.807659185017213
ENSG00000224215	1.4504872800990815e-09	2.9170176696655323
ENSG00000146094	1.4646150778303305e-09	8.920027150613016
ENSG00000272426	1.4646150778303463e-09	5.296969806504413
ENSG00000177383	1.4824638345140352e-09	8.822861158710182
ENSG00000182196	1.4824638345140352e-09	6.2415464317715506
ENSG00000196366	1.4824638345140563e-09	5.736425841980128
ENSG00000122406	1.5005248729755913e-09	8.940270065592774
ENSG00000229414	1.500524872975602e-09	2.8538016585423196
ENSG00000092841	1.500524872975602e-09	8.920027150613016
ENSG00000167526	1.5151281984602301e-09	8.948367231584678
ENSG00000099385	1.5151281984602409e-09	8.049571945145011
ENSG00000213625	1.5151281984602409e-09	8.887638486645404
ENSG00000257261	1.5335775605886545e-09	7.81679957197452
ENSG00000218052	1.5335775605886652e-09	7.892683888770465
ENSG00000136379	1.552246161013304e-09	8.291802732513611
ENSG00000171365	1.571136537523965e-09	8.077832876284063
ENSG00000183386	1.5864102411296826e-09	6.630894946773079
ENSG00000176386	1.5864102411296826e-09	8.191430649668524
ENSG00000163682	1.5902512564637896e-09	8.940270065592774
ENSG00000206549	1.6018288505900404e-09	6.375400449732068
ENSG00000166278	1.6057063011665605e-09	8.34494320627504
ENSG00000120709	1.6057063011665605e-09	8.87549273765755
ENSG00000117625	1.6449881735936662e-09	8.835999265988871
ENSG00000105722	1.7180725961557042e-09	8.689714524072901
ENSG00000177888	1.7180725961557286e-09	8.69376310706885
ENSG00000088298	1.7389300715960512e-09	8.865867459313089
ENSG00000250565	1.7557938063239573e-09	8.467955667753802
ENSG00000188986	1.7600346175059875e-09	8.841575961337382
ENSG00000134375	1.760034617506e-09	8.86991604230904
ENSG00000155660	1.777098059388018e-09	8.93217289960087
ENSG00000244061	1.777098059388018e-09	5.535720672309809
ENSG00000158301	1.798654536683257e-09	7.837622098172869
ENSG00000157680	1.820466146410445e-09	8.433046533142798
ENSG00000157870	1.8204661464104578e-09	8.40669116875281
ENSG00000077264	1.8204661464104578e-09	5.040799112317292
ENSG00000203666	1.8381011046475604e-09	8.373564593901392
ENSG00000120669	1.8425358293556633e-09	6.367157314094151
ENSG00000272476	1.8603793856564116e-09	7.290775438742444
ENSG00000102882	1.8603793856564116e-09	8.763124772061747
ENSG00000138629	1.8603793856564249e-09	8.833478795345478
ENSG00000227373	1.882921116545419e-09	5.446306644424093
ENSG00000124422	1.882921116545419e-09	8.911929984621112
ENSG00000204361	1.901146222826633e-09	4.2415223019702
ENSG00000234498	1.9057293312343147e-09	6.298219850729715
ENSG00000162073	1.924169831779544e-09	7.288739882513242
ENSG00000150403	1.928807097592599e-09	8.710493193114377
ENSG00000115875	1.94746547138883e-09	8.928124316604919
ENSG00000174915	1.94746547138883e-09	8.711485551405216
ENSG00000166104	1.94746547138883e-09	5.74227859945661
ENSG00000130720	1.9662999472756977e-09	2.656528000999097
ENSG00000143368	1.9710362715644425e-09	8.807659185017213
ENSG00000198034	1.9710362715644425e-09	8.944318648588725
ENSG00000266680	1.9900931529404317e-09	6.139536707333585
ENSG00000187764	1.9900931529404317e-09	8.87549273765755
ENSG00000258527	1.9900931529404317e-09	5.758475278491735
ENSG00000249856	1.9900931529404317e-09	2.48900542545198
ENSG00000133704	1.9948853972068097e-09	8.83195068299292
ENSG00000242294	2.0141672414401512e-09	8.667943496740586
ENSG00000115159	2.038525441616323e-09	8.76213241377091
ENSG00000135093	2.038525441616323e-09	8.39760164447007
ENSG00000264469	2.0582187549577913e-09	6.518802594120429
ENSG00000116771	2.0582187549577913e-09	7.586691105118677
ENSG00000235609	2.0582187549577913e-09	5.963413535592285
ENSG00000143409	2.063171018372425e-09	8.750443269012171
ENSG00000165678	2.0830966081910135e-09	8.903832818629208
ENSG00000183291	2.0830966081910135e-09	8.920027150613016
ENSG00000167842	2.0830966081910135e-09	8.8714441546616
ENSG00000006740	2.0830966081910135e-09	7.7647565895985915
ENSG00000198794	2.0830966081910135e-09	8.93217289960087
ENSG00000272264	2.0881072730641245e-09	6.716412430406104
ENSG00000129151	2.103209938435694e-09	5.6620740828747715
ENSG00000162704	2.1337357192159015e-09	8.891687069641355
ENSG00000139537	2.154325969988341e-09	7.578617701770236
ENSG00000163875	2.154325969988341e-09	8.769693825701092
ENSG00000005379	2.2066535229527953e-09	8.410537594926677
ENSG00000155542	2.206653522952819e-09	8.347209229511403
ENSG00000073584	2.2279300098441733e-09	8.729207995741579
ENSG00000259660	2.2279300098441733e-09	5.445479586157373
ENSG00000132824	2.233280329765163e-09	8.873964625304993
ENSG00000135549	2.25480725850411e-09	6.384923094624785
ENSG00000133424	2.254807258504126e-09	8.69959424982439
ENSG00000250692	2.2765366056500566e-09	3.904265958507026
ENSG00000101400	2.2820007871217967e-09	8.40071015976013
ENSG00000180881	2.2820007871217967e-09	8.017262431010007
ENSG00000086696	2.3542102700960423e-09	2.574140790242359
ENSG00000105732	2.3825727000341882e-09	8.533804503812467
ENSG00000182179	2.3825727000341882e-09	8.920027150613016
ENSG00000072422	2.388285058851309e-09	7.25377588292925
ENSG00000148218	2.4112684152086714e-09	8.81323588036572
ENSG00000254966	2.4112684152086714e-09	5.0171942940826755
ENSG00000149571	2.4170478872436547e-09	4.2986782060088355
ENSG00000179151	2.440301228283399e-09	8.713013663757772
ENSG00000106701	2.440301228283399e-09	8.295772165676956
ENSG00000198860	2.440301228283399e-09	8.794521077738523
ENSG00000267381	2.469674994285885e-09	4.111120556293928
ENSG00000105997	2.493422111098752e-09	5.458350687357919
ENSG00000107036	2.493422111098752e-09	8.911929984621112
ENSG00000169436	2.499393611063424e-09	3.7605716299645104
ENSG00000172794	2.499393611063424e-09	8.016740999125007
ENSG00000245556	2.523419444015191e-09	8.35405958980544
ENSG00000174469	2.5294610197436535e-09	5.351345281439653
ENSG00000038532	2.5294610197436535e-09	8.671992079736537
ENSG00000266976	2.5537687532108785e-09	6.368077271654018
ENSG00000272864	2.578304323574106e-09	3.542581584064212
ENSG00000134318	2.584474058894393e-09	8.780311462336389
ENSG00000132704	2.584474058894393e-09	8.882061791296895
ENSG00000120802	2.584474058894393e-09	8.842568319628215
ENSG00000227431	2.584474058894393e-09	4.165337133483575
ENSG00000241352	2.6406537238934523e-09	5.529638141780937
ENSG00000073150	2.640653723893499e-09	6.170389216995576
ENSG00000135686	2.6723775886912125e-09	8.75601996436068
ENSG00000227630	2.6723775886912125e-09	2.8333361215948565
ENSG00000087589	2.730420036061124e-09	5.986215888163312
ENSG00000071242	2.7304200360611532e-09	8.631962854006138
ENSG00000242712	2.7566097160269966e-09	5.209044478910014
ENSG00000271420	2.763195329322744e-09	2.491704167157589
ENSG00000147174	2.763195329322744e-09	8.168737980449905
ENSG00000260940	2.79635429361516e-09	2.1881759555546973
ENSG00000105467	2.823160644144287e-09	5.199290977045802
ENSG00000102780	2.823160644144287e-09	7.539641558343691
ENSG00000172348	2.8299013003281243e-09	5.254895681091954
ENSG00000177943	2.8570212646776633e-09	8.716526492692003
ENSG00000101057	2.8570212646776836e-09	8.720575075687954
ENSG00000196182	2.8570212646776836e-09	8.841575961337382
ENSG00000135473	2.8843946892954396e-09	8.895735652637308
ENSG00000132185	2.8843946892954396e-09	8.920027150613016
ENSG00000156222	2.9189714129570025e-09	3.5918838347497655
ENSG00000196659	2.953952320232374e-09	8.041404062748574
ENSG00000203705	2.953952320232374e-09	8.683145470433555
ENSG00000257027	2.953952320232374e-09	7.915335376564698
ENSG00000204957	2.989342009316215e-09	6.386588446756061
ENSG00000167522	2.989342009316215e-09	8.911929984621112
ENSG00000161914	3.0179512058843187e-09	8.132071717416597
ENSG00000138326	3.025145129195767e-09	8.936221482596823
ENSG00000151640	3.025145129195767e-09	5.521331810234771
ENSG00000179029	3.0468274010878934e-09	8.60820711009215
ENSG00000215067	3.054088452150606e-09	7.421448004572629
ENSG00000109680	3.054088452150606e-09	7.622094594610613
ENSG00000101558	3.054088452150606e-09	8.887638486645404
ENSG00000223269	3.0540884521506494e-09	2.529843563557073
ENSG00000100097	3.0613663801942275e-09	8.911929984621112
ENSG00000166965	3.0906476271248445e-09	8.696283577712247
ENSG00000267475	3.0906476271248445e-09	6.380812569502322
ENSG00000143156	3.1202019756466264e-09	7.954085382769291
ENSG00000132970	3.1276335249217787e-09	6.2260113022348005
ENSG00000197256	3.1276335249217787e-09	8.524767270114673
ENSG00000176101	3.127633524921812e-09	8.806131072664654
ENSG00000172260	3.15753273898544e-09	5.000549819771192
ENSG00000164032	3.15753273898544e-09	8.907881401625161
ENSG00000111540	3.1650509925431536e-09	8.547732812559909
ENSG00000073060	3.1650509925431536e-09	8.738833274086039
ENSG00000179476	3.1952989882081975e-09	8.262979188065176
ENSG00000134138	3.1952989882082314e-09	6.988138186851209
ENSG00000122257	3.2643914760574563e-09	8.870908400599877
ENSG00000100368	3.2721577732918788e-09	8.92254762125641
ENSG00000178761	3.303403560125972e-09	8.867395571665647
ENSG00000103160	3.3349402664408046e-09	8.618622589905364
ENSG00000125629	3.3428702075669665e-09	8.782375328750668
ENSG00000119335	3.3428702075669665e-09	8.928124316604919
ENSG00000143222	3.3428702075669665e-09	8.882061791296895
ENSG00000177971	3.374774272583027e-09	8.795513436029358
ENSG00000258744	3.382796572154477e-09	5.122902709956134
ENSG00000137814	3.4150721597035976e-09	8.685130187015227
ENSG00000259673	3.423187864386947e-09	8.675302751848681
ENSG00000249734	3.4476479940089227e-09	3.1504856662130964
ENSG00000143786	3.4558391841152144e-09	7.033549047876205
ENSG00000149124	3.4558391841152637e-09	3.3146894298936336
ENSG00000234773	3.488794151630676e-09	5.086582970270879
ENSG00000248610	3.4970806599472136e-09	6.819770266332659
ENSG00000213931	3.5304190540175604e-09	5.140075420010935
ENSG00000068784	3.5304190540175604e-09	8.646629073637385
ENSG00000164754	3.5725281209242777e-09	8.841575961337382
ENSG00000148341	3.5725281209243034e-09	8.928124316604919
ENSG00000197119	3.615126831661789e-09	7.937068435488791
ENSG00000151151	3.615126831661789e-09	8.472004250749753
ENSG00000165806	3.615126831661789e-09	8.684673582786113
ENSG00000187735	3.649562064315558e-09	8.8795413206535
ENSG00000115758	3.6582207257305085e-09	8.936221482596823
ENSG00000129353	3.7018154034605458e-09	8.709421684990936
ENSG00000055732	3.7018154034605458e-09	3.346850493034095
ENSG00000008294	3.737055512532308e-09	8.859298405673744
ENSG00000157978	3.737055512532308e-09	8.886110374292846
ENSG00000079841	3.737055512532308e-09	7.294397373361142
ENSG00000177239	3.737055512532348e-09	8.882061791296895
ENSG00000182150	3.781565910333172e-09	8.647700581760828
ENSG00000132475	3.817546040778029e-09	8.940270065592774
ENSG00000116406	3.817546040778029e-09	8.899784235633259
ENSG00000197756	3.826593101861543e-09	8.940270065592774
ENSG00000242265	3.86299086717972e-09	5.988832295548157
ENSG00000247853	3.86299086717972e-09	6.798458578640812
ENSG00000185630	3.908963040735451e-09	5.668444079786892
ENSG00000230067	3.946124467836511e-09	4.819805755474022
ENSG00000267390	3.94612446783658e-09	6.9024708338763965
ENSG00000230646	3.993060911918117e-09	3.2193856959897507
ENSG00000151422	4.031001583643918e-09	8.781839574688947
ENSG00000011451	4.0405415366894834e-09	8.840047848984822
ENSG00000177084	4.0405415366894834e-09	8.777790991692996
ENSG00000272970	4.0405415366894834e-09	4.404842969326273
ENSG00000118898	4.0405415366894834e-09	6.691416746074764
ENSG00000144445	4.088572479628718e-09	8.659846330748683
ENSG00000169155	4.127397630312334e-09	8.71400602204861
ENSG00000116885	4.16658216232879e-09	7.332369404026591
ENSG00000167112	4.16658216232879e-09	8.748458552430499
ENSG00000101670	4.1764348272738414e-09	6.71573764807055
ENSG00000158828	4.176434827273856e-09	8.50744913942248
ENSG00000203832	4.2260398869867636e-09	8.169730338740742
ENSG00000039600	4.316780471006881e-09	7.63401831001938
ENSG00000144426	4.316780471006912e-09	8.518066776057777
ENSG00000272071	4.357716742503357e-09	3.335633695259242
ENSG00000066294	4.3680097997164686e-09	8.2470393034884
ENSG00000252106	4.409419575404581e-09	2.490253604252901
ENSG00000153162	4.409419575404627e-09	8.924075733608968
ENSG00000268041	4.409419575404627e-09	7.647361670724355
ENSG00000165322	4.41983167239092e-09	8.779319104045552
ENSG00000198455	4.41983167239092e-09	8.652741523047615
ENSG00000139211	4.461720279427817e-09	8.574826087833703
ENSG00000095380	4.472252755222865e-09	8.87549273765755
ENSG00000260782	4.5146255789181e-09	3.8780469390426835
ENSG00000177082	4.5146255789181e-09	8.815756351009115
ENSG00000230202	4.56814227160164e-09	8.563672697136685
ENSG00000211933	4.611400444240918e-09	8.466395141573301
ENSG00000241469	4.611400444240918e-09	2.833811936824147
ENSG00000253483	4.611400444241e-09	5.561750773045578
ENSG00000172738	4.611400444241e-09	4.821667837630574
ENSG00000234741	4.666035012147875e-09	8.899784235633259
ENSG00000169567	4.71019652072616e-09	8.918499038260457
ENSG00000053501	4.71019652072616e-09	8.70896508076182
ENSG00000136881	4.721300403894413e-09	4.916182608807708
ENSG00000242013	4.7213004038944635e-09	7.369070873032291
ENSG00000131037	4.7213004038944635e-09	7.050057415746328
ENSG00000179222	4.7213004038944635e-09	8.915978567617064
ENSG00000115539	4.765971668121436e-09	8.563672697136685
ENSG00000059378	4.822390445555795e-09	8.840047848984822
ENSG00000259420	4.8679937324881e-09	3.6074821780506325
ENSG00000168273	4.879460076232196e-09	8.395871375295428
ENSG00000111057	4.879460076232196e-09	6.459899365180574
ENSG00000085382	4.925589299284419e-09	8.2561556870188
ENSG00000135299	4.937187861996334e-09	8.4411436991347
ENSG00000137747	4.937187861996334e-09	5.622665577321904
ENSG00000109906	4.983848919823493e-09	4.839010341099927
ENSG00000146263	4.983848919823493e-09	8.541163758920563
ENSG00000166455	4.983848919823493e-09	5.80047759512426
ENSG00000198056	4.983848919823493e-09	8.41280361816304
ENSG00000067248	5.1505723100063115e-09	8.792992965385965
ENSG00000165548	5.1505723100063115e-09	8.393572938231122
ENSG00000168807	5.1626869646012614e-09	8.32152105960069
ENSG00000148357	5.199197812632692e-09	4.948196890162547
ENSG00000159403	5.211423930263783e-09	8.68215311214272
ENSG00000101945	5.2114239302638194e-09	8.124176708246779
ENSG00000261597	5.260609238601545e-09	8.637082945125531
ENSG00000237169	5.27297608847925e-09	3.515395634232861
ENSG00000104267	5.32272746938682e-09	8.033096306506515
ENSG00000272267	5.449116071681312e-09	6.2651507094337004
ENSG00000176834	5.5134025218932014e-09	6.982825131925017
ENSG00000173698	5.565363341017838e-09	4.213378090880427
ENSG00000130054	5.565363341017838e-09	3.7042894352282687
ENSG00000185305	5.565363341017898e-09	8.353857432983355
ENSG00000249584	5.6178013194570265e-09	2.087903554988999
ENSG00000262165	5.684026292100585e-09	3.260965500373997
ENSG00000135124	5.69736229103423e-09	8.830958324702085
ENSG00000235779	5.751011888807028e-09	3.024743057827045
ENSG00000228766	5.751011888807028e-09	3.237405534825947
ENSG00000179178	5.764501028871557e-09	7.048635944885331
ENSG00000196172	5.818766603309771e-09	7.067316277668098
ENSG00000116497	5.818766603309771e-09	8.859298405673744
ENSG00000136932	5.8872990213280284e-09	8.609735222444709
ENSG00000104936	5.942690731190624e-09	8.524635829697122
ENSG00000255022	5.956617821529536e-09	3.8640755612718634
ENSG00000135486	5.956617821529536e-09	8.936221482596823
ENSG00000184575	6.012644948862199e-09	8.89420754028475
ENSG00000255046	6.012644948862199e-09	4.8397628845200416
ENSG00000102886	6.012644948862199e-09	6.683907245341797
ENSG00000101199	6.012644948862199e-09	8.907881401625161
ENSG00000120875	6.012644948862285e-09	8.827902099996969
ENSG00000136867	6.012644948862285e-09	6.613824461393265
ENSG00000226329	6.083401407662467e-09	6.5083182923048675
ENSG00000225855	6.08340140766251e-09	8.2502976850156
ENSG00000238061	6.08340140766251e-09	6.066116835490014
ENSG00000256442	6.08340140766251e-09	3.8413423576092915
ENSG00000101868	6.08340140766251e-09	8.59858183174769
ENSG00000205293	6.15496905172347e-09	5.810158537115512
ENSG00000260300	6.1549690517234924e-09	4.146650490924053
ENSG00000227425	6.198302764017971e-09	2.7831183955068894
ENSG00000136997	6.212813292523375e-09	8.89420754028475
ENSG00000223797	6.212813292523397e-09	7.590011217697561
ENSG00000065809	6.227356921875862e-09	8.883589903649453
ENSG00000187866	6.227356921875907e-09	8.810179655660605
ENSG00000174989	6.285863918573207e-09	8.788944382390012
ENSG00000188001	6.285863918573207e-09	6.762190019624178
ENSG00000166173	6.3005741566593684e-09	4.12239910397807
ENSG00000160094	6.34490643111871e-09	8.317341036187187
ENSG00000149294	6.359751291122223e-09	8.72235763544754
ENSG00000079335	6.419469904290499e-09	8.315526062599657
ENSG00000173744	6.43448472716615e-09	8.82232540464846
ENSG00000124098	6.49488696693089e-09	8.686658299367785
ENSG00000007516	6.49488696693089e-09	7.5608625094375626
ENSG00000109270	6.49488696693089e-09	8.684137828724392
ENSG00000053918	6.49488696693089e-09	8.540830161680928
ENSG00000044446	6.51007364429426e-09	8.753499493717285
ENSG00000064490	6.571167117859431e-09	8.746930440077941
ENSG00000147485	6.571167117859431e-09	7.272303974361713
ENSG00000181192	6.571167117859524e-09	8.821333046357623
ENSG00000229539	6.648319958386628e-09	5.66542493200223
ENSG00000124209	6.710677085485059e-09	8.743874215372825
ENSG00000226779	6.773603960095927e-09	4.3160478957404305
ENSG00000146828	6.773603960095927e-09	8.798033906672751
ENSG00000051108	6.789425293844055e-09	8.948367231584678
ENSG00000068985	6.789425293844055e-09	5.017058999739628
ENSG00000116918	6.8530714739609315e-09	8.71751885098284
ENSG00000176058	6.869073629862947e-09	8.456064366172976
ENSG00000183444	6.869073629862947e-09	7.905163234997955
ENSG00000263331	6.869073629862947e-09	5.955459734101782
ENSG00000172086	6.869073629862947e-09	8.749450910721334
ENSG00000174521	6.9334471073969114e-09	6.045587515929181
ENSG00000142327	6.9334471073969114e-09	8.8714441546616
ENSG00000131759	6.9334471073969114e-09	8.707436968409263
ENSG00000234751	6.998408234861367e-09	4.208308619589964
ENSG00000186063	7.014740947107741e-09	8.788944382390012
ENSG00000232075	7.031110795066815e-09	3.671349449366303
ENSG00000109705	7.080443974971513e-09	6.495173506298368
ENSG00000006788	7.080443974971513e-09	3.4952661766718
ENSG00000236423	7.096963188414182e-09	7.40997500464433
ENSG00000131966	7.0969631884142325e-09	8.732185070614086
ENSG00000236675	7.0969631884142325e-09	7.215526236766198
ENSG00000163132	7.163416351897289e-09	5.540664235583014
ENSG00000259436	7.247335759326143e-09	8.10060469533529
ENSG00000269997	7.247335759326168e-09	4.076295285542249
ENSG00000109475	7.264234206975219e-09	8.944318648588725
ENSG00000169679	7.315160203139763e-09	8.676040662732488
ENSG00000112787	7.332212702756288e-09	8.80918729736977
ENSG00000127415	7.33221270275634e-09	8.855249822677791
ENSG00000090971	7.48743815865553e-09	7.809328753205874
ENSG00000121413	7.487438158655583e-09	8.280414771166567
ENSG00000183128	7.487438158655583e-09	4.580253353805838
ENSG00000060138	7.487438158655583e-09	8.61197438643341
ENSG00000235036	7.487438158655583e-09	5.053398812419299
ENSG00000068438	7.504881785652844e-09	8.83195068299292
ENSG00000139613	7.504881785652844e-09	8.841575961337382
ENSG00000187231	7.557450550366926e-09	8.390751284176035
ENSG00000150281	7.575053058271046e-09	5.716708870891439
ENSG00000104369	7.592695505688994e-09	3.6017449081334165
ENSG00000102145	7.64586336687182e-09	5.285414255492024
ENSG00000108839	7.663666455134294e-09	6.646532741273739
ENSG00000134508	7.663666455134294e-09	8.496093591903376
ENSG00000153048	7.663666455134294e-09	8.510759811534625
ENSG00000180182	7.735283518027669e-09	8.79956201902531
ENSG00000100997	7.735283518027669e-09	8.788944382390012
ENSG00000124116	7.735283518027669e-09	3.7869471553787952
ENSG00000147121	7.753289407821874e-09	8.327704225415452
ENSG00000267193	7.825722157286391e-09	3.678838286916892
ENSG00000187796	7.843933093627112e-09	7.46295894081929
ENSG00000171241	7.9171905578004e-09	8.47936350585785
ENSG00000128463	7.917190557800456e-09	8.8795413206535
ENSG00000115380	7.917190557800456e-09	8.008560245489264
ENSG00000251108	7.917190557800456e-09	2.6142757170801043
ENSG00000248478	8.065710387407023e-09	2.0629034232992427
ENSG00000272795	8.084465125017309e-09	3.5009070667431756
ENSG00000064692	8.178877864486927e-09	4.788027414265082
ENSG00000267185	8.25518056167495e-09	5.344924072561394
ENSG00000117362	8.274364316902531e-09	8.891687069641355
ENSG00000228451	8.351534521321073e-09	7.604709851156752
ENSG00000164978	8.351534521321073e-09	8.689714524072901
ENSG00000222808	8.351534521321073e-09	5.958586424904035
ENSG00000242299	8.351534521321073e-09	8.503857160655643
ENSG00000115524	8.351534521321073e-09	8.944318648588725
ENSG00000070614	8.370936347478533e-09	8.845624544333333
ENSG00000139116	8.370936347478533e-09	8.756555718422403
ENSG00000205832	8.448983642730124e-09	5.646725097960907
ENSG00000212802	8.448983642730124e-09	7.914153732691085
ENSG00000256594	8.54754002079728e-09	8.233031844908352
ENSG00000257086	8.62719055842181e-09	5.529918281785727
ENSG00000198055	8.727770891670192e-09	8.915978567617064
ENSG00000111726	8.727770891670192e-09	8.572226467357702
ENSG00000115526	8.748023575078796e-09	5.616409856503424
ENSG00000126353	8.82949304024166e-09	4.460268805517837
ENSG00000104131	8.829493040241722e-09	8.895735652637308
ENSG00000173406	8.911701324768403e-09	6.113390228772533
ENSG00000130713	8.911701324768403e-09	8.806666826726374
ENSG00000006047	8.932369598107317e-09	3.1680050595861133
ENSG00000074695	9.01551056813843e-09	8.936221482596823
ENSG00000138964	9.036413293846117e-09	8.501924734658916
ENSG00000234684	9.120497230096013e-09	7.988477189138161
ENSG00000173110	9.120497230096013e-09	7.649846630935606
ENSG00000187741	9.120497230096013e-09	8.553511664730502
ENSG00000162616	9.205343015188605e-09	8.567975727539666
ENSG00000244953	9.312481819101067e-09	4.645219874834413
ENSG00000078814	9.334054845848183e-09	7.967458060698008
ENSG00000170043	9.39906637250252e-09	8.721110829749675
ENSG00000176393	9.420834719944773e-09	8.727679883389019
ENSG00000173926	9.420834719944773e-09	7.822792024296128
ENSG00000163817	9.420834719944874e-09	5.227573714140444
ENSG00000146950	9.442652165443626e-09	2.7533412305948977
ENSG00000074356	9.530415083610113e-09	8.718590359106281
ENSG00000154845	9.61897222063189e-09	8.781839574688947
ENSG00000158113	9.61897222063189e-09	4.764186605032943
ENSG00000229251	9.61897222063189e-09	5.8015902971162525
ENSG00000123595	9.61897222063189e-09	8.786423911746619
ENSG00000152670	9.61897222063189e-09	4.733525732664257
ENSG00000255122	9.61897222063189e-09	4.43620834984282
ENSG00000246528	9.641236418558005e-09	8.025195742756415
ENSG00000137055	9.730796155442306e-09	8.740817990667711
ENSG00000213965	9.730796155442306e-09	8.506456781131645
ENSG00000068650	9.730796155442306e-09	8.704837347933264
ENSG00000104331	9.730796155442306e-09	8.863346988669695
ENSG00000261949	9.730796155442306e-09	2.876038254737377
ENSG00000164023	9.843885740739466e-09	5.353062879743865
ENSG00000235213	9.843885740739466e-09	3.249213132181178
ENSG00000166086	9.958254892041474e-09	7.33007552118548
ENSG00000161031	9.958254892041474e-09	5.098976338435442
ENSG00000101353	9.958254892041474e-09	7.928565504915304
ENSG00000010404	1.0027496418812263e-08	8.899784235633259
ENSG00000244558	1.0050680946425663e-08	4.593771055512596
ENSG00000169733	1.0050680946425663e-08	8.658318218396126
ENSG00000143947	1.016738885776367e-08	8.940270065592774
ENSG00000232472	1.016738885776367e-08	8.328239979477175
ENSG00000214212	1.016738885776367e-08	8.502408198135694
ENSG00000243710	1.0167388857763707e-08	5.097949029558781
ENSG00000180209	1.0380797521977284e-08	5.072882736234105
ENSG00000173401	1.0501236148089942e-08	6.309725541921228
ENSG00000134056	1.0746209150092076e-08	8.66695113844975
ENSG00000136237	1.0746209150092076e-08	8.849673127329284
ENSG00000268613	1.0845748701973077e-08	4.831585438602884
ENSG00000233048	1.0845748701973115e-08	3.447191180954741
ENSG00000232295	1.0946185824716607e-08	5.336356500096405
ENSG00000151693	1.0971436270644231e-08	4.7194127922458105
ENSG00000223807	1.1073006419840165e-08	3.369483145280069
ENSG00000225156	1.1073006419840165e-08	3.752968923644777
ENSG00000237316	1.1073006419840165e-08	2.4736193129539368
ENSG00000134955	1.109854166919774e-08	7.863304713503304
ENSG00000180263	1.109854166919774e-08	8.425203814557925
ENSG00000257433	1.109854166919774e-08	6.947332955322851
ENSG00000140876	1.1227080431370116e-08	5.962392906223958
ENSG00000215481	1.1227080431370235e-08	5.804290355946279
ENSG00000165802	1.1227080431370235e-08	8.739825632376874
ENSG00000213199	1.1330954006778175e-08	8.379677043311622
ENSG00000237595	1.1330954006778175e-08	6.375541129216349
ENSG00000134490	1.143576309313015e-08	8.195224785257444
ENSG00000189184	1.1462112495741542e-08	6.394110912343747
ENSG00000249784	1.1462112495741542e-08	3.5399932594961623
ENSG00000243144	1.1462112495741542e-08	5.789636735427207
ENSG00000170271	1.1462112495741542e-08	7.690391733970724
ENSG00000224578	1.1594748725159013e-08	8.251035595899406
ENSG00000242593	1.1701932541767373e-08	4.8060990048498295
ENSG00000141526	1.1837269565432207e-08	8.714998380339443
ENSG00000147475	1.1837269565432207e-08	8.761596659709188
ENSG00000172403	1.1974130036244188e-08	7.004540240486311
ENSG00000197497	1.1974130036244315e-08	6.208788460185936
ENSG00000258451	1.2112530607597988e-08	2.17799244736821
ENSG00000109381	1.2224371240657244e-08	8.776798633402159
ENSG00000161570	1.2337217004440773e-08	8.366793383439962
ENSG00000182141	1.2451076671285879e-08	8.391620635477391
ENSG00000120370	1.2479701045410322e-08	8.669471609093144
ENSG00000248557	1.2479701045410322e-08	4.520224379164719
ENSG00000216109	1.2508389479970498e-08	4.435490615872174
ENSG00000230897	1.2769491183349544e-08	7.712012895065901
ENSG00000185267	1.2769491183349588e-08	8.116948893556234
ENSG00000223725	1.2769491183349588e-08	5.399571588481851
[truncated: 3,112 more rows]
