# Supplementary material for: Machine learning predicts treatment sensitivity in multiple myeloma based on molecular and clinical information coupled with drug response
Source: PLoS One. 2021 Jul 28;16(7):e0254596. doi: 10.1371/journal.pone.0254596 (PMC8318243; doi:10.1371/journal.pone.0254596)
Supplement: S1 File — (ZIP) [file pone.0254596.s004.zip › Supplementary Material 1/9q33/selected_genes_experiment_8.csv]

gene	pvalue	entropy
ENSG00000188004	2.3871984612056147e-37	6.024024965309944
ENSG00000248991	4.1015535917617214e-35	6.832645203433827
ENSG00000148303	3.3378072286768236e-34	8.948367231584678
ENSG00000119280	5.290302534590172e-34	8.1240537012573
ENSG00000125827	6.820273874862444e-33	8.853721710325235
ENSG00000131773	1.1160780914505466e-32	6.664895635835284
ENSG00000170677	3.6121087610203266e-32	7.054842733747543
ENSG00000002586	6.548674438206529e-32	8.209714279403892
ENSG00000104611	1.3977605064884338e-31	6.809007317911799
ENSG00000272668	1.568622816908739e-30	6.013354313901206
ENSG00000225579	1.6391472882802933e-30	7.229329971174788
ENSG00000243284	8.665486408784614e-30	5.125706778251954
ENSG00000247746	9.451384405286462e-29	7.337274691522578
ENSG00000241741	2.1937388609531295e-28	6.747106219219252
ENSG00000165689	2.840325428570845e-28	8.826909741706134
ENSG00000159556	5.485762304665466e-28	8.071723639889994
ENSG00000164181	7.8082820670138435e-28	8.761596659709188
ENSG00000136942	2.219884326849928e-27	8.944318648588725
ENSG00000259514	1.2287161210395565e-26	6.72316939950636
ENSG00000168264	2.8532970762106925e-26	8.902304706276652
ENSG00000255815	5.0618280661210096e-26	5.620999847799494
ENSG00000173218	6.376890571952504e-26	7.178883401409801
ENSG00000111752	8.327250655438585e-26	7.859779347498135
ENSG00000117461	9.323703851696673e-26	8.685665941076948
ENSG00000129757	9.865385706902027e-26	7.931565218980646
ENSG00000180447	1.5861996346443717e-25	7.4110760680908205
ENSG00000165801	3.1208373497850323e-25	8.71247790969605
ENSG00000242071	8.736696301224265e-25	8.328160829644569
ENSG00000176399	9.234166487414157e-25	6.651937008551848
ENSG00000155886	1.3383562764682162e-24	5.264159437215598
ENSG00000113272	1.6104896841829325e-24	8.673520192089095
ENSG00000105372	2.2935877325744315e-24	8.948367231584678
ENSG00000089692	2.6515640644867817e-24	7.91160888111901
ENSG00000147100	2.9128226555920615e-24	5.280591298046703
ENSG00000162004	3.2500035074757195e-24	8.421488828801609
ENSG00000188959	3.314159718514349e-24	5.3351779376300295
ENSG00000140474	5.632609063513026e-24	8.924075733608968
ENSG00000165102	6.894187486397548e-24	8.737305161733481
ENSG00000165169	7.279246263181032e-24	8.71400602204861
ENSG00000115268	8.905368566041395e-24	8.944318648588725
ENSG00000121797	9.734878043836288e-24	8.301453442195356
ENSG00000099624	1.0477513640718596e-23	8.865867459313089
ENSG00000081913	1.645824808484932e-23	7.640877655666264
ENSG00000137154	2.371485173516353e-23	8.948367231584678
ENSG00000105173	2.8948199966319874e-23	8.692234994716294
ENSG00000234771	3.532310237624923e-23	8.705908856056706
ENSG00000255086	3.9918072050363985e-23	3.49137195076326
ENSG00000249184	5.2334413667186596e-23	6.53410469556533
ENSG00000204628	6.258625725799198e-23	8.944318648588725
ENSG00000103253	6.72741519620435e-23	8.455730768933341
ENSG00000253982	7.203545246484665e-23	7.603477367635607
ENSG00000178982	8.480318488397377e-23	8.903832818629208
ENSG00000131386	1.0133093124058843e-22	6.217750530079366
ENSG00000063177	1.0133093124058843e-22	8.940270065592774
ENSG00000185950	1.2104254036223015e-22	7.653629540952006
ENSG00000148343	1.252290164086374e-22	8.835006907698036
ENSG00000146066	1.2761646303700083e-22	8.819804934005067
ENSG00000166025	1.7917558723375127e-22	6.813508444952346
ENSG00000245008	2.0209683744418138e-22	6.555687576372218
ENSG00000177283	2.875908860209017e-22	5.354279987371564
ENSG00000075073	3.378194080889257e-22	7.020850546917422
ENSG00000152422	3.4291154505475364e-22	8.754491852008123
ENSG00000156384	3.87926608190092e-22	8.238354092849832
ENSG00000271133	4.306743363244157e-22	7.611001103841953
ENSG00000213862	4.962339795444579e-22	6.6876288545439415
ENSG00000071205	7.839233782298495e-22	7.1376361711889285
ENSG00000122787	1.0159709553393032e-21	7.586963760588887
ENSG00000198353	1.0899209292724094e-21	5.21893102648556
ENSG00000131188	1.1267854071517656e-21	8.386904858002167
ENSG00000174444	1.4643123826256636e-21	8.948367231584678
ENSG00000197183	1.5647105075168082e-21	8.55855260601729
ENSG00000146147	2.0692770229479094e-21	6.5859411921755555
ENSG00000179520	2.458726789874332e-21	5.02986053795364
ENSG00000148334	2.5881684728456216e-21	8.841575961337382
ENSG00000184083	2.9205727996130416e-21	8.313626050430873
ENSG00000269988	3.0294003476107367e-21	5.12621699755625
ENSG00000270036	3.295167773018771e-21	4.382660727592245
ENSG00000219665	3.417796233815732e-21	8.314030364075041
ENSG00000179820	3.417796233815732e-21	8.56817788436175
ENSG00000176978	3.532016770633165e-21	8.936221482596823
ENSG00000257698	4.4122175950281384e-21	8.141240391531941
ENSG00000229638	4.4122175950282324e-21	8.52616394204968
ENSG00000221890	6.440065253680363e-21	4.1708831475916615
ENSG00000233016	8.451250414687818e-21	8.77878334998383
ENSG00000142541	8.730954925014366e-21	8.948367231584678
ENSG00000223891	9.522401355512843e-21	8.438623228491307
ENSG00000214870	9.837149209102981e-21	7.096123056423234
ENSG00000114631	1.0727684598423532e-20	7.995432130602088
ENSG00000225573	1.2939947290985593e-20	7.184196878019459
ENSG00000148187	1.431230803647063e-20	8.789936740680849
ENSG00000178741	1.505152280035075e-20	8.895735652637308
ENSG00000140451	1.5828484250257058e-20	8.780311462336389
ENSG00000147036	1.6057670540378608e-20	5.44318304088291
ENSG00000105373	1.6645097276817366e-20	8.936221482596823
ENSG00000104852	1.7503361736523397e-20	8.940270065592774
ENSG00000213609	2.005988202836366e-20	6.53489041515071
ENSG00000107187	2.1473310824762864e-20	4.789865587770967
ENSG00000160691	2.3737605729144217e-20	8.920027150613016
ENSG00000114391	2.540700238689726e-20	8.940270065592774
ENSG00000175197	3.99655850007324e-20	8.70491649776587
ENSG00000205664	5.2913939874256326e-20	7.959106447299074
ENSG00000269979	5.482409552612896e-20	7.136334257758966
ENSG00000167658	6.162444452940801e-20	8.948367231584678
ENSG00000143624	6.925777923290122e-20	8.911929984621112
ENSG00000160062	7.149713173510116e-20	7.695719870660852
ENSG00000151208	8.32242765912314e-20	8.5641293013658
ENSG00000111666	9.186316484603682e-20	8.665879630326305
ENSG00000006756	1.1427364379444656e-19	6.28979136563885
ENSG00000166441	1.3669603979407673e-19	8.940270065592774
ENSG00000047365	1.410817119440843e-19	8.625393800366792
ENSG00000272899	1.5080232651540503e-19	7.854319770390454
ENSG00000136828	1.6634610517474888e-19	8.825381629353576
ENSG00000204060	1.9000155741150296e-19	4.684342417238576
ENSG00000080947	2.0304701326782994e-19	7.505574915786382
ENSG00000256733	2.2390147900599327e-19	4.485499533574491
ENSG00000261418	2.4687084601732326e-19	8.523107717344564
ENSG00000187824	2.556264180019596e-19	8.34534751991921
ENSG00000162929	2.769461754643214e-19	7.903974274465316
ENSG00000185905	2.8180850399070346e-19	8.895735652637308
ENSG00000008513	2.9077427174127736e-19	8.728672241679856
ENSG00000105426	3.2162579366180875e-19	7.253983280506147
ENSG00000228031	3.9063943535912445e-19	5.6704757304105105
ENSG00000171759	4.597124501307468e-19	6.712729114414833
ENSG00000171425	4.82528528339529e-19	8.692234994716294
ENSG00000105855	4.977833134991912e-19	7.706377954023354
ENSG00000196562	5.242740043683297e-19	8.900776593924094
ENSG00000163362	6.060886518221871e-19	7.759322560240157
ENSG00000180573	9.222856757147765e-19	8.899784235633259
ENSG00000164587	9.844186490614518e-19	8.944318648588725
ENSG00000251405	1.0506844946996983e-18	7.071179475427235
ENSG00000165661	1.2554300732314077e-18	8.891687069641355
ENSG00000149548	1.294667466902888e-18	7.299610515618153
ENSG00000144591	1.5462731066060292e-18	8.886110374292846
ENSG00000163040	1.871387926408638e-18	5.690061430806517
ENSG00000251249	1.9626982366002038e-18	4.587113355211396
ENSG00000242021	1.9963644856604285e-18	5.4441588362703355
ENSG00000141441	2.2715705270749046e-18	8.225282598332809
ENSG00000118473	2.4560134266985334e-18	5.59108950593846
ENSG00000143578	2.4560134266985684e-18	8.528684412693073
ENSG00000049769	2.6642512398710465e-18	7.97646843514814
ENSG00000105193	3.019924805240085e-18	8.944318648588725
ENSG00000072195	3.123850583093423e-18	6.569164228924445
ENSG00000114423	3.2753057262098522e-18	8.559624114140734
ENSG00000003096	3.3311362098977035e-18	4.6744385534909885
ENSG00000188846	3.904086874624872e-18	8.940270065592774
ENSG00000182054	3.904086874624872e-18	8.924075733608968
ENSG00000121858	4.348825145704257e-18	8.811707768013164
ENSG00000246090	4.636190143729548e-18	8.066635628430175
ENSG00000232533	4.636190143729548e-18	6.816360585825787
ENSG00000117308	5.026112815696301e-18	8.313292453191234
ENSG00000111859	5.026112815696301e-18	8.903832818629208
ENSG00000254615	5.430116880330109e-18	8.609199468382986
ENSG00000145592	5.710707457343368e-18	8.948367231584678
ENSG00000136878	5.710707457343368e-18	8.830958324702085
ENSG00000228323	6.3793955706938995e-18	5.981229589097854
ENSG00000197016	6.776140723638032e-18	6.82028779456861
ENSG00000177917	7.93064455127907e-18	8.68566594107695
ENSG00000111445	8.064349429266848e-18	8.454738410642504
ENSG00000058056	8.064349429266848e-18	8.498280465307134
ENSG00000086619	8.200279865816623e-18	8.8795413206535
ENSG00000164620	8.338472417902387e-18	8.50744913942248
ENSG00000070081	9.435116985642712e-18	8.928124316604919
ENSG00000175886	9.886207859631281e-18	6.573033025459937
ENSG00000188818	9.919231567315747e-18	8.34389855739926
ENSG00000149273	1.070956947857282e-17	8.948367231584678
ENSG00000162878	1.1953240094164534e-17	4.9956339950165125
ENSG00000260401	1.2316491086992635e-17	7.27420911087335
ENSG00000112531	1.3119527043465972e-17	8.859298405673744
ENSG00000237991	1.374411022696756e-17	6.495080547266909
ENSG00000136810	1.378983029167594e-17	8.907881401625161
ENSG00000179456	1.3974217004969328e-17	8.57024175077603
ENSG00000166268	1.5132772044645794e-17	6.696349221103386
ENSG00000186153	1.513277204464601e-17	8.464363688986966
ENSG00000198521	1.5591256553768308e-17	6.905330090179316
ENSG00000108107	1.606345040693064e-17	8.940270065592774
ENSG00000261400	1.7392770026572306e-17	3.3277532828372864
ENSG00000154358	1.7918781511324616e-17	8.77473476698788
ENSG00000109685	1.8217764592874842e-17	8.8714441546616
ENSG00000236854	1.8460492554902657e-17	3.546742218889335
ENSG00000147003	1.908136937899608e-17	5.4268815764909375
ENSG00000227097	1.939949359253784e-17	8.857770293321186
ENSG00000229766	2.0656836987997868e-17	6.064545932315639
ENSG00000162244	2.334062337492432e-17	8.940270065592774
ENSG00000172365	2.5179482984723664e-17	3.5956101950202295
ENSG00000099326	2.770301529569861e-17	8.883589903649453
ENSG00000164346	2.9880572667519506e-17	8.902304706276652
ENSG00000224032	3.0375858431708726e-17	8.779319104045552
ENSG00000233927	3.0879246083048254e-17	8.940270065592774
ENSG00000052126	3.1390866344324993e-17	7.218023181150143
ENSG00000243276	3.341247251698419e-17	7.064022260729261
ENSG00000237857	3.486918118206739e-17	7.838143864226236
ENSG00000255760	3.486918118206789e-17	5.970784516869875
ENSG00000231193	3.5445993266559643e-17	4.851289367601514
ENSG00000187098	3.6628017104479276e-17	7.77898619816969
ENSG00000171792	3.949633534633985e-17	8.599574190038526
ENSG00000130734	4.4002814386366357e-17	8.523643471406286
ENSG00000115649	4.9016027309789784e-17	8.829430212349527
ENSG00000130560	5.130942828179278e-17	8.78084721639811
ENSG00000134698	5.301209289463915e-17	8.69376310706885
ENSG00000078177	5.884412421332675e-17	8.853721710325235
ENSG00000109046	5.903622895677851e-17	8.85120123968184
ENSG00000198960	6.552133889766654e-17	8.512033476480154
ENSG00000182742	6.768853037787186e-17	7.075760231058198
ENSG00000094631	6.969939248759626e-17	8.839055490693989
ENSG00000204387	7.084189234468189e-17	8.895735652637308
ENSG00000240298	7.176918120338086e-17	5.61463482343506
ENSG00000166411	7.511000447619367e-17	8.797041548381916
ENSG00000250148	7.758980414358297e-17	2.413205267689022
ENSG00000105640	8.636033540422456e-17	8.944318648588725
ENSG00000237212	8.891751567953889e-17	5.396353563341412
ENSG00000148090	9.304458820775531e-17	8.725695166807347
ENSG00000239183	9.456388586483815e-17	6.012938860825199
ENSG00000102271	1.0387086440376413e-16	4.171567366964228
ENSG00000204219	1.052235569318542e-16	6.802436472585642
ENSG00000180530	1.1009628289501922e-16	8.38092384900949
ENSG00000214274	1.1556422621531475e-16	7.765707548708637
ENSG00000119421	1.1706704298470694e-16	8.740817990667711
ENSG00000177628	1.1897270228548064e-16	8.8714441546616
ENSG00000121406	1.2608993470105172e-16	8.248717282078097
ENSG00000065320	1.2649742429402977e-16	4.348384440052536
ENSG00000127946	1.2814041547248974e-16	8.401166763989245
ENSG00000120519	1.3022378695595062e-16	8.625929554428513
ENSG00000173207	1.3623666389481892e-16	8.568713638423473
ENSG00000130255	1.4483715803582748e-16	8.940270065592774
ENSG00000228933	1.5151501565145998e-16	5.378642670980735
ENSG00000180660	1.559673770199306e-16	6.825165441486631
ENSG00000188825	1.564699815619623e-16	7.043105371894879
ENSG00000198917	1.5849642725137253e-16	8.72363130039307
ENSG00000129595	1.5849642725137253e-16	8.767173355057698
ENSG00000157625	1.636765071980288e-16	8.729207995741579
ENSG00000130340	1.6848116298390517e-16	8.464951733633631
ENSG00000133872	1.7121026035966918e-16	8.93217289960087
ENSG00000101746	1.790858811850924e-16	7.881613495118908
ENSG00000137177	1.7908588118509493e-16	7.540688187054625
ENSG00000064787	1.8433639029427649e-16	8.156038051580742
ENSG00000175806	1.9342668451772116e-16	8.4011144734043
ENSG00000119446	1.959245391132966e-16	8.78084721639811
ENSG00000146904	2.0166163880000918e-16	5.361598215342636
ENSG00000226926	2.3442356366386464e-16	4.3775721145763935
ENSG00000131725	2.382036920237738e-16	8.624401442075957
ENSG00000152582	2.459452236367337e-16	8.773742408697043
ENSG00000116852	2.5312446635270115e-16	8.82385351700102
ENSG00000143499	2.7680781239677913e-16	8.71558642498611
ENSG00000166321	2.812611905808895e-16	7.867085977852919
ENSG00000226833	2.988378272757124e-16	4.833573654438407
ENSG00000151287	3.362317620514355e-16	7.723491449574481
ENSG00000270012	3.4162663241353208e-16	7.666726583218273
ENSG00000149972	3.471068530381827e-16	8.833478795345478
ENSG00000130159	3.571905931537338e-16	8.757548076713238
ENSG00000120784	3.68733800567383e-16	6.355368700100607
ENSG00000158716	3.794367669241018e-16	8.430244755844713
ENSG00000144713	3.9669772053428877e-16	8.948367231584678
ENSG00000106993	3.9669772053428877e-16	8.684137828724392
ENSG00000214711	4.0304814920261516e-16	6.2686303009470254
ENSG00000186468	4.0949880839203486e-16	8.915978567617064
ENSG00000230207	4.4050759320163377e-16	7.187408882586825
ENSG00000266258	4.4050759320164003e-16	2.6398845593525384
ENSG00000124785	4.4190708587708173e-16	7.211432162903554
ENSG00000082293	4.475490354028047e-16	4.877958635739796
ENSG00000230131	4.605044328434486e-16	6.113699999291667
ENSG00000269696	4.968877860801968e-16	4.2983428323261155
ENSG00000233379	5.112502245110531e-16	5.138297350805696
ENSG00000138814	5.260218604434237e-16	8.827902099996969
ENSG00000163754	5.361026079494444e-16	8.855249822677791
ENSG00000270102	5.429286909639497e-16	6.450246049473914
ENSG00000123684	5.515819166060032e-16	8.417308805388107
ENSG00000169239	5.67501756747597e-16	8.252818155658993
ENSG00000198081	6.102733359767224e-16	8.54892732767283
ENSG00000165171	7.100347405284155e-16	6.280354117401973
ENSG00000244165	7.420478259305326e-16	8.229721172796207
ENSG00000267401	7.420478259305326e-16	4.825178312767871
ENSG00000165006	7.514529618969215e-16	8.79956201902531
ENSG00000090581	7.633747951392305e-16	8.842568319628215
ENSG00000148484	7.633747951392305e-16	8.815756351009115
ENSG00000197647	7.754830633681431e-16	7.99831305773278
ENSG00000168159	8.336648797437228e-16	8.891687069641355
ENSG00000224596	8.362898591474744e-16	4.049626554408421
ENSG00000182220	8.739065798440684e-16	8.845624544333333
ENSG00000164967	8.989645497743482e-16	8.69050472554165
ENSG00000258920	8.989645497743673e-16	7.9539016517667935
ENSG00000137054	9.103275408902516e-16	8.786423911746619
ENSG00000047346	9.393581981689405e-16	8.93217289960087
ENSG00000171119	9.54213883971533e-16	5.760018568872413
ENSG00000182154	1.0417870140105153e-15	8.81881257571423
ENSG00000076662	1.0582382163212844e-15	8.944318648588725
ENSG00000136856	1.0749454548618983e-15	8.639603415768926
ENSG00000107745	1.137272752294672e-15	8.725159412745626
ENSG00000177731	1.2259470078059819e-15	8.906353289272603
ENSG00000204681	1.2452611597818993e-15	7.679080377776861
ENSG00000147853	1.2609281698051538e-15	8.8795413206535
ENSG00000229914	1.3590937411353524e-15	6.481434754194433
ENSG00000241324	1.3761714048905114e-15	6.874401666639102
ENSG00000141736	1.3978161767759582e-15	7.928623350080528
ENSG00000122705	1.4197964299045569e-15	8.837527378341429
ENSG00000237434	1.460222692863256e-15	4.265607311918114
ENSG00000173153	1.460222692863256e-15	8.839055490693989
ENSG00000130810	1.460222692863256e-15	7.649050874886574
ENSG00000158710	1.460222692863256e-15	8.915978567617064
ENSG00000213885	1.5736559820051718e-15	6.32219192752193
ENSG00000156427	1.664389304256994e-15	5.76227692714016
ENSG00000260521	1.6695785141256842e-15	6.055672762935934
ENSG00000136908	1.6695785141256842e-15	8.826909741706134
ENSG00000170899	1.6904952882437702e-15	8.36546742790949
ENSG00000133640	1.7170047551163434e-15	3.832114355920067
ENSG00000196372	1.7712587926573558e-15	7.3584154857451765
ENSG00000163931	1.850063211614249e-15	8.903832818629208
ENSG00000251680	1.9263276328815775e-15	4.212712364009266
ENSG00000155792	1.932320836899403e-15	8.863346988669695
ENSG00000207954	1.9625636033705015e-15	5.883839115959535
ENSG00000235280	1.98709326876743e-15	5.624916259953515
ENSG00000230852	2.043395150641249e-15	2.157057841715302
ENSG00000219626	2.0753502770555448e-15	7.713094395580856
ENSG00000250978	2.0753502770555743e-15	3.6851848073100397
ENSG00000239815	2.0753502770555743e-15	6.182278081830218
ENSG00000236796	2.0753502770555743e-15	5.372977889513879
ENSG00000248458	2.1407451063912682e-15	4.729661148255945
ENSG00000102158	2.1674679484297993e-15	8.911929984621112
ENSG00000137818	2.2636124936576254e-15	8.948367231584678
ENSG00000234160	2.2989584996080364e-15	7.3667006027944035
ENSG00000272143	2.3348482831898403e-15	5.129697865382849
ENSG00000156140	2.4082922528733425e-15	4.170771514007932
ENSG00000197958	2.6262641863318558e-15	8.936221482596823
ENSG00000187123	2.7003709546637247e-15	5.3269698262948255
ENSG00000120280	2.742427814823707e-15	8.687448500836537
ENSG00000230565	2.8197628573938688e-15	6.856661414768371
ENSG00000188906	3.074363853946934e-15	8.782375328750668
ENSG00000166401	3.1221539618016855e-15	7.953125772474763
ENSG00000261786	3.122153961801752e-15	8.750443269012171
ENSG00000232346	3.2100277558580616e-15	7.3363161979971
ENSG00000046604	3.2598948766488634e-15	6.83746712649633
ENSG00000144040	3.653407227217013e-15	8.609199468382986
ENSG00000235776	3.6646678736951776e-15	6.18682463913547
ENSG00000130779	3.66466787369523e-15	8.865867459313089
ENSG00000233762	3.825954324062549e-15	7.932346769264917
ENSG00000184258	4.234318446366879e-15	4.16066032027466
ENSG00000105341	4.234318446366879e-15	8.728215637450742
ENSG00000257543	4.2866464571355035e-15	5.897880961070099
ENSG00000174132	4.2866464571355035e-15	8.87549273765755
ENSG00000198795	4.299827691968859e-15	5.055082436649035
ENSG00000203930	4.7579381268105436e-15	3.7398233222885398
ENSG00000165195	4.816634899978669e-15	8.727679883389019
ENSG00000160293	4.876044904700259e-15	8.179402353089866
ENSG00000171469	4.951323397403822e-15	8.7752705210496
ENSG00000107242	5.027746531920778e-15	8.895735652637308
ENSG00000223949	5.089720684610134e-15	4.7234518241868475
ENSG00000137070	5.3288987419158754e-15	8.591477024046622
ENSG00000082512	5.411059098384335e-15	8.588754396581146
ENSG00000165891	5.4944670255223135e-15	8.314082654659988
ENSG00000164334	5.5621041377314374e-15	3.96892954591498
ENSG00000152402	5.647804859036267e-15	7.702270382068649
ENSG00000175395	5.647804859036267e-15	8.250781148492377
ENSG00000158555	5.71730084425337e-15	8.441600303363815
ENSG00000130312	5.71730084425337e-15	8.80361060202126
ENSG00000236998	5.71730084425337e-15	5.4433229725025205
ENSG00000114698	5.734806047440274e-15	6.000956186860651
ENSG00000104765	5.8053563759963794e-15	8.81323588036572
ENSG00000105202	5.894747538227276e-15	8.895735652637308
ENSG00000173581	5.985494268537119e-15	8.551983552377946
ENSG00000225697	5.985494268537119e-15	8.777790991692996
ENSG00000008853	6.152319179067212e-15	8.621345217370841
ENSG00000140750	6.701168219802535e-15	8.51356158883271
ENSG00000102409	6.701168219802535e-15	8.684594432953505
ENSG00000120093	7.014750403449833e-15	7.286952915685261
ENSG00000231738	7.1007851737490654e-15	5.328457086444353
ENSG00000228487	7.209791390871936e-15	7.050739958205675
ENSG00000254754	7.298181643285216e-15	2.658215442262354
ENSG00000166816	7.410171617947946e-15	8.290326910746
ENSG00000137309	7.523853820965117e-15	8.848145014976726
ENSG00000088881	7.732826753099212e-15	6.24996354578201
ENSG00000147400	7.732826753099212e-15	8.650221052404223
ENSG00000143603	7.851382233994471e-15	8.89420754028475
ENSG00000242615	7.851382233994583e-15	5.439781871947211
ENSG00000124357	8.093889235469018e-15	8.867395571665647
ENSG00000255438	8.093889235469018e-15	6.393469861476121
ENSG00000249167	8.192944524876346e-15	3.5471633067254125
ENSG00000111276	8.549132125464633e-15	8.887638486645404
ENSG00000110700	9.057029120043974e-15	8.940270065592774
ENSG00000104219	9.057029120043974e-15	8.817284463361672
ENSG00000255516	9.195552908986784e-15	3.289962566423319
ENSG00000221983	9.74123335110719e-15	8.944318648588725
ENSG00000235670	9.86011356402461e-15	4.022053045011779
ENSG00000162913	1.0163600819969707e-14	6.309680192639862
ENSG00000203801	1.0163600819969707e-14	6.1850351623212445
ENSG00000188419	1.0287555133934656e-14	8.658318218396126
ENSG00000173221	1.0287555133934801e-14	8.93217289960087
ENSG00000153179	1.0444593265547165e-14	8.60820711009215
ENSG00000176928	1.0603991569065537e-14	7.568142154767007
ENSG00000104921	1.0896967868866831e-14	8.050253795969374
ENSG00000249348	1.1063161938584439e-14	7.683189684785832
ENSG00000245017	1.1231851517122547e-14	6.104579660385309
ENSG00000146276	1.1368624701793958e-14	5.717686803857457
ENSG00000156976	1.1860372004332275e-14	8.948367231584678
ENSG00000174748	1.2041024098588834e-14	8.944318648588725
ENSG00000179299	1.222438516112377e-14	7.4201316752732795
ENSG00000273002	1.2410495155073931e-14	6.979880354468487
ENSG00000171159	1.2752550238458085e-14	8.776798633402159
ENSG00000168405	1.2752550238458085e-14	8.907881401625161
ENSG00000273056	1.2752550238458085e-14	5.479099296138137
ENSG00000179085	1.2752550238458448e-14	8.726151771036463
ENSG00000126217	1.3303171280525788e-14	7.6172844677266935
ENSG00000164741	1.3505441387846038e-14	8.120517226091568
ENSG00000179899	1.3505441387846038e-14	5.169482670666101
ENSG00000157216	1.4475575094114025e-14	8.827902099996969
ENSG00000136643	1.4475575094114025e-14	8.755027606069843
ENSG00000188342	1.4475575094114025e-14	8.753499493717285
ENSG00000165688	1.4918478811175805e-14	8.821333046357623
ENSG00000136149	1.4918478811175805e-14	7.908714032340408
ENSG00000261739	1.532848396025581e-14	8.69959424982439
ENSG00000143195	1.5561037936204807e-14	6.09879535249521
ENSG00000125459	1.574957927439319e-14	8.738297520024316
ENSG00000260027	1.579706496189383e-14	7.0112832057169125
ENSG00000198380	1.5988421438540664e-14	8.899784235633259
ENSG00000236914	1.5988421438540664e-14	5.475364685274389
ENSG00000167186	1.5988421438540664e-14	8.293637582858144
ENSG00000269890	1.7185426847548774e-14	6.39395401601808
ENSG00000239268	1.7870206194427617e-14	4.53721264218091
ENSG00000214097	1.7923980615155864e-14	5.0570475215329695
ENSG00000144589	1.819525163566425e-14	8.688186411720343
ENSG00000181524	1.891961684701892e-14	8.295315561447843
ENSG00000125841	1.9496071741342776e-14	8.200643180940741
ENSG00000173208	1.9790748975768324e-14	8.725695166807347
ENSG00000107201	1.9790748975768605e-14	8.791464853033405
ENSG00000105649	2.0332258424900578e-14	7.632091438602933
ENSG00000143768	2.033225842490087e-14	6.78725083899133
ENSG00000159840	2.033225842490087e-14	8.59246938233746
ENSG00000134339	2.09510528920736e-14	4.380351924768745
ENSG00000165168	2.0951052892074196e-14	8.878013208300944
ENSG00000232940	2.0951052892074196e-14	6.254799567851778
ENSG00000206120	2.12037292084762e-14	6.13223414703504
ENSG00000143653	2.1523796665323707e-14	8.442038481773343
ENSG00000139352	2.1523796665323707e-14	6.6660617190879785
ENSG00000144354	2.1523796665323707e-14	5.5190483654054585
ENSG00000271344	2.2111947728584646e-14	7.075932214272018
ENSG00000170889	2.3758808051053097e-14	8.944318648588725
ENSG00000117242	2.4480110108361723e-14	7.918005713445233
ENSG00000166896	2.5147686140080895e-14	8.148594092059758
ENSG00000126733	2.6221915828499547e-14	3.8267912224137444
ENSG00000148399	2.6221915828499733e-14	8.867395571665647
ENSG00000173295	2.6936213051534377e-14	7.488887235960311
ENSG00000123144	2.7341285389372635e-14	8.8714441546616
ENSG00000136891	2.8085580932050002e-14	8.80513871437382
ENSG00000091428	2.850765922992e-14	8.821333046357623
ENSG00000167136	2.850765922992e-14	7.766705461579756
ENSG00000148335	2.850765922992e-14	8.643116244703156
ENSG00000151553	2.9722977380115277e-14	8.747922798368778
ENSG00000182899	3.0169262994762935e-14	8.948367231584678
ENSG00000272016	3.016926299476336e-14	6.6290661391041175
ENSG00000245954	3.062214268389364e-14	7.617569864796911
ENSG00000057468	3.108171224949724e-14	6.458913015225124
ENSG00000233585	3.1454249864439346e-14	5.462392803382074
ENSG00000162373	3.1454249864439346e-14	6.505281809941628
ENSG00000221413	3.240492960484866e-14	2.1151202035994188
ENSG00000095059	3.3284686871104634e-14	8.849673127329284
ENSG00000213442	3.3284686871104634e-14	8.531538480576105
ENSG00000254343	3.378355522354323e-14	8.294577650564037
ENSG00000273382	3.4289780951090876e-14	6.206474429737059
ENSG00000196867	3.5747268179211854e-14	5.77572513818379
ENSG00000094804	3.7265686632985634e-14	8.630768338893217
ENSG00000167614	3.7711059755629574e-14	7.078050829247323
ENSG00000262089	3.771105975563011e-14	5.781781069912663
ENSG00000218175	3.8847539633121134e-14	8.445648886359766
ENSG00000102316	3.989914965615822e-14	8.890158957288799
ENSG00000074054	4.110048118876111e-14	8.841575961337382
ENSG00000164122	4.284235130087198e-14	5.945729994236575
ENSG00000144645	4.284235130087198e-14	8.920027150613016
ENSG00000144671	4.400027796410593e-14	4.607423701062547
ENSG00000026103	4.5188989839265716e-14	7.76496396683259
ENSG00000170989	4.532300400528578e-14	6.709229579022206
ENSG00000258118	4.64092913843722e-14	2.7776205352481274
ENSG00000145050	4.710118939187743e-14	8.924075733608968
ENSG00000107104	4.78032358668929e-14	8.924075733608968
ENSG00000150873	4.78032358668929e-14	3.3149431647121093
ENSG00000150967	4.982420934910926e-14	8.865867459313089
ENSG00000213402	4.982420934910926e-14	8.6799393794913
ENSG00000221968	5.13190051770886e-14	8.651213410695059
ENSG00000198108	5.4121649018573263e-14	8.75601996436068
ENSG00000158714	5.4926534668082784e-14	6.4757965492314025
ENSG00000118705	5.574319593604346e-14	8.944318648588725
ENSG00000102265	5.657180216479021e-14	8.852193597972677
ENSG00000130811	5.809394439945036e-14	8.907881401625161
ENSG00000186056	5.965636765072857e-14	8.429050240731792
ENSG00000260719	6.054217044717186e-14	8.392560703183284
ENSG00000158458	6.309184528806238e-14	8.4011144734043
ENSG00000181163	6.40278106813395e-14	8.948367231584678
ENSG00000162869	6.594091235568974e-14	8.696283577712247
ENSG00000089177	6.871405681197127e-14	8.367654301313246
ENSG00000159259	7.055705436250517e-14	7.892820883768298
ENSG00000176732	7.160186741348756e-14	6.095647950819033
ENSG00000180592	7.24486645168279e-14	4.953840819490039
ENSG00000213755	7.352102695942065e-14	4.505818883753795
ENSG00000155974	7.460900188876544e-14	8.614574006909411
ENSG00000158089	7.46090018887665e-14	6.024473474255241
ENSG00000100316	7.549077283470856e-14	8.948367231584678
ENSG00000232324	7.571281269341624e-14	3.5251555752262305
ENSG00000181191	7.660741528690156e-14	8.64265964047404
ENSG00000163673	7.660741528690265e-14	4.32476070854788
ENSG00000106018	7.660741528690265e-14	6.627654124449372
ENSG00000213513	7.888967021402348e-14	4.106358812056192
ENSG00000172379	8.100080905818294e-14	8.433323619742662
ENSG00000143882	8.100080905818294e-14	8.102001367270294
ENSG00000224738	8.219757826233554e-14	4.843168373772239
ENSG00000102007	8.341173847309938e-14	8.891687069641355
ENSG00000104381	8.341173847309938e-14	7.786872105574699
ENSG00000129474	8.439575494280021e-14	6.601257490421111
ENSG00000205339	8.439575494280021e-14	8.920027150613016
ENSG00000164056	8.793058644060095e-14	8.014240405238615
ENSG00000000460	8.793058644060095e-14	7.971454353109014
ENSG00000166428	8.818857539735646e-14	7.800479688321811
ENSG00000127184	8.922799836503059e-14	8.920027150613016
ENSG00000137720	9.027947078256775e-14	8.783367687041503
ENSG00000170890	9.187957282271474e-14	3.8339280954321837
ENSG00000183943	9.269005302026236e-14	8.392024949121561
ENSG00000260625	9.296177278002162e-14	6.266437511107778
ENSG00000172687	9.798888848820008e-14	6.337301803961452
ENSG00000008226	9.943214323020575e-14	8.620352859080006
ENSG00000053371	1.0388853393805136e-13	8.511954326647546
ENSG00000214612	1.0510971677128835e-13	5.956351356720291
ENSG00000181418	1.0541721206552944e-13	7.507022761537286
ENSG00000204262	1.0949608679908685e-13	7.862801373269525
ENSG00000106785	1.094960867990884e-13	8.773742408697043
ENSG00000120256	1.1110588240967203e-13	8.312097938078313
ENSG00000100206	1.1439562525482373e-13	6.304868556074923
ENSG00000147324	1.157381842929987e-13	7.410721900880983
ENSG00000104447	1.191627572814751e-13	6.8648060286057415
ENSG00000086598	1.191627572814751e-13	8.936221482596823
ENSG00000021826	1.2091222428766737e-13	7.956116835355625
ENSG00000125691	1.2412515178777752e-13	8.948367231584678
ENSG00000183023	1.259462430318177e-13	8.418151297441803
ENSG00000218426	1.3466745570615706e-13	8.353444685911114
ENSG00000264920	1.3466745570615802e-13	7.449624231298794
ENSG00000213523	1.402640157427769e-13	8.755027606069843
ENSG00000181798	1.4026401574277791e-13	7.157689528118182
ENSG00000166483	1.4231771625795923e-13	8.447712752774047
ENSG00000226856	1.4231771625795923e-13	5.365807122763934
ENSG00000208028	1.460891639366333e-13	7.551805733151132
ENSG00000196437	1.499588606902141e-13	7.670715863430006
ENSG00000110002	1.5039500034776092e-13	8.73325657873753
ENSG00000163249	1.5663354279678136e-13	8.650221052404223
ENSG00000119383	1.5663354279678358e-13	8.883589903649453
ENSG00000259560	1.5892270694215238e-13	5.691808728876452
ENSG00000158813	1.6077769909038714e-13	7.396255075635988
ENSG00000220583	1.6077769909038941e-13	6.71942923576558
ENSG00000138172	1.6265398008217776e-13	7.961998817758697
ENSG00000269533	1.6502963465708959e-13	4.1176151147041296
ENSG00000107816	1.6988376596482182e-13	8.61378380544066
ENSG00000171189	1.6988376596482182e-13	5.652522789423984
ENSG00000259026	1.769162056919704e-13	4.535747428035316
ENSG00000092096	1.8211386566105228e-13	8.433555427956856
ENSG00000146374	1.8423471835479832e-13	4.5958532733419055
ENSG00000139644	1.869199638231745e-13	8.936221482596823
ENSG00000165684	1.869199638231758e-13	8.769693825701092
ENSG00000124635	1.9240642489051412e-13	8.584170059523473
ENSG00000228798	1.9690933790927084e-13	4.66901764657486
ENSG00000135253	2.0268391519468884e-13	8.523107717344566
ENSG00000152409	2.0268391519468884e-13	8.906353289272603
ENSG00000147251	2.050400868432608e-13	8.743874215372825
ENSG00000128165	2.056333253543806e-13	8.825381629353576
ENSG00000234444	2.1660482337902873e-13	8.478906901628736
ENSG00000124795	2.1723094595458697e-13	8.236702973507796
ENSG00000078061	2.1723094595458697e-13	8.842568319628215
ENSG00000156738	2.2618578677720044e-13	7.814840620898499
ENSG00000233217	2.2618578677720044e-13	4.06938072958742
ENSG00000142279	2.2618578677720205e-13	5.583853698557262
ENSG00000167118	2.294711065737933e-13	8.79956201902531
ENSG00000214717	2.2947110657379493e-13	8.64617246940827
ENSG00000182050	2.321331037778346e-13	7.048876118151814
ENSG00000165283	2.3280333304846103e-13	8.873964625304993
ENSG00000231327	2.3550332872704563e-13	6.055126554127005
ENSG00000162607	2.3892165077509595e-13	8.814228238656558
ENSG00000038002	2.4519799280422793e-13	8.886110374292846
ENSG00000149295	2.52361920857776e-13	5.704002226810343
ENSG00000255547	2.5898515138476145e-13	3.7973460715417784
ENSG00000187243	2.5898515138476514e-13	4.169240991727414
ENSG00000271147	2.5898515138476514e-13	8.017771325824066
ENSG00000178922	2.5898515138476514e-13	8.650677656633336
ENSG00000119906	2.5898515138476514e-13	8.751971381364728
ENSG00000263164	2.627382615463837e-13	3.74148714851209
ENSG00000228643	2.69629077906953e-13	5.150889956504408
ENSG00000196154	2.7353376367024115e-13	8.740615833845625
ENSG00000105894	2.7749402781196234e-13	7.259815180551922
ENSG00000188153	2.8070277723774554e-13	8.111414095872343
ENSG00000267687	2.880564266216021e-13	2.8212537179535566
ENSG00000171827	2.9222328201187547e-13	5.826360855651253
ENSG00000170417	3.0073554304769033e-13	8.256612291247915
ENSG00000180815	3.0073554304769033e-13	5.207571235390531
ENSG00000123570	3.086046942925522e-13	6.962740182442105
ENSG00000013016	3.130635463977142e-13	8.67397679631821
ENSG00000127920	3.166761729989034e-13	7.4333996499805615
ENSG00000203761	3.3440353541993327e-13	7.919293700567482
ENSG00000102871	3.3440353541993327e-13	8.796505794320195
ENSG00000151414	3.3440353541993327e-13	8.834471153636315
ENSG00000105146	3.3440353541994044e-13	6.839522067008247
ENSG00000119900	3.353631028033192e-13	8.802082489668702
ENSG00000232995	3.3825807417392835e-13	7.09280373312661
ENSG00000236204	3.392285127624095e-13	6.459548919327084
ENSG00000229414	3.4808652292876443e-13	2.954103203016669
ENSG00000183955	3.4808652292876443e-13	8.709957439052657
ENSG00000165138	3.480865229287669e-13	8.833478795345478
ENSG00000081760	3.490846715082714e-13	8.69880404835564
ENSG00000158321	3.5310547748293943e-13	6.164480536045732
ENSG00000242732	3.5819554920208624e-13	7.917177543568257
ENSG00000005108	3.675400603127209e-13	6.784466297082006
ENSG00000213930	3.675400603127209e-13	8.76213241377091
ENSG00000235065	3.8255425036465695e-13	7.8298261155926605
ENSG00000226086	3.880612493947689e-13	5.4222243493842495
ENSG00000120805	3.880612493947689e-13	8.863346988669695
ENSG00000196642	3.925228862155271e-13	8.895735652637308
ENSG00000140464	3.981708868011502e-13	8.853721710325235
ENSG00000153291	3.981708868011502e-13	6.9524914453847995
ENSG00000165804	3.9931003484175056e-13	8.244636285254202
ENSG00000116147	4.0274673336580493e-13	5.433294831163537
ENSG00000242247	4.050539997940079e-13	8.886110374292846
ENSG00000261231	4.097075760852512e-13	6.0527960070578715
ENSG00000267169	4.155984970072809e-13	7.532738907464709
ENSG00000169857	4.20371104892917e-13	8.7752705210496
ENSG00000197565	4.2519757061003123e-13	7.921599143149484
ENSG00000198648	4.2641267210807013e-13	8.027987745419392
ENSG00000099994	4.264126721080762e-13	6.939894570725047
ENSG00000150054	4.3750329466065435e-13	6.699899151880395
ENSG00000123975	4.38752950377802e-13	8.705908856056706
ENSG00000198157	4.4378675040361897e-13	8.31660312530338
ENSG00000166562	4.875398951010273e-13	8.924075733608968
ENSG00000228748	4.931232418165104e-13	4.954766434612533
ENSG00000168556	5.001908572884933e-13	8.454615403653028
ENSG00000236552	5.073579983020864e-13	8.72363130039307
ENSG00000176371	5.279672507005419e-13	8.459322747700178
ENSG00000107223	5.294704252433329e-13	8.924075733608968
ENSG00000162409	5.294704252433403e-13	3.2841617001474557
ENSG00000136819	5.416481970823027e-13	8.839055490693989
ENSG00000197747	5.431896404183334e-13	8.77122193805365
ENSG00000229278	5.493986391000297e-13	3.7707781111877248
ENSG00000115841	5.493986391000297e-13	8.366995540262046
ENSG00000101695	5.572580380733988e-13	7.294235663266261
ENSG00000070610	5.716843397425424e-13	8.903832818629208
ENSG00000223387	5.798568816411892e-13	4.3473743706723065
ENSG00000063660	5.881442026770506e-13	7.356518686592555
ENSG00000189143	5.881442026770506e-13	5.660821233073497
ENSG00000169071	5.881442026770506e-13	8.46545507386741
ENSG00000215386	6.277896167071698e-13	6.95669446391996
ENSG00000131089	6.277896167071698e-13	8.749450910721334
ENSG00000114023	6.295716361635336e-13	8.745402327725383
ENSG00000254650	6.815367136254697e-13	5.581130821851286
ENSG00000147852	7.090771478065413e-13	7.021761297399568
ENSG00000188636	7.191756581735337e-13	8.113704834205755
ENSG00000241978	7.191756581735337e-13	6.256468141083621
ENSG00000114270	7.482092828627277e-13	8.359021381259621
ENSG00000260990	7.545789984143179e-13	5.485807557994809
ENSG00000103707	7.674786810159551e-13	8.546942611091158
ENSG00000198937	7.67478681015966e-13	8.628985779133629
ENSG00000136848	7.761985843241401e-13	8.660838689039519
ENSG00000083067	8.400233847737768e-13	6.693454465333449
ENSG00000089220	8.423957347460843e-13	8.920027150613016
ENSG00000226029	8.763079628582168e-13	6.256845586114411
ENSG00000102054	9.013485624659957e-13	8.883589903649453
ENSG00000222222	9.375900853413972e-13	4.119581133978353
ENSG00000164924	9.482051731429352e-13	8.93217289960087
ENSG00000250220	9.616401765408152e-13	5.754419072787955
ENSG00000148730	1.0002609645727124e-12	8.865867459313089
ENSG00000120217	1.0002609645727266e-12	8.55656788943562
ENSG00000231500	1.0030771705607563e-12	8.948367231584678
ENSG00000236772	1.0258889899425036e-12	4.393293793790914
ENSG00000137876	1.0551214275497011e-12	8.907881401625161
ENSG00000172955	1.082129228861175e-12	6.186067401271418
ENSG00000266088	1.0851716924885755e-12	3.173946963200148
ENSG00000158427	1.0974257968924508e-12	7.728669385859101
ENSG00000136758	1.1129347087399581e-12	8.899784235633259
ENSG00000222375	1.141395112005532e-12	5.12105735186899
ENSG00000112218	1.1575140948829815e-12	8.16864040479771
ENSG00000258847	1.157514094883002e-12	3.927298970359035
ENSG00000107518	1.2208309565788985e-12	5.045005126884633
ENSG00000136933	1.269650345495555e-12	8.709755282230573
ENSG00000177600	1.3389839810496758e-12	8.936221482596823
ENSG00000172362	1.4080922803495735e-12	3.4634327822625184
ENSG00000230516	1.4080922803495735e-12	3.220067303581651
ENSG00000186310	1.427902883548257e-12	5.837175052625076
ENSG00000145431	1.4683487960235572e-12	6.834500506574941
ENSG00000176871	1.4848403433196154e-12	8.544422140447764
ENSG00000137806	1.505710762119595e-12	8.78489579939406
ENSG00000258449	1.5057107621196057e-12	5.278496135791135
ENSG00000107331	1.6099674048550992e-12	8.788944382390012
ENSG00000260589	1.6280195324461267e-12	5.40420178475195
ENSG00000181544	1.6740240302912638e-12	7.325321106965298
ENSG00000101888	1.6927811789630692e-12	8.571234109066866
ENSG00000140548	1.6927811789630933e-12	8.69376310706885
ENSG00000260063	1.716518053062689e-12	6.2581045689716825
ENSG00000136631	1.716518053062689e-12	8.709957439052657
ENSG00000140374	1.716518053062689e-12	8.876485095948386
ENSG00000053918	1.7847338684999574e-12	8.548725170850746
ENSG00000139626	1.835082284353149e-12	8.928124316604919
ENSG00000136895	1.8815866826433407e-12	8.466427555401246
ENSG00000104738	1.881586682643354e-12	8.722103188040512
ENSG00000197992	1.956236335235421e-12	4.5127921954966475
ENSG00000166068	1.9835955155703995e-12	8.615566365200246
ENSG00000187479	2.0057530632030298e-12	8.239779074969915
ENSG00000204682	2.0057530632030298e-12	3.7323180538460545
ENSG00000164647	2.0113303141672623e-12	6.100196206755105
ENSG00000185686	2.0113303141672623e-12	7.485150528526526
ENSG00000249258	2.0113303141672623e-12	2.671067793923711
ENSG00000137478	2.0281535910633108e-12	8.891687069641355
ENSG00000185834	2.0622156943441037e-12	7.306920358989098
ENSG00000175505	2.1143645429588267e-12	7.378424923816918
ENSG00000161243	2.1498475273567534e-12	4.3399250374292855
ENSG00000259331	2.167807616513575e-12	2.0078212248370995
ENSG00000260093	2.1738269869099106e-12	3.559965071636534
ENSG00000270093	2.1980690062922017e-12	4.942127692414334
ENSG00000198000	2.228745052898513e-12	8.8714441546616
ENSG00000196668	2.2598413277147298e-12	7.3923647923052505
ENSG00000231007	2.2598413277147298e-12	6.228687706456444
ENSG00000148384	2.316891662728056e-12	8.787416270037454
ENSG00000100266	2.3168916627280724e-12	8.59858183174769
ENSG00000173166	2.3426990300859276e-12	7.779630302875798
ENSG00000169255	2.3491948439635554e-12	6.508403505428959
ENSG00000116990	2.3491948439635723e-12	7.478513937928571
ENSG00000131943	2.381940101371394e-12	8.745402327725383
ENSG00000148824	2.408458585835514e-12	8.096503821754391
ENSG00000148498	2.602378485115631e-12	8.170864932784223
ENSG00000251478	2.6023784851156495e-12	2.8364552236899265
ENSG00000250493	2.6023784851156495e-12	5.830080120124496
ENSG00000264349	2.6095804977039015e-12	4.701352972135673
ENSG00000125648	2.638584732122672e-12	8.87549273765755
ENSG00000101997	2.638584732122672e-12	8.599574190038526
ENSG00000215595	2.780734028615902e-12	6.218832221934263
ENSG00000100994	2.780734028615912e-12	8.903832818629208
ENSG00000162836	2.8193744796120995e-12	8.668935855031423
ENSG00000134779	2.8193744796120995e-12	8.676040662732488
ENSG00000132640	2.8193744796121096e-12	8.878013208300944
ENSG00000136044	2.890259978393568e-12	8.764652884414305
ENSG00000215301	2.890259978393568e-12	8.944318648588725
ENSG00000198453	2.890259978393568e-12	7.805769522435347
ENSG00000145194	2.971074453294844e-12	8.446184640421487
ENSG00000271192	3.0123093884446893e-12	5.570678802894617
ENSG00000244398	3.0879526317878416e-12	8.357651568572278
ENSG00000198755	3.1307791128699012e-12	8.940270065592774
ENSG00000175283	3.1307791128699012e-12	8.670463967383979
ENSG00000069329	3.1654596010363736e-12	8.849673127329284
ENSG00000067057	3.1654596010363736e-12	6.590408317366047
ENSG00000272663	3.2898368078308944e-12	5.212896844273882
ENSG00000182310	3.29890221283659e-12	5.134542196809129
ENSG00000012061	3.3354096721005026e-12	8.835006907698036
ENSG00000136383	3.3354096721005026e-12	7.849240526527078
ENSG00000249948	3.3723136133829715e-12	8.606933445146622
ENSG00000083845	3.3816020427142126e-12	8.944318648588725
ENSG00000272677	3.419007527569112e-12	6.11342113742393
ENSG00000223722	3.419007527569112e-12	4.94261252698961
ENSG00000172216	3.4284221747371017e-12	8.785888157684896
ENSG00000078725	3.4284221747371017e-12	4.283214302744056
ENSG00000260660	3.466335884691169e-12	6.401239826654233
ENSG00000099139	3.5143071346531854e-12	6.143073142758473
ENSG00000131153	3.5143071346531854e-12	7.982993631630614
ENSG00000166348	3.652120116170834e-12	8.411986557446628
ENSG00000247735	3.743500767372177e-12	5.551675371068209
ENSG00000118162	3.743500767372204e-12	8.347411386333489
ENSG00000138640	3.795233605932628e-12	8.87549273765755
ENSG00000136930	3.8476679367078945e-12	8.863346988669695
ENSG00000269243	3.943847329935828e-12	7.266093949299288
ENSG00000249353	3.998295827178853e-12	7.799826481850892
ENSG00000256917	4.098168377742229e-12	5.2878584936181445
ENSG00000145476	4.154706836772198e-12	8.701860273060754
ENSG00000101940	4.154706836772198e-12	8.77122193805365
ENSG00000117407	4.2584114677204656e-12	8.266623457416959
ENSG00000095110	4.317118474476297e-12	8.176597165362113
ENSG00000119403	4.364655309663106e-12	8.619360500789169
ENSG00000248544	4.3766195549713326e-12	6.317909346941809
ENSG00000272841	4.376619554971348e-12	6.406343996689486
ENSG00000143862	4.376619554971348e-12	8.692234994716294
ENSG00000068308	4.376619554971348e-12	8.857770293321186
ENSG00000086730	4.4857562530251125e-12	8.797041548381916
ENSG00000260359	4.547537177384099e-12	8.815756351009115
ENSG00000155970	4.559993187290627e-12	5.297845537718338
ENSG00000156535	4.597562448712114e-12	6.997396162687551
ENSG00000185666	4.6608539766189194e-12	3.874436766043894
ENSG00000234377	4.6608539766189194e-12	5.626296767775725
ENSG00000243452	4.7250003121449755e-12	8.697811690064801
ENSG00000040199	4.7250003121449755e-12	8.7939853236768
ENSG00000170915	4.7769404400728196e-12	6.928376528362367
ENSG00000167283	4.842654038732232e-12	8.915978567617064
ENSG00000205078	4.842654038732232e-12	7.531172826703928
ENSG00000137824	4.909254494474732e-12	8.8714441546616
ENSG00000136521	4.909254494474732e-12	8.8795413206535
ENSG00000213339	4.909254494474732e-12	8.873964625304993
ENSG00000241852	4.909254494474749e-12	7.634409752424241
ENSG00000244247	4.963181272940126e-12	3.5715220356831443
ENSG00000134109	5.031407730353114e-12	8.940270065592774
ENSG00000135404	5.100554269788684e-12	8.93217289960087
ENSG00000125869	5.241656387569984e-12	8.837983982570544
ENSG00000171097	5.241656387569984e-12	8.486670470381002
ENSG00000105364	5.2991635166637915e-12	8.695291219421408
ENSG00000118197	5.2991635166637915e-12	8.739825632376874
ENSG00000107262	5.2991635166637915e-12	8.883589903649453
ENSG00000171735	5.3719186031008925e-12	8.481629529094215
ENSG00000243926	5.430827578950198e-12	5.619480338168952
ENSG00000227802	5.4308275789502176e-12	2.552989516677614
ENSG00000140988	5.4456535854356415e-12	8.944318648588725
ENSG00000232070	5.44565358543568e-12	5.259912353563817
ENSG00000013619	5.580887276985061e-12	6.997734442508369
ENSG00000250156	5.5808872769851e-12	4.030183114480552
ENSG00000163995	5.657435300828353e-12	5.316118900708867
ENSG00000099821	5.657435300828392e-12	8.849673127329284
ENSG00000197180	5.719414622420278e-12	6.775066417526941
ENSG00000259362	5.719414622420318e-12	4.273432547679341
ENSG00000231969	5.797826293451869e-12	4.050382917516283
ENSG00000177337	5.877292463940179e-12	5.192480124738375
ENSG00000256248	5.957827028806279e-12	4.260278023488582
ENSG00000237301	5.957827028806279e-12	5.238847263835469
ENSG00000122026	6.023033376358112e-12	8.940270065592774
ENSG00000143514	6.172318500310038e-12	8.769693825701092
ENSG00000184634	6.189128163438825e-12	8.855249822677791
ENSG00000255031	6.1891281634389345e-12	7.946829257893669
ENSG00000179862	6.256817126797308e-12	6.586556064817471
ENSG00000171365	6.273852535611889e-12	8.096881276150901
ENSG00000049768	6.342450407092444e-12	5.032043150121121
ENSG00000164236	6.429233268937767e-12	5.1047535467280545
ENSG00000160789	6.429233268937767e-12	8.920027150613016
ENSG00000110092	6.4467291182355825e-12	8.807659185017213
ENSG00000163453	6.517180832242874e-12	6.516730710511173
ENSG00000139239	6.606308411500662e-12	8.159033552272838
ENSG00000104205	6.678470503453484e-12	8.410584330931341
ENSG00000132846	6.769761334450272e-12	8.620352859080006
ENSG00000234719	6.843674476450446e-12	7.774405630586514
ENSG00000271086	6.843674476450494e-12	4.609911092395493
ENSG00000224545	6.843674476450494e-12	2.885742226280931
ENSG00000156313	6.862276118106947e-12	8.261530225545226
ENSG00000155254	6.937179987421601e-12	8.27888665881401
ENSG00000155495	7.031938537349552e-12	8.604831610324121
ENSG00000101134	7.1279665764692065e-12	4.139287130472602
ENSG00000144868	7.205714229364623e-12	8.50393631048825
ENSG00000126768	7.304069479769928e-12	8.759076189065794
ENSG00000066697	7.304069479769928e-12	8.559624114140734
ENSG00000163625	7.304069479769928e-12	8.418099006856856
ENSG00000251535	7.304069479769928e-12	2.9021925796688848
ENSG00000168028	7.383700865781351e-12	8.948367231584678
ENSG00000207146	7.383700865781351e-12	3.8497681819758
ENSG00000166913	7.40374141260314e-12	8.907881401625161
ENSG00000100678	7.586524190226695e-12	7.369199120776581
ENSG00000006453	7.586524190226775e-12	6.305191906941022
ENSG00000240342	7.689975405204496e-12	8.38769505947092
ENSG00000181218	7.689975405204578e-12	5.962138337629138
ENSG00000187742	7.773731620428338e-12	8.891687069641355
ENSG00000261645	7.87968614834788e-12	7.356727241047057
ENSG00000185112	7.879686148347935e-12	7.738321857619592
ENSG00000107863	7.879686148347935e-12	8.843104073689938
ENSG00000169184	7.965468603004864e-12	8.046059116210781
ENSG00000268061	7.987056952720963e-12	7.578852272420264
ENSG00000160404	7.987056952720963e-12	8.719582717397117
ENSG00000260855	7.987056952721047e-12	4.2871025475409805
ENSG00000179604	7.987056952721047e-12	7.242345522044329
ENSG00000237840	7.987056952721047e-12	6.4956329717510535
ENSG00000236719	8.095862577862048e-12	5.622190206938324
ENSG00000065183	8.18395276227556e-12	8.787416270037454
ENSG00000137106	8.206121805623284e-12	8.80361060202126
ENSG00000259562	8.29538855658847e-12	7.4969405447953426
ENSG00000119711	8.295388556588618e-12	8.736312803442644
ENSG00000147408	8.408312368961888e-12	8.8795413206535
ENSG00000106006	8.499735862581232e-12	4.896212159864642
ENSG00000107864	8.615387321177828e-12	8.572226467357702
ENSG00000170469	8.615387321177828e-12	8.307180003781005
ENSG00000272324	8.732581923552505e-12	1.8046400580143183
ENSG00000271553	8.732581923552505e-12	7.106573524452431
ENSG00000268218	8.827462213249444e-12	7.594563140927292
ENSG00000144895	8.827462213249444e-12	8.907881401625161
ENSG00000244436	8.85133983773269e-12	2.7587017554709257
ENSG00000179195	8.85133983773269e-12	8.895735652637308
ENSG00000236801	8.94748547101189e-12	7.070977652773518
ENSG00000218052	8.94748547101189e-12	7.89248728652866
ENSG00000118181	8.94748547101189e-12	8.940270065592774
ENSG00000101443	8.971681489582197e-12	5.650066317035202
ENSG00000167779	9.069108994938501e-12	5.771069194559666
ENSG00000212978	9.069108994938501e-12	8.14643119905587
ENSG00000184863	9.167574040303562e-12	8.928124316604919
ENSG00000125962	9.29213088583538e-12	8.517610171828663
ENSG00000117090	9.317240700664294e-12	8.891687069641355
ENSG00000111057	9.546244598330227e-12	6.4356584432856305
ENSG00000188971	9.546244598330227e-12	8.634026720420415
ENSG00000127080	9.649787654135093e-12	8.090128491509057
ENSG00000204673	9.649787654135093e-12	8.777790991692996
ENSG00000197969	9.780766515362843e-12	8.911929984621112
ENSG00000167114	1.0020936645729138e-11	8.754035247779008
ENSG00000172456	1.002093664572928e-11	7.921922856023632
ENSG00000047230	1.0047976627427044e-11	8.402106831695136
ENSG00000230979	1.0156853985128903e-11	7.064108866659893
ENSG00000185386	1.043413494163926e-11	8.633490966358695
ENSG00000142676	1.043413494163926e-11	8.944318648588725
ENSG00000155621	1.0547114192195538e-11	8.22142184998222
ENSG00000125652	1.0547114192195538e-11	8.849673127329284
ENSG00000253051	1.0547114192195538e-11	5.256599187352141
ENSG00000140367	1.0690026537060635e-11	8.867395571665647
ENSG00000250362	1.0690026537060635e-11	6.340143939852814
ENSG00000204390	1.0952069942446722e-11	7.235299676277535
ENSG00000204131	1.098157187582359e-11	6.267391694091715
ENSG00000104626	1.098157187582359e-11	8.39912975682263
ENSG00000156042	1.1100360965551408e-11	8.192879612188474
ENSG00000154153	1.1130254589146776e-11	5.45816345055327
ENSG00000101310	1.1250620599339598e-11	8.891687069641355
ENSG00000273230	1.1250620599339798e-11	7.615844816034182
ENSG00000250889	1.1250620599339798e-11	5.468820456687668
ENSG00000144460	1.140287443633342e-11	6.289875511897811
ENSG00000101849	1.1526130738027303e-11	8.779319104045552
ENSG00000179178	1.1840016218394607e-11	7.063726191851472
ENSG00000094975	1.1967904161640193e-11	8.891687069641355
ENSG00000169116	1.2129670288532271e-11	8.928124316604919
ENSG00000168032	1.2293580065380843e-11	5.207167596365386
ENSG00000140443	1.2426269995381043e-11	8.511883610243014
ENSG00000235609	1.2426269995381043e-11	6.032399206723477
ENSG00000236133	1.2426269995381175e-11	4.115053152763263
ENSG00000260361	1.2426269995381175e-11	7.418307075454626
ENSG00000213213	1.2459661308222833e-11	7.1613198094616095
ENSG00000101577	1.2936482133107277e-11	8.5454144987386
ENSG00000035403	1.3075972504845183e-11	8.57024175077603
ENSG00000188868	1.3252410875279097e-11	7.125865146153775
ENSG00000239559	1.3252410875279097e-11	7.177763034272164
ENSG00000185133	1.3944420470029195e-11	6.693911042877817
ENSG00000136928	1.4284462280286983e-11	4.14128529003273
ENSG00000164258	1.4284462280286983e-11	8.757012322651516
ENSG00000148156	1.4829639069634423e-11	4.20763844745204
ENSG00000162267	1.5029247367163948e-11	6.649886783572231
ENSG00000149269	1.5029247367163948e-11	8.873964625304993
ENSG00000198785	1.5029247367163948e-11	6.732752101428334
ENSG00000198342	1.543639880574019e-11	7.490057770673364
ENSG00000155761	1.5602270258067228e-11	6.605668382822561
ENSG00000105063	1.5602270258067228e-11	8.890158957288799
ENSG00000267373	1.5602270258067228e-11	4.177846764415678
ENSG00000196998	1.5602270258067337e-11	8.785888157684896
ENSG00000116957	1.5602270258067337e-11	8.612255693088102
ENSG00000143401	1.5602270258067337e-11	8.859298405673744
ENSG00000232519	1.5812068621186067e-11	4.312720702702659
ENSG00000114942	1.5812068621186176e-11	8.948367231584678
ENSG00000131187	1.5812068621186176e-11	8.055318383487663
ENSG00000182185	1.6024632166078646e-11	7.4366970484386306
ENSG00000143412	1.6196697894469612e-11	8.204352612116775
ENSG00000126249	1.6196697894469845e-11	8.099964360103677
ENSG00000163961	1.6634826290744097e-11	8.78084721639811
ENSG00000251192	1.685822677641437e-11	7.8543521842183965
ENSG00000272717	1.6993676139416064e-11	6.087653332009512
ENSG00000228205	1.7039062582012297e-11	7.379797194480343
ENSG00000164023	1.7039062582012297e-11	5.311449570052587
ENSG00000185100	1.7084567857910906e-11	6.808204881455461
ENSG00000226851	1.7267783398882216e-11	6.092344190235017
ENSG00000187446	1.7267783398882216e-11	8.855249822677791
ENSG00000139722	1.7499513358785873e-11	8.93217289960087
ENSG00000144026	1.7499513358785873e-11	8.666415384388028
ENSG00000119969	1.7687089936273407e-11	8.314082654659988
ENSG00000249453	1.7687089936273785e-11	5.657579889438848
ENSG00000108061	1.816469763701059e-11	8.763124772061747
ENSG00000197816	1.8164697637010784e-11	8.181059027012182
ENSG00000105676	1.840821995609871e-11	8.760068547356632
ENSG00000164989	1.85558665644869e-11	7.251369149805636
ENSG00000107984	1.8804528067046997e-11	8.863346988669695
ENSG00000178162	1.8804528067047266e-11	6.253131491699928
ENSG00000124098	1.885465092229083e-11	8.669471609093144
ENSG00000162998	1.91072363521417e-11	8.898256123280701
ENSG00000173578	1.91072363521417e-11	8.612255693088102
ENSG00000130511	1.9311690319968604e-11	8.690706882363736
ENSG00000065970	1.9363137979008615e-11	8.676040662732488
ENSG00000262468	1.9363137979008615e-11	8.019985058475484
ENSG00000189233	1.9363137979008615e-11	8.810715409722327
ENSG00000108387	1.95702755624304e-11	6.9627511751907045
ENSG00000237292	1.9779584841757116e-11	4.187458375619726
ENSG00000159788	1.9779584841757116e-11	8.264761747824764
ENSG00000248757	2.0044309362688896e-11	3.6733045265155644
ENSG00000267868	2.031250602011143e-11	3.4448136297828102
ENSG00000149256	2.031250602011172e-11	7.953201395465741
ENSG00000230629	2.052959321933545e-11	7.636524792654419
ENSG00000258178	2.1082309987637562e-11	4.255867056706717
ENSG00000167748	2.1138377354879496e-11	3.8296971230480796
ENSG00000078098	2.130745785398196e-11	6.0678168421028875
ENSG00000239552	2.136411206574787e-11	3.1764758799403077
ENSG00000117020	2.13641120657481e-11	8.090724969583798
ENSG00000233220	2.15922091660471e-11	5.085973816402669
ENSG00000184905	2.1649605394915197e-11	4.988146562763015
ENSG00000215086	2.2114190860540193e-11	4.697572325039229
ENSG00000234741	2.217294676930765e-11	8.903832818629208
ENSG00000172661	2.246902925009936e-11	8.620888613141727
ENSG00000246334	2.2708682322873098e-11	7.822283129482068
ENSG00000171496	2.2708682322873098e-11	3.6701344470573045
ENSG00000236841	2.2708682322873098e-11	3.6040600367266173
ENSG00000144036	2.270868232287342e-11	8.408219281105367
ENSG00000257591	2.276898598186065e-11	4.176522709209578
ENSG00000268592	2.301177414747767e-11	4.401135063082549
ENSG00000185615	2.307286657815016e-11	5.508554562062403
ENSG00000010810	2.3318829974143174e-11	8.372949690007065
ENSG00000241556	2.356736279071641e-11	6.385499732332718
ENSG00000077264	2.3629900539503795e-11	5.040039975601698
ENSG00000133135	2.3945037214806607e-11	3.846893114189698
ENSG00000173171	2.4200109085566748e-11	8.506456781131645
ENSG00000072778	2.445784347312109e-11	8.940270065592774
ENSG00000224566	2.4522696269710483e-11	5.747571387428027
ENSG00000055070	2.484949684569515e-11	8.740361386438595
ENSG00000058404	2.4849496845695328e-11	7.0438811551178455
ENSG00000206561	2.5114007116087465e-11	8.264709457239817
ENSG00000157404	2.57192854082572e-11	8.748379402597891
ENSG00000170540	2.571928540825738e-11	8.794521077738523
ENSG00000011021	2.5787414691352023e-11	8.560080718369848
ENSG00000271420	2.640859125711337e-11	2.518092915762465
ENSG00000210196	2.640859125711337e-11	8.840047848984822
ENSG00000165359	2.6689354647683016e-11	8.833478795345478
ENSG00000135502	2.7044425256206027e-11	5.995855445514238
ENSG00000186187	2.7695255045543824e-11	7.53045334163971
ENSG00000149485	2.7768510087144257e-11	8.064854519608003
ENSG00000272121	2.813764310503926e-11	7.121722215166683
ENSG00000040341	2.8436407989808933e-11	8.71247790969605
ENSG00000143621	2.8436407989808933e-11	8.920027150613016
ENSG00000109466	2.8814238581587373e-11	8.55656788943562
ENSG00000154548	2.881423858158778e-11	6.818799928949439
ENSG00000105339	2.942902366917129e-11	8.936221482596823
ENSG00000169189	2.950676989288987e-11	8.697811690064801
ENSG00000055732	2.958471737979683e-11	3.3880129990206083
ENSG00000196890	2.98985301760595e-11	4.132296017983326
ENSG00000271334	3.061658339192225e-11	2.7553589121503475
ENSG00000165271	3.061658339192225e-11	8.8795413206535
ENSG00000124159	3.069740268045595e-11	2.4982463316239825
ENSG00000258422	3.1022775587426874e-11	4.501195474324474
ENSG00000119737	3.143424709735317e-11	7.259229600996897
ENSG00000120306	3.143424709735339e-11	8.66137444310124
ENSG00000105722	3.1851065054038675e-11	8.644644357055713
ENSG00000151012	3.2188414506130403e-11	8.604948728564949
ENSG00000134709	3.261502790893889e-11	8.792255054502156
ENSG00000149823	3.296030326478266e-11	8.887638486645404
ENSG00000162073	3.339693727722443e-11	7.273974636292386
ENSG00000111450	3.339693727722443e-11	8.596517965333412
ENSG00000175643	3.3839237444025204e-11	7.59216855612117
ENSG00000247982	3.383923744402568e-11	8.181805371324062
ENSG00000253619	3.4649886637545467e-11	4.578644103196267
ENSG00000174514	3.547955461998378e-11	7.0068813909139624
ENSG00000233560	3.604344771389963e-11	5.092245537765319
ENSG00000228925	3.604344771389963e-11	6.550212720100669
ENSG00000232573	3.6424245047766414e-11	8.462914726467014
ENSG00000224611	3.6424245047766414e-11	3.192080076022597
ENSG00000136867	3.6424245047766414e-11	6.600649108628167
ENSG00000240907	3.6905788302036273e-11	4.694092932269225
ENSG00000140400	3.729550886266355e-11	8.915978567617064
ENSG00000172568	3.729550886266355e-11	6.420316149974473
ENSG00000100360	3.739356729906388e-11	8.700867914769919
ENSG00000261435	3.7788333280760235e-11	5.015360317708869
ENSG00000176225	3.7887661029969934e-11	8.643906446171908
ENSG00000184304	3.7887661029969934e-11	6.182350665457277
ENSG00000242265	3.828753632875835e-11	6.050199281590927
ENSG00000123989	3.828753632875835e-11	8.93217289960087
ENSG00000171530	4.024411733515031e-11	8.839055490693989
ENSG00000250659	4.0244117335150604e-11	7.181117868000931
ENSG00000260219	4.0244117335150604e-11	6.640277723828449
ENSG00000196754	4.0244117335150604e-11	3.9868505729452024
ENSG00000213967	4.0668341113621935e-11	6.103603417568252
ENSG00000141447	4.0668341113621935e-11	8.217420002990933
ENSG00000116977	4.120478551958802e-11	8.76564524270514
ENSG00000102921	4.174816036401871e-11	8.818276821652509
ENSG00000008869	4.229855322354132e-11	8.863346988669695
ENSG00000167196	4.274398002317194e-11	8.722103188040512
ENSG00000125650	4.274398002317194e-11	7.5350104852813535
ENSG00000136936	4.274398002317194e-11	8.587964195112393
ENSG00000106868	4.330722946117505e-11	7.85633690080007
ENSG00000143815	4.330722946117505e-11	8.812700126303998
ENSG00000235052	4.330722946117505e-11	5.281484714548919
ENSG00000177119	4.387774792028886e-11	8.77122193805365
ENSG00000160055	4.433945800312402e-11	8.204973070591384
ENSG00000160446	4.445562715384282e-11	8.72416705445479
ENSG00000173320	4.4455627153843454e-11	6.649961136870994
ENSG00000139211	4.492329267822615e-11	8.516082059476105
ENSG00000081721	4.492329267822615e-11	8.734248937028365
ENSG00000260618	4.539577660586628e-11	8.421611835791087
ENSG00000107959	4.551465614308624e-11	8.86991604230904
ENSG00000227373	4.551465614308624e-11	5.467129704580716
ENSG00000017621	4.551465614308624e-11	7.205350882183296
ENSG00000273314	4.6598386771239355e-11	6.735519167945705
ENSG00000012174	4.6598386771239355e-11	8.687194053429506
ENSG00000154479	4.6598386771239355e-11	6.23965369104243
ENSG00000145425	4.6598386771239355e-11	8.940270065592774
ENSG00000136816	4.672035042982813e-11	8.72767988338902
ENSG00000103174	4.721133974766805e-11	8.483693395508494
ENSG00000184164	4.783218860778958e-11	8.911929984621112
ENSG00000151229	4.8334619537558676e-11	8.48873433679528
ENSG00000226957	4.8334619537558676e-11	2.872472972701347
ENSG00000177051	4.8334619537558676e-11	8.780311462336389
ENSG00000138650	4.8461032825431754e-11	3.633280478630747
ENSG00000170049	4.8461032825431754e-11	6.412661952566582
ENSG00000131127	4.884221896646164e-11	8.235683755969298
ENSG00000230646	4.8969932484221294e-11	3.2502327993189346
ENSG00000118816	5.0265193826988974e-11	8.93217289960087
ENSG00000102931	5.0792642439654716e-11	8.69582697348313
ENSG00000139112	5.0792642439654716e-11	8.855249822677791
ENSG00000089159	5.0792642439654716e-11	8.703388385413312
ENSG00000147536	5.14595815765632e-11	7.39872601813027
ENSG00000168843	5.2681754560534506e-11	6.401039434595029
ENSG00000106004	5.2681754560534506e-11	6.795952191276651
ENSG00000069493	5.2819294013151174e-11	8.468087108171355
ENSG00000260352	5.3932344725438965e-11	5.036433748030024
ENSG00000147027	5.407308125819192e-11	4.863893460763482
ENSG00000185668	5.608157194157706e-11	3.3267437795088037
ENSG00000269946	5.6081571941578054e-11	4.904469309191131
ENSG00000180332	5.666872510605053e-11	3.492117397065309
ENSG00000095303	5.7411138434645746e-11	8.189489790243721
ENSG00000087008	5.7411138434645746e-11	8.353321678921635
ENSG00000213293	5.954094245001467e-11	3.823157409845241
ENSG00000147044	5.95409424500151e-11	8.665879630326305
ENSG00000165802	5.96959980717173e-11	8.776262879340436
ENSG00000185339	5.969599807171772e-11	8.734784691090086
ENSG00000257241	6.03201848479732e-11	3.238304479468015
ENSG00000235673	6.09507620901339e-11	4.993062554226087
ENSG00000196152	6.110941239427079e-11	8.360172039215671
ENSG00000203666	6.174806775584499e-11	8.385710342889247
ENSG00000204186	6.174806775584499e-11	8.81881257571423
ENSG00000185567	6.190875019158296e-11	4.970433821728671
ENSG00000271943	6.190875019158296e-11	3.6881905118896285
ENSG00000177932	6.337344125915292e-11	5.98849033321709
ENSG00000115266	6.337344125915292e-11	7.944563234657305
ENSG00000163584	6.337344125915292e-11	8.867395571665647
ENSG00000173926	6.337344125915292e-11	7.816269706661447
ENSG00000119979	6.403525760695189e-11	8.612255693088102
ENSG00000272094	6.420176639983425e-11	5.9579869474502525
ENSG00000067445	6.420176639983539e-11	7.526426947256266
ENSG00000268584	6.640535021790616e-11	6.448764886050274
ENSG00000103740	6.727245915470243e-11	5.807359221641494
ENSG00000145087	6.815065288643194e-11	5.607214705207749
ENSG00000180098	6.815065288643194e-11	8.606222393510478
ENSG00000268362	6.975977857406086e-11	6.452458747628205
ENSG00000136710	6.975977857406086e-11	8.655261993691008
ENSG00000152760	7.252470524734538e-11	5.203780657100231
ENSG00000177189	7.34699766613874e-11	8.81323588036572
ENSG00000260144	7.40429191126705e-11	6.004998996825561
ENSG00000070061	7.4234870382708e-11	8.883589903649453
ENSG00000135318	7.423487038270879e-11	6.793674124137994
ENSG00000148300	7.500755991660552e-11	8.728215637450742
ENSG00000273388	7.500755991660552e-11	3.9760420614445837
ENSG00000206077	7.618138148862491e-11	7.881732654895531
ENSG00000183617	7.697390204083297e-11	8.769693825701092
ENSG00000137563	7.697390204083461e-11	8.830422570640364
ENSG00000140563	7.777449359216641e-11	8.886110374292846
ENSG00000228649	7.797591197269189e-11	7.732853847083838
ENSG00000078674	7.899069002443418e-11	8.865867459313089
ENSG00000141401	7.981181232072897e-11	8.298274210500763
ENSG00000232176	7.981181232072954e-11	5.031417346802556
ENSG00000233048	7.981181232072954e-11	3.4285709255721444
ENSG00000069275	8.001839523379766e-11	8.8714441546616
ENSG00000167552	8.06412902778982e-11	8.318131237655939
ENSG00000227487	8.084997506173961e-11	5.045927268010094
ENSG00000272129	8.084997506173961e-11	6.140542040174593
ENSG00000197557	8.275208862655539e-11	8.224557224519941
ENSG00000235779	8.275208862655539e-11	2.968050645686957
ENSG00000095002	8.29661199906733e-11	8.62924022654066
ENSG00000166200	8.382767854707554e-11	8.891687069641355
ENSG00000080839	8.491695245564519e-11	8.605150885387035
ENSG00000176834	8.602008051519981e-11	7.004289203508949
ENSG00000182087	8.602008051520073e-11	8.93217289960087
ENSG00000198918	8.602008051520073e-11	8.924075733608968
ENSG00000115286	8.918401718642855e-11	8.783367687041503
ENSG00000065809	9.034137961633694e-11	8.883589903649453
ENSG00000189343	9.127784491201185e-11	8.915978567617064
ENSG00000146950	9.151344215640662e-11	2.7292658688373224
ENSG00000265452	9.246179882296972e-11	5.261679029445561
ENSG00000135116	9.246179882296972e-11	5.952581523215808
ENSG00000156017	9.8104480447744e-11	8.825381629353576
ENSG00000141665	9.8104480447744e-11	5.596499452896823
ENSG00000089280	9.8104480447744e-11	8.928124316604919
ENSG00000269620	9.937504036249585e-11	3.914748701321001
ENSG00000101945	9.937504036249585e-11	8.081451714298563
ENSG00000155660	1.006617042369347e-10	8.93217289960087
ENSG00000224858	1.0170276415142735e-10	5.611706083674896
ENSG00000260591	1.0170276415142735e-10	6.931766421499718
ENSG00000164978	1.0170276415142735e-10	8.693763107068852
ENSG00000068394	1.0196467154239249e-10	8.60820711009215
ENSG00000242083	1.027543614543041e-10	5.311447356879454
ENSG00000118308	1.0408383517718193e-10	8.898256123280701
ENSG00000108828	1.0543014230898322e-10	8.810715409722327
ENSG00000120158	1.0570144202925046e-10	8.693763107068852
ENSG00000137575	1.0679349113268792e-10	8.81881257571423
ENSG00000165175	1.081740924455097e-10	8.585496015053945
ENSG00000234332	1.081740924455097e-10	4.037522995052103
ENSG00000256166	1.0817409244551047e-10	5.121421467512601
ENSG00000189056	1.0929113856684481e-10	8.261837297705567
ENSG00000174485	1.109879084761315e-10	8.826373987644413
ENSG00000150938	1.1213338519871401e-10	7.772290924524706
ENSG00000152270	1.1358151366306918e-10	7.462868681826121
ENSG00000225938	1.150479423837794e-10	2.72657972857326
ENSG00000176014	1.1623441330774247e-10	7.063449959488116
ENSG00000118985	1.1623441330774247e-10	8.936221482596823
ENSG00000167130	1.17432857917497e-10	8.629442383362743
ENSG00000198890	1.2048213199195737e-10	8.199899715476652
ENSG00000176894	1.2048213199195737e-10	6.2089226237421045
ENSG00000155130	1.2048213199195737e-10	8.920027150613016
ENSG00000169740	1.2172342183459494e-10	8.533804503812467
ENSG00000153250	1.220356948196072e-10	8.895735652637308
ENSG00000234498	1.2360885890953807e-10	6.345802168082032
ENSG00000165548	1.2488166537032781e-10	8.37766546748229
ENSG00000198856	1.248816653703287e-10	8.899784235633259
ENSG00000233086	1.2681496031356659e-10	6.603498628969581
ENSG00000269656	1.2779256176053077e-10	4.444930819854137
ENSG00000169436	1.297699424473956e-10	3.7929493327451924
ENSG00000136874	1.3415755097285795e-10	8.777790991692996
ENSG00000170832	1.3450100962267978e-10	8.509433856004152
ENSG00000161031	1.3450100962267978e-10	5.132458832456742
ENSG00000176386	1.3588347007443028e-10	8.18333348367662
ENSG00000146350	1.3588347007443124e-10	7.906220420944678
ENSG00000165912	1.362312522211564e-10	8.013031567948973
ENSG00000179057	1.3763111274665578e-10	6.136820601969491
ENSG00000008086	1.3940074611135142e-10	7.9962024553138376
ENSG00000197256	1.3940074611135142e-10	8.501670287251887
ENSG00000122406	1.3940074611135142e-10	8.940270065592774
ENSG00000166295	1.4083246765167445e-10	8.861818876317137
ENSG00000167202	1.4083246765167546e-10	8.80307484795954
ENSG00000138796	1.411926404937818e-10	8.690706882363736
ENSG00000175768	1.426423676590455e-10	8.003895307661569
ENSG00000135324	1.4447502346189644e-10	3.1514728188850407
ENSG00000125089	1.4595771998550757e-10	8.722103188040512
ENSG00000136938	1.4633071455540345e-10	8.86991604230904
ENSG00000223269	1.4783204279646918e-10	2.559235943029544
ENSG00000172738	1.4783204279646918e-10	4.755339530638646
ENSG00000108239	1.4934844095245664e-10	8.474981325622263
ENSG00000115977	1.4972991245204488e-10	8.235658324632013
ENSG00000128915	1.4972991245204488e-10	8.849673127329284
ENSG00000150867	1.5165161791989059e-10	8.814763992718278
ENSG00000248610	1.5165161791989222e-10	6.844957688592521
ENSG00000187151	1.5320634047194714e-10	4.657945836887132
ENSG00000119608	1.5320634047194985e-10	6.501753015255582
ENSG00000205771	1.5556770949424352e-10	6.587204227400029
ENSG00000135519	1.5716170230542426e-10	6.3871877621946105
ENSG00000224165	1.5877167314172343e-10	6.928476487062664
ENSG00000241743	1.6039777845655632e-10	1.869935451071885
ENSG00000171631	1.6080684427396232e-10	7.936913707884567
ENSG00000176236	1.6080684427396348e-10	6.114073136024285
ENSG00000176248	1.6245333997676445e-10	8.86991604230904
ENSG00000120798	1.6286753449771715e-10	8.722103188040512
ENSG00000197279	1.6286753449771715e-10	8.143225108113615
ENSG00000172292	1.6495405636207593e-10	7.954214774307106
ENSG00000106701	1.6664208504956297e-10	8.286226037165104
ENSG00000147955	1.6664208504956297e-10	8.878013208300944
ENSG00000250519	1.6877590343279773e-10	4.996222570128071
ENSG00000125462	1.6877590343279773e-10	7.810060993097439
ENSG00000164615	1.7093644859019688e-10	8.839055490693989
ENSG00000182319	1.7093644859019688e-10	7.021155701945445
ENSG00000167797	1.7268434758347444e-10	8.86991604230904
ENSG00000211448	1.7312404748699567e-10	7.609203929221258
ENSG00000101049	1.7489382750606708e-10	6.374813226668782
ENSG00000136925	1.7489382750607018e-10	8.602630414743642
ENSG00000255353	1.771309595639725e-10	5.625567958653401
ENSG00000072422	1.771309595639725e-10	7.2493987554006845
ENSG00000170271	1.771309595639725e-10	7.691064483030278
ENSG00000171649	1.7894080174857867e-10	7.722461122875423
ENSG00000172794	1.793960817569301e-10	8.01036678564872
ENSG00000254211	1.812285621146912e-10	8.066170590772987
ENSG00000198794	1.812285621146912e-10	8.924075733608968
ENSG00000101439	1.812285621146912e-10	8.906353289272603
ENSG00000186275	1.812285621146912e-10	8.168052360151044
ENSG00000223807	1.8541885939472716e-10	3.341485623986926
ENSG00000132704	1.8589025839337016e-10	8.895735652637308
ENSG00000134375	1.8589025839337016e-10	8.86991604230904
ENSG00000143674	1.8589025839337016e-10	8.515546305414382
ENSG00000247373	1.8778760744048053e-10	7.53249556921824
ENSG00000267381	1.9018595302880305e-10	4.142925253635104
ENSG00000196366	1.9018595302880507e-10	5.779717384567691
ENSG00000171444	1.9261425732637858e-10	8.895735652637308
ENSG00000167900	1.9261425732638064e-10	8.351793566569077
ENSG00000149679	1.9261425732638064e-10	8.394545419764956
ENSG00000109927	1.950728857963742e-10	8.592012778108344
ENSG00000225342	1.9706187034109674e-10	6.540089695073214
ENSG00000259891	1.9706187034109674e-10	6.941254254266017
ENSG00000188227	1.9706187034109674e-10	5.383660486402752
ENSG00000178722	1.9706187034109816e-10	5.363940506632722
ENSG00000125743	1.9957601719380942e-10	8.867395571665647
ENSG00000142765	1.9957601719381296e-10	8.891687069641355
ENSG00000169021	2.0160990333455262e-10	8.830958324702085
ENSG00000073060	2.0212153479851267e-10	8.755027606069843
ENSG00000260296	2.0418079254227906e-10	7.311431434962812
ENSG00000177239	2.067837438150445e-10	8.873964625304993
ENSG00000205808	2.0888945175281107e-10	8.580859387411328
ENSG00000107014	2.0941914761123968e-10	6.431112342590379
ENSG00000184381	2.115511018108225e-10	8.777790991692996
ENSG00000064490	2.169743066942394e-10	8.72767988338902
ENSG00000166965	2.2479588274247882e-10	8.659310576686961
ENSG00000266308	2.2479588274247882e-10	4.0262383616376765
ENSG00000134986	2.27080827921634e-10	7.9430874128896924
ENSG00000166946	2.2708082792163724e-10	8.891687069641355
ENSG00000255495	2.2765560458295656e-10	4.45339284979773
ENSG00000273008	2.2765560458295656e-10	6.5810527766735
ENSG00000232295	2.323053358936678e-10	5.3244243340667765
ENSG00000124444	2.328930440968086e-10	8.408219281105367
ENSG00000172296	2.3585346940190216e-10	6.185034578954823
ENSG00000175556	2.3585346940190216e-10	4.6839271929314
ENSG00000079616	2.382482830205143e-10	8.798033906672751
ENSG00000104979	2.4127526645252654e-10	8.859298405673744
ENSG00000171241	2.443398557830686e-10	8.501134533190166
ENSG00000236423	2.4433985578307207e-10	7.433319429396451
ENSG00000166682	2.474425071499769e-10	7.1735035268576866
ENSG00000172260	2.499523428749679e-10	4.973686050035097
ENSG00000173273	2.505836820830613e-10	8.782831932979782
ENSG00000184305	2.524870723911932e-10	8.08232106559992
ENSG00000099800	2.531246726254563e-10	8.780311462336389
ENSG00000134321	2.6487446649204634e-10	8.5850832679817
ENSG00000213625	2.682318793499016e-10	8.8795413206535
ENSG00000144485	2.682318793499016e-10	7.760576348428683
ENSG00000155545	2.6823187934990636e-10	8.80918729736977
ENSG00000088298	2.689083390029283e-10	8.865867459313089
ENSG00000248300	2.7094774419058626e-10	2.40321321445884
ENSG00000255020	2.7231574313486247e-10	3.6514584675882005
ENSG00000234361	2.750720361057386e-10	2.258596960320738
ENSG00000137038	2.750720361057425e-10	8.730200354032414
ENSG00000171617	2.785557927458109e-10	7.501960151706134
ENSG00000251286	2.813738319706743e-10	2.330319863211646
ENSG00000166963	2.813738319706773e-10	6.518156953043934
ENSG00000170502	2.842197455971607e-10	8.750241112190087
ENSG00000178209	2.849356108656159e-10	8.920027150613016
ENSG00000224616	2.878167462949938e-10	6.1735756389870335
ENSG00000117362	2.8854147001671484e-10	8.8795413206535
ENSG00000068383	2.8854147001671484e-10	8.30386933166886
ENSG00000182196	2.8854147001671484e-10	6.232400779182969
ENSG00000204396	2.914582527634657e-10	8.708429326700099
ENSG00000115758	2.914582527634657e-10	8.93217289960087
ENSG00000101868	2.988769394414706e-10	8.600566548329363
ENSG00000228510	2.988769394414706e-10	5.068892503838834
ENSG00000116771	3.018958412690943e-10	7.54704497506841
ENSG00000042781	3.057114260227457e-10	7.635891462940505
ENSG00000129214	3.0571142602275114e-10	4.805743426776859
ENSG00000138279	3.0571142602275114e-10	8.863346988669695
ENSG00000052850	3.095741549792043e-10	4.741462133250393
ENSG00000235169	3.095741549792043e-10	7.198514844065981
ENSG00000137634	3.1348459669373707e-10	8.77320665463532
ENSG00000147454	3.166476895830967e-10	8.671992079736537
ENSG00000268798	3.166476895830967e-10	6.2643324180497535
ENSG00000111602	3.174433264019432e-10	8.781839574688945
ENSG00000130669	3.2064546839369865e-10	8.413260222392154
ENSG00000143870	3.206454683937009e-10	8.915978567617064
ENSG00000230188	3.2387918817060124e-10	4.417618393558409
ENSG00000258994	3.2387918817060124e-10	5.518553359028124
ENSG00000170209	3.2469258770046463e-10	7.965544060520868
ENSG00000267193	3.279662074719752e-10	3.702977499468808
ENSG00000124222	3.2878964185246225e-10	8.867395571665647
ENSG00000100373	3.2878964185246225e-10	3.9561681753247555
ENSG00000269071	3.3293723217353897e-10	5.16906319295695
ENSG00000198429	3.3629209906320873e-10	8.249305326724762
ENSG00000134982	3.3629209906320873e-10	8.783367687041503
ENSG00000074964	3.4053219239354285e-10	6.053589237144172
ENSG00000167992	3.439618625092889e-10	7.231551159924229
ENSG00000120669	3.482964718435851e-10	6.327373523655392
ENSG00000128408	3.482964718435913e-10	5.820641026272249
ENSG00000167526	3.5268447554902707e-10	8.948367231584678
ENSG00000253986	3.607194897055624e-10	4.998657070279737
ENSG00000183690	3.6526043648922683e-10	4.400806219659646
ENSG00000085382	3.689333909394224e-10	8.288746507808497
ENSG00000151640	3.6985725704230265e-10	5.486324055708464
ENSG00000003393	3.7357539317984275e-10	8.66488727203547
ENSG00000245556	3.7357539317984275e-10	8.348737341863963
ENSG00000198056	3.7357539317984275e-10	8.421690985623695
ENSG00000136802	3.7827448245286605e-10	8.840047848984822
ENSG00000232633	3.7827448245286605e-10	4.950238027777165
ENSG00000114790	3.7827448245286874e-10	5.95433315853645
ENSG00000225156	3.8207531664479985e-10	3.782629709567485
ENSG00000119414	3.830313438453569e-10	8.883589903649453
ENSG00000162840	3.8687889437363444e-10	4.658241491867673
ENSG00000108679	3.9174149761916445e-10	8.740615833845625
ENSG00000145358	3.9272116346640656e-10	3.430352553453741
ENSG00000227838	3.956745539110826e-10	3.0948815739435327
ENSG00000138286	3.9567455391108824e-10	8.6522849188185
ENSG00000161570	3.9567455391108824e-10	8.382785558601682
ENSG00000249784	3.966638341201201e-10	3.5517347951411167
ENSG00000176108	3.966638341201201e-10	8.11182880243684
ENSG00000156650	3.966638341201201e-10	8.833478795345478
ENSG00000272156	3.966638341201201e-10	5.690349457695037
ENSG00000132872	4.016466198803255e-10	2.748561896485745
ENSG00000167632	4.016466198803255e-10	8.71454177611033
ENSG00000199933	4.056768584436043e-10	4.228001911597433
ENSG00000242294	4.0567685844361295e-10	8.660838689039519
ENSG00000137802	4.1077028394213955e-10	8.74288185708199
ENSG00000205022	4.148899877153948e-10	6.8740271720919335
ENSG00000196924	4.2009644947142583e-10	8.86991604230904
ENSG00000227372	4.307016930808799e-10	8.69322735300713
ENSG00000167393	4.307016930808799e-10	8.59858183174769
ENSG00000144847	4.3070169308088295e-10	8.529187752926852
ENSG00000180769	4.404698722943744e-10	5.4314697149441855
ENSG00000263331	4.515774653190976e-10	5.962005658997458
ENSG00000108306	4.515774653190976e-10	8.28136039345274
ENSG00000112812	4.6066025170412345e-10	8.787416270037454
ENSG00000102145	4.66427416551848e-10	5.2647099087006355
ENSG00000182179	4.664274165518563e-10	8.911929984621112
ENSG00000145626	4.664274165518563e-10	3.682418362671971
ENSG00000242715	4.722651349510646e-10	6.234423935096091
ENSG00000263874	4.769866737562193e-10	7.192665275490854
ENSG00000120709	4.781742489503104e-10	8.8714441546616
ENSG00000166173	4.793647140100922e-10	4.126876924563448
ENSG00000261597	4.829535170826369e-10	8.630232584831495
ENSG00000165124	4.841556103836795e-10	5.263380840154852
ENSG00000187764	4.889932964302252e-10	8.883589903649453
ENSG00000198242	4.95106881526285e-10	8.928124316604919
ENSG00000249198	5.000514806423491e-10	2.204113652182249
ENSG00000092841	5.012951521959879e-10	8.911929984621112
ENSG00000185008	5.075589984763817e-10	3.17131042724385
ENSG00000102001	5.075589984763817e-10	7.365877653329342
ENSG00000163482	5.126250946350242e-10	8.721110829749675
ENSG00000125485	5.19027252945853e-10	8.613248051378937
ENSG00000161914	5.19027252945853e-10	8.143760862175336
ENSG00000242169	5.19027252945853e-10	3.7901345757545117
ENSG00000134504	5.24205183692406e-10	8.58193089553477
ENSG00000137055	5.307486324647098e-10	8.707893572638378
ENSG00000206549	5.360408053844632e-10	6.3515357600618385
ENSG00000118495	5.373718858410804e-10	8.325517352011698
ENSG00000148341	5.373718858410804e-10	8.920027150613016
ENSG00000089876	5.494978869801894e-10	8.680089245728439
ENSG00000162949	5.563496791626175e-10	3.0037113272991323
ENSG00000261827	5.563496791626175e-10	7.837537393759982
ENSG00000104408	5.577300225645145e-10	8.924075733608968
ENSG00000176058	5.63284942510478e-10	8.44139814654173
ENSG00000076685	5.63284942510486e-10	8.673520192089095
ENSG00000079841	5.63284942510486e-10	7.311292029892399
ENSG00000244313	5.688939185543152e-10	8.549463081734553
ENSG00000120802	5.703046688554458e-10	8.848145014976726
ENSG00000124191	5.703046688554458e-10	5.5484679559174115
ENSG00000214226	5.703046688554458e-10	7.7981809170891365
ENSG00000147437	5.759819371209873e-10	6.245711025731243
ENSG00000148291	5.774098615017053e-10	8.324243687066168
ENSG00000181852	5.831562329791556e-10	8.76510948864342
ENSG00000253284	5.831562329791556e-10	2.19377285020377
ENSG00000188242	5.8895847723548e-10	8.412065707279234
ENSG00000213096	5.8895847723548e-10	7.939810793590692
ENSG00000226828	5.904178304094331e-10	2.8513656099264537
ENSG00000073670	5.904178304094331e-10	6.9879404510648095
ENSG00000272970	5.904178304094331e-10	4.342583401957227
ENSG00000260177	5.977677655294317e-10	2.9755969234590567
ENSG00000256287	6.097140246700831e-10	3.2827751764076343
ENSG00000123901	6.112236129425251e-10	6.60537423050107
ENSG00000011451	6.112236129425251e-10	8.85624218096863
ENSG00000073150	6.188265081420873e-10	6.155282786577537
ENSG00000169016	6.327452656215302e-10	8.63249860806786
ENSG00000243710	6.327452656215302e-10	5.1790151932483095
ENSG00000136021	6.327452656215302e-10	8.915978567617064
ENSG00000108405	6.390291360025109e-10	8.930644787248312
ENSG00000117697	6.469697733869971e-10	8.65579774775273
ENSG00000185483	6.469697733870017e-10	5.745980233965879
ENSG00000105220	6.469697733870017e-10	8.899784235633259
ENSG00000151151	6.631413471493004e-10	8.428462196085125
ENSG00000105656	6.631413471493004e-10	8.822861158710182
ENSG00000033867	6.780329980291952e-10	7.9811344003574
ENSG00000169241	6.780329980291952e-10	8.848145014976726
ENSG00000183386	6.8475592411798e-10	6.6569830928909735
ENSG00000124313	6.864468060923768e-10	8.639067661707204
ENSG00000225643	7.018494689492328e-10	6.932766096449581
ENSG00000067248	7.018494689492404e-10	8.79956201902531
ENSG00000138629	7.018494689492404e-10	8.853721710325235
ENSG00000204852	7.088030043473363e-10	8.726687525098185
ENSG00000169084	7.105518781018121e-10	8.490262449147838
ENSG00000245330	7.105518781018121e-10	5.8419129761923605
ENSG00000250910	7.193596810179937e-10	4.005979294489275
ENSG00000185630	7.193596810179937e-10	5.6624946843469095
ENSG00000069849	7.193596810179989e-10	8.804602960312097
ENSG00000145808	7.336744965738274e-10	4.383519093790767
ENSG00000141232	7.354833004283951e-10	8.817284463361672
ENSG00000187231	7.354833004283951e-10	8.370508369196276
ENSG00000143761	7.354833004283951e-10	8.936221482596823
ENSG00000055813	7.354833004284003e-10	4.910629159710927
ENSG00000169851	7.445928728885842e-10	2.6224920019290865
ENSG00000267166	7.445928728885921e-10	7.044768410022635
ENSG00000236305	7.445928728885921e-10	5.985856569356076
ENSG00000125755	7.445928728885921e-10	8.895735652637308
ENSG00000107036	7.519598125562061e-10	8.903832818629208
ENSG00000226237	7.538126451766587e-10	7.160822357976477
ENSG00000115966	7.612686798487357e-10	8.843104073689938
ENSG00000167487	7.612686798487384e-10	8.197999703307868
ENSG00000173064	7.631439170924118e-10	8.841575961337382
ENSG00000114013	7.687967463601712e-10	8.640393617237677
ENSG00000169679	7.706900973417988e-10	8.673520192089095
ENSG00000008283	7.706900973417988e-10	8.853721710325235
ENSG00000176101	7.802253918071766e-10	8.796505794320195
ENSG00000139537	7.879365201014008e-10	7.584692182772243
ENSG00000184672	7.879365201014008e-10	5.66446439185594
ENSG00000160791	7.879365201014008e-10	7.23296491647179
ENSG00000164754	7.976801852675579e-10	8.8714441546616
ENSG00000272071	7.97680185267572e-10	3.3611589682626564
ENSG00000238961	7.97680185267572e-10	4.454847986141841
ENSG00000090661	8.055597759987895e-10	8.679887088906355
ENSG00000143368	8.075415238716373e-10	8.801090131377867
ENSG00000115875	8.155162501606277e-10	8.924075733608968
ENSG00000154227	8.255929030968751e-10	5.182022928387131
ENSG00000270110	8.357911490138325e-10	5.4783841445410895
ENSG00000181982	8.357911490138325e-10	8.639067661707204
ENSG00000151117	8.461124183090484e-10	7.806734687310154
ENSG00000130287	8.461124183090543e-10	5.094974630351601
ENSG00000166224	8.650053506020627e-10	8.64212388641232
ENSG00000226386	8.650053506020627e-10	4.596811061199207
ENSG00000159403	8.650053506020657e-10	8.68215311214272
ENSG00000134138	8.735338974759624e-10	6.959381618409023
ENSG00000131171	8.735338974759686e-10	8.859298405673744
ENSG00000090487	8.756788351202723e-10	8.84715265668589
ENSG00000168216	8.756788351202785e-10	8.853721710325235
ENSG00000236206	8.756788351202785e-10	4.199992128703362
ENSG00000261251	8.756788351202785e-10	4.9339867953422685
ENSG00000006704	8.756788351202785e-10	5.903456323744549
ENSG00000165806	8.756788351202785e-10	8.684673582786113
ENSG00000140876	8.864809293876551e-10	5.920372913553107
ENSG00000173702	8.864809293876551e-10	3.9219319368934054
ENSG00000257027	8.952162184021528e-10	7.904914342171208
ENSG00000166104	8.952162184021528e-10	5.658892777660619
ENSG00000184939	9.040355655439401e-10	8.505921027069922
ENSG00000101670	9.040355655439433e-10	6.75566784593003
ENSG00000171405	9.062536286604283e-10	4.896820952217739
ENSG00000233080	9.062536286604283e-10	5.120627202301438
ENSG00000227630	9.062536286604445e-10	2.8533024109822844
ENSG00000033627	9.062536286604445e-10	8.843104073689938
ENSG00000134490	9.062536286604445e-10	8.214141744706728
ENSG00000270504	9.062536286604445e-10	4.514100450502558
ENSG00000101974	9.151791581787439e-10	8.787416270037454
ENSG00000272795	9.264568801829425e-10	3.4957785791312994
ENSG00000119335	9.264568801829425e-10	8.928124316604919
ENSG00000213062	9.378703052551788e-10	7.060354461557941
ENSG00000147475	9.378703052551788e-10	8.777790991692996
ENSG00000200959	9.494210250549299e-10	3.8297158994778497
ENSG00000138326	9.494210250549299e-10	8.936221482596823
ENSG00000043039	9.564180273273104e-10	6.7481828278669775
ENSG00000183688	9.587615342817448e-10	8.770484027169843
ENSG00000174521	9.681917747447034e-10	5.974383556683566
ENSG00000257221	9.70563453667078e-10	7.854855524452177
ENSG00000231943	9.801070406945088e-10	1.8592281024007689
ENSG00000171428	9.825072216794781e-10	7.827004461537572
ENSG00000167522	9.825072216794781e-10	8.891687069641355
ENSG00000236830	9.825072216794781e-10	4.363024862490771
ENSG00000230067	9.921654831576508e-10	4.82671715336564
ENSG00000155846	9.921654831576508e-10	8.737305161733481
ENSG00000164796	9.945945000619647e-10	3.239196744427175
ENSG00000102886	1.0043687790087097e-09	6.688038245771596
ENSG00000244558	1.0068269694928831e-09	4.655497027944331
ENSG00000132824	1.016718624224862e-09	8.878013208300944
ENSG00000213846	1.016718624224862e-09	6.8305404749078305
ENSG00000109475	1.016718624224869e-09	8.944318648588725
ENSG00000099814	1.0292167340970409e-09	8.72767988338902
ENSG00000152578	1.0393231376832144e-09	5.837503761109984
ENSG00000170962	1.039323137683218e-09	7.563912273868176
ENSG00000102100	1.0520925089375403e-09	8.751435627303009
ENSG00000100097	1.0780925582295227e-09	8.911929984621112
ENSG00000205832	1.0780925582295227e-09	5.6414842363094095
ENSG00000103855	1.0860141964437849e-09	8.339164354104447
ENSG00000157870	1.0886673524706976e-09	8.404170698109416
ENSG00000111452	1.102028368876499e-09	7.027431954855298
ENSG00000198088	1.102028368876499e-09	8.305731041261055
ENSG00000166278	1.1264828693664783e-09	8.320651708299332
ENSG00000025039	1.1292325275202769e-09	8.911929984621112
ENSG00000221988	1.1402968499598663e-09	8.286682641394219
ENSG00000232860	1.1514670106955752e-09	6.936448000041218
ENSG00000154114	1.154276203540399e-09	8.911929984621112
ENSG00000139219	1.154276203540399e-09	4.663606310338421
ENSG00000146263	1.1655800506694127e-09	8.53864328827717
ENSG00000257526	1.1655800506694127e-09	3.478630025482921
ENSG00000139116	1.1684228593451007e-09	8.756555718422403
ENSG00000140297	1.1798619520036048e-09	6.137472347946819
ENSG00000205208	1.1943146835036595e-09	8.50133669001225
ENSG00000188986	1.1943146835036723e-09	8.833478795345478
ENSG00000198363	1.1943146835036723e-09	8.810179655660605
ENSG00000049323	1.2089402362965817e-09	8.844096431980775
ENSG00000227431	1.2089402362965817e-09	4.1997253736324165
ENSG00000268358	1.2327056237690366e-09	7.054685745137518
ENSG00000150625	1.2327056237690366e-09	6.403581944734898
ENSG00000167112	1.2327056237690366e-09	8.725159412745626
ENSG00000257718	1.2357081832517717e-09	5.362398007003281
ENSG00000150667	1.26305454032648e-09	6.905558348958827
ENSG00000255046	1.2630545403264889e-09	4.849896166078911
ENSG00000248319	1.2753973146955042e-09	2.880008668652274
ENSG00000158828	1.2785013626023953e-09	8.493775278082067
ENSG00000157873	1.2785013626023999e-09	8.863346988669695
ENSG00000230897	1.2941325806177133e-09	7.688172446739025
ENSG00000147434	1.2941325806177133e-09	2.163589186262538
ENSG00000154359	1.3067717604075457e-09	8.755027606069843
ENSG00000185038	1.3067717604075548e-09	6.458194782854578
ENSG00000149571	1.3099503391016319e-09	4.2702471311362675
ENSG00000138674	1.3099503391016319e-09	8.928124316604919
ENSG00000177047	1.3356521798042754e-09	3.4240802574359215
ENSG00000072274	1.3388993253938027e-09	8.895735652637308
ENSG00000168273	1.3388993253938027e-09	8.358898374270145
ENSG00000136636	1.351965155649011e-09	8.84715265668589
ENSG00000104267	1.351965155649011e-09	8.039659805565579
ENSG00000068650	1.3684725957260894e-09	8.712934513925164
ENSG00000186523	1.3851767585550571e-09	5.687427070444572
ENSG00000264176	1.415747300026744e-09	5.552279878750061
ENSG00000223393	1.4330145200212073e-09	3.304074960494149
ENSG00000160783	1.4330145200212073e-09	8.405163056400252
ENSG00000101052	1.436492552942766e-09	8.503400556426529
ENSG00000169567	1.4504872800990608e-09	8.926596204252363
ENSG00000248780	1.4504872800990815e-09	2.7185322745212495
ENSG00000146094	1.4646150778303305e-09	8.924075733608968
ENSG00000164032	1.4646150778303463e-09	8.907881401625161
ENSG00000160094	1.4646150778303463e-09	8.271937271930364
ENSG00000117625	1.4681679637563774e-09	8.812700126303998
ENSG00000134153	1.4824638345140563e-09	8.907881401625161
ENSG00000145700	1.4824638345140563e-09	7.59937649405471
ENSG00000198873	1.4824638345140563e-09	8.78489579939406
ENSG00000116251	1.4824638345140563e-09	8.928124316604919
ENSG00000221562	1.49689556508347e-09	2.645769304211198
ENSG00000242712	1.4968955650834808e-09	5.257003605925125
ENSG00000176919	1.5005248729755913e-09	6.427287088990526
ENSG00000226221	1.5005248729755913e-09	7.597233477807826
ENSG00000265112	1.5005248729755913e-09	5.532821152612437
ENSG00000262703	1.500524872975602e-09	3.7285856378540445
ENSG00000162894	1.500524872975602e-09	8.287656573865467
ENSG00000125629	1.500524872975602e-09	8.754035247779008
ENSG00000166823	1.5372936608092959e-09	7.921061938150348
ENSG00000174469	1.5372936608092959e-09	5.340778068341368
ENSG00000244061	1.5484947804599754e-09	5.500108864779412
ENSG00000259673	1.552246161013304e-09	8.6629025554538
ENSG00000154654	1.5522461610133206e-09	5.187431356397928
ENSG00000115159	1.5522461610133206e-09	8.772750050406207
ENSG00000143575	1.5864102411296826e-09	8.899784235633259
ENSG00000180182	1.5864102411296826e-09	8.797041548381916
ENSG00000220749	1.6057063011665605e-09	7.04506322922889
ENSG00000177084	1.6252313960011856e-09	8.7752705210496
ENSG00000226337	1.6252313960011856e-09	4.892371657450557
ENSG00000132792	1.6252313960011856e-09	8.687194053429506
ENSG00000144893	1.6410181553553164e-09	7.982589652154812
ENSG00000222020	1.6449881735936662e-09	7.325007386482662
ENSG00000170522	1.6449881735936662e-09	7.871547525677519
ENSG00000102882	1.6609622056695928e-09	8.750979023073892
ENSG00000146083	1.6609622056695928e-09	8.883589903649453
ENSG00000173698	1.6649793116587438e-09	4.200521180014518
ENSG00000255145	1.681142780269094e-09	6.4531875130130665
ENSG00000251108	1.681142780269094e-09	2.5804262462165752
ENSG00000112787	1.681142780269112e-09	8.81323588036572
ENSG00000141556	1.681142780269112e-09	8.7752705210496
ENSG00000130713	1.6974593723719106e-09	8.798569660734474
ENSG00000238063	1.7015626112456572e-09	5.257804386403149
ENSG00000137040	1.7180725961557042e-09	8.87549273765755
ENSG00000124198	1.7180725961557286e-09	8.902304706276652
ENSG00000175463	1.7347389015255061e-09	8.84715265668589
ENSG00000144426	1.7389300715960512e-09	8.528684412693073
ENSG00000273032	1.755793806323951e-09	7.192809587147713
ENSG00000179222	1.760034617506e-09	8.907881401625161
ENSG00000107902	1.760034617506e-09	8.40669116875281
ENSG00000136897	1.777098059388018e-09	8.761596659709188
ENSG00000169756	1.7813890843125523e-09	8.792992965385965
ENSG00000198908	1.798654536683257e-09	7.590124566463892
ENSG00000168589	1.8029963544004726e-09	3.8068254631788117
ENSG00000108774	1.8160832731848036e-09	8.546406857029437
ENSG00000010404	1.8160832731848036e-09	8.899784235633259
ENSG00000135677	1.8204661464104578e-09	8.8714441546616
ENSG00000166455	1.8204661464104578e-09	5.771937245898451
ENSG00000189184	1.8204661464104578e-09	6.446035633502371
ENSG00000238001	1.8381011046475408e-09	2.9484227244522256
ENSG00000109680	1.8603793856564116e-09	7.590221807947719
ENSG00000152463	1.8648665592442907e-09	3.3148471586213915
ENSG00000205955	1.882921116545419e-09	3.068290820589587
ENSG00000147485	1.882921116545439e-09	7.267810230465576
ENSG00000227627	1.9011462228266125e-09	3.9235744448176435
ENSG00000145741	1.901146222826633e-09	8.93217289960087
ENSG00000134056	1.9057293312343147e-09	8.676576416794209
ENSG00000095066	1.9057293312343147e-09	8.791464853033405
ENSG00000071242	1.924169831779544e-09	8.643116244703155
ENSG00000143198	1.924169831779544e-09	8.84715265668589
ENSG00000242299	1.9241698317795578e-09	8.485142358028442
ENSG00000243574	1.9241698317795578e-09	5.668631310670092
ENSG00000102780	1.9241698317795578e-09	7.518590350243962
ENSG00000196208	1.928807097592599e-09	7.51142448436151
ENSG00000163682	1.928807097592599e-09	8.940270065592774
ENSG00000214212	1.94746547138883e-09	8.489726695086116
ENSG00000107021	1.94746547138883e-09	8.806666826726374
ENSG00000175697	1.94746547138883e-09	5.3982721231317585
ENSG00000101444	1.94746547138883e-09	8.884582261940288
ENSG00000104369	1.952157517808091e-09	3.6313530644912264
ENSG00000272264	1.9948853972068097e-09	6.724191967001876
ENSG00000175602	2.009329798645878e-09	8.838519736632266
ENSG00000165678	2.0141672414401512e-09	8.911929984621112
ENSG00000180998	2.0141672414401512e-09	6.616224927832476
ENSG00000182150	2.038525441616352e-09	8.627457666781071
ENSG00000213315	2.038525441616352e-09	6.471778908121974
ENSG00000264469	2.0582187549577913e-09	6.483594566368921
ENSG00000070886	2.063171018372425e-09	5.757567699680202
ENSG00000258744	2.063171018372425e-09	5.14424594763665
ENSG00000253766	2.103209938435694e-09	2.47537214577275
ENSG00000197971	2.1082678069548907e-09	7.650681110432942
ENSG00000272864	2.1286182367625384e-09	3.5797723665409165
ENSG00000181026	2.1337357192158788e-09	8.895735652637308
ENSG00000063438	2.1543259699883103e-09	7.845850704582326
ENSG00000179133	2.154325969988341e-09	2.8806895103878163
ENSG00000072849	2.154325969988341e-09	8.891687069641355
ENSG00000185920	2.1803365739918878e-09	8.80513871437382
ENSG00000198722	2.1803365739918878e-09	8.895735652637308
ENSG00000240616	2.1803365739918878e-09	7.127118934342301
ENSG00000105767	2.201365457505971e-09	7.711307732178404
ENSG00000101400	2.2066535229527953e-09	8.431518420790239
ENSG00000233912	2.233280329765163e-09	8.132399760075954
ENSG00000172348	2.233280329765163e-09	5.226331760367575
ENSG00000169242	2.25480725850411e-09	6.54232889501939
ENSG00000104331	2.25480725850411e-09	8.863346988669695
ENSG00000135486	2.254807258504126e-09	8.936221482596823
ENSG00000272960	2.254807258504126e-09	6.727358443869124
ENSG00000146828	2.2765366056500566e-09	8.811707768013164
ENSG00000228714	2.2820007871217967e-09	5.278806315766747
ENSG00000162687	2.2820007871217967e-09	2.343306536266309
ENSG00000227895	2.3095142192290937e-09	5.291580934523657
ENSG00000183444	2.3095142192291185e-09	7.9193261143954246
ENSG00000185305	2.3317577561738907e-09	8.362006889560204
ENSG00000060237	2.3373512186838626e-09	8.8795413206535
ENSG00000234215	2.3373512186838626e-09	1.9639825053097373
ENSG00000256757	2.3882850588513006e-09	4.301523105374648
ENSG00000270996	2.388285058851309e-09	3.875718482875055
ENSG00000148218	2.4112684152086714e-09	8.837527378341429
ENSG00000120370	2.4112684152086714e-09	8.655797747752732
ENSG00000095585	2.4112684152086714e-09	8.839055490693989
ENSG00000087077	2.4170478872436547e-09	8.69880404835564
ENSG00000270681	2.440301228283399e-09	7.149071264409647
ENSG00000124422	2.469674994285885e-09	8.911929984621112
ENSG00000106571	2.5173919471966894e-09	7.226238041000422
ENSG00000251603	2.523419444015191e-09	5.60415609402303
ENSG00000261373	2.523419444015191e-09	8.283503409699625
ENSG00000132970	2.584474058894393e-09	6.245239936588059
ENSG00000231081	2.584474058894393e-09	4.0976350657851235
ENSG00000118307	2.6092973509503987e-09	5.585828763597368
ENSG00000111540	2.6092973509503987e-09	8.547197058498186
ENSG00000142408	2.615539425870208e-09	3.787414085631134
ENSG00000148175	2.615539425870208e-09	8.891687069641355
ENSG00000169230	2.6406537238934523e-09	8.780311462336389
ENSG00000139187	2.640653723893499e-09	6.298492649028352
ENSG00000122359	2.6723775886912125e-09	8.887638486645404
ENSG00000143409	2.6723775886912125e-09	8.766637600995978
ENSG00000272667	2.6723775886912125e-09	6.6087756634796415
ENSG00000128928	2.6723775886912125e-09	8.883589903649453
ENSG00000131831	2.7697962893065678e-09	3.3165476256253066
ENSG00000133195	2.79635429361516e-09	8.69608142089016
ENSG00000244038	2.823160644144287e-09	8.936221482596823
ENSG00000085871	2.8570212646776836e-09	8.391410045227234
ENSG00000110080	2.8570212646776836e-09	7.6483597000074335
ENSG00000259495	2.891277918359096e-09	6.501530368786089
ENSG00000104687	2.8912779183591167e-09	8.756555718422403
ENSG00000131966	2.8912779183591167e-09	8.745858931954498
ENSG00000150093	2.9259351133078203e-09	8.8795413206535
ENSG00000143258	2.953952320232374e-09	8.776262879340436
ENSG00000164142	2.953952320232416e-09	7.814091150273803
ENSG00000069712	2.989342009316215e-09	7.060362494457203
ENSG00000197191	3.0179512058843187e-09	6.436799111691517
ENSG00000196116	3.0179512058843187e-09	8.760068547356632
ENSG00000131373	3.0540884521506494e-09	8.635554832772975
ENSG00000179151	3.0906476271248445e-09	8.707436968409263
ENSG00000187741	3.0906476271248772e-09	8.549463081734551
ENSG00000174446	3.1202019756465933e-09	8.691242636425457
ENSG00000149403	3.18771066297984e-09	8.731728466384972
ENSG00000176393	3.1952989882081975e-09	8.738297520024316
ENSG00000111726	3.1952989882081975e-09	8.538309691037535
ENSG00000153162	3.1952989882082314e-09	8.915978567617064
ENSG00000198732	3.1952989882082314e-09	8.882061791296895
ENSG00000186051	3.2335056669406922e-09	4.68445162338814
ENSG00000124116	3.2643914760574563e-09	3.8001197136314726
ENSG00000229727	3.264391476057468e-09	5.3313775277093445
ENSG00000214189	3.264391476057468e-09	4.550470623530869
ENSG00000216866	3.264391476057468e-09	5.80741966337007
ENSG00000241352	3.303403560125972e-09	5.51015448186993
ENSG00000255910	3.303403560125972e-09	3.4210590401966523
ENSG00000226113	3.303403560125972e-09	3.35797304132082
ENSG00000257167	3.3349402664408046e-09	7.1809039633901675
ENSG00000162543	3.382796572154477e-09	5.369486861292285
ENSG00000015171	3.4150721597035976e-09	8.867395571665647
ENSG00000181444	3.4970806599472136e-09	7.941031979903487
ENSG00000169330	3.5304190540175604e-09	8.536913019102528
ENSG00000104969	3.538801959760984e-09	8.883589903649453
ENSG00000122882	3.5725281209242777e-09	8.767173355057698
ENSG00000125122	3.5725281209242777e-09	6.5928550855402115
ENSG00000117691	3.5725281209242777e-09	8.837527378341429
ENSG00000174915	3.5725281209243034e-09	8.676040662732488
ENSG00000119147	3.6151268316617503e-09	3.7712013231389063
ENSG00000084463	3.615126831661789e-09	8.867395571665647
ENSG00000261114	3.615126831661789e-09	8.430244755844713
ENSG00000259660	3.649562064315558e-09	5.428577649139621
ENSG00000187735	3.649562064315558e-09	8.867395571665647
ENSG00000073584	3.649562064315558e-09	8.726687525098185
ENSG00000137310	3.6930561343454283e-09	8.708429326700099
ENSG00000137814	3.6930561343454676e-09	8.676040662732488
ENSG00000198860	3.7282149389905125e-09	8.814763992718278
ENSG00000128944	3.737055512532348e-09	8.52058724670117
ENSG00000259436	3.737055512532348e-09	8.085350431057375
ENSG00000143156	3.772622672954025e-09	7.959328480878164
ENSG00000238266	3.781565910333172e-09	8.3610852476739
ENSG00000196081	3.8085198378332605e-09	6.604794427942537
ENSG00000255183	3.817546040777974e-09	4.878328048002082
ENSG00000180340	3.826593101861543e-09	7.353074594227704
ENSG00000188001	3.86299086717972e-09	6.71567802759924
ENSG00000164932	3.86299086717972e-09	8.64617246940827
ENSG00000180209	3.86299086717972e-09	5.0384994270777295
ENSG00000063046	3.908963040735381e-09	8.924075733608968
ENSG00000257086	3.946124467836511e-09	5.553368198814419
ENSG00000135074	3.946124467836511e-09	8.907881401625161
ENSG00000211933	3.946124467836511e-09	8.433268566721885
ENSG00000196659	3.94612446783658e-09	8.011790316831387
ENSG00000133704	3.955468514557588e-09	8.827902099996969
ENSG00000147144	3.993060911918117e-09	8.50976745324379
ENSG00000008294	4.0405415366894834e-09	8.8714441546616
ENSG00000134508	4.0405415366894834e-09	8.473584653687256
ENSG00000207642	4.0405415366894834e-09	1.7843857523815765
ENSG00000132185	4.0405415366894834e-09	8.924075733608968
ENSG00000204361	4.078921968737108e-09	4.2890812507116625
ENSG00000165650	4.088572479628718e-09	8.707436968409263
ENSG00000135549	4.127397630312334e-09	6.376568453130114
ENSG00000089060	4.127397630312334e-09	8.558350449195206
ENSG00000212664	4.1764348272738414e-09	6.342393702561285
ENSG00000134955	4.176434827273856e-09	7.852674205628701
ENSG00000148700	4.216073139991769e-09	8.903832818629208
ENSG00000241278	4.2260398869867636e-09	3.827609428302571
ENSG00000134318	4.2260398869867636e-09	8.781839574688947
ENSG00000188033	4.276219206000859e-09	7.495535439432263
ENSG00000177383	4.316780471006912e-09	8.814763992718278
ENSG00000197385	4.326979250783334e-09	8.42970900178299
ENSG00000006788	4.357716742503357e-09	3.4773882759290076
ENSG00000088833	4.368009799716422e-09	8.837527378341429
ENSG00000135093	4.368009799716422e-09	8.355587702158
ENSG00000164175	4.3680097997164686e-09	4.478356501511992
ENSG00000100368	4.41983167239092e-09	8.906353289272603
ENSG00000087589	4.461720279427817e-09	5.94258902774135
ENSG00000130717	4.461720279427817e-09	8.72363130039307
ENSG00000141664	4.503995826154732e-09	8.138395091245354
ENSG00000272102	4.611400444240918e-09	5.426956616005401
ENSG00000105467	4.611400444241e-09	5.21557344184284
ENSG00000117411	4.611400444241e-09	8.742346103020267
ENSG00000165795	4.666035012147875e-09	8.50093237636808
ENSG00000204666	4.721300403894413e-09	5.0319381218759025
ENSG00000123595	4.765971668121436e-09	8.755027606069843
ENSG00000139133	4.777203703188571e-09	8.03549377016043
ENSG00000219891	4.82239044555576e-09	6.7018611435073305
ENSG00000243056	4.822390445555795e-09	5.63529032666708
ENSG00000183655	4.822390445555795e-09	7.381249370016454
ENSG00000259420	4.8679937324881e-09	3.607905310047085
ENSG00000074356	4.879460076232196e-09	8.748458552430499
ENSG00000119669	4.879460076232196e-09	8.691242636425457
ENSG00000196182	4.879460076232196e-09	8.861818876317137
ENSG00000149926	4.937187861996334e-09	5.125881798638227
ENSG00000197696	4.983848919823493e-09	8.114220711510475
ENSG00000237214	4.983848919823493e-09	6.972680013921395
ENSG00000090971	4.983848919823493e-09	7.7951191378037405
ENSG00000162139	5.090413469919875e-09	8.829430212349527
ENSG00000132026	5.090413469919875e-09	4.486076905731764
ENSG00000103479	5.102390185088306e-09	8.878013208300944
ENSG00000131759	5.102390185088306e-09	8.701860273060754
ENSG00000227986	5.1384853663513e-09	5.7201556342936986
ENSG00000174989	5.199197812632692e-09	8.80918729736977
ENSG00000212802	5.211423930263783e-09	7.9052395059827685
ENSG00000156574	5.2114239302638194e-09	4.7538825770097235
ENSG00000226200	5.2114239302638194e-09	8.235833622206437
ENSG00000078369	5.2114239302638194e-09	8.911929984621112
ENSG00000262165	5.260609238601545e-09	3.2673038146077458
ENSG00000167995	5.27297608847925e-09	7.513766778582687
ENSG00000250567	5.372936266193768e-09	2.0908542770660654
ENSG00000018408	5.3855604150908505e-09	8.010458806720633
ENSG00000042980	5.449116071681312e-09	8.769693825701092
ENSG00000225135	5.449116071681312e-09	6.724670876255459
ENSG00000157680	5.44911607168137e-09	8.42619617284876
ENSG00000255527	5.44911607168137e-09	4.158821561630464
ENSG00000100092	5.500486377451266e-09	8.406945616159838
ENSG00000260300	5.5134025218932014e-09	4.108705809857848
ENSG00000238061	5.565363341017838e-09	6.0248533091406635
ENSG00000136830	5.565363341017838e-09	7.809850519259242
ENSG00000136997	5.565363341017898e-09	8.902304706276652
ENSG00000142937	5.5784279361388736e-09	8.936221482596823
ENSG00000260473	5.578427936138973e-09	2.3248212714179592
ENSG00000122033	5.69736229103423e-09	8.787416270037454
ENSG00000226360	5.69736229103423e-09	7.39624918688734
ENSG00000163875	5.751011888807028e-09	8.75601996436068
ENSG00000198814	5.764501028871557e-09	8.139914436001469
ENSG00000173812	5.805153720203366e-09	8.948367231584678
ENSG00000168268	5.8872990213280284e-09	8.907881401625161
ENSG00000136932	5.8872990213280284e-09	8.63654719106381
ENSG00000180979	5.942690731190624e-09	8.596061361104297
ENSG00000169253	5.942690731190624e-09	4.5593010404349945
ENSG00000176428	5.956617821529536e-09	6.928989936099917
ENSG00000139117	6.1549690517234924e-09	8.145964820191645
ENSG00000205730	6.1549690517234924e-09	6.51200345499873
ENSG00000268852	6.1549690517234924e-09	6.942147388553737
ENSG00000197558	6.212813292523397e-09	6.996878992341363
ENSG00000186063	6.285863918573207e-09	8.79956201902531
ENSG00000074695	6.285863918573207e-09	8.936221482596823
ENSG00000130720	6.344906431118643e-09	2.629625183086679
ENSG00000242013	6.359751291122269e-09	7.345908728345251
ENSG00000137877	6.419469904290454e-09	8.331217054349684
ENSG00000272476	6.419469904290499e-09	7.281530493642286
ENSG00000116584	6.419469904290499e-09	8.924075733608968
ENSG00000267421	6.43448472716615e-09	1.870861479966159
ENSG00000196305	6.571167117859431e-09	8.915978567617064
ENSG00000008735	6.571167117859431e-09	6.525874151951927
ENSG00000164794	6.586527561739263e-09	1.235725327425081
ENSG00000260475	6.710677085485059e-09	5.834078817315876
ENSG00000165338	6.710677085485059e-09	8.493239524020346
ENSG00000101057	6.789425293844055e-09	8.715534134401166
ENSG00000255391	6.853071473960834e-09	3.1638925778256013
ENSG00000197603	6.8530714739609315e-09	8.657325860105288
ENSG00000101558	6.869073629862947e-09	8.87549273765755
ENSG00000149346	6.949632094157954e-09	7.215066419520924
ENSG00000157933	6.998408234861367e-09	8.761596659709188
ENSG00000225988	7.096963188414182e-09	6.896268546344709
ENSG00000175215	7.0969631884142325e-09	8.903832818629208
ENSG00000166046	7.0969631884142325e-09	8.66162889050827
ENSG00000197134	7.0969631884142325e-09	3.6997925292341964
ENSG00000237732	7.180124136384248e-09	2.8264871009197843
ENSG00000102057	7.247335759326168e-09	7.5258543482369475
ENSG00000160753	7.247335759326168e-09	8.542894028095207
ENSG00000184293	7.264234206975219e-09	8.701860273060754
ENSG00000262155	7.264234206975219e-09	4.657852328409017
ENSG00000231521	7.315160203139763e-09	4.430947753707774
ENSG00000129562	7.315160203139763e-09	8.903832818629208
ENSG00000157978	7.332212702756288e-09	8.860290763964581
ENSG00000230280	7.332212702756288e-09	5.9062498742147165
ENSG00000154545	7.332212702756288e-09	2.9230995103096387
ENSG00000005379	7.400810815208253e-09	8.416368737682216
ENSG00000213860	7.400810815208279e-09	5.552502359462464
ENSG00000009790	7.418057800659107e-09	8.853721710325235
ENSG00000234751	7.470034033532967e-09	4.209719460907519
ENSG00000203705	7.487438158655583e-09	8.696819331773968
ENSG00000068438	7.504881785652844e-09	8.819804934005067
ENSG00000187866	7.504881785652844e-09	8.814228238656558
ENSG00000266208	7.504881785652844e-09	6.296889003515528
ENSG00000205138	7.575053058271046e-09	8.486670470381002
ENSG00000151693	7.575053058271046e-09	4.742193230995738
ENSG00000177943	7.575053058271046e-09	8.701860273060754
ENSG00000143947	7.575053058271046e-09	8.940270065592774
ENSG00000090238	7.64586336687182e-09	8.82385351700102
ENSG00000238460	7.753289407821874e-09	3.55662928036701
ENSG00000040487	7.753289407821874e-09	8.34555811016937
ENSG00000177519	7.825722157286306e-09	6.692951716177472
ENSG00000185641	7.825722157286391e-09	7.527867375003697
ENSG00000205763	7.898813951632338e-09	7.13073634444642
ENSG00000198625	7.9171905578004e-09	8.903832818629208
ENSG00000155592	7.9171905578004e-09	8.123184349955942
ENSG00000168807	7.991114359051658e-09	8.28694552222932
ENSG00000144619	8.00970011366469e-09	7.843936704405186
ENSG00000072506	8.009700113664832e-09	8.807659185017213
ENSG00000249734	8.159909797022487e-09	3.1698013757266432
ENSG00000113231	8.178877864486927e-09	8.117274057367796
ENSG00000189157	8.178877864486927e-09	6.195669558892687
ENSG00000251417	8.351534521321073e-09	6.655292030580946
ENSG00000149294	8.370936347478533e-09	8.712934513925164
ENSG00000173744	8.370936347478533e-09	8.82232540464846
ENSG00000230202	8.370936347478533e-09	8.544422140447764
ENSG00000070614	8.370936347478533e-09	8.873964625304993
ENSG00000110851	8.448983642730124e-09	8.682609716371832
ENSG00000175106	8.448983642730124e-09	8.407683527043647
ENSG00000221817	8.527739579757494e-09	8.446184640421487
ENSG00000243224	8.54754002079728e-09	6.496581633908327
ENSG00000174013	8.547540020797402e-09	8.707436968409263
ENSG00000147606	8.547540020797402e-09	7.031365387488609
ENSG00000183935	8.627190558421657e-09	6.014772223261814
ENSG00000143786	8.727770891670192e-09	7.0412687594716
ENSG00000164466	8.727770891670192e-09	8.840047848984822
ENSG00000172053	8.727770891670192e-09	8.898256123280701
ENSG00000272468	8.727770891670192e-09	7.605842751629949
ENSG00000166086	8.932369598107317e-09	7.316636564663462
ENSG00000273301	9.015510568138365e-09	6.232094745484365
ENSG00000165215	9.01551056813843e-09	5.873329703744335
ENSG00000227134	9.036413293846117e-09	1.745430894665379
ENSG00000115526	9.036413293846117e-09	5.591858858740155
ENSG00000139613	9.036413293846117e-09	8.835999265988871
ENSG00000072858	9.099405083432902e-09	8.800554377316146
ENSG00000198934	9.120497230096013e-09	8.11211010909153
ENSG00000269305	9.120497230096111e-09	4.992665279503868
ENSG00000149124	9.120497230096111e-09	3.26822264134759
ENSG00000183150	9.205343015188605e-09	7.071504639238799
ENSG00000101856	9.312481819101034e-09	8.744866573663662
ENSG00000228451	9.312481819101034e-09	7.641453836112289
ENSG00000205837	9.312481819101067e-09	6.50557277799436
ENSG00000241679	9.33405484584805e-09	7.497435451601048
ENSG00000099817	9.33405484584805e-09	8.843104073689938
ENSG00000213585	9.33405484584805e-09	8.890158957288799
ENSG00000060138	9.420834719944773e-09	8.62717636012638
ENSG00000261438	9.420834719944773e-09	3.409830362395304
ENSG00000109270	9.420834719944773e-09	8.694755465359687
ENSG00000106665	9.442652165443626e-09	6.833910499855714
ENSG00000065923	9.530415083610113e-09	8.075593712295362
ENSG00000183323	9.530415083610113e-09	8.662366801392077
ENSG00000204957	9.530415083610113e-09	6.400175150241066
ENSG00000165630	9.530415083610113e-09	7.891062304408578
ENSG00000163590	9.61897222063189e-09	8.381916207300325
ENSG00000104936	9.61897222063189e-09	8.498816219368857
ENSG00000177888	9.61897222063189e-09	8.684137828724392
ENSG00000271734	9.61897222063189e-09	4.093355306613864
ENSG00000121900	9.641236418558005e-09	6.288571656111769
ENSG00000229809	9.730796155442306e-09	8.445446729537682
ENSG00000066027	9.730796155442306e-09	8.810715409722327
ENSG00000120860	9.821165905821031e-09	8.665423026097193
ENSG00000170464	9.843885740739466e-09	8.491790561500395
ENSG00000126947	9.843885740739466e-09	7.478748959158925
ENSG00000170955	9.843885740739466e-09	3.97516211931314
ENSG00000031823	9.843885740739466e-09	8.772214296344485
ENSG00000162398	9.958254892041474e-09	4.92538873071065
ENSG00000165659	1.0050680946425663e-08	5.316601975088116
ENSG00000260588	1.0073917673096179e-08	5.633807953834559
ENSG00000095380	1.0073917673096179e-08	8.867395571665647
ENSG00000104998	1.014394219055095e-08	8.811707768013164
ENSG00000259658	1.0167388857763707e-08	7.408911147348282
ENSG00000234891	1.0261704406166762e-08	2.339114541268212
ENSG00000135686	1.0285416092014368e-08	8.72847008485777
ENSG00000249487	1.0380797521977174e-08	2.9181122845639615
ENSG00000255224	1.0380797521977284e-08	6.479780649293876
ENSG00000197756	1.0404777136127804e-08	8.940270065592774
ENSG00000133424	1.0501236148089905e-08	8.674564840964877
ENSG00000112305	1.0501236148089942e-08	8.274080288177249
ENSG00000116497	1.0501236148089942e-08	8.860290763964581
ENSG00000151422	1.0598565733536595e-08	8.770686183991927
ENSG00000188015	1.062303504998109e-08	3.043940505342381
ENSG00000260782	1.062303504998109e-08	3.854032615384665
ENSG00000145919	1.0721463592620008e-08	8.738833274086039
ENSG00000105997	1.0721463592620008e-08	5.403038733988066
ENSG00000262001	1.0746209150092076e-08	4.135978406521281
ENSG00000205659	1.0845748701973077e-08	8.65174916475678
ENSG00000109705	1.0845748701973115e-08	6.467991415351807
ENSG00000131711	1.0996743429244992e-08	7.579800407393837
ENSG00000233442	1.1073006419840165e-08	2.5078015138717693
ENSG00000250831	1.109854166919774e-08	7.029568492187882
ENSG00000161643	1.1201257258701625e-08	6.647524147110988
ENSG00000091039	1.1227080431370116e-08	8.829430212349527
ENSG00000185565	1.1227080431370235e-08	8.810969857129356
ENSG00000170043	1.1304898226912341e-08	8.711485551405216
ENSG00000096092	1.1330954006778175e-08	8.589492307464951
ENSG00000158301	1.1330954006778175e-08	7.782282213936745
ENSG00000172594	1.1330954006778175e-08	7.4662026863443
ENSG00000203435	1.1330954006778175e-08	3.78866816297901
[truncated: 3,218 more rows]
