# Supplementary material for: Machine learning predicts treatment sensitivity in multiple myeloma based on molecular and clinical information coupled with drug response
Source: PLoS One. 2021 Jul 28;16(7):e0254596. doi: 10.1371/journal.pone.0254596 (PMC8318243; doi:10.1371/journal.pone.0254596)
Supplement: S1 File — (ZIP) [file pone.0254596.s004.zip › Supplementary Material 1/hyperdiploid_flag/selected_genes_experiment_7.csv]

gene	pvalue	entropy
ENSG00000188004	8.578532786667647e-45	6.012369649873657
ENSG00000247746	8.603165861669892e-40	7.326775958233895
ENSG00000119280	1.16357842888902e-39	8.126038417838972
ENSG00000272668	2.1523810648335084e-38	5.999596332971419
ENSG00000225579	2.4597992764055235e-38	7.2023323120609355
ENSG00000165801	5.0069012446128355e-37	8.76510948864342
ENSG00000243284	5.256035412914698e-37	5.101018033334713
ENSG00000125827	8.101247121842922e-36	8.85120123968184
ENSG00000255815	3.4214164624286644e-34	5.631702797746593
ENSG00000248991	4.5832859357768316e-33	6.864104625132671
ENSG00000117461	9.884256982491532e-33	8.651213410695059
ENSG00000131773	1.0205017774206713e-32	6.721314032617462
ENSG00000063177	1.1179571999683366e-32	8.944318648588725
ENSG00000002586	6.635250433444707e-32	8.23061040085457
ENSG00000148303	1.1955896331712916e-31	8.948367231584678
ENSG00000104611	1.5229717892341917e-31	6.817115070669539
ENSG00000115268	1.5927117118754393e-31	8.944318648588725
ENSG00000170677	2.318664335189683e-31	7.092943927776185
ENSG00000099624	2.9502708791369005e-31	8.853721710325235
ENSG00000105372	3.372172383608277e-31	8.948367231584678
ENSG00000178982	1.8132118067917354e-30	8.903832818629208
ENSG00000111752	4.8625932752081446e-30	7.8453093959403235
ENSG00000165169	7.890203451406134e-30	8.734248937028365
ENSG00000140474	9.268196242939147e-30	8.924075733608968
ENSG00000228031	9.679985970865949e-30	5.675820288261506
ENSG00000175197	1.151680415665859e-29	8.706444610118426
ENSG00000179520	3.796092545226268e-29	5.065631917794578
ENSG00000155886	4.2634637844663195e-29	5.249413205494687
ENSG00000164181	1.0393039462889764e-28	8.783367687041503
ENSG00000197183	1.6467870659838372e-28	8.583379858054721
ENSG00000168264	4.097001081568205e-28	8.907881401625161
ENSG00000162004	3.1526473542035047e-27	8.40223827211269
ENSG00000253982	4.7936206490253516e-27	7.6272655253775365
ENSG00000075073	5.42750412623198e-27	7.040604022968409
ENSG00000174444	6.0687080668199e-27	8.948367231584678
ENSG00000179820	7.159140068889869e-27	8.567975727539665
ENSG00000180447	7.679472242122266e-27	7.444361474189325
ENSG00000144591	1.0417490416856969e-26	8.883589903649453
ENSG00000117308	1.0855098404571119e-26	8.30193690567213
ENSG00000131386	1.1641258443523335e-26	6.199647138873285
ENSG00000256733	1.2638698270513794e-26	4.520858149011932
ENSG00000165102	1.471254238545997e-26	8.749450910721334
ENSG00000142541	2.5885795525345194e-26	8.948367231584678
ENSG00000184083	9.084233275677005e-26	8.307390594031164
ENSG00000130255	9.848681410359311e-26	8.940270065592774
ENSG00000227097	1.2749763317520315e-25	8.86991604230904
ENSG00000172365	1.4043794240273592e-25	3.5802604761937107
ENSG00000261418	1.6495945967840889e-25	8.514018193061826
ENSG00000103253	1.7380867073615732e-25	8.455730768933341
ENSG00000257698	1.8609426448329422e-25	8.200774621358292
ENSG00000129757	1.9139979247132432e-25	7.920031611451287
ENSG00000070081	4.0617408603222332e-25	8.928124316604919
ENSG00000114631	5.519873422252171e-25	7.98447090433564
ENSG00000159556	5.9059815409616045e-25	8.062691626604114
ENSG00000136942	6.394612982775098e-25	8.940270065592774
ENSG00000105373	9.174517705491423e-25	8.93217289960087
ENSG00000204628	1.1817807419199199e-24	8.944318648588725
ENSG00000152422	1.4060010789603597e-24	8.743874215372825
ENSG00000105173	1.4975881321330632e-24	8.731728466384972
ENSG00000114391	2.228631810782686e-24	8.944318648588725
ENSG00000137818	2.2907669696722408e-24	8.948367231584678
ENSG00000113272	2.5469316020027955e-24	8.705908856056706
ENSG00000233927	2.6801996139264776e-24	8.936221482596823
ENSG00000167658	2.7547978338219037e-24	8.948367231584678
ENSG00000137154	3.222268347030407e-24	8.948367231584678
ENSG00000241741	3.980197502925739e-24	6.734952239918631
ENSG00000162929	4.253534653314308e-24	7.8975606416433894
ENSG00000154358	4.726363091875183e-24	8.793449569615078
ENSG00000176399	4.726363091875183e-24	6.644815537412295
ENSG00000105640	5.31298478768732e-24	8.944318648588725
ENSG00000081913	8.087365065378344e-24	7.627021180092403
ENSG00000173218	8.842488801919007e-24	7.148392857585188
ENSG00000121797	1.0901027825237189e-23	8.28892180538292
ENSG00000094631	1.3227249798940446e-23	8.84715265668589
ENSG00000185905	1.3589945838633143e-23	8.887638486645404
ENSG00000188959	1.525925387251665e-23	5.368944246181685
ENSG00000272899	1.567709999970103e-23	7.88492587459848
ENSG00000255086	2.0850291656112367e-23	3.5156000971675794
ENSG00000178741	2.251785447446583e-23	8.899784235633259
ENSG00000111666	2.251785447446631e-23	8.643116244703155
ENSG00000204060	2.4980350431546237e-23	4.626828010550965
ENSG00000076662	3.487607439017337e-23	8.944318648588725
ENSG00000223891	3.8673372898170296e-23	8.42647747950345
ENSG00000251249	6.725124762359296e-23	4.590253731686561
ENSG00000165891	7.147211582649279e-23	8.334861323701466
ENSG00000185950	7.256768709365025e-23	7.698883773140058
ENSG00000080947	7.53799131942633e-23	7.525125204949583
ENSG00000151208	7.741242336992113e-23	8.53930204932837
ENSG00000230131	9.72146288152012e-23	6.122809470427234
ENSG00000149273	1.161627514471085e-22	8.948367231584678
ENSG00000105193	1.161627514471085e-22	8.944318648588725
ENSG00000162244	1.1928159082398985e-22	8.940270065592774
ENSG00000198353	1.238814157735998e-22	5.180972586291651
ENSG00000229766	1.8836552351822355e-22	6.029827515163239
ENSG00000187824	1.9050650749329772e-22	8.353444685911114
ENSG00000186153	2.0540853862102905e-22	8.467955667753802
ENSG00000164587	2.1897864051773634e-22	8.944318648588725
ENSG00000228323	2.273718242497181e-22	5.999224723506156
ENSG00000108107	2.78509516849585e-22	8.936221482596823
ENSG00000052126	3.7167421971549424e-22	7.2618104747122825
ENSG00000232346	3.8584389918004558e-22	7.350473522814288
ENSG00000130159	3.916603573372576e-22	8.769693825701092
ENSG00000171759	4.220704237563518e-22	6.732259481601669
ENSG00000118705	4.381405575232962e-22	8.944318648588725
ENSG00000072195	4.381405575232962e-22	6.609128364466422
ENSG00000197016	4.381405575232962e-22	6.820084596698187
ENSG00000125841	5.030442591981308e-22	8.218816674925938
ENSG00000104852	5.563296090230639e-22	8.936221482596823
ENSG00000130810	6.878552843775434e-22	7.630453190500204
ENSG00000214870	8.724592684528574e-22	7.128063938343253
ENSG00000156384	9.396348938437178e-22	8.238406383434775
ENSG00000233585	1.0776826831614653e-21	5.439115152610809
ENSG00000147003	1.1059724586943618e-21	5.450887231396533
ENSG00000160691	1.1604744879688393e-21	8.920027150613016
ENSG00000111445	1.1909142630897395e-21	8.432510779081078
ENSG00000182742	1.2042005677296272e-21	7.1134209550489755
ENSG00000213442	1.47006065264114e-21	8.553309507908418
ENSG00000249184	1.5253151656855223e-21	6.539671652661078
ENSG00000141441	1.5826243583794649e-21	8.274838075818058
ENSG00000246090	1.6664534855140912e-21	8.04486460109786
ENSG00000146066	1.729007462099417e-21	8.839055490693989
ENSG00000133872	1.767649494620928e-21	8.93217289960087
ENSG00000255760	2.629112510247854e-21	5.948985826858397
ENSG00000180573	3.204423104876658e-21	8.887638486645404
ENSG00000181524	3.204423104876658e-21	8.27863776598726
ENSG00000145592	3.3605689541136572e-21	8.948367231584678
ENSG00000157625	3.57616956448509e-21	8.769693825701092
ENSG00000144589	3.615612833494021e-21	8.71301366375777
ENSG00000131188	4.685607677623089e-21	8.409009482574119
ENSG00000242071	4.737140298213398e-21	8.286682641394219
ENSG00000105426	4.912999414434066e-21	7.314442665696013
ENSG00000221983	5.4802660565531124e-21	8.948367231584678
ENSG00000143624	5.766715938186603e-21	8.903832818629208
ENSG00000144713	6.134525032592986e-21	8.948367231584678
ENSG00000208028	6.20180027201389e-21	7.545236679511788
ENSG00000219665	6.3616278318930375e-21	8.285488126281297
ENSG00000114423	7.197798287519293e-21	8.560080718369848
ENSG00000107745	7.276599668288953e-21	8.68566594107695
ENSG00000141736	7.545486281362628e-21	7.943872059778162
ENSG00000232533	7.545486281362628e-21	6.845339192046814
ENSG00000188825	7.628052513969371e-21	7.0584600039694365
ENSG00000109046	9.378040787784876e-21	8.863346988669695
ENSG00000104219	9.51479269368774e-21	8.80513871437382
ENSG00000123144	9.51479269368774e-21	8.891687069641355
ENSG00000259514	1.0995575892019278e-20	6.6429889995004965
ENSG00000229638	1.1691936865282837e-20	8.524635829697122
ENSG00000188846	1.2567203823317242e-20	8.944318648588725
ENSG00000245008	1.2888613034177934e-20	6.522905722015041
ENSG00000177917	1.370342750938764e-20	8.681081604019274
ENSG00000006756	1.6765030620929594e-20	6.338902863745311
ENSG00000166441	1.7007967822553214e-20	8.940270065592774
ENSG00000179299	1.7007967822553695e-20	7.415598435997503
ENSG00000167614	1.8540457763288827e-20	7.080519009305771
ENSG00000260625	1.8741376901020195e-20	6.257875983139365
ENSG00000173207	2.0649344007225188e-20	8.585443724469
ENSG00000179456	2.2185356416037245e-20	8.565657413718357
ENSG00000166321	2.6254096397276345e-20	7.89495546658711
ENSG00000251405	2.9969091774427095e-20	7.060066142703972
ENSG00000226833	3.029215654185265e-20	4.817278705871548
ENSG00000163673	3.300375754981548e-20	4.325835300547961
ENSG00000111859	3.383891863095169e-20	8.899784235633259
ENSG00000105202	4.0443797789360846e-20	8.899784235633259
ENSG00000102158	4.296802320071641e-20	8.915978567617064
ENSG00000171792	4.4524997201075903e-20	8.557560247726453
ENSG00000147100	4.663273636040501e-20	5.327466335687699
ENSG00000160062	4.73009048805097e-20	7.681538449031835
ENSG00000213862	4.73009048805097e-20	6.684257240662371
ENSG00000128165	4.7808236314785396e-20	8.811707768013164
ENSG00000038002	4.7808236314785396e-20	8.878013208300944
ENSG00000271133	5.024784415495068e-20	7.62338978197993
ENSG00000221890	5.133070563792212e-20	4.154722025151936
ENSG00000175505	5.791727419957533e-20	7.381457415587189
ENSG00000166816	6.000888961640007e-20	8.314820565543794
ENSG00000144040	6.441875273316696e-20	8.609735222444709
ENSG00000107816	6.841800574709241e-20	8.59506900281346
ENSG00000058056	7.343822294562527e-20	8.508441497713317
ENSG00000173153	7.527998570599833e-20	8.833478795345478
ENSG00000234771	8.459656448183013e-20	8.708965080761821
ENSG00000171425	8.888540432364524e-20	8.705908856056706
ENSG00000240298	9.110974860425809e-20	5.637660879323858
ENSG00000170889	9.53876730738084e-20	8.944318648588725
ENSG00000242021	1.0491730500224151e-19	5.442180196744849
ENSG00000182054	1.1661247743390403e-19	8.915978567617064
ENSG00000102271	1.1785060144940407e-19	4.152283080316791
ENSG00000102316	1.2380253865581285e-19	8.878013208300944
ENSG00000188818	1.3423233112229645e-19	8.356044306387114
ENSG00000122787	1.361328683364927e-19	7.589323139422619
ENSG00000086619	1.4100139140713224e-19	8.863346988669695
ENSG00000213885	1.5666361475824298e-19	6.325433254145192
ENSG00000105855	1.5887783370647875e-19	7.711719239388059
ENSG00000172456	1.6628990516511435e-19	7.921184945139827
ENSG00000165689	1.783656955508124e-19	8.845624544333333
ENSG00000115649	1.960532846184613e-19	8.830958324702085
ENSG00000109685	2.102627988444732e-19	8.883589903649453
ENSG00000137309	2.2313792911775715e-19	8.85624218096863
ENSG00000120280	2.27865698635404e-19	8.703642832820343
ENSG00000255516	2.4778744650348003e-19	3.3246081123253286
ENSG00000243926	2.4778744650348003e-19	5.632638502606383
ENSG00000260660	2.6019363557790825e-19	6.420733751298241
ENSG00000235670	2.7898864879519595e-19	4.035574650209479
ENSG00000205664	2.8587899243720764e-19	7.949749938538366
ENSG00000163040	3.173647559547642e-19	5.647297688204602
ENSG00000233762	3.522738874012289e-19	7.933593574962785
ENSG00000162878	3.6473341179560303e-19	4.972339929271346
ENSG00000040199	4.005917075368265e-19	8.806131072664654
ENSG00000231327	4.1473870348064723e-19	5.9935229309929365
ENSG00000166268	4.1473870348064723e-19	6.652324730343546
ENSG00000147400	4.249342893442388e-19	8.677033021023325
ENSG00000230207	4.5544952977359235e-19	7.209375368367417
ENSG00000137876	4.66633574393008e-19	8.911929984621112
ENSG00000226926	5.123725855321071e-19	4.460058057541343
ENSG00000182185	5.231235730919927e-19	7.4560562899403084
ENSG00000120093	5.231235730919927e-19	7.273711725748663
ENSG00000269696	5.490839250602757e-19	4.301337389059499
ENSG00000230516	5.490839250602757e-19	3.2190475874259867
ENSG00000247982	5.5481035673501925e-19	8.184984603018655
ENSG00000104979	6.090773029405857e-19	8.867395571665647
ENSG00000140451	6.304802546948017e-19	8.779319104045552
ENSG00000232070	6.3704487625471525e-19	5.253527891083961
ENSG00000233016	6.526261725370625e-19	8.781839574688947
ENSG00000143195	6.526261725370857e-19	6.100042239967625
ENSG00000131943	6.685839827728528e-19	8.741353744729432
ENSG00000124795	6.755405228121414e-19	8.226790833928362
ENSG00000130811	6.92051848418219e-19	8.89420754028475
ENSG00000081760	7.491619277268689e-19	8.686122545306063
ENSG00000146147	7.861793820631712e-19	6.5657557492538885
ENSG00000153179	7.861793820631712e-19	8.631506249777022
ENSG00000163362	8.221684296320408e-19	7.793973795530483
ENSG00000169857	8.221684296320408e-19	8.764652884414303
ENSG00000149548	8.221684296320408e-19	7.29754530799684
ENSG00000120784	9.021974385963613e-19	6.3268349618337485
ENSG00000254343	9.337516476307616e-19	8.285794864273274
ENSG00000177628	9.797671609103958e-19	8.843104073689938
ENSG00000164346	9.797671609103958e-19	8.902304706276652
ENSG00000223949	1.024498816770703e-18	4.772991947280277
ENSG00000196562	1.151254927443907e-18	8.895735652637308
ENSG00000177731	1.1631564482615011e-18	8.898256123280701
ENSG00000165171	1.1914015031828021e-18	6.297794489145074
ENSG00000264920	1.275889886132885e-18	7.431106030913399
ENSG00000179899	1.2890636315449463e-18	5.195991839136666
ENSG00000235280	1.399406712067095e-18	5.688239456512251
ENSG00000228933	1.3994067120671148e-18	5.365195831467107
ENSG00000148484	1.4333128387064075e-18	8.802082489668702
ENSG00000236204	1.4480913288996518e-18	6.486838428305893
ENSG00000182899	1.4480913288996826e-18	8.944318648588725
ENSG00000273002	1.4984486886093326e-18	6.975863349258853
ENSG00000167186	1.5347244287961135e-18	8.292795090804448
ENSG00000162913	1.5505355269358896e-18	6.346523641104018
ENSG00000198890	1.5880566741816066e-18	8.204027448305212
ENSG00000221413	1.6601341385936947e-18	2.183120944832134
ENSG00000168556	1.6829551988987062e-18	8.454281806413391
ENSG00000182050	1.801792779616358e-18	7.071530405768719
ENSG00000114023	1.8642831302965548e-18	8.78084721639811
ENSG00000151287	1.9092956050970147e-18	7.70916438176315
ENSG00000171119	1.928913798228862e-18	5.81730897353052
ENSG00000110002	1.9754674071998357e-18	8.741353744729432
ENSG00000231969	2.043903969900545e-18	4.036822594531062
ENSG00000261400	2.0648879393038134e-18	3.3905951116180066
ENSG00000175395	2.187879967410935e-18	8.291600575691527
ENSG00000049769	2.2406024178584644e-18	7.981254929027897
ENSG00000094804	2.263580156208053e-18	8.615566365200248
ENSG00000166562	2.4811382499734985e-18	8.924075733608968
ENSG00000175806	2.5668522066552106e-18	8.39500202399407
ENSG00000143578	2.628585921232701e-18	8.509969610065873
ENSG00000105894	2.6826662629575295e-18	7.2597269063614505
ENSG00000168159	2.719328946094986e-18	8.890158957288799
ENSG00000118473	2.813165199423108e-18	5.574245143404125
ENSG00000230565	2.9800820582500096e-18	6.839261037639371
ENSG00000196668	3.0105371128899063e-18	7.395054671774419
ENSG00000149972	3.4124011912764136e-18	8.829430212349527
ENSG00000058404	3.4472164586959368e-18	7.072288638133432
ENSG00000251535	3.529822417004669e-18	2.894878242270497
ENSG00000218175	4.2794268656785325e-18	8.424413613089174
ENSG00000225573	4.33757662038109e-18	7.224068447246326
ENSG00000086598	4.532006074155587e-18	8.93217289960087
ENSG00000186056	4.640238750611949e-18	8.427267680972204
ENSG00000104765	4.799298849078126e-18	8.797041548381916
ENSG00000125459	5.3095013042723945e-18	8.757012322651516
ENSG00000131725	5.622021264855816e-18	8.62340908378512
ENSG00000236552	5.622021264855816e-18	8.71805460504456
ENSG00000155792	5.679027476821136e-18	8.84715265668589
ENSG00000123989	5.8142715351970045e-18	8.936221482596823
ENSG00000232995	5.892976902655415e-18	7.09527746776534
ENSG00000125462	6.013011837828593e-18	7.780587530122223
ENSG00000134698	6.583743819964431e-18	8.701860273060754
ENSG00000258920	6.808433281171557e-18	7.906062121279463
ENSG00000256917	6.808433281171557e-18	5.339889085063755
ENSG00000198960	6.970205035744447e-18	8.504928668779087
ENSG00000260521	7.040692399036826e-18	6.061234439083307
ENSG00000224858	7.207912139055735e-18	5.608723253822931
ENSG00000247735	8.15911744283761e-18	5.563323443119969
ENSG00000053371	8.521930267209027e-18	8.505921027069922
ENSG00000088881	8.723842989028487e-18	6.347148198345674
ENSG00000102054	8.81181645139505e-18	8.882061791296895
ENSG00000261231	9.547871493928118e-18	6.033760615058962
ENSG00000169239	1.0207375547707923e-17	8.269469091871914
ENSG00000121858	1.0553797127452315e-17	8.822861158710182
ENSG00000100266	1.0803174202196958e-17	8.59453324875174
ENSG00000177283	1.1433286887774223e-17	5.338718961056836
ENSG00000140750	1.222117585419803e-17	8.500880085783136
ENSG00000166348	1.2343893908673974e-17	8.385174588827525
ENSG00000227372	1.2343893908673974e-17	8.670463967383979
ENSG00000156427	1.2932857378356198e-17	5.76538818287638
ENSG00000145050	1.3504554163725606e-17	8.920027150613016
ENSG00000229278	1.3822653058971808e-17	3.7383879327292333
ENSG00000237434	1.4289951379602362e-17	4.300582943296194
ENSG00000250148	1.4772840786266796e-17	2.3918152734806526
ENSG00000110700	1.4772840786266796e-17	8.936221482596823
ENSG00000254615	1.7096144834918034e-17	8.60614324367787
ENSG00000120519	1.8268084302457247e-17	8.638075303416368
ENSG00000083845	1.845058468548705e-17	8.944318648588725
ENSG00000174748	1.8883448157879488e-17	8.944318648588725
ENSG00000130312	1.9976870351066115e-17	8.819804934005067
ENSG00000198937	2.1343475602531025e-17	8.646708223469991
ENSG00000105146	2.1343475602531025e-17	6.842514557799487
ENSG00000165195	2.3568182784868634e-17	8.737305161733481
ENSG00000090581	2.4928894902619747e-17	8.838519736632266
ENSG00000236772	2.5176944029698882e-17	4.400884563784819
ENSG00000166428	2.6021501735198745e-17	7.818365986903669
ENSG00000127920	2.636710155221186e-17	7.398527032840363
ENSG00000104738	2.75218922837707e-17	8.730200354032414
ENSG00000233379	2.816423647505454e-17	5.111512961798596
ENSG00000213513	2.816423647505454e-17	4.127081376048302
ENSG00000144026	2.844403628299636e-17	8.668935855031423
ENSG00000133640	3.008217702959923e-17	3.804850348338953
ENSG00000235065	3.008217702959923e-17	7.83229429565111
ENSG00000073150	3.32032505740398e-17	6.20021572180752
ENSG00000071205	3.32032505740398e-17	7.105690239072284
ENSG00000102871	3.32032505740398e-17	8.796505794320195
ENSG00000260219	3.545937767169555e-17	6.5996624929653995
ENSG00000143603	3.592843443016349e-17	8.890158957288799
ENSG00000119906	3.628424103883012e-17	8.769693825701092
ENSG00000065320	3.749556707716768e-17	4.371982341505115
ENSG00000124785	3.749556707716821e-17	7.230152739137816
ENSG00000153250	4.233465740646273e-17	8.899784235633259
ENSG00000269988	4.331716356468255e-17	5.11506936914008
ENSG00000182220	4.374509545917151e-17	8.859298405673744
ENSG00000226086	4.47598967237767e-17	5.4449779874897635
ENSG00000271344	4.7322157674064646e-17	7.050292121573001
ENSG00000057468	4.7322157674064646e-17	6.43260396200264
ENSG00000187123	4.778911336581872e-17	5.354390333331314
ENSG00000267169	5.1020482420613896e-17	7.522309439643143
ENSG00000144036	5.220165513943378e-17	8.40669116875281
ENSG00000149295	5.446729890867421e-17	5.711015661557425
ENSG00000198521	6.28797896330638e-17	6.914149751088304
ENSG00000115286	6.496371647619764e-17	8.7939853236768
ENSG00000259560	6.711576844827721e-17	5.646175548140452
ENSG00000127946	7.024728498148763e-17	8.438139765014531
ENSG00000105341	7.093685295028878e-17	8.73325657873753
ENSG00000082512	7.328400795986453e-17	8.61378380544066
ENSG00000140367	7.497245015895641e-17	8.87549273765755
ENSG00000163931	7.570776607082776e-17	8.891687069641355
ENSG00000166200	7.74512922618151e-17	8.891687069641355
ENSG00000177600	7.74512922618151e-17	8.936221482596823
ENSG00000164620	8.00109735827055e-17	8.485273798445997
ENSG00000099994	8.00109735827055e-17	6.958113656921382
ENSG00000185666	8.185223823418337e-17	3.832280155620917
ENSG00000249167	8.455535450575623e-17	3.53996114248793
ENSG00000215301	8.455535450575623e-17	8.944318648588725
ENSG00000260027	8.820145522552644e-17	7.012119474853593
ENSG00000099326	9.022855299721263e-17	8.8714441546616
ENSG00000063660	9.022855299721392e-17	7.394232056477725
ENSG00000135253	9.627700258827037e-17	8.497823861078018
ENSG00000159788	9.753384767581902e-17	8.267282218468157
ENSG00000205078	9.848709249909338e-17	7.598921340763012
ENSG00000243276	1.0173144899411524e-16	7.069093982584975
ENSG00000244436	1.0272515834597393e-16	2.7608531534674676
ENSG00000008226	1.0406501566237182e-16	8.616304276084053
ENSG00000126217	1.0749056263288302e-16	7.686552617774304
ENSG00000254650	1.0853975217974226e-16	5.614975055757449
ENSG00000143653	1.1467883389111204e-16	8.387088589004664
ENSG00000270036	1.25140292359628e-16	4.392970534177655
ENSG00000183023	1.3050772023915434e-16	8.441450437126676
ENSG00000119979	1.322044728148725e-16	8.623409083785122
ENSG00000105649	1.334913021994377e-16	7.615119776389682
ENSG00000107187	1.334913021994377e-16	4.803483269494096
ENSG00000273382	1.3349130219944056e-16	6.196655599862332
ENSG00000188971	1.34790487344096e-16	8.593540890460902
ENSG00000180592	1.3654215658882496e-16	4.933905198688783
ENSG00000260352	1.423916308838178e-16	5.047855822229855
ENSG00000101577	1.4705882628782401e-16	8.57375457971026
ENSG00000245954	1.533524187389544e-16	7.634305505422721
ENSG00000089692	1.538474028043692e-16	7.916506245446117
ENSG00000137054	1.5685057877226877e-16	8.77122193805365
ENSG00000249348	1.5685057877227102e-16	7.670780720794505
ENSG00000176978	1.6042743615427244e-16	8.93217289960087
ENSG00000132704	1.7109639340312802e-16	8.886110374292846
ENSG00000186468	1.7109639340313043e-16	8.907881401625161
ENSG00000273056	1.8482615153268408e-16	5.460900392221612
ENSG00000203930	1.866170328655328e-16	3.6945517389383555
ENSG00000214612	1.908625952206887e-16	5.986785187484181
ENSG00000176371	1.908625952206887e-16	8.435619294371136
ENSG00000261739	1.9271115791811094e-16	8.693279643592074
ENSG00000100206	1.9271115791811094e-16	6.273606162885823
ENSG00000165006	2.0157397683090503e-16	8.787416270037454
ENSG00000222020	2.054943049412412e-16	7.31340294613681
ENSG00000160293	2.0615496498671987e-16	8.182112109316039
ENSG00000000460	2.1016315160919953e-16	7.952909293475956
ENSG00000165804	2.1219597360930933e-16	8.269261380469548
ENSG00000257543	2.1981696282730756e-16	5.891448048525508
ENSG00000145087	2.2194185774336734e-16	5.634982722608124
ENSG00000255224	2.2194185774336734e-16	6.467467485774902
ENSG00000224165	2.2697905785882227e-16	6.960636585540858
ENSG00000187243	2.2917222418469157e-16	4.2114778842603915
ENSG00000184381	2.3437122911962396e-16	8.779319104045552
ENSG00000080839	2.3663482826068978e-16	8.61783238843661
ENSG00000047346	2.420007593922518e-16	8.936221482596823
ENSG00000149823	2.420007593922518e-16	8.899784235633259
ENSG00000136758	2.443370201361842e-16	8.903832818629208
ENSG00000262468	2.466955243021045e-16	7.985702271087738
ENSG00000189233	2.466955243021045e-16	8.825381629353576
ENSG00000204219	2.5800217008372305e-16	6.850049325883208
ENSG00000175886	2.5800217008372305e-16	6.559886409825194
ENSG00000234719	2.638456486918881e-16	7.782940974987944
ENSG00000147536	2.750462190668807e-16	7.377742095662506
ENSG00000178922	2.750462190668807e-16	8.640850221466792
ENSG00000234444	3.0660542384626943e-16	8.456143516005584
ENSG00000136521	3.26810888375985e-16	8.887638486645404
ENSG00000218426	3.26810888375985e-16	8.369516010905441
ENSG00000078177	3.3418858683632814e-16	8.825381629353576
ENSG00000181798	3.450138946518667e-16	7.141992981787874
ENSG00000224032	3.4501389465187164e-16	8.80361060202126
ENSG00000143768	3.5618488021319e-16	6.805021102516156
ENSG00000185100	3.6305790687963526e-16	6.837767671313158
ENSG00000239815	3.6771241829237954e-16	6.207462481877736
ENSG00000203761	3.7960772047962747e-16	7.933860893609121
ENSG00000150281	3.918823454463153e-16	5.732619108381285
ENSG00000259331	4.097268412635548e-16	1.9827277869184887
ENSG00000269533	4.097268412635548e-16	4.148430797889977
ENSG00000165912	4.1365366504037115e-16	8.014056340067752
ENSG00000138814	4.229611633229934e-16	8.82385351700102
ENSG00000144671	4.229611633229934e-16	4.610249223100732
ENSG00000248458	4.311031741573427e-16	4.704083677395926
ENSG00000171469	4.652455804771234e-16	8.76564524270514
ENSG00000126249	4.652455804771234e-16	8.116035685098003
ENSG00000158716	4.802462948801374e-16	8.430780509906434
ENSG00000145194	4.848388002015712e-16	8.467955667753802
ENSG00000131127	5.068495655152259e-16	8.181491650841428
ENSG00000197647	5.116928210523176e-16	7.990672495969993
ENSG00000104626	5.231719319425596e-16	8.417308805388105
ENSG00000101997	5.231719319425596e-16	8.590484665755788
ENSG00000228748	5.451679489875016e-16	4.962825901116758
ENSG00000170417	5.521176062192445e-16	8.23104712832668
ENSG00000147036	5.521176062192445e-16	5.441019167590475
ENSG00000078061	5.753128102763017e-16	8.834471153636315
ENSG00000088298	5.808005205180732e-16	8.853721710325235
ENSG00000147475	5.938066984022647e-16	8.764117130352583
ENSG00000184258	6.12886510621883e-16	4.115728918042509
ENSG00000138172	6.2068657117408e-16	7.976462880567858
ENSG00000116990	6.266007726929696e-16	7.453793029139776
ENSG00000197958	6.528776047694705e-16	8.940270065592774
ENSG00000204396	6.611792204882425e-16	8.713470267986887
ENSG00000156976	6.759582132801956e-16	8.948367231584678
ENSG00000110092	6.802402820597526e-16	8.814228238656558
ENSG00000091428	7.042741258241242e-16	8.802082489668702
ENSG00000222375	7.109728508111299e-16	5.145361251447056
ENSG00000232940	7.109728508111299e-16	6.251186362291739
ENSG00000242247	7.177343869827181e-16	8.882061791296895
ENSG00000181163	7.268484784718926e-16	8.948367231584678
ENSG00000167748	7.407339668115785e-16	3.9533050194280426
ENSG00000117242	7.572645002885828e-16	7.93081865691236
ENSG00000187098	7.989394723313675e-16	7.7747351241832865
ENSG00000100316	8.090693419835539e-16	8.948367231584678
ENSG00000170989	8.508705385937448e-16	6.781196012001181
ENSG00000114942	8.698214356954094e-16	8.948367231584678
ENSG00000026103	8.89188316905795e-16	7.770212735933706
ENSG00000258178	9.17594765345696e-16	4.271007052623442
ENSG00000268584	9.988377675637679e-16	6.452289274725393
ENSG00000172568	1.008291256937678e-15	6.441906283668103
ENSG00000263164	1.0404443860096404e-15	3.7833397044077204
ENSG00000198380	1.053586791690801e-15	8.898256123280701
ENSG00000197180	1.053586791690801e-15	6.775414002774933
ENSG00000139644	1.0635508622129607e-15	8.940270065592774
ENSG00000126768	1.0974400422196652e-15	8.742346103020267
ENSG00000101868	1.1323932267119377e-15	8.581851745702163
ENSG00000272143	1.1323932267119377e-15	5.124118975714198
ENSG00000259562	1.1943491331495896e-15	7.525549061182387
ENSG00000144354	1.2323422846719339e-15	5.497942305261797
ENSG00000173208	1.2715262335715783e-15	8.716069888462888
ENSG00000173581	1.311937728732185e-15	8.54368422956396
ENSG00000149256	1.3835622335504343e-15	7.9869250963857334
ENSG00000270681	1.3835622335504343e-15	7.171566214617414
ENSG00000264349	1.396595965988741e-15	4.6940641297688
ENSG00000164258	1.4590380304198904e-15	8.761596659709188
ENSG00000198157	1.5530407355152405e-15	8.305195287199332
ENSG00000008513	1.5873320540635848e-15	8.740817990667711
ENSG00000158458	1.637617737217135e-15	8.416368737682214
ENSG00000260719	1.637617737217135e-15	8.396125822702459
ENSG00000111602	1.668539393995135e-15	8.781839574688945
ENSG00000260401	1.6894727969775111e-15	7.27326039198298
ENSG00000163754	1.705342514472853e-15	8.863346988669695
ENSG00000171189	1.705342514472853e-15	5.678661658903687
ENSG00000255046	1.7429454532898506e-15	4.833112613406172
ENSG00000181191	1.7980853836495108e-15	8.645180111117435
ENSG00000116497	1.7980853836495108e-15	8.848145014976726
ENSG00000173221	1.837702707373052e-15	8.924075733608968
ENSG00000187446	1.837702707373052e-15	8.867395571665647
ENSG00000207954	1.8723442204435607e-15	5.813540459176098
ENSG00000120805	1.895795283682741e-15	8.867395571665647
ENSG00000173171	1.91357332535306e-15	8.508441497713317
ENSG00000112531	1.9556968868640235e-15	8.863346988669695
ENSG00000176732	1.9740283755618344e-15	6.097155901519061
ENSG00000131153	1.9740283755618344e-15	7.976345428158662
ENSG00000159259	2.0174629739174944e-15	7.896281422117582
ENSG00000214711	2.0811506742138727e-15	6.278368360808615
ENSG00000124357	2.100640451232203e-15	8.84715265668589
ENSG00000118181	2.12690686851368e-15	8.940270065592774
ENSG00000232324	2.1468188390637415e-15	3.54687835730698
ENSG00000105676	2.1468188390637415e-15	8.747922798368778
ENSG00000072778	2.2421972252405846e-15	8.940270065592774
ENSG00000156042	2.284340884924149e-15	8.169044718441882
ENSG00000257221	2.356321544828921e-15	7.857898877917985
ENSG00000172362	2.385735588625931e-15	3.4842501545187017
ENSG00000147044	2.4608630315692902e-15	8.677033021023325
ENSG00000230979	2.4608630315693253e-15	7.027646406115454
ENSG00000127184	2.7005136490307754e-15	8.920027150613016
ENSG00000101888	2.7341569143207884e-15	8.562601189013243
ENSG00000160055	2.7596600787333362e-15	8.207545831819722
ENSG00000068308	2.7853976188140706e-15	8.852193597972677
ENSG00000106948	2.811371655299144e-15	8.84715265668589
ENSG00000137563	2.9357742166558538e-15	8.819804934005067
ENSG00000095002	3.0279386133486454e-15	8.612255693088102
ENSG00000179085	3.0279386133486454e-15	8.722103188040512
ENSG00000049768	3.056139720925804e-15	5.025559222965088
ENSG00000258118	3.0655974795181973e-15	2.6852514472027424
ENSG00000124198	3.094144132080158e-15	8.915978567617064
ENSG00000262089	3.1912044060066353e-15	5.73720628464758
ENSG00000267166	3.220903124072091e-15	7.05025370258445
ENSG00000115977	3.22090312407216e-15	8.222238910698632
ENSG00000219626	3.2912633082261054e-15	7.72339275715324
ENSG00000172216	3.2912633082261054e-15	8.764117130352583
ENSG00000143882	3.394412015209058e-15	8.042970477677724
ENSG00000101003	3.4259731050101035e-15	7.942089500018576
ENSG00000166025	3.4259731050101035e-15	6.847606503560821
ENSG00000248544	3.468504717051912e-15	6.330514935767994
ENSG00000204682	3.468504717051912e-15	3.7520177459777133
ENSG00000126733	3.500744429822854e-15	3.843154634304858
ENSG00000250220	3.500744429822854e-15	5.763821822658554
ENSG00000255547	3.500744429822854e-15	3.7541833136164837
ENSG00000235169	3.577123098810693e-15	7.185225419612735
ENSG00000272156	3.7233501083505084e-15	5.6999987207564935
ENSG00000188419	3.769516525633074e-15	8.634026720420415
ENSG00000132688	3.804511015591866e-15	7.967598486468406
ENSG00000237991	3.804511015591866e-15	6.520348346302467
ENSG00000172955	3.887414397598913e-15	6.182936403760042
ENSG00000214717	3.887414397598913e-15	8.639603415768926
ENSG00000272129	3.923486926828682e-15	6.136309203959989
ENSG00000150967	4.0089436200992736e-15	8.86991604230904
ENSG00000171241	4.083649855458865e-15	8.467955667753802
ENSG00000125648	4.134214262782701e-15	8.863346988669695
ENSG00000153048	4.172541890924329e-15	8.51328028217802
ENSG00000152582	4.172541890924329e-15	8.76564524270514
ENSG00000168028	4.224190422185481e-15	8.944318648588725
ENSG00000139352	4.30284634089182e-15	6.704503707360219
ENSG00000241556	4.492031691596032e-15	6.372220484929348
ENSG00000136021	4.492031691596032e-15	8.910401872268555
ENSG00000187741	4.7765884697366554e-15	8.509433856004152
ENSG00000253986	4.925453428048406e-15	5.016823035801456
ENSG00000123570	4.925453428048406e-15	6.951111979452791
ENSG00000236998	5.032368957216133e-15	5.469868004901774
ENSG00000136643	5.1890820057705585e-15	8.781839574688947
ENSG00000256287	5.301631764849236e-15	3.328012923830769
ENSG00000226200	5.5679971850230034e-15	8.236825980497272
ENSG00000064787	5.688637343601656e-15	8.1608245454605
ENSG00000251417	5.8118515253212254e-15	6.670426050305214
ENSG00000223722	5.8118515253212254e-15	4.939034193064307
ENSG00000258847	5.992444307229404e-15	3.8839697960957467
ENSG00000259891	6.103441504500556e-15	6.964346016716892
ENSG00000142408	6.103441504500556e-15	3.781015419285586
ENSG00000102265	6.235499732872231e-15	8.85471406861607
ENSG00000040341	6.370371581777386e-15	8.727144129327298
ENSG00000101057	6.56804362395881e-15	8.694755465359687
ENSG00000260144	7.067442189091799e-15	6.018380648013086
ENSG00000241852	7.132439275797626e-15	7.623974730022394
ENSG00000181544	7.198025055182429e-15	7.310756589656146
ENSG00000134109	7.286397581246706e-15	8.940270065592774
ENSG00000198755	7.420963707348276e-15	8.936221482596823
ENSG00000152402	7.581053458570753e-15	7.706268818630268
ENSG00000146350	7.744543663635124e-15	7.934057495850926
ENSG00000187151	7.744543663635124e-15	4.6480143116637125
ENSG00000231500	8.05743342313691e-15	8.948367231584678
ENSG00000267868	8.231035804775417e-15	3.4900073501867905
ENSG00000144460	8.306559741133537e-15	6.353465877534012
ENSG00000204390	8.408320901348076e-15	7.224752756046771
ENSG00000100994	8.485446582397768e-15	8.895735652637308
ENSG00000164967	8.589365575982193e-15	8.70570669923462
ENSG00000198056	8.668126424005951e-15	8.398927600000542
ENSG00000151553	8.668126424005951e-15	8.747922798368778
ENSG00000170540	9.017723138875048e-15	8.814763992718278
ENSG00000158555	9.128058591616591e-15	8.425994016026676
ENSG00000224596	9.582852014746146e-15	4.053621417851462
ENSG00000047365	9.699993453274756e-15	8.623865688014234
ENSG00000140563	9.699993453274756e-15	8.89420754028475
ENSG00000188153	9.99905221000248e-15	8.117565582556345
ENSG00000116852	1.021377758459004e-14	8.833478795345478
ENSG00000183386	1.0307186956073826e-14	6.618429380799888
ENSG00000081721	1.0307186956073826e-14	8.738833274086039
ENSG00000198342	1.0401437496280368e-14	7.500054614665684
ENSG00000254754	1.052842625947007e-14	2.6455899339031204
ENSG00000171735	1.062466862400787e-14	8.493775278082067
ENSG00000135116	1.085261622499506e-14	5.979546602489238
ENSG00000226386	1.0951776095096667e-14	4.540794816347369
ENSG00000158714	1.1186632062463942e-14	6.453388127215908
ENSG00000112218	1.1288796428392873e-14	8.156951260038971
ENSG00000157978	1.1288796428392873e-14	8.860290763964581
ENSG00000251680	1.1426446060742903e-14	4.191645360848309
ENSG00000144895	1.1530766695065904e-14	8.899784235633259
ENSG00000102007	1.1636025096165638e-14	8.899784235633259
ENSG00000170502	1.1777842725045523e-14	8.72999819721033
ENSG00000139219	1.1993766226011342e-14	4.681007013674655
ENSG00000261786	1.2250607195219715e-14	8.75276158283348
ENSG00000053501	1.2250607195219715e-14	8.715534134401166
ENSG00000176894	1.2362332849791927e-14	6.209629856630909
ENSG00000213402	1.2512862494882764e-14	8.68765065765862
ENSG00000121406	1.278064439743989e-14	8.21207787829245
ENSG00000143499	1.278064439743989e-14	8.698601891533553
ENSG00000119969	1.2897128194722855e-14	8.29383973968023
ENSG00000204186	1.3577219985624273e-14	8.80918729736977
ENSG00000149679	1.3700848798944286e-14	8.398594002760907
ENSG00000074054	1.382558591499913e-14	8.815756351009115
ENSG00000107863	1.399364300300513e-14	8.826909741706134
ENSG00000180530	1.4422636182652932e-14	8.363403561495211
ENSG00000163249	1.5181834734253245e-14	8.651749164756781
ENSG00000237595	1.5319836570664117e-14	6.381443723073601
ENSG00000242732	1.5319836570664117e-14	7.9367051868570435
ENSG00000273301	1.5459073364513727e-14	6.296146465000266
ENSG00000120256	1.5459073364513945e-14	8.321187462361053
ENSG00000115841	1.612549593903013e-14	8.355385545335913
ENSG00000069493	1.6419691231576344e-14	8.479442655690457
ENSG00000271086	1.661875075700721e-14	4.593374408670942
ENSG00000102921	1.712685383153026e-14	8.835999265988871
ENSG00000134339	1.728224554299955e-14	4.3888454833879775
ENSG00000119900	1.728224554299955e-14	8.807659185017213
ENSG00000166896	1.749159555713933e-14	8.131126095130425
ENSG00000170899	1.802595622933578e-14	8.365669584731574
ENSG00000122026	1.8025956229336035e-14	8.936221482596823
ENSG00000205339	1.818937566972444e-14	8.911929984621112
ENSG00000162409	1.8354253519499076e-14	3.3976035581509603
ENSG00000248757	1.857638143316798e-14	3.692235089031632
ENSG00000106993	1.857638143316798e-14	8.68566594107695
ENSG00000136710	1.9143346061307387e-14	8.629442383362743
ENSG00000169116	1.9143346061307387e-14	8.920027150613016
ENSG00000183955	1.996581592201301e-14	8.703388385413312
ENSG00000270012	2.0760636555356576e-14	7.629010116728901
ENSG00000221968	2.0760636555356576e-14	8.661831047330354
ENSG00000052850	2.1201435862740728e-14	4.745985857468243
ENSG00000196437	2.120143586274103e-14	7.656978632052703
ENSG00000118197	2.1393158531495016e-14	8.75197138136473
ENSG00000047230	2.1586587743988508e-14	8.426934083732567
ENSG00000170890	2.1586587743988508e-14	3.8345585736316194
ENSG00000100373	2.178173844074767e-14	3.9735601808015084
ENSG00000095752	2.2715649817168782e-14	6.088029440162921
ENSG00000125691	2.340675323654529e-14	8.944318648588725
ENSG00000174989	2.3406753236545624e-14	8.80513871437382
ENSG00000166411	2.3688953728195464e-14	8.792992965385965
ENSG00000135404	2.3902799508929775e-14	8.940270065592774
ENSG00000158710	2.3902799508929775e-14	8.903832818629208
ENSG00000130340	2.3902799508929775e-14	8.49250161313654
ENSG00000262703	2.4118545350158218e-14	3.7363162316536127
ENSG00000169567	2.440919084022061e-14	8.92254762125641
ENSG00000179057	2.462943497361765e-14	6.128986903105887
ENSG00000156313	2.4851635070706996e-14	8.286480484572133
ENSG00000205771	2.5075808215444536e-14	6.595781249572591
ENSG00000136631	2.5377804729517896e-14	8.73325657873753
ENSG00000188636	2.5606648915666937e-14	8.169029389226493
ENSG00000236914	2.5914936983808678e-14	5.446863780757753
ENSG00000139239	2.6384231506782114e-14	8.177291750670923
ENSG00000197603	2.646325641756483e-14	8.66695113844975
ENSG00000012174	2.6701731720259393e-14	8.684673582786113
ENSG00000172379	2.6942322125910513e-14	8.41380677178897
ENSG00000134779	2.6942322125910706e-14	8.653733881338454
ENSG00000134490	2.7759803950639875e-14	8.203040644594656
ENSG00000213625	2.894543649427137e-14	8.887638486645404
ENSG00000148334	2.9205912285868425e-14	8.845624544333333
ENSG00000140297	2.9205912285868425e-14	6.138477722255365
ENSG00000144645	2.9468694947318923e-14	8.920027150613016
ENSG00000198856	2.982269504401407e-14	8.891687069641355
ENSG00000224738	2.982269504401407e-14	4.892868702049436
ENSG00000184164	3.0726110970246033e-14	8.915978567617064
ENSG00000259026	3.0726110970246033e-14	4.5614135680363965
ENSG00000149346	3.1002350488504564e-14	7.213623011581253
ENSG00000198088	3.1002350488504564e-14	8.317341036187187
ENSG00000213523	3.1374475453756515e-14	8.76564524270514
ENSG00000129474	3.1656450988569566e-14	6.609680119408944
ENSG00000130734	3.1656450988569566e-14	8.543886386386044
ENSG00000122705	3.1940920527766183e-14	8.835999265988871
ENSG00000150938	3.261450388768859e-14	7.748479363184145
ENSG00000214097	3.3601081152924225e-14	5.05729671110785
ENSG00000119403	3.400388508274747e-14	8.59858183174769
ENSG00000150873	3.430910332725156e-14	3.35057119630597
ENSG00000104205	3.461701760699677e-14	8.42214758985281
ENSG00000069329	3.534610075585676e-14	8.849673127329284
ENSG00000146263	3.534610075585676e-14	8.531740637398189
ENSG00000008086	3.5663172068542003e-14	8.005037532189547
ENSG00000129353	3.5663172068542003e-14	8.720575075687954
ENSG00000172687	3.5769483302092744e-14	6.330544763343711
ENSG00000233220	3.60902919525238e-14	5.104877992715059
ENSG00000116885	3.641393200418669e-14	7.341286422879356
ENSG00000246089	3.751349824700594e-14	7.939267845963488
ENSG00000119737	3.751349824700594e-14	7.259411546893612
ENSG00000085465	3.7513498247006206e-14	8.072485197005301
ENSG00000095059	3.7513498247006206e-14	8.853721710325235
ENSG00000231193	3.945822981299395e-14	4.872253335342199
ENSG00000228205	4.028753924570233e-14	7.380040532726812
ENSG00000267193	4.1502099450163173e-14	3.7024012417372623
ENSG00000215595	4.2752677079946274e-14	6.209393721144982
ENSG00000253051	4.2752677079946274e-14	5.288581764920792
ENSG00000140988	4.4040321915975894e-14	8.940270065592774
ENSG00000162836	4.4434004105571335e-14	8.642580490641434
ENSG00000204387	4.536611378497524e-14	8.899784235633259
ENSG00000213339	4.536611378497524e-14	8.865867459313089
ENSG00000176208	4.536611378497556e-14	8.259466359130945
ENSG00000144426	4.5771455246167245e-14	8.543886386386044
ENSG00000120306	4.5771455246167895e-14	8.659846330748683
ENSG00000188266	4.5771455246167895e-14	7.9665831548163695
ENSG00000143870	4.673116340304846e-14	8.924075733608968
ENSG00000239268	4.7288430246598214e-14	4.5195859211225295
ENSG00000166483	4.8136613242464226e-14	8.470476138397196
ENSG00000101310	4.8136613242464226e-14	8.891687069641355
ENSG00000155660	4.914509419979396e-14	8.93217289960087
ENSG00000165168	4.95836384222773e-14	8.895735652637308
ENSG00000115966	5.017435918503803e-14	8.829430212349527
ENSG00000136810	5.062193924861679e-14	8.907881401625161
ENSG00000268592	5.107344762342394e-14	4.424813858972256
ENSG00000130779	5.107344762342394e-14	8.867395571665647
ENSG00000154479	5.260728402894846e-14	6.255921135329814
ENSG00000087008	5.3233431412005243e-14	8.362326498791486
ENSG00000229914	5.697868603094643e-14	6.5760697220359186
ENSG00000137177	5.697868603094643e-14	7.555647273081456
ENSG00000185519	5.816916391062073e-14	2.7346660644297978
ENSG00000270110	5.816916391062073e-14	5.523774251414401
ENSG00000107104	5.938410771298298e-14	8.915978567617064
ENSG00000089220	5.991240959906082e-14	8.920027150613016
ENSG00000101940	6.170703431822946e-14	8.772214296344485
ENSG00000213609	6.741427574355224e-14	6.545687969944069
ENSG00000148343	6.821345289127868e-14	8.835006907698036
ENSG00000206120	6.821345289127868e-14	6.034336760405669
ENSG00000167779	6.881894583850398e-14	5.7825848525246055
ENSG00000115875	6.881894583850398e-14	8.928124316604919
ENSG00000169184	6.96345021059446e-14	8.078649937000478
ENSG00000145425	7.025240246746696e-14	8.940270065592774
ENSG00000136149	7.235128525025044e-14	7.903470934231537
ENSG00000137575	7.235128525025044e-14	8.830958324702085
ENSG00000251192	7.451183220319584e-14	7.881699906899221
ENSG00000164122	7.606185645084854e-14	5.944346017762022
ENSG00000250978	7.764359250839307e-14	3.6754706527607226
ENSG00000156140	7.972487755697013e-14	4.090565276268088
ENSG00000138629	8.066741960218952e-14	8.841575961337382
ENSG00000142279	8.066741960218952e-14	5.574065047290477
ENSG00000146904	8.23433169194552e-14	5.389783694208634
ENSG00000199933	8.554706203629623e-14	4.224669822622185
ENSG00000120860	8.655727364848045e-14	8.648692940051664
ENSG00000242615	8.809463286808121e-14	5.4451338610446784
ENSG00000136928	8.992219088102992e-14	4.1249589337510715
ENSG00000157404	8.992219088102992e-14	8.758540435004074
ENSG00000241743	9.368990637664439e-14	1.909116120042312
ENSG00000204262	9.451725416178771e-14	7.867941341145922
ENSG00000269890	9.535178791998955e-14	6.4059883988851345
ENSG00000147485	9.818625719955308e-14	7.270254430124157
ENSG00000226851	9.818625719955308e-14	6.088154894059664
ENSG00000272667	1.0021953754072134e-13	6.60616770564463
ENSG00000268798	1.0021953754072277e-13	6.238902549440505
ENSG00000260855	1.0110357033156023e-13	4.281638680378568
ENSG00000123975	1.0110357033156023e-13	8.687194053429506
ENSG00000260990	1.022942224366969e-13	5.5181689921664825
ENSG00000272970	1.0410610591428074e-13	4.369807300651394
ENSG00000180660	1.053315279591355e-13	6.820182160273986
ENSG00000234160	1.062598950650128e-13	7.347450046105484
ENSG00000147251	1.0625989506501354e-13	8.753499493717287
ENSG00000256757	1.0719630957097491e-13	4.312904940059205
ENSG00000204361	1.0845749898493325e-13	4.237322808592137
ENSG00000167283	1.0845749898493325e-13	8.903832818629208
ENSG00000188342	1.0845749898493325e-13	8.750979023073892
ENSG00000140374	1.0941295832688459e-13	8.858762651612023
ENSG00000162607	1.1037669580146257e-13	8.815756351009115
ENSG00000089280	1.1265800631025279e-13	8.928124316604919
ENSG00000136383	1.1265800631025279e-13	7.861000387690349
ENSG00000107959	1.159976749968206e-13	8.865867459313089
ENSG00000162373	1.2550887315556436e-13	6.564251739137165
ENSG00000163482	1.2550887315556436e-13	8.730736108094137
ENSG00000137747	1.2661188935475043e-13	5.620454039095492
ENSG00000239183	1.2809742044479965e-13	5.986354468043042
ENSG00000144485	1.2922280596285133e-13	7.776202512522825
ENSG00000169255	1.2922280596285133e-13	6.515781287257858
ENSG00000108405	1.2922280596285133e-13	8.915978567617064
ENSG00000101443	1.3035791425105396e-13	5.781229224865903
ENSG00000198081	1.307384585414539e-13	8.566649772009194
ENSG00000179029	1.346045028975547e-13	8.590484665755788
ENSG00000257261	1.3578608657332849e-13	7.80877312238715
ENSG00000118816	1.369778698976054e-13	8.93217289960087
ENSG00000137070	1.3697786989760833e-13	8.59858183174769
ENSG00000230852	1.3858293007063558e-13	2.158731667334016
ENSG00000214274	1.41025261211012e-13	7.755142202658287
ENSG00000233560	1.451902121594605e-13	5.0802311179758135
ENSG00000106018	1.4688985732642965e-13	6.7372423957872165
ENSG00000175602	1.4817741793955574e-13	8.83195068299292
ENSG00000169241	1.4817741793955786e-13	8.861818876317137
ENSG00000236796	1.512250468279641e-13	5.405230233162241
ENSG00000228903	1.512250468279641e-13	8.525171583758842
ENSG00000241324	1.5433429934828186e-13	6.831230060853286
ENSG00000237212	1.5433429934828186e-13	5.4048264648252875
ENSG00000079616	1.5568600298673617e-13	8.795513436029358
ENSG00000180098	1.5568600298673617e-13	8.548470723443716
ENSG00000170915	1.5568600298673617e-13	6.942355138926609
ENSG00000108828	1.5888541830682943e-13	8.79047249474257
ENSG00000148187	1.6027630907530532e-13	8.806131072664654
ENSG00000102409	1.6356845492293787e-13	8.727679883389019
ENSG00000159840	1.6356845492293787e-13	8.610191826673823
ENSG00000102780	1.6356845492294077e-13	7.493720465844733
ENSG00000239552	1.6499964853235218e-13	3.2343544600183916
ENSG00000185339	1.6644315519480254e-13	8.742881857081988
ENSG00000261438	1.6644315519480254e-13	3.4209417196427006
ENSG00000213930	1.6692707827878987e-13	8.759076189065794
ENSG00000179862	1.7184304910451092e-13	6.61915889378037
ENSG00000183688	1.7334540673604009e-13	8.75833827818199
ENSG00000102387	1.7486067867537e-13	6.138909394555645
ENSG00000205138	1.7690131880445832e-13	8.489726695086118
ENSG00000214226	1.8000626213610482e-13	7.78574830686631
ENSG00000142676	1.9465473983906073e-13	8.940270065592774
ENSG00000166946	1.969223000152005e-13	8.899784235633259
ENSG00000101052	1.9863999643426735e-13	8.522448956293365
ENSG00000124444	2.0095319403158719e-13	8.383392029067936
ENSG00000224545	2.0270545508635706e-13	2.9167090530308473
ENSG00000104921	2.0270545508635994e-13	8.064266809129702
ENSG00000196372	2.0625516894815914e-13	7.305335001299588
ENSG00000178852	2.104738030048679e-13	8.362692509859064
ENSG00000196867	2.104738030048679e-13	5.743850792865198
ENSG00000186187	2.1292242367054322e-13	7.5538371857374695
ENSG00000223387	2.1292242367054625e-13	4.305789098526216
ENSG00000272717	2.1477725004750495e-13	6.0548615323662744
ENSG00000136828	2.1477725004750646e-13	8.81323588036572
ENSG00000240342	2.1477725004750646e-13	8.417361095973051
ENSG00000132780	2.1664796147697256e-13	8.873964625304993
ENSG00000125652	2.1916718458235678e-13	8.837527378341429
ENSG00000141401	2.255919399831916e-13	8.273851272107503
ENSG00000132846	2.322017838567431e-13	8.622873329723399
ENSG00000110492	2.3625870457305156e-13	8.872436512952435
ENSG00000230629	2.369415999679877e-13	7.658211115573846
ENSG00000003393	2.3900195159306873e-13	8.673520192089095
ENSG00000175697	2.390019515930704e-13	5.376765794255022
ENSG00000273008	2.4107991560540386e-13	6.573842046595509
ENSG00000003096	2.4107991560540386e-13	4.6437362026754405
ENSG00000232860	2.4107991560540386e-13	6.923254723329789
ENSG00000162267	2.4599782383446477e-13	6.647104769911336
ENSG00000133195	2.459978238344683e-13	8.705170945172899
ENSG00000089177	2.4813557062394426e-13	8.363605718317295
ENSG00000183943	2.488522035721306e-13	8.395871375295428
ENSG00000075568	2.5029157942893133e-13	8.899784235633259
ENSG00000169189	2.5101433370271823e-13	8.680624999790162
ENSG00000163584	2.605989544571186e-13	8.859298405673744
ENSG00000169021	2.605989544571186e-13	8.843104073689938
ENSG00000158828	2.605989544571186e-13	8.509969610065873
ENSG00000180209	2.605989544571186e-13	5.0134260004964855
ENSG00000170049	2.628613795336013e-13	6.437657642781316
ENSG00000106006	2.659080083050947e-13	4.92006962298498
ENSG00000183617	2.736772823744715e-13	8.745402327725383
ENSG00000181444	2.7605127858679236e-13	7.965375768464139
ENSG00000232176	2.7605127858679726e-13	5.068555174474589
ENSG00000255438	2.8166961668085443e-13	6.357732923043486
ENSG00000147853	2.874003313946664e-13	8.883589903649453
ENSG00000102001	2.898912984131746e-13	7.330212516183312
ENSG00000160789	2.9578639008146765e-13	8.924075733608968
ENSG00000151229	2.9834878855425133e-13	8.454817560475112
ENSG00000105339	3.0179929210205153e-13	8.93217289960087
ENSG00000143514	3.04412885787421e-13	8.738297520024316
ENSG00000269979	3.044128857874232e-13	7.15708749546316
ENSG00000153291	3.196489786606769e-13	6.967114077516525
ENSG00000162869	3.252034258673225e-13	8.701860273060754
ENSG00000147437	3.289589881782201e-13	6.227751182083966
ENSG00000244247	3.2895898817822243e-13	3.6399933833817295
ENSG00000230067	3.2895898817822243e-13	4.8408894468529775
ENSG00000249453	3.2895898817822243e-13	5.630043395266317
ENSG00000205683	3.34672402698189e-13	7.468640848850248
ENSG00000215086	3.3563407539683584e-13	4.715765545600468
ENSG00000116957	3.356340753968382e-13	8.634026720420415
ENSG00000111276	3.356340753968382e-13	8.873964625304993
ENSG00000094975	3.385354210869857e-13	8.899784235633259
ENSG00000106004	3.3853542108698806e-13	6.776088729946834
ENSG00000074695	3.483857614053515e-13	8.940270065592774
ENSG00000272476	3.483857614053515e-13	7.265576286888788
ENSG00000008853	3.554480841780437e-13	8.622873329723399
ENSG00000175591	3.6265108455935227e-13	7.642474504588204
ENSG00000116147	3.6265108455935227e-13	5.429006259946223
ENSG00000261114	3.6578182917192816e-13	8.417308805388108
ENSG00000237301	3.6578182917192816e-13	5.231861909261723
ENSG00000119326	3.6893913665407974e-13	8.580323633349606
ENSG00000207146	3.6893913665407974e-13	3.862240461256696
ENSG00000110080	3.6893913665407974e-13	7.654697952471248
ENSG00000011021	3.7212322830049757e-13	8.564665055427522
ENSG00000234377	3.764107339570635e-13	5.58399531274626
ENSG00000137337	3.906832102036791e-13	8.814228238656558
ENSG00000078098	3.906832102036791e-13	6.048601684855609
ENSG00000259362	3.951807986078142e-13	4.289254084084979
ENSG00000255353	3.9858735025017075e-13	5.603876737869158
ENSG00000212978	4.0202276084686477e-13	8.147221400524622
ENSG00000260359	4.0664861518789245e-13	8.841575961337382
ENSG00000248300	4.0664861518789245e-13	2.4010749728644782
ENSG00000268362	4.066486151878982e-13	6.424483105841184
ENSG00000168807	4.066486151878982e-13	8.315101872198484
ENSG00000235269	4.101523002348634e-13	3.3930222269916253
ENSG00000185668	4.220468993729972e-13	3.3472588360054347
ENSG00000251286	4.3057418844012156e-13	2.347650286051145
ENSG00000170209	4.3057418844012156e-13	7.988895490790687
ENSG00000237316	4.3927075590919047e-13	2.4146923748599116
ENSG00000012061	4.4305049137887607e-13	8.839055490693989
ENSG00000147852	4.4305049137888394e-13	7.001423786959854
ENSG00000211448	4.468621870462398e-13	7.607944586452452
ENSG00000262155	4.5070610823187914e-13	4.647454782583968
ENSG00000204852	4.611161527872054e-13	8.722103188040512
ENSG00000227946	4.69078418271521e-13	7.386820844953051
ENSG00000225855	4.826501557325288e-13	8.262391143418508
ENSG00000257027	4.923792399634074e-13	7.909367238811328
ENSG00000156650	4.96607611671439e-13	8.840047848984822
ENSG00000122882	5.066130825369855e-13	8.738833274086039
ENSG00000101945	5.212511068568266e-13	8.088020767937907
ENSG00000135677	5.212511068568266e-13	8.8714441546616
ENSG00000242265	5.212511068568266e-13	5.977511867059542
ENSG00000205763	5.272220000881444e-13	7.156101808521654
ENSG00000272841	5.317442309706138e-13	6.369589373370374
ENSG00000118162	5.317442309706213e-13	8.346875632271766
ENSG00000267623	5.363045757088929e-13	5.000810573063583
ENSG00000198918	5.409033496387979e-13	8.924075733608968
ENSG00000196154	5.470953767723128e-13	8.78084721639811
ENSG00000138279	5.470953767723128e-13	8.867395571665647
ENSG00000245059	5.517850595311561e-13	3.789465073280011
ENSG00000164334	5.628818243011368e-13	3.9819955093907202
ENSG00000107864	5.628818243011427e-13	8.574290333771982
ENSG00000134318	5.677044446414165e-13	8.806131072664654
ENSG00000253284	5.791156860013679e-13	2.223060986016987
ENSG00000250493	5.791156860013761e-13	5.85387496536482
ENSG00000155846	5.791156860013761e-13	8.734248937028365
ENSG00000229414	5.907522502183306e-13	2.905995372760419
ENSG00000155130	5.958094046811298e-13	8.924075733608968
ENSG00000249353	5.958094046811298e-13	7.762247010359353
ENSG00000181982	5.958094046811298e-13	8.605150885387037
ENSG00000176928	5.958094046811298e-13	7.574327419513021
ENSG00000226957	6.0777545352717e-13	2.9077700023388675
ENSG00000138674	6.182197879286991e-13	8.920027150613016
ENSG00000124222	6.182197879286991e-13	8.87549273765755
ENSG00000218052	6.252804498571402e-13	7.867320882671313
ENSG00000185567	6.306278891894222e-13	5.021002783653501
ENSG00000171159	6.306278891894356e-13	8.79047249474257
ENSG00000204666	6.432806187162535e-13	5.08109049123742
ENSG00000167526	6.48779273003087e-13	8.948367231584678
ENSG00000268218	6.561827093992163e-13	7.583052172590768
ENSG00000115159	6.617897037823279e-13	8.760604301418354
ENSG00000188906	6.617897037823279e-13	8.815756351009115
ENSG00000164741	6.67443768584249e-13	8.126011244765843
ENSG00000101199	6.75056413110283e-13	8.903832818629208
ENSG00000235663	6.75056413110283e-13	5.049056351810872
ENSG00000155592	6.808218226061912e-13	8.11117004138564
ENSG00000232648	6.808218226061912e-13	5.031688624436715
ENSG00000203666	6.8663560757535e-13	8.37835108778115
ENSG00000156222	7.003914765674498e-13	3.5644012088890813
ENSG00000223704	7.063694084846014e-13	7.603529658220553
ENSG00000232573	7.144180281107947e-13	8.50393631048825
ENSG00000180998	7.144180281108073e-13	6.622864541820588
ENSG00000115266	7.205135610895386e-13	7.977891966330806
ENSG00000166295	7.349358929963133e-13	8.878013208300944
ENSG00000132915	7.349358929963133e-13	4.308608234592855
ENSG00000006704	7.560324447934504e-13	5.916442022544073
ENSG00000051108	7.560324447934504e-13	8.948367231584678
ENSG00000100360	7.560324447934504e-13	8.700867914769919
ENSG00000070886	7.560324447934611e-13	5.8218507680091145
ENSG00000185686	7.624766368857496e-13	7.510986980595239
ENSG00000169330	7.711529071207128e-13	8.521123000762891
ENSG00000141556	7.777236959697539e-13	8.792992965385965
ENSG00000137824	8.160104307817131e-13	8.861818876317137
ENSG00000260618	8.417647085730994e-13	8.422147589852809
ENSG00000089157	8.561473668482608e-13	8.944318648588725
ENSG00000231738	8.634289590590868e-13	5.365312510102578
ENSG00000101412	8.634289590590868e-13	8.573016668826455
ENSG00000157680	8.634289590590868e-13	8.431975025019353
ENSG00000181026	8.881430971086402e-13	8.890158957288799
ENSG00000232712	8.881430971086402e-13	5.622805827806512
ENSG00000228643	9.058551598880189e-13	5.149098494125635
ENSG00000148824	9.058551598880253e-13	8.082039758945228
ENSG00000185615	9.213127751544786e-13	5.476677401401642
ENSG00000233080	9.239141155895588e-13	5.03236308904926
ENSG00000147799	9.50327617699405e-13	7.5710209674557
ENSG00000120798	9.583953324581304e-13	8.712811506935688
ENSG00000156738	9.583953324581304e-13	7.85682491181846
ENSG00000169679	9.583953324581304e-13	8.678561133375881
ENSG00000259436	9.583953324581304e-13	8.106181390683798
ENSG00000164932	9.66530320016332e-13	8.671992079736537
ENSG00000155970	9.747331308165008e-13	5.2699765345662755
ENSG00000272663	9.774825686881703e-13	5.201041635267309
ENSG00000067445	9.857766743565982e-13	7.573243163243812
ENSG00000205022	9.969431070109766e-13	6.860437008125743
ENSG00000104331	1.005399384088546e-12	8.863346988669695
ENSG00000135913	1.0340990302053073e-12	8.453289448122554
ENSG00000234498	1.0340990302053073e-12	6.307128863099683
ENSG00000206077	1.0726143821231036e-12	7.915028638572722
ENSG00000088833	1.0726143821231036e-12	8.821333046357623
ENSG00000233048	1.084746257294622e-12	3.4121779533301706
ENSG00000180182	1.1031972074354033e-12	8.81323588036572
ENSG00000205143	1.1063021931856309e-12	5.193123109941001
ENSG00000107014	1.1251131854520487e-12	6.424249162179302
ENSG00000163817	1.1474566754708456e-12	5.209057397622352
ENSG00000184925	1.147456675470862e-12	7.6635815504574065
ENSG00000130511	1.157165349755705e-12	8.689714524072901
ENSG00000149485	1.1571653497557133e-12	8.043605258329054
ENSG00000229727	1.170235857944355e-12	5.347016132727595
ENSG00000167992	1.1801337996962978e-12	7.238576483624323
ENSG00000101849	1.2035498952056654e-12	8.785888157684896
ENSG00000149926	1.2482538693531444e-12	5.116607438102257
ENSG00000104131	1.2517594145361765e-12	8.899784235633259
ENSG00000158427	1.2623341698436967e-12	7.75129577648442
ENSG00000226029	1.2623341698436967e-12	6.308884725242933
ENSG00000269165	1.2623341698436967e-12	5.850691434413209
ENSG00000101400	1.2623341698436967e-12	8.4159121334531
ENSG00000103174	1.3091811050336682e-12	8.499351973430578
ENSG00000101444	1.3091811050336728e-12	8.903832818629208
ENSG00000221164	1.3202320857714491e-12	5.293469691154943
ENSG00000228925	1.3202320857714491e-12	6.569378455964742
ENSG00000254966	1.3351093536984459e-12	5.001583207402047
ENSG00000170906	1.3351093536984459e-12	8.80361060202126
ENSG00000151640	1.3463752418182633e-12	5.478038891207343
ENSG00000160783	1.3463752418182633e-12	8.392481553350677
ENSG00000189362	1.3463752418182633e-12	8.609735222444709
ENSG00000171827	1.3730266682534014e-12	5.811530852300531
ENSG00000143862	1.3846066965828151e-12	8.699339802417361
ENSG00000142937	1.4120010811068617e-12	8.936221482596823
ENSG00000253483	1.4120010811068817e-12	5.540718367906287
ENSG00000164904	1.4239038396526057e-12	8.42933154738648
ENSG00000182319	1.4239038396526057e-12	7.027996145914001
ENSG00000200959	1.4239038396526208e-12	3.778180997484134
ENSG00000261435	1.4399275888149517e-12	5.024373625565608
ENSG00000236854	1.4399275888149517e-12	3.6003690957974355
ENSG00000228510	1.4520614925307037e-12	5.06242810964382
ENSG00000134955	1.4520614925307037e-12	7.878807870607968
ENSG00000257591	1.4520614925307037e-12	4.174303910214366
ENSG00000147408	1.4520614925307037e-12	8.87549273765755
ENSG00000189343	1.4807658085199566e-12	8.915978567617064
ENSG00000115758	1.52274094421679e-12	8.940270065592774
ENSG00000271334	1.5227409442168009e-12	2.810044829345458
ENSG00000273107	1.5355598020008243e-12	4.853458216992019
ENSG00000256594	1.5355598020008243e-12	8.234357800438824
ENSG00000244038	1.5355598020008243e-12	8.93217289960087
ENSG00000138286	1.5528165912319391e-12	8.67451255037993
ENSG00000248319	1.5658840325373322e-12	2.8698464410592956
ENSG00000140548	1.5658840325373322e-12	8.708429326700099
ENSG00000225697	1.5790594517503174e-12	8.76564524270514
ENSG00000145626	1.5967961567000812e-12	3.6448875319199434
ENSG00000244313	1.5967961567000812e-12	8.540373557451812
ENSG00000235501	1.6237686455902342e-12	5.848861206383547
ENSG00000175643	1.641998353155118e-12	7.602387433692576
ENSG00000225938	1.7026439579729812e-12	2.7762248553061775
ENSG00000175279	1.736204837990333e-12	7.1221035408047575
ENSG00000149806	1.7362048379903454e-12	8.915978567617064
ENSG00000136715	1.7654876955812521e-12	8.750979023073892
ENSG00000144567	1.8002643655874292e-12	8.853721710325235
ENSG00000273230	1.8204378502170964e-12	7.61244943950915
ENSG00000196182	1.887546888316717e-12	8.857770293321186
ENSG00000134153	1.887546888316717e-12	8.920027150613016
ENSG00000240907	1.887546888316717e-12	4.70844815721656
ENSG00000147121	1.9033752554467573e-12	8.296307919738679
ENSG00000166963	1.9246826378082594e-12	6.551384028652068
ENSG00000068438	2.0122792236755816e-12	8.827902099996969
ENSG00000184863	2.0178821392511348e-12	8.920027150613016
ENSG00000249948	2.0178821392511348e-12	8.59231951610032
ENSG00000135324	2.0178821392511348e-12	3.1077779044090845
ENSG00000105063	2.0747605639181416e-12	8.886110374292846
ENSG00000265451	2.074760563918156e-12	6.898125731422327
ENSG00000169071	2.092128982777508e-12	8.487507407854418
ENSG00000146094	2.092128982777508e-12	8.928124316604919
ENSG00000117090	2.092128982777508e-12	8.887638486645404
ENSG00000130433	2.1096401407117516e-12	5.920419739453099
ENSG00000273314	2.151061084965964e-12	6.752328099364089
ENSG00000078725	2.1690563996685013e-12	4.326803585370277
ENSG00000112812	2.193280254068267e-12	8.757012322651516
ENSG00000267913	2.23011486016293e-12	5.190027789817314
ENSG00000271430	2.273856672242185e-12	8.37628722136687
ENSG00000267401	2.2992290489577718e-12	4.86554627732678
ENSG00000149124	2.2992290489577718e-12	3.3097318367412525
ENSG00000032389	2.3184405453887374e-12	8.606678997739593
ENSG00000203863	2.383624081203785e-12	3.380605519230433
ENSG00000099800	2.3836240812037934e-12	8.756810165829432
ENSG00000103160	2.4101983406862507e-12	8.602630414743642
ENSG00000123901	2.4506059749558293e-12	6.598395622462743
ENSG00000137478	2.4574049353966708e-12	8.895735652637308
ENSG00000177971	2.498589315916638e-12	8.792992965385965
ENSG00000177337	2.498589315916647e-12	5.233413932722559
ENSG00000137720	2.547494711906206e-12	8.785888157684896
ENSG00000136636	2.547494711906224e-12	8.843104073689938
ENSG00000105997	2.5687407223937044e-12	5.401214673654196
ENSG00000184939	2.5687407223937407e-12	8.51653866370522
ENSG00000069275	2.618993551249971e-12	8.861818876317137
ENSG00000143443	2.618993551249971e-12	8.311966497660762
ENSG00000124143	2.6408247728218295e-12	5.03417768292593
ENSG00000144847	2.6408247728218295e-12	8.546204700207351
ENSG00000260177	2.662834619866813e-12	3.035077659777159
ENSG00000197279	2.662834619866813e-12	8.165198292268014
ENSG00000270006	2.662834619866813e-12	5.9430335097937315
ENSG00000077235	2.6924614229814253e-12	8.83195068299292
ENSG00000125962	2.6924614229814253e-12	8.506456781131643
ENSG00000135185	2.6924614229814826e-12	8.915978567617064
ENSG00000153789	2.714893655342788e-12	8.093306381996618
ENSG00000173273	2.7375093340338686e-12	8.786880515975733
ENSG00000157216	2.7450889133543024e-12	8.845624544333333
ENSG00000230188	2.7450889133543024e-12	4.432264248304173
ENSG00000100678	2.7679514772838765e-12	7.3273084695708395
ENSG00000189143	2.7679514772838963e-12	5.669240057176416
ENSG00000131089	2.7679514772838963e-12	8.749986664783057
ENSG00000117411	2.7679514772838963e-12	8.71805460504456
ENSG00000185662	2.791000937733847e-12	5.426754416353015
ENSG00000229901	2.8142387927401533e-12	1.6535846983494331
ENSG00000237857	2.8220268704776247e-12	7.819024747954868
ENSG00000257241	2.8455182688408212e-12	3.245185373772976
ENSG00000222222	2.869201603062556e-12	4.101421716082164
ENSG00000126583	2.869201603062556e-12	3.7549897564843753
ENSG00000140682	2.925217793118661e-12	5.789774854237385
ENSG00000204131	2.949552086241316e-12	6.281554940967941
ENSG00000261251	2.9823071526259224e-12	4.937264239170845
ENSG00000099821	2.982307152625965e-12	8.84715265668589
ENSG00000198242	3.0071075235636205e-12	8.915978567617064
ENSG00000188878	3.0071075235636205e-12	8.063808419794805
ENSG00000040487	3.032110311503315e-12	8.34143037734081
ENSG00000137310	3.151514327592467e-12	8.689178770011178
ENSG00000161031	3.1776951164047603e-12	5.135057323524431
ENSG00000235776	3.302722239052015e-12	6.1696202030271
ENSG00000178026	3.3301354009227143e-12	7.278215935643681
ENSG00000179588	3.3301354009227143e-12	8.29503425479315
ENSG00000100626	3.3670339546295355e-12	4.799379804564486
ENSG00000143156	3.394970937992663e-12	7.965845243932562
ENSG00000065183	3.3949709379927114e-12	8.810715409722327
ENSG00000269946	3.4231354091002546e-12	4.917837922732318
ENSG00000132640	3.4231354091002546e-12	8.886110374292846
ENSG00000141985	3.4897474104203188e-12	8.81881257571423
ENSG00000140263	3.4897474104203188e-12	8.275712981699698
ENSG00000165806	3.587119533925737e-12	8.679096887437602
ENSG00000273032	3.656861663520076e-12	7.22818819722714
ENSG00000173295	3.687156970042909e-12	7.497572446598881
ENSG00000078369	3.687156970042909e-12	8.907881401625161
ENSG00000108984	3.758807245043738e-12	8.418099006856858
ENSG00000260591	3.758807245043791e-12	6.929217640671246
ENSG00000242712	3.831823581468337e-12	5.224785095186055
ENSG00000170962	3.863540788206481e-12	7.592196633482325
ENSG00000136044	3.863540788206481e-12	8.744409969434548
ENSG00000225806	3.8955156220506555e-12	6.0902870479377125
ENSG00000197119	3.8955156220506555e-12	7.965695377695423
ENSG00000180815	3.97113700333795e-12	5.220329145077231
ENSG00000021826	4.003985498900088e-12	7.965643087110477
ENSG00000232519	4.003985498900145e-12	4.288780274244974
ENSG00000184293	4.037100626526733e-12	8.693763107068852
ENSG00000068784	4.0481986201648325e-12	8.681081604019276
ENSG00000179222	4.115418107779282e-12	8.928124316604919
ENSG00000105364	4.1608384084924e-12	8.685665941076948
ENSG00000102100	4.195226137554316e-12	8.775727125278715
ENSG00000187479	4.195226137554316e-12	8.26497822682357
ENSG00000136731	4.229892740670804e-12	8.924075733608968
ENSG00000261597	4.276552516147757e-12	8.609199468382988
ENSG00000124422	4.311878475923163e-12	8.906353289272603
ENSG00000178761	4.395423157266976e-12	8.867395571665647
ENSG00000134243	4.395423157267069e-12	8.810179655660605
ENSG00000132824	4.431712429053024e-12	8.873964625304993
ENSG00000005189	4.431712429053024e-12	7.585069303000383
ENSG00000197565	4.480555833199765e-12	7.947483915302002
ENSG00000101353	4.55481301863228e-12	7.913697128461971
ENSG00000139626	4.55481301863228e-12	8.920027150613016
ENSG00000198108	4.604987379542695e-12	8.743338461311104
ENSG00000083067	4.604987379542695e-12	6.713026968852321
ENSG00000156535	4.604987379542727e-12	6.9300475228723535
ENSG00000153446	4.604987379542727e-12	3.758400166410955
ENSG00000166224	4.642973708711847e-12	8.671992079736537
ENSG00000140688	4.642973708711847e-12	8.849673127329284
ENSG00000173320	4.6812674895845295e-12	6.709223476515591
ENSG00000177189	4.6812674895845295e-12	8.821333046357623
ENSG00000069712	4.732808340410794e-12	7.075476951249936
ENSG00000104267	4.732808340410794e-12	8.013383591008198
ENSG00000162073	4.732808340410794e-12	7.250656954375964
ENSG00000250519	4.732808340410811e-12	4.986566047543828
ENSG00000173744	4.811165366872436e-12	8.80712343095549
ENSG00000005379	4.824348058110433e-12	8.422937791321562
ENSG00000196998	4.864109169003115e-12	8.779319104045552
ENSG00000196576	4.904191804824136e-12	8.886110374292846
ENSG00000258422	4.904191804824171e-12	4.494426351617495
ENSG00000013016	4.958139876183112e-12	8.650677656633336
ENSG00000236801	5.09557078530393e-12	7.0445979738152955
ENSG00000178951	5.381740283052523e-12	8.815756351009114
ENSG00000183291	5.4260041688469416e-12	8.928124316604919
ENSG00000172661	5.4260041688469416e-12	8.620888613141727
ENSG00000076685	5.470625227540442e-12	8.709957439052657
ENSG00000171530	5.485578773062418e-12	8.826909741706134
ENSG00000130720	5.485578773062418e-12	2.641944244524155
ENSG00000100997	5.5306804595332334e-12	8.782375328750668
ENSG00000164615	5.5761459431421185e-12	8.825381629353576
ENSG00000125869	5.5761459431421185e-12	8.81621295523823
ENSG00000128408	5.6219780995253465e-12	5.78706542430889
ENSG00000272071	5.683663033151854e-12	3.3546475584704445
ENSG00000178607	5.6836630331518946e-12	8.940270065592774
ENSG00000116127	5.730362067651172e-12	8.814763992718278
ENSG00000269071	5.730362067651172e-12	5.157827252531301
ENSG00000268852	5.730362067651172e-12	6.982160482125168
ENSG00000158813	5.730362067651172e-12	7.4486786090126245
ENSG00000227986	5.793213502200122e-12	5.721316573449731
ENSG00000117519	5.888760848448537e-12	8.068784533425708
ENSG00000205832	6.002188066432816e-12	5.657878585385173
ENSG00000114270	6.002188066432816e-12	8.333991972400106
ENSG00000177932	6.002188066432816e-12	5.9336812849136225
ENSG00000164039	6.002188066432816e-12	8.08192819528468
ENSG00000235313	6.117758129853174e-12	7.029417304789706
ENSG00000132475	6.117758129853174e-12	8.940270065592774
ENSG00000072501	6.167953933017942e-12	8.853721710325235
ENSG00000087077	6.21855375754647e-12	8.71247790969605
ENSG00000198860	6.235510698290479e-12	8.810715409722327
ENSG00000165533	6.286654178959992e-12	8.332209412640518
ENSG00000167487	6.286654178959992e-12	8.236702973507795
ENSG00000247011	6.3382091543980606e-12	2.6777640025347083
ENSG00000233912	6.460122624734807e-12	8.140496926067854
ENSG00000223797	6.460122624734807e-12	7.570657530776165
ENSG00000143793	6.460122624734807e-12	8.496093591903376
ENSG00000173064	6.513072820340211e-12	8.849673127329284
ENSG00000099814	6.513072820340211e-12	8.730200354032414
ENSG00000246334	6.584335913911066e-12	7.8122590920737185
ENSG00000185834	6.638284711993517e-12	7.30092681292548
ENSG00000011451	6.638284711993517e-12	8.861818876317137
ENSG00000165548	6.692667110877072e-12	8.392331687113536
ENSG00000150625	6.71089152232974e-12	6.3927778187917115
ENSG00000109466	6.821264830442339e-12	8.51707441776694
ENSG00000157870	6.821264830442339e-12	8.394545419764956
ENSG00000237840	6.821264830442339e-12	6.486196665163903
ENSG00000140876	6.877117374630095e-12	5.932033795701337
ENSG00000204104	7.14375126079557e-12	8.437147406723694
ENSG00000100060	7.2021929242003814e-12	8.882061791296895
ENSG00000179195	7.202192924200432e-12	8.891687069641355
ENSG00000123595	7.280845264273012e-12	8.760604301418354
ENSG00000150867	7.420519323315668e-12	8.829430212349527
ENSG00000228492	7.481181203406e-12	7.328186284008889
ENSG00000108061	7.481181203406e-12	8.75601996436068
ENSG00000231007	7.481181203406e-12	6.265150533834573
ENSG00000241469	7.481181203406107e-12	2.7438595376454735
ENSG00000182179	7.481181203406107e-12	8.911929984621112
ENSG00000238061	7.542329488174134e-12	6.025849959112907
ENSG00000007516	7.749719307279545e-12	7.555163141267943
ENSG00000233230	7.834232567599596e-12	7.450024441300099
ENSG00000212802	7.898210189456354e-12	7.877227467670465
ENSG00000239559	7.898210189456354e-12	7.174747990991433
ENSG00000260296	7.898210189456438e-12	7.29891378615873
ENSG00000255121	7.898210189456438e-12	7.256681936937475
ENSG00000198814	7.962700250798897e-12	8.168456673795214
ENSG00000271192	7.962700250798897e-12	5.549366161671191
ENSG00000123684	8.115192525969087e-12	8.430982666728518
ENSG00000118308	8.203613328937765e-12	8.902304706276652
ENSG00000137767	8.270548442999169e-12	8.667407742678863
ENSG00000153774	8.338019194369605e-12	8.33506348052355
ENSG00000165661	8.338019194369663e-12	8.883589903649453
ENSG00000138796	8.406029782109685e-12	8.684137828724392
ENSG00000227838	8.428820672058215e-12	3.053662855547167
ENSG00000272994	8.566844346166995e-12	8.410283147519646
ENSG00000143498	8.566844346166995e-12	8.264507300417733
ENSG00000244398	8.566844346166995e-12	8.332288562473126
ENSG00000180881	8.566844346166995e-12	8.018509236707875
ENSG00000172296	8.566844346166995e-12	6.225262678738978
ENSG00000226237	8.636685130328635e-12	7.121231280946989
ENSG00000196507	8.730675564829121e-12	8.655797747752732
ENSG00000234741	8.970063220568302e-12	8.93217289960087
ENSG00000107262	9.141453314421851e-12	8.883589903649453
ENSG00000147027	9.215885715093757e-12	4.842716591341084
ENSG00000197414	9.39188071459712e-12	3.6041184125912906
ENSG00000128928	9.39188071459712e-12	8.8795413206535
ENSG00000184634	9.468312419470136e-12	8.855249822677791
ENSG00000213755	9.649033471690763e-12	4.480042968130353
ENSG00000269243	9.649033471690763e-12	7.26687859618776
ENSG00000171428	9.72751706407129e-12	7.851779422990057
ENSG00000198917	9.913088432613614e-12	8.739825632376874
ENSG00000137806	1.0102130667047192e-11	8.78084721639811
ENSG00000175106	1.0102130667047336e-11	8.442926258894287
ENSG00000177383	1.0184226991404446e-11	8.822861158710182
ENSG00000095303	1.0184226991404554e-11	8.192847198360532
ENSG00000086730	1.0294707339440328e-11	8.797041548381916
ENSG00000101294	1.0378338165243288e-11	8.936221482596823
ENSG00000236841	1.0462635203374832e-11	3.599587774951407
ENSG00000141294	1.0462635203374832e-11	6.558081446824061
ENSG00000053918	1.0661948391299253e-11	8.560414315609485
ENSG00000142409	1.0661948391299253e-11	8.6629025554538
ENSG00000198794	1.0661948391299253e-11	8.93217289960087
ENSG00000068394	1.0661948391299253e-11	8.564462898605436
ENSG00000101439	1.0661948391299253e-11	8.896728010928143
ENSG00000266258	1.0661948391299253e-11	2.613435747043161
ENSG00000236830	1.0748503902044586e-11	4.373363692923769
ENSG00000254456	1.0864983994291098e-11	2.404716492357727
ENSG00000102057	1.0953155594586737e-11	7.506773868710537
ENSG00000103148	1.1042028818938225e-11	8.672984438027374
ENSG00000174132	1.116162732375211e-11	8.8795413206535
ENSG00000043039	1.1282495963195004e-11	6.688286217655008
ENSG00000176896	1.1343410706305529e-11	8.323707933004446
ENSG00000249734	1.1373988910250583e-11	3.132468082820439
ENSG00000151414	1.1466209358448404e-11	8.838519736632266
ENSG00000174446	1.1466209358448404e-11	8.68566594107695
ENSG00000271420	1.1559162973143097e-11	2.5215796712333107
ENSG00000210196	1.1559162973143097e-11	8.848145014976726
ENSG00000164924	1.1559162973143097e-11	8.936221482596823
ENSG00000065665	1.1652855462839548e-11	8.350801208278241
ENSG00000155761	1.1778938091536015e-11	6.575423360502615
ENSG00000246523	1.1874377067436088e-11	4.6523487684196
ENSG00000160570	1.1874377067436088e-11	8.829430212349527
ENSG00000182310	1.1970574262461932e-11	5.121060328278633
ENSG00000224616	1.2002809505605666e-11	6.169681458621994
ENSG00000167196	1.2002809505605837e-11	8.724623658683905
ENSG00000094916	1.2100026843788457e-11	8.825381629353576
ENSG00000160972	1.2198016235840901e-11	8.300944547381297
ENSG00000125089	1.2329880115957386e-11	8.734248937028365
ENSG00000228649	1.2429694396799025e-11	7.76288589465355
ENSG00000170522	1.2429694396799114e-11	7.874817132777242
ENSG00000139112	1.2429694396799114e-11	8.863346988669695
ENSG00000237214	1.266568599630406e-11	6.934823557174437
ENSG00000157873	1.276816512942664e-11	8.853721710325235
ENSG00000257167	1.276816512942664e-11	7.13811824542893
ENSG00000152578	1.276816512942664e-11	5.835183121975764
ENSG00000273388	1.2906069662715858e-11	3.870480218976703
ENSG00000138085	1.2906069662716133e-11	8.891687069641355
ENSG00000185267	1.3115669157563888e-11	8.117484647617955
ENSG00000142765	1.3115669157563888e-11	8.899784235633259
ENSG00000148730	1.3364422923498096e-11	8.878013208300944
ENSG00000095585	1.3364422923498096e-11	8.80361060202126
ENSG00000176871	1.3364422923498096e-11	8.566728921841802
ENSG00000272599	1.3472442477306113e-11	5.584891611378961
ENSG00000139116	1.3472442477306113e-11	8.767173355057698
ENSG00000073670	1.3472442477306113e-11	7.017931651378506
ENSG00000154545	1.3581318007268387e-11	2.959094447477859
ENSG00000149269	1.361780121407985e-11	8.865867459313089
ENSG00000205293	1.383872711159825e-11	5.7573041820497135
ENSG00000120709	1.383872711159825e-11	8.867395571665647
ENSG00000162616	1.3987959519149181e-11	8.549260924912467
ENSG00000124098	1.3987959519149181e-11	8.671992079736537
ENSG00000261270	1.4100918246229393e-11	8.551526948148831
ENSG00000119711	1.4100918246229393e-11	8.755027606069843
ENSG00000273145	1.4214771260448857e-11	6.394150035209792
ENSG00000261513	1.4367978382696862e-11	4.470227739513865
ENSG00000116668	1.475811491193361e-11	8.711485551405216
ENSG00000136997	1.475811491193361e-11	8.906353289272603
ENSG00000105467	1.475811491193361e-11	5.187502771802651
ENSG00000167393	1.4877168058430053e-11	8.61378380544066
ENSG00000034713	1.515863276668333e-11	8.798033906672751
ENSG00000049319	1.528085272414676e-11	5.2846056084329
ENSG00000236206	1.528085272414676e-11	4.172305690596578
ENSG00000184905	1.528085272414676e-11	5.08375186021701
ENSG00000155366	1.5321807014384023e-11	8.386957148587113
ENSG00000173406	1.5445316665066783e-11	6.107047829592817
ENSG00000213262	1.5569802322348378e-11	8.074934951244161
ENSG00000248866	1.5864106963489763e-11	7.747979549791995
ENSG00000234684	1.5991900836825247e-11	7.996372198307979
ENSG00000169016	1.5991900836825247e-11	8.652741523047615
ENSG00000146677	1.616386379585308e-11	7.879655917241945
ENSG00000135093	1.6425212621456216e-11	8.375294863076036
ENSG00000258451	1.655743613754569e-11	2.162905116024999
ENSG00000128463	1.6601742108934763e-11	8.8714441546616
ENSG00000188868	1.6735358590426697e-11	7.149674187691373
ENSG00000250156	1.6735358590426697e-11	4.042559933306744
ENSG00000186918	1.6735358590426817e-11	8.829430212349527
ENSG00000164619	1.7188405977920076e-11	6.692589329667551
ENSG00000110060	1.7188405977920076e-11	8.61378380544066
ENSG00000143412	1.718840597792032e-11	8.201126644417517
ENSG00000147604	1.7326649568554934e-11	8.944318648588725
ENSG00000167978	1.7465983032829884e-11	8.940270065592774
ENSG00000198429	1.7653470892446935e-11	8.237747622383576
ENSG00000186275	1.7653470892446935e-11	8.191149343013832
ENSG00000198795	1.7795380218011946e-11	5.059942288788868
ENSG00000069849	1.7795380218011946e-11	8.804602960312097
ENSG00000177888	1.798633350261606e-11	8.671992079736537
ENSG00000248564	1.798633350261606e-11	3.1099123179237944
ENSG00000155974	1.798633350261638e-11	8.613045894556853
ENSG00000196096	1.8130865298962316e-11	4.346145326013489
ENSG00000078814	1.8276535483344212e-11	7.953196154710929
ENSG00000111707	1.8472548402779326e-11	8.822861158710182
ENSG00000271147	1.882054160363294e-11	7.98652488638443
ENSG00000272016	1.8971641402586747e-11	6.694731011413369
ENSG00000221817	1.8971641402586747e-11	8.41784455944983
ENSG00000116857	1.8971641402586747e-11	8.814228238656558
ENSG00000100246	1.9123930213437683e-11	8.085016833817736
ENSG00000248780	1.9123930213437683e-11	2.69227491304775
ENSG00000182749	1.9328847376076098e-11	8.006029890480383
ENSG00000259768	1.9483946286717683e-11	5.173604715423325
ENSG00000197557	1.9640265009283633e-11	8.244062228615892
ENSG00000147234	1.969264394058861e-11	6.901633970674955
ENSG00000213293	1.985060369973032e-11	3.806804174415728
ENSG00000260475	2.038615885452396e-11	5.826074851742785
ENSG00000152409	2.038615885452432e-11	8.903832818629208
ENSG00000227630	2.054956932397209e-11	2.8938249473702933
ENSG00000251478	2.0604324276683252e-11	2.8330252754553795
ENSG00000151117	2.1103598155385483e-11	7.7880143301026745
ENSG00000158089	2.1103598155385858e-11	6.026838629921894
ENSG00000202078	2.1329286149042243e-11	4.6227911083774185
ENSG00000271533	2.1329286149042243e-11	8.22807005345417
ENSG00000163517	2.1329286149042243e-11	7.806597692312323
ENSG00000236133	2.1329286149042395e-11	4.108119556762982
ENSG00000140400	2.1329286149042395e-11	8.911929984621112
ENSG00000136878	2.150010305343726e-11	8.839055490693989
ENSG00000135473	2.150010305343726e-11	8.887638486645404
ENSG00000247373	2.150010305343726e-11	7.559079949677975
ENSG00000166104	2.150010305343726e-11	5.664591922418195
ENSG00000108924	2.190390748817556e-11	7.281084671383846
ENSG00000143554	2.2079233591263205e-11	8.76564524270514
ENSG00000261645	2.2255935032298787e-11	7.356758361242533
ENSG00000129691	2.2255935032298787e-11	8.622952479556005
ENSG00000213967	2.2315142966214287e-11	6.080274670379226
ENSG00000271522	2.2493694631593764e-11	3.721525568402346
ENSG00000168268	2.2673646398394946e-11	8.915978567617064
ENSG00000270673	2.2673646398394946e-11	6.904305350052563
ENSG00000213096	2.2915778607698056e-11	7.9539001941477965
ENSG00000089159	2.309903920667996e-11	8.690706882363736
ENSG00000165678	2.309903920667996e-11	8.903832818629208
ENSG00000260093	2.328373604111505e-11	3.5507105426023116
ENSG00000226828	2.328373604111505e-11	2.8253633639853732
ENSG00000272677	2.3720342721103982e-11	6.1036090352961825
ENSG00000231028	2.3720342721103982e-11	5.532114112175678
ENSG00000260300	2.3909907038323865e-11	4.152495211891185
ENSG00000143674	2.3909907038323865e-11	8.52265111311545
ENSG00000173698	2.4100955930617204e-11	4.178221856918443
ENSG00000103707	2.4164970764603795e-11	8.540373557451812
ENSG00000105220	2.4164970764603795e-11	8.903832818629208
ENSG00000143815	2.455257410639025e-11	8.808651543308047
ENSG00000244061	2.4617764374053612e-11	5.5137088217644346
ENSG00000114013	2.4617764374053612e-11	8.657123703283204
ENSG00000233791	2.5012483464599783e-11	6.763707125409803
ENSG00000008283	2.5012483464599783e-11	8.849673127329284
ENSG00000236305	2.501248346459996e-11	5.987663958341265
ENSG00000126267	2.501248346459996e-11	8.88863084493624
ENSG00000227895	2.521216240986785e-11	5.197500674050677
ENSG00000234891	2.527906859500477e-11	2.2994839503357767
ENSG00000116871	2.5480832946279542e-11	8.792457211324242
ENSG00000115524	2.5480832946279542e-11	8.936221482596823
ENSG00000182196	2.5889107818210917e-11	6.205296012414684
ENSG00000088970	2.5889107818210917e-11	8.722103188040512
ENSG00000107242	2.5957774106602625e-11	8.895735652637308
ENSG00000090487	2.5957774106602625e-11	8.87549273765755
ENSG00000180228	2.6164845687818346e-11	8.798569660734474
ENSG00000113734	2.6373535914321076e-11	8.248971729485126
ENSG00000103544	2.7807093384347854e-11	8.783367687041503
ENSG00000166913	2.7807093384347854e-11	8.907881401625161
ENSG00000103066	2.7807093384347854e-11	8.735777049380923
ENSG00000269425	2.7880741448315542e-11	4.195434781645098
ENSG00000268061	2.8627815718459778e-11	7.577677634064344
ENSG00000144868	2.88557386593188e-11	8.518602530119498
ENSG00000186260	2.885573865931921e-11	8.590028061526674
ENSG00000004975	2.885573865931921e-11	8.74288185708199
ENSG00000231292	2.885573865931921e-11	7.965055042463811
ENSG00000095110	2.90854395978704e-11	8.219352428987658
ENSG00000060237	2.908543959787092e-11	8.87549273765755
ENSG00000055070	2.9316932106655506e-11	8.738833274086039
ENSG00000116977	2.939449676340744e-11	8.75197138136473
ENSG00000171365	2.9864125511916895e-11	8.104188240674052
ENSG00000232633	3.0181287927157764e-11	4.973773347639297
ENSG00000143761	3.042132355071315e-11	8.936221482596823
ENSG00000243452	3.042132355071315e-11	8.688722165782064
ENSG00000172053	3.0421323550713475e-11	8.906353289272603
ENSG00000232472	3.098870517459685e-11	8.32398923965914
ENSG00000170832	3.1483275515996786e-11	8.54892732767283
ENSG00000162755	3.156645246189203e-11	7.869677164900846
ENSG00000235036	3.181727740005128e-11	5.037584959071841
ENSG00000119943	3.207005498620149e-11	8.44139814654173
ENSG00000251210	3.241015494404721e-11	2.1973337021812376
ENSG00000271553	3.241015494404721e-11	7.10452808385774
ENSG00000156802	3.2667546743178735e-11	8.669928213322256
ENSG00000089876	3.2667546743178735e-11	8.681617358080997
ENSG00000165138	3.3275942095481126e-11	8.835999265988871
ENSG00000226856	3.354006891236699e-11	5.41417316261653
ENSG00000078674	3.380624965116415e-11	8.863346988669695
ENSG00000135074	3.416437931922437e-11	8.903832818629208
ENSG00000170581	3.416437931922437e-11	8.915978567617064
ENSG00000253347	3.443541351581853e-11	3.5182283455494514
ENSG00000105085	3.443541351581902e-11	8.375680750900617
ENSG00000136830	3.507604615454455e-11	7.792180365507823
ENSG00000065970	3.5634442968730863e-11	8.686658299367785
ENSG00000254211	3.601153662150044e-11	8.09326386604678
ENSG00000267381	3.601153662150095e-11	4.122431473081401
ENSG00000165124	3.629691999909054e-11	5.276387030305064
ENSG00000197256	3.62969199990908e-11	8.508239340891231
ENSG00000242013	3.62969199990908e-11	7.34819739077445
ENSG00000262001	3.62969199990908e-11	4.198848381157254
ENSG00000243224	3.62969199990908e-11	6.480156346271441
ENSG00000228300	3.66808804438542e-11	8.845624544333333
ENSG00000271734	3.7658276525489234e-11	4.074587448707315
ENSG00000119446	3.7658276525489234e-11	8.776798633402159
ENSG00000264769	3.7956439059203045e-11	5.8064557518608995
ENSG00000100439	3.7956439059203045e-11	8.678358976553797
ENSG00000142453	3.7956439059203045e-11	8.849673127329284
ENSG00000103111	3.855971930655571e-11	8.806131072664654
ENSG00000096093	3.866117521258355e-11	8.671992079736537
ENSG00000064490	3.896711469050253e-11	8.737305161733481
ENSG00000134709	3.9690227237089405e-11	8.795513436029358
ENSG00000238063	4.032048881657708e-11	5.265032456198771
ENSG00000118985	4.074609954373344e-11	8.940270065592774
ENSG00000146828	4.117611069373428e-11	8.807659185017213
ENSG00000204673	4.15015335890584e-11	8.79956201902531
ENSG00000148798	4.215995605497516e-11	3.5752363190721885
ENSG00000243517	4.294105621779716e-11	7.019891154379299
ENSG00000115808	4.3280137110230915e-11	8.702650474529506
ENSG00000100991	4.3280137110230915e-11	8.855249822677791
ENSG00000142327	4.373632797366448e-11	8.867395571665647
ENSG00000148498	4.373632797366448e-11	8.178812232538986
ENSG00000220583	4.373632797366448e-11	6.715374308907088
ENSG00000150054	4.4897513286358206e-11	6.704627376004852
ENSG00000173442	4.5251720243309707e-11	8.924075733608968
ENSG00000165359	4.572825728127647e-11	8.821333046357623
ENSG00000206561	4.608888273012351e-11	8.264375860000182
ENSG00000160282	4.608888273012351e-11	5.880454671871641
ENSG00000270638	4.645229366522936e-11	4.491890269630365
ENSG00000231533	4.645229366522936e-11	4.363138923960251
ENSG00000198455	4.768405221674879e-11	8.658318218396126
ENSG00000183150	4.856526168401964e-11	7.066021415899618
ENSG00000008294	4.856526168401964e-11	8.867395571665647
ENSG00000185483	4.856526168402033e-11	5.711160211257288
ENSG00000130165	4.856526168402033e-11	8.80361060202126
ENSG00000213621	4.9075951276267774e-11	5.23218676278015
ENSG00000111450	4.946241689091288e-11	8.609199468382988
ENSG00000245017	4.985186307772819e-11	6.104310586341807
ENSG00000125122	5.077228856425305e-11	6.644189236898589
ENSG00000226337	5.2116119163253334e-11	4.903716002854025
ENSG00000175215	5.2116119163253334e-11	8.895735652637308
ENSG00000185133	5.2116119163253334e-11	6.685100124049823
ENSG00000230202	5.2116119163253334e-11	8.546942611091158
ENSG00000228413	5.252601845701051e-11	4.705283705494557
ENSG00000166484	5.391528559081894e-11	8.399586361051743
ENSG00000071082	5.391528559081894e-11	8.940270065592774
ENSG00000126107	5.391528559081894e-11	8.807659185017213
ENSG00000206549	5.448101368785121e-11	6.406123754224462
ENSG00000223725	5.490912127177347e-11	5.347614220535456
ENSG00000181192	5.490912127177347e-11	8.811707768013164
ENSG00000223547	5.490912127177347e-11	8.783367687041503
ENSG00000138780	5.592089315826817e-11	8.45221793999911
ENSG00000150667	5.592089315826817e-11	6.879061121522344
ENSG00000272094	5.636007859587003e-11	5.921882538316254
ENSG00000166557	5.7398024002460016e-11	8.907881401625161
ENSG00000143621	5.7398024002460837e-11	8.911929984621112
ENSG00000203832	5.845468372452981e-11	8.131562822602536
ENSG00000174255	5.953038765600813e-11	3.9332235010621113
ENSG00000173166	5.953038765600878e-11	7.798077786856661
ENSG00000103496	5.999731644228289e-11	8.6629025554538
ENSG00000104687	6.09419596014817e-11	8.748458552430499
ENSG00000184305	6.11008099262973e-11	8.04499284884215
ENSG00000226779	6.11008099262973e-11	4.317963328119859
ENSG00000255183	6.157979785669097e-11	4.928606204102452
ENSG00000136856	6.369825519204472e-11	8.625929554428513
ENSG00000259959	6.369825519204562e-11	8.273394667878387
ENSG00000163625	6.369825519204562e-11	8.425739568619646
ENSG00000259660	6.369825519204562e-11	5.4385156418410565
ENSG00000162840	6.43643292491669e-11	4.656325768764899
ENSG00000139160	6.436432924916758e-11	7.850172160804895
ENSG00000106868	6.486835625102994e-11	7.831053378701893
ENSG00000226104	6.5376247872048e-11	2.910058506104693
ENSG00000198815	6.5376247872048e-11	8.853721710325235
ENSG00000222808	6.5376247872048e-11	5.964115940475374
ENSG00000249258	6.5376247872048e-11	2.656567816594557
ENSG00000258056	6.5376247872048e-11	8.028793276103533
ENSG00000227431	6.709750468361193e-11	4.146497443071569
ENSG00000134138	6.72720516372757e-11	6.9434468788173875
ENSG00000164056	6.779836469175654e-11	8.023766656993466
ENSG00000185386	6.779836469175654e-11	8.62692191271935
ENSG00000118898	6.832870937992993e-11	6.713094417809711
ENSG00000263874	6.850639207394888e-11	7.1939301728399405
ENSG00000133135	6.886311589767536e-11	3.8443156501612954
ENSG00000240376	6.904215928319372e-11	8.368190055374967
ENSG00000267185	6.904215928319372e-11	5.330136898607285
ENSG00000198785	6.958202892688554e-11	6.783384282572477
ENSG00000241644	7.196962379422907e-11	6.406799632553539
ENSG00000173578	7.196962379422907e-11	8.603956370274114
ENSG00000086475	7.215657241146374e-11	8.730200354032414
ENSG00000097046	7.32882909980576e-11	8.299820748672907
ENSG00000089009	7.386064974893723e-11	8.948367231584678
ENSG00000272009	7.463060781064738e-11	7.155775193772675
ENSG00000167900	7.521322860926299e-11	8.320449551477248
ENSG00000140948	7.580030230354125e-11	8.626465308490236
ENSG00000104936	7.599698881113878e-11	8.521123000762891
ENSG00000124635	7.659005149851613e-11	8.582641947170915
ENSG00000178722	7.659005149851613e-11	5.312441232992727
ENSG00000101194	7.659005149851694e-11	8.910401872268555
ENSG00000168081	7.718764509482615e-11	8.757548076713238
ENSG00000197696	7.859984091242414e-11	8.08702840964707
ENSG00000140521	7.859984091242414e-11	8.830422570640364
ENSG00000139641	7.859984091242469e-11	8.907881401625161
ENSG00000165795	7.921278333674397e-11	8.502662645542722
ENSG00000164032	7.941813561348504e-11	8.903832818629208
ENSG00000249717	8.003732491404636e-11	6.123878219357949
ENSG00000154227	8.003732491404693e-11	5.216231216575197
ENSG00000120158	8.06612401812014e-11	8.671992079736537
ENSG00000164556	8.128991667760215e-11	7.423381881506772
ENSG00000257743	8.213561979160697e-11	5.4990101308386325
ENSG00000005108	8.213561979160697e-11	6.73292546648963
ENSG00000242866	8.342034964753774e-11	6.642086046637932
ENSG00000181418	8.428774500885923e-11	7.426680327689309
ENSG00000166455	8.428774500886012e-11	5.774340075306182
ENSG00000205659	8.560541870807986e-11	8.6629025554538
ENSG00000235673	8.582698302419604e-11	4.985843490447952
ENSG00000137802	8.716820737028745e-11	8.746930440077941
ENSG00000107331	8.716820737028745e-11	8.78084721639811
ENSG00000171443	8.716820737028745e-11	8.46741991369208
ENSG00000232075	8.784649301320747e-11	3.7191622202872785
ENSG00000197497	8.875891724904767e-11	6.199946326996909
ENSG00000260589	8.875891724904767e-11	5.386666980193576
ENSG00000255022	8.94493178852305e-11	3.80557705368657
ENSG00000176171	8.94493178852305e-11	8.469451366278417
ENSG00000044446	9.014497518803853e-11	8.725159412745626
ENSG00000272426	9.10807629556027e-11	5.29068182900358
ENSG00000143401	9.274132764395418e-11	8.867395571665647
ENSG00000166682	9.274132764395418e-11	7.127630591592192
ENSG00000261131	9.346203795896701e-11	4.643758967067096
ENSG00000147606	9.346203795896767e-11	7.0029043272661236
ENSG00000253619	9.443151987250013e-11	4.583708474716654
ENSG00000145741	9.689850086983574e-11	8.93217289960087
ENSG00000267394	9.765082044106589e-11	4.5277000971285775
ENSG00000155254	9.765082044106589e-11	8.294427784326897
ENSG00000238961	9.765082044106589e-11	4.459433009007562
ENSG00000101843	1.0123792697375957e-10	8.731728466384972
ENSG00000120217	1.0123792697375957e-10	8.56061647243157
ENSG00000101049	1.0281445423607562e-10	6.405575904853471
ENSG00000184992	1.0361170479638693e-10	8.684673582786113
ENSG00000178718	1.0549556378298894e-10	8.826909741706134
ENSG00000198408	1.0741293840170065e-10	8.906353289272603
ENSG00000006453	1.0741293840170065e-10	6.354046038211445
ENSG00000012048	1.0741293840170065e-10	8.516082059476105
ENSG00000188559	1.0824507429935107e-10	8.612255693088102
ENSG00000228929	1.0936441126327765e-10	7.17185240751565
ENSG00000213261	1.0936441126327765e-10	6.823105312691906
ENSG00000159403	1.102113414862423e-10	8.66137444310124
ENSG00000109381	1.102113414862423e-10	8.767173355057698
ENSG00000132646	1.102113414862423e-10	8.798569660734474
ENSG00000073111	1.102113414862423e-10	8.700332160708196
ENSG00000265692	1.102113414862423e-10	5.900835074052173
ENSG00000076258	1.102113414862423e-10	7.959765208350274
ENSG00000177084	1.110646905520976e-10	8.767173355057698
ENSG00000203836	1.1308106824133145e-10	5.730206123552423
ENSG00000174485	1.139561587454929e-10	8.840047848984822
ENSG00000271452	1.1424932591072243e-10	4.441235102485321
ENSG00000269656	1.1513326376954197e-10	4.452249563006905
ENSG00000122406	1.1602389445935569e-10	8.944318648588725
ENSG00000272369	1.1602389445935569e-10	6.742529532988974
ENSG00000108774	1.1722189876007492e-10	8.538309691037535
ENSG00000247934	1.2213616505925313e-10	6.24321442011775
ENSG00000108239	1.224499137078027e-10	8.494231882311183
ENSG00000147324	1.2339590016024706e-10	7.421760485192675
ENSG00000216109	1.2530938071166188e-10	4.4233065736849975
ENSG00000227252	1.266011362952567e-10	5.668500602232333
ENSG00000138036	1.275784967348222e-10	8.400912316582216
ENSG00000137634	1.2856324047662075e-10	8.760068547356632
ENSG00000248280	1.2889313853280404e-10	6.648269899554116
ENSG00000165271	1.2889313853280404e-10	8.887638486645404
ENSG00000157578	1.2988781152260895e-10	6.672107251276791
ENSG00000185436	1.2988781152260895e-10	8.7939853236768
ENSG00000197992	1.30889995591478e-10	4.50776153551279
ENSG00000135686	1.30889995591478e-10	8.720372918865868
ENSG00000072422	1.30889995591478e-10	7.282508413344439
ENSG00000162814	1.3223802076179045e-10	4.4405171238253445
ENSG00000090776	1.3223802076179045e-10	7.290784206338886
ENSG00000215386	1.3223802076179045e-10	6.91072341400414
ENSG00000121101	1.3325794689234828e-10	7.904524350703759
ENSG00000182087	1.3428557039002189e-10	8.93217289960087
ENSG00000072506	1.3428557039002189e-10	8.780311462336389
ENSG00000196659	1.3566780689836963e-10	8.054235432035291
ENSG00000140464	1.3566780689836963e-10	8.867395571665647
ENSG00000102145	1.3812030014659106e-10	5.260903001037461
ENSG00000139613	1.3882894589255834e-10	8.849673127329284
ENSG00000251603	1.391846018138571e-10	5.627879616254008
ENSG00000134508	1.4025692793325273e-10	8.50419075789528
ENSG00000187735	1.4025692793325273e-10	8.8714441546616
ENSG00000268496	1.4025692793325472e-10	3.955490020601881
ENSG00000234215	1.413373376164648e-10	2.0574933963958286
ENSG00000204311	1.413373376164648e-10	8.010464361300915
ENSG00000175390	1.4169928080299642e-10	8.907881401625161
ENSG00000123130	1.4279056125730152e-10	8.654805389461895
ENSG00000119608	1.4279056125730152e-10	6.464917534736437
ENSG00000170469	1.4279056125730152e-10	8.29503425479315
ENSG00000151151	1.4389006485949506e-10	8.442136057425536
ENSG00000170043	1.4389006485949506e-10	8.707436968409263
ENSG00000111452	1.4389006485949506e-10	7.036064322984149
ENSG00000100592	1.4536896592365952e-10	8.63601143700209
ENSG00000143575	1.4536896592365952e-10	8.899784235633259
ENSG00000223807	1.4648789305212843e-10	3.366942821533729
ENSG00000231711	1.4648789305213e-10	7.422697906874695
ENSG00000073584	1.4648789305213e-10	8.708965080761821
ENSG00000214595	1.4761524682090098e-10	8.859298405673744
ENSG00000178338	1.4799291470046224e-10	8.46390708475785
ENSG00000139998	1.4913160051065194e-10	7.687225062374107
ENSG00000164989	1.4913160051065194e-10	7.238158181971799
ENSG00000258994	1.4913160051065194e-10	5.520087397384367
ENSG00000175782	1.502788583200719e-10	8.592012778108344
ENSG00000138326	1.5143475117152675e-10	8.940270065592774
ENSG00000103275	1.5143475117152675e-10	8.731728466384972
ENSG00000022277	1.5143475117152675e-10	8.7939853236768
ENSG00000166341	1.5182197864826475e-10	8.211875721470365
ENSG00000116198	1.553509101967097e-10	8.776262879340436
ENSG00000267421	1.553509101967097e-10	1.8668021963026284
ENSG00000152487	1.553509101967097e-10	6.86560371883784
ENSG00000154478	1.5574793356975887e-10	2.135700301057313
ENSG00000119421	1.5694497022199218e-10	8.746394686016219
ENSG00000187091	1.5694497022199273e-10	8.56008071836985
ENSG00000225342	1.5815100779356832e-10	6.552631686132374
ENSG00000196683	1.5815100779356832e-10	8.915978567617064
ENSG00000101811	1.5815100779356832e-10	8.397935241709709
ENSG00000104998	1.5855503193585904e-10	8.789936740680849
ENSG00000267373	1.5977317366472348e-10	4.179093842906457
ENSG00000107902	1.6223699214432587e-10	8.43383673461155
ENSG00000166289	1.6348280383245043e-10	7.8651012612712465
ENSG00000132026	1.639001508052575e-10	4.526204011935099
ENSG00000160766	1.639001508052575e-10	8.101257901806209
ENSG00000143811	1.639001508052575e-10	8.833478795345478
ENSG00000235052	1.6515845648231644e-10	5.32141398464513
ENSG00000124243	1.6515845648231644e-10	8.40017440569841
ENSG00000100221	1.651584564823176e-10	8.827902099996969
ENSG00000185008	1.6642621290757535e-10	3.1523707632043982
ENSG00000196547	1.664262129075777e-10	8.883589903649453
ENSG00000110318	1.6942145456549103e-10	8.188962469610075
ENSG00000143258	1.7115663543421767e-10	8.802082489668702
ENSG00000105523	1.7246942021276254e-10	4.174734706601852
ENSG00000139537	1.7379205527241072e-10	7.580230518535681
ENSG00000163682	1.7512461280876172e-10	8.944318648588725
ENSG00000241288	1.7512461280876172e-10	6.005567025129899
ENSG00000010404	1.755710162015328e-10	8.895735652637308
ENSG00000240087	1.8009673007479715e-10	6.029770660387882
ENSG00000267390	1.8147656234633168e-10	6.905446567541873
ENSG00000228487	1.8473651860474698e-10	7.05483837381049
ENSG00000018699	1.861511176727418e-10	8.581113834818357
ENSG00000038532	1.861511176727418e-10	8.677568775085046
ENSG00000160753	1.8949318914103896e-10	8.546942611091158
ENSG00000008869	1.9094341026990857e-10	8.855249822677791
ENSG00000116251	1.9094341026990992e-10	8.920027150613016
ENSG00000079689	1.9094341026990992e-10	3.8176986945170115
ENSG00000259420	1.9289393995301665e-10	3.604341235276059
ENSG00000229539	1.94369616368258e-10	5.665312027231871
ENSG00000129214	1.94369616368258e-10	4.829089362837735
ENSG00000169891	1.9585633532759702e-10	8.559878561547762
ENSG00000171444	1.9585633532759841e-10	8.895735652637308
ENSG00000174013	1.9585633532759841e-10	8.706444610118426
ENSG00000270102	1.993687438766956e-10	6.482868185517389
ENSG00000145063	1.9936874387669702e-10	3.089410339952531
ENSG00000127483	2.0089285741941162e-10	8.920027150613016
ENSG00000223393	2.029427509712059e-10	3.2711500122204438
ENSG00000258449	2.0449358576868985e-10	5.307240214818214
ENSG00000106211	2.0449358576868985e-10	8.86991604230904
ENSG00000005007	2.0449358576868985e-10	8.911929984621112
ENSG00000117625	2.0449358576868985e-10	8.826373987644413
ENSG00000167202	2.0449358576868985e-10	8.804602960312097
ENSG00000153162	2.0449358576868985e-10	8.928124316604919
ENSG00000153347	2.0449358576868985e-10	5.5112830660041805
ENSG00000134982	2.081574248943596e-10	8.791464853033405
ENSG00000197969	2.081574248943596e-10	8.911929984621112
ENSG00000220472	2.081574248943596e-10	7.167532510256522
ENSG00000124313	2.0974722830129043e-10	8.659846330748683
ENSG00000178209	2.0974722830129043e-10	8.93217289960087
ENSG00000166068	2.0974722830129043e-10	8.610727580735544
ENSG00000233217	2.0974722830129043e-10	4.072873632403613
ENSG00000135502	2.1350310366811781e-10	5.982772599551163
ENSG00000143590	2.135031036681201e-10	5.835297210686039
ENSG00000149657	2.135031036681201e-10	8.709957439052657
ENSG00000128641	2.1567877364124688e-10	8.4813102540313
ENSG00000228798	2.173247440827222e-10	4.656759762367655
ENSG00000129595	2.1898300008795404e-10	8.78084721639811
ENSG00000250565	2.2290054551130456e-10	8.483614245675888
ENSG00000205791	2.2290054551130456e-10	6.429818486283705
ENSG00000134986	2.2290054551130456e-10	7.940821389653328
ENSG00000253766	2.246004037269743e-10	2.4598524526599097
ENSG00000123374	2.2460040372697591e-10	8.477580946098263
ENSG00000114698	2.2631294017591276e-10	5.98161002543875
ENSG00000171766	2.268866189850608e-10	8.821333046357623
ENSG00000102241	2.286162034967436e-10	8.859298405673744
ENSG00000261716	2.3035868272007248e-10	8.680089245728439
ENSG00000106785	2.3270220914181509e-10	8.745402327725383
ENSG00000130055	2.36261285588249e-10	4.772115483412435
ENSG00000131470	2.36261285588249e-10	7.74346149132762
ENSG00000100368	2.380607352702083e-10	8.906353289272603
ENSG00000143507	2.386635255066212e-10	8.67451255037993
ENSG00000234222	2.4048086767050717e-10	6.808918695527438
ENSG00000181218	2.4231174310405807e-10	5.881996794097914
ENSG00000176108	2.4231174310405807e-10	8.043793092974417
ENSG00000104381	2.441562502120722e-10	7.7704417520034506
ENSG00000108379	2.447741322843306e-10	5.065111012706114
ENSG00000173085	2.4663696923855753e-10	8.413795976453876
ENSG00000108387	2.4663696923855753e-10	6.92918377590589
ENSG00000181690	2.48513670198986e-10	7.982199544275403
ENSG00000167747	2.5294712195499804e-10	8.794521077738523
ENSG00000259495	2.5294712195499804e-10	6.514205317200653
ENSG00000125319	2.529471219549998e-10	7.28661783676537
ENSG00000184984	2.5745790053499593e-10	5.931530192695702
ENSG00000203705	2.5941508832093044e-10	8.730736108094137
ENSG00000153064	2.6138682539264287e-10	8.815756351009115
ENSG00000132781	2.6138682539264287e-10	8.525707337820565
ENSG00000111540	2.6604472036333446e-10	8.55450402302134
ENSG00000107518	2.6604472036333446e-10	4.981567737926401
ENSG00000169230	2.6874271981568184e-10	8.785888157684896
ENSG00000109705	2.707837619396422e-10	6.468052145560485
ENSG00000109501	2.707837619396422e-10	8.88863084493624
ENSG00000272795	2.707837619396422e-10	3.4825806066500724
ENSG00000136738	2.7283996170592605e-10	8.457794635347621
ENSG00000175336	2.7283996170592605e-10	4.825624184801815
ENSG00000119912	2.7283996170592605e-10	8.849673127329284
ENSG00000176834	2.798048496864156e-10	6.991703514032822
ENSG00000161243	2.819280125444147e-10	4.374961497059916
ENSG00000135318	2.847834204435463e-10	6.820323307377149
ENSG00000259901	2.8694351752129287e-10	6.608217082177294
ENSG00000002016	2.8694351752129287e-10	8.359688575738895
ENSG00000242299	2.898485874802861e-10	8.51042621429499
ENSG00000272324	2.9204624587820485e-10	1.7992577880751082
ENSG00000141905	2.9500182092012563e-10	8.783367687041503
ENSG00000139722	2.972376781118063e-10	8.93217289960087
ENSG00000198369	2.9949010396605496e-10	8.772750050406207
ENSG00000145808	3.0251931920040304e-10	4.32474623701559
ENSG00000130560	3.0481087285046744e-10	8.776798633402159
ENSG00000125656	3.1022404380852643e-10	8.814763992718278
ENSG00000131187	3.1257264775410414e-10	8.057918003963664
ENSG00000187535	3.1493863555917727e-10	8.572226467357702
ENSG00000237765	3.1812054474438427e-10	7.862312355212467
ENSG00000186976	3.2052758487444507e-10	6.821184465063676
ENSG00000197779	3.2052758487444507e-10	8.382654118184131
ENSG00000198053	3.229524309906374e-10	8.51992848564997
ENSG00000105808	3.2621347970361715e-10	7.142531411582084
ENSG00000167178	3.2621347970361715e-10	6.454379338713257
ENSG00000011243	3.286803746964593e-10	8.826909741706134
ENSG00000105185	3.311655077850928e-10	8.8714441546616
ENSG00000102882	3.319979611129416e-10	8.761596659709188
ENSG00000091651	3.3450761655491617e-10	7.928096029446882
ENSG00000105767	3.4043583642100134e-10	7.729923508215994
ENSG00000249995	3.430078358725177e-10	2.920103854598778
ENSG00000128915	3.430078358725177e-10	8.830958324702085
ENSG00000186272	3.430078358725177e-10	8.257200335894582
ENSG00000262693	3.430078358725214e-10	3.7470637549085066
ENSG00000148411	3.4559883156929266e-10	8.007586647186383
ENSG00000072274	3.455988315692951e-10	8.903832818629208
ENSG00000198934	3.517191335251429e-10	8.091867194111774
ENSG00000031823	3.517191335251429e-10	8.747922798368778
ENSG00000099622	3.517191335251429e-10	8.93217289960087
ENSG00000139624	3.517191335251429e-10	8.640595774059761
ENSG00000173926	3.543744444787639e-10	7.8043316690759585
ENSG00000100982	3.543744444787639e-10	8.764652884414305
ENSG00000271590	3.5704935207542937e-10	4.939103368758761
ENSG00000198276	3.579453671196157e-10	8.798033906672751
ENSG00000166747	3.60646623322559e-10	8.863346988669695
ENSG00000140471	3.642793214437379e-10	8.730200354032414
ENSG00000255020	3.725841905518566e-10	3.691478680796682
ENSG00000147144	3.735183016804106e-10	8.535332616165025
ENSG00000109184	3.7633439412599736e-10	8.7752705210496
ENSG00000198286	3.7633439412599736e-10	8.044234702156512
ENSG00000162599	3.791712405889972e-10	8.223786899808193
ENSG00000247853	3.791712405889972e-10	6.78903821955427
ENSG00000165821	3.791712405889972e-10	7.357493626102468
ENSG00000171649	3.82986244720425e-10	7.789575190451543
ENSG00000146276	3.82986244720425e-10	5.714101700579436
ENSG00000158793	3.8587209953988785e-10	8.71805460504456
ENSG00000117020	3.8587209953988785e-10	8.090462088748696
ENSG00000211460	3.8877921003387017e-10	8.821333046357623
ENSG00000108187	3.8877921003387017e-10	8.049317497737983
ENSG00000085999	3.8877921003387017e-10	7.7558149517178405
ENSG00000169621	3.8975299672535734e-10	8.007232839021377
ENSG00000141526	3.917077289896496e-10	8.695747823650525
ENSG00000163875	3.926886859724832e-10	8.785888157684896
ENSG00000164953	3.9564598906312603e-10	7.9876954210974835
ENSG00000148090	3.996229499521107e-10	8.72416705445479
ENSG00000177119	4.026312911479667e-10	8.78436004533234
ENSG00000141232	4.026312911479667e-10	8.814763992718278
ENSG00000245556	4.026312911479667e-10	8.35405958980544
ENSG00000269934	4.056617680759979e-10	4.8703858385859515
ENSG00000261777	4.0871453968265794e-10	5.978967047281396
ENSG00000116918	4.0973711222343623e-10	8.690706882363736
ENSG00000243056	4.1281985924080156e-10	5.626847481604735
ENSG00000068323	4.1592527614812335e-10	8.815756351009115
ENSG00000221949	4.1592527614812335e-10	6.7682812190571555
ENSG00000245281	4.1592527614812335e-10	6.396010213410082
ENSG00000229728	4.1592527614812335e-10	5.43357933714711
ENSG00000132589	4.232603255734035e-10	8.85120123968184
ENSG00000231294	4.232603255734035e-10	4.089637718540721
ENSG00000128228	4.264424901044377e-10	8.87549273765755
ENSG00000070610	4.2750839960323844e-10	8.899784235633259
ENSG00000188613	4.275083996032415e-10	8.180315561548095
ENSG00000141447	4.275083996032415e-10	8.194041713473453
ENSG00000167797	4.3072177880067725e-10	8.867395571665647
ENSG00000137877	4.3072177880067725e-10	8.308787265966169
ENSG00000101974	4.3072177880067725e-10	8.760068547356632
ENSG00000118307	4.339587649100103e-10	5.582556024973338
ENSG00000119383	4.3395876491001645e-10	8.8795413206535
ENSG00000130939	4.372195271591108e-10	8.833478795345478
ENSG00000116761	4.4160448997012156e-10	8.424413613089174
ENSG00000068878	4.4160448997012156e-10	8.865867459313089
ENSG00000117410	4.449213946389473e-10	8.8714441546616
ENSG00000145287	4.49381840234752e-10	8.841575961337382
ENSG00000250131	4.527558303039191e-10	5.772534696626416
ENSG00000131373	4.527558303039239e-10	8.711485551405216
ENSG00000226084	4.527558303039239e-10	7.798866537387998
ENSG00000172361	4.561545780251852e-10	6.716212489370459
ENSG00000196081	4.5729302623432807e-10	6.605955890599397
ENSG00000082293	4.676648275348097e-10	4.829658153951524
ENSG00000271105	4.676648275348097e-10	3.482776705846817
ENSG00000132185	4.723479936215747e-10	8.915978567617064
ENSG00000227611	4.72347993621578e-10	3.7641153158345544
ENSG00000162139	4.72347993621578e-10	8.811707768013164
ENSG00000163346	4.806540727609024e-10	8.906353289272603
ENSG00000267080	4.878870611241358e-10	8.340183571642944
ENSG00000185088	4.964600673605375e-10	8.907881401625161
ENSG00000116791	4.964600673605445e-10	8.70896508076182
ENSG00000131778	5.001791246835922e-10	8.741353744729432
ENSG00000265452	5.001791246835922e-10	5.240541954458586
ENSG00000162522	5.001791246835922e-10	8.373564593901394
ENSG00000213626	5.001791246835922e-10	7.048062636150344
ENSG00000260919	5.051802519028635e-10	4.059236690483301
ENSG00000155495	5.089631377561333e-10	8.61561310120491
ENSG00000163888	5.089631377561333e-10	5.757637444239445
ENSG00000013725	5.089631377561333e-10	7.057472687977912
ENSG00000226329	5.127737047703641e-10	6.5407755967727965
ENSG00000143429	5.127737047703713e-10	7.853684989739124
ENSG00000270041	5.178978621230061e-10	6.469999875204015
ENSG00000160752	5.309282008187524e-10	8.77878334998383
ENSG00000100092	5.348994010359564e-10	8.39174364246687
ENSG00000151364	5.388996260510604e-10	5.167089854887315
ENSG00000268041	5.402395200718528e-10	7.616827399689912
ENSG00000128284	5.402395200718528e-10	8.760068547356632
ENSG00000117697	5.442787669832269e-10	8.688186411720343
ENSG00000270482	5.483475238055334e-10	5.257074016588595
ENSG00000125755	5.483475238055374e-10	8.899784235633259
ENSG00000219565	5.52446000853149e-10	6.317525098881105
ENSG00000241352	5.579572346183362e-10	5.516360711760135
ENSG00000238045	5.579572346183362e-10	6.346830009780531
ENSG00000164142	5.621258849636479e-10	7.806884553547295
ENSG00000099385	5.621258849636579e-10	8.03875215168763
ENSG00000179178	5.621258849636579e-10	7.0637341613348
ENSG00000234043	5.621258849636579e-10	5.819247295082029
ENSG00000261441	5.719714567005351e-10	6.458046604472201
ENSG00000165175	5.762423919654226e-10	8.557155934082283
ENSG00000073060	5.863294692336341e-10	8.73325657873753
ENSG00000235213	5.863294692336341e-10	3.2597160907475797
ENSG00000242294	5.921707711788034e-10	8.67451255037993
ENSG00000226360	5.965890291917421e-10	7.404261648466355
ENSG00000211933	5.965890291917421e-10	8.454249392585448
ENSG00000125818	6.010394953904191e-10	8.837527378341429
ENSG00000124116	6.010394953904191e-10	3.783668837184206
ENSG00000250659	6.010394953904191e-10	7.164085140924715
ENSG00000141002	6.055223987911504e-10	8.863346988669695
ENSG00000118804	6.070239480030436e-10	7.824352550476628
ENSG00000263063	6.115504599956249e-10	4.312855219277354
ENSG00000165215	6.115504599956249e-10	5.941006176870575
ENSG00000225156	6.115504599956249e-10	3.765752282588896
ENSG00000205808	6.115504599956249e-10	8.581395141473049
ENSG00000107614	6.161099497450394e-10	8.32895103111332
ENSG00000158292	6.161099497450394e-10	5.535220225597852
ENSG00000025039	6.207026515933996e-10	8.891687069641355
ENSG00000250362	6.268783253953376e-10	6.305355498227767
ENSG00000255910	6.268783253953376e-10	3.434514791755139
ENSG00000100297	6.315494425980485e-10	8.829430212349527
ENSG00000165288	6.315494425980485e-10	8.71400602204861
ENSG00000090661	6.378305372313403e-10	8.685463784254864
ENSG00000156170	6.425813753238979e-10	8.640595774059761
ENSG00000260831	6.473667843960476e-10	4.262912379132473
ENSG00000251168	6.635709902478867e-10	4.628458703863968
ENSG00000185305	6.701630536473435e-10	8.326307553480449
ENSG00000224072	6.751490495703675e-10	4.56394316305481
ENSG00000054690	6.751490495703675e-10	6.822209911768045
ENSG00000189157	6.768190886839456e-10	6.221095524285609
ENSG00000260782	6.869244139167572e-10	3.8212725902414464
ENSG00000196118	6.920322086804635e-10	5.560596877841444
ENSG00000141524	6.989003616163393e-10	8.780311462336389
ENSG00000136699	7.04095137350296e-10	8.819804934005067
ENSG00000128708	7.04095137350296e-10	8.761596659709188
ENSG00000103479	7.093276313763191e-10	8.8795413206535
ENSG00000144445	7.093276313763191e-10	8.673520192089095
ENSG00000131037	7.093276313763191e-10	6.985392297089091
ENSG00000122257	7.163634248526241e-10	8.858762651612023
ENSG00000128944	7.216849700351697e-10	8.502864802364808
ENSG00000271855	7.216849700351697e-10	6.01454874982632
ENSG00000167632	7.270451309390678e-10	8.71301366375777
ENSG00000120370	7.342525536132421e-10	8.645180111117435
ENSG00000148803	7.342525536132421e-10	8.437095116138748
ENSG00000255527	7.397038837926152e-10	4.151395684889632
ENSG00000135632	7.470338695119632e-10	8.729207995741579
ENSG00000229809	7.52577880745851e-10	8.458128232587256
ENSG00000176236	7.52577880745851e-10	6.077129523415343
ENSG00000013619	7.52577880745851e-10	7.033146788995165
ENSG00000241278	7.581620812520417e-10	3.867883100375128
ENSG00000122884	7.581620812520417e-10	8.857770293321186
ENSG00000121073	7.656706898740373e-10	8.895735652637308
ENSG00000182154	7.656706898740428e-10	8.802618243730425
ENSG00000151012	7.713497735237346e-10	8.607469199208344
ENSG00000226113	7.713497735237346e-10	3.3715045331268767
ENSG00000240616	7.713497735237346e-10	7.098236450986627
ENSG00000237292	7.77070001035628e-10	4.2099061741648365
ENSG00000125743	7.789859367993975e-10	8.87549273765755
ENSG00000170426	7.847614752698671e-10	3.334634429339802
ENSG00000008300	7.847614752698671e-10	8.819804934005067
ENSG00000164236	7.905788389090935e-10	5.162364662764079
ENSG00000158062	7.905788389090935e-10	8.660838689039519
ENSG00000226310	7.964383230555669e-10	5.3336879826859
ENSG00000110697	8.043170036365594e-10	8.773742408697043
ENSG00000102886	8.043170036365594e-10	6.684199252060704
ENSG00000130985	8.043170036365594e-10	8.911929984621112
ENSG00000228702	8.102759289304712e-10	3.6948060458357537
ENSG00000166143	8.102759289304799e-10	6.58112665375927
ENSG00000180332	8.122718045368619e-10	3.5430630979855007
ENSG00000196208	8.162779739263925e-10	7.526409979055672
ENSG00000006016	8.182882902707569e-10	5.361255500474682
ENSG00000141665	8.243483018112486e-10	5.631566509066625
ENSG00000140961	8.243483018112486e-10	7.206489003068407
ENSG00000033627	8.304521461771844e-10	8.833478795345478
ENSG00000197265	8.304521461771844e-10	8.71247790969605
ENSG00000237594	8.304521461771844e-10	4.684385678106189
ENSG00000094914	8.366001324946992e-10	8.790472494742572
ENSG00000272864	8.366001324946992e-10	3.574996544264292
ENSG00000250692	8.448666511085219e-10	3.8883083799191485
ENSG00000116584	8.44866651108531e-10	8.920027150613016
ENSG00000157514	8.44866651108531e-10	8.948367231584678
ENSG00000154845	8.595254608811386e-10	8.7752705210496
ENSG00000072401	8.595254608811386e-10	8.504392914717364
ENSG00000269148	8.65883593018791e-10	6.123152438037786
[truncated: 4,200 more rows]
