# Supplementary material for: Machine learning predicts treatment sensitivity in multiple myeloma based on molecular and clinical information coupled with drug response
Source: PLoS One. 2021 Jul 28;16(7):e0254596. doi: 10.1371/journal.pone.0254596 (PMC8318243; doi:10.1371/journal.pone.0254596)
Supplement: S1 File — (ZIP) [file pone.0254596.s004.zip › Supplementary Material 1/9q33/selected_genes_experiment_7.csv]

gene	pvalue	entropy
ENSG00000188004	1.4032453533383106e-36	5.975944822965907
ENSG00000148303	2.3269129799730219e-35	8.945443836377912
ENSG00000125827	1.531597396019009e-33	8.872421524004686
ENSG00000170677	3.696223437090568e-33	7.080659366860953
ENSG00000136942	6.995311943550538e-33	8.93733024611422
ENSG00000248991	1.4202275680101622e-32	6.8126452420983945
ENSG00000131773	3.1751965223692545e-32	6.656415803359694
ENSG00000104611	4.5405339385749514e-32	6.84918911041066
ENSG00000117461	6.173188709262156e-32	8.65480648847701
ENSG00000164181	1.6454432757912536e-31	8.78010960716021
ENSG00000002586	2.9562725856071253e-31	8.220845669212133
ENSG00000119280	3.2178387268893092e-31	8.102896816057212
ENSG00000272668	3.950170458757483e-31	6.009746280669486
ENSG00000243284	7.97088374654675e-31	5.1051715794681085
ENSG00000225579	2.8153207195963187e-30	7.174436598300933
ENSG00000241741	4.9992229243130166e-29	6.732350635352602
ENSG00000247746	2.2700634813596677e-28	7.309170398923502
ENSG00000159556	2.7018015628160993e-28	8.069552877116548
ENSG00000155886	3.029654068703102e-28	5.238622365785576
ENSG00000165689	3.440385862418723e-28	8.826265565582448
ENSG00000115268	3.776266576816513e-28	8.941387041246065
ENSG00000213862	7.870270058134691e-28	6.690250797827063
ENSG00000111752	9.793615771821444e-28	7.855217183637021
ENSG00000137154	2.1520947950929108e-27	8.945443836377912
ENSG00000255815	4.103384334614796e-27	5.6364134187395
ENSG00000105372	5.328982561721446e-27	8.945443836377912
ENSG00000099624	7.298701158778304e-27	8.85466313150537
ENSG00000180447	9.784573939737998e-27	7.385595280072555
ENSG00000113272	1.5136249841107475e-26	8.720252051370498
ENSG00000140474	2.891840579132824e-26	8.921103065586836
ENSG00000242071	3.0247665333459636e-26	8.286473881907147
ENSG00000129757	3.532313610473903e-26	7.9482387966050245
ENSG00000259514	3.9113971845491763e-26	6.697219094187824
ENSG00000204628	6.503152226739946e-26	8.941387041246065
ENSG00000178982	1.0112938553166441e-25	8.896762294795762
ENSG00000063177	1.3308730529095451e-25	8.933273450982373
ENSG00000234771	1.7154393168526506e-25	8.72584005847428
ENSG00000105173	3.339545450903358e-25	8.68879206150371
ENSG00000261418	7.21016044283504e-25	8.51932172677423
ENSG00000173218	9.557383496767247e-25	7.077964867924089
ENSG00000162004	1.4085513221601356e-24	8.396420934754385
ENSG00000075073	1.6560222582337294e-24	6.9937689014821744
ENSG00000089692	1.7638838677407912e-24	7.939404713369646
ENSG00000174444	1.9236442800291787e-24	8.945443836377912
ENSG00000165169	2.0088203225501093e-24	8.724308846502344
ENSG00000214870	2.2340627266148533e-24	7.122216974022609
ENSG00000114631	2.4359574515622647e-24	7.989850412877157
ENSG00000081913	3.0114285422071515e-24	7.630159472358491
ENSG00000179520	3.1814278228958557e-24	5.134105256098111
ENSG00000165801	3.282804385514053e-24	8.722777634530411
ENSG00000168264	3.854795174842208e-24	8.912989475323146
ENSG00000131188	4.4726201579126086e-24	8.40851200976999
ENSG00000176978	1.0908428632993449e-23	8.933273450982373
ENSG00000147100	1.545475530075363e-23	5.288024497318567
ENSG00000103253	1.7353446959055378e-23	8.45387616388074
ENSG00000229638	1.9258839614727546e-23	8.510213765322558
ENSG00000146066	2.1371256380953787e-23	8.823739982422536
ENSG00000245008	2.398833489793656e-23	6.585215036360552
ENSG00000148187	2.5315937983563394e-23	8.826265565582448
ENSG00000166441	4.449477744887741e-23	8.93733024611422
ENSG00000131386	4.9903372624390876e-23	6.279018580147228
ENSG00000269988	4.9903372624390876e-23	5.1780524260566105
ENSG00000121797	5.532504508739476e-23	8.304742201461528
ENSG00000142541	5.532504508739476e-23	8.945443836377912
ENSG00000197183	6.39568310364623e-23	8.538611331245479
ENSG00000148334	8.037601044353757e-23	8.822208770450603
ENSG00000176399	1.0095935511636711e-22	6.685357558855128
ENSG00000182054	1.2296642519491936e-22	8.912989475323146
ENSG00000178741	1.2531771775984237e-22	8.904875885059452
ENSG00000225573	1.892165471979494e-22	7.190751452863455
ENSG00000251249	1.9947598346738155e-22	4.523961489632364
ENSG00000167658	2.0558383697833386e-22	8.945443836377912
ENSG00000071205	2.0792171277014949e-22	7.109171637882014
ENSG00000198353	2.301828976693509e-22	5.2087004332223925
ENSG00000175886	2.372208618326409e-22	6.581364221433541
ENSG00000165102	2.3991467238600495e-22	8.733953648737971
ENSG00000233016	2.3991467238600495e-22	8.761814373876936
ENSG00000114391	2.5005364573137065e-22	8.93733024611422
ENSG00000253982	2.7367100874206735e-22	7.6456504443747
ENSG00000152422	2.736710087420732e-22	8.71366967307874
ENSG00000188959	3.3644931945807167e-22	5.396247222311628
ENSG00000271133	3.5325830151370656e-22	7.640385797682133
ENSG00000148343	4.748275647580814e-22	8.83996716294992
ENSG00000272899	6.448442065638704e-22	7.891713988595843
ENSG00000249184	6.9991652779369175e-22	6.509734142301074
ENSG00000105373	8.062187826233169e-22	8.929216655850528
ENSG00000228031	9.388771628312157e-22	5.725021752261045
ENSG00000175197	1.0494230599099716e-21	8.693385697419513
ENSG00000255086	1.3905003334208515e-21	3.47617671286169
ENSG00000166025	2.188918014121799e-21	6.8151195943905165
ENSG00000107187	2.34740054733223e-21	4.839744774394335
ENSG00000185950	2.592323850133587e-21	7.67635359285207
ENSG00000188846	3.0133915863197966e-21	8.93733024611422
ENSG00000105193	3.980626760463419e-21	8.941387041246065
ENSG00000269979	4.1440061100203565e-21	7.188173807898697
ENSG00000070081	4.761138989041454e-21	8.929216655850528
ENSG00000108107	6.3499446800704304e-21	8.933273450982373
ENSG00000204060	6.879055549564779e-21	4.628198387615726
ENSG00000164587	6.879055549564779e-21	8.941387041246065
ENSG00000233927	7.671490440210104e-21	8.933273450982373
ENSG00000257698	7.897641218691957e-21	8.158900143591568
ENSG00000237991	9.433990095455049e-21	6.533919000571512
ENSG00000251405	9.817603135369519e-21	7.0941833935440775
ENSG00000223891	1.2198155284951342e-20	8.427546650713708
ENSG00000145592	1.2692776105114726e-20	8.945443836377912
ENSG00000006756	1.2831082095842393e-20	6.367955155390546
ENSG00000213609	1.455907696764044e-20	6.505980813144356
ENSG00000237212	2.1945097741648416e-20	5.436115946086114
ENSG00000184083	2.750924836035796e-20	8.255734836506331
ENSG00000188818	2.892377895296968e-20	8.348196923576255
ENSG00000172365	3.471218961506198e-20	3.5936966267105133
ENSG00000171425	3.5086292823284087e-20	8.715200885050676
ENSG00000140451	3.6492436667730444e-20	8.7542376243972
ENSG00000162244	4.650870518736089e-20	8.941387041246065
ENSG00000219665	4.650870518736089e-20	8.30502407871795
ENSG00000105855	4.923536390118665e-20	7.727707613590347
ENSG00000179820	6.473425827944797e-20	8.580507927659381
ENSG00000185905	7.620215789760533e-20	8.892705499663915
ENSG00000270036	7.839220955377732e-20	4.2964310293868655
ENSG00000146147	7.922942670986389e-20	6.559629264319737
ENSG00000119421	9.69261258556325e-20	8.745587193349552
ENSG00000137818	9.69261258556325e-20	8.945443836377912
ENSG00000230131	9.970417361609533e-20	6.127021538872479
ENSG00000105640	1.077562722065489e-19	8.941387041246065
ENSG00000137309	1.1202013924564447e-19	8.858719926637214
ENSG00000205664	1.2807392672768398e-19	7.966851519375017
ENSG00000227097	1.294341633220881e-19	8.866833516900904
ENSG00000130255	1.3313168463846516e-19	8.941387041246065
ENSG00000261739	1.5984448421486692e-19	8.668560482495522
ENSG00000122787	1.8074159148944316e-19	7.606824940637186
ENSG00000237857	1.8588497783206374e-19	7.836423154993041
ENSG00000256733	1.8785082659640876e-19	4.4641622954733755
ENSG00000171759	1.931941357154463e-19	6.747786651492009
ENSG00000149273	1.9523637928777443e-19	8.945443836377912
ENSG00000164346	2.0649416182560126e-19	8.89117428769198
ENSG00000198917	3.3555687277197445e-19	8.739004815057795
ENSG00000130810	3.3908147044660435e-19	7.664755945163937
ENSG00000228933	3.4866029647891173e-19	5.3201257267014315
ENSG00000144591	3.622692550914106e-19	8.870890312032751
ENSG00000122705	3.764030095761113e-19	8.853131919533435
ENSG00000230207	4.1344745200123227e-19	7.2092698647174975
ENSG00000164967	4.2955270250833073e-19	8.702291091994692
ENSG00000111666	4.588440881990122e-19	8.66950245703246
ENSG00000115649	4.636460947259917e-19	8.844023958081767
ENSG00000207954	4.816822252479146e-19	5.765882086059084
ENSG00000168405	6.03319628646672e-19	8.904875885059452
ENSG00000105426	6.096133619574069e-19	7.32275042115369
ENSG00000114423	6.880117923022505e-19	8.586298501639652
ENSG00000254615	7.072856779659399e-19	8.609644901242751
ENSG00000180573	7.346611867575036e-19	8.88864870453207
ENSG00000166411	7.552257951126736e-19	8.773527228868451
ENSG00000177283	7.8443382173949445e-19	5.319745202528233
ENSG00000165661	9.12852383467059e-19	8.892705499663915
ENSG00000118473	9.645276089047469e-19	5.514911288234228
ENSG00000144713	1.0017205060460116e-18	8.945443836377912
ENSG00000244165	1.0121076604035703e-18	8.261393703455626
ENSG00000233762	1.080409126601287e-18	7.948895791000192
ENSG00000136878	1.1532614544289985e-18	8.826265565582448
ENSG00000187098	1.2436967178730341e-18	7.762317483238041
ENSG00000008513	1.2652079147000445e-18	8.740536027029728
ENSG00000196562	1.341132553522318e-18	8.887117492560137
ENSG00000164620	1.378402672297882e-18	8.495852070674577
ENSG00000162878	1.4166958061562895e-18	4.942329657619852
ENSG00000235280	1.6134322364628708e-18	5.6840940921000565
ENSG00000221983	1.9270301324880926e-18	8.93733024611422
ENSG00000261400	2.0560437784917287e-18	3.377833621336609
ENSG00000156384	2.0913897639039307e-18	8.25154633434351
ENSG00000224032	2.4965019874667974e-18	8.788223197423902
ENSG00000147036	2.6360847015538592e-18	5.390945481923141
ENSG00000082293	2.663101809927617e-18	4.858277174432844
ENSG00000186153	3.0922511267476026e-18	8.464057806900321
ENSG00000242021	3.481810690521356e-18	5.426024990178826
ENSG00000047365	3.713193114277024e-18	8.648681640589274
ENSG00000221890	3.893342250251176e-18	4.172136056976804
ENSG00000160062	3.959751380215718e-18	7.665785279273982
ENSG00000179456	4.00013261196041e-18	8.55231292861295
ENSG00000214274	4.00013261196041e-18	7.741764192823491
ENSG00000052126	4.265493637221655e-18	7.2384800992824205
ENSG00000143624	4.265493637221655e-18	8.900819089927607
ENSG00000232533	4.426993940410041e-18	6.861906900888736
ENSG00000181524	4.5023855810717115e-18	8.30788393578533
ENSG00000171159	4.672739695344272e-18	8.797867999659527
ENSG00000226926	4.672739695344272e-18	4.489756359883925
ENSG00000181163	4.720294558077625e-18	8.945443836377912
ENSG00000232346	4.849457059052119e-18	7.341068002119346
ENSG00000111445	5.032772208251477e-18	8.439971999636777
ENSG00000243276	5.27600908784475e-18	7.107273334561205
ENSG00000106993	5.3656636819968245e-18	8.6629200787407
ENSG00000218426	5.568234196799664e-18	8.360824839375814
ENSG00000160691	5.778354268710773e-18	8.912989475323146
ENSG00000255760	6.1598887081375965e-18	5.944679755251925
ENSG00000198521	6.392039159183014e-18	6.932446956679324
ENSG00000110700	6.566282557318723e-18	8.93733024611422
ENSG00000237434	6.999133366795295e-18	4.321442544995056
ENSG00000151208	7.070006977698834e-18	8.492710336350774
ENSG00000105341	7.070006977698834e-18	8.707087294786984
ENSG00000136810	7.141589239648356e-18	8.904875885059452
ENSG00000130159	7.460139888104237e-18	8.770464804924583
ENSG00000080947	7.535621404042967e-18	7.540666883812145
ENSG00000182742	7.535621404042967e-18	7.091354186055462
ENSG00000271344	7.951108389436012e-18	7.0583462343714825
ENSG00000141441	8.333163514243392e-18	8.237604124676299
ENSG00000250148	9.12188849588339e-18	2.4290541746135967
ENSG00000270102	9.463959860878334e-18	6.47596470319055
ENSG00000126217	9.46395986087847e-18	7.6639033417941524
ENSG00000086619	1.0462594732375851e-17	8.868364728872839
ENSG00000136856	1.0568005681431362e-17	8.637584936761646
ENSG00000229766	1.0568005681431362e-17	6.062577228241431
ENSG00000166268	1.0568005681431362e-17	6.7070413980211026
ENSG00000099994	1.1449917874469196e-17	6.971854288582167
ENSG00000223949	1.2782267165660691e-17	4.691786658220198
ENSG00000105202	1.3617650245295067e-17	8.88864870453207
ENSG00000137054	1.384630383601075e-17	8.763882426632826
ENSG00000091428	1.3985311211189403e-17	8.793811204527682
ENSG00000130312	1.4362769616010995e-17	8.830322360714293
ENSG00000182154	1.4506894776937255e-17	8.79939921163146
ENSG00000130734	1.4506894776937255e-17	8.541673755189347
ENSG00000163754	1.5198583726424345e-17	8.860251138609149
ENSG00000187824	1.586997272123279e-17	8.368604155732042
ENSG00000130560	1.602901968601481e-17	8.78569761426399
ENSG00000136828	1.6625771368891198e-17	8.831853572686226
ENSG00000136908	1.724444699871309e-17	8.824734353610515
ENSG00000214612	1.7533124616864824e-17	5.98358735053249
ENSG00000134698	1.886103106259308e-17	8.708081665974962
ENSG00000221413	1.904963705255536e-17	2.1722012250144673
ENSG00000123144	2.4500563254957187e-17	8.876478319136533
ENSG00000144671	2.4500563254957187e-17	4.650927673384319
ENSG00000239183	2.5157051341014343e-17	5.97103612995654
ENSG00000233379	2.5157051341014343e-17	5.085947975481902
ENSG00000204387	2.7053266516298513e-17	8.892705499663915
ENSG00000119446	2.9868162584171764e-17	8.769470433736606
ENSG00000228323	3.179848112098708e-17	6.009155296842261
ENSG00000170889	3.179848112098753e-17	8.941387041246065
ENSG00000267401	3.2971784733096267e-17	4.861972130153517
ENSG00000163040	3.475506745293615e-17	5.661649389593926
ENSG00000162929	3.475506745293615e-17	7.916893394502268
ENSG00000127184	3.5099876542421983e-17	8.908932680191299
ENSG00000231193	3.603596164626706e-17	4.858026961324712
ENSG00000121858	3.79826681907739e-17	8.816620763346823
ENSG00000170899	3.8359062692558474e-17	8.36467906763117
ENSG00000127946	4.082985687831124e-17	8.418156812005613
ENSG00000197958	4.164226071954643e-17	8.941387041246065
ENSG00000003096	4.7170898386793275e-17	4.625438976396032
ENSG00000152402	5.020085021959677e-17	7.6937067349503145
ENSG00000186468	5.2041999466297086e-17	8.912989475323146
ENSG00000109046	5.394975806104347e-17	8.860251138609149
ENSG00000049769	5.684848871384988e-17	7.9503930695155605
ENSG00000273056	6.270389824542957e-17	5.459451921180096
ENSG00000104852	6.436337017694351e-17	8.93733024611422
ENSG00000116852	6.671611234521536e-17	8.822208770450601
ENSG00000076662	6.737236656284628e-17	8.93733024611422
ENSG00000260401	7.098145896991067e-17	7.272846565952341
ENSG00000173153	7.551567565322996e-17	8.805981589923219
ENSG00000119383	7.625726706300519e-17	8.876478319136533
ENSG00000165006	8.033546348553527e-17	8.797867999659527
ENSG00000104921	8.326331063443905e-17	8.04231453868104
ENSG00000236854	8.545854517282294e-17	3.556632020542309
ENSG00000171792	8.629639871762074e-17	8.57565932821605
ENSG00000174132	8.771086930422293e-17	8.872421524004686
ENSG00000111859	8.771086930422293e-17	8.892705499663915
ENSG00000213885	9.269334307342343e-17	6.341019290544644
ENSG00000065320	9.269334307342343e-17	4.362949470671075
ENSG00000226086	9.859293399311391e-17	5.433710327085375
ENSG00000261786	9.955771578308361e-17	8.747910209632973
ENSG00000271192	9.955771578308361e-17	5.497106755765595
ENSG00000149972	1.0118642677500006e-16	8.822208770450603
ENSG00000156427	1.0384720892347256e-16	5.794023762119039
ENSG00000058056	1.104463958186038e-16	8.488398577691395
ENSG00000241324	1.2171783212953078e-16	6.869986197922746
ENSG00000167118	1.2410468003220459e-16	8.782635190320123
ENSG00000147853	1.261289485782682e-16	8.876478319136533
ENSG00000260521	1.273591095220711e-16	6.041619685609678
ENSG00000236796	1.273591095220711e-16	5.40403498311967
ENSG00000197565	1.281857852411731e-16	7.915479873179715
ENSG00000213442	1.354296597683206e-16	8.534554536113635
ENSG00000175806	1.3674926594679987e-16	8.412771371778323
ENSG00000167614	1.3897685479924337e-16	7.065462350561853
ENSG00000152582	1.4033055171796205e-16	8.77452160005643
ENSG00000147003	1.4400433347024106e-16	5.463073533815863
ENSG00000163931	1.4540632696693033e-16	8.904875885059452
ENSG00000149548	1.5311415280404701e-16	7.278138344571905
ENSG00000235776	1.58645700893887e-16	6.18769164027271
ENSG00000151287	1.6018821640512042e-16	7.682901008221759
ENSG00000218175	1.7030685550578377e-16	8.434383992532998
ENSG00000173221	1.730728262180319e-16	8.925159860718681
ENSG00000137177	1.7475363071083888e-16	7.589252330593614
ENSG00000120256	1.7931490251231802e-16	8.312935102105152
ENSG00000148335	1.7931490251231802e-16	8.680141630456061
ENSG00000176928	1.9247275405493714e-16	7.5887348779503965
ENSG00000121406	2.2894361850138326e-16	8.230267987496301
ENSG00000165688	2.33394612488032e-16	8.824734353610515
ENSG00000214711	2.3946228731650186e-16	6.336286271257591
ENSG00000130811	2.730867929108134e-16	8.881529485456355
ENSG00000182899	2.902084507195108e-16	8.941387041246065
ENSG00000174748	2.977304148812142e-16	8.945443836377912
ENSG00000171119	3.083879589637648e-16	5.847091304059115
ENSG00000158458	3.163743730515977e-16	8.41542866196921
ENSG00000246090	3.2456469888050006e-16	8.030718704646516
ENSG00000179899	3.3940393298293955e-16	5.204172382354574
ENSG00000196372	3.4266977531041247e-16	7.338467330499142
ENSG00000026103	3.4818185096792783e-16	7.770024485868259
ENSG00000099326	3.7349215306142327e-16	8.872421524004686
ENSG00000236998	3.930310380395127e-16	5.490979775462678
ENSG00000239268	4.2831351495100628e-16	4.5678578220005255
ENSG00000109685	4.3656849966182394e-16	8.876478319136533
ENSG00000163362	4.478196444922122e-16	7.770219290134508
ENSG00000120519	4.926162080502871e-16	8.616024712658016
ENSG00000249167	4.926162080502871e-16	3.5288178947148245
ENSG00000064787	5.101254512747921e-16	8.160733149894895
ENSG00000157625	5.150062741864675e-16	8.755768836369135
ENSG00000220583	5.232435069877546e-16	6.728343890558055
ENSG00000125869	5.470052072759739e-16	8.813021498619
ENSG00000123975	5.80962903104545e-16	8.687797690315735
ENSG00000100316	5.902393381240958e-16	8.945443836377912
ENSG00000117308	5.9587514286007e-16	8.30022787592566
ENSG00000136891	6.490447654312612e-16	8.79128562136777
ENSG00000125691	6.784287579434094e-16	8.941387041246065
ENSG00000166896	6.784287579434094e-16	8.156171993555164
ENSG00000162267	6.958044909422299e-16	6.695069043120382
ENSG00000165168	7.649598844966503e-16	8.89117428769198
ENSG00000248458	8.199389556717223e-16	4.663598967798201
ENSG00000249353	9.242234582948989e-16	7.764881111821203
ENSG00000234160	9.477901445360476e-16	7.365601661973049
ENSG00000137720	9.477901445360476e-16	8.797867999659527
ENSG00000156140	9.658529924169672e-16	4.09794052243928
ENSG00000072195	9.811642630775365e-16	6.577182709229514
ENSG00000133872	9.904656199460886e-16	8.929216655850528
ENSG00000131943	1.0061614170328209e-15	8.733953648737971
ENSG00000129595	1.0061614170328209e-15	8.776052812028363
ENSG00000197016	1.0317861582414737e-15	6.807571013092717
ENSG00000188906	1.0781864726173572e-15	8.796336787687592
ENSG00000167136	1.1337377380786251e-15	7.7367838863491825
ENSG00000166816	1.2147527074365902e-15	8.338754688217122
ENSG00000170989	1.2692515199981247e-15	6.76718906106801
ENSG00000154358	1.2892937423458164e-15	8.757757578745089
ENSG00000231738	1.3344911985411754e-15	5.3337110850273
ENSG00000130340	1.4162664808297192e-15	8.50467815486982
ENSG00000102271	1.4796635919714147e-15	4.182072853277676
ENSG00000171469	1.6506528993985839e-15	8.751712041237289
ENSG00000094631	1.6661845167693099e-15	8.844023958081767
ENSG00000242615	1.7083098326706677e-15	5.435196589116751
ENSG00000169239	1.812610249892559e-15	8.279354662831436
ENSG00000180530	1.9231812792195618e-15	8.363684696443194
ENSG00000164741	1.941237176456272e-15	8.158729457135964
ENSG00000236552	1.9902070360551147e-15	8.722777634530411
ENSG00000269696	2.040393890692814e-15	4.278053472481046
ENSG00000173581	2.1312392451827673e-15	8.543002400284792
ENSG00000120093	2.282110435833418e-15	7.246548084688767
ENSG00000239815	2.3178405439194894e-15	6.199352579267101
ENSG00000057468	2.4208437846161788e-15	6.416949628455111
ENSG00000148090	2.520521928188438e-15	8.721783263342433
ENSG00000130779	2.7237107453244038e-15	8.860251138609149
ENSG00000188825	2.8181489251822218e-15	7.034070539380643
ENSG00000188342	2.862135024246238e-15	8.733416807954013
ENSG00000258118	3.0074862567979763e-15	2.6984313501999484
ENSG00000120784	3.063847919003369e-15	6.367688696796259
ENSG00000258422	3.063847919003369e-15	4.504282382116444
ENSG00000251680	3.1116099806079022e-15	4.181719158568916
ENSG00000107223	3.1994374891953645e-15	8.904875885059452
ENSG00000226833	3.3616466409536886e-15	4.801195016883675
ENSG00000156976	3.3616466409537363e-15	8.941387041246065
ENSG00000259560	3.5648186000692924e-15	5.666494983771113
ENSG00000114698	3.597985680874179e-15	5.978962402890844
ENSG00000230565	3.653941059086443e-15	6.848878722564063
ENSG00000156738	3.687924915588161e-15	7.868763379778059
ENSG00000136149	4.045360536969832e-15	7.933813151886236
ENSG00000165171	4.04536053696989e-15	6.302399179895504
ENSG00000177917	4.1081638980738235e-15	8.648224110185254
ENSG00000240298	4.249732175504719e-15	5.626097076577737
ENSG00000250978	4.3961042870159835e-15	3.7304463958020513
ENSG00000116990	4.547440633447763e-15	7.445476981552011
ENSG00000137070	4.547440633447763e-15	8.627403293742066
ENSG00000149295	4.5895973972798324e-15	5.7112954450889095
ENSG00000260625	4.821020086613351e-15	6.244993186362113
ENSG00000183023	4.865674134336808e-15	8.466890750238802
ENSG00000254343	4.986753281680504e-15	8.289641099153096
ENSG00000179299	4.986753281680504e-15	7.409553317096753
ENSG00000107262	5.4177223946758046e-15	8.872421524004686
ENSG00000104979	5.4177223946758046e-15	8.844023958081767
ENSG00000198960	5.742786251691433e-15	8.507688182162648
ENSG00000230516	5.7427862516915145e-15	3.203436037877271
ENSG00000188153	5.93968458643239e-15	8.097364425137908
ENSG00000137876	6.143229511503008e-15	8.908932680191299
ENSG00000150967	6.2955626658602635e-15	8.860251138609149
ENSG00000219626	6.511112094457589e-15	7.719345751375734
ENSG00000100678	6.511112094457589e-15	7.313799617300721
ENSG00000235269	6.733927235904879e-15	3.353307257161911
ENSG00000234444	7.0714892942176884e-15	8.48640983531544
ENSG00000145194	7.202326281381661e-15	8.468114602032166
ENSG00000224596	7.448415884423372e-15	4.034934149543683
ENSG00000259331	8.212377440159978e-15	2.023165736067403
ENSG00000245017	8.363978128730845e-15	6.085316189211489
ENSG00000123684	8.570407239342626e-15	8.41032509899835
ENSG00000095059	8.862461765210677e-15	8.852137548345457
ENSG00000245954	9.08100012827138e-15	7.6038530754157
ENSG00000169071	9.390178782214726e-15	8.495165059665169
ENSG00000153291	9.858482034623098e-15	6.980025184084624
ENSG00000213523	9.94881483272331e-15	8.766408009792737
ENSG00000133640	9.94881483272331e-15	3.775248221290529
ENSG00000160293	1.0101184257352759e-14	8.187429416545463
ENSG00000118162	1.0193706594794686e-14	8.329567416385517
ENSG00000103707	1.028706340409138e-14	8.557443405312709
ENSG00000140374	1.089818478289498e-14	8.841955905325873
ENSG00000235670	1.116606940012351e-14	4.053553120701737
ENSG00000148484	1.116606940012351e-14	8.819146346506736
ENSG00000165283	1.1371228325277648e-14	8.858719926637214
ENSG00000260591	1.1545026079950917e-14	6.988753434271857
ENSG00000088881	1.1545026079950917e-14	6.345084532101749
ENSG00000114942	1.1936641208078776e-14	8.945443836377912
ENSG00000246334	1.1936641208078776e-14	7.858382947002478
ENSG00000136819	1.2118944684003826e-14	8.835910367818073
ENSG00000173207	1.222963990815748e-14	8.573133745056138
ENSG00000107242	1.2229639908157654e-14	8.900819089927607
ENSG00000255516	1.2341330643885117e-14	3.360838416397344
ENSG00000230852	1.2529718076762201e-14	2.1690011731392187
ENSG00000165684	1.2644106781720071e-14	8.758831260313004
ENSG00000168159	1.2954194744067375e-14	8.874947107164598
ENSG00000105146	1.295419474406756e-14	6.819224182658615
ENSG00000106018	1.3072398129645136e-14	6.647045967304571
ENSG00000255438	1.3072398129645136e-14	6.339809407132208
ENSG00000146904	1.327176821056652e-14	5.3945348519035035
ENSG00000205339	1.3392824261556044e-14	8.908932680191299
ENSG00000153179	1.3392824261556235e-14	8.633528141629803
ENSG00000233585	1.3392824261556235e-14	5.450736700595613
ENSG00000114023	1.3514967435646339e-14	8.797867999659527
ENSG00000143578	1.3720981346150438e-14	8.519858567558185
ENSG00000101746	1.3846070698362851e-14	7.855699144721448
ENSG00000104765	1.4185158270597619e-14	8.810038385055064
ENSG00000086598	1.431441307581802e-14	8.933273450982373
ENSG00000177600	1.4798345840386746e-14	8.933273450982373
ENSG00000140988	1.5023606564744515e-14	8.93733024611422
ENSG00000083845	1.5160380031868765e-14	8.941387041246065
ENSG00000163673	1.5531131731480693e-14	4.337172675323765
ENSG00000104219	1.5531131731480693e-14	8.805981589923219
ENSG00000236801	1.5531131731480693e-14	7.0797283721345625
ENSG00000135253	1.5672453085831457e-14	8.545730550321194
ENSG00000155792	1.5672453085831457e-14	8.856194343477304
ENSG00000078177	1.5910807388024762e-14	8.852137548345457
ENSG00000140548	1.6447821462161737e-14	8.694380068607492
ENSG00000182050	1.6447821462161737e-14	7.125676555392821
ENSG00000112531	1.7002671893835256e-14	8.868364728872839
ENSG00000105676	1.7417734385426827e-14	8.751175200453332
ENSG00000270012	1.8004775801344157e-14	7.635868369260922
ENSG00000162913	1.8168230650532716e-14	6.337986915365109
ENSG00000213755	1.84439078656494e-14	4.428754933999361
ENSG00000173208	1.923790187183409e-14	8.71114408991883
ENSG00000214097	1.923790187183409e-14	5.115607976116999
ENSG00000147400	2.086536631823665e-14	8.642636103081472
ENSG00000198108	2.0865366318236948e-14	8.734411179141992
ENSG00000221968	2.1054356501699365e-14	8.673559252164305
ENSG00000229914	2.1054356501699665e-14	6.477933380263908
ENSG00000196642	2.1054356501699665e-14	8.88864870453207
ENSG00000136521	2.1566608133617514e-14	8.884591909400223
ENSG00000198648	2.1566608133617514e-14	8.01839258317835
ENSG00000180592	2.2091124435326924e-14	4.946617973414332
ENSG00000198081	2.2628194157503783e-14	8.572596904272181
ENSG00000143768	2.2832891813448124e-14	6.751963591613553
ENSG00000144040	2.338770625925308e-14	8.608650530054772
ENSG00000234377	2.417230085447426e-14	5.585150994574114
ENSG00000250137	2.4390740816596914e-14	4.674524282541828
ENSG00000142279	2.4390740816596914e-14	5.599445707084883
ENSG00000137478	2.4537445808804197e-14	8.896762294795762
ENSG00000225697	2.5208439774809637e-14	8.786691985451967
ENSG00000203801	2.5208439774809637e-14	6.221451601535686
ENSG00000083067	2.5588985216974978e-14	6.687824474041615
ENSG00000170417	2.5588985216974978e-14	8.213909099937945
ENSG00000127080	2.5588985216974978e-14	8.083933034959008
ENSG00000186056	2.5820020938295584e-14	8.40379511735763
ENSG00000175283	2.582002093829595e-14	8.666976873872548
ENSG00000139352	2.733167131529558e-14	6.698563654267962
ENSG00000137824	2.733167131529597e-14	8.858719926637214
ENSG00000261231	2.7578185849070925e-14	6.054775333069875
ENSG00000231500	2.824630807821221e-14	8.945443836377912
ENSG00000213930	2.867194860627606e-14	8.792279992555747
ENSG00000128165	2.9897615658260727e-14	8.808507173083129
ENSG00000160446	3.016689242350198e-14	8.727371270446213
ENSG00000021826	3.016689242350198e-14	7.946567208869594
ENSG00000260027	3.016689242350198e-14	7.0488883813182035
ENSG00000107104	3.06210013782028e-14	8.912989475323146
ENSG00000187123	3.089668935984024e-14	5.3310629223330315
ENSG00000258449	3.270032531841669e-14	5.282861426310303
ENSG00000175395	3.270032531841669e-14	8.277620883983008
ENSG00000268061	3.319194183029694e-14	7.568002016509601
ENSG00000165195	3.349039593096461e-14	8.72936001282217
ENSG00000124795	3.3791490985427123e-14	8.218097602100766
ENSG00000162373	3.662404661646886e-14	6.583755776281526
ENSG00000171189	3.662404661646886e-14	5.715278807088753
ENSG00000140367	4.004585105212375e-14	8.880535114268378
ENSG00000239559	4.004585105212375e-14	7.19569226003402
ENSG00000187446	4.1010265847946186e-14	8.856194343477304
ENSG00000125648	4.237375190818598e-14	8.86277672176906
ENSG00000176371	4.378182700777152e-14	8.435712637628441
ENSG00000136643	4.4834704504916155e-14	8.752706412425267
ENSG00000185834	4.5235924226504344e-14	7.326629881778667
ENSG00000013016	4.5235924226504344e-14	8.68067847124002
ENSG00000107201	4.564067677003367e-14	8.763882426632826
ENSG00000047346	4.5912489570122206e-14	8.929216655850528
ENSG00000107816	4.632319824157393e-14	8.624877710582155
ENSG00000165138	4.743617956931643e-14	8.834379155846138
ENSG00000155495	4.7860296737404816e-14	8.60174822908334
ENSG00000111276	4.8575465634379804e-14	8.88306069742829
ENSG00000131725	4.900960387556802e-14	8.631460088873913
ENSG00000167114	5.0186059533857334e-14	8.769470433736606
ENSG00000241978	5.108659612462554e-14	6.290186660103149
ENSG00000177731	5.231208699752918e-14	8.908932680191299
ENSG00000198755	5.2779065454402285e-14	8.93733024611422
ENSG00000269533	5.309266078173438e-14	4.153832807491598
ENSG00000149823	5.356649450071317e-14	8.887117492560137
ENSG00000177628	5.485048923430019e-14	8.860251138609149
ENSG00000143195	5.5339754710257026e-14	6.079346240131099
ENSG00000150873	5.768036824664426e-14	3.347439111890824
ENSG00000168843	5.853968934992082e-14	6.42524078806329
ENSG00000136930	5.906131545015523e-14	8.85466313150537
ENSG00000134339	5.906131545015523e-14	4.412687523068396
ENSG00000166321	6.047478132604676e-14	7.884137239116108
ENSG00000152409	6.047478132604805e-14	8.895231082823827
ENSG00000164258	6.192151842586599e-14	8.770464804924584
ENSG00000232176	6.192151842586599e-14	5.063177978891055
ENSG00000180660	6.34022964007948e-14	6.9137028735238
ENSG00000222375	6.34022964007948e-14	5.1572882514799305
ENSG00000208028	6.549539744531241e-14	7.542529601652395
ENSG00000259026	6.607794632483448e-14	4.569349769867644
ENSG00000273382	6.666559249456314e-14	6.192697921687469
ENSG00000182220	6.666559249456314e-14	8.850606336373524
ENSG00000124785	6.666559249456314e-14	7.237068768027796
ENSG00000235052	6.988761952923989e-14	5.284375664663064
ENSG00000114270	6.988761952923989e-14	8.345055189252454
ENSG00000169857	6.988761952923989e-14	8.751712041237289
ENSG00000273002	7.050858203566787e-14	6.964532502629964
ENSG00000228748	7.092556945524503e-14	4.93094010452099
ENSG00000105894	7.283223580902015e-14	7.2950806704219
ENSG00000115286	8.002884476184605e-14	8.78010960716021
ENSG00000126249	8.07383501931387e-14	8.12246829778489
ENSG00000267868	8.073835019313984e-14	3.4701314252749813
ENSG00000117407	8.266075812562198e-14	8.261393703455626
ENSG00000160404	8.339321094273013e-14	8.70555608281505
ENSG00000131187	8.818260725927065e-14	8.03012946721152
ENSG00000143603	8.818260725927128e-14	8.89117428769198
ENSG00000105364	9.027922512507946e-14	8.683204054399932
ENSG00000230979	9.027922512507946e-14	7.052365990862019
ENSG00000132640	9.107803457166154e-14	8.880535114268378
ENSG00000203930	9.188379601187893e-14	3.6903436124997695
ENSG00000008226	9.242486186633313e-14	8.609187370838727
ENSG00000140464	9.545722377994031e-14	8.872421524004686
ENSG00000167283	9.545722377994031e-14	8.892705499663915
ENSG00000136383	9.630107899184939e-14	7.889909349901904
ENSG00000206120	9.858740036304376e-14	6.115250294871826
ENSG00000140400	1.0092709579374159e-13	8.912989475323146
ENSG00000143653	1.0181849106066575e-13	8.39820711025385
ENSG00000118705	1.0181849106066575e-13	8.941387041246065
ENSG00000260719	1.0423358025493396e-13	8.375934392218664
ENSG00000226957	1.042335802549347e-13	2.882709432144681
ENSG00000136933	1.0515369170141828e-13	8.711935894230319
ENSG00000258847	1.0515369170141828e-13	3.925029770584765
ENSG00000197647	1.0515369170141828e-13	8.009971632736086
ENSG00000196152	1.0764656111104226e-13	8.371006482395398
ENSG00000070610	1.1019753911912418e-13	8.892705499663915
ENSG00000132846	1.1116940764208432e-13	8.625414551366113
ENSG00000249948	1.128079564058392e-13	8.581502298847358
ENSG00000196867	1.1480559373312284e-13	5.767638605161378
ENSG00000110002	1.1752332203440116e-13	8.712138461106807
ENSG00000224545	1.2030430518615896e-13	2.9429836567263687
ENSG00000251535	1.2136377591850956e-13	2.9284904878112368
ENSG00000141736	1.2423410258624161e-13	7.973504422666096
ENSG00000142676	1.282900904510006e-13	8.933273450982373
ENSG00000143499	1.282900904510024e-13	8.712190857757848
ENSG00000164122	1.2941869014518225e-13	5.997888489258062
ENSG00000244247	1.3017650910557667e-13	3.608469095938908
ENSG00000175505	1.3132142768385768e-13	7.382987400295457
ENSG00000165271	1.3132142768385861e-13	8.88864870453207
ENSG00000228205	1.356048251744956e-13	7.370658059293856
ENSG00000120805	1.3560482517449657e-13	8.864307933740994
ENSG00000159259	1.3880604000238253e-13	7.845369814524905
ENSG00000148399	1.4002555956720496e-13	8.850606336373524
ENSG00000104381	1.4125561517419696e-13	7.803558094338117
ENSG00000232324	1.4125561517419696e-13	3.5421558336439007
ENSG00000117242	1.4125561517419696e-13	7.910650855965154
ENSG00000144354	1.4799757946431625e-13	5.446925613282451
ENSG00000267166	1.5281524278451592e-13	7.02373872613561
ENSG00000256917	1.5641554364519026e-13	5.331359939107525
ENSG00000184258	1.5778705311492883e-13	4.0694804018185735
ENSG00000106785	1.600992291891026e-13	8.7542376243972
ENSG00000168556	1.6009922918910488e-13	8.45594421663663
ENSG00000248544	1.6150249468505217e-13	6.375659814442048
ENSG00000166200	1.6150249468505217e-13	8.88306069742829
ENSG00000179085	1.6150249468505217e-13	8.712138461106807
ENSG00000158089	1.6675205241638336e-13	6.077348080679356
ENSG00000249348	1.762174900931105e-13	7.700090080361047
ENSG00000038002	1.8035922278497807e-13	8.880535114268378
ENSG00000260660	1.8621078664810098e-13	6.421731878639218
ENSG00000089177	1.878388073965905e-13	8.387893760203292
ENSG00000170469	1.9676083584532832e-13	8.280858961074472
ENSG00000163249	2.0313512607385024e-13	8.629471346497956
ENSG00000035403	2.0789808223813238e-13	8.55644903412473
ENSG00000047230	2.0971235794974493e-13	8.397617872818852
ENSG00000235065	2.0971235794974642e-13	7.8093486683183855
ENSG00000123570	2.1462688170164514e-13	6.934369181173801
ENSG00000063660	2.21569702488684e-13	7.358999584804424
ENSG00000105722	2.235012171876908e-13	8.687260849531777
ENSG00000230629	2.247980812396776e-13	7.666462810283466
ENSG00000250519	2.2675726176777812e-13	5.0267272223788355
ENSG00000196154	2.2873322825763983e-13	8.752706412425267
ENSG00000179862	2.3206419207635626e-13	6.6235394732104504
ENSG00000102409	2.3956109669085666e-13	8.721246422558476
ENSG00000155974	2.3956109669086176e-13	8.605385539234414
ENSG00000241556	2.3956109669086176e-13	6.373217257265131
ENSG00000136802	2.4164670323559774e-13	8.827259936770426
ENSG00000228487	2.4164670323559774e-13	7.09959286281302
ENSG00000158555	2.451624534137817e-13	8.40297083347007
ENSG00000144868	2.472959922589608e-13	8.51228181807845
ENSG00000169116	2.472959922589608e-13	8.921103065586836
ENSG00000144589	2.4944778331010214e-13	8.679684100052041
ENSG00000102265	2.4944778331010214e-13	8.847543912429655
ENSG00000159840	2.5307507928873665e-13	8.606582477298883
ENSG00000272121	2.5527629608227575e-13	7.008483570271238
ENSG00000188636	2.574963336065164e-13	8.13980899403012
ENSG00000107745	2.6123864983949034e-13	8.694380068607492
ENSG00000147408	2.6350965218375576e-13	8.876478319136533
ENSG00000243926	2.873143611832181e-13	5.6400545508046305
ENSG00000166428	2.898080191704014e-13	7.785386117551398
ENSG00000115841	2.9148226562166294e-13	8.354981868744506
ENSG00000231969	3.0086200017514634e-13	4.047948563468108
ENSG00000262089	3.008620001751474e-13	5.755296914560345
ENSG00000172216	3.008620001751474e-13	8.770464804924583
ENSG00000090581	3.008620001751474e-13	8.825728724798493
ENSG00000102316	3.1053829665333285e-13	8.892705499663915
ENSG00000166401	3.1053829665333285e-13	7.9683499169246845
ENSG00000264920	3.1053829665333285e-13	7.4391195501735465
ENSG00000211448	3.1322995955866943e-13	7.592029861274925
ENSG00000146276	3.1776711821142047e-13	5.7266776429399116
ENSG00000213513	3.2797749679118475e-13	4.101427682230001
ENSG00000204219	3.2797749679118475e-13	6.806531172443347
ENSG00000167186	3.2797749679118475e-13	8.28408000577821
ENSG00000127920	3.356051161518341e-13	7.459575378786135
ENSG00000236841	3.4637850042159325e-13	3.626968167070663
ENSG00000272143	3.493752277629572e-13	5.16274313513269
ENSG00000255547	3.493752277629597e-13	3.840782600837868
ENSG00000183943	3.513871892480865e-13	8.427716738014126
ENSG00000263164	3.605828594060838e-13	3.7853745407076165
ENSG00000232940	3.689550983298234e-13	6.24578977889171
ENSG00000126733	3.689550983298234e-13	3.832033482387477
ENSG00000238961	3.689550983298286e-13	4.49286331463834
ENSG00000204681	3.721437027952609e-13	7.707650015651159
ENSG00000065183	3.775183388070972e-13	8.816620763346823
ENSG00000147955	3.775183388070972e-13	8.880535114268378
ENSG00000223722	3.807796666332333e-13	5.001847115064301
ENSG00000269890	3.807796666332333e-13	6.411161386792449
ENSG00000231007	3.896125376275555e-13	6.248881568653355
ENSG00000255353	3.8961253762756105e-13	5.645463608007261
ENSG00000197816	3.9297652581533187e-13	8.212712161873474
ENSG00000267373	4.1140572630995835e-13	4.207391039779806
ENSG00000123901	4.1495456205506096e-13	6.591817139723152
ENSG00000255031	4.1495456205506096e-13	7.945931140630733
ENSG00000244398	4.1495456205506096e-13	8.362637928604174
ENSG00000145626	4.209362654762241e-13	3.732361238824461
ENSG00000163961	4.586476263946555e-13	8.787228826235923
ENSG00000259562	4.625965764678595e-13	7.539381966635221
ENSG00000168028	4.625965764678595e-13	8.941387041246065
ENSG00000231327	4.625965764678595e-13	6.023198279085691
ENSG00000228798	4.692525439244682e-13	4.691301276554301
ENSG00000136928	4.732912082897914e-13	4.1633253516752085
ENSG00000164056	4.732912082897914e-13	8.025309570223767
ENSG00000158813	4.732912082897914e-13	7.428273893031124
ENSG00000162409	4.814712894258905e-13	3.3427235484373967
ENSG00000244313	4.84228737442214e-13	8.558437776500687
ENSG00000008853	4.883940342065334e-13	8.639573679137603
ENSG00000169184	4.954145784448416e-13	8.065391288682621
ENSG00000099800	5.039702376861385e-13	8.771996016896518
ENSG00000198795	5.083023535690474e-13	5.021720976129842
ENSG00000266258	5.156040104705658e-13	2.623261750036656
ENSG00000254754	5.275016028457983e-13	2.637974032453586
ENSG00000139644	5.320324102984551e-13	8.933273450982373
ENSG00000136938	5.366014560131563e-13	8.86277672176906
ENSG00000151553	5.44302367720001e-13	8.760820002688957
ENSG00000078061	5.48974937917175e-13	8.845018329269742
ENSG00000078725	5.536869206027675e-13	4.341592633748002
ENSG00000102871	5.794967195631586e-13	8.816620763346823
ENSG00000139239	5.844660032153899e-13	8.156040286524188
ENSG00000242083	6.013346124560435e-13	5.3189110180611205
ENSG00000267687	6.064878407518502e-13	2.858254185339344
ENSG00000250362	6.116844579292434e-13	6.289944207679749
ENSG00000158716	6.456273359310746e-13	8.436117771381422
ENSG00000089220	6.661173649531798e-13	8.933273450982373
ENSG00000214717	6.718155776545474e-13	8.615769749130488
ENSG00000173578	6.71815577654557e-13	8.61270732518662
ENSG00000137106	6.71815577654557e-13	8.808507173083129
ENSG00000171827	6.814192135841753e-13	5.79772910225855
ENSG00000172379	6.872460094734864e-13	8.429223804296315
ENSG00000254650	6.872460094734864e-13	5.679838152593867
ENSG00000173295	7.030245378136942e-13	7.480406992077482
ENSG00000120280	7.090327969486107e-13	8.717981431738117
ENSG00000267169	7.090327969486157e-13	7.544773307555882
ENSG00000150054	7.191588679952195e-13	6.674510515009714
ENSG00000012061	7.253025733568162e-13	8.852137548345457
ENSG00000101695	7.654277625230028e-13	7.289171403406042
ENSG00000236133	7.697762518016918e-13	4.145844782569377
ENSG00000146374	7.829678708312968e-13	4.637100432878568
ENSG00000137038	7.896467179588243e-13	8.72584005847428
ENSG00000118181	8.077318399614414e-13	8.93733024611422
ENSG00000058404	8.332649041624667e-13	7.119263237149405
ENSG00000148384	8.523308254207682e-13	8.786691985451967
ENSG00000204262	8.718251642166991e-13	7.857370112620025
ENSG00000181418	8.792479138436792e-13	7.434585307562709
ENSG00000148300	8.867327411708653e-13	8.70535351593856
ENSG00000165891	9.147164947622788e-13	8.310664482472774
ENSG00000213402	9.198968473436415e-13	8.656645060627515
ENSG00000155761	9.277214607143336e-13	6.595817055360669
ENSG00000167196	9.277214607143336e-13	8.740536027029728
ENSG00000006453	9.569751132390506e-13	6.342002180550089
ENSG00000040199	9.569751132390506e-13	8.801387954007417
ENSG00000258920	9.569751132390506e-13	7.925496994746053
ENSG00000165804	9.651094252832789e-13	8.246495168023685
ENSG00000105063	9.871344546897017e-13	8.88306069742829
ENSG00000271553	9.871344546897017e-13	7.116338420929883
ENSG00000241743	9.92717412774905e-13	1.9238894364068295
ENSG00000197180	1.0011500564115844e-12	6.809485359042148
ENSG00000198918	1.050281033687609e-12	8.925159860718681
ENSG00000198242	1.0986816690367767e-12	8.917046270454989
ENSG00000107984	1.1142513407732342e-12	8.852137548345457
ENSG00000237214	1.1236969604241666e-12	6.9608511093300125
ENSG00000125652	1.1236969604241666e-12	8.850606336373524
ENSG00000164978	1.1236969604241666e-12	8.701499287683204
ENSG00000242732	1.1332212203988672e-12	7.932484841636986
ENSG00000185666	1.2225860838744582e-12	3.843693837877759
ENSG00000271334	1.2225860838744582e-12	2.8157079147822883
ENSG00000213293	1.2225860838744582e-12	3.838488893709222
ENSG00000110092	1.2538853423979129e-12	8.800393582819439
ENSG00000250156	1.260946889614936e-12	4.063347176320343
ENSG00000171097	1.2716125085249574e-12	8.48640983531544
ENSG00000273230	1.3004892526257088e-12	7.622251648120563
ENSG00000181191	1.330009807516986e-12	8.653812117289032
ENSG00000229727	1.330009807517005e-12	5.331759647258698
ENSG00000125743	1.3412488618588487e-12	8.880535114268378
ENSG00000119900	1.352581182030875e-12	8.827259936770426
ENSG00000236772	1.3601882511934436e-12	4.395540967001215
ENSG00000257241	1.371677704664274e-12	3.257780251724559
ENSG00000158714	1.4027842871976559e-12	6.49730107651245
ENSG00000176732	1.4146269970243846e-12	6.12379424665892
ENSG00000240342	1.4466897092354847e-12	8.376515179119243
ENSG00000268592	1.4588963257281502e-12	4.438946544006428
ENSG00000204673	1.4794658406713444e-12	8.763882426632826
ENSG00000244436	1.5045254731903656e-12	2.7556891740953358
ENSG00000196437	1.512970959161316e-12	7.665565203588556
ENSG00000171530	1.5385877482806822e-12	8.835910367818073
ENSG00000125755	1.5385877482806822e-12	8.896762294795762
ENSG00000167992	1.5385877482806822e-12	7.236934325014588
ENSG00000155970	1.5646303628854663e-12	5.323001381538164
ENSG00000183617	1.5734070590351627e-12	8.763882426632826
ENSG00000213339	1.5734070590351627e-12	8.874947107164598
ENSG00000169021	1.5734070590351627e-12	8.844023958081767
ENSG00000156042	1.5734070590351795e-12	8.192938113269308
ENSG00000005108	1.608999905230243e-12	6.776580415974025
ENSG00000101444	1.622550077792992e-12	8.899287877955674
ENSG00000162869	1.6362122966060485e-12	8.695911280579425
ENSG00000170890	1.6362122966060485e-12	3.8740853585512984
ENSG00000124357	1.6362122966060485e-12	8.834379155846138
ENSG00000122026	1.749654299019029e-12	8.929216655850528
ENSG00000140750	1.7496542990190664e-12	8.541673755189347
ENSG00000082512	1.7643667086377095e-12	8.595740736998788
ENSG00000117090	1.7792005843276637e-12	8.892705499663915
ENSG00000144895	1.844908474412451e-12	8.884591909400223
ENSG00000172955	1.844908474412477e-12	6.167773766500756
ENSG00000101888	1.8865223773131836e-12	8.554838511772864
ENSG00000248757	1.902364054279695e-12	3.7338675154772276
ENSG00000261597	1.902364054279695e-12	8.627403293742066
ENSG00000135324	1.918336335763816e-12	3.1533909905570443
ENSG00000233080	1.918336335763816e-12	5.083356515765361
ENSG00000166562	1.961575655061257e-12	8.925159860718681
ENSG00000198157	1.961575655061257e-12	8.276626512795032
ENSG00000228649	2.022595891422283e-12	7.7632975031982285
ENSG00000136021	2.022595891422283e-12	8.907401468219364
ENSG00000052850	2.022595891422283e-12	4.744437226473109
ENSG00000257543	2.114692934985705e-12	5.920524220207953
ENSG00000197969	2.1803854375508817e-12	8.908932680191299
ENSG00000182087	2.198646638956609e-12	8.93733024611422
ENSG00000138814	2.2294162201085214e-12	8.824734353610515
ENSG00000215386	2.2294162201085214e-12	6.955997599507517
ENSG00000145050	2.2294162201085214e-12	8.912989475323146
ENSG00000149269	2.248080494071249e-12	8.845018329269742
ENSG00000198785	2.248080494071249e-12	6.776890307761855
ENSG00000105649	2.2986051655418817e-12	7.6173705691011575
ENSG00000234741	2.317837943982331e-12	8.929216655850528
ENSG00000066697	2.317837943982331e-12	8.578721752159916
ENSG00000260144	2.3502442513385934e-12	6.057976414816601
ENSG00000185686	2.3897193773681725e-12	7.445518207582061
ENSG00000232995	2.4030218493162398e-12	7.074324133866602
ENSG00000134109	2.423111977281853e-12	8.93733024611422
ENSG00000118985	2.4433669802445672e-12	8.933273450982373
ENSG00000260618	2.4774953158679967e-12	8.452679225816272
ENSG00000227838	2.5542334651740056e-12	3.1543531896588326
ENSG00000271086	2.575563923782086e-12	4.621596720663121
ENSG00000151229	2.575563923782104e-12	8.471177025976035
ENSG00000147251	2.6115039401588588e-12	8.752706412425267
ENSG00000187479	2.6333037975219946e-12	8.299535299069074
ENSG00000104205	2.6552822786013074e-12	8.44124824808118
ENSG00000198342	2.6774408185088957e-12	7.467981643154414
ENSG00000235673	2.692313924935927e-12	4.96756094578542
ENSG00000136897	2.7147757827372833e-12	8.7542376243972
ENSG00000102158	2.7987209163621755e-12	8.908932680191299
ENSG00000200959	2.8220538912650175e-12	3.7811873763835555
ENSG00000181798	2.8613672358367744e-12	7.127259471609912
ENSG00000207146	2.9253895532018292e-12	3.8381736110942075
ENSG00000178922	2.925389553201881e-12	8.628397664930045
ENSG00000233048	2.949758698358665e-12	3.4770805365970214
ENSG00000187243	3.040829061174519e-12	4.179998423767408
ENSG00000090487	3.066141772763066e-12	8.842492746109832
ENSG00000268798	3.1087900110419255e-12	6.254497840543558
ENSG00000072778	3.1782413103357824e-12	8.941387041246065
ENSG00000087008	3.2046762950176572e-12	8.342981570649386
ENSG00000188419	3.27622926660342e-12	8.631460088873913
ENSG00000183955	3.27622926660342e-12	8.698436863739335
ENSG00000226851	3.3034639679067752e-12	6.087209537667605
ENSG00000257591	3.3034639679067752e-12	4.15171039625208
ENSG00000272016	3.3034639679068103e-12	6.67271815478617
ENSG00000243452	3.3034639679068103e-12	8.687797690315735
ENSG00000074054	3.330920859764924e-12	8.82067755847867
ENSG00000105339	3.3493497705471167e-12	8.929216655850528
ENSG00000136936	3.377180935995321e-12	8.551318557424972
ENSG00000188868	3.481184159630067e-12	7.128310351415616
ENSG00000181444	3.510090106100449e-12	7.945375836652301
ENSG00000105220	3.558791057307528e-12	8.892705499663915
ENSG00000167779	3.5883293267108562e-12	5.800275240044715
ENSG00000081760	3.618108196992975e-12	8.676084835324216
ENSG00000251286	3.668279540882774e-12	2.3823123645754167
ENSG00000053371	3.6987094467625974e-12	8.503886350558332
ENSG00000260093	3.6987094467625974e-12	3.567476124968926
ENSG00000180815	3.6987094467625974e-12	5.209669035608366
ENSG00000145741	3.749977418633824e-12	8.921103065586836
ENSG00000228510	3.865234515048025e-12	5.074086064388293
ENSG00000136895	3.897267072767906e-12	8.465843982399786
ENSG00000128928	4.0169643718372474e-12	8.884591909400223
ENSG00000172687	4.072557968194482e-12	6.3345189844104395
ENSG00000250889	4.10627584489535e-12	5.429459423589624
ENSG00000149256	4.10627584489535e-12	8.005690922846034
ENSG00000118308	4.1630821187618155e-12	8.895231082823827
ENSG00000158710	4.197535334798278e-12	8.908932680191299
ENSG00000155621	4.290784477710259e-12	8.211180949901541
ENSG00000094804	4.326274511330109e-12	8.647687269401295
ENSG00000148291	4.326274511330109e-12	8.33834955446414
ENSG00000157216	4.422329014093387e-12	8.850606336373524
ENSG00000145425	4.422329014093482e-12	8.93733024611422
ENSG00000225938	4.458886434496628e-12	2.8268719717703643
ENSG00000247982	4.458886434496692e-12	8.186690008885016
ENSG00000000460	4.557828983909714e-12	7.97698599674454
ENSG00000144026	4.595485242196853e-12	8.672564880976328
ENSG00000272841	4.595485242196853e-12	6.386744317220477
ENSG00000215086	4.620758854023022e-12	4.722322038706476
ENSG00000185920	4.6974009097464756e-12	8.801924794791372
ENSG00000160055	4.801533675716366e-12	8.222946201544097
ENSG00000137806	4.84116467283272e-12	8.789754409395835
ENSG00000233217	4.841164672832789e-12	4.022397285656584
ENSG00000046604	4.948423313044513e-12	6.93010721308549
ENSG00000120306	4.989243607623558e-12	8.663456919524657
ENSG00000167526	5.058012902885163e-12	8.945443836377912
ENSG00000189343	5.058012902885163e-12	8.912989475323146
ENSG00000116147	5.1277120923042236e-12	5.457400912793375
ENSG00000099821	5.212595939817415e-12	8.850606336373524
ENSG00000120217	5.212595939817415e-12	8.574664957028071
ENSG00000089159	5.212595939817433e-12	8.678152888080106
ENSG00000272663	5.212595939817433e-12	5.160558680836223
ENSG00000225988	5.25555339877325e-12	6.8218372928358075
ENSG00000224858	5.25555339877325e-12	5.643861643853472
ENSG00000136874	5.327922353628001e-12	8.770464804924583
ENSG00000161031	5.416056630835495e-12	5.144369162332688
ENSG00000196366	5.535797522660497e-12	5.794594762866308
ENSG00000269243	5.658134892657236e-12	7.285559357979012
ENSG00000107021	5.830689857372225e-12	8.807512801895154
ENSG00000125841	5.830689857372225e-12	8.216402203521785
ENSG00000245556	5.878639619072429e-12	8.329109885981493
ENSG00000167112	5.91082084894374e-12	8.73954165584175
ENSG00000181544	6.2764237931432675e-12	7.302558425742914
ENSG00000172362	6.276423793143289e-12	3.469959736109744
ENSG00000135116	6.3279672065280005e-12	5.999705629884064
ENSG00000122406	6.520537243940107e-12	8.941387041246065
ENSG00000229414	6.773958867798559e-12	2.9027537483169157
ENSG00000106004	6.810941916770713e-12	6.746823425101283
ENSG00000176871	6.810941916770713e-12	8.55438098136884
ENSG00000177051	6.810941916770713e-12	8.793274363743723
ENSG00000117020	6.866788193454084e-12	8.086519465304379
ENSG00000205022	7.172307858347131e-12	6.882020094628237
ENSG00000182185	7.290282826079488e-12	7.481453759916501
ENSG00000256287	7.330029250642501e-12	3.3195143309386723
ENSG00000187151	7.390047784882164e-12	4.643621785058396
ENSG00000104447	7.450548343733117e-12	6.895952434616175
ENSG00000099139	7.450548343733117e-12	6.129776551810209
ENSG00000196668	7.450548343733117e-12	7.35568446248092
ENSG00000142765	7.614268668609336e-12	8.892705499663915
ENSG00000128915	7.845159418289533e-12	8.85466313150537
ENSG00000170049	7.909312617505517e-12	6.460397243529355
ENSG00000260063	8.260252244628831e-12	6.252018785398232
ENSG00000119711	8.260252244628831e-12	8.727371270446213
ENSG00000129474	8.260252244628977e-12	6.594297331113251
ENSG00000260990	8.305179699391574e-12	5.551239066492583
ENSG00000162998	8.327733226082013e-12	8.88306069742829
ENSG00000139626	8.327733226082131e-12	8.917046270454989
ENSG00000255145	8.510337343938072e-12	6.477738361499995
ENSG00000185483	8.510337343938072e-12	5.681912889635561
ENSG00000197992	8.510337343938072e-12	4.535460958106589
ENSG00000240616	8.6968673611525e-12	7.112365048144656
ENSG00000198000	8.6968673611525e-12	8.884591909400223
ENSG00000169567	8.76784508085865e-12	8.923628648746746
ENSG00000256248	8.76784508085865e-12	4.254851732348036
ENSG00000067445	8.767845080858714e-12	7.570876224804768
ENSG00000147324	8.88740593880543e-12	7.431029674489476
ENSG00000134153	8.95990852607462e-12	8.904875885059452
ENSG00000161914	8.95990852607462e-12	8.134022532016536
ENSG00000269946	9.230748775523567e-12	4.91542578905345
ENSG00000164334	9.43275113514983e-12	3.988270403709284
ENSG00000272094	9.509614524299416e-12	5.962030288917369
ENSG00000255495	9.509614524299416e-12	4.475034059485923
ENSG00000162840	9.639087476435744e-12	4.621822392318548
ENSG00000144847	1.0010879653386815e-11	8.49929271464253
ENSG00000269656	1.0065128202724773e-11	4.46888483529238
ENSG00000154227	1.0229609605118662e-11	5.2389448063245085
ENSG00000139112	1.0453024762171718e-11	8.860251138609149
ENSG00000240907	1.0538033343461947e-11	4.747477379848616
ENSG00000137055	1.0768051521977951e-11	8.717189627426633
ENSG00000033867	1.076805152197799e-11	8.0199946549958
ENSG00000188986	1.0855571771114208e-11	8.842492746109832
ENSG00000227372	1.1426291378941727e-11	8.702493658871182
ENSG00000138629	1.1426291378941808e-11	8.86277672176906
ENSG00000234498	1.1426291378941808e-11	6.328125812183331
ENSG00000260361	1.1581307247773288e-11	7.417219151469075
ENSG00000107864	1.1675304750186953e-11	8.582778547291763
ENSG00000243056	1.1675304750186953e-11	5.643328128318564
ENSG00000167130	1.183363246205194e-11	8.617758491506441
ENSG00000157404	1.192963773901246e-11	8.741530398217707
ENSG00000148824	1.1929637739012544e-11	8.084073192524402
ENSG00000166483	1.2026406710763508e-11	8.439717036109247
ENSG00000136710	1.2288236309758675e-11	8.666440033088591
ENSG00000155254	1.2288236309758675e-11	8.299365211768656
ENSG00000158321	1.2288236309758675e-11	6.173267302794164
ENSG00000131153	1.2387856742049884e-11	7.969382333535911
ENSG00000133135	1.248826902343151e-11	3.843713705584437
ENSG00000171735	1.2657399252918473e-11	8.479827457023681
ENSG00000273388	1.2828775031004164e-11	3.9577862898028005
ENSG00000147852	1.2932690490188903e-11	7.0266861609742
ENSG00000261645	1.3143003635674149e-11	7.40356748779081
ENSG00000125089	1.321385048710812e-11	8.721246422558476
ENSG00000235169	1.3320823445440208e-11	7.179262512630147
ENSG00000232573	1.3320823445440208e-11	8.47829624505175
ENSG00000241852	1.3320823445440208e-11	7.645263773816193
ENSG00000233086	1.3428645446312754e-11	6.6344238633706984
ENSG00000236719	1.3428645446312754e-11	5.6391214716479805
ENSG00000268362	1.3610253487987891e-11	6.417529620391469
ENSG00000103740	1.3610253487988037e-11	5.834490462891441
ENSG00000115875	1.3720372000082177e-11	8.921103065586836
ENSG00000157873	1.3720372000082276e-11	8.860251138609149
ENSG00000256166	1.3720372000082276e-11	5.129301413199375
ENSG00000266088	1.4131664785718958e-11	3.1441249836490233
ENSG00000175602	1.4131664785718958e-11	8.842492746109832
ENSG00000100206	1.4131664785718958e-11	6.274570158068564
ENSG00000151117	1.4322589482004803e-11	7.824907301030837
ENSG00000116251	1.4438355914531033e-11	8.912989475323146
ENSG00000176101	1.4555039680978522e-11	8.801387954007417
ENSG00000161243	1.467264789888569e-11	4.455601910640298
ENSG00000242299	1.4751570500900415e-11	8.471634556380055
ENSG00000166946	1.4751570500900415e-11	8.892705499663915
ENSG00000230897	1.4870735434837e-11	7.699580153305986
ENSG00000254211	1.5193142119834847e-11	8.08707476928281
ENSG00000124635	1.5193142119834847e-11	8.57798234449947
ENSG00000272717	1.5193142119834902e-11	6.080249474827973
ENSG00000138640	1.5647666005151005e-11	8.876478319136533
ENSG00000204131	1.5773923618625323e-11	6.299298051712234
ENSG00000236305	1.6115513976496267e-11	5.984333969786017
ENSG00000250567	1.6202038455639955e-11	2.1248096746967455
ENSG00000138650	1.6245471327058482e-11	3.5738666150293756
ENSG00000172568	1.6332679798581986e-11	6.445248681493002
ENSG00000164615	1.659706828494356e-11	8.822208770450603
ENSG00000148156	1.6820593512177297e-11	4.211900335353434
ENSG00000179057	1.6956122497947674e-11	6.167862313146341
ENSG00000164647	1.7092721898530385e-11	6.023144258213813
ENSG00000258994	1.718438692527263e-11	5.571671066672517
ENSG00000065970	1.760287879541014e-11	8.698436863739335
ENSG00000119906	1.769722506428233e-11	8.762351214660892
ENSG00000169230	1.7839674667464314e-11	8.782635190320123
ENSG00000150625	1.8079592519923267e-11	6.434344250369677
ENSG00000260359	1.8371671723199284e-11	8.81409518018691
ENSG00000273032	1.8618600474851974e-11	7.231760237044401
ENSG00000125459	1.8618600474851974e-11	8.74864961729342
ENSG00000109466	1.8768316354865333e-11	8.54672492150917
ENSG00000225342	1.8768316354865333e-11	6.5391480944675004
ENSG00000268218	1.9327439613933125e-11	7.62123036320369
ENSG00000249258	1.9482740589187443e-11	2.688237882413651
ENSG00000120158	1.9482740589187582e-11	8.681672842427998
ENSG00000064490	1.9902881674029466e-11	8.744592822161575
ENSG00000250493	2.0009296971289413e-11	5.8643288581319535
ENSG00000224215	2.0495108568622827e-11	2.9063243933739766
ENSG00000107331	2.0495108568623118e-11	8.803456006763307
ENSG00000244061	2.0769980395426594e-11	5.540726871068685
ENSG00000112218	2.093663459144083e-11	8.166458429876826
ENSG00000125462	2.093663459144083e-11	7.834395936083714
ENSG00000198794	2.1387480334887095e-11	8.925159860718681
ENSG00000198732	2.2022964869898323e-11	8.880535114268378
ENSG00000242169	2.2858584239289143e-11	3.761676167800444
ENSG00000270093	2.2980467508948717e-11	4.957066885796608
ENSG00000145087	2.316448765805353e-11	5.621700036591816
ENSG00000137563	2.316448765805353e-11	8.82320314163858
ENSG00000013619	2.316448765805353e-11	6.973542982193014
ENSG00000226237	2.3536871303978387e-11	7.095745289670265
ENSG00000104408	2.3536871303978387e-11	8.925159860718681
ENSG00000229278	2.366229819161442e-11	3.7369622660738715
ENSG00000181026	2.3851667772482412e-11	8.887117492560137
ENSG00000138326	2.4042522516680427e-11	8.933273450982373
ENSG00000102007	2.404252251668077e-11	8.892705499663915
ENSG00000136044	2.4363945121350284e-11	8.749186458077377
ENSG00000165359	2.4887001474637904e-11	8.816620763346823
ENSG00000125650	2.508597172056995e-11	7.512365442458783
ENSG00000140563	2.5421058745483936e-11	8.895231082823827
ENSG00000220472	2.5624212455723626e-11	7.214992996199628
ENSG00000179178	2.6035304751443896e-11	7.108109525380112
ENSG00000177189	2.6035304751443896e-11	8.826265565582448
ENSG00000206561	2.617376654496676e-11	8.271575346475206
ENSG00000258178	2.638281339014653e-11	4.2024539645627605
ENSG00000100373	2.659349628359754e-11	3.991603025299147
ENSG00000242247	2.6805827755901206e-11	8.892705499663915
ENSG00000250220	2.716341138278584e-11	5.775755666442811
ENSG00000067057	2.716341138278584e-11	6.589766221156634
ENSG00000257221	2.716341138278584e-11	7.850840130979307
ENSG00000156313	2.7380201041394105e-11	8.27948636986241
ENSG00000102054	2.7380201041394105e-11	8.88306069742829
ENSG00000100266	2.7745290946366585e-11	8.571602533084203
ENSG00000166823	2.8565363310772034e-11	7.8739555960965255
ENSG00000025039	2.8565363310772034e-11	8.88864870453207
ENSG00000184905	2.8793111571814458e-11	5.06000332132203
ENSG00000185112	2.917665240242454e-11	7.720990207184167
ENSG00000272677	2.917665240242454e-11	6.096415358963649
ENSG00000198429	2.9409175357365445e-11	8.253129942966483
ENSG00000248319	3.1335900974408483e-11	2.9644397462798184
ENSG00000176058	3.183658939443402e-11	8.451148013844337
ENSG00000232070	3.208986489397008e-11	5.239231620328681
ENSG00000224566	3.251638500313977e-11	5.792956056916656
ENSG00000215595	3.251638500313977e-11	6.233447985478061
ENSG00000131373	3.251638500313977e-11	8.685272107155821
ENSG00000197696	3.251638500313977e-11	8.094090648936938
ENSG00000168273	3.277495822955575e-11	8.392487396119094
ENSG00000182319	3.2774958229555984e-11	7.044575986232376
ENSG00000092096	3.2774958229555984e-11	8.478269331322855
ENSG00000089060	3.3210397801651774e-11	8.567545737952356
ENSG00000187742	3.3210397801651774e-11	8.896762294795762
ENSG00000169255	3.3474377148318546e-11	6.570310740834806
ENSG00000138172	3.3474377148318546e-11	7.967968812213356
ENSG00000204852	3.391891863605958e-11	8.70907603716294
ENSG00000171631	3.418841466245198e-11	7.935980766943223
ENSG00000164924	3.5194635685417433e-11	8.925159860718681
ENSG00000222222	3.547405860147061e-11	4.097839219941534
ENSG00000233560	3.651732910235179e-11	5.0924713076186086
ENSG00000086730	3.700142444831822e-11	8.78569761426399
ENSG00000119335	3.700142444831822e-11	8.929216655850528
ENSG00000234719	3.778908491477887e-11	7.804872723051962
ENSG00000158427	3.8088673180835205e-11	7.720104741264957
ENSG00000212802	3.808867318083534e-11	7.901725879161201
ENSG00000144460	3.8390588070990604e-11	6.353884672108714
ENSG00000223387	3.889899790050465e-11	4.287306020385472
ENSG00000053501	3.9207203897755514e-11	8.718720839398566
ENSG00000164989	3.9414002379001296e-11	7.223719655126029
ENSG00000069329	4.0040830574076204e-11	8.834379155846138
ENSG00000253986	4.0040830574076204e-11	5.019217043989531
ENSG00000176248	4.035789670108393e-11	8.866833516900904
ENSG00000166913	4.035789670108393e-11	8.892705499663915
ENSG00000134982	4.089181465401614e-11	8.803456006763307
ENSG00000145476	4.12154805562418e-11	8.682209683211953
ENSG00000090661	4.176050958590155e-11	8.670039297816416
ENSG00000123989	4.332443073571864e-11	8.93733024611422
ENSG00000170915	4.332443073571864e-11	6.9366494595774935
ENSG00000108679	4.332443073571895e-11	8.760617435812467
ENSG00000227895	4.366694681183178e-11	5.302085076663741
ENSG00000119414	4.366694681183178e-11	8.880535114268378
ENSG00000010810	4.424371084298489e-11	8.347378205535874
ENSG00000253051	4.42437108429852e-11	5.308230511300243
ENSG00000177932	4.459334442416605e-11	5.954032431722976
ENSG00000198453	4.553898666540596e-11	7.806384352795122
ENSG00000120709	4.6871387063778935e-11	8.876478319136533
ENSG00000043039	4.7117711107748196e-11	6.777403214968283
ENSG00000106571	4.7117711107748196e-11	7.276098681109937
ENSG00000068308	4.824195233904597e-11	8.85466313150537
ENSG00000142937	4.926330754206853e-11	8.93733024611422
ENSG00000178162	4.991237882362621e-11	6.289451270720474
ENSG00000134321	4.991237882362621e-11	8.539200568680476
ENSG00000185133	5.070232794006782e-11	6.702247266130076
ENSG00000163995	5.07023279400689e-11	5.333456170429951
ENSG00000163625	5.07023279400689e-11	8.410298185269452
ENSG00000268358	5.1774668717033177e-11	7.087167513889951
ENSG00000215301	5.1774668717033177e-11	8.941387041246065
ENSG00000182310	5.259347184764438e-11	5.113730160446307
ENSG00000174446	5.286921441976081e-11	8.712138461106807
ENSG00000197747	5.370496578392592e-11	8.78010960716021
ENSG00000132704	5.370496578392592e-11	8.88306069742829
ENSG00000185038	5.4411298566632416e-11	6.43696304085803
ENSG00000101849	5.4411298566632803e-11	8.787228826235923
ENSG00000073060	5.556039906142887e-11	8.741072867813685
ENSG00000140443	5.599741129479359e-11	8.551907794859972
ENSG00000107518	5.643778958814166e-11	5.024622346030948
ENSG00000232519	5.643778958814166e-11	4.311816670116295
ENSG00000170209	5.643778958814166e-11	7.994410115336393
ENSG00000226856	5.688155929638072e-11	5.381192364575222
ENSG00000204682	5.7179302493238326e-11	3.7978949045701422
ENSG00000140297	5.762878141095708e-11	6.128617260801158
ENSG00000253619	5.762878141095708e-11	4.664833456242937
ENSG00000095110	5.762878141095708e-11	8.173939171435094
ENSG00000267193	5.762878141095708e-11	3.717372891856451
ENSG00000011021	5.8081720271967136e-11	8.573133745056138
ENSG00000226360	6.103237727572868e-11	7.405090031030223
ENSG00000116771	6.183295509415046e-11	7.556320515364724
ENSG00000187866	6.18329550941509e-11	8.811032756243042
ENSG00000271147	6.231822874213626e-11	7.977188563621032
ENSG00000104738	6.231822874213626e-11	8.726834429662258
ENSG00000242715	6.280723156662537e-11	6.134402117052629
ENSG00000170962	6.363059953621904e-11	7.547787440120261
ENSG00000214160	6.41296843887723e-11	8.872421524004686
ENSG00000102921	6.547939439153687e-11	8.81508955137489
ENSG00000228643	6.547939439153687e-11	5.184893109951066
ENSG00000101997	6.685691074784106e-11	8.555375352556819
ENSG00000011451	6.738076214924365e-11	8.836904739006052
ENSG00000147485	6.738076214924365e-11	7.286481750287176
ENSG00000171444	6.738076214924365e-11	8.896762294795762
ENSG00000124098	6.738076214924365e-11	8.672564880976328
ENSG00000196754	6.738076214924365e-11	4.006764243497715
ENSG00000196081	6.773222724388134e-11	6.603796173072809
ENSG00000267421	6.790863238067021e-11	1.870447322153938
ENSG00000162607	6.790863238067021e-11	8.798862370847504
ENSG00000183386	6.879742880982631e-11	6.607445747640309
ENSG00000259436	6.879742880982631e-11	8.081873432737535
ENSG00000184305	6.969761341290858e-11	8.090787277847133
ENSG00000236914	7.02432497692736e-11	5.468980116994618
ENSG00000070886	7.134710035574516e-11	5.857424748029334
ENSG00000188971	7.284535941151605e-11	8.598011356631169
ENSG00000181218	7.284535941151605e-11	5.947892097265311
ENSG00000136932	7.284535941151708e-11	8.642636103081472
ENSG00000136816	7.341511289706728e-11	8.730891224794103
ENSG00000144036	7.437441334988374e-11	8.372282730839801
ENSG00000176386	7.437441334988374e-11	8.201007757416379
ENSG00000212978	7.495587376459232e-11	8.158565869684102
ENSG00000078098	7.534598447158789e-11	6.081604627469111
ENSG00000162139	7.593488081643158e-11	8.806975961111196
ENSG00000236423	7.652828326669177e-11	7.393697098718381
ENSG00000188242	7.752739258432855e-11	8.43798325726082
ENSG00000137040	7.81329767838421e-11	8.856194343477304
ENSG00000261373	7.81329767838421e-11	8.277955157890474
ENSG00000095752	7.874319189598489e-11	6.096074965923785
ENSG00000205078	7.9770602143598e-11	7.5712289619067095
ENSG00000267381	8.039333629602674e-11	4.140422651443649
ENSG00000272129	8.039333629602674e-11	6.1611035185763505
ENSG00000143882	8.039333629602674e-11	8.08771083752167
ENSG00000177337	8.039333629602674e-11	5.239977178997444
ENSG00000101134	8.102082954073191e-11	4.102906178727616
ENSG00000198937	8.144181985806246e-11	8.653812117289032
ENSG00000154479	8.207732406228352e-11	6.2663620404260545
ENSG00000185615	8.336293216909014e-11	5.557130280711797
ENSG00000233220	8.379583354399114e-11	5.132338652819557
ENSG00000242294	8.444931546073526e-11	8.670496828220438
ENSG00000197279	8.621642433089874e-11	8.173982782705522
ENSG00000100994	8.688838088188944e-11	8.88864870453207
ENSG00000259420	8.801971963000131e-11	3.639906869941551
ENSG00000226029	8.870543203178282e-11	6.298844110878467
ENSG00000135404	8.870543203178282e-11	8.933273450982373
ENSG00000189143	8.870543203178282e-11	5.678240358134826
ENSG00000069493	9.00925831253426e-11	8.449361838344872
ENSG00000108828	9.055966893988182e-11	8.807512801895154
ENSG00000163817	9.126474605462759e-11	5.21674758945371
ENSG00000260855	9.389630670400371e-11	4.289835037529385
ENSG00000153250	9.389630670400371e-11	8.900819089927607
ENSG00000205138	9.389630670400371e-11	8.493986584795175
ENSG00000120798	9.389630670400371e-11	8.72158069646594
ENSG00000248300	9.438268915252874e-11	2.389601689928947
ENSG00000069849	9.462680444257041e-11	8.82879114874236
ENSG00000204390	9.51168907845988e-11	7.223299140679753
ENSG00000159788	9.51168907845988e-11	8.237562859719612
ENSG00000167487	9.585668270442399e-11	8.196871651904598
ENSG00000108061	9.660210651584514e-11	8.752706412425267
ENSG00000167748	9.735320412483352e-11	3.949519297574316
ENSG00000236204	9.785710880590114e-11	6.482784636207789
ENSG00000166348	9.938419162624614e-11	8.422416174013952
ENSG00000264349	9.938419162624614e-11	4.6481732858378235
ENSG00000067248	1.0067456028502117e-10	8.79939921163146
ENSG00000168032	1.0357137183718583e-10	5.2313373898128575
ENSG00000178722	1.0357137183718693e-10	5.398215675766019
ENSG00000137814	1.0357137183718693e-10	8.671033669004395
ENSG00000137575	1.0491492759090482e-10	8.823739982422536
ENSG00000133138	1.0654972718700386e-10	7.3309248452113165
ENSG00000196890	1.0654972718700386e-10	4.111538500438942
ENSG00000164236	1.0654972718700386e-10	5.103350274031682
ENSG00000158828	1.0654972718700386e-10	8.500568963086934
ENSG00000206077	1.0737645154475656e-10	7.913543527454796
ENSG00000072274	1.0737645154475656e-10	8.904875885059452
ENSG00000205763	1.07931085990042e-10	7.172144412588732
ENSG00000198890	1.0876829943822134e-10	8.241109727796397
ENSG00000115380	1.0876829943822211e-10	7.981745491345986
ENSG00000272960	1.0876829943822211e-10	6.689722072731333
ENSG00000189056	1.0876829943822211e-10	8.273493563851842
ENSG00000145700	1.0876829943822211e-10	7.5613728074139805
ENSG00000171649	1.1103206953834331e-10	7.715454596731428
ENSG00000151414	1.1422020854520383e-10	8.839430322165963
ENSG00000124444	1.1422020854520383e-10	8.41889621966606
ENSG00000139219	1.1422020854520383e-10	4.719725432795641
ENSG00000139187	1.1510514023536352e-10	6.311933909040048
ENSG00000109927	1.1599678152477955e-10	8.607656158866794
ENSG00000186310	1.1749789574901994e-10	5.799182588758738
ENSG00000077264	1.184076733259941e-10	5.092826394072948
ENSG00000197191	1.199393136955414e-10	6.433012913330133
ENSG00000155130	1.2086758794492236e-10	8.917046270454989
ENSG00000053918	1.2086758794492236e-10	8.5330233241417
ENSG00000227802	1.2243036089633928e-10	2.546954999773537
ENSG00000105656	1.2433180765372393e-10	8.810038385055064
ENSG00000095380	1.252933393369469e-10	8.872421524004686
ENSG00000156222	1.2855130144547893e-10	3.609960629198916
ENSG00000072849	1.2954475604032568e-10	8.892705499663915
ENSG00000272727	1.2954475604032615e-10	3.9302834483554197
ENSG00000155846	1.2954475604032615e-10	8.750180829265354
ENSG00000143947	1.30545723265563e-10	8.93733024611422
ENSG00000125485	1.30545723265563e-10	8.573133745056134
ENSG00000159884	1.30545723265563e-10	7.647284995768222
ENSG00000087077	1.3155425863183673e-10	8.717189627426633
ENSG00000166965	1.3428111255156108e-10	8.6629200787407
ENSG00000173166	1.3497142287219674e-10	7.818627836104773
ENSG00000232472	1.3706325773262653e-10	8.334292759332294
ENSG00000185008	1.3812103979129966e-10	3.172323233147913
ENSG00000143514	1.3990178925644992e-10	8.752706412425267
ENSG00000125962	1.3990178925644992e-10	8.491997842419222
ENSG00000272324	1.409810028232589e-10	1.8106334870612564
ENSG00000165912	1.4206836211273984e-10	8.036711845503277
ENSG00000167202	1.468758549261057e-10	8.828791148742358
ENSG00000237292	1.4800768317645663e-10	4.181930606009458
ENSG00000136758	1.5223120866972895e-10	8.900819089927607
ENSG00000184634	1.5223120866972895e-10	8.84808075321361
ENSG00000175768	1.5537671165424605e-10	8.063545719878192
ENSG00000238001	1.585857849291333e-10	2.977149423876876
ENSG00000203761	1.585857849291333e-10	7.92454100382752
ENSG00000171496	1.585857849291333e-10	3.692244238027235
ENSG00000119608	1.6310436799986419e-10	6.495348212394552
ENSG00000126768	1.6774885080090714e-10	8.747118405321485
ENSG00000101940	1.6774885080090714e-10	8.784166402292056
ENSG00000243574	1.7120768620819068e-10	5.669196549499469
ENSG00000266308	1.725226584331777e-10	4.078206288630366
ENSG00000154548	1.725226584331777e-10	6.831241198679431
ENSG00000239552	1.725226584331777e-10	3.2200239016876493
ENSG00000108387	1.725226584331777e-10	6.957973793606741
ENSG00000259362	1.7473627055760153e-10	4.3003644906320515
ENSG00000148730	1.7607775133410526e-10	8.879003902296445
ENSG00000171766	1.7970448850129796e-10	8.810038385055064
ENSG00000160789	1.810832726261958e-10	8.925159860718681
ENSG00000172794	1.8247240504050145e-10	7.994274296338734
ENSG00000134504	1.834042798068457e-10	8.604136204518905
ENSG00000147044	1.8481082822014613e-10	8.66743440427657
ENSG00000005379	1.8622792842858268e-10	8.40751763858201
ENSG00000073150	1.8622792842858268e-10	6.190759202899116
ENSG00000157680	1.86227928428584e-10	8.425733561485348
ENSG00000124243	1.8765565774863872e-10	8.397872836346385
ENSG00000185567	1.8765565774863872e-10	4.99500041181983
ENSG00000186275	1.8765565774863872e-10	8.193017423649243
ENSG00000101577	1.9005903861080972e-10	8.533560164925657
ENSG00000130669	1.9005903861080972e-10	8.440711407297224
ENSG00000136925	1.9005903861080972e-10	8.627940134526023
ENSG00000146094	1.9396722105210746e-10	8.912989475323146
ENSG00000156017	1.9396722105210746e-10	8.818151975318758
ENSG00000213931	1.9396722105210746e-10	5.101087777638545
ENSG00000130511	1.9396722105210746e-10	8.677616047296151
ENSG00000101310	1.9545296773392582e-10	8.892705499663915
ENSG00000185668	1.9545296773392582e-10	3.329282377933023
ENSG00000128944	1.9545296773392651e-10	8.515264931642383
ENSG00000176236	1.9946960237691123e-10	6.09354434144383
ENSG00000008735	2.0099656536510248e-10	6.546985252062437
ENSG00000189233	2.025349616527794e-10	8.819683187290691
ENSG00000151012	2.0512459015138223e-10	8.594209525026853
ENSG00000134056	2.0669388560955813e-10	8.674096092948261
ENSG00000135074	2.0933551547677623e-10	8.912989475323146
ENSG00000198380	2.0933551547677623e-10	8.88306069742829
ENSG00000213585	2.1093631603624262e-10	8.88864870453207
ENSG00000140612	2.1093631603624262e-10	8.908932680191299
ENSG00000115977	2.1093631603624487e-10	8.262133111116071
ENSG00000251478	2.1363096676630944e-10	2.8319288741243582
ENSG00000188227	2.1526388993824236e-10	5.345633987015136
ENSG00000204666	2.152638899382431e-10	5.064309402709977
ENSG00000135486	2.152638899382431e-10	8.933273450982373
ENSG00000072422	2.1690902069250538e-10	7.332061416622382
ENSG00000260177	2.1856644815310464e-10	3.029072130869994
ENSG00000135519	2.2761747325738337e-10	6.395439580732109
ENSG00000104969	2.2935489081141598e-10	8.866833516900904
ENSG00000198055	2.3052036888586458e-10	8.912989475323146
ENSG00000150938	2.3227945550648667e-10	7.776785620192957
ENSG00000235779	2.3703479414772745e-10	3.037903536697867
ENSG00000104131	2.388424859567576e-10	8.900819089927607
ENSG00000228925	2.4066365978312616e-10	6.574583782878091
ENSG00000265452	2.4558678429063656e-10	5.242623348203178
ENSG00000100360	2.4558678429063656e-10	8.710607249134874
ENSG00000159403	2.5060836784402317e-10	8.66598250268457
ENSG00000260352	2.537977088443645e-10	5.021204362557746
ENSG00000104626	2.557303325487855e-10	8.405194622298588
ENSG00000161570	2.60954637071403e-10	8.382640027006978
ENSG00000223807	2.6294054191644373e-10	3.3777852506014727
ENSG00000137877	2.6294054191644373e-10	8.331969743048873
ENSG00000125122	2.629405419164456e-10	6.623727083479038
ENSG00000221988	2.6494122521022516e-10	8.2842825726547
ENSG00000148341	2.703494498454282e-10	8.921103065586836
ENSG00000177239	2.703494498454282e-10	8.892705499663915
ENSG00000186187	2.7378426092696725e-10	7.522476895325237
ENSG00000115266	2.779623999574672e-10	7.960811212868198
ENSG00000204361	2.8149176170325593e-10	4.254848925655071
ENSG00000247735	2.8941132804895175e-10	5.557245236041527
ENSG00000089157	2.8941132804895175e-10	8.941387041246065
ENSG00000216866	2.8941132804895175e-10	5.823988157676648
ENSG00000198363	2.916087596145001e-10	8.819146346506736
ENSG00000163584	2.916087596145001e-10	8.864307933740994
ENSG00000111057	2.9160875961450426e-10	6.493439112275494
ENSG00000168216	2.9160875961450426e-10	8.866833516900904
ENSG00000184672	2.9308276977197124e-10	5.616977089228868
ENSG00000185339	2.938225046908028e-10	8.720788892154456
ENSG00000261438	2.938225046908028e-10	3.470754185745752
ENSG00000170502	2.9530745615468326e-10	8.738010443869817
ENSG00000205808	2.953074561546843e-10	8.592423349527389
ENSG00000172456	2.975486535636828e-10	7.925902128499035
ENSG00000063438	2.975486535636849e-10	7.890446190685858
ENSG00000133424	2.975486535636849e-10	8.645011516015934
ENSG00000152760	2.998064816249995e-10	5.160924136089593
ENSG00000129646	2.998064816249995e-10	8.229141909277349
ENSG00000154153	3.020810608092195e-10	5.428281492880657
ENSG00000213625	3.0360681298783133e-10	8.892705499663915
ENSG00000232633	3.0590958073491515e-10	4.947625795891242
ENSG00000272156	3.059095807349173e-10	5.7177029479575
ENSG00000144645	3.08229425033001e-10	8.917046270454989
ENSG00000132872	3.08229425033001e-10	2.764533512245969
ENSG00000115966	3.121341162326071e-10	8.822208770450603
ENSG00000175697	3.121341162326082e-10	5.4274246617353334
ENSG00000162836	3.1450010472185716e-10	8.65733207163692
ENSG00000172348	3.16883627304388e-10	5.318070331828389
ENSG00000101443	3.16883627304388e-10	5.699681808173045
ENSG00000144485	3.1848244612448034e-10	7.7822476027610294
ENSG00000213213	3.2332637723255224e-10	7.146247165101679
ENSG00000171617	3.2332637723255224e-10	7.4629146032053795
ENSG00000147144	3.249569730168684e-10	8.51480740123836
ENSG00000241061	3.274179539453168e-10	6.30703965264945
ENSG00000257086	3.274179539453168e-10	5.549652967467036
ENSG00000175643	3.298971558773477e-10	7.557881555521671
ENSG00000166068	3.298971558773477e-10	8.605588106110904
ENSG00000213967	3.434327767582719e-10	6.074953109547196
ENSG00000204186	3.434327767582719e-10	8.795342416499613
ENSG00000227487	3.4603047492635905e-10	5.064108972725639
ENSG00000113048	3.4603047492635905e-10	8.860251138609149
ENSG00000157343	3.53051955130299e-10	7.227990550169967
ENSG00000094975	3.5305195513030024e-10	8.892705499663915
ENSG00000118197	3.5305195513030024e-10	8.741530398217707
ENSG00000065809	3.584092960367855e-10	8.884591909400223
ENSG00000256757	3.6567621418826426e-10	4.31627185694479
ENSG00000116977	3.675153342598349e-10	8.76893359295265
ENSG00000262155	3.684382824480906e-10	4.654989122376395
ENSG00000269620	3.7308712200106834e-10	3.9165607705236933
ENSG00000128463	3.7308712200106834e-10	8.864307933740994
ENSG00000234361	3.7308712200106834e-10	2.3008804632224
ENSG00000124222	3.7590390125798653e-10	8.868364728872839
ENSG00000151640	3.7590390125798653e-10	5.518203164622209
ENSG00000238063	3.7590390125798653e-10	5.253531333633497
ENSG00000136848	3.7779329385208966e-10	8.678152888080106
ENSG00000111450	3.8064480315808363e-10	8.602525682167036
ENSG00000197119	3.8351735075346043e-10	7.940480741251301
ENSG00000142444	3.883520937500954e-10	8.545730550321194
ENSG00000039600	3.9128148692451367e-10	7.6565714950547274
ENSG00000241352	3.9128148692451367e-10	5.517697633066461
ENSG00000120669	3.9128148692451367e-10	6.273154150348313
ENSG00000172053	3.9128148692451367e-10	8.907401468219364
ENSG00000151422	3.9621188323447515e-10	8.777047183216341
ENSG00000130717	3.9919921949163167e-10	8.740536027029728
ENSG00000228714	4.022085715543522e-10	5.2674394558667155
ENSG00000185100	4.05240097758551e-10	6.844165008117012
ENSG00000141665	4.103423508682554e-10	5.622746550232807
ENSG00000164466	4.103423508682554e-10	8.812563968214976
ENSG00000172661	4.1343379066236195e-10	8.660394495580789
ENSG00000119737	4.1343379066236195e-10	7.279165530182149
ENSG00000248610	4.1863685828161896e-10	6.7904430490625325
ENSG00000174915	4.217893668221906e-10	8.696905651767402
ENSG00000068985	4.217893668221906e-10	4.8920703406494015
ENSG00000241527	4.2496507837010283e-10	6.512896829860482
ENSG00000227986	4.2709519220878687e-10	5.7328667412079835
ENSG00000119403	4.2709519220878687e-10	8.615769749130486
ENSG00000231521	4.270951922087914e-10	4.488614387566594
ENSG00000182179	4.270951922087914e-10	8.908932680191299
ENSG00000101439	4.303099463384336e-10	8.893699870851894
ENSG00000109475	4.3354835046281785e-10	8.941387041246065
ENSG00000101049	4.33548350462824e-10	6.379239268622535
ENSG00000135093	4.33548350462824e-10	8.381848222695492
ENSG00000107959	4.33548350462824e-10	8.842492746109832
ENSG00000055070	4.3681057435557584e-10	8.755768836369135
ENSG00000087128	4.3681057435557584e-10	6.748330500900148
ENSG00000130713	4.389987078646239e-10	8.803456006763307
ENSG00000156535	4.3899870786462857e-10	6.946518188918744
ENSG00000199933	4.42301011873601e-10	4.240643752242996
ENSG00000006704	4.4562759420553906e-10	5.921403349751394
ENSG00000260219	4.4562759420553906e-10	6.609671058436646
ENSG00000182150	4.4562759420553906e-10	8.670039297816416
ENSG00000166295	4.5122632351349463e-10	8.872421524004686
ENSG00000172901	4.5122632351349463e-10	6.404743481690672
ENSG00000170464	4.546185028242557e-10	8.481279358615682
ENSG00000130311	4.580356050359773e-10	8.760820002688957
ENSG00000179766	4.603276074129013e-10	7.44352318171396
ENSG00000152578	4.6378664544771487e-10	5.866736092691513
ENSG00000143862	4.672710856066049e-10	8.676084835324216
ENSG00000069011	4.696082478343782e-10	5.546988025041218
ENSG00000163682	4.707811099023656e-10	8.93733024611422
ENSG00000148175	4.707811099023656e-10	8.892705499663915
ENSG00000148498	4.731354299664255e-10	8.176763014930934
ENSG00000111452	4.802676506035394e-10	6.9691477526262515
ENSG00000163453	4.802676506035394e-10	6.446645743733975
ENSG00000259495	4.802676506035428e-10	6.480973995055992
ENSG00000146350	4.862913513715573e-10	7.911488037200011
ENSG00000250659	4.899409512105912e-10	7.146708807472386
ENSG00000135318	4.899409512105912e-10	6.813872374504384
ENSG00000213315	4.899409512105946e-10	6.4518077347471285
ENSG00000131127	4.923888763834583e-10	8.23035319856961
ENSG00000137802	4.960831937719369e-10	8.742067239001663
ENSG00000146828	5.060676575007417e-10	8.805981589923219
ENSG00000112812	5.060676575007417e-10	8.773984759272473
ENSG00000177971	5.098622436899983e-10	8.79381120452768
ENSG00000205085	5.240151188856374e-10	7.960717886106667
ENSG00000135502	5.240151188856374e-10	6.027755158376378
ENSG00000165802	5.318959581677348e-10	8.73747360308586
ENSG00000178761	5.385517088225765e-10	8.860251138609149
ENSG00000145431	5.425841560296727e-10	6.8690788849083795
ENSG00000172403	5.425841560296727e-10	6.959567556464785
ENSG00000095585	5.49370567306373e-10	8.82067755847867
ENSG00000165175	5.534821575762988e-10	8.555709626464283
ENSG00000156482	5.576238155250042e-10	8.917046270454989
ENSG00000237316	5.604017309517595e-10	2.450149286845448
ENSG00000231943	5.604017309517595e-10	1.8537104399799766
ENSG00000251603	5.645939790864146e-10	5.636002395254583
ENSG00000172738	5.645939790864146e-10	4.757677551740874
ENSG00000147027	5.688168701986139e-10	4.795083767988578
ENSG00000164175	5.688168701986139e-10	4.446637742293351
ENSG00000110080	5.802293896805509e-10	7.664312765987705
ENSG00000273281	5.80229389680555e-10	6.955126164194275
ENSG00000241644	5.80229389680555e-10	6.401327009207846
ENSG00000042781	5.80229389680555e-10	7.6525945633471135
ENSG00000179195	5.845665192363745e-10	8.884591909400223
ENSG00000221562	5.874755226240288e-10	2.633000966891666
ENSG00000167178	5.918655701900834e-10	6.424024589641754
ENSG00000101400	5.96287670361743e-10	8.44683625518496
ENSG00000220008	6.082383801029897e-10	5.067997464029066
ENSG00000226828	6.127799715309386e-10	2.800482008264494
ENSG00000136478	6.204230324421041e-10	8.812563968214976
ENSG00000267475	6.250534991725951e-10	6.384133361637329
ENSG00000119969	6.250534991725973e-10	8.306352723813394
ENSG00000172260	6.375671307235027e-10	4.961111549942018
ENSG00000171405	6.423225764127998e-10	4.90336840990608
ENSG00000273314	6.423225764127998e-10	6.75146668048026
ENSG00000184304	6.471126744888823e-10	6.133282133319408
ENSG00000234215	6.471126744888823e-10	2.0037709213147523
ENSG00000134709	6.60057559337635e-10	8.79712859199908
ENSG00000186086	6.682762363731194e-10	7.509643193115752
ENSG00000141401	6.682762363731265e-10	8.245473883106813
ENSG00000212664	6.732553482874647e-10	6.3436487594753075
ENSG00000147536	6.732553482874647e-10	7.387396932529243
ENSG00000169016	6.732553482874647e-10	8.637048095977693
ENSG00000099817	6.782707013856452e-10	8.83996716294992
ENSG00000184009	6.816345310779742e-10	8.933273450982373
ENSG00000240087	6.816345310779742e-10	6.057920333676063
ENSG00000106701	6.867108587164162e-10	8.313877076642092
ENSG00000107863	6.867108587164187e-10	8.831853572686226
ENSG00000118816	6.918241175224421e-10	8.929216655850528
ENSG00000164032	6.952536033634902e-10	8.904875885059452
ENSG00000180979	7.004289972906715e-10	8.586835342423607
ENSG00000145494	7.004289972906715e-10	8.808507173083129
ENSG00000204396	7.056420251509756e-10	8.726834429662258
ENSG00000253284	7.056420251509756e-10	2.2105106059131945
ENSG00000176919	7.108929538235626e-10	6.418726275520385
ENSG00000173320	7.108929538235702e-10	6.786739549075781
ENSG00000185565	7.30474984150359e-10	8.806773394234707
ENSG00000259891	7.304749841503719e-10	6.966273592594344
ENSG00000149806	7.340915362972733e-10	8.912989475323146
ENSG00000183655	7.395491865266505e-10	7.386337602189121
ENSG00000167393	7.450464710911419e-10	8.61270732518662
ENSG00000236206	7.450464710911419e-10	4.1414500885093215
ENSG00000205771	7.505836706677738e-10	6.590241351222299
ENSG00000249856	7.542974515401309e-10	2.5262689447756945
ENSG00000179271	7.750463763412104e-10	8.793274363743723
ENSG00000184164	7.808012767463075e-10	8.907401468219364
ENSG00000170271	7.808012767463075e-10	7.716147173588014
ENSG00000262468	7.865979152436303e-10	7.999408885005176
ENSG00000133195	8.02261921964676e-10	8.699228668050823
ENSG00000250692	8.062252903795825e-10	3.93295154787431
ENSG00000100626	8.062252903795825e-10	4.8108750446063056
ENSG00000260475	8.12206230939791e-10	5.811332924731158
ENSG00000165548	8.122062309397939e-10	8.411999484541804
ENSG00000266976	8.122062309397939e-10	6.317989533678621
ENSG00000134779	8.182305074615641e-10	8.679147259268085
ENSG00000255527	8.182305074615641e-10	4.097377711614667
ENSG00000149547	8.182305074615641e-10	8.86530230492897
ENSG00000101052	8.283681029606251e-10	8.505496872910202
ENSG00000139722	8.345094445418794e-10	8.925159860718681
ENSG00000237301	8.406952549918602e-10	5.2189072379695824
ENSG00000107014	8.406952549918692e-10	6.443630424409989
ENSG00000177047	8.469258482546234e-10	3.411502519629538
ENSG00000267390	8.51104612446817e-10	6.897374823231797
ENSG00000228929	8.51104612446826e-10	7.166243697657307
ENSG00000232860	8.637621126295219e-10	6.92705453829249
ENSG00000230202	8.63762112629525e-10	8.545730550321194
ENSG00000090238	8.680219987554311e-10	8.824734353610515
ENSG00000178715	8.680219987554342e-10	6.695921892431268
ENSG00000164142	8.744503315759163e-10	7.787891783636342
ENSG00000150867	8.809251583531963e-10	8.819683187290691
ENSG00000179029	8.852677013218017e-10	8.607911122394324
ENSG00000179151	8.984211672774208e-10	8.740536027029728
ENSG00000136881	9.050692939695553e-10	4.902788819121102
ENSG00000184381	9.162564350001425e-10	8.778578395188276
ENSG00000163132	9.16256435000149e-10	5.556090395908754
ENSG00000031823	9.230334303902783e-10	8.771996016896516
ENSG00000231119	9.29859376810358e-10	6.400516125125239
ENSG00000138796	9.29859376810358e-10	8.699968075711269
ENSG00000155545	9.413456715190088e-10	8.800393582819439
ENSG00000251192	9.483038456119987e-10	7.843516891146608
ENSG00000224578	9.483038456120053e-10	8.224090742957525
ENSG00000071082	9.55312246201414e-10	8.93733024611422
ENSG00000095002	9.671054893143454e-10	8.628934505714
ENSG00000127415	9.742495616849883e-10	8.856194343477304
ENSG00000102001	9.742495616849989e-10	7.332977548464057
ENSG00000230666	9.86271048437697e-10	5.022066802431389
ENSG00000172292	9.935533520610191e-10	7.9624395992593575
ENSG00000213199	9.935533520610226e-10	8.396878465158407
ENSG00000100368	1.0008881618252608e-09	8.912989475323146
ENSG00000215481	1.0008881618252608e-09	5.849306746346667
ENSG00000215283	1.0132305285157422e-09	4.982166000159285
ENSG00000196646	1.020707165647515e-09	8.576785406435
ENSG00000171428	1.0207071656475223e-09	7.851113557701313
ENSG00000149485	1.0207071656475223e-09	8.069652104571452
ENSG00000148357	1.0332881289828303e-09	4.892522715556325
ENSG00000259660	1.0332881289828412e-09	5.403902960933041
ENSG00000170540	1.0409092658433965e-09	8.79939921163146
ENSG00000089280	1.0409092658433965e-09	8.925159860718681
ENSG00000196182	1.0409092658433965e-09	8.830322360714293
ENSG00000088298	1.0485852890366385e-09	8.866833516900904
ENSG00000272102	1.061501678314055e-09	5.448423776387574
ENSG00000141985	1.0693259558607393e-09	8.811569597026997
ENSG00000105287	1.0745734009944986e-09	8.925159860718681
ENSG00000137634	1.077206545384114e-09	8.752706412425267
ENSG00000070061	1.0904670731045305e-09	8.880535114268378
ENSG00000099622	1.09849976645245e-09	8.929216655850528
ENSG00000267427	1.09849976645245e-09	8.769470433736606
ENSG00000100060	1.09849976645245e-09	8.869359100060818
ENSG00000166192	1.1120161744063549e-09	6.704768650273081
ENSG00000146677	1.1120161744063549e-09	7.883077908775986
ENSG00000181982	1.120203832091674e-09	8.626408922554088
ENSG00000224611	1.142326466055702e-09	3.1624985597689808
ENSG00000225156	1.150731966628063e-09	3.7819665561661666
ENSG00000130165	1.150731966628063e-09	8.792279992555747
ENSG00000174886	1.150731966628063e-09	8.334161052301319
ENSG00000173769	1.1563691552277506e-09	2.566922924085754
ENSG00000167797	1.1648755332801113e-09	8.874947107164598
ENSG00000049768	1.1648755332801113e-09	5.039852558185264
ENSG00000169253	1.1648755332801113e-09	4.5178382747545145
ENSG00000104936	1.1648755332801113e-09	8.530497740981788
ENSG00000228300	1.1648755332801113e-09	8.835910367818073
ENSG00000196683	1.1734430032493168e-09	8.912989475323146
ENSG00000187764	1.1734430032493168e-09	8.872421524004686
ENSG00000260589	1.173443003249325e-09	5.4064302266128035
ENSG00000173064	1.1820719927373683e-09	8.850606336373524
ENSG00000253893	1.1820719927373683e-09	4.123855190401368
ENSG00000233912	1.1820719927373683e-09	8.147987543445959
ENSG00000148218	1.1965915225454962e-09	8.810038385055064
ENSG00000169740	1.1965915225454962e-09	8.487941047287375
ENSG00000139318	1.2142449434554428e-09	8.912989475323146
ENSG00000119979	1.2201857348685445e-09	8.632991300845847
ENSG00000074964	1.2381789036082e-09	6.112401906863572
ENSG00000130818	1.2533708930388161e-09	8.4138918841501
ENSG00000135677	1.262573286957636e-09	8.876478319136533
ENSG00000185305	1.2874367222163441e-09	8.35511357577548
ENSG00000088833	1.296883226029545e-09	8.82067755847867
ENSG00000073670	1.296883226029545e-09	7.003140393643884
ENSG00000204957	1.3063973932632816e-09	6.4293114552943145
ENSG00000136160	1.3224059859742806e-09	8.668965616248503
ENSG00000103174	1.3224059859742806e-09	8.50110580387089
ENSG00000271943	1.3224059859742806e-09	3.7041503212322926
ENSG00000095066	1.3321029065972297e-09	8.79381120452768
ENSG00000196363	1.3484189261598713e-09	8.78569761426399
ENSG00000017621	1.358302019744302e-09	7.203009934019541
ENSG00000070614	1.368255822457139e-09	8.85466313150537
ENSG00000184863	1.3749312170673602e-09	8.917046270454989
ENSG00000139211	1.3850039653807443e-09	8.55438098136884
ENSG00000107902	1.3951487447432425e-09	8.454210437788204
ENSG00000101638	1.40536605704552e-09	5.369627561340393
ENSG00000132185	1.4122181440437044e-09	8.917046270454989
ENSG00000181852	1.4225574691363126e-09	8.749643988481399
ENSG00000166682	1.4225574691363277e-09	7.189096984394964
ENSG00000238153	1.4329706822271009e-09	4.616104714607391
ENSG00000214226	1.4329706822271009e-09	7.764763421171825
ENSG00000234776	1.4504916318239788e-09	4.765326169285144
ENSG00000129214	1.4504916318239788e-09	4.826384941723781
ENSG00000080839	1.4611044042189508e-09	8.5949489326873
ENSG00000140876	1.4717929680804746e-09	5.936628180269188
ENSG00000180332	1.4789610439645788e-09	3.5200686542245303
ENSG00000270110	1.4897771005847634e-09	5.497190367218661
ENSG00000147437	1.5189988281073706e-09	6.213970743329328
ENSG00000271155	1.5189988281073706e-09	4.946381637763721
ENSG00000224738	1.5189988281073706e-09	4.873845454204099
ENSG00000085465	1.5301006069661366e-09	8.08000238101096
ENSG00000049319	1.5412815779902978e-09	5.304568827698414
ENSG00000163517	1.5600940087213448e-09	7.781088375273619
ENSG00000198056	1.5600940087213448e-09	8.397212739065871
ENSG00000266208	1.5829649386343564e-09	6.325923322973268
ENSG00000113734	1.582964938634362e-09	8.262722348551069
ENSG00000259673	1.582964938634362e-09	8.665243095024122
ENSG00000074696	1.590661063300731e-09	8.872421524004686
ENSG00000170426	1.590661063300731e-09	3.3471507843178734
ENSG00000106868	1.6022737783766034e-09	7.824123947253772
ENSG00000136631	1.6022737783766034e-09	8.738010443869817
ENSG00000040341	1.6022737783766034e-09	8.733416807954013
ENSG00000123836	1.613969234497283e-09	8.80291916597935
ENSG00000183323	1.6336470919412021e-09	8.6629200787407
ENSG00000262165	1.6455660090856328e-09	3.2780770771588936
ENSG00000243517	1.6455660090856328e-09	7.0672402639561245
ENSG00000111602	1.6575697920638518e-09	8.786691985451967
ENSG00000106829	1.6575697920638578e-09	8.772990388084494
ENSG00000272864	1.665619752255581e-09	3.5494054157086303
ENSG00000258418	1.6777662883260347e-09	2.497231113198676
ENSG00000165124	1.6899992687546976e-09	5.283325129675752
ENSG00000221949	1.6899992687547156e-09	6.8160053280228095
ENSG00000171490	1.7023192928169083e-09	8.912989475323146
ENSG00000137841	1.71058129753141e-09	8.764339957036848
ENSG00000100739	1.7230477370185415e-09	6.036601286606272
ENSG00000230188	1.744022464895498e-09	4.4258677645519215
ENSG00000229809	1.7567267020422485e-09	8.437446416476867
ENSG00000172296	1.769521247803095e-09	6.2385096008644245
ENSG00000141447	1.7910478767950548e-09	8.223954923959866
ENSG00000255910	1.8040863139878113e-09	3.4592313999002
ENSG00000166104	1.8040863139878113e-09	5.655894958327272
ENSG00000248780	1.8172173732063031e-09	2.690184274149218
ENSG00000154114	1.8172173732063096e-09	8.917046270454989
ENSG00000143412	1.839310041194344e-09	8.171809936647552
ENSG00000041880	1.8526912373090953e-09	8.713132832294786
ENSG00000147604	1.8526912373090953e-09	8.941387041246065
ENSG00000100246	1.852691237309115e-09	8.106214203528612
ENSG00000173171	1.852691237309115e-09	8.497049008739044
ENSG00000099814	1.8661674264271674e-09	8.7542376243972
ENSG00000008086	1.9025733499215603e-09	8.016348559464111
ENSG00000224165	1.9256780556023377e-09	6.968823649595062
ENSG00000264469	1.9256780556023377e-09	6.516101469691504
ENSG00000260940	1.953765322373012e-09	2.20969769457178
ENSG00000240376	1.9774764379052287e-09	8.322324940813246
ENSG00000197756	2.0063006369359393e-09	8.93733024611422
ENSG00000137767	2.015999505983061e-09	8.665445661900613
ENSG00000225200	2.015999505983061e-09	7.156426040082112
ENSG00000108405	2.0159995059830895e-09	8.91145826335121
ENSG00000169189	2.0159995059830895e-09	8.685272107155821
ENSG00000073417	2.0306336551405275e-09	8.63758493676165
ENSG00000153162	2.0701667118032944e-09	8.921103065586836
ENSG00000177943	2.0851844052683495e-09	8.696905651767402
ENSG00000179528	2.0851844052683495e-09	5.844651844888882
ENSG00000226104	2.100308389728578e-09	2.947092992222577
ENSG00000136997	2.1257532246979015e-09	8.903344673087517
ENSG00000253569	2.1257532246979015e-09	3.2808192957414417
ENSG00000227630	2.1566842700387e-09	2.8451172097284037
ENSG00000012174	2.1827952418837254e-09	8.702493658871182
ENSG00000270160	2.1827952418837486e-09	2.645281302575276
ENSG00000268852	2.1986096191633176e-09	7.001124620890944
ENSG00000249734	2.209214589206064e-09	3.2062138925064327
ENSG00000198856	2.2252156912906635e-09	8.892705499663915
ENSG00000148248	2.2848596541446218e-09	8.933273450982373
ENSG00000072858	2.3124835059159893e-09	8.805444749139262
ENSG00000152670	2.3292139437416843e-09	4.7432318866822865
ENSG00000272264	2.346062460711406e-09	6.758803207202248
ENSG00000154359	2.391575303117159e-09	8.773527228868451
ENSG00000196998	2.391575303117159e-09	8.771996016896516
ENSG00000140157	2.4088637604328964e-09	8.839430322165963
ENSG00000117877	2.437949185505947e-09	7.629749087220362
ENSG00000114013	2.485199962890438e-09	8.687797690315731
ENSG00000129353	2.4911687673949513e-09	8.71259599151083
ENSG00000147454	2.521223205802792e-09	8.671033669004395
ENSG00000136379	2.521223205802792e-09	8.297729206494642
ENSG00000170832	2.521223205802792e-09	8.507151341378691
ENSG00000172139	2.5394253565386753e-09	7.440672110027196
ENSG00000143815	2.5394253565386753e-09	8.812563968214976
ENSG00000170522	2.5516312815464044e-09	7.901858923424578
ENSG00000272071	2.5516312815464317e-09	3.3830952693486505
ENSG00000228903	2.5516312815464317e-09	8.515801772426338
ENSG00000175390	2.5516312815464317e-09	8.904875885059452
ENSG00000130054	2.570047556066801e-09	3.7394265504942292
ENSG00000063046	2.5885934800394435e-09	8.912989475323146
ENSG00000220749	2.5885934800394435e-09	7.068722110381227
ENSG00000086696	2.6010298953810074e-09	2.57885666306557
ENSG00000145919	2.619793879275281e-09	8.747655246105444
ENSG00000102780	2.619793879275281e-09	7.489480010991245
ENSG00000107036	2.619793879275281e-09	8.900819089927607
ENSG00000147606	2.6577188478256042e-09	7.001171137232776
ENSG00000120802	2.657718847825623e-09	8.849075124401589
ENSG00000124191	2.657718847825623e-09	5.562725645475514
ENSG00000210196	2.7091195762444954e-09	8.840961534137898
ENSG00000124313	2.7091195762444954e-09	8.627403293742066
ENSG00000092841	2.7091195762444954e-09	8.912989475323146
ENSG00000196305	2.7091195762445244e-09	8.921103065586836
ENSG00000175463	2.722120521829616e-09	8.84808075321361
ENSG00000233230	2.741736131349006e-09	7.432974785210842
ENSG00000234773	2.7417361313490253e-09	5.0914461094557435
ENSG00000176014	2.761489603554462e-09	7.051949725414682
ENSG00000250910	2.781381881636902e-09	4.010089361185341
ENSG00000262001	2.781381881636902e-09	4.188219170289937
ENSG00000255020	2.801413915054375e-09	3.6825393813082345
ENSG00000013561	2.8148467175743143e-09	8.838435950977985
ENSG00000095303	2.8351138036064327e-09	8.215290141684427
ENSG00000165264	2.8555232078080778e-09	8.838435950977985
ENSG00000167552	2.9245949471091382e-09	8.332629840329387
ENSG00000261435	2.945632387661945e-09	5.033780167837204
ENSG00000109705	2.9668174097205525e-09	6.524584821640206
ENSG00000259250	2.9668174097205525e-09	7.514510255753561
ENSG00000122203	2.9881510209918014e-09	8.884591909400223
ENSG00000255465	3.02403999619977e-09	3.0803337611362935
ENSG00000185641	3.02403999619977e-09	7.541385060238968
ENSG00000235335	3.02403999619977e-09	4.641895871865014
ENSG00000254966	3.02403999619977e-09	5.051986860880582
ENSG00000167747	3.045774822888698e-09	8.78569761426399
ENSG00000243710	3.0457748228887197e-09	5.163796117907656
ENSG00000120860	3.0457748228887197e-09	8.65733207163692
ENSG00000169084	3.1044819678245335e-09	8.487201639626928
ENSG00000118307	3.126780480028371e-09	5.572170222388642
ENSG00000226200	3.1870096503468534e-09	8.259862491483691
ENSG00000150281	3.1870096503468534e-09	5.757550768096948
ENSG00000260300	3.2098860690669957e-09	4.1420377405454545
ENSG00000006788	3.2252259057846858e-09	3.458516274650342
ENSG00000163875	3.248369804314201e-09	8.755768836369135
ENSG00000068394	3.2951445437936e-09	8.573925549367623
ENSG00000128268	3.310881604290914e-09	8.881529485456355
ENSG00000269165	3.310881604290949e-09	5.851638467095513
ENSG00000146083	3.33462471820165e-09	8.876478319136533
ENSG00000221817	3.3346247182016855e-09	8.431603445845553
ENSG00000102886	3.3346247182016855e-09	6.680605304715085
ENSG00000198034	3.3585338581263782e-09	8.941387041246065
ENSG00000226779	3.3745660790339872e-09	4.3086746909342315
ENSG00000179133	3.3987544433212633e-09	2.9336313309756687
ENSG00000086102	3.4231118630197335e-09	8.88864870453207
ENSG00000174514	3.4231118630197335e-09	6.984851031285104
ENSG00000246528	3.4231118630197335e-09	8.00777187294922
ENSG00000213096	3.464086367573598e-09	7.969097658471458
ENSG00000109906	3.4889002436181774e-09	4.919375679551463
ENSG00000265112	3.513887428278657e-09	5.463037850190726
ENSG00000165322	3.5390490994374086e-09	8.732422436766038
ENSG00000200168	3.55592106900695e-09	2.3235965667776486
ENSG00000140391	3.55592106900695e-09	8.917046270454989
ENSG00000180769	3.5813761896433095e-09	5.433210844564105
ENSG00000106803	3.5813761896433347e-09	8.921103065586836
ENSG00000176834	3.607008975927438e-09	7.016611391371671
ENSG00000249128	3.624196798790512e-09	1.8357235806002967
ENSG00000160570	3.6501283797965242e-09	8.834379155846138
ENSG00000268584	3.6501283797965242e-09	6.450063976403831
ENSG00000205837	3.6501283797965242e-09	6.470766976183249
ENSG00000136830	3.6501283797965242e-09	7.805206996959427
ENSG00000108984	3.6501283797965242e-09	8.431858409373085
ENSG00000143674	3.6762408618125585e-09	8.541673755189347
ENSG00000224616	3.720167006248233e-09	6.162653975538789
ENSG00000198088	3.720167006248233e-09	8.316991897236997
ENSG00000165338	3.746767916263295e-09	8.499037751115
ENSG00000241278	3.773554269465606e-09	3.8884940693881176
ENSG00000271978	3.773554269465673e-09	6.379429840705437
ENSG00000149403	3.891802220418903e-09	8.721783263342433
ENSG00000211933	3.919599051100941e-09	8.462291548475823
ENSG00000166963	3.919599051100941e-09	6.5506143479944186
ENSG00000140521	3.947589432650701e-09	8.826265565582448
ENSG00000113328	3.994673746853115e-09	8.876478319136533
ENSG00000170482	4.023186697914436e-09	8.518864196370206
ENSG00000273061	4.051898049960575e-09	7.4969016986335
ENSG00000185630	4.051898049960575e-09	5.616577306705198
ENSG00000230067	4.10019484638199e-09	4.8363324684893625
ENSG00000160783	4.129441858007906e-09	8.396878465158407
ENSG00000169330	4.129441858007979e-09	8.518124788709759
ENSG00000122729	4.149052763799705e-09	8.741530398217707
ENSG00000142453	4.158892238634176e-09	8.846549541241677
ENSG00000108306	4.1588922386342495e-09	8.277620883983008
ENSG00000132824	4.1588922386342495e-09	8.879003902296445
ENSG00000111224	4.178639487502029e-09	8.225419388052968
ENSG00000175106	4.208431878115509e-09	8.434383992532998
ENSG00000197558	4.208431878115509e-09	6.991044980060546
ENSG00000176225	4.268639232497841e-09	8.659400124392812
ENSG00000204520	4.288894341836616e-09	8.36049056546835
ENSG00000170906	4.350223520773359e-09	8.796336787687592
ENSG00000137871	4.350223520773359e-09	8.852137548345457
ENSG00000236297	4.370855942325313e-09	4.769556814463594
ENSG00000065923	4.370855942325313e-09	8.057330095069972
ENSG00000113732	4.3812078980970815e-09	8.900819089927607
ENSG00000226329	4.433327273329841e-09	6.542639758804542
ENSG00000169241	4.433327273329841e-09	8.845018329269742
ENSG00000205208	4.5179780101077334e-09	8.51021376532256
ENSG00000226084	4.517978010107766e-09	7.812129215005829
ENSG00000272468	4.517978010107766e-09	7.535750222331325
ENSG00000257027	4.636950232806326e-09	7.889575075994438
ENSG00000178209	4.636950232806326e-09	8.929216655850528
ENSG00000180209	4.636950232806326e-09	5.0520101558544495
ENSG00000227425	4.6589072514938575e-09	2.8121330277385983
ENSG00000011243	4.6699237365000595e-09	8.823739982422536
ENSG00000197603	4.692032941909562e-09	8.653275276505076
ENSG00000090971	4.72538819444599e-09	7.819535877185145
ENSG00000263331	4.758974556492932e-09	5.953702783673753
ENSG00000226221	4.758974556492932e-09	7.621452847155149
ENSG00000251108	4.758974556492932e-09	2.6189052325123483
ENSG00000125629	4.758974556493e-09	8.757300048341069
ENSG00000173812	4.781494627419125e-09	8.941387041246065
ENSG00000235609	4.815469638143859e-09	5.9770509310063655
ENSG00000243181	4.8496799344038315e-09	4.605239228109789
ENSG00000148396	4.8496799344038315e-09	8.88864870453207
ENSG00000085231	4.8841271010112945e-09	8.88306069742829
ENSG00000162631	4.90722426069714e-09	6.669349807979322
ENSG00000108239	4.90722426069714e-09	8.496969698359107
ENSG00000259291	4.942069761183277e-09	7.701758565211134
ENSG00000113231	4.977156408997324e-09	8.134559372800492
ENSG00000064692	4.977156408997324e-09	4.787072278678814
ENSG00000166224	4.977156408997395e-09	8.647229738997275
ENSG00000164796	5.012485827249593e-09	3.279790971047739
ENSG00000124143	5.012485827249682e-09	5.016542122379512
ENSG00000061455	5.107896945042489e-09	6.477085605104319
ENSG00000138964	5.144130580192875e-09	8.51253678160598
ENSG00000069275	5.144130580192875e-09	8.858719926637214
ENSG00000203666	5.144130580192875e-09	8.387770503706736
ENSG00000223802	5.168425392223027e-09	3.6096300636741594
ENSG00000175764	5.205077439266342e-09	8.074519167209258
ENSG00000100129	5.241982785369775e-09	8.941387041246065
ENSG00000186265	5.279143132944027e-09	8.874947107164598
ENSG00000143198	5.304059211196442e-09	8.844023958081767
ENSG00000173898	5.404874719909923e-09	8.900819089927607
ENSG00000244485	5.404874719909923e-09	4.694280918796802
ENSG00000132026	5.404874719909923e-09	4.453608422555969
ENSG00000102145	5.404874719909942e-09	5.235537416493551
ENSG00000104529	5.4431600183685225e-09	8.925159860718681
ENSG00000101203	5.4431600183685225e-09	5.178775844914742
ENSG00000132475	5.44316001836858e-09	8.93733024611422
ENSG00000183688	5.481709587002921e-09	8.776052812028363
ENSG00000089876	5.546550958351484e-09	8.675627304920196
ENSG00000227611	5.546550958351484e-09	3.792761518375121
ENSG00000085382	5.546550958351484e-09	8.257873749107734
ENSG00000244879	5.625347775346495e-09	8.66391444992868
ENSG00000235297	5.651855016420316e-09	6.10409958351465
ENSG00000225135	5.732109222324143e-09	6.702168769536116
ENSG00000166046	5.732109222324143e-09	8.663711883052189
ENSG00000230289	5.759106604760301e-09	4.587179635188606
ENSG00000134986	5.799835174761855e-09	7.925681098428069
ENSG00000197763	5.840844402047321e-09	7.544400653378972
ENSG00000230646	5.840844402047321e-09	3.2365337503941665
ENSG00000125266	5.840844402047321e-09	5.989713295578843
ENSG00000166086	5.882136167130046e-09	7.327814257342032
ENSG00000134490	5.909821910139743e-09	8.195288043281623
ENSG00000122033	5.951588783697183e-09	8.771996016896516
ENSG00000258527	5.951588783697183e-09	5.754528810705848
ENSG00000257526	5.951588783697246e-09	3.5348436933440373
ENSG00000241288	5.99364326971042e-09	6.016142636185034
ENSG00000237840	5.99364326971042e-09	6.522551638061031
ENSG00000188033	6.035987293880517e-09	7.505886738434808
ENSG00000182459	6.179250130039559e-09	6.249684074466687
ENSG00000174521	6.222871378764831e-09	6.026736060711357
ENSG00000251417	6.2228713787648535e-09	6.666712320428738
ENSG00000225643	6.266792649175091e-09	6.952591912301841
ENSG00000243829	6.266792649175091e-09	6.629546910806812
ENSG00000078674	6.266792649175091e-09	8.86277672176906
ENSG00000146950	6.355543293012864e-09	2.7270503166692053
ENSG00000188015	6.4304367217994275e-09	3.057259252822323
ENSG00000235174	6.430436721799451e-09	7.987677566819185
ENSG00000237437	6.430436721799451e-09	6.813070292926344
ENSG00000122223	6.47578483146666e-09	7.9112585565946265
ENSG00000273008	6.47578483146666e-09	6.567487638458488
ENSG00000160791	6.50618986734911e-09	7.279921355360232
ENSG00000254302	6.50618986734911e-09	4.030132398228216
ENSG00000154545	6.644742703287273e-09	2.9312071864454423
ENSG00000119523	6.675920419330749e-09	8.904875885059452
ENSG00000008282	6.722954423558177e-09	8.868364728872839
ENSG00000188001	6.722954423558177e-09	6.735168279899383
ENSG00000246089	6.722954423558177e-09	7.935462054507549
ENSG00000157870	6.770311247289386e-09	8.40213219835472
ENSG00000150779	6.770311247289386e-09	8.697442492551358
ENSG00000215016	6.80206287037174e-09	4.188833423330673
ENSG00000213621	6.80206287037174e-09	5.219804259459241
ENSG00000248787	6.849962519981447e-09	4.140813630716996
ENSG00000165806	6.898190763898531e-09	8.690323273475645
ENSG00000138674	6.946749793400351e-09	8.921103065586836
ENSG00000111726	7.0284225848668134e-09	8.54978734545304
ENSG00000130803	7.028422584866889e-09	8.771996016896516
ENSG00000148358	7.028422584866889e-09	8.831853572686226
ENSG00000269148	7.028422584866889e-09	6.128107650926843
ENSG00000101353	7.07787453020842e-09	7.905213019086825
ENSG00000250654	7.161048758469875e-09	8.027727140548162
ENSG00000227373	7.211409574927132e-09	5.4704528095345095
ENSG00000259666	7.245174975724755e-09	3.0001427221895525
ENSG00000205143	7.245174975724755e-09	5.148906628094809
ENSG00000222020	7.262115387774995e-09	7.31296666468064
ENSG00000131171	7.2961120615095455e-09	8.844023958081767
ENSG00000185386	7.347397980689243e-09	8.624340869798198
ENSG00000236830	7.3990350552950505e-09	4.3726031629041495
ENSG00000164405	7.3990350552950505e-09	8.832847943874205
ENSG00000096092	7.485883545974129e-09	8.575201797812028
ENSG00000197557	7.485883545974129e-09	8.194953769374157
ENSG00000184293	7.5384685014657e-09	8.699968075711269
ENSG00000164932	7.5384685014657e-09	8.690323273475645
ENSG00000198932	7.573724879110565e-09	8.507943145690179
ENSG00000175061	7.591413255421641e-09	8.904875885059452
ENSG00000105613	7.680460570014575e-09	6.199102861701278
ENSG00000183291	7.734376526462093e-09	8.917046270454989
ENSG00000157978	7.734376526462093e-09	8.86277672176906
ENSG00000125912	7.879961348537141e-09	8.896762294795762
ENSG00000059378	7.879961348537141e-09	8.858719926637214
ENSG00000226113	7.879961348537141e-09	3.389649742191037
ENSG00000102057	7.879961348537168e-09	7.564344789283559
ENSG00000115526	7.990898424473972e-09	5.623347062745465
ENSG00000055732	7.990898424473972e-09	3.3491595770345106
ENSG00000187713	8.028214427859772e-09	8.71466404426672
ENSG00000235213	8.084506914067431e-09	3.248749420782267
ENSG00000271119	8.084506914067431e-09	6.4129608563112
ENSG00000182308	8.141183832268227e-09	7.234003608101694
ENSG00000167632	8.141183832268227e-09	8.727371270446213
ENSG00000213280	8.179183277021876e-09	5.062065275778538
ENSG00000143401	8.236506593153444e-09	8.860251138609149
ENSG00000068383	8.236506593153444e-09	8.281880245991346
ENSG00000140263	8.236506593153472e-09	8.276423945918541
ENSG00000232453	8.294221181612972e-09	6.546872826623332
ENSG00000148308	8.294221181612972e-09	8.795342416499613
ENSG00000185662	8.294221181612972e-09	5.450811217402924
ENSG00000177084	8.294221181612972e-09	8.776052812028363
ENSG00000260473	8.352329637826369e-09	2.35344562085757
ENSG00000111540	8.352329637826369e-09	8.545985513848724
ENSG00000220842	8.391288713296748e-09	6.620160919756411
ENSG00000106948	8.450059428750952e-09	8.844023958081767
ENSG00000148411	8.50923101496021e-09	8.01731333576326
ENSG00000270504	8.50923101496021e-09	4.607177163413047
ENSG00000166477	8.608748373807565e-09	8.631460088873913
ENSG00000112787	8.669001985483446e-09	8.803456006763307
ENSG00000234648	8.729666294439267e-09	7.5590131995878025
ENSG00000134318	8.72966629443936e-09	8.790748780583813
ENSG00000251210	8.770338674840027e-09	2.202562775866912
ENSG00000251187	8.770338674840027e-09	4.434823513376281
ENSG00000068650	8.831693532845995e-09	8.72981754322619
ENSG00000081721	8.831693532845995e-09	8.736479231897881
ENSG00000136877	9.060258582496562e-09	8.815626392158844
ENSG00000158525	9.060258582496562e-09	4.277491338914295
ENSG00000243144	9.060258582496562e-09	5.750915870180423
ENSG00000177082	9.060258582496562e-09	8.835910367818073
ENSG00000169436	9.12358786987856e-09	3.7737023174099877
ENSG00000263400	9.166046694572454e-09	5.55190471577831
ENSG00000229855	9.23009599074984e-09	5.3184498025045155
ENSG00000187091	9.230095990749938e-09	8.567545737952356
ENSG00000139537	9.230095990749938e-09	7.585458949523718
ENSG00000272970	9.294581104133756e-09	4.3820957606305955
ENSG00000152270	9.294581104133756e-09	7.423847241530397
ENSG00000249487	9.337814722522622e-09	2.9366127506230013
ENSG00000214960	9.468694039405374e-09	5.450993254766017
ENSG00000182196	9.468694039405374e-09	6.240564176748394
ENSG00000008869	9.534801941497397e-09	8.864307933740994
ENSG00000183444	9.534801941497397e-09	7.951768545414866
ENSG00000079616	9.645981959690698e-09	8.793811204527682
ENSG00000226386	9.713294927267482e-09	4.527259652138259
ENSG00000109680	9.89504046633504e-09	7.597406516121602
ENSG00000107020	9.89504046633511e-09	8.575738638595983
ENSG00000136867	9.89504046633511e-09	6.602854273615834
ENSG00000132792	9.96404530991645e-09	8.674096092948261
ENSG00000207642	9.96404530991645e-09	1.7422444482138006
ENSG00000213860	9.96404530991659e-09	5.570523585178593
ENSG00000232295	1.0010308652162268e-08	5.373703196410638
ENSG00000242265	1.0150357301343884e-08	6.067679054422672
ENSG00000242712	1.0268520445857328e-08	5.24826001670224
ENSG00000153347	1.0340060174375638e-08	5.572160476485414
ENSG00000137100	1.0340060174375638e-08	8.792279992555747
ENSG00000110851	1.0412085163511008e-08	8.681672842427998
ENSG00000126267	1.0484598610854961e-08	8.88306069742829
ENSG00000260672	1.060654856866836e-08	4.660059932578038
ENSG00000146263	1.0606548568668397e-08	8.522920991502053
ENSG00000162616	1.0606548568668397e-08	8.525446574661965
ENSG00000273237	1.068038035954909e-08	8.159568691406498
ENSG00000253766	1.0729879327416938e-08	2.4959879727513403
ENSG00000116957	1.0729879327416938e-08	8.61171295399864
ENSG00000166341	1.0729879327416938e-08	8.243714621336242
ENSG00000038532	1.0754712508752471e-08	8.684735266371863
ENSG00000272476	1.0804546877507446e-08	7.2710047742684
ENSG00000205791	1.0804546877507446e-08	6.42958582970673
ENSG00000245330	1.0879720287482687e-08	5.850647722860576
ENSG00000240489	1.087972028748288e-08	6.122612848958883
ENSG00000240449	1.1006142488583844e-08	6.864842270831393
ENSG00000119147	1.1159738064214439e-08	3.7808786190884525
ENSG00000174013	1.1159738064214439e-08	8.699968075711269
ENSG00000246523	1.1159738064214439e-08	4.650576441921267
ENSG00000125651	1.1159738064214439e-08	8.870890312032751
ENSG00000142408	1.1237316515153087e-08	3.776506618883865
ENSG00000198908	1.1367782319149246e-08	7.611153513486189
ENSG00000166681	1.1367782319149246e-08	7.789777186590709
ENSG00000244588	1.1367782319149408e-08	3.7954896513022702
ENSG00000115758	1.1579601025735857e-08	8.925159860718681
ENSG00000248830	1.1660019676331952e-08	4.914693919347988
ENSG00000180998	1.1660019676331952e-08	6.633796936542613
ENSG00000079841	1.1660019676331952e-08	7.354208298551086
ENSG00000115159	1.1660019676331952e-08	8.775058440840384
ENSG00000006740	1.1877137051137212e-08	7.76109528044953
ENSG00000074695	1.1877137051137212e-08	8.93733024611422
ENSG00000144426	1.1877137051137212e-08	8.533560164925657
ENSG00000166922	1.1877137051137424e-08	6.453682627927708
ENSG00000171241	1.1959566666219254e-08	8.462781558455918
ENSG00000143409	1.1959566666219254e-08	8.770464804924583
ENSG00000129158	1.2098188647924344e-08	8.444565635552578
ENSG00000163482	1.2182111377731534e-08	8.728902482418148
ENSG00000106588	1.2182111377731534e-08	8.057682832171912
ENSG00000227939	1.2182111377731534e-08	7.413529444666963
ENSG00000216895	1.2182111377731534e-08	8.371745890055843
ENSG00000188559	1.2266600771449724e-08	8.61270732518662
ENSG00000121900	1.2266600771449724e-08	6.330633578504816
ENSG00000236882	1.2323243681290882e-08	6.317017811749999
ENSG00000197385	1.2351660545051402e-08	8.447293785588982
ENSG00000130520	1.2351660545051402e-08	8.872421524004686
ENSG00000186193	1.2408685784226747e-08	8.262133111116071
ENSG00000101057	1.2494704512853285e-08	8.684735266371867
ENSG00000183049	1.2581303646401998e-08	8.844023958081767
ENSG00000185880	1.272693566502319e-08	8.88306069742829
ENSG00000203832	1.2815101204177815e-08	8.124914570564867
ENSG00000180263	1.2815101204177815e-08	8.425276031081328
[truncated: 3,079 more rows]
