# Supplementary material for: Machine learning predicts treatment sensitivity in multiple myeloma based on molecular and clinical information coupled with drug response
Source: PLoS One. 2021 Jul 28;16(7):e0254596. doi: 10.1371/journal.pone.0254596 (PMC8318243; doi:10.1371/journal.pone.0254596)
Supplement: S1 File — (ZIP) [file pone.0254596.s004.zip › Supplementary Material 1/hyperdiploid_flag/selected_genes_experiment_8.csv]

gene	pvalue	entropy
ENSG00000188004	5.699581314265472e-43	6.002580171650547
ENSG00000247746	6.3286602829833765e-43	7.298801888329814
ENSG00000119280	4.1384693098480416e-40	8.118397856076184
ENSG00000225579	7.096026937811119e-38	7.229660805978592
ENSG00000165169	1.0715640684017841e-37	8.71247790969605
ENSG00000125827	6.289783412544717e-37	8.857770293321186
ENSG00000272668	6.6023171769546925e-37	5.990725187442789
ENSG00000243284	1.244601114485016e-36	5.125592390854987
ENSG00000165801	3.802639593717027e-36	8.724623658683905
ENSG00000131773	1.9833943506804363e-35	6.602207195460191
ENSG00000170677	3.935100575136974e-34	7.029071351411358
ENSG00000002586	3.107266272610384e-32	8.218751513101687
ENSG00000248991	5.13171007260947e-32	6.906846249940393
ENSG00000104611	1.2903019410141198e-31	6.741055456299172
ENSG00000253982	1.643407550458473e-31	7.62445819349917
ENSG00000255815	1.718621581855113e-31	5.635967064668462
ENSG00000111752	2.7349149012611964e-31	7.842690232875688
ENSG00000162929	3.4789356950948307e-31	7.911699540640992
ENSG00000155886	1.474239406480529e-30	5.245780552148426
ENSG00000256733	1.6824960739518595e-30	4.437551501663577
ENSG00000165102	1.97995286032434e-30	8.738833274086039
ENSG00000228031	2.7403550352344972e-30	5.711821235515667
ENSG00000197183	2.8258025838336414e-30	8.545871102967714
ENSG00000168264	3.0847883081275228e-30	8.902304706276652
ENSG00000117308	8.24119509238883e-30	8.300154345912546
ENSG00000223891	2.09369337409583e-29	8.446184640421487
ENSG00000105372	4.0144070300780376e-29	8.948367231584678
ENSG00000115268	1.0393039462889764e-28	8.944318648588725
ENSG00000257698	1.4868858390567978e-28	8.148547356055094
ENSG00000099624	2.1892230581920408e-28	8.861818876317137
ENSG00000117461	3.7018588171805876e-28	8.705908856056706
ENSG00000175197	6.1677902092643015e-28	8.700867914769919
ENSG00000063177	8.073052421416359e-28	8.936221482596823
ENSG00000176399	2.4871127742837226e-27	6.591057493260514
ENSG00000179820	2.625424339648533e-27	8.55735809090437
ENSG00000178982	3.383377649212341e-27	8.907881401625161
ENSG00000184083	4.6566179606182146e-27	8.284345901753323
ENSG00000148303	6.0687080668199e-27	8.948367231584678
ENSG00000140474	7.071017083210946e-27	8.924075733608968
ENSG00000129757	8.237289445213864e-27	7.893570208272416
ENSG00000157625	8.583998304139474e-27	8.71301366375777
ENSG00000144591	8.945175017928597e-27	8.882061791296895
ENSG00000125841	1.2638698270513794e-26	8.19738479941354
ENSG00000180447	1.3168746489371273e-26	7.354319852919094
ENSG00000173218	1.471254238545997e-26	7.099542031622219
ENSG00000186153	1.4894785269767025e-26	8.451225581708275
ENSG00000162004	2.4148870170628813e-26	8.423016941154168
ENSG00000174444	2.808839421952719e-26	8.948367231584678
ENSG00000156384	2.808839421952719e-26	8.2315828823884
ENSG00000159556	3.0476704039819777e-26	8.14187550635164
ENSG00000185905	3.402317995476258e-26	8.891687069641355
ENSG00000075073	1.1434841592784815e-25	6.990635266829041
ENSG00000179520	1.22461380666287e-25	5.073379691602217
ENSG00000111445	1.4214441104428934e-25	8.440405788250894
ENSG00000164181	1.6038103451996016e-25	8.781839574688947
ENSG00000232533	1.717256716894339e-25	6.8155835627402315
ENSG00000070081	1.7876691464170476e-25	8.928124316604919
ENSG00000107745	2.7899430460305894e-25	8.669471609093144
ENSG00000160691	4.227011878635622e-25	8.928124316604919
ENSG00000105426	4.763879556918927e-25	7.243607629134919
ENSG00000131386	4.89856949511782e-25	6.259371489650742
ENSG00000271133	5.389661942058576e-25	7.590904569741689
ENSG00000272899	6.318841879145135e-25	7.884141227710008
ENSG00000177917	6.4970436397979575e-25	8.672984438027374
ENSG00000171792	7.615132961567616e-25	8.549463081734553
ENSG00000133872	8.0180564325138775e-25	8.93217289960087
ENSG00000173207	8.24369431750962e-25	8.553055060501388
ENSG00000229766	8.24369431750962e-25	6.058681821523978
ENSG00000255086	8.475623810587285e-25	3.534134078692236
ENSG00000103253	8.923638295684795e-25	8.476966042203935
ENSG00000163040	9.432385668219967e-25	5.692559388406119
ENSG00000094631	1.926920295735449e-24	8.85120123968184
ENSG00000172456	2.3825201675196557e-24	7.903998254865185
ENSG00000187824	2.6801996139265154e-24	8.35703666467795
ENSG00000114631	3.350923434342271e-24	7.98046062391628
ENSG00000080947	5.109842174231457e-24	7.507050737553996
ENSG00000111666	7.367493443558374e-24	8.647164827699108
ENSG00000118705	8.842488801919007e-24	8.948367231584678
ENSG00000154358	9.085878661308284e-24	8.769158071639371
ENSG00000172365	9.704948941124628e-24	3.5779388721082204
ENSG00000115649	9.818454582727847e-24	8.845624544333333
ENSG00000198353	1.1778406081589802e-23	5.255884182511816
ENSG00000226833	1.2725688512062635e-23	4.832528299416359
ENSG00000185950	1.3074759632426905e-23	7.657239327253213
ENSG00000204628	1.4681401591985382e-23	8.944318648588725
ENSG00000072195	1.6934428635308394e-23	6.545806407424709
ENSG00000142541	2.006298651656888e-23	8.948367231584678
ENSG00000143624	2.029603416702335e-23	8.899784235633259
ENSG00000249184	2.251785447446583e-23	6.610244353508649
ENSG00000102316	2.251785447446631e-23	8.886110374292846
ENSG00000204060	2.4980350431546237e-23	4.600428787641745
ENSG00000188959	2.912659445148469e-23	5.360357452297471
ENSG00000105855	3.0733261416622234e-23	7.675551885458876
ENSG00000165891	3.487607439017337e-23	8.323172178942727
ENSG00000241741	3.722145485501856e-23	6.7367929790118115
ENSG00000113272	3.823200522624324e-23	8.681617358080997
ENSG00000102158	4.127146680739312e-23	8.920027150613016
ENSG00000120280	4.222911811349015e-23	8.705170945172899
ENSG00000147100	4.628481844067923e-23	5.241481218431089
ENSG00000134698	5.68748569212346e-23	8.708965080761821
ENSG00000114391	6.376110375348016e-23	8.940270065592774
ENSG00000053371	6.623519837219868e-23	8.469404630273752
ENSG00000227097	9.359658200756307e-23	8.86991604230904
ENSG00000179456	9.72146288152012e-23	8.557560247726455
ENSG00000214870	9.982932837562267e-23	7.119299577872077
ENSG00000121797	9.982932837562267e-23	8.33007482982171
ENSG00000151287	1.2529530457721895e-22	7.6621422461606
ENSG00000144589	1.2529530457721895e-22	8.677568775085046
ENSG00000197016	1.3210761924762647e-22	6.780519802757347
ENSG00000104219	1.3719686715929255e-22	8.821333046357623
ENSG00000124795	1.4410409946350706e-22	8.229800322628813
ENSG00000259514	1.8346210001768573e-22	6.786335257770966
ENSG00000107816	2.3343579630525163e-22	8.60064569816197
ENSG00000167658	2.4883736210512237e-22	8.948367231584678
ENSG00000177731	2.5165785770731835e-22	8.906353289272603
ENSG00000171759	2.6824891062248997e-22	6.758645802200604
ENSG00000136942	3.081947810414865e-22	8.940270065592774
ENSG00000130810	3.081947810414865e-22	7.682666467795049
ENSG00000228323	3.1168061647581695e-22	5.91001574701041
ENSG00000105894	3.3593808584140417e-22	7.239850693379063
ENSG00000255760	3.6752466757532503e-22	5.9273659475721505
ENSG00000105173	3.8584389918004558e-22	8.697811690064801
ENSG00000151208	4.111699139301575e-22	8.522369806460759
ENSG00000105373	4.220704237563518e-22	8.93217289960087
ENSG00000130255	4.381405575233055e-22	8.940270065592774
ENSG00000177628	5.359725329879824e-22	8.85120123968184
ENSG00000179299	5.420009706226851e-22	7.3623209352462196
ENSG00000152422	5.92707763828223e-22	8.722103188040512
ENSG00000166268	6.221063467922528e-22	6.712898260264841
ENSG00000219665	6.627383141283204e-22	8.300154345912546
ENSG00000138172	6.802228495886957e-22	7.958740436231496
ENSG00000264920	6.878552843775434e-22	7.463983378769701
ENSG00000166321	7.139141666045861e-22	7.881588343238673
ENSG00000122787	7.604754869336728e-22	7.6213187153185835
ENSG00000153179	8.191136590405313e-22	8.611263334797266
ENSG00000052126	8.500892536236001e-22	7.146797443268661
ENSG00000182220	1.050109333935475e-21	8.849673127329284
ENSG00000081913	1.0776826831614653e-21	7.621957169375351
ENSG00000105640	1.0776826831614805e-21	8.944318648588725
ENSG00000180573	1.1476658081665692e-21	8.899784235633259
ENSG00000140750	1.3654265762979971e-21	8.500880085783136
ENSG00000168159	1.3654265762979971e-21	8.895735652637308
ENSG00000147400	1.3654265762979971e-21	8.644644357055713
ENSG00000247735	1.3654265762979971e-21	5.538445031496506
ENSG00000114423	1.47006065264114e-21	8.550991194087109
ENSG00000198937	1.47006065264114e-21	8.6629025554538
ENSG00000175395	1.7482228163991337e-21	8.253556066542801
ENSG00000143578	1.8611697213274438e-21	8.481093775032495
ENSG00000100266	2.212405351183971e-21	8.606678997739593
ENSG00000251249	2.3549829784409423e-21	4.674081570963716
ENSG00000208028	2.4701145527325524e-21	7.561483302080538
ENSG00000104852	2.5343977987532665e-21	8.936221482596823
ENSG00000109046	2.5908134643253277e-21	8.863346988669695
ENSG00000101577	2.6582039762637793e-21	8.543886386386044
ENSG00000233585	3.1578387915072137e-21	5.47158979800929
ENSG00000147003	3.2044231048767265e-21	5.465641753277315
ENSG00000230565	3.805448341190547e-21	6.8634243082136885
ENSG00000119979	3.805448341190547e-21	8.638075303416368
ENSG00000178741	3.8473929762164204e-21	8.903832818629208
ENSG00000078061	3.847392976216557e-21	8.844096431980775
ENSG00000038002	3.847392976216557e-21	8.878013208300944
ENSG00000246090	4.80672374271604e-21	8.066767068847726
ENSG00000149548	4.912999414434066e-21	7.288805044337495
ENSG00000131188	4.985138133854065e-21	8.395537778055791
ENSG00000144040	5.226904381275374e-21	8.621345217370841
ENSG00000148484	5.70411246758069e-21	8.82385351700102
ENSG00000102054	5.829999148521786e-21	8.873964625304993
ENSG00000162878	6.669337306261968e-21	4.923825087348817
ENSG00000080839	7.356254500550513e-21	8.603166168805362
ENSG00000236204	7.824199364585081e-21	6.451292362211364
ENSG00000244165	8.412537709018071e-21	8.257859096945781
ENSG00000162913	8.412537709018071e-21	6.2982028434501585
ENSG00000000460	8.412537709018071e-21	7.982528593973425
ENSG00000104765	8.628628505172633e-21	8.821333046357623
ENSG00000137154	9.97300547670017e-21	8.948367231584678
ENSG00000232346	1.0720912119954142e-20	7.351303143628678
ENSG00000006756	1.0837784000080211e-20	6.311150727613726
ENSG00000160062	1.0877020689900849e-20	7.678331023564126
ENSG00000086619	1.2567203823317242e-20	8.883589903649453
ENSG00000175806	1.2703968016174257e-20	8.40669116875281
ENSG00000141736	1.3507237816648275e-20	7.951263728714202
ENSG00000110002	1.3852417229906003e-20	8.717062246753724
ENSG00000260625	1.400300919655519e-20	6.264508996400947
ENSG00000101997	1.526750829162447e-20	8.583379858054721
ENSG00000169239	1.543330901520477e-20	8.262645590825539
ENSG00000221890	1.5998946759517222e-20	4.146073405357187
ENSG00000162244	1.658508329297408e-20	8.944318648588725
ENSG00000086598	1.7007967822553695e-20	8.928124316604919
ENSG00000204396	1.9218602264950104e-20	8.69880404835564
ENSG00000139644	1.9426788759121846e-20	8.940270065592774
ENSG00000143195	2.0136985786483897e-20	6.0839234243237845
ENSG00000109685	2.0136985786483897e-20	8.8714441546616
ENSG00000167186	2.0649344007225188e-20	8.290195470328449
ENSG00000128165	2.2995209439236717e-20	8.826909741706134
ENSG00000124357	2.3243818315840152e-20	8.867395571665647
ENSG00000245008	2.3579436648285887e-20	6.529447092639534
ENSG00000131725	2.4439597688321865e-20	8.627457666781071
ENSG00000242247	2.6537525974325624e-20	8.886110374292846
ENSG00000108107	2.7900727763885596e-20	8.940270065592774
ENSG00000144026	2.820173249647944e-20	8.666415384388028
ENSG00000230207	2.891662449251471e-20	7.185985969689376
ENSG00000081760	3.13941174115649e-20	8.684137828724392
ENSG00000166896	3.2188987934023596e-20	8.166439543385598
ENSG00000141441	3.2188987934023596e-20	8.205979751058942
ENSG00000068308	3.2188987934023596e-20	8.848145014976726
ENSG00000104738	3.544576145450002e-20	8.734248937028365
ENSG00000101940	3.544576145450002e-20	8.777790991692996
ENSG00000260219	3.582715742718259e-20	6.585626338738978
ENSG00000143768	3.7661358440464265e-20	6.772302531353892
ENSG00000166348	4.0878337601728456e-20	8.4011144734043
ENSG00000119906	4.191030186587694e-20	8.764117130352583
ENSG00000058056	4.296802320071641e-20	8.491175657606068
ENSG00000163362	4.663273636040501e-20	7.750421204771149
ENSG00000240298	4.901303173554949e-20	5.633103569433008
ENSG00000164587	5.649620348761109e-20	8.944318648588725
ENSG00000125459	5.64962034876119e-20	8.754491852008123
ENSG00000160293	5.730396674037239e-20	8.16809909615571
ENSG00000040341	6.217517123487902e-20	8.710949797343494
ENSG00000063660	6.441875273316696e-20	7.317128345156351
ENSG00000188825	6.674235954070357e-20	7.021636869181292
ENSG00000071205	6.914881199374332e-20	7.100560063160861
ENSG00000166562	7.088418068747097e-20	8.928124316604919
ENSG00000183023	7.164102859794938e-20	8.4507421182315
ENSG00000123989	7.343822294562527e-20	8.93217289960087
ENSG00000120805	7.527998570599833e-20	8.8795413206535
ENSG00000182742	7.882238974276377e-20	7.176991610986249
ENSG00000196668	8.671477036061157e-20	7.3844924223282655
ENSG00000102271	9.538767307380636e-20	4.183505718096391
ENSG00000094804	9.640275118907847e-20	8.637539549354646
ENSG00000111602	1.0344828003214871e-19	8.777790991692996
ENSG00000100206	1.0603259183190757e-19	6.318760287901074
ENSG00000100373	1.137733131980853e-19	3.9987232518130034
ENSG00000213885	1.1661247743390403e-19	6.327891752345445
ENSG00000137818	1.314306073400597e-19	8.948367231584678
ENSG00000269696	1.314306073400597e-19	4.2576848064098956
ENSG00000130159	1.361328683364927e-19	8.75601996436068
ENSG00000136758	1.3757570730929553e-19	8.895735652637308
ENSG00000065320	1.4249523244984378e-19	4.3217625279023
ENSG00000242071	1.4249523244984378e-19	8.326966314531647
ENSG00000236772	1.4249523244984378e-19	4.3490030460256826
ENSG00000105193	1.445113853478468e-19	8.944318648588725
ENSG00000204219	1.460419838929668e-19	6.803998638184071
ENSG00000049769	1.550229974174128e-19	7.927095237727972
ENSG00000143499	1.550229974174128e-19	8.725949614214377
ENSG00000090581	1.6055877516883292e-19	8.83195068299292
ENSG00000153250	1.8472468670136799e-19	8.895735652637308
ENSG00000188419	2.0091520248114628e-19	8.647164827699108
ENSG00000101868	2.102627988444732e-19	8.593005136399182
ENSG00000163673	2.1547287647099044e-19	4.315089194121153
ENSG00000165171	2.177446454677898e-19	6.225013032978759
ENSG00000149972	2.2313792911775715e-19	8.826909741706134
ENSG00000254343	2.254895654955004e-19	8.278690056572206
ENSG00000104626	2.452060443461307e-19	8.383189872245852
ENSG00000229638	2.5391565261735284e-19	8.524635829697122
ENSG00000251405	2.5391565261735284e-19	7.031539234125618
ENSG00000100994	2.7226251144349733e-19	8.903832818629208
ENSG00000088881	2.789886487951999e-19	6.202429460106294
ENSG00000242021	2.8888324207439393e-19	5.488719910263078
ENSG00000102871	2.9191869516294176e-19	8.796505794320195
ENSG00000118473	2.991245704433892e-19	5.620624626518459
ENSG00000273002	3.0226636577297327e-19	6.9717823524349605
ENSG00000145592	3.097246344537055e-19	8.948367231584678
ENSG00000255224	3.173647559547642e-19	6.460826264793609
ENSG00000188846	3.206958446799222e-19	8.940270065592774
ENSG00000158828	3.2069584467992903e-19	8.509969610065873
ENSG00000188818	3.240614886725613e-19	8.3423704450467
ENSG00000203930	3.320510355425635e-19	3.652030600500892
ENSG00000138814	3.367035844614832e-19	8.82385351700102
ENSG00000112531	3.4023522704332866e-19	8.867395571665647
ENSG00000076662	3.438034795907398e-19	8.944318648588725
ENSG00000147536	3.559669022592274e-19	7.400480049948373
ENSG00000257543	3.7371325439386166e-19	5.904016120865763
ENSG00000078177	3.7371325439386166e-19	8.837527378341429
ENSG00000205078	3.7371325439386166e-19	7.509369385543671
ENSG00000143603	3.776283308300379e-19	8.895735652637308
ENSG00000175505	3.8692185991489857e-19	7.347368104128428
ENSG00000218175	3.909736703322529e-19	8.434038891433634
ENSG00000235169	4.005917075368265e-19	7.1799171596796105
ENSG00000233927	4.1044353614458887e-19	8.940270065592774
ENSG00000126768	4.1473870348064723e-19	8.73325657873753
ENSG00000235670	4.1473870348064723e-19	3.990716522410015
ENSG00000089220	4.1473870348064723e-19	8.924075733608968
ENSG00000227372	4.2937929542982986e-19	8.677033021023325
ENSG00000196562	4.399304838119214e-19	8.904825176920047
ENSG00000261418	4.399304838119214e-19	8.553511664730504
ENSG00000243926	4.445304907153034e-19	5.631751927774715
ENSG00000173171	4.881287967118548e-19	8.499351973430578
ENSG00000153048	5.053268779955447e-19	8.48819858273356
ENSG00000232995	5.231235730919927e-19	7.091769975654984
ENSG00000179085	5.359484251247677e-19	8.71400602204861
ENSG00000259560	5.415394572394292e-19	5.750298447550293
ENSG00000180098	5.54810356735039e-19	8.591020419817509
ENSG00000231327	5.54810356735039e-19	6.012686429929484
ENSG00000058404	6.3704487625471525e-19	7.073119545569777
ENSG00000188971	6.3704487625471525e-19	8.629978137424466
ENSG00000198960	6.459028869058386e-19	8.496831502787185
ENSG00000232070	6.459028869058386e-19	5.2494904164131055
ENSG00000204390	6.459028869058386e-19	7.201061839788669
ENSG00000155792	6.755405228121414e-19	8.859298405673744
ENSG00000260660	7.089618767464505e-19	6.422289274823234
ENSG00000159259	7.089618767464606e-19	7.876377658957742
ENSG00000136631	7.163334317985854e-19	8.735777049380923
ENSG00000008513	7.163334317985854e-19	8.738297520024316
ENSG00000230516	7.33829583174806e-19	3.2258889806961433
ENSG00000088298	7.491619277268689e-19	8.865867459313089
ENSG00000213442	8.422165567230894e-19	8.537853086808418
ENSG00000149273	8.71697340482562e-19	8.948367231584678
ENSG00000242732	8.71697340482562e-19	7.891708498680219
ENSG00000184381	8.71697340482562e-19	8.781839574688947
ENSG00000162607	9.021974385963613e-19	8.791464853033405
ENSG00000262468	9.11551406089236e-19	8.03969221939352
ENSG00000176732	9.337516476307616e-19	6.091946510887617
ENSG00000144036	9.564860030136387e-19	8.401193623236907
ENSG00000136710	1.024498816770703e-18	8.644108602993992
ENSG00000040199	1.123950634349868e-18	8.791464853033405
ENSG00000249348	1.1355732241017746e-18	7.677495537028124
ENSG00000230131	1.151254927443907e-18	6.135195942441392
ENSG00000173208	1.1631564482615011e-18	8.71454177611033
ENSG00000233379	1.1914015031828021e-18	5.199366949353754
ENSG00000158716	1.2329308173149846e-18	8.428716643492155
ENSG00000177283	1.2329308173149846e-18	5.261409823000949
ENSG00000234771	1.2628491809596e-18	8.692770748778015
ENSG00000198380	1.3523399403924373e-18	8.898256123280701
ENSG00000205664	1.3851192576061646e-18	7.966635445401313
ENSG00000079616	1.4480913288996518e-18	8.795513436029358
ENSG00000160055	1.4984486886093326e-18	8.176483123382583
ENSG00000118197	1.5880566741816066e-18	8.730200354032414
ENSG00000167748	1.6209306524432692e-18	3.9104215432178178
ENSG00000147036	1.6601341385936947e-18	5.387684835343011
ENSG00000171119	1.7002741332370293e-18	5.72653961651509
ENSG00000120519	1.741372722863987e-18	8.630768338893217
ENSG00000156427	1.741372722863987e-18	5.737037006108575
ENSG00000187123	1.759285433797702e-18	5.3092199595133
ENSG00000151553	1.801792779616358e-18	8.734248937028365
ENSG00000261400	1.8203193622946242e-18	3.392867727490381
ENSG00000081721	1.8642831302965016e-18	8.734248937028365
ENSG00000221983	1.8834443508448646e-18	8.940270065592774
ENSG00000182185	1.8834443508448646e-18	7.4565032359462755
ENSG00000131153	1.8834443508448646e-18	7.981465519278055
ENSG00000143653	1.928913798228862e-18	8.4061369888715
ENSG00000213862	1.9754674071998634e-18	6.68801259821791
ENSG00000120784	1.9957571433917213e-18	6.323560667195558
ENSG00000171735	2.0648879393037695e-18	8.490262449147838
ENSG00000198890	2.1146818032751847e-18	8.226255079866641
ENSG00000120860	2.628585921232701e-18	8.665423026097193
ENSG00000243276	2.6554900962482474e-18	7.054927632446572
ENSG00000146147	2.747150363689884e-18	6.656898975100213
ENSG00000146066	2.8807466379765182e-18	8.819804934005067
ENSG00000142408	3.1461008226030343e-18	3.771360241739639
ENSG00000182050	3.18901313978258e-18	7.1015430867819465
ENSG00000144713	3.4124011912764136e-18	8.948367231584678
ENSG00000166816	3.6143830855949015e-18	8.271814264940884
ENSG00000178922	3.6512330294386346e-18	8.6496852983425
ENSG00000133640	3.867167511242751e-18	3.808764135001745
ENSG00000141401	3.959704913499312e-18	8.291775873265951
ENSG00000168556	3.959704913499312e-18	8.452297089831719
ENSG00000183955	4.193643028608922e-18	8.708429326700099
ENSG00000072778	4.33757662038109e-18	8.944318648588725
ENSG00000189233	4.8973073111342905e-18	8.80513871437382
ENSG00000226926	4.913833141977342e-18	4.533258685872012
ENSG00000159788	4.963741815983285e-18	8.232039486617515
ENSG00000198056	5.133747408525894e-18	8.389758925885198
ENSG00000101310	5.3095013042723945e-18	8.891687069641355
ENSG00000181544	5.436051723967258e-18	7.295072580396778
ENSG00000134779	5.4911952933559195e-18	8.676040662732488
ENSG00000165912	5.546891255775989e-18	8.018072509235761
ENSG00000137575	5.622021264855816e-18	8.814763992718278
ENSG00000272156	5.679027476821136e-18	5.664247633034627
ENSG00000101003	5.873202471307445e-18	7.971088342041435
ENSG00000147475	6.4308343675138514e-18	8.763124772061747
ENSG00000185100	6.4959327043548995e-18	6.788656114865504
ENSG00000254615	6.517776437840853e-18	8.617832388436613
ENSG00000135404	6.583743819964431e-18	8.93217289960087
ENSG00000105202	7.040692399036826e-18	8.887638486645404
ENSG00000179899	7.111883620573995e-18	5.164021531908392
ENSG00000152582	7.280772789436666e-18	8.78489579939406
ENSG00000137563	7.707599026764877e-18	8.818276821652509
ENSG00000258920	7.707599026764877e-18	7.910895351163886
ENSG00000233016	7.970119106942234e-18	8.772214296344485
ENSG00000172216	8.436815487403277e-18	8.797041548381916
ENSG00000116497	8.81181645139505e-18	8.844096431980775
ENSG00000198521	9.327133374323144e-18	6.899103644008919
ENSG00000236914	9.547871493928254e-18	5.412062760611465
ENSG00000166428	9.64404535485583e-18	7.76624330277036
ENSG00000102007	9.64404535485583e-18	8.87549273765755
ENSG00000165689	1.0553797127452315e-17	8.829430212349527
ENSG00000270036	1.1169550490482418e-17	4.4217703857483475
ENSG00000166441	1.1939498801383872e-17	8.940270065592774
ENSG00000170899	1.222117585419803e-17	8.361418844913539
ENSG00000181191	1.2467828525136555e-17	8.634562474482138
ENSG00000140451	1.3504554163725606e-17	8.781839574688945
ENSG00000170540	1.39612353682482e-17	8.798569660734474
ENSG00000170417	1.4920824149773978e-17	8.20270704735502
ENSG00000133195	1.4920824149773978e-17	8.709957439052657
ENSG00000165804	1.5070270920758663e-17	8.240470249849055
ENSG00000144645	1.5424751549584616e-17	8.920027150613016
ENSG00000214717	1.5630994921370622e-17	8.655797747752732
ENSG00000147044	1.5787461963815718e-17	8.660302934977798
ENSG00000171425	1.6158590652816716e-17	8.692234994716294
ENSG00000136643	1.6158590652816716e-17	8.747922798368778
ENSG00000269988	1.6703760665786518e-17	5.104999842896543
ENSG00000111859	1.7267082378617226e-17	8.891687069641355
ENSG00000264349	1.7439707094460848e-17	4.706775444367098
ENSG00000267169	1.7439707094460848e-17	7.515171883945767
ENSG00000095002	1.784915191194306e-17	8.618622589905364
ENSG00000187243	1.784915191194306e-17	4.183658460615334
ENSG00000124198	1.8268084302457247e-17	8.902304706276652
ENSG00000197603	1.86967211335434e-17	8.645180111117435
ENSG00000082512	1.9910855859832896e-17	8.584705813585193
ENSG00000186056	2.1343475602531025e-17	8.39666157676418
ENSG00000228933	2.1343475602531025e-17	5.407893365272551
ENSG00000181524	2.1843266812459306e-17	8.281439543285346
ENSG00000272667	2.2802293070970142e-17	6.628836728631747
ENSG00000255046	2.3568182784868634e-17	4.841894965104509
ENSG00000165195	2.435945653067692e-17	8.720575075687954
ENSG00000115977	2.435945653067692e-17	8.206782489598632
ENSG00000073150	2.6021501735198745e-17	6.11749502009609
ENSG00000233762	2.662927116836601e-17	7.939091120478686
ENSG00000260719	2.816423647505454e-17	8.420953074739888
ENSG00000268584	2.816423647505454e-17	6.442770319286671
ENSG00000157978	2.844403628299636e-17	8.865867459313089
ENSG00000251680	2.88213749608139e-17	4.2036126819089015
ENSG00000167614	2.88213749608139e-17	7.052955141794508
ENSG00000259331	2.88213749608139e-17	1.9815963402993695
ENSG00000224738	3.1813374483251335e-17	4.893996602811638
ENSG00000104205	3.32032505740398e-17	8.379188025254566
ENSG00000249167	3.397629707959427e-17	3.5558958374880727
ENSG00000118816	3.431301615939545e-17	8.93217289960087
ENSG00000158427	3.4767103452909214e-17	7.7648989214203
ENSG00000214612	3.511155656690879e-17	5.941353031404101
ENSG00000127946	3.592843443016349e-17	8.4165708945043
ENSG00000181798	3.592843443016349e-17	7.150317735939146
ENSG00000260352	3.749556707716768e-17	5.041900236318454
ENSG00000164620	3.874679023803835e-17	8.495101233612543
ENSG00000146904	3.925873956737285e-17	5.3266793688442595
ENSG00000182899	3.9647077465964267e-17	8.944318648588725
ENSG00000251192	4.0039206281540915e-17	7.855678139748869
ENSG00000172955	4.056800482296022e-17	6.190197260055707
ENSG00000177189	4.137415243962954e-17	8.829430212349527
ENSG00000069493	4.137415243962954e-17	8.431852018029877
ENSG00000185339	4.2753008723315626e-17	8.718590359106281
ENSG00000184258	4.374509545917151e-17	4.069947819963795
ENSG00000162869	4.4759896723776066e-17	8.689714524072901
ENSG00000144354	4.4759896723776066e-17	5.477349789686223
ENSG00000134318	4.520189166965155e-17	8.773742408697043
ENSG00000229278	4.6250034726215555e-17	3.763123133435215
ENSG00000137876	4.6250034726215555e-17	8.907881401625161
ENSG00000203761	4.7322157674064646e-17	7.904124140702455
ENSG00000204262	4.778911336581872e-17	7.865825184146697
ENSG00000222020	4.8260616003911334e-17	7.31267790649231
ENSG00000158710	4.8896434750880436e-17	8.911929984621112
ENSG00000144567	5.1020482420613896e-17	8.853721710325235
ENSG00000221413	5.2716095784115695e-17	2.100616359333258
ENSG00000204682	5.340980690099439e-17	3.8042599516282154
ENSG00000011021	5.446729890867499e-17	8.591477024046622
ENSG00000215301	5.701580611913867e-17	8.944318648588725
ENSG00000130779	5.757703696978549e-17	8.853721710325235
ENSG00000108828	6.026904050788502e-17	8.814763992718278
ENSG00000196867	6.086185996738593e-17	5.700497945629762
ENSG00000224596	6.146043312292299e-17	3.973371900304942
ENSG00000213513	6.43314833952433e-17	4.0921156459410994
ENSG00000143862	6.496371647619671e-17	8.651749164756781
ENSG00000255516	6.496371647619764e-17	3.365684787036403
ENSG00000012174	6.866391222119438e-17	8.698347444126524
ENSG00000047230	6.866391222119438e-17	8.409668243625317
ENSG00000164346	7.024728498148763e-17	8.89420754028475
ENSG00000115159	7.093685295028978e-17	8.78084721639811
ENSG00000251535	7.093685295028978e-17	2.8576350815835325
ENSG00000171241	7.163309970302974e-17	8.464697286226603
ENSG00000159840	7.257192826691627e-17	8.596517965333412
ENSG00000162836	7.328400795986453e-17	8.663359159682912
ENSG00000123144	7.497245015895641e-17	8.8795413206535
ENSG00000225573	7.669926764960747e-17	7.160270940531001
ENSG00000121858	7.669926764960747e-17	8.833478795345478
ENSG00000049768	7.821059185895003e-17	5.032457938607485
ENSG00000247982	8.00109735827055e-17	8.194407724541032
ENSG00000125462	8.00109735827055e-17	7.811750197259658
ENSG00000169189	8.001097358270665e-17	8.679096887437602
ENSG00000117242	8.07950280201019e-17	7.888189810705961
ENSG00000180530	8.10580604908085e-17	8.351845857154023
ENSG00000198814	8.820145522552518e-17	8.162809262042172
ENSG00000158714	9.230160581354234e-17	6.494445098278843
ENSG00000258847	9.320437862211219e-17	3.9312040047022894
ENSG00000116852	9.534486877193434e-17	8.817284463361672
ENSG00000143514	9.534486877193434e-17	8.745402327725383
ENSG00000154479	9.534486877193434e-17	6.239994282718754
ENSG00000224165	1.0074722538063534e-16	6.98070129438978
ENSG00000008226	1.0406501566237182e-16	8.61378380544066
ENSG00000134955	1.0508121041258429e-16	7.866465519378309
ENSG00000166295	1.0508121041258429e-16	8.873964625304993
ENSG00000138279	1.1102731590938016e-16	8.867395571665647
ENSG00000176894	1.1102731590938016e-16	6.227849490149934
ENSG00000257261	1.1467883389111204e-16	7.786316474755973
ENSG00000101412	1.1579721415765594e-16	8.554837620260976
ENSG00000239815	1.1730514245447024e-16	6.169374918340428
ENSG00000257027	1.1844878713617006e-16	7.873066986845596
ENSG00000169255	1.1844878713617006e-16	6.563813614651264
ENSG00000150967	1.2116024614756719e-16	8.865867459313089
ENSG00000261231	1.2924927216185868e-16	6.080831216752899
ENSG00000089280	1.3787062858054464e-16	8.928124316604919
ENSG00000100997	1.3787062858054464e-16	8.78489579939406
ENSG00000088833	1.392118504662543e-16	8.833478795345478
ENSG00000115841	1.4102018815364434e-16	8.376620818606508
ENSG00000074054	1.423916308838178e-16	8.845624544333333
ENSG00000164924	1.423916308838178e-16	8.928124316604919
ENSG00000223949	1.4424070819153164e-16	4.763192373290669
ENSG00000135253	1.4705882628782401e-16	8.505921027069922
ENSG00000163249	1.4896767727546478e-16	8.651749164756781
ENSG00000171189	1.5041533705136846e-16	5.65778556657945
ENSG00000260521	1.5041533705136846e-16	6.00112376411987
ENSG00000139352	1.5041533705136846e-16	6.642344728330911
ENSG00000148730	1.5041533705136846e-16	8.857770293321186
ENSG00000131127	1.538474028043692e-16	8.189738683070471
ENSG00000101945	1.553418313401475e-16	8.106735570565107
ENSG00000151229	1.6042743615427244e-16	8.493318673852954
ENSG00000120093	1.6042743615427244e-16	7.33057578887632
ENSG00000149346	1.6567721581614476e-16	7.223860649140616
ENSG00000197180	1.6782426116241468e-16	6.812542424617636
ENSG00000258178	1.6945253605117965e-16	4.296717504514414
ENSG00000137309	1.807130940886826e-16	8.867395571665647
ENSG00000273382	1.8246465797278163e-16	6.183913715593359
ENSG00000101400	1.866170328655328e-16	8.399717801469295
ENSG00000227838	1.89031526603848e-16	3.1678711646089193
ENSG00000008853	1.970934317632861e-16	8.638075303416368
ENSG00000260027	1.9900150658455453e-16	7.060694467614366
ENSG00000234719	2.035248300135603e-16	7.799515640216051
ENSG00000107863	2.0814954174402979e-16	8.843104073689938
ENSG00000182054	2.1016315160919953e-16	8.920027150613016
ENSG00000057468	2.1287788148759623e-16	6.446735218569718
ENSG00000008086	2.1701495690135056e-16	8.024340379463412
ENSG00000055070	2.1911313373676908e-16	8.736312803442644
ENSG00000107187	2.291722241846883e-16	4.811094355801545
ENSG00000175886	2.291722241846883e-16	6.559636584887761
ENSG00000137054	2.313862903809839e-16	8.78489579939406
ENSG00000102409	2.4200075939225525e-16	8.702316877289869
ENSG00000183386	2.4200075939225525e-16	6.628730845225326
ENSG00000170890	2.443370201361842e-16	3.834653676410726
ENSG00000146263	2.4987515846285706e-16	8.524767270114673
ENSG00000147251	2.4987515846285706e-16	8.768165713348534
ENSG00000100246	2.663897791457088e-16	8.099147299387264
ENSG00000151414	2.724205597557151e-16	8.860290763964581
ENSG00000262089	2.812702170117677e-16	5.6982836583041525
ENSG00000237595	2.904032939646038e-16	6.372311847156485
ENSG00000099326	2.904032939646038e-16	8.8714441546616
ENSG00000069329	2.904032939646038e-16	8.833478795345478
ENSG00000248458	2.931998136917525e-16	4.729785638508352
ENSG00000144485	2.969698605159071e-16	7.762914539006995
ENSG00000115875	2.9982873372591486e-16	8.93217289960087
ENSG00000089692	3.1654919548519283e-16	7.994372152510917
ENSG00000124785	3.1959387187808393e-16	7.239660316337682
ENSG00000130811	3.26810888375985e-16	8.896728010928143
ENSG00000132704	3.299528799856962e-16	8.878013208300944
ENSG00000169857	3.299528799857032e-16	8.77122193805365
ENSG00000134339	3.4501389465187164e-16	4.41335556283949
ENSG00000174989	3.483284057628211e-16	8.80513871437382
ENSG00000187741	3.483284057628211e-16	8.546406857029437
ENSG00000169679	3.483284057628211e-16	8.681617358080999
ENSG00000234444	3.527966477559558e-16	8.503988601073194
ENSG00000144671	3.5618488021319e-16	4.623576541747094
ENSG00000115966	3.596052000985177e-16	8.843104073689938
ENSG00000245954	3.6305790687963526e-16	7.6457077889464875
ENSG00000116957	3.677124182923743e-16	8.628450025071906
ENSG00000250148	3.6771241829237954e-16	2.414053966827719
ENSG00000236552	3.6771241829237954e-16	8.734248937028365
ENSG00000263164	3.7124187460212e-16	3.7691046016931606
ENSG00000145050	3.7960772047962747e-16	8.915978567617064
ENSG00000143882	3.7960772047962747e-16	8.095040871226086
ENSG00000122882	3.7960772047962747e-16	8.738833274086039
ENSG00000173153	3.8815942707173657e-16	8.829430212349527
ENSG00000119969	4.0070664648201644e-16	8.31986150683058
ENSG00000101057	4.0454820951536603e-16	8.703388385413312
ENSG00000120798	4.0454820951536603e-16	8.71805460504456
ENSG00000172661	4.1761759754820306e-16	8.662366801392077
ENSG00000180815	4.270130322368836e-16	5.20713681622148
ENSG00000261739	4.311031741573427e-16	8.717316694160752
ENSG00000204186	4.3661684870930603e-16	8.81323588036572
ENSG00000232940	4.4079768536052177e-16	6.266627120007983
ENSG00000242265	4.4079768536052177e-16	6.016415841330023
ENSG00000235280	4.652455804771234e-16	5.599065496176457
ENSG00000254650	4.696966086226935e-16	5.703387999523882
ENSG00000184164	4.696966086226935e-16	8.920027150613016
ENSG00000222375	4.848388002015643e-16	5.122393095346369
ENSG00000075568	4.894746063264786e-16	8.887638486645404
ENSG00000120256	4.957237338098353e-16	8.322917731535696
ENSG00000219626	5.068495655152259e-16	7.715629188400974
ENSG00000271344	5.068495655152259e-16	7.054269653996052
ENSG00000250220	5.116928210523176e-16	5.755285588006814
ENSG00000163482	5.116928210523176e-16	8.726687525098185
ENSG00000040487	5.332130053378328e-16	8.352917365277465
ENSG00000197256	5.627061928539669e-16	8.512085767065098
ENSG00000196182	5.938066984022647e-16	8.857770293321186
ENSG00000119403	6.013673008823988e-16	8.611263334797266
ENSG00000228748	6.013673008823988e-16	4.94676538285981
ENSG00000141556	6.12886510621883e-16	8.769693825701092
ENSG00000176871	6.266007726929696e-16	8.586436082759835
ENSG00000137310	6.266007726929696e-16	8.719046963335396
ENSG00000170889	6.467189176140528e-16	8.944318648588725
ENSG00000148824	6.611792204882425e-16	8.093781194288912
ENSG00000198081	6.976376370138574e-16	8.55855260601729
ENSG00000137177	7.109728508111299e-16	7.56581662250375
ENSG00000145087	7.268484784719028e-16	5.579744296529949
ENSG00000147437	7.572645002885828e-16	6.208359867604295
ENSG00000230979	7.741586277779793e-16	7.05171452930504
ENSG00000156140	8.065250659573559e-16	4.0968896838699
ENSG00000137747	8.508705385937448e-16	5.643324859275004
ENSG00000156313	8.508705385937448e-16	8.241006003910776
ENSG00000166224	8.698214356954094e-16	8.651749164756781
ENSG00000131943	8.891883169057823e-16	8.72363130039307
ENSG00000235663	8.89188316905795e-16	5.008810380527296
ENSG00000140367	9.17594765345696e-16	8.8795413206535
ENSG00000198088	9.26289830592414e-16	8.317341036187187
ENSG00000140688	9.350661120223946e-16	8.84715265668589
ENSG00000241852	9.468954494575265e-16	7.6226683170805565
ENSG00000103174	9.771180908799167e-16	8.48468575379933
ENSG00000173295	9.771180908799167e-16	7.463565077117177
ENSG00000078369	9.771180908799167e-16	8.915978567617064
ENSG00000174748	1.008291256937678e-15	8.948367231584678
ENSG00000269533	1.0210332345960947e-15	4.138561643027059
ENSG00000173221	1.0210332345960947e-15	8.936221482596823
ENSG00000111450	1.0306937638330754e-15	8.578795520997048
ENSG00000068394	1.0404443860096404e-15	8.59127486722454
ENSG00000273314	1.0404443860096404e-15	6.723760982157834
ENSG00000101052	1.0736078136439342e-15	8.491254807438674
ENSG00000076685	1.0736078136439342e-15	8.684137828724392
ENSG00000169016	1.0974400422196652e-15	8.627457666781071
ENSG00000156042	1.1575111136205938e-15	8.194074127301395
ENSG00000259891	1.1794772710785406e-15	6.920300621818482
ENSG00000068438	1.1794772710785406e-15	8.833478795345478
ENSG00000233220	1.22082094893445e-15	5.099052552811234
ENSG00000188636	1.2439707847793124e-15	8.153180907436411
ENSG00000179195	1.2439707847793124e-15	8.891687069641355
ENSG00000123595	1.2596438499048365e-15	8.779319104045552
ENSG00000047365	1.2596438499048365e-15	8.631962854006138
ENSG00000251417	1.2596438499048365e-15	6.644571380125136
ENSG00000150281	1.2715262335715783e-15	5.733054551712888
ENSG00000123684	1.2715262335715783e-15	8.386448253773054
ENSG00000246089	1.2715262335715783e-15	7.92018703226871
ENSG00000149295	1.2835190887868818e-15	5.71040843108778
ENSG00000108061	1.3119377287322037e-15	8.75601996436068
ENSG00000107959	1.3119377287322037e-15	8.861818876317137
ENSG00000260144	1.328454483204231e-15	5.984945343417136
ENSG00000136044	1.3409763961412843e-15	8.760604301418354
ENSG00000186468	1.3536146348987872e-15	8.911929984621112
ENSG00000180660	1.370648412175025e-15	6.8428774417390485
ENSG00000135677	1.396595965988741e-15	8.87549273765755
ENSG00000163931	1.396595965988741e-15	8.899784235633259
ENSG00000160783	1.4727722653392698e-15	8.404425145516445
ENSG00000169184	1.5873320540635623e-15	8.074680503837131
ENSG00000126733	1.653007304335178e-15	3.7113036350699398
ENSG00000124222	1.668539393995135e-15	8.859298405673744
ENSG00000111276	1.6894727969775111e-15	8.873964625304993
ENSG00000119326	1.705342514472853e-15	8.578795520997048
ENSG00000180881	1.705342514472853e-15	7.999179530186345
ENSG00000231969	1.705342514472853e-15	4.008428885581062
ENSG00000184634	1.705342514472853e-15	8.843104073689938
ENSG00000138674	1.7213591329667238e-15	8.93217289960087
ENSG00000180182	1.7213591329667238e-15	8.7752705210496
ENSG00000162409	1.7213591329667238e-15	3.217052348854297
ENSG00000196437	1.726730881579817e-15	7.636574625263284
ENSG00000156650	1.7593100694218446e-15	8.839055490693989
ENSG00000178852	1.7593100694218446e-15	8.343441953170144
ENSG00000187098	1.7593100694218446e-15	7.7833216424006135
ENSG00000156535	1.837702707373026e-15	6.936786653674208
ENSG00000164122	1.837702707373052e-15	6.0044620693929
ENSG00000187151	1.895795283682741e-15	4.685106394123856
ENSG00000150867	1.937533190302032e-15	8.822861158710182
ENSG00000253986	2.0174629739174944e-15	4.9943782425956105
ENSG00000144426	2.036364870627159e-15	8.51096196835671
ENSG00000127920	2.061839126906286e-15	7.481872824007275
ENSG00000116885	2.0811506742138727e-15	7.321676837613514
ENSG00000204852	2.1269068685136494e-15	8.71301366375777
ENSG00000108405	2.1468188390637415e-15	8.918499038260457
ENSG00000224032	2.1736541541522003e-15	8.791464853033405
ENSG00000166200	2.3344958160353132e-15	8.882061791296895
ENSG00000171365	2.356321544828921e-15	8.079694585876258
ENSG00000213625	2.385735588625931e-15	8.883589903649453
ENSG00000172362	2.385735588625931e-15	3.4651557712120047
ENSG00000170989	2.430536336691285e-15	6.680487922785318
ENSG00000198856	2.4608630315692902e-15	8.899784235633259
ENSG00000166963	2.4608630315692902e-15	6.554584457364413
ENSG00000244038	2.483852469121739e-15	8.93217289960087
ENSG00000232324	2.483852469121739e-15	3.4727910143804275
ENSG00000173744	2.507053517029156e-15	8.806131072664654
ENSG00000119737	2.5620230299911155e-15	7.2055293927738795
ENSG00000116871	2.59396564895556e-15	8.804602960312097
ENSG00000170915	2.675549218698437e-15	6.947338542192058
ENSG00000123570	2.7005136490307368e-15	6.946794961041455
ENSG00000167779	2.7853976188140706e-15	5.744307558913847
ENSG00000117410	2.7853976188140706e-15	8.863346988669695
ENSG00000273388	2.820082591480523e-15	3.9765228086224145
ENSG00000003393	2.8463752880828057e-15	8.692234994716294
ENSG00000272717	2.8729095031805097e-15	6.067699071698863
ENSG00000110700	2.9357742166558538e-15	8.940270065592774
ENSG00000221968	2.9357742166558538e-15	8.648692940051664
ENSG00000176208	2.9631293784958614e-15	8.276653049405589
ENSG00000089177	2.9631293784958614e-15	8.38132816265366
ENSG00000171469	3.0279386133486024e-15	8.7752705210496
ENSG00000124098	3.094144132080158e-15	8.676040662732488
ENSG00000166483	3.1912044060066353e-15	8.462914726467016
ENSG00000157216	3.2609254086097387e-15	8.845624544333333
ENSG00000134490	3.321879271665553e-15	8.200467883366318
ENSG00000170502	3.363137439942551e-15	8.724421501861821
ENSG00000143870	3.394412015209058e-15	8.915978567617064
ENSG00000170049	3.5332793604092545e-15	6.4321390083326655
ENSG00000250978	3.5441904005369082e-15	3.768092294790023
ENSG00000026103	3.689091308041708e-15	7.7475807907281045
ENSG00000223704	3.757922320628018e-15	7.571526882077522
ENSG00000256594	3.839825542566801e-15	8.21530940057199
ENSG00000143793	3.923486926828682e-15	8.470476138397196
ENSG00000239268	3.972097074998241e-15	4.564432085567253
ENSG00000182319	4.0089436200992736e-15	6.984450894857746
ENSG00000100360	4.0461268706282866e-15	8.705908856056706
ENSG00000146350	4.134214262782643e-15	7.9022568765299805
ENSG00000241469	4.134214262782701e-15	2.779230827579289
ENSG00000124422	4.172541890924329e-15	8.902304706276652
ENSG00000205763	4.224190422185541e-15	7.147979545360833
ENSG00000186187	4.224190422185541e-15	7.512124426837093
ENSG00000095585	4.2633396760029345e-15	8.835999265988871
ENSG00000226851	4.2633396760029345e-15	6.092342766984443
ENSG00000250493	4.2633396760029345e-15	5.860775316681705
ENSG00000120802	4.437157979837971e-15	8.85624218096863
ENSG00000244436	4.437157979837971e-15	2.769928606593631
ENSG00000145194	4.675029289895121e-15	8.463371330696129
ENSG00000131089	4.7765884697366554e-15	8.722638942102233
ENSG00000232712	4.8207763239204005e-15	5.625350450340069
ENSG00000108774	4.880320431844733e-15	8.52967677098391
ENSG00000168807	4.925453428048406e-15	8.316682275135989
ENSG00000129353	4.9709975516079574e-15	8.69322735300713
ENSG00000226200	4.9709975516079574e-15	8.196673747777396
ENSG00000206120	5.032368957216133e-15	6.05244665226095
ENSG00000160789	5.032368957216133e-15	8.920027150613016
ENSG00000261435	5.078886769839633e-15	5.011045389875849
ENSG00000204131	5.125828124449061e-15	6.2469402895546455
ENSG00000099994	5.237026444248307e-15	6.924782521856878
ENSG00000262703	5.4000144960331845e-15	3.7000678619725105
ENSG00000138796	5.5679971850230034e-15	8.684137828724392
ENSG00000134109	5.636622344315618e-15	8.936221482596823
ENSG00000087008	5.688637343601656e-15	8.324648000710338
ENSG00000166025	5.741125108985174e-15	6.800301811563719
ENSG00000257221	5.741125108985174e-15	7.872023788907231
ENSG00000005189	5.741125108985174e-15	7.623412116713012
ENSG00000110080	5.865458923177775e-15	7.629767570201343
ENSG00000270012	5.9924443072293186e-15	7.630119593260568
ENSG00000150873	5.9924443072293186e-15	3.336892239097993
ENSG00000123130	6.178562221401816e-15	8.64265964047404
ENSG00000086730	6.178562221401816e-15	8.801090131377867
ENSG00000102921	6.235499732872231e-15	8.814228238656558
ENSG00000149679	6.235499732872231e-15	8.378807692010264
ENSG00000047346	6.370371581777296e-15	8.93217289960087
ENSG00000064787	6.370371581777296e-15	8.167896939333625
ENSG00000272016	6.370371581777386e-15	6.651719722321299
ENSG00000165168	6.56804362395881e-15	8.886110374292846
ENSG00000272143	6.628514681437758e-15	5.094908073486081
ENSG00000115758	6.709996550225448e-15	8.93217289960087
ENSG00000126249	6.709996550225448e-15	8.1279708438357
ENSG00000151151	6.9816861668883144e-15	8.470476138397197
ENSG00000270681	7.132439275797523e-15	7.151632916477426
ENSG00000008294	7.581053458570753e-15	8.855249822677791
ENSG00000139239	7.650700196484979e-15	8.152464498633494
ENSG00000181163	7.887438439224839e-15	8.948367231584678
ENSG00000169116	7.984141045552175e-15	8.928124316604919
ENSG00000102265	8.057433423136796e-15	8.868387929956484
ENSG00000226029	8.156188266130975e-15	6.259282974279374
ENSG00000247011	8.306559741133537e-15	2.661908373508107
ENSG00000241556	8.408320901348076e-15	6.392060397763352
ENSG00000197647	8.485446582397768e-15	8.003433148852174
ENSG00000214226	8.563268917106465e-15	7.756350705779562
ENSG00000101888	8.589365575982314e-15	8.583379858054721
ENSG00000117411	8.668126424005951e-15	8.716526492692003
ENSG00000273056	8.935834532140647e-15	5.48384199098611
ENSG00000003096	9.017723138875048e-15	4.613567403201454
ENSG00000137337	9.017723138875048e-15	8.818276821652509
ENSG00000053918	9.211681682601737e-15	8.504392914717364
ENSG00000127483	9.296059145555474e-15	8.928124316604919
ENSG00000104687	9.296059145555474e-15	8.742881857081988
ENSG00000102001	9.49591128635357e-15	7.339352880113581
ENSG00000135913	9.49591128635357e-15	8.446184640421487
ENSG00000138036	9.49591128635357e-15	8.387238455241803
ENSG00000173064	9.582852014746146e-15	8.855249822677791
ENSG00000105146	9.699993453274756e-15	6.820169332540438
ENSG00000083845	9.788773909312482e-15	8.944318648588725
ENSG00000114942	9.788773909312482e-15	8.948367231584678
ENSG00000139116	9.788773909312623e-15	8.750979023073892
ENSG00000156976	9.908393727448588e-15	8.944318648588725
ENSG00000212978	1.0090527478872395e-14	8.136068009827603
ENSG00000173581	1.0090527478872395e-14	8.551983552377946
ENSG00000176371	1.0307186956073826e-14	8.45102342488619
ENSG00000181444	1.0401437496280221e-14	7.9353705801420915
ENSG00000204104	1.062466862400787e-14	8.397399487647986
ENSG00000175279	1.0721777255022027e-14	7.125770339618993
ENSG00000184905	1.0721777255022027e-14	4.958611161204642
ENSG00000198108	1.085261622499506e-14	8.739825632376874
ENSG00000255547	1.0951776095096823e-14	3.7931216517641055
ENSG00000225855	1.1288796428392873e-14	8.251623640546072
ENSG00000270673	1.1288796428392873e-14	6.890593854472295
ENSG00000196998	1.1530766695065741e-14	8.791464853033405
ENSG00000104979	1.188532162797454e-14	8.859298405673744
ENSG00000164334	1.188532162797454e-14	3.956747522622427
ENSG00000198157	1.1885321627974877e-14	8.292847381389393
ENSG00000184293	1.2103185055989751e-14	8.701860273060754
ENSG00000179862	1.2139875981478861e-14	6.533218412013003
ENSG00000163517	1.2139875981478861e-14	7.777814995119902
ENSG00000269890	1.2250607195219715e-14	6.391086827147314
ENSG00000258118	1.2399797237980506e-14	2.7704574418299797
ENSG00000214097	1.2626942813523446e-14	5.110199378986281
ENSG00000119900	1.278064439743989e-14	8.810179655660605
ENSG00000260990	1.2780644397440072e-14	5.509597449446655
ENSG00000110092	1.2858184576662006e-14	8.815756351009114
ENSG00000006704	1.2897128194722855e-14	5.879853565386918
ENSG00000102057	1.3293008541214843e-14	7.560424331028037
ENSG00000235065	1.3577219985624079e-14	7.785121959643053
ENSG00000236133	1.3577219985624079e-14	4.205315265258943
ENSG00000165006	1.399364300300513e-14	8.777790991692996
ENSG00000094975	1.4422636182652932e-14	8.891687069641355
ENSG00000187735	1.4553840824173473e-14	8.87549273765755
ENSG00000155592	1.4553840824173473e-14	8.114885027141954
ENSG00000188153	1.4864572688687356e-14	8.137442845513352
ENSG00000238061	1.4864572688687356e-14	6.013799486014098
ENSG00000234222	1.4864572688687356e-14	6.847449435420927
ENSG00000215595	1.53198365706639e-14	6.223494176277567
ENSG00000228643	1.53198365706639e-14	5.175196421370852
ENSG00000044446	1.5599555987598067e-14	8.741353744729432
ENSG00000223797	1.578882307529978e-14	7.5531372432618875
ENSG00000103066	1.5932255442406015e-14	8.725159412745626
ENSG00000105649	1.612549593903013e-14	7.624516038664397
ENSG00000032389	1.6271938966951434e-14	8.621345217370841
ENSG00000068650	1.6271938966951434e-14	8.691163486592849
ENSG00000109466	1.676960285708636e-14	8.516336506883135
ENSG00000101443	1.6921802963249712e-14	5.595655855898699
ENSG00000114023	1.7126853831529774e-14	8.761596659709188
ENSG00000102882	1.712685383153026e-14	8.767173355057698
ENSG00000099385	1.728224554299955e-14	8.026860850106806
ENSG00000149823	1.749159555713933e-14	8.878013208300944
ENSG00000182749	1.749159555713933e-14	8.005441845833717
ENSG00000150938	1.7650244696582622e-14	7.770636612509409
ENSG00000147121	1.8354253519499076e-14	8.296764523967793
ENSG00000163875	1.8576381433167716e-14	8.731728466384972
ENSG00000136928	1.857638143316798e-14	4.171813186823046
ENSG00000224858	1.8744712217047197e-14	5.604960681079052
ENSG00000266258	1.9143346061307387e-14	2.555777066735733
ENSG00000103496	1.9143346061307387e-14	8.647164827699108
ENSG00000130511	1.931673332834727e-14	8.681081604019274
ENSG00000085465	2.032886251716421e-14	8.06010487736742
ENSG00000188906	2.032886251716421e-14	8.788944382390012
ENSG00000100316	2.032886251716421e-14	8.948367231584678
ENSG00000163754	2.1586587743989123e-14	8.84715265668589
ENSG00000065970	2.178173844074767e-14	8.677568775085046
ENSG00000116990	2.2044643298124136e-14	7.519685838767273
ENSG00000256917	2.2715649817168782e-14	5.323193333163156
ENSG00000108239	2.3688953728194788e-14	8.489647545253511
ENSG00000143498	2.4118545350158218e-14	8.266237569592375
ENSG00000132640	2.4118545350158218e-14	8.873964625304993
ENSG00000171827	2.4629434973618e-14	5.82234834173743
ENSG00000149485	2.4851635070706996e-14	8.046242847213277
ENSG00000143258	2.6148547913827142e-14	8.773742408697043
ENSG00000207954	2.6384231506782114e-14	5.8938229050716044
ENSG00000182196	2.7185046083465527e-14	6.231516259689533
ENSG00000259026	2.751202906869713e-14	4.571038874594824
ENSG00000149926	2.7759803950639875e-14	5.127381178950692
ENSG00000067445	2.7759803950639875e-14	7.562180031539961
ENSG00000130312	2.809359007179987e-14	8.807659185017213
ENSG00000242712	2.8346519223011905e-14	5.251558105550919
ENSG00000103148	2.8601689496282106e-14	8.67451255037993
ENSG00000196154	2.894543649427137e-14	8.740615833845625
ENSG00000254754	2.894543649427137e-14	2.6778001286947117
ENSG00000235501	2.946869494731934e-14	5.755295231277971
ENSG00000116668	2.982269504401407e-14	8.729207995741579
ENSG00000179222	3.0361557132612453e-14	8.907881401625161
ENSG00000106948	3.0361557132612453e-14	8.859298405673744
ENSG00000138286	3.0452294469642057e-14	8.657325860105288
ENSG00000121406	3.0452294469642057e-14	8.249507483546848
ENSG00000177084	3.1002350488504564e-14	8.769693825701092
ENSG00000129691	3.1002350488504564e-14	8.6629025554538
ENSG00000162373	3.1656450988570014e-14	6.509655317739558
ENSG00000104921	3.1656450988570014e-14	8.018588720708847
ENSG00000245017	3.1940920527765956e-14	6.026303171539962
ENSG00000177337	3.261450388768859e-14	5.208491651593096
ENSG00000243452	3.261450388768859e-14	8.680089245728439
ENSG00000268592	3.261450388768859e-14	4.392842939884678
ENSG00000156170	3.3601081152924225e-14	8.663894913744633
ENSG00000100991	3.3902740768036995e-14	8.849673127329284
ENSG00000149256	3.40038850827482e-14	7.9505084193923725
ENSG00000117697	3.430910332725156e-14	8.667407742678863
ENSG00000248757	3.4309103327252293e-14	3.779385953546926
ENSG00000112218	3.461701760699677e-14	8.146817086880452
ENSG00000130340	3.534610075585676e-14	8.505973317654867
ENSG00000132824	3.5663172068542003e-14	8.882061791296895
ENSG00000241743	3.576948330209223e-14	1.960390529885353
ENSG00000230852	3.7180241548513295e-14	2.192978132108989
ENSG00000258056	3.7849694347205e-14	8.047841675970368
ENSG00000022277	3.7849694347205e-14	8.78436004533234
ENSG00000156738	3.864572652534198e-14	7.795335616802548
ENSG00000102100	3.864572652534198e-14	8.769158071639371
ENSG00000143401	3.9458229812993675e-14	8.863346988669695
ENSG00000142327	4.0648186757176106e-14	8.8795413206535
ENSG00000162073	4.0648186757176106e-14	7.276541842940444
ENSG00000116977	4.1502099450163173e-14	8.757548076713238
ENSG00000177096	4.1873443716755877e-14	8.470019534168081
ENSG00000114270	4.1873443716755877e-14	8.353444685911112
ENSG00000143815	4.22480574151103e-14	8.811707768013164
ENSG00000189362	4.313502993040574e-14	8.591020419817509
ENSG00000126217	4.4040321915975585e-14	7.598711129900584
ENSG00000170832	4.4434004105571335e-14	8.512490080709266
ENSG00000172296	4.4434004105571335e-14	6.203366446309816
ENSG00000126107	4.48311490094972e-14	8.814228238656558
ENSG00000088970	4.48311490094972e-14	8.709957439052657
ENSG00000052850	4.536611378497524e-14	4.758747257934295
ENSG00000214274	4.536611378497556e-14	7.7122334777075725
ENSG00000236830	4.5771455246167245e-14	4.2961552837317445
ENSG00000199933	4.673116340304846e-14	4.16565010910988
ENSG00000185436	4.714850350306321e-14	8.811707768013164
ENSG00000180209	4.8136613242464226e-14	5.0465675187470405
ENSG00000130433	4.8566301047948334e-14	5.855835091791009
ENSG00000177888	4.914509419979396e-14	8.659846330748683
ENSG00000135116	4.914509419979396e-14	5.948929963541837
ENSG00000268798	4.914509419979501e-14	6.24950606493489
ENSG00000106018	4.914509419979501e-14	6.714721157021248
ENSG00000180998	4.95836384222773e-14	6.612403060699892
ENSG00000165678	5.062193924861679e-14	8.907881401625161
ENSG00000206549	5.062193924861679e-14	6.372733129001246
ENSG00000132688	5.214243486720852e-14	7.997629915752899
ENSG00000004975	5.214243486720852e-14	8.737305161733481
ENSG00000187479	5.3233431412004486e-14	8.253452936310325
ENSG00000177932	5.531948560475274e-14	5.970492441025794
ENSG00000231007	5.6475850378334893e-14	6.232833709722122
ENSG00000248319	5.6475850378335695e-14	2.9242218140025282
ENSG00000223387	5.6475850378335695e-14	4.319201860041991
ENSG00000272369	5.697868603094643e-14	6.701028487789383
ENSG00000143443	5.765599174990447e-14	8.313090296369152
ENSG00000262155	5.920902777482163e-14	4.670134287568338
ENSG00000153291	5.938410771298298e-14	6.980012692942031
ENSG00000213609	5.991240959906082e-14	6.526038340365793
ENSG00000257241	5.991240959906082e-14	3.229320672993953
ENSG00000224545	6.116316437395256e-14	2.916316544567377
ENSG00000260855	6.170703431822946e-14	4.277128096226057
ENSG00000103544	6.225566200974522e-14	8.764117130352583
ENSG00000115524	6.299463730095073e-14	8.940270065592774
ENSG00000069712	6.299463730095073e-14	7.039596003441832
ENSG00000128708	6.355452610376024e-14	8.741353744729432
ENSG00000184925	6.682094520431029e-14	7.668889476222162
ENSG00000143412	6.682094520431029e-14	8.192663467358035
ENSG00000100297	6.74142757435532e-14	8.81323588036572
ENSG00000218426	6.881894583850398e-14	8.383848633297053
ENSG00000261786	6.881894583850398e-14	8.745402327725383
ENSG00000228925	6.942972596780482e-14	6.554278701534645
ENSG00000139219	7.025240246746696e-14	4.672409366498839
ENSG00000240342	7.235128525025044e-14	8.374275645537537
ENSG00000148803	7.235128525025044e-14	8.403634944047694
ENSG00000177119	7.29928945674914e-14	8.77122193805365
ENSG00000021826	7.517228561071878e-14	7.952923615652678
ENSG00000140988	7.606185645084854e-14	8.944318648588725
ENSG00000214711	7.673582336482561e-14	6.230643498122369
ENSG00000175782	7.673582336482561e-14	8.567185526070915
ENSG00000197958	7.741566464681054e-14	8.936221482596823
ENSG00000271420	7.902508921297366e-14	2.5766908740864594
ENSG00000115266	7.902508921297366e-14	7.9767497418028315
ENSG00000256287	7.995949232932361e-14	3.293184146039095
ENSG00000167900	8.138151206626999e-14	8.353321678921635
ENSG00000111540	8.210182249103543e-14	8.512287923887184
ENSG00000136715	8.210182249103543e-14	8.741889498791155
ENSG00000203666	8.210182249103543e-14	8.408017124283283
ENSG00000239559	8.307200081137627e-14	7.181824488507423
ENSG00000100092	8.307200081137804e-14	8.381661759893294
ENSG00000138780	8.307200081137804e-14	8.424413613089174
ENSG00000197747	8.380702752379074e-14	8.757548076713238
ENSG00000183943	8.479702360187627e-14	8.38058469718957
ENSG00000204387	8.554706203629501e-14	8.899784235633259
ENSG00000205143	8.554706203629501e-14	5.14895642024689
ENSG00000257167	8.809463286807996e-14	7.167085790392896
ENSG00000198795	8.887335396296674e-14	4.977529832576171
ENSG00000140563	8.913442940555674e-14	8.89420754028475
ENSG00000272677	8.992219088102927e-14	6.0914116376436525
ENSG00000269946	9.071680026387316e-14	4.889702677672072
ENSG00000115808	9.071680026387382e-14	8.681415201258911
ENSG00000210196	9.071680026387382e-14	8.861818876317137
ENSG00000198794	9.259784911682793e-14	8.93217289960087
ENSG00000231500	9.341571013660689e-14	8.948367231584678
ENSG00000128641	9.535178791998955e-14	8.498327201311799
ENSG00000112812	9.535178791998955e-14	8.78436004533234
ENSG00000226237	9.732732431522024e-14	7.1134025800790885
ENSG00000267401	9.732732431522024e-14	4.894742878953679
ENSG00000132589	9.818625719955308e-14	8.867395571665647
ENSG00000137070	9.818625719955308e-14	8.598046077685968
ENSG00000272129	9.818625719955308e-14	6.138398105842543
ENSG00000144895	9.905264558550586e-14	8.903832818629208
ENSG00000158813	9.905264558550727e-14	7.358532603986007
ENSG00000073584	1.0021953754072134e-13	8.721110829749675
ENSG00000253051	1.0021953754072277e-13	5.29371438340306
ENSG00000188878	1.0110357033156023e-13	8.065643270139338
ENSG00000242615	1.0110357033156023e-13	5.453150320559212
ENSG00000172568	1.0110357033156023e-13	6.420205410841818
ENSG00000251286	1.031962526827888e-13	2.345057678033867
ENSG00000157680	1.0410610591428e-13	8.43582145119322
ENSG00000156802	1.0625989506501354e-13	8.686122545306063
ENSG00000078674	1.1037669580146257e-13	8.873964625304993
ENSG00000273145	1.1364984988376262e-13	6.360371576466881
ENSG00000152402	1.159976749968206e-13	7.725197621937293
ENSG00000169241	1.159976749968206e-13	8.849673127329284
ENSG00000116147	1.1633694969040922e-13	5.44872924733463
ENSG00000072501	1.1943467449797932e-13	8.849673127329284
ENSG00000215086	1.2083734844726406e-13	4.710063919109386
ENSG00000180228	1.2189997491759327e-13	8.786423911746619
ENSG00000173401	1.2189997491759327e-13	6.297998007882554
ENSG00000116857	1.2189997491759327e-13	8.810179655660605
ENSG00000225806	1.2297179109840142e-13	6.1172725409714825
ENSG00000132780	1.2297179109840142e-13	8.8795413206535
ENSG00000173698	1.2405287507938021e-13	4.193262924862672
ENSG00000164754	1.2550887315556436e-13	8.833478795345478
ENSG00000077235	1.2550887315556436e-13	8.83195068299292
ENSG00000158793	1.2550887315556436e-13	8.695291219421408
ENSG00000260177	1.2661188935475043e-13	3.0455983935578126
ENSG00000160753	1.2809742044479965e-13	8.567185526070915
ENSG00000136383	1.2922280596284994e-13	7.886819998018614
ENSG00000178026	1.2922280596285133e-13	7.224019369677542
ENSG00000142765	1.2922280596285133e-13	8.895735652637308
ENSG00000105676	1.303579142510521e-13	8.757012322651516
ENSG00000273008	1.3035791425105396e-13	6.5544292609849775
ENSG00000105467	1.3188665902842417e-13	5.2079413004912825
ENSG00000260401	1.3188665902842606e-13	7.294240524633344
ENSG00000173273	1.3421289341214034e-13	8.794977681967636
ENSG00000129474	1.3578608657332558e-13	6.60831415266408
ENSG00000255121	1.369778698976054e-13	7.255631733481413
ENSG00000120509	1.369778698976054e-13	8.606678997739593
ENSG00000111452	1.369778698976054e-13	7.0286084446774435
ENSG00000188342	1.3858293007063558e-13	8.738297520024316
ENSG00000115286	1.3858293007063558e-13	8.783367687041503
ENSG00000139626	1.41025261211012e-13	8.924075733608968
ENSG00000179029	1.4143641151133805e-13	8.588754396581146
ENSG00000160051	1.4392818536400982e-13	7.648760800635441
ENSG00000163584	1.4392818536401086e-13	8.863346988669695
ENSG00000130939	1.451902121594605e-13	8.821333046357623
ENSG00000227431	1.451902121594605e-13	4.1967818665353995
ENSG00000164741	1.451902121594605e-13	8.176883333383888
ENSG00000213402	1.4561330134477975e-13	8.67357248267404
ENSG00000250519	1.4688985732642965e-13	4.975407179770493
ENSG00000271430	1.4817741793955786e-13	8.388968724416447
ENSG00000231193	1.512250468279641e-13	4.8133060601169175
ENSG00000069275	1.525499670464569e-13	8.8714441546616
ENSG00000162522	1.525499670464569e-13	8.355555288330056
ENSG00000167393	1.525499670464569e-13	8.586436082759835
ENSG00000139641	1.5568600298673617e-13	8.911929984621112
ENSG00000107864	1.5568600298673617e-13	8.582387499763884
ENSG00000072506	1.570493474352966e-13	8.78436004533234
ENSG00000188559	1.570493474352966e-13	8.615311917793216
ENSG00000273230	1.6027630907530532e-13	7.620938047905915
ENSG00000270006	1.6167917214464763e-13	5.963924555353332
ENSG00000103275	1.6167917214464763e-13	8.742346103020267
ENSG00000102886	1.6356845492293787e-13	6.674296071417653
ENSG00000239183	1.6356845492294077e-13	6.009605289124759
ENSG00000117519	1.6644315519480254e-13	7.9785169723470295
ENSG00000176320	1.6838716437996972e-13	6.828111237471505
ENSG00000231738	1.6985980770677054e-13	5.287273607050492
ENSG00000183291	1.6985980770677054e-13	8.911929984621112
ENSG00000171428	1.7134511435377623e-13	7.8372829463529525
ENSG00000139613	1.7134511435377623e-13	8.84715265668589
ENSG00000089876	1.7184304910451092e-13	8.676040662732488
ENSG00000198053	1.7334540673604132e-13	8.510759811534625
ENSG00000104331	1.7334540673604132e-13	8.859298405673744
ENSG00000049319	1.7486067867537e-13	5.304232547077089
ENSG00000222222	1.7486067867537125e-13	4.126280606651568
ENSG00000166484	1.7486067867537125e-13	8.424413613089174
ENSG00000272994	1.7486067867537125e-13	8.453289448122554
ENSG00000234160	1.7690131880445832e-13	7.399630575404018
ENSG00000268362	1.7690131880446082e-13	6.440796093580337
ENSG00000068784	1.7690131880446082e-13	8.661831047330354
ENSG00000234498	1.784471497944037e-13	6.323818875124156
ENSG00000143575	1.8746104752444532e-13	8.899784235633259
ENSG00000164056	1.8746104752444532e-13	8.017785648000789
ENSG00000272663	1.8746104752444532e-13	5.208241798641734
ENSG00000131470	1.8909756571897482e-13	7.7743743335276205
ENSG00000136830	1.9297093798145415e-13	7.793002980804517
ENSG00000269165	1.969223000152005e-13	5.78804809158286
ENSG00000128408	1.9863999643426735e-13	5.818054217345756
ENSG00000163888	1.9863999643426735e-13	5.746528795384132
ENSG00000272599	1.9863999643426735e-13	5.557762272729196
ENSG00000117362	1.9863999643426735e-13	8.8714441546616
ENSG00000186275	2.003724234665075e-13	8.15876067904622
ENSG00000271734	2.0270545508635994e-13	4.0615592629591575
ENSG00000158458	2.0865552822232858e-13	8.433503137371911
ENSG00000185668	2.104738030048679e-13	3.3032411055435182
ENSG00000237991	2.1292242367054625e-13	6.494967532668947
ENSG00000267381	2.1477725004750495e-13	4.133043744801933
ENSG00000102780	2.1477725004750646e-13	7.522050888593247
ENSG00000273107	2.1664796147697256e-13	4.783708978530513
ENSG00000164258	2.210754826999352e-13	8.760068547356632
ENSG00000226086	2.210754826999352e-13	5.428723266192893
ENSG00000116918	2.2107548269993833e-13	8.689178770011178
ENSG00000229809	2.2107548269993833e-13	8.437551720367864
ENSG00000166913	2.2300011559598353e-13	8.899784235633259
ENSG00000164904	2.2300011559598353e-13	8.421690985623695
ENSG00000111726	2.275552234136248e-13	8.53983780339009
ENSG00000185519	2.2953530383746334e-13	2.7069119669670942
ENSG00000101199	2.3220178385674063e-13	8.907881401625161
ENSG00000017621	2.342216081963432e-13	7.233587498754113
ENSG00000135093	2.4107991560540386e-13	8.372853542265247
ENSG00000136997	2.4599782383446477e-13	8.910401872268555
ENSG00000242013	2.4813557062394426e-13	7.35315918222863
ENSG00000163995	2.4813557062394426e-13	5.341744010636107
ENSG00000205771	2.5029157942893133e-13	6.597359618522584
ENSG00000125319	2.531949304236789e-13	7.295871433050008
ENSG00000260296	2.531949304236789e-13	7.289646085453775
ENSG00000162267	2.531949304236825e-13	6.659524147165889
ENSG00000176896	2.628613795336013e-13	8.318078947070994
ENSG00000101294	2.628613795336013e-13	8.928124316604919
ENSG00000237434	2.659080083050947e-13	4.276382323717328
ENSG00000008869	2.6821573644578654e-13	8.863346988669695
ENSG00000261438	2.705431518668615e-13	3.406685105157191
ENSG00000078814	2.705431518668615e-13	7.946091347009863
ENSG00000189143	2.7367728237447737e-13	5.632181566191365
ENSG00000005379	2.7367728237447737e-13	8.39691602417121
ENSG00000172687	2.7605127858679236e-13	6.362360421567881
ENSG00000165795	2.7605127858679236e-13	8.486722760965947
ENSG00000060237	2.7605127858679236e-13	8.87549273765755
ENSG00000160972	2.7605127858679236e-13	8.310824273132788
ENSG00000271147	2.7924812429579185e-13	8.019756042405739
ENSG00000237316	2.7924812429579185e-13	2.4900797105182257
ENSG00000188266	2.8411174914821797e-13	8.006082181065327
ENSG00000204923	2.8411174914822e-13	8.39966551088435
ENSG00000161031	2.8411174914822e-13	5.0411730715950025
ENSG00000094914	2.8657469447346385e-13	8.783367687041503
ENSG00000067992	2.898912984131746e-13	8.07035061418649
ENSG00000205339	2.932456296992754e-13	8.928124316604919
ENSG00000173085	2.9834878855425133e-13	8.37628722136687
ENSG00000125818	2.9834878855425133e-13	8.825381629353576
ENSG00000078725	3.009330060861418e-13	4.301816675417404
ENSG00000010404	3.0179929210205153e-13	8.899784235633259
ENSG00000117215	3.070487265867321e-13	7.469812397717526
ENSG00000090776	3.1059810924705416e-13	7.317399238547816
ENSG00000228903	3.1328658581173873e-13	8.537317332746698
ENSG00000125089	3.196489786606769e-13	8.719582717397117
ENSG00000268218	3.196489786606769e-13	7.605754500032533
ENSG00000255438	3.224144442414197e-13	6.387898405167133
ENSG00000184939	3.224144442414197e-13	8.519594888410335
ENSG00000141560	3.224144442414197e-13	8.734248937028365
ENSG00000101974	3.289589881782201e-13	8.7752705210496
ENSG00000155660	3.289589881782201e-13	8.93217289960087
ENSG00000249453	3.2895898817822243e-13	5.657326464711331
ENSG00000147027	3.318036070012072e-13	4.785678671765999
ENSG00000179632	3.318036070012072e-13	8.80918729736977
ENSG00000139624	3.318036070012072e-13	8.621345217370841
ENSG00000136731	3.34672402698189e-13	8.920027150613016
ENSG00000118308	3.356340753968382e-13	8.89420754028475
ENSG00000138085	3.356340753968382e-13	8.87549273765755
ENSG00000223722	3.414614170371578e-13	4.96643088277009
ENSG00000136810	3.48385761405349e-13	8.907881401625161
ENSG00000147324	3.483857614053515e-13	7.420059983822105
ENSG00000271086	3.513954196371419e-13	4.621931811178784
ENSG00000143554	3.5851769930131597e-13	8.77122193805365
ENSG00000147144	3.5851769930131597e-13	8.500677928961052
ENSG00000181852	3.5851769930131597e-13	8.773206654635322
ENSG00000164032	3.6265108455935227e-13	8.907881401625161
ENSG00000187446	3.6578182917192816e-13	8.84715265668589
ENSG00000207146	3.6893913665407974e-13	3.846290182161026
ENSG00000125962	3.7641073395705546e-13	8.500880085783136
ENSG00000180592	3.764107339570635e-13	5.043954124969333
ENSG00000225938	3.7965819276244155e-13	2.67297183224362
ENSG00000230188	3.840310095560691e-13	4.457298888325657
ENSG00000142279	3.8734307350288024e-13	5.5850960053798895
ENSG00000228205	3.8734307350288024e-13	7.3547765532172695
ENSG00000181192	3.906832102036791e-13	8.81323588036572
ENSG00000185267	3.906832102036791e-13	8.108395123335217
ENSG00000108387	3.9858735025017357e-13	6.938474115803679
ENSG00000196507	3.9858735025017357e-13	8.639603415768926
ENSG00000197279	4.0202276084686477e-13	8.171898786324912
ENSG00000107104	4.0664861518789245e-13	8.915978567617064
ENSG00000241324	4.0664861518789245e-13	6.8733461263591655
ENSG00000143761	4.101523002348605e-13	8.940270065592774
ENSG00000125817	4.101523002348605e-13	8.731728466384972
ENSG00000185567	4.1368565202458856e-13	4.99793816808814
ENSG00000247373	4.1844336257863326e-13	7.536778722864219
ENSG00000100626	4.1844336257863326e-13	4.779304708465976
ENSG00000184007	4.1844336257863326e-13	8.903832818629208
ENSG00000253284	4.220468993729972e-13	2.1531313589258136
ENSG00000237840	4.220468993729972e-13	6.4854751523610314
ENSG00000232648	4.220468993729972e-13	5.0337601654800075
ENSG00000136021	4.220468993729972e-13	8.910401872268555
ENSG00000173442	4.4686218704623345e-13	8.924075733608968
ENSG00000197265	4.4686218704623345e-13	8.688186411720343
ENSG00000136636	4.5199462268873895e-13	8.863346988669695
ENSG00000237765	4.558819276891979e-13	7.8447596538702475
ENSG00000226856	4.59802085719914e-13	5.37286601273319
ENSG00000221164	4.59802085719914e-13	5.262451062193661
ENSG00000150054	4.650805392676248e-13	6.722606579603749
ENSG00000089159	4.650805392676248e-13	8.685665941076948
ENSG00000153446	4.650805392676248e-13	3.740920370660988
ENSG00000175215	4.69078418271521e-13	8.895735652637308
ENSG00000185686	4.731100675905531e-13	7.482617548634854
ENSG00000157870	4.731100675905531e-13	8.374302504785199
ENSG00000102931	4.785386159841313e-13	8.707972722470984
ENSG00000233230	4.826501557325288e-13	7.376717323543727
ENSG00000168028	4.881862559373678e-13	8.948367231584678
ENSG00000196118	4.96607611671439e-13	5.59485914902887
ENSG00000205022	5.023009952288207e-13	6.887066703361342
ENSG00000198860	5.023009952288277e-13	8.806666826726374
ENSG00000126583	5.109615441574803e-13	3.692904925828288
ENSG00000158555	5.168165962188192e-13	8.43177286819727
ENSG00000154845	5.168165962188192e-13	8.77473476698788
ENSG00000175643	5.168165962188192e-13	7.567882612725741
ENSG00000203705	5.212511068568266e-13	8.71301366375777
ENSG00000198755	5.257230054031968e-13	8.940270065592774
ENSG00000169188	5.257230054031968e-13	8.499351973430578
ENSG00000104267	5.317442309706138e-13	8.016360665880706
ENSG00000101849	5.317442309706138e-13	8.788944382390012
ENSG00000221817	5.317442309706138e-13	8.422885500736616
ENSG00000176978	5.363045757088929e-13	8.936221482596823
ENSG00000249353	5.363045757088929e-13	7.79020120350643
ENSG00000236854	5.470953767723187e-13	3.5854494149040375
ENSG00000272970	5.517850595311561e-13	4.3797298381973455
ENSG00000197119	5.517850595311561e-13	7.934834826080369
ENSG00000137478	5.53357048578696e-13	8.899784235633259
ENSG00000213523	5.580994689817592e-13	8.75601996436068
ENSG00000147852	5.628818243011427e-13	6.971436188415766
ENSG00000111707	5.628818243011427e-13	8.810715409722327
ENSG00000179604	5.628818243011427e-13	7.228069980412146
ENSG00000132646	5.791156860013679e-13	8.814763992718278
ENSG00000136521	5.791156860013761e-13	8.883589903649453
ENSG00000206561	5.791156860013761e-13	8.267229927883212
ENSG00000082293	5.958094046811298e-13	4.845923633965483
ENSG00000097046	5.958094046811298e-13	8.288060887509637
ENSG00000248544	6.0777545352717e-13	6.288245635079288
ENSG00000112787	6.129757623337396e-13	8.825381629353576
ENSG00000172379	6.129757623337396e-13	8.451207155888687
ENSG00000197557	6.182197879286991e-13	8.192291567541806
ENSG00000205683	6.182197879286991e-13	7.5421801409812055
ENSG00000262165	6.199775735672457e-13	3.26848611014738
ENSG00000236796	6.252804498571402e-13	5.373277492720637
ENSG00000186918	6.252804498571535e-13	8.821333046357623
ENSG00000136738	6.306278891894222e-13	8.437551720367864
ENSG00000226828	6.306278891894222e-13	2.8353765517407377
ENSG00000243224	6.306278891894222e-13	6.470170902672096
ENSG00000116127	6.487792730030963e-13	8.802618243730425
ENSG00000117691	6.487792730030963e-13	8.841575961337382
ENSG00000249734	6.693389838900605e-13	3.206945051103585
ENSG00000035403	6.75056413110283e-13	8.558096001788176
ENSG00000127184	6.750564131102877e-13	8.920027150613016
ENSG00000270110	6.808218226061912e-13	5.482491563126312
ENSG00000177600	7.144180281107947e-13	8.936221482596823
ENSG00000135473	7.144180281108073e-13	8.895735652637308
ENSG00000231028	7.144180281108073e-13	5.5674607606893955
ENSG00000107902	7.205135610895386e-13	8.424211456267088
ENSG00000189157	7.225567387091161e-13	6.173687996021534
ENSG00000248300	7.287204888077267e-13	2.401405391835056
ENSG00000189343	7.287204888077267e-13	8.907881401625161
ENSG00000182518	7.349358929963133e-13	7.9955764422589475
ENSG00000176834	7.412033761204332e-13	7.004323286030712
ENSG00000229414	7.496417726821054e-13	2.8533755341369815
ENSG00000272841	7.496417726821054e-13	6.3837551112727375
ENSG00000237857	7.496417726821161e-13	7.83715706051568
ENSG00000119943	7.560324447934504e-13	8.465689644517438
ENSG00000100221	7.560324447934504e-13	8.821333046357623
ENSG00000143198	7.711529071207073e-13	8.84715265668589
ENSG00000118181	7.711529071207128e-13	8.940270065592774
ENSG00000102387	7.777236959697539e-13	6.1378012724583515
ENSG00000205791	7.843494849214569e-13	6.408003324359247
ENSG00000213755	7.932702073366072e-13	4.486552311191087
ENSG00000197779	8.000260931958346e-13	8.367733451145853
ENSG00000091428	8.091219416325688e-13	8.81881257571423
ENSG00000147853	8.091219416325688e-13	8.867395571665647
ENSG00000267868	8.16010430781719e-13	3.4314648354049853
ENSG00000184992	8.229565288693281e-13	8.702396027122475
ENSG00000177383	8.393907888789992e-13	8.81881257571423
ENSG00000261114	8.561473668482456e-13	8.429911158605076
ENSG00000196096	8.634289590590868e-13	4.321993024453963
ENSG00000203832	8.634289590590868e-13	8.151524430927603
ENSG00000136149	8.634289590590868e-13	7.913448235635222
ENSG00000141294	8.634289590590868e-13	6.587687999175762
ENSG00000092841	8.881430971086402e-13	8.911929984621112
ENSG00000259562	9.058551598880189e-13	7.523353754350556
ENSG00000116584	9.058551598880253e-13	8.920027150613016
ENSG00000107014	9.135518498385345e-13	6.438672153727186
ENSG00000104695	9.13551849838541e-13	8.747922798368778
ENSG00000108468	9.13551849838541e-13	8.71247790969605
ENSG00000237212	9.239141155895588e-13	5.398830627862762
ENSG00000073111	9.317615071175973e-13	8.681081604019274
ENSG00000153789	9.317615071175973e-13	8.104304351876216
ENSG00000243710	9.317615071175973e-13	5.15635329712418
ENSG00000106868	9.317615071175973e-13	7.863892758149972
ENSG00000078098	9.423266296778384e-13	6.06236697168082
ENSG00000127838	9.692570270580867e-13	8.617832388436613
ENSG00000227630	9.857766743565982e-13	2.867379821009346
ENSG00000178722	1.0053993840885246e-12	5.354003333744567
ENSG00000179057	1.0053993840885246e-12	6.121322319459249
ENSG00000090989	1.013926112072643e-12	8.761596659709188
ENSG00000112029	1.013926112072643e-12	8.406945616159838
ENSG00000143811	1.022523866884109e-12	8.821333046357623
ENSG00000248866	1.054666073798876e-12	7.707950324061592
ENSG00000155130	1.0636030386551112e-12	8.911929984621112
ENSG00000122359	1.0636030386551112e-12	8.8795413206535
ENSG00000134453	1.0636030386551112e-12	8.8795413206535
ENSG00000164236	1.0636030386551112e-12	5.123412861158633
ENSG00000087274	1.0726143821231036e-12	8.928124316604919
ENSG00000233560	1.0726143821231036e-12	5.058333086637193
ENSG00000173960	1.0847462572946066e-12	8.725159412745626
ENSG00000246334	1.0939335212810909e-12	7.830634742881
ENSG00000225135	1.0939335212811064e-12	6.706025782994127
ENSG00000149657	1.0939335212811064e-12	8.689714524072901
ENSG00000165533	1.147456675470862e-12	8.375013556421342
ENSG00000187231	1.147456675470862e-12	8.376287221366871
ENSG00000198286	1.147456675470862e-12	8.084175792701455
ENSG00000198342	1.157165349755705e-12	7.4844103589203215
ENSG00000155366	1.170235857944355e-12	8.388230813532639
ENSG00000234684	1.1801337996962978e-12	7.991735570665361
ENSG00000166411	1.1934590666995684e-12	8.797041548381916
ENSG00000234377	1.203549895205691e-12	5.612963561345185
ENSG00000125691	1.2137245141695285e-12	8.944318648588725
ENSG00000116198	1.2239836062053168e-12	8.776262879340436
ENSG00000129214	1.2482538693531444e-12	4.802940662284113
ENSG00000084112	1.2482538693531444e-12	8.77122193805365
ENSG00000249948	1.2623341698437056e-12	8.599960077863107
ENSG00000198612	1.2729966565058601e-12	8.76564524270514
ENSG00000034713	1.2729966565058601e-12	8.811707768013164
ENSG00000232860	1.2729966565058601e-12	6.938596905036753
ENSG00000211448	1.2837475885871456e-12	7.618114052286708
ENSG00000106211	1.2837475885871503e-12	8.89420754028475
ENSG00000163382	1.2837475885871503e-12	8.849673127329284
ENSG00000089248	1.2837475885871503e-12	8.915978567617064
ENSG00000082458	1.2837475885871503e-12	8.499351973430578
ENSG00000236801	1.2982209913140553e-12	7.078185256538691
ENSG00000158062	1.3091811050336682e-12	8.690706882363736
ENSG00000108187	1.3202320857714491e-12	8.011574172000948
ENSG00000230067	1.3351093536984459e-12	4.810515683307636
ENSG00000072401	1.3351093536984459e-12	8.47506047545487
ENSG00000134508	1.3463752418182633e-12	8.473584653687256
ENSG00000148187	1.3463752418182633e-12	8.806131072664654
ENSG00000132128	1.3577344835021055e-12	8.787416270037454
ENSG00000141665	1.3730266682534014e-12	5.664024202393049
ENSG00000123374	1.3846066965828151e-12	8.486670470381002
ENSG00000116062	1.3846066965828151e-12	8.825381629353576
ENSG00000267166	1.384606696582825e-12	7.026462448238321
ENSG00000224616	1.4001960571509717e-12	6.161592370748713
ENSG00000013016	1.4001960571509717e-12	8.682073962310112
ENSG00000101439	1.4120010811068817e-12	8.899784235633259
ENSG00000145626	1.4399275888149517e-12	3.703602216633702
ENSG00000202078	1.4399275888149517e-12	4.619175979592291
ENSG00000166908	1.4520614925307037e-12	8.735777049380923
ENSG00000259959	1.4642958013743684e-12	8.243983078783286
ENSG00000267193	1.4807658085199566e-12	3.7243796487795535
ENSG00000160752	1.4807658085199778e-12	8.77878334998383
ENSG00000259660	1.4807658085199778e-12	5.4570989007916
ENSG00000012048	1.4932375767070746e-12	8.524714979529728
ENSG00000178209	1.4932375767070746e-12	8.920027150613016
ENSG00000182551	1.52274094421679e-12	8.8795413206535
ENSG00000117625	1.52274094421679e-12	8.808651543308047
ENSG00000101811	1.5355598020008243e-12	8.365801025149125
ENSG00000169733	1.5355598020008243e-12	8.654269635400174
ENSG00000213096	1.5528165912319391e-12	7.9743397113693595
ENSG00000267373	1.5658840325373322e-12	4.19261074026095
ENSG00000147408	1.5790594517503061e-12	8.87549273765755
ENSG00000135953	1.6102269399564307e-12	8.655261993691008
ENSG00000261251	1.6102269399564307e-12	4.919442440423788
ENSG00000232453	1.6237686455902342e-12	6.5174008478940895
ENSG00000248780	1.6237686455902342e-12	2.6803579641171544
ENSG00000100982	1.6237686455902342e-12	8.768701467410256
ENSG00000262001	1.6237686455902342e-12	4.162442742040526
ENSG00000227946	1.7026439579729812e-12	7.345804481343727
ENSG00000147533	1.7654876955812521e-12	8.722103188040512
ENSG00000132781	1.7654876955812521e-12	8.50744913942248
ENSG00000233080	1.785278473381904e-12	5.074350277937857
ENSG00000178585	1.8002643655874292e-12	8.179812221314318
ENSG00000186815	1.8153737652382361e-12	8.849673127329284
ENSG00000145808	1.8204378502170964e-12	4.3405499219921
ENSG00000108379	1.8204378502171093e-12	5.029090850757988
ENSG00000198408	1.8357134808377905e-12	8.910401872268555
ENSG00000273032	1.851114960729897e-12	7.221911893571415
ENSG00000109381	1.887546888316717e-12	8.779319104045552
ENSG00000013725	1.887546888316717e-12	7.022757834261248
ENSG00000065665	1.9033752554467573e-12	8.36261336002646
ENSG00000197858	1.9408167100343373e-12	8.891687069641355
ENSG00000118960	1.9408167100343373e-12	8.54487874467688
ENSG00000183617	1.9789811087977766e-12	8.77122193805365
ENSG00000155495	2.0347829546912006e-12	8.58181933187422
ENSG00000148450	2.0347829546912006e-12	8.424413613089174
ENSG00000132026	2.0747605639181416e-12	4.640879854753118
ENSG00000115216	2.074760563918156e-12	8.855249822677791
ENSG00000259436	2.151061084965964e-12	8.07631319735958
ENSG00000151640	2.151061084965964e-12	5.5047946983881415
ENSG00000173166	2.175087621600629e-12	7.78082481798872
ENSG00000065183	2.193280254068306e-12	8.79956201902531
ENSG00000246523	2.21162226597596e-12	4.619845321849801
ENSG00000100284	2.21162226597596e-12	8.620352859080006
ENSG00000104998	2.2177696730018725e-12	8.810179655660605
ENSG00000241288	2.23011486016293e-12	5.942769191889719
ENSG00000237292	2.2363127302171062e-12	4.161795207970588
ENSG00000094916	2.255007988267405e-12	8.821333046357623
ENSG00000165359	2.2992290489577718e-12	8.837527378341429
ENSG00000115204	2.337809621552635e-12	8.715534134401166
ENSG00000007516	2.337809621552635e-12	7.569969118332855
ENSG00000100439	2.383624081203785e-12	8.67683086420124
ENSG00000142784	2.383624081203785e-12	8.867395571665647
ENSG00000167632	2.4035276334377243e-12	8.730736108094137
ENSG00000118162	2.430319710106918e-12	8.339314220341587
ENSG00000239552	2.4506059749558293e-12	3.2439204692067487
ENSG00000114698	2.4506059749558293e-12	5.93392482288175
ENSG00000103160	2.4779131238780374e-12	8.600900145568998
ENSG00000102241	2.498589315916647e-12	8.867395571665647
ENSG00000165806	2.5194348610688974e-12	8.679096887437602
ENSG00000106004	2.590160661658889e-12	6.8711307480409625
ENSG00000230202	2.590160661658889e-12	8.549998835796274
ENSG00000211460	2.5901606616588978e-12	8.83195068299292
ENSG00000272476	2.618993551249971e-12	7.294042253697718
ENSG00000070761	2.6408247728218295e-12	8.55450402302134
ENSG00000079974	2.6408247728218295e-12	8.520385089879085
ENSG00000101353	2.662834619866813e-12	7.904528454346625
ENSG00000137404	2.714893655342788e-12	8.324727150542945
ENSG00000130985	2.714893655342788e-12	8.911929984621112
ENSG00000110492	2.7375093340338686e-12	8.872436512952435
ENSG00000254369	2.7679514772838765e-12	4.966469249104429
ENSG00000107829	2.7679514772838963e-12	8.729207995741579
ENSG00000008283	2.7679514772838963e-12	8.855249822677791
ENSG00000132475	2.7679514772838963e-12	8.944318648588725
ENSG00000135632	2.791000937733847e-12	8.704380743704148
ENSG00000156222	2.791000937733847e-12	3.5862022234239714
ENSG00000166946	2.7987258823591894e-12	8.895735652637308
ENSG00000260591	2.8455182688408212e-12	6.940417433204563
ENSG00000173406	2.901080608204424e-12	6.120898647412612
ENSG00000175697	2.9252177931186714e-12	5.399221048773199
ENSG00000117500	2.949552086241316e-12	8.940270065592774
ENSG00000206077	2.949552086241316e-12	7.887700792648903
ENSG00000169740	2.949552086241316e-12	8.536324974455862
ENSG00000171222	3.032110311503315e-12	8.800554377316146
ENSG00000148343	3.0404898353011055e-12	8.84715265668589
ENSG00000131778	3.091246449735895e-12	8.769693825701092
ENSG00000173926	3.091246449735895e-12	7.790403360328516
ENSG00000233048	3.0912464497359385e-12	3.4465345415176256
ENSG00000181418	3.1515143275924113e-12	7.51048329988657
ENSG00000116791	3.151514327592467e-12	8.738833274086039
ENSG00000265452	3.151514327592467e-12	5.247730106073529
ENSG00000232176	3.1776951164047603e-12	5.0650438372001005
ENSG00000119912	3.1776951164047603e-12	8.845624544333333
ENSG00000168081	3.1776951164047603e-12	8.755027606069843
ENSG00000101134	3.1776951164047603e-12	4.0684441320719005
ENSG00000164932	3.2040893632995266e-12	8.671992079736537
ENSG00000165548	3.2129351752497757e-12	8.378756852362734
ENSG00000100678	3.2396166893832935e-12	7.372706395130531
ENSG00000143621	3.2396166893832935e-12	8.911929984621112
ENSG00000100060	3.266515663626402e-12	8.876485095948386
ENSG00000170471	3.3301354009227143e-12	8.821333046357623
ENSG00000051108	3.3301354009227143e-12	8.948367231584678
ENSG00000198455	3.357771867830589e-12	8.669471609093144
ENSG00000173320	3.357771867830589e-12	6.679467341434674
ENSG00000120370	3.394970937992663e-12	8.665423026097193
ENSG00000164751	3.423135409100303e-12	8.826909741706134
ENSG00000185666	3.461045047854198e-12	3.8571862925243856
ENSG00000234891	3.461045047854198e-12	2.336159810055835
ENSG00000261645	3.4897474104203188e-12	7.4206213572688995
ENSG00000176236	3.489747410420344e-12	6.100347222996415
ENSG00000228510	3.5576312436206458e-12	5.058776923775197
ENSG00000094841	3.587119533925737e-12	8.387159305409197
ENSG00000134709	3.6168476898787426e-12	8.79630363749811
ENSG00000167978	3.646817624167872e-12	8.944318648588725
ENSG00000135324	3.656861663520076e-12	3.197261096625461
ENSG00000083067	3.656861663520076e-12	6.724663136040579
ENSG00000095752	3.687156970042909e-12	6.098151902958441
ENSG00000237301	3.717698576110136e-12	5.192859311560143
ENSG00000145425	3.758807245043791e-12	8.940270065592774
ENSG00000134243	3.789931210072117e-12	8.795513436029358
ENSG00000223725	3.789931210072117e-12	5.3796135981819715
ENSG00000070886	3.78993121007213e-12	5.82898714225629
ENSG00000259420	3.831823581468337e-12	3.589095019448966
ENSG00000143156	3.863540788206481e-12	7.943467746133992
ENSG00000175602	3.8955156220506555e-12	8.835999265988871
ENSG00000228492	3.97113700333795e-12	7.3107256037385815
ENSG00000270041	3.97113700333795e-12	6.437900550790357
ENSG00000259768	4.003985498900145e-12	5.195160433169086
ENSG00000090273	4.0816725600708236e-12	8.83195068299292
ENSG00000086475	4.126727353853825e-12	8.730200354032414
ENSG00000018699	4.195226137554316e-12	8.549717529141581
ENSG00000198815	4.229892740670804e-12	8.863346988669695
ENSG00000226104	4.229892740670804e-12	2.9064207957247983
ENSG00000165322	4.229892740670804e-12	8.737305161733481
ENSG00000133135	4.229892740670804e-12	3.781599806658789
ENSG00000196659	4.276552516147696e-12	8.016172497066975
ENSG00000198276	4.276552516147696e-12	8.806131072664654
ENSG00000187091	4.276552516147696e-12	8.562144584784127
ENSG00000153774	4.311878475923163e-12	8.304405085730581
ENSG00000218052	4.395423157266976e-12	7.879217738832418
ENSG00000074695	4.395423157267069e-12	8.936221482596823
ENSG00000015171	4.395423157267069e-12	8.867395571665647
ENSG00000108984	4.395423157267069e-12	8.41073975174876
ENSG00000104131	4.443874067438775e-12	8.895735652637308
ENSG00000251478	4.480555833199765e-12	2.8401657372870437
ENSG00000116213	4.517534697437646e-12	8.685130187015227
ENSG00000267390	4.517534697437646e-12	6.890714069317325
ENSG00000176171	4.517534697437646e-12	8.45996308293179
ENSG00000160087	4.55481301863228e-12	8.696283577712247
ENSG00000204272	4.55481301863228e-12	8.583915612116442
ENSG00000183283	4.642973708711847e-12	8.920027150613016
ENSG00000130734	4.732808340410811e-12	8.537317332746698
ENSG00000130638	4.771829025992495e-12	8.837527378341429
ENSG00000118307	4.771829025992495e-12	5.578870896204337
ENSG00000167992	4.771829025992495e-12	7.184149807846428
ENSG00000099814	4.771829025992495e-12	8.747922798368778
ENSG00000115539	4.864109169003115e-12	8.578338916767933
ENSG00000176108	4.904191804824136e-12	8.056474596023993
ENSG00000159346	4.904191804824136e-12	8.902304706276652
ENSG00000181045	4.904191804824136e-12	8.493775278082067
ENSG00000166068	4.904191804824136e-12	8.600364391507277
ENSG00000157110	4.944598513716785e-12	7.339254970293019
ENSG00000226386	4.99898268046937e-12	4.46903282797693
ENSG00000158089	5.040155580624766e-12	6.018080630524502
ENSG00000228265	5.040155580624766e-12	7.568404044610741
ENSG00000198951	5.081661191266951e-12	8.753499493717285
ENSG00000223802	5.09557078530393e-12	3.5606259537312264
ENSG00000109184	5.137524112168912e-12	8.77122193805365
ENSG00000139112	5.137524112168912e-12	8.8714441546616
ENSG00000136699	5.137524112168912e-12	8.811707768013164
ENSG00000132846	5.137524112168912e-12	8.639603415768926
ENSG00000213262	5.279831185430582e-12	8.095380023046003
ENSG00000132792	5.279831185430582e-12	8.647700581760828
ENSG00000103479	5.323272529913243e-12	8.873964625304993
ENSG00000247934	5.323272529913243e-12	6.222913598145884
ENSG00000226957	5.381740283052523e-12	2.895992276288975
ENSG00000236305	5.4260041688469416e-12	5.982055697704152
ENSG00000183150	5.4260041688469416e-12	7.037869503741688
ENSG00000103111	5.470625227540442e-12	8.807659185017213
ENSG00000131171	5.4855787730623406e-12	8.859298405673744
ENSG00000240087	5.637337468049594e-12	6.057441697264724
ENSG00000010810	5.730362067651172e-12	8.366916390429441
ENSG00000128228	5.730362067651172e-12	8.887638486645404
ENSG00000136828	5.888760848448537e-12	8.830958324702085
ENSG00000104381	5.888760848448537e-12	7.751336957908804
ENSG00000244247	5.953316299737503e-12	3.667125910959919
ENSG00000126088	6.002188066432816e-12	8.760068547356632
ENSG00000079841	6.0514534081668285e-12	7.277024876179789
ENSG00000123901	6.0514534081668285e-12	6.640213037460988
ENSG00000163346	6.0679631859837745e-12	8.911929984621112
ENSG00000141002	6.101115430760213e-12	8.859298405673744
ENSG00000272009	6.167953933017942e-12	7.141603880947132
ENSG00000245059	6.167953933017942e-12	3.7754256818986645
ENSG00000140876	6.21855375754647e-12	5.915207611718422
ENSG00000184305	6.235510698290479e-12	8.05539967747088
ENSG00000176393	6.286654178959992e-12	8.742346103020267
ENSG00000100218	6.286654178959992e-12	5.396930842346978
ENSG00000099917	6.390178868757374e-12	8.753499493717285
ENSG00000141447	6.460122624734807e-12	8.222258787455635
ENSG00000147485	6.460122624734853e-12	7.2949738879755355
ENSG00000248564	6.584335913911019e-12	3.1109811816768813
ENSG00000157404	6.584335913911066e-12	8.737761765962595
ENSG00000254966	6.584335913911066e-12	5.033622826437024
ENSG00000166401	6.638284711993517e-12	7.934717707839538
ENSG00000267623	6.638284711993517e-12	5.015323592872348
ENSG00000163625	6.821264830442339e-12	8.410792042333707
ENSG00000182310	6.877117374630095e-12	5.105886609000612
ENSG00000185615	6.9522858474369006e-12	5.47133443900889
ENSG00000111786	7.009190594352418e-12	8.882061791296895
ENSG00000170522	7.009190594352418e-12	7.838684165829573
ENSG00000140694	7.009190594352418e-12	8.758540435004074
ENSG00000166987	7.009190594352418e-12	8.839055490693989
ENSG00000149124	7.085774893844974e-12	3.310489098421253
ENSG00000164967	7.085774893844974e-12	8.67683086420124
ENSG00000213967	7.085774893844974e-12	6.079984938530982
ENSG00000164758	7.202192924200432e-12	8.402694876341803
ENSG00000159363	7.340386896334014e-12	8.710493193114377
ENSG00000077157	7.400406130325248e-12	8.672984438027372
ENSG00000096093	7.481181203406e-12	8.67451255037993
ENSG00000167797	7.481181203406e-12	8.865867459313089
ENSG00000140374	7.481181203406107e-12	8.862811234607975
ENSG00000164039	7.542329488174134e-12	8.06853564059896
ENSG00000105341	7.542329488174134e-12	8.709957439052657
ENSG00000142330	7.542329488174134e-12	8.762589018000027
ENSG00000196208	7.603967998649493e-12	7.5217549255934655
ENSG00000132906	7.749719307279545e-12	8.360883090851818
ENSG00000170043	7.749719307279545e-12	8.70491649776587
ENSG00000147606	7.749719307279655e-12	7.0361086307213485
ENSG00000267185	7.834232567599596e-12	5.3295457640379995
ENSG00000125122	7.962700250798897e-12	6.580281285141189
ENSG00000257433	7.962700250798897e-12	6.933312959671863
ENSG00000213261	8.049491081730205e-12	6.8234912005164885
ENSG00000169756	8.115192525969087e-12	8.801090131377867
ENSG00000101444	8.115192525969087e-12	8.88863084493624
ENSG00000178607	8.115192525969087e-12	8.936221482596823
ENSG00000101843	8.203613328937765e-12	8.741353744729432
ENSG00000134986	8.203613328937765e-12	7.939170270311292
ENSG00000078246	8.338019194369605e-12	8.32011039965733
ENSG00000076258	8.338019194369605e-12	7.960098805589912
ENSG00000216109	8.406029782109685e-12	4.423248669914246
ENSG00000267421	8.406029782109685e-12	1.83768130341476
ENSG00000071282	8.566844346166995e-12	5.161229135483604
ENSG00000145287	8.660089266989134e-12	8.826909741706134
ENSG00000184863	8.660089266989195e-12	8.924075733608968
ENSG00000068323	8.801826109170433e-12	8.787416270037454
ENSG00000128191	8.873545318384057e-12	8.659846330748683
ENSG00000236998	8.89757885996597e-12	5.455867497818712
ENSG00000179832	9.04312668764107e-12	8.550789037265025
ENSG00000174514	9.215885715093757e-12	6.979003585163659
ENSG00000179588	9.215885715093757e-12	8.302139062494218
ENSG00000031691	9.215885715093757e-12	8.054692036264406
ENSG00000071127	9.290912464902304e-12	8.863346988669695
ENSG00000117090	9.290912464902304e-12	8.899784235633259
ENSG00000231711	9.290912464902304e-12	7.370095979319437
ENSG00000198625	9.391880714596954e-12	8.903832818629208
ENSG00000205832	9.468312419470136e-12	5.651873087812928
ENSG00000130720	9.571171046623285e-12	2.631120784196482
ENSG00000053501	9.571171046623285e-12	8.703388385413312
ENSG00000164142	9.727517064071187e-12	7.814225382835804
ENSG00000197565	9.83313650910044e-12	7.913717005218973
ENSG00000132670	9.913088432613614e-12	8.833478795345478
ENSG00000174606	9.913088432613614e-12	8.833478795345478
ENSG00000271105	9.99367784812444e-12	3.47736113177864
ENSG00000125885	9.99367784812444e-12	8.688186411720343
ENSG00000145431	9.99367784812444e-12	6.828397534179919
ENSG00000250462	9.99367784812444e-12	8.278096457345256
ENSG00000165821	9.99367784812444e-12	7.35183256050944
ENSG00000226779	1.0020683510945178e-11	4.2567247014024
ENSG00000227986	1.0102130667047336e-11	5.76648977574434
ENSG00000204681	1.0266977551939133e-11	7.67064226817768
ENSG00000115137	1.0378338165243288e-11	8.477045192036542
ENSG00000250132	1.0462635203374832e-11	6.816606023003508
ENSG00000003056	1.0547603651882908e-11	8.853721710325235
ENSG00000188613	1.0661948391299253e-11	8.159127024282167
ENSG00000258422	1.0748503902044662e-11	4.476565318093522
ENSG00000171471	1.0953155594586737e-11	5.749160174808749
ENSG00000119242	1.0953155594586737e-11	8.405698810461974
ENSG00000124209	1.0953155594586737e-11	8.755027606069843
ENSG00000134376	1.1042028818938225e-11	3.401439309792877
ENSG00000173812	1.1071810087429488e-11	8.948367231584678
ENSG00000176928	1.1252159008075115e-11	7.608811363365769
ENSG00000038532	1.1252159008075115e-11	8.688722165782064
ENSG00000163521	1.1343410706305529e-11	7.932639519248538
ENSG00000085719	1.1343410706305529e-11	8.899784235633259
ENSG00000122026	1.1466209358448404e-11	8.93217289960087
ENSG00000249198	1.1684251480093279e-11	2.184549850762016
ENSG00000245330	1.1874377067436088e-11	5.802959583392184
ENSG00000237594	1.1874377067436088e-11	4.7101547406767885
ENSG00000100097	1.1874377067436088e-11	8.911929984621112
ENSG00000169621	1.2002809505605666e-11	8.01963303541626
ENSG00000253619	1.2002809505605837e-11	4.616075546851825
ENSG00000167487	1.2100026843788284e-11	8.181805371324062
ENSG00000068383	1.2100026843788457e-11	8.270944913639527
ENSG00000068878	1.2100026843788457e-11	8.865867459313089
ENSG00000165215	1.2100026843788457e-11	5.897794428254398
ENSG00000131697	1.2198016235840901e-11	8.5634705403146
ENSG00000122884	1.2198016235840901e-11	8.863346988669695
ENSG00000143368	1.2329880115957386e-11	8.791464853033405
ENSG00000168172	1.276816512942664e-11	8.73325657873753
ENSG00000260475	1.276816512942664e-11	5.847941362331298
ENSG00000240907	1.311566915756398e-11	4.739506326921117
ENSG00000169021	1.311566915756398e-11	8.825381629353576
ENSG00000260589	1.3472442477306113e-11	5.3944811292837995
ENSG00000118898	1.3727828386423091e-11	6.6878941316544855
ENSG00000255353	1.3727828386423091e-11	5.634684697923057
ENSG00000165288	1.3838727111598447e-11	8.700332160708196
ENSG00000087460	1.3950504149878515e-11	8.944318648588725
ENSG00000118804	1.4100918246229393e-11	7.794126779512904
ENSG00000144445	1.4214771260448857e-11	8.657782464334405
ENSG00000189376	1.4214771260448857e-11	6.880547482330861
ENSG00000116691	1.4214771260448857e-11	8.639603415768926
ENSG00000104447	1.4214771260448857e-11	6.847107205624417
ENSG00000198934	1.4483945118193837e-11	8.067171382491896
ENSG00000152487	1.4600829454786218e-11	6.893070351546856
ENSG00000167196	1.4639996038902975e-11	8.747922798368778
ENSG00000200959	1.475811491193361e-11	3.839327026956531
ENSG00000261597	1.475811491193361e-11	8.625393800366792
ENSG00000084234	1.475811491193361e-11	8.88863084493624
ENSG00000170955	1.475811491193361e-11	3.931216358581454
ENSG00000169891	1.4877168058430053e-11	8.571567706306501
ENSG00000260093	1.4877168058430053e-11	3.604148827282619
ENSG00000140948	1.499716271405074e-11	8.641131528121484
ENSG00000042980	1.499716271405074e-11	8.777790991692996
ENSG00000261373	1.515863276668306e-11	8.278919072641953
ENSG00000186260	1.515863276668333e-11	8.576810804415375
ENSG00000179178	1.528085272414676e-11	7.061028298407551
ENSG00000236206	1.528085272414676e-11	4.203459499443775
ENSG00000172794	1.5569802322348378e-11	7.9982861984851175
ENSG00000160282	1.5569802322348378e-11	5.907649497549096
ENSG00000170581	1.569527153778696e-11	8.915978567617064
ENSG00000085999	1.569527153778696e-11	7.771872288703814
ENSG00000122965	1.5821731920068392e-11	8.750979023073892
ENSG00000124486	1.5991900836825247e-11	8.855249822677791
ENSG00000260063	1.5991900836825247e-11	6.243371773402943
ENSG00000095059	1.599190083682536e-11	8.845624544333333
ENSG00000002016	1.6120703855143644e-11	8.337917548406582
ENSG00000177576	1.629402448771515e-11	6.327457067679502
ENSG00000072849	1.629402448771515e-11	8.899784235633259
ENSG00000236810	1.6425212621456216e-11	6.648608833617627
ENSG00000101049	1.6425212621456216e-11	6.377218518220701
ENSG00000105767	1.6601742108934646e-11	7.6958244518307435
ENSG00000198453	1.6735358590426817e-11	7.722216333691537
ENSG00000242445	1.6870029216120095e-11	5.96040489276515
ENSG00000156873	1.6870029216120215e-11	8.657325860105288
ENSG00000095485	1.6870029216120215e-11	8.647700581760828
ENSG00000171566	1.6870029216120215e-11	8.722638942102233
ENSG00000137824	1.7051243912014933e-11	8.8714441546616
ENSG00000168032	1.7051243912014933e-11	5.1965789367114885
ENSG00000213339	1.7188405977920076e-11	8.873964625304993
ENSG00000112031	1.718840597792032e-11	8.50976745324379
ENSG00000147174	1.7326649568554934e-11	8.136825797468411
ENSG00000166135	1.7326649568554934e-11	8.77122193805365
ENSG00000143303	1.7326649568554934e-11	8.78084721639811
ENSG00000270638	1.7326649568554934e-11	4.498296258425256
ENSG00000171649	1.751267116715211e-11	7.729317371918108
ENSG00000096092	1.7653470892446935e-11	8.587964195112393
ENSG00000164647	1.7795380218011946e-11	6.055470421386304
ENSG00000227895	1.798633350261638e-11	5.301301860170054
ENSG00000073605	1.8130865298962316e-11	8.84715265668589
ENSG00000228702	1.8130865298962316e-11	3.6883686897759276
ENSG00000124313	1.8130865298962316e-11	8.63249860806786
ENSG00000185013	1.8276535483344212e-11	5.428531432577788
ENSG00000248280	1.83253467018463e-11	6.617290276887561
ENSG00000167522	1.8620909076380055e-11	8.903832818629208
ENSG00000137720	1.8820541603633073e-11	8.773742408697043
ENSG00000115073	1.8971641402586747e-11	8.822861158710182
ENSG00000148660	1.927741719546357e-11	8.64212388641232
ENSG00000150403	1.927741719546357e-11	8.717062246753724
ENSG00000265451	1.9328847376076098e-11	6.9034066815274615
ENSG00000124191	1.9640265009283633e-11	5.485620478723938
ENSG00000089022	1.9797812934937088e-11	8.66695113844975
ENSG00000090238	1.9850603699730107e-11	8.819804934005067
ENSG00000233217	2.0009805293538755e-11	4.0159478024862
ENSG00000143845	2.0331972284572998e-11	2.5200966523029957
ENSG00000066027	2.038615885452396e-11	8.810715409722327
ENSG00000138629	2.038615885452432e-11	8.841575961337382
ENSG00000106993	2.038615885452432e-11	8.66488727203547
ENSG00000169242	2.054956932397209e-11	6.559070824922659
ENSG00000229901	2.0714263563436792e-11	1.6646897788771104
ENSG00000109118	2.0714263563436792e-11	8.85066548562012
ENSG00000232573	2.0935869932128905e-11	8.502408198135694
ENSG00000169071	2.0935869932128905e-11	8.472846742803448
ENSG00000253483	2.093586993212935e-11	5.514480530990553
ENSG00000226337	2.1103598155385483e-11	4.873828480853874
ENSG00000068912	2.1103598155385858e-11	8.920027150613016
ENSG00000107614	2.1103598155385858e-11	8.314284811482072
ENSG00000232519	2.1103598155385858e-11	4.337292471182894
ENSG00000260919	2.1329286149042395e-11	4.073498227750145
ENSG00000181026	2.167226066062292e-11	8.89420754028475
ENSG00000259901	2.1672260660622995e-11	6.678655567684274
ENSG00000099821	2.190390748817556e-11	8.837527378341429
ENSG00000196372	2.2255935032298787e-11	7.350622265600801
ENSG00000091039	2.2493694631593444e-11	8.810715409722327
ENSG00000171456	2.2493694631593444e-11	8.886110374292846
ENSG00000147416	2.2673646398394946e-11	8.760604301418354
ENSG00000061936	2.2673646398394946e-11	8.837527378341429
ENSG00000181982	2.2673646398394946e-11	8.639067661707204
ENSG00000267080	2.2673646398394946e-11	8.350801208278241
ENSG00000198793	2.285500901247812e-11	8.835999265988871
ENSG00000269979	2.309903920667996e-11	7.142564159578392
ENSG00000170962	2.309903920667996e-11	7.569141166212288
ENSG00000166046	2.328373604111505e-11	8.65200361216381
ENSG00000104472	2.328373604111505e-11	8.694755465359687
ENSG00000263326	2.328373604111505e-11	3.892350579400512
ENSG00000166272	2.3720342721103982e-11	8.78489579939406
ENSG00000139631	2.3909907038323865e-11	8.729207995741579
ENSG00000184990	2.3909907038323865e-11	8.844096431980775
ENSG00000103502	2.3909907038323865e-11	8.764652884414305
ENSG00000261335	2.3909907038323865e-11	3.498263004217221
ENSG00000141429	2.435801680593747e-11	8.865867459313089
ENSG00000148798	2.455257410639025e-11	3.534267909119207
ENSG00000187535	2.455257410639025e-11	8.57933127505877
ENSG00000236675	2.5012483464599783e-11	7.189034211546746
ENSG00000122335	2.5012483464599783e-11	8.094589821577252
ENSG00000144451	2.5012483464599783e-11	8.353321678921635
ENSG00000139537	2.5012483464599783e-11	7.574738527600059
ENSG00000042781	2.501248346459996e-11	7.6365034879870395
ENSG00000205659	2.521216240986785e-11	8.635554832772975
ENSG00000163009	2.5889107818210917e-11	5.866240504394329
ENSG00000261827	2.6164845687818346e-11	7.826214260068821
ENSG00000272795	2.6164845687818346e-11	3.4955894009716766
ENSG00000101558	2.6164845687818346e-11	8.883589903649453
ENSG00000267913	2.6583857168628675e-11	5.131823807573614
ENSG00000235673	2.6654328857528483e-11	5.007945206555369
ENSG00000163817	2.686684423735875e-11	5.227934192910528
ENSG00000161243	2.7296868535219936e-11	4.352445921089188
ENSG00000107537	2.7369192060620778e-11	8.528763562525679
ENSG00000124143	2.758729124055031e-11	5.010813181851585
ENSG00000151364	2.7807093384347854e-11	5.207705902941486
ENSG00000227252	2.810283446908834e-11	5.704166940771262
ENSG00000134138	2.8627815718459778e-11	6.9759932953575925
ENSG00000185386	2.88557386593188e-11	8.648692940051664
ENSG00000174780	2.908543959787092e-11	8.907881401625161
ENSG00000213626	2.908543959787092e-11	7.030647930163041
ENSG00000116786	2.908543959787092e-11	8.788944382390012
ENSG00000148498	2.939449676340744e-11	8.098511177528898
ENSG00000260359	2.939449676340765e-11	8.829430212349527
ENSG00000103507	2.96283993204279e-11	8.76358137629086
ENSG00000244398	2.96283993204279e-11	8.348026290227816
ENSG00000091651	2.96283993204279e-11	7.926149615441799
ENSG00000101194	2.9864125511916895e-11	8.910401872268555
ENSG00000268041	3.0181287927157764e-11	7.638081215192054
ENSG00000178162	3.042132355071315e-11	6.259158431656831
ENSG00000273301	3.0421323550713475e-11	6.305267842415503
ENSG00000147234	3.074428304565705e-11	6.919147630226665
ENSG00000196081	3.074428304565705e-11	6.604781142513097
ENSG00000130055	3.1483275515996786e-11	4.781031549715686
ENSG00000230629	3.1566452461891807e-11	7.629217828131268
ENSG00000162755	3.156645246189203e-11	7.8823063773654765
ENSG00000137634	3.232480009422999e-11	8.792457211324242
ENSG00000139719	3.23248000942301e-11	8.28123738646326
ENSG00000013619	3.2667546743178735e-11	6.906941570339812
ENSG00000261431	3.2667546743178735e-11	3.5365754044323774
ENSG00000256757	3.292694120179624e-11	4.330291390792049
ENSG00000123975	3.292694120179624e-11	8.693763107068852
ENSG00000175336	3.292694120179624e-11	4.822404700410023
ENSG00000107771	3.301385368863042e-11	8.669471609093144
ENSG00000237214	3.3275942095481126e-11	6.950399282149862
ENSG00000167283	3.3275942095481126e-11	8.915978567617064
ENSG00000144460	3.354006891236699e-11	6.393419144161081
ENSG00000260300	3.380624965116415e-11	4.111485375324259
ENSG00000246705	3.416437931922437e-11	8.696819331773968
ENSG00000213930	3.416437931922437e-11	8.744409969434548
ENSG00000150961	3.443541351581853e-11	8.908873759915998
ENSG00000188895	3.443541351581853e-11	8.902304706276652
ENSG00000121851	3.443541351581853e-11	8.725159412745626
ENSG00000269071	3.470855417818282e-11	5.155948573210573
ENSG00000213888	3.507604615454455e-11	6.370391322627805
ENSG00000135185	3.507604615454479e-11	8.903832818629208
ENSG00000105063	3.507604615454479e-11	8.899784235633259
ENSG00000108306	3.535416440049331e-11	8.280956079808568
ENSG00000077420	3.572835206388391e-11	8.701860273060754
ENSG00000148700	3.62969199990908e-11	8.883589903649453
ENSG00000103540	3.62969199990908e-11	8.65579774775273
ENSG00000143228	3.66808804438542e-11	8.175613772081226
ENSG00000165646	3.6971459573665605e-11	8.072668928007799
ENSG00000132196	3.6971459573665605e-11	8.491790561500395
ENSG00000244313	3.7658276525489234e-11	8.562144584784127
ENSG00000162385	3.7956439059203045e-11	8.663894913744633
ENSG00000230555	3.7956439059203045e-11	7.120414336642538
ENSG00000187325	3.7956439059203045e-11	8.625929554428513
ENSG00000168488	3.866117521258355e-11	8.891687069641355
ENSG00000121848	3.896711469050184e-11	8.824845875291853
ENSG00000179743	3.896711469050184e-11	7.885904244880962
ENSG00000234043	3.896711469050184e-11	5.7878210124123095
ENSG00000157796	3.927542571004454e-11	8.810179655660605
ENSG00000154240	3.9690227237089405e-11	7.570552949606276
ENSG00000164615	4.000414202255307e-11	8.843104073689938
ENSG00000181218	4.000414202255307e-11	5.902245348773555
ENSG00000116161	4.074609954373344e-11	8.83195068299292
ENSG00000111581	4.106819294027084e-11	8.745402327725383
ENSG00000134375	4.106819294027084e-11	8.865867459313089
ENSG00000158423	4.106819294027084e-11	5.8221765042994384
ENSG00000162819	4.117611069373428e-11	8.7752705210496
ENSG00000204361	4.15015335890584e-11	4.284723202905566
ENSG00000142507	4.15015335890587e-11	8.79956201902531
ENSG00000260442	4.215995605497516e-11	5.078964370820465
ENSG00000156876	4.215995605497516e-11	8.057546104147436
ENSG00000124444	4.2270683557784896e-11	8.42189314244578
ENSG00000146677	4.2270683557784896e-11	7.925496408970881
ENSG00000151164	4.2492993921113856e-11	6.170439259490141
ENSG00000165661	4.294105621779716e-11	8.8795413206535
ENSG00000241278	4.3280137110230915e-11	3.8210889566749566
ENSG00000196967	4.3393745894924955e-11	8.043989695216222
ENSG00000141232	4.373632797366448e-11	8.825381629353576
ENSG00000255992	4.373632797366448e-11	5.4337710173585565
ENSG00000260396	4.373632797366448e-11	5.212405933960402
ENSG00000168216	4.408155912865584e-11	8.849673127329284
ENSG00000131037	4.408155912865584e-11	6.980581772757949
ENSG00000143774	4.408155912865584e-11	8.899784235633259
ENSG00000258451	4.4429459397261186e-11	2.159921649565271
ENSG00000130227	4.4429459397261186e-11	8.825381629353576
ENSG00000227134	4.4429459397261186e-11	1.7906970352521505
ENSG00000174132	4.4546022774369016e-11	8.87549273765755
ENSG00000251603	4.4897513286357404e-11	5.639923760452746
ENSG00000235313	4.4897513286358206e-11	7.0137320853763665
ENSG00000095110	4.5251720243308905e-11	8.216972049946298
ENSG00000221949	4.5251720243309707e-11	6.80382656222987
ENSG00000162585	4.5251720243309707e-11	8.625472950199399
ENSG00000261777	4.5608664180167914e-11	5.955117254363437
ENSG00000263753	4.572825728127647e-11	8.783367687041503
ENSG00000145476	4.731120346457082e-11	8.677568775085046
ENSG00000092931	4.731120346457082e-11	8.747922798368778
ENSG00000247081	4.768405221674879e-11	7.673243346272674
ENSG00000179526	4.768405221674879e-11	8.740361386438595
ENSG00000153162	4.818566422560773e-11	8.915978567617064
ENSG00000241352	4.818566422560773e-11	5.480843158571022
ENSG00000215114	4.856526168401964e-11	8.781839574688947
ENSG00000225721	4.856526168401964e-11	4.038221791544748
ENSG00000168434	4.856526168401964e-11	8.597589473456853
ENSG00000116670	4.856526168401964e-11	8.627457666781071
ENSG00000164221	4.856526168401964e-11	8.650756806465944
ENSG00000170209	4.946241689091288e-11	7.970716442225208
ENSG00000176974	5.077228856425305e-11	8.615311917793216
ENSG00000165424	5.1171833300941976e-11	8.542358274033484
ENSG00000147799	5.1574457238672545e-11	7.581863212058129
ENSG00000025770	5.1574457238672545e-11	8.839055490693989
ENSG00000169253	5.170935349137931e-11	4.528818695017732
ENSG00000162814	5.170935349137931e-11	4.424734891429175
ENSG00000162616	5.170935349137931e-11	8.518066776057777
ENSG00000258449	5.2116119163253334e-11	5.288076946184627
ENSG00000264176	5.2116119163253334e-11	5.539928501947866
ENSG00000146094	5.2116119163253334e-11	8.915978567617064
ENSG00000248121	5.2116119163253334e-11	5.661137432571155
ENSG00000012061	5.2116119163253334e-11	8.830958324702085
ENSG00000100241	5.252601845701051e-11	8.903832818629208
ENSG00000114013	5.266335199105424e-11	8.650018895582138
ENSG00000271522	5.307746620358906e-11	3.690839702615531
ENSG00000198918	5.391528559081894e-11	8.924075733608968
ENSG00000272426	5.391528559081894e-11	5.287274265405201
ENSG00000205293	5.391528559081894e-11	5.796862746957638
ENSG00000257591	5.391528559081894e-11	4.167261517972125
ENSG00000249421	5.405617583135924e-11	2.61655112620843
ENSG00000006788	5.405617583135924e-11	3.4333048336241805
ENSG00000150625	5.405617583135924e-11	6.405986040440925
ENSG00000182179	5.4481013687851013e-11	8.907881401625161
ENSG00000269656	5.4481013687851013e-11	4.419854773331673
ENSG00000161570	5.448101368785121e-11	8.400912316582215
ENSG00000143222	5.448101368785121e-11	8.891687069641355
ENSG00000176014	5.448101368785121e-11	7.057181040737816
ENSG00000150477	5.448101368785121e-11	8.071422122309933
ENSG00000132436	5.490912127177347e-11	8.389758925885197
ENSG00000164684	5.490912127177347e-11	6.622998432283459
ENSG00000227543	5.490912127177347e-11	7.092256535735959
ENSG00000158292	5.490912127177347e-11	5.494168327490601
ENSG00000163519	5.548506018933944e-11	7.981992560454655
ENSG00000150667	5.592089315826817e-11	6.898172539062819
ENSG00000119669	5.592089315826817e-11	8.658318218396126
ENSG00000269243	5.592089315826817e-11	7.293272263154337
ENSG00000196236	5.636007859587023e-11	8.528684412693073
ENSG00000140400	5.695091774506173e-11	8.911929984621112
ENSG00000006453	5.7398024002460837e-11	6.28409916844917
ENSG00000046604	5.7398024002460837e-11	6.785254243685353
ENSG00000143590	5.891334831544573e-11	5.855038444633878
ENSG00000101746	5.891334831544573e-11	7.907741489105933
ENSG00000183891	5.891334831544573e-11	8.53983780339009
ENSG00000197385	5.937553703743267e-11	8.423675702205367
ENSG00000158669	6.046783144602126e-11	8.780311462336389
ENSG00000166143	6.046783144602148e-11	6.6059169080369475
ENSG00000139645	6.09419596014817e-11	8.837527378341429
ENSG00000235036	6.157979785669141e-11	5.00465188149867
ENSG00000258072	6.206246255592138e-11	6.3289645793797655
ENSG00000156860	6.206246255592204e-11	8.85120123968184
ENSG00000269934	6.206246255592204e-11	4.88048925794079
ENSG00000251210	6.271178263595961e-11	2.2646266312349153
ENSG00000089169	6.320313413822813e-11	8.216931319102242
ENSG00000102081	6.320313413822813e-11	8.80918729736977
ENSG00000272071	6.320313413822813e-11	3.348647085976314
ENSG00000135124	6.369825519204562e-11	8.81323588036572
ENSG00000008300	6.43643292491669e-11	8.827902099996969
ENSG00000233791	6.486835625102994e-11	6.774790752155873
ENSG00000233912	6.5376247872048e-11	8.111875538441502
ENSG00000068354	6.605949843889857e-11	8.654269635400174
ENSG00000227373	6.657652054802164e-11	5.424905969013631
ENSG00000134291	6.657652054802164e-11	8.77122193805365
ENSG00000141380	6.779836469175654e-11	8.895735652637308
ENSG00000140682	6.832870937992993e-11	5.761274243655213
ENSG00000065809	6.886311589767536e-11	8.8795413206535
ENSG00000250131	6.958202892688603e-11	5.827389531408781
ENSG00000145063	6.958202892688603e-11	3.084442374168493
ENSG00000166685	7.012603171850074e-11	8.822861158710182
ENSG00000092096	7.012603171850074e-11	8.437604010952809
ENSG00000271869	7.085785162071312e-11	7.0537285631104565
ENSG00000226471	7.196962379422907e-11	8.026606402699775
ENSG00000253766	7.215657241146451e-11	2.484616625541054
ENSG00000158941	7.253189731321042e-11	8.822861158710182
ENSG00000172901	7.272027596570901e-11	6.361414426439739
ENSG00000109220	7.32882909980576e-11	8.287270686040884
ENSG00000185591	7.32882909980576e-11	8.859298405673744
ENSG00000214050	7.32882909980576e-11	8.399586361051743
ENSG00000182287	7.32882909980576e-11	8.855249822677791
ENSG00000183128	7.32882909980576e-11	4.564408862602004
ENSG00000253390	7.386064974893723e-11	6.0733404439228735
ENSG00000150433	7.40524068762977e-11	8.648692940051664
ENSG00000233871	7.580030230354125e-11	1.5370997947804936
ENSG00000171824	7.580030230354125e-11	8.7752705210496
ENSG00000125520	7.59969888111377e-11	8.754491852008123
ENSG00000050393	7.659005149851694e-11	8.837527378341429
ENSG00000117399	7.659005149851694e-11	8.206957787173055
ENSG00000101489	7.718764509482615e-11	5.18174178151184
ENSG00000073060	7.718764509482615e-11	8.730736108094137
ENSG00000068697	7.79915431637027e-11	8.887638486645404
ENSG00000259362	7.79915431637027e-11	4.301701946831319
ENSG00000166619	7.921278333674397e-11	8.711485551405215
ENSG00000174485	7.921278333674481e-11	8.828894458287806
ENSG00000172508	7.983040510712947e-11	8.250499841837685
ENSG00000249717	8.003732491404636e-11	6.121160276062704
ENSG00000090661	8.003732491404636e-11	8.68240755954975
ENSG00000122257	8.003732491404636e-11	8.847609260915005
ENSG00000243517	8.06612401812014e-11	7.018265825419379
ENSG00000198908	8.06612401812014e-11	7.5588652557849505
ENSG00000250156	8.428774500885923e-11	4.033559300420795
ENSG00000121481	8.428774500886012e-11	8.609199468382986
ENSG00000146463	8.428774500886012e-11	8.791464853033405
ENSG00000134153	8.494408037599135e-11	8.899784235633259
ENSG00000164306	8.494408037599285e-11	8.396125822702459
ENSG00000155254	8.494408037599285e-11	8.302139062494218
ENSG00000214018	8.494408037599285e-11	3.8449241734871067
ENSG00000172382	8.560541870807986e-11	6.746767300223257
ENSG00000227910	8.560541870807986e-11	1.8745068605676105
ENSG00000204842	8.560541870807986e-11	8.722103188040512
ENSG00000187792	8.582698302419512e-11	8.364527360203597
ENSG00000196924	8.649505001200845e-11	8.86991604230904
ENSG00000121101	8.649505001200845e-11	7.931975203617058
ENSG00000232472	8.649505001200845e-11	8.306266795322776
ENSG00000065613	8.649505001200845e-11	8.779319104045552
ENSG00000168393	8.716820737028838e-11	8.514553947123547
ENSG00000245281	8.716820737028838e-11	6.368930676396213
ENSG00000074964	8.716820737028838e-11	6.110845959497811
ENSG00000022840	8.784649301320747e-11	8.841575961337382
ENSG00000119711	8.875891724904767e-11	8.72011847145884
ENSG00000117020	8.875891724904767e-11	8.11468287031987
ENSG00000141526	9.014497518803853e-11	8.709421684990936
ENSG00000232075	9.014497518803853e-11	3.668096399237714
ENSG00000248503	9.037803585754309e-11	5.931913281124882
ENSG00000083750	9.10807629556027e-11	8.451559178947912
ENSG00000187013	9.10807629556027e-11	3.085619305504158
ENSG00000185834	9.10807629556027e-11	7.304137007510601
ENSG00000238063	9.178883844868893e-11	5.240774131263722
ENSG00000155970	9.250230212553651e-11	5.308036479364716
ENSG00000125648	9.274132764395418e-11	8.853721710325235
ENSG00000222808	9.346203795896701e-11	5.936674113702862
ENSG00000267394	9.346203795896701e-11	4.529467000765343
[truncated: 5,127 more rows]
