# Supplementary material for: Machine learning predicts treatment sensitivity in multiple myeloma based on molecular and clinical information coupled with drug response
Source: PLoS One. 2021 Jul 28;16(7):e0254596. doi: 10.1371/journal.pone.0254596 (PMC8318243; doi:10.1371/journal.pone.0254596)
Supplement: S1 File — (ZIP) [file pone.0254596.s004.zip › Supplementary Material 1/hyperdiploid_flag/selected_genes_experiment_6.csv]

gene	pvalue	entropy
ENSG00000188004	1.7231265581676458e-42	5.9729641630203885
ENSG00000247746	1.102433088141453e-39	7.326937576803434
ENSG00000272668	1.9913132142749654e-38	5.966807448733573
ENSG00000119280	1.186934776864871e-36	8.107208574716589
ENSG00000243284	1.791393398987413e-36	5.070565842991259
ENSG00000225579	1.791393398987413e-36	7.187889132834243
ENSG00000125827	1.0826803346736905e-35	8.850606336373524
ENSG00000165169	1.5502932791166558e-34	8.722777634530411
ENSG00000165801	5.122265460392073e-34	8.727828800850236
ENSG00000248991	7.574550839956935e-32	6.899851609602389
ENSG00000131773	1.8973489661040887e-31	6.655740959771679
ENSG00000255815	6.898275159795405e-31	5.646757724739262
ENSG00000111752	9.330437223735653e-31	7.849811826334764
ENSG00000168264	2.6713986931568614e-30	8.89117428769198
ENSG00000185905	5.635446012974799e-30	8.896762294795762
ENSG00000002586	6.5396420114095e-30	8.217005457338379
ENSG00000170677	1.099478502802139e-29	7.027692665934379
ENSG00000105372	1.84481525720228e-29	8.945443836377912
ENSG00000197183	2.301526251572838e-29	8.57007132111227
ENSG00000253982	3.850738546612334e-29	7.661863608520486
ENSG00000165102	5.976539320136676e-29	8.74864961729342
ENSG00000117308	9.262299578425764e-29	8.32862544184858
ENSG00000223891	9.962502163912739e-29	8.422750447921416
ENSG00000063177	9.962502163913305e-29	8.93733024611422
ENSG00000155886	1.1524300657708191e-28	5.228914593711268
ENSG00000178982	1.239398956936337e-28	8.912989475323146
ENSG00000104611	1.6573737209148175e-28	6.797598191154583
ENSG00000099624	2.0601162797320243e-28	8.858719926637214
ENSG00000115268	3.179484964902573e-28	8.941387041246065
ENSG00000144591	4.559577523604725e-28	8.874947107164598
ENSG00000117461	1.777664827767877e-27	8.661388866768768
ENSG00000228031	3.616584956406938e-27	5.717883467265446
ENSG00000156384	4.1665461292923504e-27	8.27455846003914
ENSG00000184083	8.435340774694269e-27	8.318523109208932
ENSG00000148303	1.82397527852099e-26	8.945443836377912
ENSG00000180447	1.8239752785210291e-26	7.387768820749836
ENSG00000143624	1.9559590936998036e-26	8.904875885059452
ENSG00000162929	2.772034135705679e-26	7.904388735199266
ENSG00000070081	2.772034135705777e-26	8.929216655850528
ENSG00000162004	3.924598405557388e-26	8.40047772988623
ENSG00000160691	4.20669954030859e-26	8.917046270454989
ENSG00000257698	4.20669954030859e-26	8.148902604254001
ENSG00000256733	9.645332764441022e-26	4.487141145161358
ENSG00000175197	1.1858048010645186e-25	8.695911280579425
ENSG00000159556	1.5608466921669588e-25	8.093175186787649
ENSG00000179520	1.9172768362760844e-25	5.158982704038928
ENSG00000186153	2.889724563980656e-25	8.48434178255955
ENSG00000075073	8.567773862409952e-25	7.005129713991058
ENSG00000118705	1.469521297958568e-24	8.945443836377912
ENSG00000173207	1.68103205250468e-24	8.58025296413185
ENSG00000121797	1.6810320525047155e-24	8.354242461084057
ENSG00000111445	2.056096583604792e-24	8.475691351511902
ENSG00000179820	2.687938078431445e-24	8.57818491137596
ENSG00000140474	3.0725645544275713e-24	8.921103065586836
ENSG00000142541	3.0725645544275713e-24	8.945443836377912
ENSG00000176399	6.392726247006784e-24	6.637738567439661
ENSG00000164181	6.831340093021923e-24	8.776052812028363
ENSG00000080947	7.299750563167079e-24	7.544973076624346
ENSG00000226833	7.79996129019539e-24	4.82275224779925
ENSG00000171759	7.799961290195557e-24	6.748227867201357
ENSG00000102158	8.904473437252104e-24	8.917046270454989
ENSG00000177628	9.51348441296366e-24	8.852137548345457
ENSG00000125841	1.0857986281257064e-23	8.220204035126098
ENSG00000103253	1.0857986281257527e-23	8.486330524935505
ENSG00000174444	1.1599188279025599e-23	8.945443836377912
ENSG00000094631	1.3235219794485013e-23	8.844023958081767
ENSG00000111666	1.32352197944852e-23	8.659857654796832
ENSG00000154358	1.32352197944852e-23	8.771459176112561
ENSG00000114631	1.3235219794485483e-23	7.963972864266969
ENSG00000173218	1.4136972346677907e-23	7.12497010783286
ENSG00000157625	1.5099548893871455e-23	8.72584005847428
ENSG00000167658	1.6127009831563315e-23	8.945443836377912
ENSG00000107745	2.3917826247103924e-23	8.697442492551358
ENSG00000105373	3.107991946967728e-23	8.933273450982373
ENSG00000227097	3.5420350650901853e-23	8.887117492560137
ENSG00000102316	4.5981863057008013e-23	8.874947107164598
ENSG00000172456	4.907674774350245e-23	7.960424542309691
ENSG00000229766	5.58986266843378e-23	6.050061527791353
ENSG00000147400	5.589862668433858e-23	8.661388866768768
ENSG00000104219	6.36584055399694e-23	8.810038385055064
ENSG00000081913	6.36584055399694e-23	7.621127718401413
ENSG00000172365	6.36584055399694e-23	3.5792023094976835
ENSG00000115649	6.792920568915903e-23	8.834379155846138
ENSG00000129757	9.392801420084798e-23	7.929415391270316
ENSG00000271133	1.0020509468195279e-22	7.6572665552573085
ENSG00000038002	1.216375519647305e-22	8.887117492560137
ENSG00000143578	1.216375519647331e-22	8.514270560454404
ENSG00000272899	1.5741902599904703e-22	7.872542074773971
ENSG00000109046	1.5741902599904703e-22	8.868364728872839
ENSG00000175395	1.6788441925323017e-22	8.284405829151257
ENSG00000120280	1.7903827224442924e-22	8.701956818087226
ENSG00000133872	1.7903827224443307e-22	8.933273450982373
ENSG00000177917	2.0359344459780308e-22	8.671033669004395
ENSG00000204628	2.8054275690905093e-22	8.945443836377912
ENSG00000114391	3.18837477569866e-22	8.93733024611422
ENSG00000143603	3.18837477569866e-22	8.899287877955674
ENSG00000141441	3.18837477569866e-22	8.208467151092929
ENSG00000102871	3.3988186077691653e-22	8.80291916597935
ENSG00000177731	3.861821300706404e-22	8.91145826335121
ENSG00000167186	4.387181633002695e-22	8.30834146618935
ENSG00000185950	4.675798702870544e-22	7.645445414536375
ENSG00000113272	4.983199922022141e-22	8.700962446899247
ENSG00000148484	5.31059435771794e-22	8.812563968214976
ENSG00000163040	6.847082196694765e-22	5.613126093842695
ENSG00000131386	6.847082196694765e-22	6.2428299466343775
ENSG00000188959	9.398544774150956e-22	5.388623718997576
ENSG00000168159	9.398544774150956e-22	8.88306069742829
ENSG00000144040	1.001194765918303e-21	8.621815286638286
ENSG00000130255	1.001194765918303e-21	8.941387041246065
ENSG00000114423	1.0664950401115454e-21	8.565020154792444
ENSG00000255086	1.1360080876291982e-21	3.5938480242003297
ENSG00000107816	1.1360080876292225e-21	8.59142897833941
ENSG00000134698	1.210002646578161e-21	8.721246422558476
ENSG00000131188	1.2887643999718864e-21	8.37018219850784
ENSG00000105173	1.4618233456303916e-21	8.682209683211953
ENSG00000243926	1.4618233456303916e-21	5.630640800251141
ENSG00000197016	1.4618233456303916e-21	6.795072605539329
ENSG00000151208	1.4618233456303916e-21	8.498298343454552
ENSG00000232533	1.4618233456303916e-21	6.819310776275409
ENSG00000188419	1.5567864581651366e-21	8.64569852702534
ENSG00000259514	1.5567864581651366e-21	6.7130208996454
ENSG00000136942	1.8798594630754606e-21	8.93733024611422
ENSG00000233927	2.001652989937829e-21	8.93733024611422
ENSG00000228323	2.131250557859324e-21	5.913547928113774
ENSG00000171792	2.2691465446079484e-21	8.579716123347895
ENSG00000165891	2.4158662792404596e-21	8.32589729181218
ENSG00000233585	2.4158662792404938e-21	5.510460357250015
ENSG00000214870	2.4158662792404938e-21	7.178466596351974
ENSG00000241741	3.3026255533504873e-21	6.755986237017112
ENSG00000144589	3.3026255533505343e-21	8.68067847124002
ENSG00000141736	3.3026255533505343e-21	7.971195422764271
ENSG00000058056	3.3026255533505343e-21	8.48479931296357
ENSG00000198353	3.515309492993404e-21	5.189647155790983
ENSG00000072195	3.741537572826506e-21	6.569124903366368
ENSG00000105193	4.2380896534639975e-21	8.941387041246065
ENSG00000249184	4.510281253805316e-21	6.563477090349747
ENSG00000187824	4.799758908258741e-21	8.427467340333774
ENSG00000105640	4.799758908258741e-21	8.941387041246065
ENSG00000236204	4.799758908258741e-21	6.455085041644737
ENSG00000182220	5.4349801452129955e-21	8.856194343477304
ENSG00000230131	5.434980145213073e-21	6.131457686452977
ENSG00000166562	5.434980145213073e-21	8.921103065586836
ENSG00000179456	5.78309999534143e-21	8.557900935716733
ENSG00000151287	6.153266930338294e-21	7.73034756631619
ENSG00000246090	6.546861034906087e-21	8.035920041191789
ENSG00000125459	7.410283072203069e-21	8.752706412425267
ENSG00000100266	7.410283072203174e-21	8.590892137555453
ENSG00000006756	7.883319109203152e-21	6.259926181649221
ENSG00000052126	7.883319109203152e-21	7.215322907508283
ENSG00000198937	7.883319109203263e-21	8.652280905317097
ENSG00000147003	9.489119465888795e-21	5.481048587651139
ENSG00000163362	1.0093213912085162e-20	7.762639772615622
ENSG00000138172	1.0093213912085305e-20	7.952777267830634
ENSG00000110002	1.0735328903105198e-20	8.742067239001663
ENSG00000160062	1.1417829286754914e-20	7.644453841156423
ENSG00000105855	1.1417829286754914e-20	7.6915101946968845
ENSG00000123989	1.1417829286755077e-20	8.933273450982373
ENSG00000260219	1.214322521693933e-20	6.624081232893343
ENSG00000260625	1.3733524286842354e-20	6.264345890449858
ENSG00000119979	1.4604256279450852e-20	8.644167315053407
ENSG00000086598	1.460425627945106e-20	8.925159860718681
ENSG00000053371	1.6512821176885722e-20	8.498043379927022
ENSG00000137818	1.6512821176885722e-20	8.945443836377912
ENSG00000088298	1.6512821176885722e-20	8.860251138609149
ENSG00000102054	1.7557620776066605e-20	8.866833516900904
ENSG00000188825	1.7557620776066605e-20	7.0559711562832135
ENSG00000131725	1.8667766714528363e-20	8.60053693979108
ENSG00000152422	2.2431914898209346e-20	8.740536027029728
ENSG00000128165	2.3846371417457325e-20	8.81409518018691
ENSG00000204060	2.3846371417457662e-20	4.598125265118068
ENSG00000198380	2.534898491961031e-20	8.884591909400223
ENSG00000101868	2.534898491961031e-20	8.581704865723848
ENSG00000219665	2.6945184135752426e-20	8.29897854121015
ENSG00000214717	2.6945184135752426e-20	8.652280905317097
ENSG00000105426	2.694518413575281e-20	7.301826768180173
ENSG00000255760	2.6945184135753383e-20	5.969074062014395
ENSG00000251249	3.044172528546426e-20	4.582452684343731
ENSG00000086619	3.235465597436532e-20	8.876478319136533
ENSG00000049769	3.235465597436532e-20	8.01688540024807
ENSG00000137154	3.438639312452596e-20	8.945443836377912
ENSG00000124795	3.6544226611157687e-20	8.251291370815977
ENSG00000120805	3.8835888036848745e-20	8.84808075321361
ENSG00000230565	4.951242957897285e-20	6.83399296783133
ENSG00000109685	4.951242957897355e-20	8.876478319136533
ENSG00000078061	4.951242957897355e-20	8.82320314163858
ENSG00000166321	5.2606604529406494e-20	7.8981731103910455
ENSG00000247735	5.937987509999854e-20	5.588621903426254
ENSG00000162244	5.937987509999854e-20	8.93733024611422
ENSG00000205078	5.937987509999854e-20	7.597552909226562
ENSG00000242021	6.308298778641227e-20	5.413397639375
ENSG00000122787	6.308298778641227e-20	7.610523767666108
ENSG00000139644	6.308298778641361e-20	8.933273450982373
ENSG00000130159	7.118773010919353e-20	8.761356843472914
ENSG00000101997	7.118773010919353e-20	8.565020154792444
ENSG00000102271	7.118773010919353e-20	4.1569249011673834
ENSG00000104738	7.561797815490396e-20	8.698436863739335
ENSG00000242247	8.531233606419629e-20	8.89117428769198
ENSG00000164587	9.061053429122473e-20	8.941387041246065
ENSG00000147100	9.061053429122473e-20	5.298461049963697
ENSG00000155792	9.061053429122473e-20	8.864307933740994
ENSG00000182742	9.623385026936163e-20	7.165716966658642
ENSG00000208028	9.623385026936163e-20	7.544033899895435
ENSG00000101577	1.0220198868802824e-19	8.575659328216048
ENSG00000119906	1.0220198868802824e-19	8.738010443869817
ENSG00000136758	1.0853583325598237e-19	8.908932680191299
ENSG00000112531	1.1525751631336349e-19	8.876478319136533
ENSG00000260719	1.2239049249726015e-19	8.374323869866796
ENSG00000273002	1.2239049249726015e-19	6.964794061470175
ENSG00000153179	1.4651322960337923e-19	8.604593734922926
ENSG00000179899	1.5555519591827966e-19	5.192228260519381
ENSG00000000460	1.5555519591827966e-19	7.9801661113377875
ENSG00000264920	1.5555519591828188e-19	7.495050563981891
ENSG00000198960	1.6514845548655611e-19	8.498580220710977
ENSG00000068308	1.6514845548655611e-19	8.850606336373524
ENSG00000175806	1.6514845548655963e-19	8.422953014797907
ENSG00000080839	1.8612360084335214e-19	8.591886508743432
ENSG00000081760	1.975779074096412e-19	8.691317644663624
ENSG00000245008	2.226174446534944e-19	6.552047357673898
ENSG00000040341	2.226174446534944e-19	8.71466404426672
ENSG00000171425	2.362887636227969e-19	8.713132832294786
ENSG00000166348	2.5078944832941125e-19	8.406980797798054
ENSG00000254343	2.661691784247082e-19	8.280735704577918
ENSG00000145592	2.824805705656347e-19	8.945443836377912
ENSG00000147536	2.9977934969384728e-19	7.371764890130229
ENSG00000178741	3.375786072691441e-19	8.896762294795762
ENSG00000143499	3.3757860726915132e-19	8.715455848578207
ENSG00000094804	3.58207759782164e-19	8.632991300845847
ENSG00000213442	3.58207759782164e-19	8.5348888100211
ENSG00000139352	3.800820640850898e-19	6.684067003286689
ENSG00000180573	3.800820640850952e-19	8.892705499663915
ENSG00000169239	4.032757205928494e-19	8.269507293719318
ENSG00000088881	4.032757205928494e-19	6.317164774557317
ENSG00000095002	4.032757205928494e-19	8.632788733969356
ENSG00000040199	4.032757205928494e-19	8.798862370847504
ENSG00000090581	4.03275720592858e-19	8.845018329269742
ENSG00000158714	4.03275720592858e-19	6.459804124125029
ENSG00000117242	4.815817916505051e-19	7.932536903441833
ENSG00000231327	4.815817916505051e-19	6.043829732223455
ENSG00000251405	5.108860132333966e-19	7.0615648458822635
ENSG00000143195	5.108860132333966e-19	6.071159417702345
ENSG00000136631	5.108860132333966e-19	8.724308846502344
ENSG00000204390	5.7488220256903e-19	7.245944512891847
ENSG00000153250	5.748822025690423e-19	8.892705499663915
ENSG00000144036	6.097892442187013e-19	8.411777000590348
ENSG00000146066	6.097892442187013e-19	8.816620763346823
ENSG00000120519	6.097892442187013e-19	8.597271948970722
ENSG00000177283	6.860069141533397e-19	5.304537403351942
ENSG00000273382	6.860069141533397e-19	6.226705197699747
ENSG00000162607	6.860069141533544e-19	8.782635190320123
ENSG00000111602	7.275725910425244e-19	8.782635190320123
ENSG00000170540	8.183120482652831e-19	8.807512801895154
ENSG00000058404	8.183120482652947e-19	7.03729736812966
ENSG00000130810	8.183120482652947e-19	7.629370867196276
ENSG00000149273	9.202181943059237e-19	8.945443836377912
ENSG00000261418	9.757762008701681e-19	8.520852938746163
ENSG00000136643	1.0970236089071964e-18	8.766408009792737
ENSG00000234771	1.163114101044603e-18	8.715200885050676
ENSG00000221890	1.163114101044603e-18	4.109372259286199
ENSG00000149548	1.163114101044603e-18	7.285750676513056
ENSG00000163673	1.3073201521634939e-18	4.277002887800981
ENSG00000242071	1.3073201521635123e-18	8.336229105057209
ENSG00000221983	1.3073201521635123e-18	8.93733024611422
ENSG00000153048	1.3859106874360025e-18	8.505954403314222
ENSG00000124357	1.3859106874360025e-18	8.856194343477304
ENSG00000140750	1.4691659201233772e-18	8.525983415445921
ENSG00000104765	1.4691659201233772e-18	8.811569597026997
ENSG00000108107	1.557359086106136e-18	8.93733024611422
ENSG00000173171	1.5573590861061581e-18	8.507688182162648
ENSG00000198056	1.6507792079771402e-18	8.439971999636777
ENSG00000188971	1.6507792079771402e-18	8.61270732518662
ENSG00000166441	1.7497319942167122e-18	8.941387041246065
ENSG00000183023	1.7497319942167122e-18	8.460563335474578
ENSG00000115966	2.083114030222846e-18	8.838435950977985
ENSG00000076662	2.083114030222846e-18	8.93733024611422
ENSG00000150967	2.2076226525558398e-18	8.864307933740994
ENSG00000236772	2.2076226525558398e-18	4.434128145856452
ENSG00000176732	2.2076226525558398e-18	6.109975396311228
ENSG00000205664	2.3394779335988618e-18	7.961465744301532
ENSG00000101310	2.339477933598895e-18	8.884591909400223
ENSG00000144026	2.4791076093560317e-18	8.68067847124002
ENSG00000158716	2.4791076093560317e-18	8.420479828289036
ENSG00000134779	2.4791076093560317e-18	8.682667213615973
ENSG00000138814	2.4791076093560317e-18	8.816620763346823
ENSG00000159788	2.6269639759645775e-18	8.27203287687923
ENSG00000198890	2.6269639759645775e-18	8.24797398334458
ENSG00000182050	2.6269639759645775e-18	7.041070213047784
ENSG00000168556	2.783525279671908e-18	8.46385524002383
ENSG00000269696	2.783525279671908e-18	4.28659719821661
ENSG00000079616	2.9492971843004093e-18	8.800393582819439
ENSG00000136710	3.12481432045244e-18	8.658863283608856
ENSG00000180098	3.3106419209387186e-18	8.575659328216048
ENSG00000232070	3.3106419209387656e-18	5.26162130807691
ENSG00000179299	3.507377547150993e-18	7.378948332170647
ENSG00000166268	3.507377547150993e-18	6.683616717503574
ENSG00000143870	3.936135800177215e-18	8.917046270454989
ENSG00000104852	4.169532104728477e-18	8.93733024611422
ENSG00000116852	4.416587963331236e-18	8.818151975318758
ENSG00000105202	4.678092022846944e-18	8.900819089927607
ENSG00000204219	4.678092022846944e-18	6.807827021731998
ENSG00000188846	4.678092022846944e-18	8.93733024611422
ENSG00000133195	4.678092022846944e-18	8.718720839398564
ENSG00000261400	4.9548778251556476e-18	3.3745674679191233
ENSG00000204396	4.954877825155718e-18	8.719715210586543
ENSG00000235670	5.247826325573649e-18	4.0651250210540715
ENSG00000232995	5.2478263255737235e-18	7.096002048619613
ENSG00000229638	5.5578685503907886e-18	8.507688182162648
ENSG00000173208	5.5578685503907886e-18	8.694916909391447
ENSG00000258920	5.885988401091196e-18	7.964736300969069
ENSG00000181544	5.885988401091196e-18	7.297936087371533
ENSG00000118197	5.885988401091196e-18	8.745587193349552
ENSG00000115841	5.885988401091196e-18	8.39634162437445
ENSG00000068394	6.233225613225136e-18	8.587627146735096
ENSG00000196668	6.233225613225136e-18	7.384325048969616
ENSG00000149972	6.6006788783209326e-18	8.818151975318758
ENSG00000187151	6.6006788783209326e-18	4.667283301240519
ENSG00000175505	6.98950913768292e-18	7.3965048939809135
ENSG00000115977	6.98950913768292e-18	8.254353794759846
ENSG00000160293	6.989509137683018e-18	8.192965026998202
ENSG00000226926	7.400943057381412e-18	4.428915786280886
ENSG00000221413	7.400943057381412e-18	2.1281786392696556
ENSG00000230516	7.400943057381517e-18	3.220049860698837
ENSG00000165171	7.836276694244524e-18	6.26491876593148
ENSG00000166428	8.296879363182597e-18	7.795006890745371
ENSG00000234719	8.296879363182597e-18	7.7828874481203805
ENSG00000160055	8.784197716721381e-18	8.237589773448507
ENSG00000257543	8.784197716721381e-18	5.908832088021088
ENSG00000196562	9.299760048201236e-18	8.896762294795762
ENSG00000171735	9.845180830706528e-18	8.495517796767109
ENSG00000170417	9.845180830706528e-18	8.278615255170985
ENSG00000166896	9.845180830706528e-18	8.16022878868701
ENSG00000123144	9.845180830706528e-18	8.868364728872839
ENSG00000240298	1.0422165504431085e-17	5.689182043351281
ENSG00000144713	1.0422165504431085e-17	8.945443836377912
ENSG00000127946	1.1032515525854096e-17	8.410580062525879
ENSG00000244165	1.1032515525854253e-17	8.248228946872109
ENSG00000147251	1.103251552585441e-17	8.758294419529046
ENSG00000162878	1.103251552585441e-17	4.947800591289189
ENSG00000100206	1.2361029760303672e-17	6.265739091567176
ENSG00000184381	1.2361029760303672e-17	8.784166402292056
ENSG00000233762	1.2361029760303672e-17	7.941874345498888
ENSG00000167614	1.3083326362619507e-17	7.068544691580688
ENSG00000181798	1.3083326362619507e-17	7.166945176542593
ENSG00000120784	1.3083326362619692e-17	6.403584983997204
ENSG00000203761	1.3083326362619692e-17	7.884641600323993
ENSG00000187741	1.3847265258271021e-17	8.55185539820893
ENSG00000116497	1.3847265258271021e-17	8.850606336373524
ENSG00000227372	1.3847265258271021e-17	8.687260849531777
ENSG00000165912	1.3847265258271021e-17	8.032734360751364
ENSG00000224165	1.3847265258271021e-17	6.985502343185004
ENSG00000118473	1.4655213914984576e-17	5.573762620682424
ENSG00000260352	1.5509672453002966e-17	5.015843090123521
ENSG00000149346	1.5509672453002966e-17	7.265006067564462
ENSG00000008853	1.5509672453003185e-17	8.645161686241385
ENSG00000078177	1.641328096585695e-17	8.826265565582448
ENSG00000246089	1.837925488611724e-17	7.922552261451565
ENSG00000232940	1.837925488611724e-17	6.265142570303127
ENSG00000182185	1.837925488611724e-17	7.462393636050634
ENSG00000233016	1.9447671929764062e-17	8.786691985451967
ENSG00000255224	1.944767192976434e-17	6.498252446688672
ENSG00000073150	1.9447671929764755e-17	6.130266273160257
ENSG00000104626	1.9447671929764755e-17	8.4095856913379
ENSG00000230207	2.0577359842707013e-17	7.232420334324914
ENSG00000225573	2.1771783081890345e-17	7.191734692357078
ENSG00000131153	2.1771783081890345e-17	7.971582093322778
ENSG00000122882	2.3034599136798737e-17	8.761356843472914
ENSG00000008513	2.3034599136798737e-17	8.739004815057795
ENSG00000215301	2.436966912106947e-17	8.941387041246065
ENSG00000223949	2.5781068936006242e-17	4.72627016345193
ENSG00000197180	2.5781068936006242e-17	6.80977456110356
ENSG00000115875	2.7273101036367438e-17	8.921103065586836
ENSG00000260521	2.885030683037081e-17	6.065313910184117
ENSG00000165195	3.0517479747529374e-17	8.743061610189642
ENSG00000146147	3.0517479747529374e-17	6.611867712592705
ENSG00000234444	3.0517479747529374e-17	8.46572072590323
ENSG00000143768	3.0517479747529374e-17	6.79786009846136
ENSG00000111859	3.227967900968541e-17	8.892705499663915
ENSG00000179085	3.611081026617425e-17	8.712138461106807
ENSG00000166816	3.611081026617425e-17	8.290328110162504
ENSG00000137876	3.611081026617425e-17	8.908932680191299
ENSG00000145050	3.611081026617425e-17	8.925159860718681
ENSG00000101940	3.611081026617425e-17	8.764876797820804
ENSG00000069329	3.819132420763165e-17	8.850606336373524
ENSG00000162913	3.819132420763165e-17	6.369269789127457
ENSG00000140451	4.039006147571944e-17	8.755768836369135
ENSG00000212978	4.5169059707007685e-17	8.164690717571839
ENSG00000232346	4.5169059707007685e-17	7.345250938434988
ENSG00000012174	4.5169059707007685e-17	8.702493658871182
ENSG00000186056	4.5169059707007685e-17	8.440508840420735
ENSG00000243276	4.7763680903697866e-17	7.1017247787605
ENSG00000146263	4.7763680903697866e-17	8.536420021993035
ENSG00000189233	5.050528665603279e-17	8.81409518018691
ENSG00000173153	5.050528665603279e-17	8.826265565582448
ENSG00000244436	5.050528665603279e-17	2.762882387714029
ENSG00000235280	5.646273170866013e-17	5.658602816130499
ENSG00000156427	5.969636389789164e-17	5.7831901125802485
ENSG00000147036	5.969636389789249e-17	5.429053484156534
ENSG00000222375	6.672165446914604e-17	5.1376010717972
ENSG00000257221	6.672165446914604e-17	7.88843053458101
ENSG00000183955	6.672165446914604e-17	8.724308846502344
ENSG00000262089	6.672165446914604e-17	5.755862124559625
ENSG00000228933	6.672165446914604e-17	5.30530637826514
ENSG00000268584	6.672165446914604e-17	6.463546527551381
ENSG00000263164	7.053419939499979e-17	3.7714356626451018
ENSG00000102007	7.053419939499979e-17	8.880535114268378
ENSG00000172955	7.456156059455817e-17	6.185428375214194
ENSG00000164346	7.456156059455976e-17	8.900819089927607
ENSG00000112812	7.456156059455976e-17	8.793274363743723
ENSG00000143653	7.456156059455976e-17	8.382234893253997
ENSG00000254615	7.456156059455976e-17	8.582241706507807
ENSG00000101888	7.881566626609701e-17	8.5949489326873
ENSG00000132704	8.330909693568812e-17	8.887117492560137
ENSG00000169116	8.33090969356899e-17	8.917046270454989
ENSG00000105894	8.33090969356899e-17	7.268081265512404
ENSG00000081721	8.33090969356899e-17	8.75676320755711
ENSG00000159259	9.3067729535769e-17	7.8779090518067845
ENSG00000251535	9.3067729535769e-17	2.9279926991135503
ENSG00000071205	9.3067729535769e-17	7.084443572381666
ENSG00000135677	9.3067729535769e-17	8.872421524004686
ENSG00000101057	9.3067729535769e-17	8.718720839398566
ENSG00000157978	9.836167954409887e-17	8.873415895192664
ENSG00000141401	9.836167954409887e-17	8.309872678161286
ENSG00000184164	9.836167954409887e-17	8.903344673087517
ENSG00000204262	9.836167954410026e-17	7.851395434957738
ENSG00000272667	9.836167954410026e-17	6.624411203106069
ENSG00000100994	1.0395253061207572e-16	8.884591909400223
ENSG00000151553	1.0395253061207572e-16	8.732422436766038
ENSG00000198521	1.0985669021757079e-16	6.927337172983047
ENSG00000198814	1.0985669021757079e-16	8.155380189243678
ENSG00000198088	1.1609145871802228e-16	8.333958485424828
ENSG00000047230	1.1609145871802228e-16	8.40726267505448
ENSG00000119403	1.2267507716497223e-16	8.596480144659234
ENSG00000124198	1.2267507716497223e-16	8.915515058483056
ENSG00000188818	1.2267507716497398e-16	8.367152254140043
ENSG00000147475	1.2962677763627418e-16	8.767939221764673
ENSG00000148730	1.2962677763627418e-16	8.85466313150537
ENSG00000262468	1.2962677763627694e-16	8.013110482372648
ENSG00000203930	1.3696683621627678e-16	3.589721936722346
ENSG00000168807	1.4471662876079036e-16	8.303624573776991
ENSG00000143882	1.4471662876079036e-16	8.101130557632716
ENSG00000116957	1.5289868959067365e-16	8.61171295399864
ENSG00000213625	1.6153677326507973e-16	8.884591909400223
ENSG00000258178	1.6153677326508202e-16	4.1972031640686085
ENSG00000196182	1.706559195931574e-16	8.84808075321361
ENSG00000236552	1.706559195931574e-16	8.74612403413351
ENSG00000063660	1.802825220508664e-16	7.3558279207455985
ENSG00000145087	1.802825220508664e-16	5.656637672539747
ENSG00000181191	1.802825220508664e-16	8.64011051992156
ENSG00000078369	1.802825220508664e-16	8.908932680191299
ENSG00000181524	1.802825220508664e-16	8.258331279511758
ENSG00000083845	1.9044439977823455e-16	8.945443836377912
ENSG00000163249	1.9044439977823455e-16	8.63758493676165
ENSG00000213862	1.9044439977823455e-16	6.723188149134252
ENSG00000182054	2.1249284444973874e-16	8.912989475323146
ENSG00000121858	2.1249284444973874e-16	8.818151975318758
ENSG00000120093	2.1249284444973874e-16	7.274885940362717
ENSG00000186187	2.24442879840435e-16	7.490767507778096
ENSG00000100373	2.244428798404382e-16	3.9915989585454836
ENSG00000224738	2.244428798404382e-16	4.891613852041795
ENSG00000126733	2.370552995281408e-16	3.7927537781584975
ENSG00000126768	2.370552995281408e-16	8.745129662945532
ENSG00000134318	2.370552995281408e-16	8.766408009792737
ENSG00000218175	2.370552995281408e-16	8.4417057784852
ENSG00000178852	2.370552995281408e-16	8.337020909368697
ENSG00000101003	2.503662696594541e-16	7.9549682422368875
ENSG00000130779	2.6441390019796157e-16	8.870890312032751
ENSG00000150281	2.6441390019796157e-16	5.764348906315954
ENSG00000260660	2.644139001979653e-16	6.406074232696472
ENSG00000120256	2.792383476901487e-16	8.32377127655807
ENSG00000224032	2.792383476901487e-16	8.801924794791372
ENSG00000253986	2.792383476901487e-16	5.03409666036096
ENSG00000159840	2.948819233710902e-16	8.58729287282763
ENSG00000143862	2.948819233710902e-16	8.707544825191007
ENSG00000178922	3.113892068824794e-16	8.665445661900613
ENSG00000198856	3.288071658890003e-16	8.908932680191299
ENSG00000149679	3.288071658890003e-16	8.370672208487932
ENSG00000170899	3.288071658890003e-16	8.401472101074209
ENSG00000264349	3.28807165889005e-16	4.692477752882365
ENSG00000094975	3.4718528189350114e-16	8.88864870453207
ENSG00000255516	3.4718528189350114e-16	3.3466995425638704
ENSG00000144567	3.4718528189350114e-16	8.858719926637214
ENSG00000125462	3.4718528189350114e-16	7.809110707409705
ENSG00000176371	3.665756825662783e-16	8.470437618315588
ENSG00000233379	3.870332809197664e-16	5.119774254427206
ENSG00000224596	3.870332809197719e-16	4.032783895513227
ENSG00000115159	4.0861592167614135e-16	8.741072867813685
ENSG00000249348	4.313845351928539e-16	7.691137854982006
ENSG00000242732	4.313845351928539e-16	7.921835538905237
ENSG00000255046	4.554032993292957e-16	4.842707045321503
ENSG00000270036	4.554032993292957e-16	4.345956087145216
ENSG00000158710	4.554032993292957e-16	8.900819089927607
ENSG00000119969	4.554032993292957e-16	8.333421644640874
ENSG00000149823	4.554032993292957e-16	8.887117492560137
ENSG00000124422	4.807398096566271e-16	8.903344673087517
ENSG00000165804	4.807398096566271e-16	8.201301101213351
ENSG00000260027	4.807398096566271e-16	7.001735511284972
ENSG00000135913	5.074652584330294e-16	8.462526594928386
ENSG00000089220	5.074652584330294e-16	8.925159860718681
ENSG00000183943	5.074652584330294e-16	8.441045681204688
ENSG00000245954	5.074652584330402e-16	7.654758740672562
ENSG00000162869	5.356546227875361e-16	8.733953648737971
ENSG00000196154	5.356546227875361e-16	8.745384626473061
ENSG00000146904	5.653868625772468e-16	5.375510115170721
ENSG00000269890	5.653868625772468e-16	6.445202206719298
ENSG00000102921	5.653868625772468e-16	8.827259936770426
ENSG00000101052	5.653868625772549e-16	8.503631387030802
ENSG00000137337	5.967451284063333e-16	8.81409518018691
ENSG00000138286	5.967451284063333e-16	8.636053724789715
ENSG00000222020	5.967451284063333e-16	7.321891976330788
ENSG00000077235	5.967451284063333e-16	8.831853572686226
ENSG00000204186	5.967451284063333e-16	8.805981589923219
ENSG00000137575	5.967451284063418e-16	8.844023958081767
ENSG00000135404	5.967451284063418e-16	8.933273450982373
ENSG00000055070	6.298169803188407e-16	8.747655246105444
ENSG00000141556	6.298169803188407e-16	8.770464804924583
ENSG00000179195	6.298169803188407e-16	8.896762294795762
ENSG00000170915	6.298169803188407e-16	6.993810548977357
ENSG00000120860	6.298169803188497e-16	8.658863283608856
ENSG00000008086	6.646946177029331e-16	8.01528332843062
ENSG00000127920	6.646946177029426e-16	7.459508699292133
ENSG00000128708	7.014751209707119e-16	8.777584024000298
ENSG00000251680	7.014751209707119e-16	4.185889176316067
ENSG00000124222	7.014751209707119e-16	8.872421524004686
ENSG00000198157	7.014751209707119e-16	8.317731304897444
ENSG00000124785	7.402607056053286e-16	7.247907090980516
ENSG00000143514	7.402607056053286e-16	8.777047183216341
ENSG00000166913	7.402607056053286e-16	8.900819089927607
ENSG00000160783	7.402607056053286e-16	8.372740261243822
ENSG00000248458	7.811589891968204e-16	4.698989218709778
ENSG00000156042	7.811589891968315e-16	8.14326220049918
ENSG00000257261	7.811589891968315e-16	7.844695366016602
ENSG00000147044	7.811589891968315e-16	8.687260849531777
ENSG00000008226	8.242832721180203e-16	8.599005727819147
ENSG00000270681	8.242832721180379e-16	7.187697814300199
ENSG00000137309	8.242832721180379e-16	8.845018329269742
ENSG00000072778	8.697528325243474e-16	8.93733024611422
ENSG00000108061	8.697528325243474e-16	8.74612403413351
ENSG00000244038	8.697528325243474e-16	8.93733024611422
ENSG00000142408	9.176932363948242e-16	3.774696035693369
ENSG00000074054	9.176932363948242e-16	8.822208770450603
ENSG00000249167	9.176932363948372e-16	3.5577825564522287
ENSG00000187123	9.176932363948372e-16	5.347947107380707
ENSG00000251417	9.68236663366948e-16	6.683309015783675
ENSG00000003393	9.682366633669618e-16	8.663456919524657
ENSG00000197647	1.0215222491544558e-15	8.021775264648086
ENSG00000213885	1.077696445376524e-15	6.369931038607451
ENSG00000107863	1.0776964453765393e-15	8.815626392158844
ENSG00000174989	1.1369133976666918e-15	8.79381120452768
ENSG00000239815	1.1369133976666918e-15	6.184209883850927
ENSG00000235169	1.1369133976666918e-15	7.215761106315656
ENSG00000100246	1.1369133976666918e-15	8.10414615077272
ENSG00000068784	1.1369133976666918e-15	8.659857654796832
ENSG00000108828	1.1369133976666918e-15	8.803456006763307
ENSG00000176208	1.136913397666708e-15	8.271882706653779
ENSG00000173581	1.136913397666708e-15	8.5348888100211
ENSG00000138279	1.136913397666708e-15	8.864307933740994
ENSG00000170989	1.136913397666724e-15	6.716898240438009
ENSG00000171119	1.1993353429727552e-15	5.873836006537849
ENSG00000082512	1.1993353429727552e-15	8.65480648847701
ENSG00000130811	1.1993353429727552e-15	8.889643075720047
ENSG00000069493	1.1993353429727552e-15	8.481613632523146
ENSG00000219626	1.2651330270030697e-15	7.741495212914363
ENSG00000089280	1.3344861428216928e-15	8.921103065586836
ENSG00000198081	1.3344861428217119e-15	8.533560164925657
ENSG00000172216	1.4846249669297371e-15	8.764876797820804
ENSG00000026103	1.4846249669297371e-15	7.7681589999888585
ENSG00000101945	1.4846249669297371e-15	8.091263271445632
ENSG00000171189	1.5658190629450878e-15	5.697020753209085
ENSG00000261231	1.6513864089801749e-15	6.021947681784143
ENSG00000103544	1.6513864089801749e-15	8.794805575715658
ENSG00000088833	1.6513864089801749e-15	8.838435950977985
ENSG00000134109	1.741558830517922e-15	8.929216655850528
ENSG00000166483	1.741558830517922e-15	8.468651442816121
ENSG00000149295	1.8365802386722575e-15	5.673108101720932
ENSG00000065320	1.8365802386722575e-15	4.3598288576155735
ENSG00000272156	1.8365802386722575e-15	5.71600209497582
ENSG00000267169	1.936707249297408e-15	7.496294332850222
ENSG00000162409	1.9367072492974495e-15	3.3143445989017724
ENSG00000132824	1.9367072492974495e-15	8.879003902296445
ENSG00000170889	2.042209833232295e-15	8.941387041246065
ENSG00000047365	2.153371999215473e-15	8.666976873872548
ENSG00000166295	2.153371999215473e-15	8.874947107164598
ENSG00000116977	2.153371999215473e-15	8.76893359295265
ENSG00000177888	2.1533719992155036e-15	8.71466404426672
ENSG00000114023	2.270492511081095e-15	8.751712041237289
ENSG00000143443	2.270492511081095e-15	8.282135209518877
ENSG00000103174	2.3938856409223393e-15	8.493986584795175
ENSG00000229278	2.3938856409223393e-15	3.80250483518441
ENSG00000133640	2.3938856409223393e-15	3.7115881869989726
ENSG00000243452	2.3938856409223393e-15	8.71114408991883
ENSG00000156976	2.523881959991599e-15	8.941387041246065
ENSG00000110700	2.523881959991599e-15	8.93733024611422
ENSG00000268362	2.523881959991599e-15	6.416327257524399
ENSG00000272476	2.523881959991599e-15	7.2586734217992515
ENSG00000174748	2.6608291691914993e-15	8.941387041246065
ENSG00000204131	2.660829169191537e-15	6.288673169644559
ENSG00000143815	2.660829169191537e-15	8.817615134534801
ENSG00000144426	2.80509297109979e-15	8.52743531703792
ENSG00000067445	2.80509297109979e-15	7.517592596772397
ENSG00000213609	2.8050929710998297e-15	6.55068870437812
ENSG00000166224	2.8050929710998297e-15	8.64011051992156
ENSG00000205771	2.8050929710998696e-15	6.590967478688586
ENSG00000269533	2.957057985564441e-15	4.157395226975412
ENSG00000241852	2.957057985564441e-15	7.648660471667528
ENSG00000119737	3.1171287110037143e-15	7.304985116294118
ENSG00000256917	3.1171287110037143e-15	5.272299031733562
ENSG00000183386	3.1171287110037143e-15	6.635701142377914
ENSG00000213513	3.1171287110037143e-15	4.129614424574043
ENSG00000157216	3.285730533648039e-15	8.840961534137898
ENSG00000137054	3.285730533648039e-15	8.764876797820804
ENSG00000151414	3.285730533648039e-15	8.849075124401589
ENSG00000008294	3.463310787067108e-15	8.868364728872839
ENSG00000137563	3.463310787067108e-15	8.821671929666646
ENSG00000169189	3.463310787067108e-15	8.6908601142596
ENSG00000112218	3.4633107870671817e-15	8.148110799942513
ENSG00000107187	3.4633107870671817e-15	4.774360049382848
ENSG00000189362	3.650339864439081e-15	8.5889033951795
ENSG00000151229	3.650339864439081e-15	8.467120230844188
ENSG00000076685	3.650339864439081e-15	8.702493658871182
ENSG00000186468	3.650339864439081e-15	8.917046270454989
ENSG00000150867	3.847312386134255e-15	8.826265565582448
ENSG00000104205	3.847312386134255e-15	8.408021999789893
ENSG00000165689	3.847312386134255e-15	8.842492746109832
ENSG00000251192	3.847312386134255e-15	7.872961224908549
ENSG00000102265	3.847312386134255e-15	8.839430322165963
ENSG00000147437	3.847312386134255e-15	6.278202192476837
ENSG00000226029	3.8473123861343096e-15	6.309078672945519
ENSG00000049768	4.0547484253121145e-15	5.021725197920314
ENSG00000144485	4.0547484253121145e-15	7.782326578294771
ENSG00000072501	4.0547484253121145e-15	8.850606336373524
ENSG00000204104	4.0547484253121145e-15	8.402518868913226
ENSG00000104331	4.273194794354271e-15	8.868364728872839
ENSG00000169679	4.273194794354271e-15	8.671033669004395
ENSG00000180530	4.503226395094927e-15	8.32862544184858
ENSG00000169857	4.745447635950022e-15	8.741072867813685
ENSG00000259891	4.745447635950089e-15	6.964930924422173
ENSG00000153446	4.74544763595019e-15	3.7437436772548582
ENSG00000179029	4.74544763595019e-15	8.594209525026853
ENSG00000156313	5.000493919192964e-15	8.292853693322414
ENSG00000137747	5.000493919193035e-15	5.6726268888978435
ENSG00000121406	5.269033201778502e-15	8.264913657803515
ENSG00000177189	5.269033201778502e-15	8.834379155846138
ENSG00000226200	5.269033201778502e-15	8.241109727796395
ENSG00000228748	5.269033201778502e-15	4.9526257567612335
ENSG00000166484	5.269033201778577e-15	8.415833795722193
ENSG00000142327	5.551767633283131e-15	8.872421524004686
ENSG00000011021	5.551767633283131e-15	8.599005727819144
ENSG00000259331	5.551767633283131e-15	2.0357691263180944
ENSG00000162836	5.551767633283131e-15	8.710070408350918
ENSG00000180815	5.8494352746911285e-15	5.22938446921299
ENSG00000170832	5.8494352746911285e-15	8.5330233241417
ENSG00000089692	5.8494352746911285e-15	7.962101812540392
ENSG00000136636	5.8494352746911285e-15	8.823739982422536
ENSG00000176894	5.8494352746911285e-15	6.247816676779971
ENSG00000064787	5.849435274691212e-15	8.192697500969569
ENSG00000138674	6.162811901939703e-15	8.921103065586836
ENSG00000175643	6.162811901939791e-15	7.556585390002301
ENSG00000237595	6.492712898317822e-15	6.354109334647328
ENSG00000160789	6.492712898317914e-15	8.921103065586836
ENSG00000111276	6.492712898317914e-15	8.874947107164598
ENSG00000146350	6.492712898317914e-15	7.901843234964386
ENSG00000105146	6.492712898317914e-15	6.862577740321609
ENSG00000260990	6.839995240007982e-15	5.492803501675816
ENSG00000181163	7.205559579262522e-15	8.945443836377912
ENSG00000136149	7.205559579262522e-15	7.934218285639217
ENSG00000120798	7.59035242992022e-15	8.706347887126539
ENSG00000135253	7.59035242992022e-15	8.51932172677423
ENSG00000163482	7.59035242992022e-15	8.745129662945532
ENSG00000207954	7.59035242992022e-15	5.830218299453082
ENSG00000131943	7.59035242992022e-15	8.74612403413351
ENSG00000110080	7.59035242992022e-15	7.67850437333527
ENSG00000214612	7.59035242992022e-15	6.008799288764429
ENSG00000123595	7.995368460185368e-15	8.765413638604759
ENSG00000158427	7.995368460185368e-15	7.755726319565671
ENSG00000167748	7.995368460185482e-15	3.9002274627135387
ENSG00000187243	8.421652897830621e-15	4.205671774058694
ENSG00000173295	8.421652897830621e-15	7.509628841887961
ENSG00000126217	8.421652897830621e-15	7.636462679607179
ENSG00000258118	8.421652897830621e-15	2.7441312384235137
ENSG00000255438	8.42165289783074e-15	6.382645238420585
ENSG00000137177	8.87030405322126e-15	7.571200929143514
ENSG00000259560	8.87030405322126e-15	5.675328084922559
ENSG00000089177	8.87030405322126e-15	8.400600986382788
ENSG00000158828	8.87030405322126e-15	8.497049008739044
ENSG00000152582	9.342475965815974e-15	8.762351214660892
ENSG00000107864	9.342475965816108e-15	8.571602533084203
ENSG00000143498	9.342475965816108e-15	8.280683307926877
ENSG00000089876	9.342475965816108e-15	8.672564880976328
ENSG00000117411	9.342475965816108e-15	8.72936001282217
ENSG00000250978	9.839381180064054e-15	3.699953218846746
ENSG00000171241	9.839381180064054e-15	8.457932959012584
ENSG00000111450	9.839381180064194e-15	8.619289703478376
ENSG00000143401	9.839381180064194e-15	8.860251138609149
ENSG00000032389	1.0362293656894307e-14	8.64011051992156
ENSG00000223704	1.0362293656894307e-14	7.630889181820913
ENSG00000100991	1.0362293656894307e-14	8.870890312032751
ENSG00000101412	1.0362293656894307e-14	8.541471188312856
ENSG00000214226	1.0912551827284568e-14	7.796981281893536
ENSG00000130312	1.0912551827284568e-14	8.810038385055064
ENSG00000184258	1.0912551827284724e-14	4.043257737694479
ENSG00000104687	1.149156179470438e-14	8.73142806557806
ENSG00000132780	1.149156179470438e-14	8.879003902296445
ENSG00000116668	1.1491561794704542e-14	8.74612403413351
ENSG00000257027	1.2100800693534175e-14	7.9231555152681565
ENSG00000272129	1.2100800693534175e-14	6.1335521760829534
ENSG00000155592	1.2100800693534347e-14	8.133159867859534
ENSG00000125962	1.2100800693534347e-14	8.516338613210294
ENSG00000260401	1.2100800693534347e-14	7.306598005343892
ENSG00000254650	1.2100800693534347e-14	5.685233650335551
ENSG00000057468	1.2741820210907237e-14	6.46314571198197
ENSG00000140367	1.2741820210907419e-14	8.876478319136533
ENSG00000149256	1.3416250279758581e-14	7.952221847204113
ENSG00000022277	1.3416250279758581e-14	8.771996016896516
ENSG00000134490	1.3416250279758581e-14	8.203401633545315
ENSG00000218426	1.3416250279758581e-14	8.387436229799272
ENSG00000047346	1.3416250279758581e-14	8.929216655850528
ENSG00000185100	1.3416250279758581e-14	6.864522180550784
ENSG00000184634	1.3416250279758581e-14	8.852137548345457
ENSG00000262155	1.4125802951232294e-14	4.672935130667157
ENSG00000202078	1.4125802951232294e-14	4.6350683103657335
ENSG00000129691	1.4125802951232495e-14	8.640647360705518
ENSG00000075568	1.4125802951232495e-14	8.900819089927607
ENSG00000110092	1.4125802951232495e-14	8.808507173083129
ENSG00000197603	1.4872276454977816e-14	8.687797690315735
ENSG00000180182	1.4872276454977816e-14	8.788223197423902
ENSG00000179588	1.4872276454978027e-14	8.29359310098286
ENSG00000111540	1.5657559456260266e-14	8.545730550321194
ENSG00000169184	1.5657559456260266e-14	8.075211744065845
ENSG00000115758	1.5657559456260487e-14	8.929216655850528
ENSG00000173221	1.5657559456260487e-14	8.921103065586836
ENSG00000136044	1.5657559456260487e-14	8.775058440840384
ENSG00000089159	1.6483635519228735e-14	8.696905651767402
ENSG00000235663	1.6483635519228735e-14	5.065851678607055
ENSG00000100316	1.7352587786115118e-14	8.945443836377912
ENSG00000132589	1.7352587786115118e-14	8.868364728872839
ENSG00000172661	1.7352587786115118e-14	8.638579307949628
ENSG00000107959	1.7352587786115118e-14	8.85718871466528
ENSG00000224858	1.8266603882592216e-14	5.643817729793766
ENSG00000269988	1.8266603882592216e-14	5.1244020945422815
ENSG00000247982	1.8266603882592216e-14	8.177300170176922
ENSG00000131089	1.8266603882592475e-14	8.732422436766036
ENSG00000120802	1.9227981059995684e-14	8.847543912429655
ENSG00000176393	1.9227981059995684e-14	8.724308846502344
ENSG00000267166	1.9227981059995684e-14	7.051115701760969
ENSG00000116584	1.9227981059995684e-14	8.925159860718681
ENSG00000074695	1.9227981059995684e-14	8.933273450982373
ENSG00000116147	1.9227981059995956e-14	5.4271796622052175
ENSG00000102931	2.0239131585600426e-14	8.709612877946897
ENSG00000236914	2.0239131585600426e-14	5.449446419217156
ENSG00000258847	2.0239131585600713e-14	3.907486227182445
ENSG00000171469	2.0239131585600713e-14	8.750180829265354
ENSG00000231500	2.1302588392673605e-14	8.945443836377912
ENSG00000225855	2.1302588392673605e-14	8.266524180155384
ENSG00000122359	2.1302588392673605e-14	8.876478319136533
ENSG00000273314	2.242101100255147e-14	6.752329009791068
ENSG00000143761	2.242101100255147e-14	8.93733024611422
ENSG00000235065	2.242101100255179e-14	7.791100265838975
ENSG00000165168	2.359719173156932e-14	8.89117428769198
ENSG00000234160	2.359719173156982e-14	7.381004558612872
ENSG00000188153	2.359719173156982e-14	8.102068420202968
ENSG00000140688	2.359719173156982e-14	8.866833516900904
ENSG00000171428	2.483406219624504e-14	7.823992240222794
ENSG00000198342	2.483406219624504e-14	7.485161929913091
ENSG00000213402	2.483406219624504e-14	8.670831102127904
ENSG00000180998	2.4834062196245392e-14	6.637418477913318
ENSG00000116918	2.4834062196245392e-14	8.719715210586543
ENSG00000107902	2.6134700130752263e-14	8.428541021901685
ENSG00000233560	2.6134700130752263e-14	5.087733791433038
ENSG00000214274	2.6134700130752263e-14	7.730508868235996
ENSG00000144354	2.6134700130752263e-14	5.485459319590503
ENSG00000154479	2.6134700130752636e-14	6.248243534999996
ENSG00000166963	2.6134700130752636e-14	6.522497111873085
ENSG00000160753	2.6134700130752636e-14	8.547261762293129
ENSG00000164932	2.75023365313529e-14	8.678152888080106
ENSG00000255547	2.750233653135329e-14	3.8044839484011423
ENSG00000148824	2.750233653135329e-14	8.086009538249318
ENSG00000233220	2.894036314313736e-14	5.095991438402112
ENSG00000115539	2.894036314313736e-14	8.568082578736313
ENSG00000175886	2.894036314313736e-14	6.554097173847319
ENSG00000250220	2.894036314313736e-14	5.776536131125544
ENSG00000214711	2.894036314313736e-14	6.272424714267959
ENSG00000139219	2.894036314313777e-14	4.659871982711847
ENSG00000197256	2.894036314313777e-14	8.547059195416638
ENSG00000261739	2.894036314313798e-14	8.689047025031241
ENSG00000140988	3.0452340305116865e-14	8.93733024611422
ENSG00000238061	3.0452340305116865e-14	6.059024514817221
ENSG00000165678	3.0452340305116865e-14	8.908932680191299
ENSG00000270012	3.2042005170463395e-14	7.6607983774869925
ENSG00000116857	3.2042005170463395e-14	8.806975961111196
ENSG00000153774	3.2042005170463395e-14	8.323776842405247
ENSG00000035403	3.2042005170463395e-14	8.525983415445921
ENSG00000260144	3.204200517046362e-14	6.04316338602407
ENSG00000272717	3.37132803194447e-14	6.033462681889499
ENSG00000099326	3.371328031944518e-14	8.884591909400223
ENSG00000167779	3.371328031944518e-14	5.780229874437273
ENSG00000245017	3.371328031944518e-14	6.131493140285087
ENSG00000164620	3.371328031944518e-14	8.500111432682912
ENSG00000250148	3.547028278341459e-14	2.4437059986230443
ENSG00000102882	3.547028278341484e-14	8.743598450973597
ENSG00000167978	3.7317333499047614e-14	8.93733024611422
ENSG00000177119	3.731733349904788e-14	8.758294419529046
ENSG00000167393	3.731733349904788e-14	8.604593734922926
ENSG00000136731	3.731733349904788e-14	8.904875885059452
ENSG00000154845	3.925896721290178e-14	8.767402380980716
ENSG00000124098	3.925896721290178e-14	8.687797690315735
ENSG00000271344	3.925896721290178e-14	7.075533634432176
ENSG00000173744	3.925896721290206e-14	8.808507173083129
ENSG00000271734	4.129994285728098e-14	4.081404293148654
ENSG00000137310	4.129994285728098e-14	8.695374439795469
ENSG00000123684	4.3445254419347965e-14	8.380853851507513
ENSG00000118816	4.3445254419347965e-14	8.929216655850528
ENSG00000158458	4.570014232642527e-14	8.386239291734803
ENSG00000147144	4.570014232642592e-14	8.506491244098179
ENSG00000224616	4.570014232642592e-14	6.1741937976344605
ENSG00000150938	4.807010537146159e-14	7.728508877517593
ENSG00000158793	4.807010537146159e-14	8.701499287683204
ENSG00000156535	4.807010537146159e-14	6.923689194287797
ENSG00000187479	4.807010537146193e-14	8.279453890286335
ENSG00000156650	4.8070105371462613e-14	8.836904739006052
ENSG00000143811	4.8070105371462613e-14	8.828791148742358
ENSG00000139116	4.8070105371462613e-14	8.732959277549993
ENSG00000169241	5.317861941099968e-14	8.836904739006052
ENSG00000262703	5.317861941099968e-14	3.7466029667759155
ENSG00000155660	5.3178619411000435e-14	8.929216655850528
ENSG00000163875	5.3178619411000435e-14	8.75676320755711
ENSG00000144671	5.3178619411000435e-14	4.620584609282967
ENSG00000100092	5.592957522047299e-14	8.426807243053261
ENSG00000256287	5.5929575220473385e-14	3.324037858605372
ENSG00000180228	5.882044384728075e-14	8.79128562136777
ENSG00000230979	5.88204438472818e-14	7.072586351296638
ENSG00000183291	5.88204438472818e-14	8.917046270454989
ENSG00000270673	5.88204438472818e-14	6.9566025463222125
ENSG00000272143	5.88204438472818e-14	5.103395624684373
ENSG00000111726	5.88204438472818e-14	8.5609633596606
ENSG00000184992	6.185821552030172e-14	8.707087294786984
ENSG00000268592	6.185821552030172e-14	4.427603155317305
ENSG00000233230	6.185821552030259e-14	7.421722345310587
ENSG00000106868	6.185821552030259e-14	7.862623845816338
ENSG00000143258	6.505022321667422e-14	8.777047183216341
ENSG00000104695	6.505022321667422e-14	8.755768836369135
ENSG00000152402	6.505022321667422e-14	7.659225586096342
ENSG00000118898	6.505022321667422e-14	6.737267595215607
ENSG00000104921	6.505022321667422e-14	8.08394182033962
ENSG00000136021	6.505022321667422e-14	8.91145826335121
ENSG00000187735	6.505022321667469e-14	8.868364728872839
ENSG00000198860	6.840415913766005e-14	8.79939921163146
ENSG00000123570	6.840415913766005e-14	6.976037874206034
ENSG00000147121	6.840415913766053e-14	8.316402659802002
ENSG00000106948	7.192809196001643e-14	8.83996716294992
ENSG00000101443	7.192809196001643e-14	5.685102075118984
ENSG00000164904	7.192809196001643e-14	8.41165374409379
ENSG00000099994	7.192809196001745e-14	6.963570326324903
ENSG00000143554	7.563048489857344e-14	8.751712041237289
ENSG00000139641	7.563048489857398e-14	8.904875885059452
ENSG00000170502	7.563048489857451e-14	8.734745453049458
ENSG00000131127	7.563048489857451e-14	8.208047666112158
ENSG00000185567	7.952021461731482e-14	5.057554309262223
ENSG00000119912	7.952021461731482e-14	8.866833516900904
ENSG00000111707	7.952021461731482e-14	8.807512801895154
ENSG00000126249	7.952021461731539e-14	8.094123128513008
ENSG00000196659	7.952021461731539e-14	8.05727769841893
ENSG00000100997	8.360659102793004e-14	8.79381120452768
ENSG00000221164	8.360659102793123e-14	5.296863018055446
ENSG00000164924	8.360659102793123e-14	8.929216655850528
ENSG00000132781	8.360659102793123e-14	8.527514627417855
ENSG00000173273	8.360659102793123e-14	8.80291916597935
ENSG00000116990	8.789937801656919e-14	7.529831044205423
ENSG00000116871	8.789937801656919e-14	8.79733115887557
ENSG00000109466	9.240881514132409e-14	8.587372183207565
ENSG00000204682	9.240881514132409e-14	3.752948880863434
ENSG00000227838	9.240881514132409e-14	3.110957730837397
ENSG00000214097	9.240881514132475e-14	5.06505412673029
ENSG00000110492	9.240881514132475e-14	8.879003902296445
ENSG00000204852	9.714564034490485e-14	8.71466404426672
ENSG00000242712	9.714564034490485e-14	5.251891281461745
ENSG00000129353	9.714564034490692e-14	8.702493658871182
ENSG00000134339	1.0212111372892895e-13	4.390425322921672
ENSG00000205763	1.0212111372892895e-13	7.184606687900751
ENSG00000259026	1.0212111372892968e-13	4.556113287010879
ENSG00000170049	1.0212111372892968e-13	6.427581749660528
ENSG00000237434	1.0212111372892968e-13	4.31332887158303
ENSG00000018699	1.0212111372892968e-13	8.579513556471404
ENSG00000176978	1.0212111372893114e-13	8.933273450982373
ENSG00000162616	1.0212111372893114e-13	8.549584778576548
ENSG00000136715	1.073470424383303e-13	8.735484860709903
ENSG00000271420	1.0734704243833182e-13	2.5294907348383746
ENSG00000101294	1.0734704243833182e-13	8.929216655850528
ENSG00000078674	1.0734704243833182e-13	8.866833516900904
ENSG00000103148	1.0734704243833182e-13	8.675090464136238
ENSG00000203666	1.0734704243833182e-13	8.406725834270523
ENSG00000108774	1.0734704243833259e-13	8.539605702433457
ENSG00000103160	1.0734704243833259e-13	8.626408922554088
ENSG00000231969	1.1283580670656808e-13	4.037417612343434
ENSG00000173166	1.1283580670656969e-13	7.830208984065314
ENSG00000158555	1.1860038711454044e-13	8.438722664921269
ENSG00000169255	1.1860038711454127e-13	6.554343537641519
ENSG00000013016	1.2465439311850886e-13	8.662383237956744
ENSG00000117697	1.2465439311850886e-13	8.677616047296151
ENSG00000153291	1.3101209290474037e-13	6.963880475589234
ENSG00000173698	1.3101209290474037e-13	4.186029954743099
ENSG00000260855	1.3101209290474037e-13	4.287364525710274
ENSG00000247373	1.3768844463120194e-13	7.534148150513874
ENSG00000101199	1.3768844463120194e-13	8.908932680191299
ENSG00000005189	1.376884446312029e-13	7.617598618899793
ENSG00000034713	1.376884446312029e-13	8.812563968214976
ENSG00000132688	1.376884446312029e-13	7.9388520607822715
ENSG00000103275	1.376884446312029e-13	8.747118405321485
ENSG00000230067	1.376884446312029e-13	4.792395093703523
ENSG00000271430	1.376884446312029e-13	8.385905017827337
ENSG00000156170	1.4469912911924144e-13	8.645161686241385
ENSG00000108468	1.4469912911924144e-13	8.695374439795467
ENSG00000099385	1.4469912911924144e-13	8.024744026984228
ENSG00000102001	1.4469912911924144e-13	7.344133310750454
ENSG00000162073	1.4469912911924144e-13	7.198360681919262
ENSG00000115808	1.5206058406104613e-13	8.713132832294786
ENSG00000180881	1.5206058406104613e-13	8.001731901288595
ENSG00000261438	1.5206058406104613e-13	3.4693821661114885
ENSG00000199933	1.5206058406104666e-13	4.234713243361262
ENSG00000231028	1.5206058406104666e-13	5.5933524607345
ENSG00000090776	1.597900398115566e-13	7.278268932568581
ENSG00000177383	1.597900398115566e-13	8.811569597026997
ENSG00000119900	1.5979003981155886e-13	8.805981589923219
ENSG00000197958	1.5979003981155886e-13	8.933273450982373
ENSG00000163382	1.6790555683650766e-13	8.858719926637214
ENSG00000210196	1.6790555683650766e-13	8.845018329269742
ENSG00000169016	1.6790555683650766e-13	8.670039297816416
ENSG00000232324	1.7642606489149354e-13	3.462719227385265
ENSG00000116062	1.7642606489149354e-13	8.834379155846138
ENSG00000223797	1.7642606489149604e-13	7.5942846988727695
ENSG00000138780	1.8537140401026551e-13	8.440174566513267
ENSG00000163346	1.8537140401026551e-13	8.91145826335121
ENSG00000115524	1.9476236738378212e-13	8.93733024611422
ENSG00000172379	1.9476236738378212e-13	8.421250589796124
ENSG00000273008	1.9476236738378212e-13	6.539365647757375
ENSG00000163931	1.947623673837849e-13	8.896762294795762
ENSG00000221968	1.9476236738378629e-13	8.659857654796832
ENSG00000100221	1.9476236738378629e-13	8.816620763346823
ENSG00000155970	2.0462074621534832e-13	5.336491310337146
ENSG00000197265	2.0462074621534832e-13	8.71160162032285
ENSG00000151151	2.0462074621534832e-13	8.451350580720828
ENSG00000166025	2.0462074621534832e-13	6.725084179251939
ENSG00000134955	2.0462074621535122e-13	7.859613818523512
ENSG00000141429	2.0462074621535122e-13	8.846549541241677
ENSG00000175279	2.0462074621535122e-13	7.144037844149042
ENSG00000100297	2.149693766406713e-13	8.831853572686226
ENSG00000226851	2.149693766406713e-13	6.068608006825486
ENSG00000164122	2.149693766406713e-13	6.000092076318459
ENSG00000197779	2.149693766406713e-13	8.377588860687155
ENSG00000072506	2.149693766406713e-13	8.770464804924583
ENSG00000237991	2.149693766406713e-13	6.528376983235318
ENSG00000117362	2.149693766406713e-13	8.872421524004686
ENSG00000069275	2.149693766406713e-13	8.860251138609149
ENSG00000185339	2.149693766406759e-13	8.73701607268184
ENSG00000101849	2.258321888057935e-13	8.750180829265354
ENSG00000130985	2.258321888057935e-13	8.917046270454989
ENSG00000206549	2.3723425819977873e-13	6.3899977123004525
ENSG00000196998	2.3723425819977873e-13	8.805981589923219
ENSG00000173064	2.4920185934329673e-13	8.85718871466528
ENSG00000205143	2.492018593432985e-13	5.1245065234445555
ENSG00000114942	2.492018593432985e-13	8.945443836377912
ENSG00000232860	2.617625219388284e-13	6.924401353373157
ENSG00000196867	2.617625219388284e-13	5.76666705250091
ENSG00000108405	2.617625219388284e-13	8.925159860718681
ENSG00000205339	2.6176252193883213e-13	8.904875885059452
ENSG00000135116	2.6176252193883213e-13	5.976935690195911
ENSG00000134986	2.6176252193883213e-13	7.964586130743617
ENSG00000137478	2.6176252193883213e-13	8.896762294795762
ENSG00000198815	2.61762521938834e-13	8.86277672176906
ENSG00000118308	2.61762521938834e-13	8.903344673087517
ENSG00000060237	2.61762521938834e-13	8.88864870453207
ENSG00000240342	2.749450895925416e-13	8.38284259388347
ENSG00000179632	2.749450895925436e-13	8.818151975318758
ENSG00000256594	2.749450895925436e-13	8.215290141684427
ENSG00000247011	2.749450895925436e-13	2.7060771144046996
ENSG00000131697	2.749450895925436e-13	8.546856628540146
ENSG00000116127	2.749450895925436e-13	8.795342416499613
ENSG00000197557	2.749450895925475e-13	8.186048374798979
ENSG00000204387	2.8877978122299403e-13	8.900819089927607
ENSG00000170043	2.8877978122299403e-13	8.701499287683204
ENSG00000147408	2.8877978122299403e-13	8.880535114268378
ENSG00000143793	2.8877978122299403e-13	8.494980955983154
ENSG00000176108	2.8877978122299403e-13	8.063454942957707
ENSG00000038532	2.8877978122299403e-13	8.690323273475645
ENSG00000143575	2.8877978122299403e-13	8.908932680191299
ENSG00000259768	2.8877978122299403e-13	5.208309191190878
ENSG00000116885	2.8877978122299403e-13	7.333434744021885
ENSG00000143156	2.887797812229961e-13	7.966706580150549
ENSG00000124209	3.0329825527664105e-13	8.733953648737971
ENSG00000144895	3.0329825527664105e-13	8.892705499663915
ENSG00000072401	3.0329825527664105e-13	8.499037751114997
ENSG00000187446	3.0329825527664105e-13	8.868364728872839
ENSG00000102409	3.1853367687545186e-13	8.695374439795469
ENSG00000101811	3.1853367687545413e-13	8.414434290781234
ENSG00000127184	3.1853367687545413e-13	8.912989475323146
ENSG00000143412	3.185336768754586e-13	8.211920357561988
ENSG00000073111	3.345207880273097e-13	8.707544825191007
ENSG00000187098	3.345207880273097e-13	7.765949562388132
ENSG00000123130	3.345207880273097e-13	8.644704155837362
ENSG00000052850	3.3452078802731206e-13	4.722274909352896
ENSG00000108239	3.3452078802731206e-13	8.47668572269988
ENSG00000105649	3.3452078802731206e-13	7.607523199989039
ENSG00000126107	3.512959810356266e-13	8.81508955137489
ENSG00000268218	3.512959810356316e-13	7.602548459361913
ENSG00000101974	3.512959810356316e-13	8.772990388084494
ENSG00000255121	3.512959810356316e-13	7.275971064361111
ENSG00000139537	3.512959810356316e-13	7.5677330366004725
ENSG00000266258	3.512959810356316e-13	2.581723976333881
ENSG00000182749	3.68897375250513e-13	8.013647323156604
ENSG00000273056	3.68897375250513e-13	5.480981178099613
ENSG00000138036	3.68897375250513e-13	8.375265844403735
ENSG00000241324	3.6889737525051564e-13	6.839500778817057
ENSG00000103066	3.6889737525051564e-13	8.71213846110681
ENSG00000138796	3.6889737525051564e-13	8.699431234927314
ENSG00000130939	3.6889737525051564e-13	8.818151975318758
ENSG00000196437	3.873648973098885e-13	7.638492748765613
ENSG00000068383	3.873648973098913e-13	8.284405829151256
ENSG00000116198	3.873648973098913e-13	8.777047183216341
ENSG00000188878	3.873648973098913e-13	8.11282349554926
ENSG00000160752	3.87364897309894e-13	8.771996016896516
ENSG00000179222	4.067403650255969e-13	8.904875885059452
ENSG00000239268	4.067403650255969e-13	4.628606258441231
ENSG00000163754	4.0674036502560263e-13	8.860251138609149
ENSG00000267868	4.0674036502560263e-13	3.471638917715901
ENSG00000068438	4.0674036502560263e-13	8.818151975318758
ENSG00000130340	4.0674036502560263e-13	8.523765192464579
ENSG00000226237	4.0674036502560263e-13	7.1363147015643476
ENSG00000215595	4.0674036502560263e-13	6.23110231055057
ENSG00000167797	4.0674036502560263e-13	8.866833516900904
ENSG00000069712	4.0674036502560263e-13	7.108913295556091
ENSG00000162373	4.0674036502560263e-13	6.553092679415111
ENSG00000102886	4.0674036502560263e-13	6.678470997142776
ENSG00000140694	4.270675750760177e-13	8.778578395188276
ENSG00000177600	4.270675750760192e-13	8.93733024611422
ENSG00000184293	4.270675750760192e-13	8.71466404426672
ENSG00000086730	4.270675750760192e-13	8.811569597026997
ENSG00000139613	4.4839239467383e-13	8.845018329269742
ENSG00000166200	4.483923946738332e-13	8.887117492560137
ENSG00000181852	4.483923946738332e-13	8.79733115887557
ENSG00000087008	4.483923946738332e-13	8.35262637288501
ENSG00000104979	4.483923946738332e-13	8.872421524004686
ENSG00000157870	4.707628573847894e-13	8.363095459008196
ENSG00000003096	4.70762857384796e-13	4.596177544329684
ENSG00000150873	4.70762857384796e-13	3.3194010263727884
ENSG00000119326	4.70762857384796e-13	8.586298501639652
ENSG00000115286	4.70762857384796e-13	8.787228826235923
ENSG00000211460	4.942292632810072e-13	8.830322360714293
ENSG00000258056	4.942292632810072e-13	8.019005849654999
ENSG00000225806	4.942292632810072e-13	6.102241749306128
ENSG00000179057	4.942292632810072e-13	6.161956433582485
ENSG00000097046	4.942292632810072e-13	8.29339053410637
ENSG00000082293	4.942292632810072e-13	4.835693758803265
ENSG00000100360	4.942292632810072e-13	8.715200885050676
ENSG00000010404	4.942292632810108e-13	8.900819089927607
ENSG00000227986	4.942292632810108e-13	5.762187141955984
ENSG00000272841	4.942292632810108e-13	6.370003653579611
ENSG00000145194	4.942292632810108e-13	8.443236990457136
ENSG00000172687	4.942292632810178e-13	6.338766289982423
ENSG00000044446	4.942292632810178e-13	8.744592822161575
ENSG00000237316	5.1884428362e-13	2.460859474604872
ENSG00000103496	5.1884428362e-13	8.676621676108173
ENSG00000184939	5.188442836200037e-13	8.50003212230298
ENSG00000254754	5.446630702491738e-13	2.724608810950458
ENSG00000118307	5.446630702491795e-13	5.602915658966476
ENSG00000132792	5.717433699438814e-13	8.646692898213319
ENSG00000102057	5.717433699438855e-13	7.531235896795456
ENSG00000272599	5.717433699438855e-13	5.6201746541856625
ENSG00000067992	6.00145643896085e-13	8.101313207434238
ENSG00000177084	6.00145643896085e-13	8.778578395188276
ENSG00000140563	6.001456438960892e-13	8.892705499663915
ENSG00000225938	6.299331925800652e-13	2.7593094963685694
ENSG00000053918	6.299331925800652e-13	8.521187212653627
ENSG00000117020	6.299331925800652e-13	8.093638684380094
ENSG00000004975	6.299331925800652e-13	8.74864961729342
ENSG00000164741	6.611722862311949e-13	8.116235881860788
ENSG00000206561	6.611722862311949e-13	8.211233346552582
ENSG00000176896	6.611722862311949e-13	8.311403890133219
ENSG00000175602	6.611722862311949e-13	8.838435950977985
ENSG00000204923	6.611722862311949e-13	8.428541021901687
ENSG00000173960	6.611722862311972e-13	8.740536027029728
ENSG00000231007	6.611722862311972e-13	6.2515493049024595
ENSG00000234222	6.611722862311972e-13	6.84807301851907
ENSG00000165359	6.611722862311972e-13	8.824734353610515
ENSG00000221817	6.611722862312066e-13	8.475233821107881
ENSG00000235084	6.939323011840932e-13	5.127201752049589
ENSG00000267193	6.939323011840932e-13	3.7257847385842964
ENSG00000232519	6.939323011840932e-13	4.3013097639890665
ENSG00000237212	6.939323011840981e-13	5.430045761411669
ENSG00000143198	7.282858623265646e-13	8.835910367818073
ENSG00000228205	7.282858623265749e-13	7.403172148499784
ENSG00000165795	7.282858623265749e-13	8.528763962133363
ENSG00000205022	7.282858623265749e-13	6.820395154684598
ENSG00000144645	7.282858623265801e-13	8.912989475323146
ENSG00000241743	7.643089919372596e-13	1.9473803584331617
ENSG00000170890	7.643089919372623e-13	3.8028248573623475
ENSG00000231193	7.643089919372677e-13	4.875003761571432
ENSG00000105467	7.643089919372677e-13	5.178032234432918
ENSG00000078725	7.643089919372677e-13	4.233089768045593
ENSG00000140876	8.020812651858393e-13	5.971547523673114
ENSG00000186260	8.020812651858507e-13	8.607656158866794
ENSG00000135473	8.020812651858507e-13	8.896762294795762
ENSG00000237765	8.020812651858507e-13	7.844314596151467
ENSG00000243224	8.020812651858507e-13	6.444128693196448
ENSG00000145287	8.020812651858563e-13	8.834379155846138
ENSG00000125691	8.020812651858563e-13	8.945443836377912
ENSG00000137070	8.416859725867515e-13	8.588366554395542
ENSG00000206077	8.416859725867605e-13	7.914825341746378
ENSG00000237857	8.416859725867605e-13	7.821340515879086
ENSG00000273388	8.416859725867605e-13	3.970268918542756
ENSG00000135686	8.416859725867664e-13	8.74612403413351
ENSG00000182196	8.832102897096609e-13	6.264619691204968
ENSG00000103111	8.832102897096609e-13	8.796336787687592
ENSG00000102241	8.832102897096735e-13	8.86277672176906
ENSG00000169188	9.267454544629075e-13	8.47622819229586
ENSG00000267185	9.267454544629075e-13	5.377298880256688
ENSG00000132906	9.267454544629075e-13	8.379911876970576
ENSG00000106018	9.267454544629075e-13	6.700868638911158
ENSG00000050393	9.267454544629075e-13	8.830322360714293
ENSG00000094916	9.723869522793783e-13	8.796336787687592
ENSG00000236830	9.723869522793783e-13	4.344368317431486
ENSG00000265451	9.723869522793783e-13	6.943969732215489
ENSG00000139624	9.723869522793783e-13	8.664451290712634
ENSG00000088970	1.0202347095483646e-12	8.739004815057795
ENSG00000188559	1.0202347095483719e-12	8.617758491506441
ENSG00000102387	1.0202347095483719e-12	6.122273526584329
ENSG00000095752	1.0202347095483719e-12	6.082303135608985
ENSG00000198755	1.0202347095483828e-12	8.933273450982373
ENSG00000163584	1.0703932956513646e-12	8.860251138609149
ENSG00000178209	1.0703932956513798e-12	8.917046270454989
ENSG00000164967	1.0703932956513798e-12	8.704024870843115
ENSG00000177337	1.0703932956513798e-12	5.211077955913403
ENSG00000188906	1.0703932956513798e-12	8.795342416499613
ENSG00000198795	1.0703932956513798e-12	5.0106084143807195
ENSG00000107614	1.0703932956513798e-12	8.357507451904418
ENSG00000181444	1.0703932956513875e-12	7.942850253492391
ENSG00000261786	1.0703932956513875e-12	8.727626233973744
ENSG00000008869	1.1229721339751686e-12	8.872421524004686
ENSG00000203832	1.1229721339751686e-12	8.14320980384814
ENSG00000224545	1.1229721339751805e-12	2.9116210622595506
ENSG00000145425	1.1229721339751805e-12	8.93733024611422
ENSG00000238045	1.1780857222908434e-12	6.362785193794825
ENSG00000271533	1.1780857222908434e-12	8.242104098984374
ENSG00000241556	1.2358538629042737e-12	6.415638173095153
ENSG00000236998	1.2358538629042737e-12	5.495149321609967
ENSG00000149926	1.2358538629042912e-12	5.0718079960444555
ENSG00000156802	1.2358538629042912e-12	8.685729637559842
ENSG00000184925	1.2964019030003538e-12	7.677483088418397
ENSG00000188613	1.2964019030003538e-12	8.124424560584773
ENSG00000135632	1.2964019030003538e-12	8.72377200571839
ENSG00000101400	1.2964019030003538e-12	8.409840654865432
ENSG00000139112	1.2964019030003538e-12	8.868364728872839
ENSG00000180592	1.2964019030003538e-12	4.99222627537461
ENSG00000123374	1.2964019030003538e-12	8.499574591898956
ENSG00000183150	1.3598609856209738e-12	7.066751831199747
ENSG00000235036	1.3598609856209738e-12	5.0347507747961755
ENSG00000179862	1.3598609856209738e-12	6.579169752447579
ENSG00000101843	1.3598609856209738e-12	8.736479231897881
ENSG00000213096	1.4263683117356713e-12	7.970628870443394
ENSG00000136928	1.4263683117356713e-12	4.100784042606963
ENSG00000189143	1.4263683117356713e-12	5.667047786648514
ENSG00000132846	1.4263683117356814e-12	8.62334649861022
ENSG00000172362	1.4263683117356915e-12	3.463929902799499
ENSG00000132646	1.496067413882457e-12	8.807512801895154
ENSG00000272970	1.496067413882457e-12	4.397383308033952
ENSG00000187091	1.496067413882457e-12	8.585840971235632
ENSG00000066027	1.496067413882457e-12	8.815626392158844
ENSG00000180660	1.496067413882457e-12	6.856723410379809
ENSG00000165006	1.496067413882457e-12	8.778578395188276
ENSG00000268798	1.4960674138824781e-12	6.218226491273658
ENSG00000143368	1.4960674138824781e-12	8.79381120452768
ENSG00000251286	1.4960674138824781e-12	2.2946548548946573
ENSG00000164258	1.4960674138824781e-12	8.736479231897881
ENSG00000008283	1.5691084418769047e-12	8.850606336373524
ENSG00000125817	1.5691084418769047e-12	8.741072867813685
ENSG00000183128	1.5691084418769158e-12	4.510069541348397
ENSG00000182518	1.5691084418769158e-12	8.017586762485266
ENSG00000176871	1.5691084418769158e-12	8.556449034124734
ENSG00000141367	1.6456484611082481e-12	8.899287877955674
ENSG00000228925	1.6456484611082481e-12	6.59772338698992
ENSG00000132475	1.6456484611082481e-12	8.941387041246065
ENSG00000188636	1.6456484611082481e-12	8.115204809177097
ENSG00000186063	1.6456484611082481e-12	8.78569761426399
ENSG00000260296	1.6456484611082481e-12	7.322244713432728
ENSG00000203705	1.6456484611082481e-12	8.715200885050676
ENSG00000107829	1.6456484611082481e-12	8.749186458077379
ENSG00000168216	1.6456484611082481e-12	8.872421524004686
ENSG00000189343	1.7258517639625096e-12	8.912989475323146
ENSG00000196372	1.7258517639625096e-12	7.304347587479632
ENSG00000259660	1.725851763962534e-12	5.477416004939365
ENSG00000110318	1.725851763962534e-12	8.213353795959513
ENSG00000242265	1.725851763962534e-12	5.959345118192553
ENSG00000159346	1.725851763962534e-12	8.907401468219364
ENSG00000124486	1.725851763962534e-12	8.856194343477304
ENSG00000156738	1.80989019493637e-12	7.83581545436357
ENSG00000139626	1.80989019493637e-12	8.933273450982373
ENSG00000134049	1.80989019493637e-12	8.794805575715658
ENSG00000136521	1.809890194936383e-12	8.880535114268378
ENSG00000121851	1.809890194936383e-12	8.747655246105444
ENSG00000141002	1.809890194936383e-12	8.872421524004686
ENSG00000223722	1.809890194936383e-12	4.932373243238098
ENSG00000130511	1.809890194936383e-12	8.679684100052041
ENSG00000234684	1.8979434900272216e-12	8.007032465288775
ENSG00000084234	1.8979434900272216e-12	8.88306069742829
ENSG00000156140	1.8979434900272487e-12	4.029389497165266
ENSG00000270006	1.897943490027262e-12	5.992480111406914
ENSG00000168081	1.897943490027262e-12	8.78010960716021
ENSG00000150054	1.990199631011198e-12	6.719953438766921
ENSG00000111452	1.990199631011198e-12	7.056123023514183
ENSG00000173085	1.990199631011198e-12	8.423489855581863
ENSG00000222222	1.990199631011198e-12	4.110655011522348
ENSG00000070761	1.990199631011198e-12	8.514270560454404
ENSG00000184007	1.990199631011198e-12	8.900819089927607
ENSG00000166455	1.990199631011198e-12	5.7896572893952944
ENSG00000125818	1.990199631011198e-12	8.842492746109832
ENSG00000073584	1.990199631011198e-12	8.729896853606125
ENSG00000128408	2.086855215244568e-12	5.834744761884333
ENSG00000167522	2.086855215244568e-12	8.900819089927607
ENSG00000236133	2.1881158416522603e-12	4.182705066117035
ENSG00000132196	2.1881158416522603e-12	8.502637015842824
ENSG00000143553	2.1881158416522603e-12	8.679684100052041
ENSG00000263753	2.1881158416522837e-12	8.790748780583813
ENSG00000248866	2.1881158416522837e-12	7.747323832317882
ENSG00000271192	2.1881158416522837e-12	5.555812333786052
ENSG00000259959	2.294196513592513e-12	8.313595199385665
ENSG00000253051	2.294196513592529e-12	5.2916902126786365
ENSG00000118181	2.294196513592529e-12	8.941387041246065
ENSG00000122026	2.294196513592529e-12	8.933273450982373
ENSG00000139239	2.294196513592529e-12	8.175250580615506
ENSG00000239552	2.294196513592529e-12	3.225706363186044
ENSG00000172568	2.294196513592529e-12	6.4104440585319
ENSG00000173401	2.294196513592562e-12	6.303151449804262
ENSG00000177096	2.294196513592562e-12	8.462781558455918
ENSG00000040487	2.4053220593173653e-12	8.394352881998493
ENSG00000105341	2.4053220593173653e-12	8.722777634530411
ENSG00000272426	2.4053220593173653e-12	5.308362075200669
ENSG00000241469	2.4053220593173823e-12	2.8281046457331596
ENSG00000258422	2.4053220593173823e-12	4.499354486411362
ENSG00000100678	2.4053220593173823e-12	7.320654371665015
ENSG00000269165	2.4053220593173823e-12	5.841513835642615
ENSG00000196118	2.521727570777099e-12	5.563875817424373
ENSG00000271147	2.521727570777135e-12	8.019947824191936
ENSG00000091428	2.521727570777135e-12	8.808507173083129
ENSG00000198276	2.521727570777135e-12	8.808507173083129
ENSG00000065970	2.521727570777135e-12	8.691854485447578
ENSG00000141232	2.6436588615485127e-12	8.827796777554383
ENSG00000092931	2.6436588615485127e-12	8.74864961729342
ENSG00000261114	2.6436588615485127e-12	8.42473919029737
ENSG00000128228	2.6436588615485313e-12	8.876478319136533
ENSG00000186275	2.6436588615485692e-12	8.232054162995766
ENSG00000106006	2.6436588615485692e-12	4.96002550305464
ENSG00000267401	2.7713729446982123e-12	4.9221928064777885
ENSG00000198108	2.7713729446982123e-12	8.722038226869964
ENSG00000232176	2.771372944698232e-12	5.091681862146843
ENSG00000100982	2.771372944698232e-12	8.754774465181157
ENSG00000139160	2.771372944698252e-12	7.833308334398133
ENSG00000270041	2.771372944698252e-12	6.4777777508507794
ENSG00000053501	2.771372944698252e-12	8.704024870843115
ENSG00000273107	2.9051385314266314e-12	4.836995151482461
ENSG00000168028	2.9051385314266314e-12	8.941387041246065
ENSG00000196096	2.9051385314266314e-12	4.339599769084784
ENSG00000198408	2.9051385314266314e-12	8.903344673087517
ENSG00000172296	2.9051385314266314e-12	6.2289943551406735
ENSG00000181418	2.9051385314266314e-12	7.485975416952487
ENSG00000189157	2.9051385314266314e-12	6.185878385409187
ENSG00000143590	2.905138531426652e-12	5.825174849861457
ENSG00000116791	3.045236551372357e-12	8.707087294786984
ENSG00000186918	3.045236551372357e-12	8.82067755847867
ENSG00000078814	3.0452365513723788e-12	7.997524935931301
ENSG00000133135	3.0452365513723788e-12	3.8661795538896384
ENSG00000068912	3.045236551372422e-12	8.921103065586836
ENSG00000205832	3.1919606954935645e-12	5.657119940748465
ENSG00000017621	3.1919606954935645e-12	7.180205606201383
ENSG00000140297	3.1919606954935645e-12	6.09204520373323
ENSG00000270110	3.191960695493587e-12	5.4889511831640405
ENSG00000178026	3.345617982479454e-12	7.280331802324155
ENSG00000239559	3.3456179824794774e-12	7.197851089710394
ENSG00000138085	3.3456179824794774e-12	8.880535114268378
ENSG00000115266	3.5065293496858245e-12	7.979379872873477
ENSG00000177932	3.5065293496858245e-12	6.013650802492873
ENSG00000147852	3.5065293496858245e-12	7.007579657798755
ENSG00000149485	3.5065293496858245e-12	8.06253288549574
ENSG00000090273	3.5065293496858746e-12	8.82320314163858
ENSG00000244398	3.5065293496858746e-12	8.354981868744506
ENSG00000257241	3.6750302696278005e-12	3.241967844485606
ENSG00000073605	3.6750302696278005e-12	8.84808075321361
ENSG00000163817	3.6750302696278005e-12	5.213418890400448
ENSG00000213262	3.675030269627853e-12	8.142347139691136
ENSG00000197565	3.675030269627853e-12	7.924117406880064
ENSG00000237840	3.8514713931057674e-12	6.504993855666455
ENSG00000272663	3.8514713931057674e-12	5.164848135632294
ENSG00000012048	3.8514713931057674e-12	8.524452203473988
ENSG00000136828	3.8514713931057674e-12	8.811569597026997
ENSG00000169740	3.851471393105781e-12	8.526520256229878
ENSG00000085719	4.036219220084801e-12	8.904875885059452
ENSG00000096093	4.03621922008483e-12	8.672564880976328
ENSG00000128641	4.03621922008483e-12	8.46257342573225
ENSG00000250565	4.03621922008483e-12	8.440711407297224
ENSG00000105676	4.03621922008483e-12	8.74612403413351
ENSG00000117410	4.03621922008483e-12	8.872421524004686
ENSG00000148700	4.03621922008483e-12	8.884591909400223
ENSG00000185519	4.03621922008483e-12	2.714270505722491
ENSG00000228903	4.03621922008483e-12	8.536622588869525
ENSG00000068323	4.229656799493814e-12	8.798862370847504
ENSG00000153789	4.229656799493814e-12	8.08711748811999
ENSG00000015171	4.229656799493814e-12	8.856194343477304
ENSG00000116161	4.229656799493814e-12	8.819146346506736
ENSG00000117500	4.229656799493844e-12	8.925159860718681
ENSG00000111786	4.229656799493844e-12	8.88306069742829
ENSG00000132128	4.229656799493844e-12	8.808507173083129
ENSG00000248544	4.229656799493844e-12	6.338857216407911
ENSG00000165288	4.432184459156259e-12	8.694380068607492
ENSG00000143303	4.432184459156259e-12	8.773527228868451
ENSG00000135953	4.432184459156259e-12	8.657332071636922
ENSG00000118960	4.432184459156259e-12	8.571602533084203
ENSG00000197119	4.432184459156259e-12	7.947364579028258
ENSG00000134709	4.432184459156259e-12	8.77684461633985
ENSG00000271086	4.432184459156259e-12	4.628688089953036
ENSG00000273230	4.43218445915629e-12	7.594443319632639
ENSG00000229914	4.644220567117069e-12	6.58417453375046
ENSG00000273301	4.644220567117069e-12	6.274938828168957
ENSG00000229809	4.644220567117069e-12	8.430072233873622
ENSG00000264176	4.6442205671170856e-12	5.57414551694734
ENSG00000141560	4.6442205671170856e-12	8.77452160005643
ENSG00000116406	4.6442205671170856e-12	8.892705499663915
ENSG00000117625	4.6442205671170856e-12	8.819146346506736
ENSG00000175782	4.6442205671170856e-12	8.57007132111227
ENSG00000114013	4.644220567117151e-12	8.627940134526023
ENSG00000129474	4.866202325678933e-12	6.597933590614855
ENSG00000102100	4.866202325678933e-12	8.773984759272473
ENSG00000031691	4.866202325678933e-12	8.110676132413438
ENSG00000218052	4.866202325678933e-12	7.900331940067419
ENSG00000173442	4.866202325678933e-12	8.925159860718681
ENSG00000085465	4.866202325678985e-12	8.07549362132227
ENSG00000183283	5.098586599515369e-12	8.912989475323146
ENSG00000164754	5.098586599515369e-12	8.860251138609149
ENSG00000226469	5.098586599515369e-12	4.36129937594504
ENSG00000236305	5.098586599515369e-12	5.997255531055778
ENSG00000136830	5.341850779283805e-12	7.81766482545857
ENSG00000196507	5.341850779283805e-12	8.647229738997275
ENSG00000163517	5.341850779283805e-12	7.8299724837322575
ENSG00000158062	5.341850779283805e-12	8.660394495580789
ENSG00000136738	5.341850779283805e-12	8.426015438741775
ENSG00000198612	5.341850779283805e-12	8.763882426632826
ENSG00000223387	5.341850779283805e-12	4.320126413953106
ENSG00000215114	5.596493682220503e-12	8.778578395188276
ENSG00000233217	5.596493682220503e-12	4.032491900032571
ENSG00000091651	5.596493682220523e-12	7.8867620497309225
ENSG00000078246	5.596493682220523e-12	8.327291230905958
ENSG00000147533	5.596493682220523e-12	8.73954165584175
ENSG00000242615	5.596493682220563e-12	5.454033954726848
ENSG00000142676	5.863036491256142e-12	8.93733024611422
ENSG00000182551	5.863036491256142e-12	8.880535114268378
ENSG00000131470	5.863036491256267e-12	7.762711033802382
ENSG00000137720	5.863036491256267e-12	8.790748780583813
ENSG00000167992	6.142023734256647e-12	7.199698447241514
ENSG00000248757	6.142023734256647e-12	3.7249112254140733
ENSG00000154920	6.142023734256691e-12	7.675127592558903
ENSG00000101558	6.142023734256691e-12	8.884591909400223
ENSG00000170581	6.142023734256691e-12	8.917046270454989
ENSG00000236854	6.142023734256691e-12	3.622231016575756
ENSG00000122335	6.142023734256691e-12	8.11606157264073
ENSG00000234498	6.434024305055912e-12	6.321959100183727
ENSG00000160282	6.434024305055912e-12	5.88894476508773
ENSG00000103479	6.434024305055912e-12	8.872421524004686
ENSG00000226086	6.434024305055912e-12	5.4409041960408455
ENSG00000269946	6.434024305055912e-12	4.933137878497845
ENSG00000228492	6.4340243050559344e-12	7.354816095444486
ENSG00000109184	6.4340243050559344e-12	8.751712041237289
ENSG00000132670	6.4340243050559344e-12	8.827796777554383
ENSG00000117593	6.4340243050559344e-12	8.708618506758919
ENSG00000095585	6.739632528016636e-12	8.82320314163858
ENSG00000222808	6.739632528016636e-12	5.969989486443773
ENSG00000230555	6.739632528016636e-12	7.151101447040281
ENSG00000205659	6.739632528016636e-12	8.670039297816416
ENSG00000207146	6.739632528016732e-12	3.8656814823861847
ENSG00000236796	6.739632528016732e-12	5.41340340682625
ENSG00000213523	6.739632528016732e-12	8.788223197423902
ENSG00000120509	6.73963252801678e-12	8.60306252295099
ENSG00000127483	6.73963252801678e-12	8.917046270454989
ENSG00000242013	6.73963252801678e-12	7.396321909333197
ENSG00000178722	7.0594692679233245e-12	5.372001339056304
ENSG00000144460	7.0594692679233996e-12	6.291148828461359
ENSG00000180209	7.0594692679233996e-12	5.074939206907657
ENSG00000150403	7.394183087084482e-12	8.693385697419513
ENSG00000205791	7.39418308708456e-12	6.424965238493905
ENSG00000166411	7.39418308708456e-12	8.769470433736606
ENSG00000261435	7.394183087084613e-12	5.0098165840083775
ENSG00000168172	7.394183087084613e-12	8.743598450973597
ENSG00000157404	7.394183087084613e-12	8.7542376243972
ENSG00000104998	7.394183087084613e-12	8.784166402292056
ENSG00000206120	7.394183087084613e-12	6.065575827931023
ENSG00000172794	7.394183087084613e-12	8.01265440584912
ENSG00000143621	7.394183087084613e-12	8.917046270454989
ENSG00000101353	7.744451451599265e-12	7.956132700725283
ENSG00000231738	7.744451451599265e-12	5.288997965734031
ENSG00000006704	7.744451451599265e-12	5.878008006243361
ENSG00000205683	7.744451451599347e-12	7.479457398657689
ENSG00000237292	7.744451451599347e-12	4.209720612207368
ENSG00000169567	8.110981988816605e-12	8.919571853614903
ENSG00000101049	8.110981988816605e-12	6.412043903817408
ENSG00000250519	8.110981988816605e-12	4.9923867048648845
ENSG00000181192	8.110981988816605e-12	8.82067755847867
ENSG00000257591	8.49451379810223e-12	4.185262490246299
ENSG00000158089	8.49451379810223e-12	6.045094878071736
ENSG00000257167	8.49451379810223e-12	7.142715992180221
ENSG00000257433	8.49451379810223e-12	6.956923588036186
ENSG00000272677	8.494513798102292e-12	6.108413129010934
ENSG00000130734	8.895818817110995e-12	8.577190540187981
ENSG00000176834	8.895818817110995e-12	7.006588252463868
ENSG00000147324	8.895818817110995e-12	7.414917081726125
ENSG00000246523	8.895818817110995e-12	4.688561317438702
ENSG00000188342	9.315703245847003e-12	8.75676320755711
ENSG00000244313	9.315703245847003e-12	8.558437776500687
ENSG00000137824	9.31570324584707e-12	8.850606336373524
ENSG00000022840	9.315703245847202e-12	8.842492746109832
ENSG00000157110	9.755009030890714e-12	7.401344708043633
ENSG00000141526	9.755009030890714e-12	8.70907603716294
ENSG00000185666	9.755009030890819e-12	3.8646909996615086
ENSG00000232573	9.755009030890819e-12	8.50110580387089
ENSG00000143537	9.755009030890819e-12	8.772990388084494
ENSG00000234043	9.755009030890819e-12	5.7845820877722876
ENSG00000157680	9.755009030890889e-12	8.412568804901834
ENSG00000231711	9.755009030890889e-12	7.422952792416633
ENSG00000175215	1.0214615412263666e-11	8.900819089927607
ENSG00000139719	1.0214615412263666e-11	8.33069349460447
ENSG00000131037	1.0214615412263666e-11	6.979362488499722
ENSG00000172361	1.0214615412263666e-11	6.713431575174409
ENSG00000120370	1.0214615412263666e-11	8.652280905317099
ENSG00000163795	1.0214615412263776e-11	8.652280905317099
ENSG00000249453	1.0214615412263776e-11	5.6285258593340375
ENSG00000070886	1.0695440535498967e-11	5.783367750578774
ENSG00000236675	1.0695440535498967e-11	7.2258518557666624
ENSG00000211448	1.0695440535498967e-11	7.613412666578021
ENSG00000250462	1.0695440535498967e-11	8.263226709758952
ENSG00000177576	1.0695440535498967e-11	6.3404680167578
ENSG00000176928	1.0695440535498967e-11	7.560736739175121
ENSG00000108984	1.0695440535498967e-11	8.430529764277642
ENSG00000258449	1.0695440535498967e-11	5.313206553447619
ENSG00000243660	1.0695440535499006e-11	7.518416880659957
ENSG00000183617	1.0695440535499006e-11	8.74612403413351
ENSG00000150961	1.1198443131591674e-11	8.901813461115584
ENSG00000152409	1.1198443131591674e-11	8.899287877955674
ENSG00000104267	1.1198443131591674e-11	7.993245991694191
ENSG00000232712	1.1198443131591755e-11	5.649443581971228
ENSG00000232648	1.1198443131591755e-11	5.076477008489066
ENSG00000226856	1.1198443131591755e-11	5.350777050161736
ENSG00000247081	1.1198443131591755e-11	7.677638824491027
ENSG00000134508	1.1198443131591755e-11	8.513531152793957
ENSG00000261777	1.1198443131591755e-11	6.012987090461857
ENSG00000198053	1.1198443131591834e-11	8.52723275016143
ENSG00000101190	1.1724624267605096e-11	8.215774585817343
ENSG00000141380	1.1724624267605096e-11	8.904875885059452
ENSG00000089248	1.1724624267605096e-11	8.912989475323146
ENSG00000136997	1.1724624267605096e-11	8.899287877955674
ENSG00000272016	1.1724624267605096e-11	6.678284264783197
ENSG00000227946	1.1724624267605096e-11	7.370134115857197
ENSG00000147485	1.1724624267605096e-11	7.270057568730479
ENSG00000235313	1.1724624267605096e-11	7.056160607614306
ENSG00000165548	1.1724624267605096e-11	8.400785090064801
ENSG00000079974	1.1724624267605096e-11	8.512536781605979
ENSG00000114698	1.2275029170822008e-11	5.965313850403186
ENSG00000260591	1.2275029170822096e-11	6.9590212059120296
ENSG00000229414	1.2275029170822096e-11	2.8832878901216175
ENSG00000164039	1.2275029170822096e-11	8.074466770558221
ENSG00000165533	1.2275029170822096e-11	8.347783339288856
ENSG00000197746	1.2275029170822314e-11	8.941387041246065
ENSG00000120029	1.2850749129443873e-11	8.649755322157185
ENSG00000096092	1.2850749129443873e-11	8.618295332290398
ENSG00000251478	1.2850749129443873e-11	2.847429489015424
ENSG00000150477	1.2850749129443873e-11	8.102694249180722
ENSG00000087460	1.2850749129443873e-11	8.941387041246065
ENSG00000166946	1.2850749129443873e-11	8.896762294795762
ENSG00000167842	1.2850749129443873e-11	8.842492746109832
ENSG00000272994	1.2850749129443963e-11	8.47875377545577
ENSG00000142279	1.2850749129443963e-11	5.587783974090142
ENSG00000136319	1.2850749129443963e-11	8.540934347528902
ENSG00000235501	1.2850749129443963e-11	5.879736146339059
ENSG00000249353	1.3452923472957695e-11	7.792845176381755
ENSG00000068354	1.3452923472957886e-11	8.6583264428249
ENSG00000173406	1.3452923472957886e-11	6.114467308171961
ENSG00000131778	1.4082741635418592e-11	8.7542376243972
ENSG00000167900	1.4082741635418592e-11	8.3230374347448
ENSG00000245059	1.4082741635418592e-11	3.820301404192067
ENSG00000261270	1.4082741635418642e-11	8.562494571632534
ENSG00000102780	1.4082741635418642e-11	7.515856020115945
ENSG00000248280	1.4082741635418642e-11	6.659001562306123
ENSG00000188001	1.474144530501605e-11	6.7196412262564085
ENSG00000248300	1.474144530501605e-11	2.4005458421341346
ENSG00000100439	1.474144530501605e-11	8.692646289759066
ENSG00000134243	1.4741445305016256e-11	8.798862370847504
ENSG00000162755	1.4741445305016256e-11	7.867170650928278
ENSG00000248319	1.4741445305016256e-11	2.955629547999025
ENSG00000197747	1.4741445305016362e-11	8.763882426632826
ENSG00000215086	1.4741445305016362e-11	4.684276781069758
ENSG00000165806	1.5430330663436454e-11	8.676621676108173
ENSG00000144847	1.5430330663436454e-11	8.532741446885275
ENSG00000100218	1.5430330663436454e-11	5.404294234066704
ENSG00000184905	1.5430330663436454e-11	4.967771806343379
ENSG00000230852	1.6150750718656035e-11	2.1456979397964493
ENSG00000135093	1.6150750718656093e-11	8.378328268347602
ENSG00000126945	1.6150750718656093e-11	8.844023958081767
ENSG00000106993	1.6150750718656093e-11	8.673559252164305
ENSG00000169756	1.6150750718656093e-11	8.803456006763307
ENSG00000170522	1.6150750718656093e-11	7.858346020613528
ENSG00000164032	1.6150750718656093e-11	8.908932680191299
ENSG00000174514	1.6150750718656093e-11	7.0303538022015415
ENSG00000259495	1.6150750718656093e-11	6.498620391044084
ENSG00000112787	1.6150750718656093e-11	8.801924794791372
ENSG00000130638	1.6904117734963955e-11	8.826265565582448
ENSG00000147027	1.6904117734963955e-11	4.71569732920595
ENSG00000166135	1.6904117734963955e-11	8.78010960716021
ENSG00000136810	1.6904117734964194e-11	8.908932680191299
ENSG00000094914	1.6904117734964194e-11	8.800393582819439
ENSG00000255353	1.6904117734964194e-11	5.601792148643353
ENSG00000076258	1.6904117734964194e-11	7.992289665929463
ENSG00000005379	1.6904117734964194e-11	8.444160501799598
ENSG00000254966	1.6904117734964194e-11	5.005835874099822
ENSG00000235269	1.6904117734964194e-11	3.39052099963253
ENSG00000255112	1.6904117734964194e-11	8.712138461106807
ENSG00000174606	1.6904117734964194e-11	8.830322360714293
ENSG00000230188	1.6904117734964194e-11	4.427031868956126
ENSG00000129562	1.7691905764138716e-11	8.88864870453207
ENSG00000142765	1.7691905764138904e-11	8.892705499663915
ENSG00000273145	1.7691905764138904e-11	6.407083770353135
ENSG00000082458	1.7691905764138904e-11	8.564025783604468
ENSG00000166747	1.7691905764138904e-11	8.860251138609149
ENSG00000245281	1.7691905764138904e-11	6.3698218735724526
ENSG00000002834	1.7691905764138904e-11	8.876478319136533
ENSG00000130227	1.7691905764138904e-11	8.797867999659527
ENSG00000198918	1.8515653281875406e-11	8.917046270454989
ENSG00000051108	1.8515653281875535e-11	8.945443836377912
ENSG00000068878	1.8515653281875535e-11	8.876478319136533
ENSG00000117691	1.8515653281875535e-11	8.830322360714293
ENSG00000164751	1.8515653281875535e-11	8.827796777554383
ENSG00000183688	1.937696593371354e-11	8.770464804924584
ENSG00000259562	1.937696593371354e-11	7.497529316337941
ENSG00000244247	1.937696593371354e-11	3.6186482548278924
ENSG00000155111	1.9376965933713815e-11	8.440174566513267
ENSG00000180773	1.9376965933713815e-11	8.584309759263697
ENSG00000170962	2.0277519394879377e-11	7.60334725363219
ENSG00000134453	2.0277519394879377e-11	8.868364728872839
ENSG00000197771	2.0277519394879377e-11	8.82067755847867
ENSG00000146463	2.0277519394879377e-11	8.796336787687592
ENSG00000155254	2.0277519394879377e-11	8.243937105287701
ENSG00000232412	2.0277519394879377e-11	4.6718569928406115
ENSG00000178162	2.0277519394879377e-11	6.238055228074935
ENSG00000125869	2.027751939487952e-11	8.82113508888269
ENSG00000021826	2.027751939487952e-11	7.9515475153439015
ENSG00000065665	2.027751939487981e-11	8.366157882952065
ENSG00000119943	2.027751939487981e-11	8.465843982399786
ENSG00000158292	2.027751939487981e-11	5.538170014849789
ENSG00000160972	2.027751939487981e-11	8.338015280556675
ENSG00000198793	2.027751939487981e-11	8.85718871466528
ENSG00000163009	2.027751939487981e-11	5.8279724220109586
ENSG00000182319	2.1219062348632663e-11	7.0206042817437995
ENSG00000239183	2.1219062348632663e-11	5.978447819609538
ENSG00000171365	2.1219062348632663e-11	8.089168304960847
ENSG00000185615	2.1219062348632815e-11	5.427981113122259
ENSG00000198455	2.2203419587886775e-11	8.675627304920196
ENSG00000117519	2.2203419587886775e-11	8.06374828675468
ENSG00000173926	2.2203419587886775e-11	7.810088075978833
ENSG00000090989	2.2203419587886775e-11	8.766408009792737
ENSG00000214050	2.220341958788701e-11	8.406523267394032
ENSG00000175697	2.220341958788701e-11	5.398254171757698
ENSG00000263874	2.220341958788701e-11	7.200710611931578
ENSG00000145808	2.220341958788701e-11	4.393618439428325
ENSG00000188227	2.220341958788701e-11	5.395994139982616
ENSG00000168843	2.220341958788701e-11	6.41930314394525
ENSG00000119711	2.220341958788701e-11	8.757300048341069
ENSG00000111581	2.3232495245056027e-11	8.7542376243972
ENSG00000101439	2.3232495245056027e-11	8.889643075720047
ENSG00000164989	2.323249524505619e-11	7.245246370188085
ENSG00000162819	2.323249524505619e-11	8.78010960716021
ENSG00000090238	2.323249524505619e-11	8.842492746109832
ENSG00000227431	2.323249524505619e-11	4.179183931483017
ENSG00000136383	2.323249524505652e-11	7.844944763696955
ENSG00000169621	2.430827615527467e-11	8.052920562836185
ENSG00000104381	2.430827615527467e-11	7.784300969442937
ENSG00000259901	2.430827615527467e-11	6.623391348995947
ENSG00000204681	2.430827615527467e-11	7.700533279921442
ENSG00000149929	2.4308276155274756e-11	8.638579307949625
ENSG00000264469	2.4308276155274756e-11	6.529760361910829
ENSG00000152487	2.543283535833491e-11	6.91362395268586
ENSG00000253284	2.543283535833491e-11	2.167787271303875
ENSG00000260177	2.543283535833491e-11	3.0025358013471166
ENSG00000226104	2.543283535833491e-11	2.9079194669101063
ENSG00000121848	2.543283535833491e-11	8.843487117297808
ENSG00000158813	2.5432835358335e-11	7.358505128011453
ENSG00000162600	2.660833574490017e-11	8.65733207163692
ENSG00000225135	2.660833574490017e-11	6.703770440012321
ENSG00000260300	2.660833574490017e-11	4.143284112649119
ENSG00000168434	2.660833574490017e-11	8.631460088873913
ENSG00000185668	2.660833574490017e-11	3.340702918112088
ENSG00000213339	2.660833574490017e-11	8.884591909400223
ENSG00000092841	2.660833574490017e-11	8.917046270454989
ENSG00000270638	2.660833574490017e-11	4.491102681669704
ENSG00000185436	2.660833574490017e-11	8.801924794791372
ENSG00000188266	2.6608335744900357e-11	7.99991881206024
ENSG00000149657	2.6608335744900357e-11	8.712138461106807
ENSG00000160685	2.6608335744900357e-11	8.812027127431021
ENSG00000160766	2.783703385275946e-11	8.09769547951194
ENSG00000121073	2.783703385275946e-11	8.900819089927607
ENSG00000218510	2.7837033852759658e-11	8.624340869798198
ENSG00000107104	2.7837033852759658e-11	8.904875885059452
ENSG00000165322	2.7837033852759658e-11	8.762351214660892
ENSG00000205710	2.783703385275976e-11	7.793461327545646
ENSG00000267127	2.783703385275976e-11	5.2072618339401116
ENSG00000125319	2.783703385275976e-11	7.295320396983524
ENSG00000005302	2.912128381911457e-11	8.884591909400223
ENSG00000159202	2.912128381911457e-11	8.858719926637214
ENSG00000269071	2.912128381911457e-11	5.107243318862366
ENSG00000261251	2.912128381911457e-11	4.943825299336934
ENSG00000131171	2.912128381911457e-11	8.868364728872839
ENSG00000248780	2.912128381911488e-11	2.669696921018173
ENSG00000171827	2.912128381911488e-11	5.838587612949615
ENSG00000272369	2.912128381911488e-11	6.757571641061905
ENSG00000204311	2.912128381911488e-11	8.01548589530711
ENSG00000000457	2.912128381911509e-11	8.632454460061892
ENSG00000140948	3.046354149512973e-11	8.627940134526023
ENSG00000267381	3.186636872919941e-11	4.189502879217571
ENSG00000166272	3.186636872919941e-11	8.789754409395835
ENSG00000185686	3.186636872919952e-11	7.5197552265949215
ENSG00000161031	3.186636872919997e-11	5.114682062445385
ENSG00000259436	3.33324378256557e-11	8.08485654630147
ENSG00000121039	3.333243782565593e-11	8.115806609113196
ENSG00000166401	3.333243782565593e-11	7.944211713010102
ENSG00000106211	3.333243782565593e-11	8.85466313150537
ENSG00000112031	3.333243782565593e-11	8.520650371869673
ENSG00000196924	3.333243782565593e-11	8.86277672176906
ENSG00000167632	3.486453618588085e-11	8.715200885050676
ENSG00000271334	3.486453618588085e-11	2.8144095400812463
ENSG00000250493	3.486453618588085e-11	5.854164920870613
ENSG00000101489	3.486453618588085e-11	5.182714560954673
ENSG00000077147	3.486453618588085e-11	8.908932680191299
ENSG00000121481	3.486453618588085e-11	8.626866452958112
ENSG00000155366	3.486453618588085e-11	8.413308212562281
ENSG00000165821	3.6465571139068894e-11	7.369723416257039
ENSG00000145431	3.6465571139068894e-11	6.824385411514202
ENSG00000197279	3.6465571139068894e-11	8.140199776555312
ENSG00000232453	3.6465571139068894e-11	6.512793373790803
ENSG00000271105	3.6465571139068894e-11	3.4937671156828887
ENSG00000163625	3.6465571139068894e-11	8.41083502605341
ENSG00000143674	3.6465571139068894e-11	8.525446574661965
ENSG00000213755	3.646557113906928e-11	4.522367741226774
ENSG00000171456	3.646557113906928e-11	8.887117492560137
ENSG00000148343	3.646557113906928e-11	8.83996716294992
ENSG00000137404	3.646557113906928e-11	8.326302425565158
ENSG00000166908	3.646557113906928e-11	8.738010443869817
ENSG00000141665	3.646557113906928e-11	5.61860447921481
ENSG00000267623	3.646557113906954e-11	5.00850092998307
ENSG00000249258	3.8138574970152055e-11	2.7092617828234093
ENSG00000166046	3.8138574970152055e-11	8.648479073712783
ENSG00000253619	3.8138574970152055e-11	4.575449858264363
ENSG00000237594	3.8138574970152055e-11	4.698166855552858
ENSG00000109705	3.8138574970152055e-11	6.517545126828615
ENSG00000083067	3.988671015269242e-11	6.7294274872594215
ENSG00000160087	3.988671015269242e-11	8.664451290712634
ENSG00000187535	3.988671015269242e-11	8.61270732518662
ENSG00000169895	3.988671015269242e-11	8.800393582819439
ENSG00000117090	3.988671015269299e-11	8.88864870453207
ENSG00000182310	4.1713274794860346e-11	5.086021971678674
ENSG00000163521	4.1713274794860346e-11	7.97264732435627
ENSG00000223725	4.1713274794860346e-11	5.381638500232727
ENSG00000154370	4.1713274794860495e-11	8.53715942965348
ENSG00000140682	4.1713274794860495e-11	5.833457448440709
ENSG00000157514	4.1713274794860495e-11	8.945443836377912
ENSG00000033627	4.1713274794860495e-11	8.83996716294992
ENSG00000013725	4.1713274794860495e-11	7.020875961604753
ENSG00000156873	4.1713274794860495e-11	8.672564880976328
ENSG00000007516	4.1713274794860495e-11	7.563710174925193
ENSG00000250659	4.1713274794860495e-11	7.154112999994736
ENSG00000136699	4.1713274794860495e-11	8.812563968214976
ENSG00000141294	4.1713274794860495e-11	6.575874334287022
ENSG00000184863	4.171327479486079e-11	8.929216655850528
ENSG00000124783	4.171327479486079e-11	8.925159860718681
ENSG00000174132	4.171327479486079e-11	8.880535114268378
ENSG00000125652	4.3621708306891294e-11	8.846549541241677
ENSG00000264769	4.3621708306891294e-11	5.842612868186816
ENSG00000171649	4.362170830689145e-11	7.767721386659805
ENSG00000109501	4.362170830689145e-11	8.881529485456355
ENSG00000107014	4.362170830689145e-11	6.413111175539162
ENSG00000233048	4.362170830689145e-11	3.449315627605351
ENSG00000213967	4.362170830689145e-11	6.0423186568085026
ENSG00000122965	4.3621708306892063e-11	8.753243253209222
ENSG00000103540	4.3621708306892063e-11	8.622352127422245
ENSG00000227630	4.3621708306892063e-11	2.8254764544136965
ENSG00000167196	4.3621708306892063e-11	8.715658415454698
ENSG00000150625	4.3621708306892063e-11	6.411076554592511
ENSG00000216109	4.3621708306892063e-11	4.449195347643651
ENSG00000266088	4.3621708306892063e-11	3.196352788971797
ENSG00000230790	4.561559729877593e-11	4.843512923440723
ENSG00000131165	4.561559729877593e-11	8.758294419529046
ENSG00000271948	4.561559729877593e-11	6.941726361158198
ENSG00000253483	4.561559729877593e-11	5.576366677069414
ENSG00000196208	4.561559729877593e-11	7.53966417873784
ENSG00000073670	4.561559729877593e-11	6.9555709138990895
ENSG00000173320	4.769868171723823e-11	6.690877657543272
ENSG00000267913	4.769868171723857e-11	5.1416337896733335
ENSG00000260273	4.769868171723857e-11	5.199638903197742
ENSG00000145626	4.769868171723857e-11	3.6405276234555326
ENSG00000107771	4.769868171723857e-11	8.674096092948263
ENSG00000147416	4.987486123143193e-11	8.757300048341069
ENSG00000160051	4.987486123143193e-11	7.734518832563979
ENSG00000151012	4.987486123143193e-11	8.624877710582155
ENSG00000233912	4.987486123143246e-11	8.125013798019769
ENSG00000176014	4.987486123143246e-11	7.0816300117514634
ENSG00000173812	4.987486123143246e-11	8.945443836377912
ENSG00000240907	4.987486123143282e-11	4.6949775730920855
ENSG00000132640	5.214820187710936e-11	8.866833516900904
ENSG00000155974	5.2148201877110104e-11	8.60079190331861
ENSG00000213293	5.2148201877110104e-11	3.83237782587848
ENSG00000260359	5.45229429694192e-11	8.832847943874205
ENSG00000233266	5.45229429694192e-11	5.045685925423153
ENSG00000155130	5.452294296941959e-11	8.912989475323146
ENSG00000057252	5.452294296941959e-11	8.79939921163146
ENSG00000221949	5.452294296941959e-11	6.8067279489631085
ENSG00000112029	5.452294296941959e-11	8.380906248158555
ENSG00000147454	5.452294296941959e-11	8.705019242031094
ENSG00000115204	5.7003504294854646e-11	8.710607249134876
ENSG00000147799	5.7003504294855254e-11	7.594188690951301
ENSG00000100060	5.7003504294855254e-11	8.870890312032751
ENSG00000108387	5.7003504294855254e-11	6.9661750281366945
ENSG00000213930	5.700350429485566e-11	8.78010960716021
ENSG00000260475	5.959449359328605e-11	5.810440365646501
ENSG00000234377	5.959449359328647e-11	5.637573763041864
ENSG00000107518	5.95944935932871e-11	4.901909451490586
ENSG00000198951	5.95944935932871e-11	8.739004815057795
ENSG00000154545	5.95944935932871e-11	2.9638408073913327
ENSG00000162522	5.95944935932871e-11	8.362605449028102
ENSG00000100592	6.230071434140578e-11	8.601531310979059
ENSG00000103051	6.230071434140689e-11	8.818151975318758
ENSG00000147234	6.230071434140689e-11	6.949002967952884
ENSG00000272795	6.230071434140689e-11	3.496331919815626
ENSG00000124313	6.230071434140689e-11	8.641641731893493
ENSG00000164306	6.512717384936818e-11	8.463520966116366
ENSG00000249734	6.512717384936818e-11	3.1844103395468935
ENSG00000198554	6.512717384936818e-11	7.914386274536831
ENSG00000227627	6.512717384936888e-11	3.911743443000613
ENSG00000162885	6.512717384936888e-11	8.68067847124002
ENSG00000169242	6.512717384936888e-11	6.543245581802236
ENSG00000140374	6.512717384936888e-11	8.86530230492897
ENSG00000142937	6.512717384936888e-11	8.93733024611422
ENSG00000092978	6.512717384936888e-11	8.687260849531777
ENSG00000139722	6.807909168282234e-11	8.929216655850528
ENSG00000237301	6.807909168282234e-11	5.218991950163557
ENSG00000143429	6.807909168282234e-11	7.846919489691315
ENSG00000131966	6.807909168282234e-11	8.735942391113927
ENSG00000214595	6.807909168282234e-11	8.864307933740994
ENSG00000114270	7.116190842301905e-11	8.325765584781202
ENSG00000165661	7.116190842301981e-11	8.88864870453207
ENSG00000247934	7.116190842301981e-11	6.235685512816652
ENSG00000089060	7.116190842302031e-11	8.574919920555601
ENSG00000267768	7.116190842302031e-11	2.9131833352551735
ENSG00000127586	7.116190842302031e-11	8.6228889682062
ENSG00000086758	7.116190842302031e-11	8.917046270454989
ENSG00000085999	7.116190842302031e-11	7.767976015341143
ENSG00000072849	7.116190842302031e-11	8.880535114268378
ENSG00000166682	7.438129477815168e-11	7.1617081408878125
ENSG00000233791	7.438129477815168e-11	6.835501180227114
ENSG00000169071	7.438129477815168e-11	8.485722824306034
ENSG00000095110	7.438129477815168e-11	8.19419033267206
ENSG00000142784	7.438129477815168e-11	8.864307933740994
ENSG00000260093	7.438129477815168e-11	3.5578070850254258
ENSG00000142330	7.438129477815168e-11	8.7542376243972
ENSG00000140961	7.438129477815274e-11	7.220858768593146
ENSG00000164334	7.774316105953323e-11	3.9535715636212525
ENSG00000135341	7.774316105953323e-11	8.79381120452768
ENSG00000257058	7.774316105953323e-11	5.864295447228637
ENSG00000079841	7.774316105953323e-11	7.3049871481458295
ENSG00000125885	7.774316105953323e-11	8.700962446899247
ENSG00000010810	8.125366703681672e-11	8.334873546232872
ENSG00000260396	8.125366703681672e-11	5.2378796267847925
ENSG00000179526	8.125366703681787e-11	8.794805575715658
ENSG00000246334	8.125366703681787e-11	7.807025652034965
ENSG00000235673	8.125366703681787e-11	4.998753935445442
ENSG00000249717	8.125366703681815e-11	6.129767396123952
ENSG00000272864	8.125366703681815e-11	3.5851726752177506
ENSG00000196704	8.125366703681815e-11	8.86277672176906
ENSG00000146276	8.491923218690716e-11	5.75962556335608
ENSG00000157916	8.491923218690716e-11	8.84808075321361
ENSG00000157578	8.491923218690837e-11	6.676452166815576
ENSG00000200959	8.491923218690837e-11	3.836169955732425
ENSG00000174238	8.491923218690837e-11	8.789754409395835
ENSG00000095059	8.491923218690837e-11	8.852137548345457
ENSG00000165215	8.491923218690837e-11	5.941874016259633
ENSG00000185267	8.874654635180616e-11	8.11139707687941
ENSG00000087274	8.874654635180616e-11	8.917046270454989
ENSG00000196754	8.874654635180616e-11	3.971095174084678
ENSG00000261716	8.874654635180616e-11	8.683740895183888
ENSG00000273139	8.874654635180616e-11	4.553276011451256
ENSG00000141564	8.874654635180616e-11	8.691854485447578
ENSG00000185591	9.274258082120451e-11	8.860251138609149
ENSG00000125089	9.274258082120451e-11	8.710607249134874
ENSG00000198908	9.274258082120451e-11	7.581539427270026
ENSG00000071242	9.274258082120451e-11	8.64363047426945
ENSG00000213398	9.274258082120451e-11	8.297649896114706
ENSG00000131475	9.274258082120517e-11	8.721246422558476
ENSG00000166619	9.274258082120583e-11	8.728365641634191
ENSG00000101134	9.274258082120583e-11	4.091784033791063
ENSG00000137877	9.69145998561977e-11	8.29007314663497
ENSG00000118217	9.69145998561977e-11	8.917046270454989
ENSG00000164758	9.691459985619838e-11	8.409251417430434
ENSG00000188015	9.691459985619838e-11	3.092243353439025
ENSG00000065613	9.691459985619942e-11	8.778578395188276
ENSG00000267373	9.691459985619942e-11	4.198194393962514
ENSG00000186815	1.0127017267114201e-10	8.860251138609149
ENSG00000213222	1.0127017267114201e-10	6.395619955556895
ENSG00000179051	1.0127017267114201e-10	8.824734353610515
ENSG00000135324	1.0127017267114201e-10	3.1471988894617016
ENSG00000175336	1.0127017267114201e-10	4.864495345486489
ENSG00000116652	1.0127017267114201e-10	6.311216638735505
ENSG00000149124	1.0127017267114201e-10	3.3078257836284592
ENSG00000107669	1.0127017267114236e-10	8.742067239001663
ENSG00000143409	1.058171858912686e-10	8.75676320755711
ENSG00000112305	1.058171858912686e-10	8.261930544239581
ENSG00000127838	1.0581718589126974e-10	8.594209525026853
ENSG00000155984	1.0581718589126974e-10	8.059318837445927
ENSG00000155761	1.0581718589126974e-10	6.6299212463429935
ENSG00000268041	1.0581718589126974e-10	7.65890041203152
ENSG00000013375	1.0581718589126974e-10	8.84808075321361
ENSG00000232065	1.0581718589126974e-10	4.998894628345006
ENSG00000084112	1.0581718589127124e-10	8.762351214660892
ENSG00000163535	1.1056385650437635e-10	8.184366992601595
ENSG00000271590	1.1056385650437635e-10	4.945676010830293
ENSG00000104131	1.1056385650437635e-10	8.896762294795762
ENSG00000183337	1.1056385650437635e-10	8.84808075321361
ENSG00000119661	1.1056385650437753e-10	8.29376875413046
ENSG00000272009	1.1056385650437753e-10	7.166763754020515
ENSG00000162543	1.1056385650437753e-10	5.310906438541545
ENSG00000090861	1.1056385650437753e-10	8.921103065586836
ENSG00000139187	1.1056385650437753e-10	6.288320687538837
ENSG00000105997	1.1056385650437753e-10	5.40062001298068
ENSG00000156222	1.1056385650437753e-10	3.512208699332123
ENSG00000117215	1.1056385650437753e-10	7.484853560653177
ENSG00000178607	1.1056385650437831e-10	8.93733024611422
ENSG00000260618	1.1551874532552616e-10	8.450893050316806
ENSG00000178585	1.1551874532552658e-10	8.219667194342142
ENSG00000166454	1.1551874532552658e-10	8.861245509797127
ENSG00000140443	1.1551874532552822e-10	8.516980247296331
ENSG00000271452	1.1551874532552822e-10	4.4619544117072945
ENSG00000155495	1.206907709944574e-10	8.603775016882544
ENSG00000067704	1.206907709944574e-10	8.892705499663915
ENSG00000163888	1.206907709944574e-10	5.751369406394189
ENSG00000233080	1.206907709944574e-10	5.133523855103633
ENSG00000250132	1.206907709944587e-10	6.826413785158638
ENSG00000127837	1.206907709944587e-10	8.81508955137489
ENSG00000167526	1.206907709944587e-10	8.945443836377912
ENSG00000119669	1.206907709944587e-10	8.67157050978835
ENSG00000143222	1.206907709944587e-10	8.872421524004686
ENSG00000115137	1.206907709944587e-10	8.508682553350626
ENSG00000196712	1.206907709944587e-10	8.836904739006052
ENSG00000168268	1.206907709944587e-10	8.908932680191299
ENSG00000124104	1.206907709944587e-10	7.309838946738435
ENSG00000270482	1.206907709944587e-10	5.290389448568444
ENSG00000177946	1.206907709944587e-10	6.92487335165306
ENSG00000157045	1.206907709944587e-10	8.767939221764673
ENSG00000148187	1.206907709944587e-10	8.778578395188276
ENSG00000182197	1.206907709944587e-10	8.764876797820804
ENSG00000121068	1.206907709944587e-10	4.335711110630568
ENSG00000149806	1.2069077099445956e-10	8.917046270454989
ENSG00000227134	1.2069077099445956e-10	1.8082745176814976
ENSG00000086475	1.2069077099445956e-10	8.736479231897881
ENSG00000204361	1.2608922452609257e-10	4.277994176586205
ENSG00000251603	1.2608922452609257e-10	5.682636017427534
ENSG00000256757	1.2608922452609257e-10	4.265139262153364
ENSG00000134072	1.2608922452609257e-10	5.748823072608367
ENSG00000122884	1.2608922452609392e-10	8.870890312032751
ENSG00000198625	1.2608922452609392e-10	8.896762294795762
ENSG00000271855	1.2608922452609392e-10	6.033207113669064
ENSG00000265692	1.2608922452609392e-10	5.903445852355582
ENSG00000179832	1.2608922452609392e-10	8.550579149764525
ENSG00000155304	1.2608922452609392e-10	8.912989475323146
ENSG00000176236	1.3172378443528573e-10	6.092213668239631
ENSG00000102858	1.3172378443528573e-10	8.764339957036848
ENSG00000187231	1.3172378443528573e-10	8.390211210639535
ENSG00000248456	1.3172378443528573e-10	2.9641010551449947
ENSG00000005700	1.3172378443528573e-10	8.872421524004686
ENSG00000115947	1.3172378443528573e-10	8.624877710582155
ENSG00000134375	1.3172378443528573e-10	8.866833516900904
ENSG00000227373	1.3172378443528573e-10	5.456758919846437
ENSG00000197976	1.3760453245776294e-10	8.912989475323146
ENSG00000196081	1.376045324577649e-10	6.620695708304492
ENSG00000261131	1.376045324577649e-10	4.6394909861320865
ENSG00000269934	1.376045324577649e-10	4.906301115717008
ENSG00000006788	1.376045324577649e-10	3.472595410797067
ENSG00000162783	1.376045324577649e-10	8.917046270454989
ENSG00000185621	1.376045324577649e-10	8.576451132527536
ENSG00000234678	1.43741969889987e-10	5.7944673843756505
ENSG00000243710	1.43741969889987e-10	5.161275265666842
ENSG00000230629	1.4374196988998803e-10	7.6621130062008405
ENSG00000003056	1.4374196988998803e-10	8.866833516900904
ENSG00000120333	1.4374196988998803e-10	8.757300048341069
ENSG00000228265	1.4374196988999007e-10	7.571959584186542
ENSG00000163995	1.4374196988999007e-10	5.334943198724348
ENSG00000228649	1.4374196988999007e-10	7.771481953307435
ENSG00000164142	1.5014703457150472e-10	7.819116727050568
ENSG00000108379	1.5014703457150472e-10	5.1066721042762735
ENSG00000229901	1.5014703457150472e-10	1.6454727853152575
ENSG00000147174	1.5014703457150578e-10	8.187344540318351
ENSG00000162267	1.5014703457150578e-10	6.655915615510687
ENSG00000197063	1.5014703457150578e-10	8.721783263342433
ENSG00000108187	1.5014703457150578e-10	8.01103686376958
ENSG00000157796	1.5683111853424587e-10	8.804450377951285
ENSG00000107331	1.5683111853424587e-10	8.801924794791372
ENSG00000167283	1.5683111853424755e-10	8.900819089927607
ENSG00000164056	1.5683111853424755e-10	8.005902275103137
ENSG00000111530	1.5683111853424755e-10	8.852137548345457
ENSG00000232633	1.5683111853424755e-10	4.960486066334153
ENSG00000156860	1.5683111853424755e-10	8.83996716294992
ENSG00000068697	1.5683111853424866e-10	8.872421524004686
ENSG00000187792	1.5683111853424866e-10	8.369272703546972
ENSG00000188895	1.6380608634410835e-10	8.879003902296445
ENSG00000089682	1.6380608634410835e-10	8.61270732518662
ENSG00000101160	1.6380608634410835e-10	8.925159860718681
ENSG00000132436	1.6380608634410835e-10	8.425812871865283
ENSG00000169021	1.6380608634410952e-10	8.823739982422536
ENSG00000267390	1.6380608634410952e-10	6.9016212878928345
ENSG00000110697	1.6380608634410952e-10	8.751712041237289
ENSG00000101457	1.6380608634411127e-10	8.486867365719464
ENSG00000122218	1.7108429416107117e-10	8.908932680191299
ENSG00000025796	1.7108429416107117e-10	8.917046270454989
ENSG00000124143	1.710842941610718e-10	4.976492091439954
ENSG00000139318	1.71084294161073e-10	8.908932680191299
ENSG00000130433	1.71084294161073e-10	5.885941635551289
ENSG00000109381	1.71084294161073e-10	8.801924794791372
ENSG00000259658	1.71084294161073e-10	7.432402667042785
ENSG00000145476	1.71084294161073e-10	8.715200885050676
ENSG00000171502	1.7867860954509275e-10	8.730688657917613
ENSG00000273032	1.7867860954509275e-10	7.172935097865919
ENSG00000231119	1.7867860954509275e-10	6.442823831065455
ENSG00000130720	1.7867860954509275e-10	2.6403831527374777
ENSG00000147853	1.7867860954509275e-10	8.884591909400223
ENSG00000250910	1.7867860954509275e-10	3.9635387494452057
ENSG00000185189	1.7867860954509338e-10	8.715200885050676
ENSG00000255568	1.7867860954509338e-10	4.993913746553153
ENSG00000107537	1.7867860954509338e-10	8.55438098136884
ENSG00000225643	1.7867860954509338e-10	6.95393445713079
ENSG00000272572	1.7867860954509338e-10	4.057956499774685
ENSG00000179604	1.7867860954509338e-10	7.232707128120291
ENSG00000068650	1.7867860954509338e-10	8.708539196378984
ENSG00000185386	1.7867860954509338e-10	8.647687269401297
ENSG00000203836	1.7867860954509338e-10	5.74731526775752
ENSG00000234215	1.8660243203599163e-10	1.9734605142067991
ENSG00000131100	1.8660243203599163e-10	8.834379155846138
ENSG00000228702	1.8660243203599294e-10	3.7219889994042554
ENSG00000169891	1.8660243203599294e-10	8.589695199490986
ENSG00000160791	1.8660243203599426e-10	7.269828720918611
ENSG00000014123	1.8660243203599426e-10	8.863771092957037
ENSG00000141127	1.8660243203599426e-10	8.759825631500979
ENSG00000242445	1.9486971453659416e-10	6.013240551153916
ENSG00000010072	1.9486971453659416e-10	8.297447329238215
ENSG00000135766	1.9486971453659485e-10	8.868364728872839
ENSG00000102081	1.9486971453659485e-10	8.79381120452768
ENSG00000197992	1.9486971453659622e-10	4.445827136726752
ENSG00000162385	1.9486971453659622e-10	8.647687269401297
ENSG00000182179	1.9486971453659622e-10	8.908932680191299
ENSG00000166987	1.9486971453659622e-10	8.835910367818073
ENSG00000228643	2.0349498552939514e-10	5.149275920572639
ENSG00000144445	2.0349498552939804e-10	8.67157050978835
ENSG00000111667	2.0349498552939804e-10	8.790748780583813
ENSG00000148450	2.0349498552939804e-10	8.434920833316953
ENSG00000162704	2.0349498552939804e-10	8.887117492560137
ENSG00000165175	2.0349498552939804e-10	8.559027013935685
ENSG00000094841	2.0349498552939876e-10	8.378583231875133
ENSG00000245330	2.0349498552939876e-10	5.829870398118003
ENSG00000158669	2.0349498552939876e-10	8.801387954007417
ENSG00000135775	2.0349498552939876e-10	8.786691985451967
ENSG00000135185	2.1249337215824983e-10	8.912989475323146
ENSG00000203863	2.1249337215824983e-10	3.4552313543093542
ENSG00000164615	2.1249337215824983e-10	8.826265565582448
ENSG00000247363	2.1249337215824983e-10	6.495697130807873
ENSG00000145349	2.1249337215824983e-10	8.86277672176906
ENSG00000138629	2.1249337215824983e-10	8.86277672176906
ENSG00000067955	2.1249337215824983e-10	8.880535114268378
ENSG00000157637	2.1249337215824983e-10	8.931742239010438
ENSG00000143740	2.124933721582521e-10	8.743598450973597
ENSG00000142507	2.124933721582521e-10	8.797867999659527
ENSG00000152102	2.124933721582521e-10	8.88864870453207
ENSG00000231292	2.124933721582521e-10	8.012626038239732
ENSG00000214719	2.124933721582521e-10	5.419689641777771
ENSG00000138376	2.124933721582521e-10	8.568082578736313
ENSG00000105339	2.2188062420754542e-10	8.933273450982373
ENSG00000099814	2.2188062420754542e-10	8.74612403413351
ENSG00000116213	2.2188062420754542e-10	8.699431234927314
ENSG00000220583	2.2188062420754622e-10	6.731872199176434
ENSG00000159267	2.2188062420754622e-10	8.784166402292056
ENSG00000162521	2.218806242075478e-10	8.868364728872839
ENSG00000168488	2.316731390126813e-10	8.896762294795762
ENSG00000112118	2.3167313901268458e-10	8.844023958081767
ENSG00000213626	2.3167313901268458e-10	7.06115301342268
ENSG00000155846	2.3167313901268458e-10	8.740536027029728
ENSG00000147654	2.3167313901268458e-10	8.743061610189642
ENSG00000101464	2.316731390126854e-10	8.592220782650896
ENSG00000148660	2.316731390126854e-10	8.647229738997275
ENSG00000116786	2.316731390126854e-10	8.800393582819439
ENSG00000095485	2.316731390126854e-10	8.669044926628438
ENSG00000161692	2.418879873367684e-10	8.086009538249318
ENSG00000101911	2.418879873367684e-10	8.737016072681838
ENSG00000164684	2.418879873367684e-10	6.641498242518329
ENSG00000257496	2.418879873367684e-10	5.759060473125276
ENSG00000164221	2.418879873367684e-10	8.657868912420879
[truncated: 4,827 more rows]
