# Supplementary material for: Machine learning predicts treatment sensitivity in multiple myeloma based on molecular and clinical information coupled with drug response
Source: PLoS One. 2021 Jul 28;16(7):e0254596. doi: 10.1371/journal.pone.0254596 (PMC8318243; doi:10.1371/journal.pone.0254596)
Supplement: S1 File — (ZIP) [file pone.0254596.s004.zip › Supplementary Material 1/9q33/selected_genes_experiment_6.csv]

gene	pvalue	entropy
ENSG00000148303	5.075024219856999e-36	8.945443836377912
ENSG00000188004	2.7476641763122715e-35	6.008001943301234
ENSG00000125827	3.978402320012039e-33	8.856194343477304
ENSG00000119280	8.933109172077232e-32	8.110605272567923
ENSG00000248991	1.0598356955307675e-31	6.900720054625519
ENSG00000131773	2.9169488435864356e-31	6.632693575792199
ENSG00000170677	3.629520894616937e-31	7.0489605430036395
ENSG00000002586	6.499767612425704e-31	8.212784475599484
ENSG00000136942	1.4935648178684146e-30	8.93733024611422
ENSG00000104611	4.764116910415109e-30	6.7746444723214605
ENSG00000225579	1.157934098399779e-28	7.214092981238686
ENSG00000164181	1.6998130995323697e-28	8.767939221764673
ENSG00000159556	5.273409654022967e-28	8.111851524782251
ENSG00000272668	7.609686925997529e-28	6.01797196754359
ENSG00000117461	7.609686925997529e-28	8.675090464136238
ENSG00000255815	1.4107139810747707e-27	5.639892054056055
ENSG00000165689	9.664278059413451e-27	8.846549541241677
ENSG00000241741	1.0581689947640341e-26	6.766836762697817
ENSG00000243284	1.2374146655733426e-26	5.1097871726832915
ENSG00000121797	7.255877502160111e-26	8.290838037217563
ENSG00000105372	7.679559602045417e-26	8.945443836377912
ENSG00000113272	9.991011070242712e-26	8.713132832294786
ENSG00000115268	1.5700257674685958e-25	8.941387041246065
ENSG00000099624	2.4042746770383056e-25	8.852137548345457
ENSG00000247746	2.7116905755490106e-25	7.302720062508914
ENSG00000259514	3.234321041395513e-25	6.696840262204185
ENSG00000111752	5.74728293953701e-25	7.837896404466757
ENSG00000173218	6.9844914321276975e-25	7.1282171478612115
ENSG00000063177	7.868694845182098e-25	8.933273450982373
ENSG00000137154	1.0763722622902668e-24	8.945443836377912
ENSG00000146066	2.30548430591668e-24	8.826265565582448
ENSG00000204628	3.321640278748177e-24	8.941387041246065
ENSG00000162004	3.321640278748177e-24	8.410325098998346
ENSG00000131188	5.028851820682868e-24	8.41554635261859
ENSG00000180447	5.0881101504614506e-24	7.40666239131075
ENSG00000213862	7.36855344478045e-24	6.719601966786647
ENSG00000147100	8.377594049919395e-24	5.297911259118586
ENSG00000081913	9.196311695653628e-24	7.60848819448629
ENSG00000075073	1.1383633056051611e-23	7.013166878562057
ENSG00000140474	1.174206275981484e-23	8.921103065586836
ENSG00000253982	1.527660166568986e-23	7.643614871194881
ENSG00000142541	1.527660166568986e-23	8.945443836377912
ENSG00000257698	1.527660166568986e-23	8.18076772787377
ENSG00000168264	2.1371256380953332e-23	8.896762294795762
ENSG00000242071	3.05617824794175e-23	8.299515381994105
ENSG00000178982	3.966736328043581e-23	8.900819089927607
ENSG00000176978	6.017083191490927e-23	8.933273450982373
ENSG00000165801	7.476947610900673e-23	8.7542376243972
ENSG00000165169	7.79663470708899e-23	8.71466404426672
ENSG00000234771	8.037601044353757e-23	8.697442492551358
ENSG00000155886	1.0095935511636711e-22	5.228411915022998
ENSG00000177283	1.1661269713198198e-22	5.310591768751436
ENSG00000214870	1.2157667417589115e-22	7.134581140914025
ENSG00000197183	2.275973035401691e-22	8.560426518876643
ENSG00000174444	2.301828976693509e-22	8.945443836377912
ENSG00000223891	3.228466093102468e-22	8.456736020948115
ENSG00000249184	3.6129414911195435e-22	6.60434618118518
ENSG00000089692	7.428693010045549e-22	7.95001663821816
ENSG00000185950	7.5120865019741405e-22	7.704285765318981
ENSG00000148334	7.825867781348242e-22	8.816620763346823
ENSG00000105173	8.492865311856511e-22	8.712138461106807
ENSG00000071205	9.78003661128122e-22	7.113195400393491
ENSG00000166025	1.0187434086718014e-21	6.799540695702931
ENSG00000178741	1.2818218767159498e-21	8.900819089927607
ENSG00000103253	1.3105986567739e-21	8.437112142569399
ENSG00000184083	1.3499645311461896e-21	8.305745023183924
ENSG00000219665	1.7354508685918807e-21	8.317731304897446
ENSG00000148343	1.996418693900576e-21	8.83996716294992
ENSG00000107187	2.8104547715460548e-21	4.82696662047421
ENSG00000225573	2.8625091510559136e-21	7.211062342251579
ENSG00000080947	2.8941985547238125e-21	7.549196856171266
ENSG00000179520	3.566739954471628e-21	5.05148984332464
ENSG00000166441	5.15912023523155e-21	8.93733024611422
ENSG00000255086	5.3118578183264395e-21	3.568898269470207
ENSG00000198353	5.529201448444701e-21	5.262566382060423
ENSG00000188959	6.100696832144547e-21	5.357246928932131
ENSG00000165102	6.879055549564779e-21	8.742067239001663
ENSG00000270036	7.082084339039814e-21	4.341959090786018
ENSG00000167658	7.897641218691844e-21	8.945443836377912
ENSG00000114391	9.537116147252424e-21	8.93733024611422
ENSG00000245008	1.0825863074120477e-20	6.544052828632812
ENSG00000185905	1.1850454541295586e-20	8.884591909400223
ENSG00000237991	1.3064912498933925e-20	6.56033969200027
ENSG00000171425	1.991603864053198e-20	8.708081665974962
ENSG00000176399	2.155451102303501e-20	6.618575321584664
ENSG00000121858	2.349422555361561e-20	8.818151975318758
ENSG00000271133	2.3494225553616112e-20	7.601184536882367
ENSG00000156384	2.721515538180424e-20	8.264456127399495
ENSG00000105426	3.31361425889718e-20	7.310332754223181
ENSG00000105373	3.905368862225768e-20	8.933273450982373
ENSG00000179820	4.393147092478688e-20	8.585101563575185
ENSG00000131386	4.8366723800901565e-20	6.2441587411094925
ENSG00000229638	5.175048151111835e-20	8.543204967161282
ENSG00000129757	5.536816363224436e-20	7.932586837131039
ENSG00000171759	5.536816363224436e-20	6.750906819735992
ENSG00000261418	5.536816363224514e-20	8.527972157821875
ENSG00000233016	6.404867467104137e-20	8.770464804924583
ENSG00000105193	6.778994729185178e-20	8.941387041246065
ENSG00000145592	7.124030232253977e-20	8.945443836377912
ENSG00000114631	9.422463637830568e-20	8.004555166813219
ENSG00000188846	9.422463637830769e-20	8.941387041246065
ENSG00000148187	1.0475645668931033e-19	8.812563968214976
ENSG00000213609	1.1202013924564447e-19	6.561087331997035
ENSG00000242021	1.5217123766982202e-19	5.423057273946264
ENSG00000140451	1.5816865745399127e-19	8.7542376243972
ENSG00000269988	1.7087322555321706e-19	5.125811332919121
ENSG00000143624	1.8785082659640876e-19	8.88864870453207
ENSG00000254615	1.986876478671708e-19	8.606582477298883
ENSG00000164346	2.146037529559178e-19	8.900819089927607
ENSG00000175197	2.168695774599025e-19	8.687797690315731
ENSG00000149548	2.547241985201377e-19	7.258758632872559
ENSG00000164587	2.6470339940948096e-19	8.945443836377912
ENSG00000186153	2.779647979955037e-19	8.428541021901687
ENSG00000070081	2.8285844397671166e-19	8.929216655850528
ENSG00000272899	2.9392623508896044e-19	7.881814222832687
ENSG00000175886	3.0224336628789126e-19	6.594943564690666
ENSG00000228031	3.0542190511589533e-19	5.69985006154573
ENSG00000162244	3.4866029647891173e-19	8.93733024611422
ENSG00000269979	4.1344745200123227e-19	7.120339599877253
ENSG00000152422	5.9709011865586e-19	8.736479231897881
ENSG00000114423	6.623551437807693e-19	8.574128116244117
ENSG00000205664	6.692571192588513e-19	7.941096892415191
ENSG00000162878	6.951779000588269e-19	4.9533891833455606
ENSG00000231193	7.146501295294094e-19	4.862626813046145
ENSG00000182054	7.220903498513516e-19	8.917046270454989
ENSG00000227097	7.500319275904422e-19	8.88306069742829
ENSG00000243276	8.2322689239626e-19	7.1266304230987245
ENSG00000108107	8.462392793220266e-19	8.933273450982373
ENSG00000251405	8.789224421135961e-19	7.031897911520773
ENSG00000213885	1.0121076604035703e-18	6.352186464675791
ENSG00000160062	1.0693295542789283e-18	7.678844547936107
ENSG00000165661	1.197635937519381e-18	8.876478319136533
ENSG00000143578	1.2652079147000445e-18	8.51174497729449
ENSG00000105855	1.300392901252925e-18	7.6706718694447655
ENSG00000130255	1.4560396779408772e-18	8.93733024611422
ENSG00000187824	1.4710703087549206e-18	8.363552989412218
ENSG00000105640	1.6134322364628478e-18	8.941387041246065
ENSG00000180573	1.960184340712575e-18	8.904875885059452
ENSG00000151208	2.0560437784917287e-18	8.5330233241417
ENSG00000137818	2.2541790461600812e-18	8.945443836377912
ENSG00000236998	2.3164274706780536e-18	5.487359785251479
ENSG00000006756	2.547968391266841e-18	6.283214668038679
ENSG00000122705	2.869762860185353e-18	8.836904739006052
ENSG00000256733	2.8697628601853938e-18	4.463040034384545
ENSG00000111666	3.3887018466689665e-18	8.657332071636922
ENSG00000172365	3.815102128584716e-18	3.593053191768939
ENSG00000137054	3.815102128584716e-18	8.770464804924583
ENSG00000165006	3.959751380215718e-18	8.788223197423902
ENSG00000127946	3.959751380215718e-18	8.415631228845703
ENSG00000162929	4.109815214543671e-18	7.938459184453078
ENSG00000146147	4.151707560479543e-18	6.6080282488788695
ENSG00000163754	4.94861391235061e-18	8.84808075321361
ENSG00000136878	5.778354268710649e-18	8.830322360714293
ENSG00000160691	5.778354268710773e-18	8.925159860718681
ENSG00000171159	5.837006259884942e-18	8.78569761426399
ENSG00000260401	6.8135491284233544e-18	7.268879093860485
ENSG00000144591	8.031493274257735e-18	8.879003902296445
ENSG00000232533	9.984244068568845e-18	6.849094949791992
ENSG00000091428	1.0186547839120434e-17	8.792279992555748
ENSG00000086619	1.0462594732375851e-17	8.872421524004686
ENSG00000122787	1.0746025758946182e-17	7.572402089127628
ENSG00000234160	1.1148159166746271e-17	7.398767063078876
ENSG00000164967	1.1148159166746271e-17	8.702493658871182
ENSG00000179456	1.1565144682811305e-17	8.537616960057504
ENSG00000204681	1.2445855889174193e-17	7.727293811104843
ENSG00000052126	1.3127653739178046e-17	7.247540041700338
ENSG00000246090	1.4362769616010995e-17	8.020818938883359
ENSG00000230131	1.4898246561720705e-17	6.106364470121563
ENSG00000187123	1.504767535882393e-17	5.397646757323803
ENSG00000233927	1.504767535882393e-17	8.93733024611422
ENSG00000149273	1.504767535882393e-17	8.945443836377912
ENSG00000147003	1.545342493055498e-17	5.461570166486223
ENSG00000118473	1.7073498151264466e-17	5.5497843354321805
ENSG00000130810	1.8185115420532714e-17	7.670056509164112
ENSG00000226926	1.9691871603349327e-17	4.479883433169815
ENSG00000147853	2.0627051982068405e-17	8.868364728872839
ENSG00000166411	2.118098642050872e-17	8.797867999659527
ENSG00000104852	2.1392476239457927e-17	8.933273450982373
ENSG00000137177	2.2185927002395344e-17	7.601146942953401
ENSG00000251249	2.4258765026481092e-17	4.608563488393015
ENSG00000228933	2.5157051341014343e-17	5.38729099231526
ENSG00000237212	2.6522555707865225e-17	5.435901673476497
ENSG00000237857	2.852028716790524e-17	7.80026473590837
ENSG00000049769	2.88039677888813e-17	7.979969110308475
ENSG00000082293	2.986816258417134e-17	4.860120351514631
ENSG00000270102	3.179848112098753e-17	6.466581936216342
ENSG00000239183	3.2647620157344416e-17	6.014121853697503
ENSG00000244165	3.2971784733096267e-17	8.263716719739048
ENSG00000076662	3.4187800547150426e-17	8.941387041246065
ENSG00000147036	3.5682076945973566e-17	5.403902839738164
ENSG00000235280	3.7363428660523326e-17	5.620136036648233
ENSG00000047365	3.8359062692558474e-17	8.642636103081472
ENSG00000130734	3.8359062692558474e-17	8.582778547291763
ENSG00000130560	3.977094005932221e-17	8.759825631500979
ENSG00000198521	4.2750330314070505e-17	6.882193572522056
ENSG00000117308	4.842401522074091e-17	8.314871447830068
ENSG00000072195	4.842401522074091e-17	6.615812936686234
ENSG00000008513	4.9709975260487075e-17	8.726834429662258
ENSG00000136828	5.020085021959677e-17	8.810038385055064
ENSG00000141441	5.538040949103183e-17	8.253883701854722
ENSG00000177917	5.62935121812187e-17	8.683740895183888
ENSG00000196562	6.168824484783431e-17	8.893699870851894
ENSG00000111445	6.43633701769426e-17	8.48082182821166
ENSG00000154358	6.43633701769426e-17	8.806975961111196
ENSG00000136908	7.429547319014324e-17	8.832847943874205
ENSG00000231738	7.90384352186525e-17	5.382725313632097
ENSG00000166268	8.112373811027145e-17	6.6801713934265585
ENSG00000188818	8.49044407633525e-17	8.351919444800636
ENSG00000163040	9.421121076830697e-17	5.675350926206588
ENSG00000204060	1.0486270015827604e-16	4.606193973601725
ENSG00000126217	1.229055396944032e-16	7.603908588206253
ENSG00000182154	1.2290553969440495e-16	8.811569597026997
ENSG00000163362	1.2410468003220459e-16	7.792118666068607
ENSG00000203930	1.2860110606317474e-16	3.715466649713663
ENSG00000224032	1.3069770702459187e-16	8.786691985451967
ENSG00000136810	1.3325817912909668e-16	8.904875885059452
ENSG00000109685	1.3542965976832252e-16	8.880535114268378
ENSG00000058056	1.389768547992414e-16	8.478216934671813
ENSG00000102271	1.4400433347024106e-16	4.248332311911385
ENSG00000197958	1.5066313559063352e-16	8.933273450982373
ENSG00000100316	1.5711784045009383e-16	8.945443836377912
ENSG00000136856	1.764505355737964e-16	8.642636103081472
ENSG00000111859	1.8399357640944805e-16	8.884591909400223
ENSG00000137309	1.99404354469275e-16	8.856194343477304
ENSG00000167136	2.0263593410194166e-16	7.73673705554532
ENSG00000228323	2.0459962167590515e-16	5.964543810833092
ENSG00000104921	2.0992836073199758e-16	8.057089817616424
ENSG00000223949	2.33394612488032e-16	4.765197951763141
ENSG00000261400	2.33394612488032e-16	3.4096889835639024
ENSG00000130312	2.3716889011489623e-16	8.828791148742358
ENSG00000271344	2.4568550007744753e-16	7.071127539929927
ENSG00000146904	2.520681797063364e-16	5.405759811468521
ENSG00000149972	2.545036158009643e-16	8.830322360714293
ENSG00000197016	2.611121575318034e-16	6.768363083057722
ENSG00000099994	2.704760326705026e-16	6.990864540711118
ENSG00000116852	2.704760326705026e-16	8.83996716294992
ENSG00000230207	2.704760326705026e-16	7.244517334960811
ENSG00000237434	2.704760326705026e-16	4.295027764405916
ENSG00000088881	2.80170953447094e-16	6.353790881836779
ENSG00000133640	2.80170953447094e-16	3.8304478244866287
ENSG00000221983	2.828739836848494e-16	8.93733024611422
ENSG00000123684	2.8743630325888125e-16	8.395549820062962
ENSG00000204387	2.902084507195108e-16	8.900819089927607
ENSG00000130159	3.0544459908808907e-16	8.742067239001663
ENSG00000106993	3.163743730515977e-16	8.689786432691688
ENSG00000119383	3.1942157653777644e-16	8.880535114268378
ENSG00000214711	3.3940393298293955e-16	6.210464685757845
ENSG00000094631	3.4818185096792783e-16	8.835910367818073
ENSG00000167614	3.481818509679328e-16	7.085669900528388
ENSG00000171119	3.606180766115017e-16	5.848028200893659
ENSG00000233379	3.69936760224005e-16	5.151770408245873
ENSG00000064787	3.7349215306142327e-16	8.19919466818802
ENSG00000197647	3.868192666308426e-16	8.025870105203182
ENSG00000152582	3.868192666308426e-16	8.776052812028363
ENSG00000170889	3.9680521186823143e-16	8.941387041246065
ENSG00000198917	4.0704529408751516e-16	8.750717670049312
ENSG00000086598	4.1095214017739856e-16	8.929216655850528
ENSG00000235776	4.2559620960434015e-16	6.223218978994483
ENSG00000186468	4.2559620960434015e-16	8.912989475323146
ENSG00000120519	4.324215822005177e-16	8.608650530054772
ENSG00000126733	4.3656849966182394e-16	3.847384833790963
ENSG00000184258	4.52112135619923e-16	4.141750780501369
ENSG00000242615	4.637581408848355e-16	5.462084195793691
ENSG00000207954	4.848546663069938e-16	5.862657428041785
ENSG00000123144	5.101254512747921e-16	8.868364728872839
ENSG00000156427	5.36694078292987e-16	5.773362500437101
ENSG00000221890	5.470052072759739e-16	4.099457433990889
ENSG00000187098	5.470052072759739e-16	7.796885273972067
ENSG00000230565	5.557468363959114e-16	6.8437611432116014
ENSG00000175395	5.610577825591923e-16	8.264201163871961
ENSG00000163931	6.015640004549298e-16	8.884591909400223
ENSG00000226833	6.015640004549384e-16	4.826670070692822
ENSG00000003096	6.16997413261067e-16	4.649875571703456
ENSG00000171792	6.16997413261067e-16	8.569076949924291
ENSG00000148484	6.268408675659061e-16	8.830322360714293
ENSG00000134698	6.958044909422299e-16	8.72584005847428
ENSG00000169239	6.958044909422299e-16	8.271038505691251
ENSG00000164620	7.024328909481844e-16	8.492992213607199
ENSG00000150967	7.136188377711901e-16	8.866833516900904
ENSG00000143653	7.204145153560405e-16	8.405783859733585
ENSG00000181524	7.318827039886544e-16	8.27476102691563
ENSG00000144040	7.318827039886544e-16	8.61523290834653
ENSG00000255760	8.122184813776592e-16	5.909816308585332
ENSG00000251680	8.542389038145921e-16	4.154839364882548
ENSG00000267401	8.705430521189152e-16	4.931881456515379
ENSG00000121406	9.719490267920481e-16	8.254811325163868
ENSG00000260521	9.811642630775225e-16	6.080928543781085
ENSG00000177628	1.0781864726173572e-15	8.860251138609149
ENSG00000182220	1.0883938467777442e-15	8.850606336373524
ENSG00000065320	1.11608154656565e-15	4.3552027769889134
ENSG00000173153	1.1735562920147083e-15	8.822208770450603
ENSG00000136643	1.173556292014725e-15	8.762351214660892
ENSG00000131725	1.2147527074365902e-15	8.62082091545031
ENSG00000119446	1.2456059152091305e-15	8.781640819132145
ENSG00000273056	1.2573739291924658e-15	5.476737128137147
ENSG00000140750	1.3683395325913832e-15	8.507688182162648
ENSG00000105202	1.4658472117876395e-15	8.900819089927607
ENSG00000124795	1.517137908072096e-15	8.232283643601152
ENSG00000147400	1.5410327716795545e-15	8.68067847124002
ENSG00000250148	1.5555473379767245e-15	2.4265602752012803
ENSG00000110700	1.5555473379767245e-15	8.93733024611422
ENSG00000180530	1.6506528993985839e-15	8.327631070660601
ENSG00000153291	1.6923912365992378e-15	6.991768806695185
ENSG00000229766	1.7243759810195774e-15	6.075310597524247
ENSG00000165688	1.8296426786926088e-15	8.840961534137898
ENSG00000214274	1.8758374523538456e-15	7.727728321548553
ENSG00000182742	1.941237176456272e-15	7.190093584700428
ENSG00000148335	2.040393890692785e-15	8.68320405439993
ENSG00000179899	2.078850570044422e-15	5.234557452841477
ENSG00000107242	2.2191589010331184e-15	8.892705499663915
ENSG00000120805	2.3178405439194894e-15	8.876478319136533
ENSG00000167186	2.4587132102126563e-15	8.310814652698223
ENSG00000107262	2.4587132102126563e-15	8.876478319136533
ENSG00000198960	2.6080156569896375e-15	8.530040210577765
ENSG00000269696	2.6080156569896375e-15	4.2550690558263025
ENSG00000165195	2.6323925608007996e-15	8.728365641634191
ENSG00000168159	2.862135024246238e-15	8.899287877955674
ENSG00000166896	2.8888506772374275e-15	8.167852368970609
ENSG00000102158	2.9612996014134746e-15	8.908932680191299
ENSG00000130340	2.9612996014134746e-15	8.495033352634195
ENSG00000115649	3.063847919003369e-15	8.830322360714293
ENSG00000188906	3.063847919003369e-15	8.808507173083129
ENSG00000116990	3.063847919003369e-15	7.475364611138271
ENSG00000118705	3.2492813287798826e-15	8.941387041246065
ENSG00000143603	3.2492813287798826e-15	8.88306069742829
ENSG00000239815	3.2492813287799516e-15	6.204149878019948
ENSG00000183023	3.279554066972248e-15	8.430582160928683
ENSG00000104979	3.3306273434339036e-15	8.852137548345457
ENSG00000127184	3.3616466409537363e-15	8.908932680191299
ENSG00000236796	3.4457631806184133e-15	5.388826645740422
ENSG00000151287	3.620265788395862e-15	7.714243642285363
ENSG00000157625	3.745257994784262e-15	8.719257680182523
ENSG00000150054	3.9105037681813475e-15	6.715033784024112
ENSG00000220583	4.008133565252088e-15	6.740167627974246
ENSG00000047346	4.249732175504719e-15	8.93733024611422
ENSG00000177731	4.2891687743609245e-15	8.908932680191299
ENSG00000162373	4.3961042870159835e-15	6.532368320454877
ENSG00000078177	4.505665401374395e-15	8.838435950977985
ENSG00000188419	4.9410046867538385e-15	8.627403293742066
ENSG00000166321	4.986753281680504e-15	7.927565047501943
ENSG00000175806	5.03291910526735e-15	8.411777000590344
ENSG00000250978	5.1107995071116854e-15	3.694225039348181
ENSG00000105341	5.158096341396124e-15	8.695911280579425
ENSG00000218426	5.286339473266479e-15	8.407720205458501
ENSG00000166562	5.603639860288526e-15	8.917046270454989
ENSG00000219626	5.603639860288526e-15	7.707430329507728
ENSG00000119421	5.603639860288606e-15	8.732422436766036
ENSG00000159840	5.742786251691433e-15	8.614696067562573
ENSG00000168405	5.7958389617205255e-15	8.896762294795762
ENSG00000137070	5.7958389617205255e-15	8.584309759263697
ENSG00000125691	5.994528514123051e-15	8.941387041246065
ENSG00000181544	6.1999241566943005e-15	7.31484650178783
ENSG00000196642	6.451615273507743e-15	8.872421524004686
ENSG00000261739	6.511112094457589e-15	8.693438094070554
ENSG00000262089	6.511112094457589e-15	5.729405340309121
ENSG00000117020	6.9642490326560115e-15	8.103099382933705
ENSG00000261786	7.702783109144205e-15	8.745384626473061
ENSG00000110002	7.821214736034623e-15	8.735484860709903
ENSG00000173208	8.088113482073928e-15	8.717726468210587
ENSG00000107745	8.287836390762308e-15	8.709612877946897
ENSG00000188825	8.649104952293518e-15	7.009195943811741
ENSG00000114698	8.649104952293518e-15	6.005974094833133
ENSG00000137720	8.99843323372158e-15	8.782635190320123
ENSG00000254343	9.164313058075372e-15	8.256597500663332
ENSG00000173221	9.30484383911939e-15	8.933273450982373
ENSG00000099326	9.390178782214726e-15	8.876478319136533
ENSG00000166428	9.79870942196075e-15	7.812652039408189
ENSG00000213523	9.94881483272331e-15	8.778578395188276
ENSG00000273002	1.0039962666538382e-14	6.966724623149809
ENSG00000158710	1.0193706594794686e-14	8.908932680191299
ENSG00000271192	1.0381262090690604e-14	5.559063368485088
ENSG00000156140	1.0733981426860457e-14	4.11559462766869
ENSG00000198648	1.1545026079950917e-14	8.057194276072313
ENSG00000181163	1.1650557565565071e-14	8.945443836377912
ENSG00000180592	1.1828558193842366e-14	4.96859748238649
ENSG00000026103	1.222963990815748e-14	7.767296219183765
ENSG00000130779	1.2341330643885117e-14	8.866833516900904
ENSG00000233762	1.3072398129645136e-14	7.951571544385554
ENSG00000196152	1.3392824261556044e-14	8.366949687263551
ENSG00000173581	1.3514967435646339e-14	8.539148172029435
ENSG00000155792	1.3514967435646532e-14	8.84808075321361
ENSG00000136149	1.3846070698362851e-14	7.912332238162539
ENSG00000129595	1.4185158270597417e-14	8.79381120452768
ENSG00000143768	1.4185158270597619e-14	6.76290531149974
ENSG00000236854	1.4532419521596912e-14	3.5941165026993667
ENSG00000046604	1.466478917578588e-14	6.849132972234677
ENSG00000153179	1.5531131731480693e-14	8.614238537158553
ENSG00000245954	1.5672453085831457e-14	7.682443812663931
ENSG00000232346	1.6447821462161737e-14	7.383063825988152
ENSG00000255438	1.659735123683359e-14	6.3638320235861325
ENSG00000152402	1.659735123683359e-14	7.696347642061698
ENSG00000112531	1.7002671893835256e-14	8.868364728872839
ENSG00000273382	1.7002671893835256e-14	6.182783435412194
ENSG00000230516	1.7417734385426827e-14	3.2456926974602207
ENSG00000172955	1.7417734385427073e-14	6.1887261600726555
ENSG00000182899	1.8004775801344157e-14	8.941387041246065
ENSG00000038002	1.8004775801344157e-14	8.874947107164598
ENSG00000198108	1.9064975955593278e-14	8.71698706055014
ENSG00000166401	2.0369519102763535e-14	7.994829600317165
ENSG00000106018	2.0369519102763535e-14	6.724618829725101
ENSG00000128165	2.0369519102763535e-14	8.800393582819439
ENSG00000008853	2.1566608133617514e-14	8.61523290834653
ENSG00000125869	2.17618491157197e-14	8.845018329269742
ENSG00000102871	2.22910387566706e-14	8.805444749139262
ENSG00000124357	2.249273380303734e-14	8.868364728872839
ENSG00000117242	2.249273380303734e-14	7.955478169291949
ENSG00000224596	2.249273380303734e-14	4.020683404964412
ENSG00000256917	2.2832891813448124e-14	5.2947715873174666
ENSG00000164741	2.303941209535726e-14	8.204228400778872
ENSG00000148090	2.4759133395011917e-14	8.74612403413351
ENSG00000198081	2.4759133395011917e-14	8.539148172029435
ENSG00000266258	2.4982792303594808e-14	2.5800217266560623
ENSG00000136891	2.5588985216974978e-14	8.78569761426399
ENSG00000173207	2.6446202150491385e-14	8.582778547291763
ENSG00000171469	2.708732610518405e-14	8.759825631500979
ENSG00000145050	2.733167131529558e-14	8.921103065586836
ENSG00000213442	2.824630807821221e-14	8.555172785680329
ENSG00000169071	2.824630807821221e-14	8.492724687578562
ENSG00000114023	2.8500940085240567e-14	8.74612403413351
ENSG00000164056	2.893035674199021e-14	8.046370998966694
ENSG00000120256	2.893035674199021e-14	8.284786933862584
ENSG00000163673	2.893035674199042e-14	4.328099884788738
ENSG00000165171	2.919105693571276e-14	6.257891108427032
ENSG00000263164	2.919105693571276e-14	3.7780568157593044
ENSG00000221413	3.016689242350198e-14	2.1302019438921915
ENSG00000151553	3.0621001378202577e-14	8.752706412425267
ENSG00000005108	3.06210013782028e-14	6.817184601443342
ENSG00000130811	3.164385735028282e-14	8.889643075720047
ENSG00000123975	3.192860649270838e-14	8.698436863739335
ENSG00000105649	3.54428915728019e-14	7.632995614846247
ENSG00000213402	3.629812497521248e-14	8.694380068607492
ENSG00000158321	3.662404661646886e-14	6.152357374843416
ENSG00000102265	3.6952848047687545e-14	8.851600707561502
ENSG00000174748	3.695284804768833e-14	8.941387041246065
ENSG00000115841	3.750731801798194e-14	8.380853851507513
ENSG00000172687	4.1010265847946186e-14	6.3207689406809475
ENSG00000146276	4.1010265847946186e-14	5.745986267991817
ENSG00000101888	4.19975292552627e-14	8.585304130451673
ENSG00000232995	4.3008173375959936e-14	7.102094300283187
ENSG00000103707	4.378182700777152e-14	8.568082578736313
ENSG00000160293	4.4436987279828644e-14	8.173695339601919
ENSG00000208028	4.4834704504916155e-14	7.563186231488532
ENSG00000143195	4.5235924226504344e-14	6.1495517479657
ENSG00000057468	5.0634357824875447e-14	6.462893484436673
ENSG00000144589	5.1086596124625906e-14	8.679147259268085
ENSG00000147251	5.356649450071317e-14	8.759825631500979
ENSG00000249167	5.356649450071317e-14	3.510771566220644
ENSG00000124785	5.4044488770188475e-14	7.263571102096261
ENSG00000120784	5.4044488770189245e-14	6.309071577775388
ENSG00000109046	5.4044488770189245e-14	8.856194343477304
ENSG00000241324	5.485048923430019e-14	6.838552502245505
ENSG00000159259	5.485048923430019e-14	7.883077908775986
ENSG00000170899	5.666555495957351e-14	8.365955316075574
ENSG00000221968	5.717074605702076e-14	8.647687269401297
ENSG00000272143	5.717074605702076e-14	5.134502391160526
ENSG00000183943	5.75099994880988e-14	8.415376265318171
ENSG00000165168	5.906131545015523e-14	8.892705499663915
ENSG00000131943	6.192151842586599e-14	8.733953648737971
ENSG00000182050	6.192151842586599e-14	7.123934442658069
ENSG00000101695	6.39665243935506e-14	7.295633323009272
ENSG00000094804	6.988761952923989e-14	8.638579307949628
ENSG00000143499	6.988761952923989e-14	8.731683029105591
ENSG00000167118	7.050858203566787e-14	8.786691985451967
ENSG00000170417	7.567563933961586e-14	8.24309847017235
ENSG00000258449	7.634716154573953e-14	5.291615738339647
ENSG00000144671	8.07383501931387e-14	4.624831140829243
ENSG00000165804	8.145404296329758e-14	8.26437125117238
ENSG00000186056	8.266075812562198e-14	8.431066605061597
ENSG00000198380	8.266075812562198e-14	8.896762294795762
ENSG00000230852	8.740878770540383e-14	2.166525499099466
ENSG00000133872	8.896316499438113e-14	8.925159860718681
ENSG00000232324	8.896316499438113e-14	3.5432133065362286
ENSG00000000460	9.02792251250801e-14	7.9879779072700865
ENSG00000134109	9.107803457166154e-14	8.929216655850528
ENSG00000176928	9.107803457166154e-14	7.5622182748640965
ENSG00000138814	9.242486186633313e-14	8.828791148742358
ENSG00000179299	9.630107899184939e-14	7.3873000638210184
ENSG00000013016	9.772383996115654e-14	8.662383237956744
ENSG00000181191	1.0515369170141717e-13	8.643172943865428
ENSG00000107816	1.0764656111104226e-13	8.568082578736313
ENSG00000171189	1.0764656111104226e-13	5.708422487888138
ENSG00000232940	1.085962974357464e-13	6.260925837563175
ENSG00000196867	1.085962974357464e-13	5.681784077560124
ENSG00000141736	1.1116940764208353e-13	7.9657775029609095
ENSG00000196372	1.1214970576190572e-13	7.291036153098005
ENSG00000104765	1.1380246380759285e-13	8.835910367818073
ENSG00000140548	1.1380246380759285e-13	8.694380068607492
ENSG00000218175	1.185587010578064e-13	8.430072233873618
ENSG00000245017	1.185587010578064e-13	6.101443736331305
ENSG00000258118	1.1925393272273e-13	2.7290819874764547
ENSG00000240298	1.2030430518615896e-13	5.691535175021903
ENSG00000229278	1.2030430518615896e-13	3.770589583901968
ENSG00000139352	1.2030430518615896e-13	6.696815093081624
ENSG00000107201	1.213637759185087e-13	8.763882426632826
ENSG00000136819	1.2314998946311634e-13	8.835910367818073
ENSG00000125841	1.2423410258624161e-13	8.218470256277675
ENSG00000040199	1.282900904510024e-13	8.798862370847504
ENSG00000090581	1.3132142768385768e-13	8.829785519930336
ENSG00000268061	1.356048251744956e-13	7.556119074217666
ENSG00000137876	1.420815497363552e-13	8.912989475323146
ENSG00000223387	1.4332936452235173e-13	4.332685246951507
ENSG00000147955	1.4332936452235173e-13	8.874947107164598
ENSG00000162913	1.4458795549858308e-13	6.339494127224485
ENSG00000127920	1.467098028989223e-13	7.452665599897613
ENSG00000157404	1.5148624758549935e-13	8.730891224794103
ENSG00000198795	1.5415570263221396e-13	5.019242743200069
ENSG00000174132	1.5505575972931313e-13	8.872421524004686
ENSG00000119900	1.6291785401829703e-13	8.826265565582448
ENSG00000213513	1.6530393993247407e-13	4.084674587352994
ENSG00000156738	1.6675205241638336e-13	7.82318753856401
ENSG00000047230	1.6675205241638336e-13	8.380317010723557
ENSG00000197565	1.6772438394641606e-13	7.920767539832594
ENSG00000170915	1.706749541860927e-13	6.9852474187070275
ENSG00000107223	1.706749541860927e-13	8.912989475323146
ENSG00000269890	1.8193692641903763e-13	6.400188627385557
ENSG00000107104	1.90583332103653e-13	8.908932680191299
ENSG00000158714	1.90583332103653e-13	6.484135670851247
ENSG00000235065	1.90583332103653e-13	7.841521152116728
ENSG00000156976	1.9224893410431007e-13	8.941387041246065
ENSG00000196154	1.9224893410431007e-13	8.753498216736753
ENSG00000105894	1.9392884771358696e-13	7.256917176034811
ENSG00000129474	1.9676083584532832e-13	6.587219747870822
ENSG00000158716	1.9676083584532832e-13	8.405783859733585
ENSG00000125459	2.013768191946524e-13	8.762351214660892
ENSG00000243452	2.0313512607385024e-13	8.697442492551358
ENSG00000100206	2.0971235794974493e-13	6.289491013999551
ENSG00000114942	2.0971235794974642e-13	8.945443836377912
ENSG00000260027	2.0971235794974642e-13	7.048019035607232
ENSG00000124635	2.1154219924691287e-13	8.600000099007126
ENSG00000162409	2.1154219924691287e-13	3.332359363797258
ENSG00000131187	2.2156970248868716e-13	8.089195218689742
ENSG00000136383	2.3408561491042945e-13	7.861275283645926
ENSG00000106785	2.451624534137817e-13	8.74612403413351
ENSG00000257543	2.5307507928873665e-13	5.915959951393838
ENSG00000165138	2.5307507928874205e-13	8.836904739006052
ENSG00000149295	2.574963336065118e-13	5.690393577425204
ENSG00000140374	2.6123864983949034e-13	8.873415895192664
ENSG00000255031	2.6350965218375576e-13	7.962492595065583
ENSG00000100678	2.696609782300593e-13	7.327367397753368
ENSG00000137478	2.7995926928900786e-13	8.904875885059452
ENSG00000155495	2.80767271851686e-13	8.624845231006084
ENSG00000213755	2.9148226562166294e-13	4.517368080718289
ENSG00000152409	3.0086200017514634e-13	8.907401468219364
ENSG00000125652	3.0086200017514634e-13	8.872421524004686
ENSG00000273230	3.0347119678048195e-13	7.602956477802133
ENSG00000008226	3.07869375070868e-13	8.592423349527389
ENSG00000205339	3.1053829665333174e-13	8.904875885059452
ENSG00000148399	3.1322995955866943e-13	8.85466313150537
ENSG00000188636	3.2329704687939986e-13	8.10804720983194
ENSG00000095059	3.3081767202760015e-13	8.864307933740994
ENSG00000187479	3.356051161518341e-13	8.257201089326118
ENSG00000139644	3.3851020401088176e-13	8.93733024611422
ENSG00000225697	3.4144000788764667e-13	8.784166402292056
ENSG00000248458	3.4144000788764667e-13	4.75882546754428
ENSG00000233585	3.4144000788764667e-13	5.476502847381963
ENSG00000228748	3.434070434914912e-13	4.931714082334758
ENSG00000175283	3.574916552414846e-13	8.694916909391447
ENSG00000145425	3.574916552414846e-13	8.93733024611422
ENSG00000127080	3.6579335253183503e-13	8.089600352442723
ENSG00000158089	3.807796666332333e-13	6.015343022050403
ENSG00000120158	3.9297652581533187e-13	8.671033669004395
ENSG00000269533	4.078867263259032e-13	4.160435825511636
ENSG00000188342	4.209362654762241e-13	8.750180829265354
ENSG00000151414	4.3439592353323143e-13	8.861245509797127
ENSG00000157216	4.3439592353323143e-13	8.832847943874205
ENSG00000165283	4.419149235782428e-13	8.858719926637214
ENSG00000204262	4.4444956912366323e-13	7.853436573984734
ENSG00000063660	4.625965764678595e-13	7.394483672028885
ENSG00000260719	4.732912082897914e-13	8.352051151831612
ENSG00000226086	4.773640289255283e-13	5.451085613954808
ENSG00000142279	4.84228737442214e-13	5.584634379249979
ENSG00000236552	4.883940342065248e-13	8.720252051370501
ENSG00000123570	4.883940342065334e-13	6.927734522879095
ENSG00000166816	5.039702376861313e-13	8.325844895161138
ENSG00000102316	5.083023535690474e-13	8.879003902296445
ENSG00000115286	5.275016028457983e-13	8.82067755847867
ENSG00000214612	5.275016028457983e-13	6.038396349585503
ENSG00000267373	5.568502992639955e-13	4.193782414609092
ENSG00000197180	5.568502992640034e-13	6.815756265188649
ENSG00000082512	5.794967195631586e-13	8.60033437291459
ENSG00000162869	5.844660032154003e-13	8.716195256238654
ENSG00000120280	5.928413535425106e-13	8.668763049372014
ENSG00000105364	5.928413535425106e-13	8.687797690315735
ENSG00000255516	5.979230560836826e-13	3.296530923872538
ENSG00000083845	6.31115763290777e-13	8.941387041246065
ENSG00000259331	6.40147474230949e-13	2.012680544878459
ENSG00000135253	6.511532846177541e-13	8.533560164925657
ENSG00000214717	6.604666493168988e-13	8.637048095977692
ENSG00000105146	6.814192135841753e-13	6.857229842626314
ENSG00000169857	6.970663116292087e-13	8.741072867813685
ENSG00000145194	7.090327969486157e-13	8.455407375852673
ENSG00000234719	7.191588679952195e-13	7.800791898878463
ENSG00000236841	7.191588679952195e-13	3.6010908347266297
ENSG00000171827	7.419390201103935e-13	5.778022293275171
ENSG00000198157	7.654277625230028e-13	8.31599752604902
ENSG00000162840	7.829678708312968e-13	4.611054253284773
ENSG00000105676	7.829678708312968e-13	8.752706412425267
ENSG00000148824	7.89646717958813e-13	8.089987023001228
ENSG00000167114	8.009027257262424e-13	8.747655246105444
ENSG00000261231	8.146181557164952e-13	6.057839612098124
ENSG00000204131	8.403650105896077e-13	6.3051420523707895
ENSG00000230979	8.523308254207682e-13	7.081596626053111
ENSG00000239268	8.917573650872476e-13	4.625953415063222
ENSG00000163249	9.069996591554292e-13	8.664451290712634
ENSG00000156042	9.198968473436415e-13	8.153364533138827
ENSG00000149256	9.277214607143336e-13	7.944017480019937
ENSG00000226029	9.277214607143403e-13	6.29645943913265
ENSG00000244247	9.409080238063412e-13	3.6284246143189076
ENSG00000132846	9.569751132390506e-13	8.607119318082837
ENSG00000236133	9.705699949862046e-13	4.150942328198778
ENSG00000270012	1.0096530561049178e-12	7.6276046087717795
ENSG00000188153	1.0096530561049178e-12	8.173682442254622
ENSG00000067445	1.0182269878372543e-12	7.561724418786488
ENSG00000204673	1.0326760798681412e-12	8.776052812028363
ENSG00000196668	1.074213610963212e-12	7.381423373901257
ENSG00000136933	1.0742136109632273e-12	8.694177501731
ENSG00000110092	1.0925138147565313e-12	8.801924794791372
ENSG00000213339	1.0986816690367767e-12	8.879003902296445
ENSG00000254211	1.0986816690367767e-12	8.103099382933705
ENSG00000198342	1.1079976351593024e-12	7.497707854172777
ENSG00000102054	1.1079976351593024e-12	8.86277672176906
ENSG00000189233	1.1173911822860102e-12	8.822208770450603
ENSG00000101746	1.1332212203988872e-12	7.8743037925028805
ENSG00000170890	1.1428247630809527e-12	3.8498307169374066
ENSG00000140367	1.1590086124034436e-12	8.868364728872839
ENSG00000213930	1.1590086124034436e-12	8.755768836369135
ENSG00000215301	1.1590086124034516e-12	8.941387041246065
ENSG00000137563	1.1590086124034516e-12	8.809501544271107
ENSG00000267687	1.1853721726271905e-12	2.938431076660429
ENSG00000104381	1.1954096196813838e-12	7.7919160991921155
ENSG00000258920	1.1954096196813838e-12	7.892368520029178
ENSG00000185666	1.2225860838744582e-12	3.8653421398246883
ENSG00000170989	1.243365792600669e-12	6.626211407420065
ENSG00000104219	1.260946889614927e-12	8.815626392158844
ENSG00000198937	1.260946889614927e-12	8.676621676108173
ENSG00000176371	1.260946889614936e-12	8.46737519437172
ENSG00000205078	1.28958577366978e-12	7.574734565026809
ENSG00000164647	1.311483264499498e-12	6.068663949129645
ENSG00000243926	1.3188632657486658e-12	5.657016137274323
ENSG00000149823	1.330009807517005e-12	8.876478319136533
ENSG00000162267	1.371677704664274e-12	6.669051091667402
ENSG00000144354	1.371677704664274e-12	5.469239247602699
ENSG00000171097	1.3832624621595406e-12	8.494778389106663
ENSG00000140988	1.3832624621595406e-12	8.93733024611422
ENSG00000035403	1.4027842871976559e-12	8.552392238992887
ENSG00000172362	1.402784287197666e-12	3.455282124264514
ENSG00000149269	1.4146269970243846e-12	8.86277672176906
ENSG00000166483	1.4146269970243846e-12	8.518327355586251
ENSG00000120798	1.4146269970243846e-12	8.710404682258385
ENSG00000249348	1.4265678848252877e-12	7.646113540625899
ENSG00000180815	1.4588963257281502e-12	5.227633079342846
ENSG00000176732	1.4588963257281502e-12	6.104140452667809
ENSG00000206120	1.4919439852311331e-12	6.068277781472031
ENSG00000155974	1.525726555145859e-12	8.633528141629803
ENSG00000203761	1.608999905230243e-12	7.948424244214573
ENSG00000099800	1.622550077792992e-12	8.746915838444998
ENSG00000231500	1.622550077792992e-12	8.945443836377912
ENSG00000081760	1.6362122966060485e-12	8.65273843572112
ENSG00000196437	1.6453831388919792e-12	7.6300365507081285
ENSG00000238961	1.6731995960545122e-12	4.480049895990534
ENSG00000132640	1.6731995960545122e-12	8.88864870453207
ENSG00000179085	1.7110076438267784e-12	8.729896853606125
ENSG00000138172	1.7110076438267784e-12	7.976232572702497
ENSG00000260625	1.7110076438267784e-12	6.2563529779904075
ENSG00000259560	1.7254008939313254e-12	5.711558031809074
ENSG00000222375	1.7496542990190664e-12	5.15085390728172
ENSG00000177600	1.7643667086376968e-12	8.93733024611422
ENSG00000120093	1.7792005843276637e-12	7.31930765845481
ENSG00000271147	1.8041963101138487e-12	8.005859556265959
ENSG00000083067	1.844908474412451e-12	6.718681930072903
ENSG00000089876	1.844908474412477e-12	8.684735266371867
ENSG00000111276	1.9023640542796886e-12	8.870890312032751
ENSG00000067057	1.9023640542796886e-12	6.6005713948408955
ENSG00000070610	1.902364054279695e-12	8.896762294795762
ENSG00000147324	1.918336335763816e-12	7.409737093062569
ENSG00000078725	1.934440277811495e-12	4.3471649667616115
ENSG00000269243	1.96157565506125e-12	7.260620564372329
ENSG00000119906	1.9780359186574646e-12	8.7542376243972
ENSG00000242247	1.99463178704748e-12	8.887117492560137
ENSG00000260591	2.0057715760052675e-12	6.9888407734608045
ENSG00000131153	2.085478921655258e-12	7.990177667056951
ENSG00000182185	2.114692934985705e-12	7.481990600700457
ENSG00000187243	2.1324138217501253e-12	4.254968465479639
ENSG00000167779	2.1324138217501253e-12	5.850218661424315
ENSG00000142676	2.1324138217501556e-12	8.93733024611422
ENSG00000246334	2.317837943982331e-12	7.828794008862267
ENSG00000150625	2.3502442513385934e-12	6.397182787900352
ENSG00000185615	2.4097003206691936e-12	5.49236887202402
ENSG00000155761	2.4433669802445672e-12	6.597494020514052
ENSG00000184905	2.463788185035256e-12	5.059390806438687
ENSG00000145431	2.463788185035256e-12	6.863381687842679
ENSG00000236914	2.4981965006591244e-12	5.396231306720616
ENSG00000228487	2.519067476840872e-12	7.058912451846167
ENSG00000271553	2.519067476840872e-12	7.094646489795276
ENSG00000021826	2.5401096099856116e-12	8.0036966146229
ENSG00000105339	2.6333037975219946e-12	8.93733024611422
ENSG00000141447	2.6333037975219946e-12	8.208977078147992
ENSG00000260855	2.6333037975219946e-12	4.308549528714589
ENSG00000183955	2.6333037975219946e-12	8.717726468210587
ENSG00000150938	2.6552822786013074e-12	7.768407271939781
ENSG00000170469	2.6552822786013546e-12	8.25613997025931
ENSG00000172216	2.7147757827372736e-12	8.788223197423902
ENSG00000241556	2.7147757827372833e-12	6.422269664297503
ENSG00000160404	2.760252798988369e-12	8.712138461106807
ENSG00000158555	2.7755773551724753e-12	8.42892769246019
ENSG00000108061	2.7987209163621755e-12	8.762351214660892
ENSG00000154153	2.8455777998460657e-12	5.440367344886439
ENSG00000140464	2.8613672358368152e-12	8.868364728872839
ENSG00000163995	2.8852127773988726e-12	5.384804722297073
ENSG00000234444	2.925389553201881e-12	8.461127089987428
ENSG00000204219	3.040829061174519e-12	6.859023581078171
ENSG00000242083	3.040829061174519e-12	5.349971132489984
ENSG00000226957	3.1087900110419255e-12	2.8691449486328415
ENSG00000187151	3.1087900110419477e-12	4.6856015549219965
ENSG00000175643	3.134657891954558e-12	7.537800146738933
ENSG00000272121	3.16073702483484e-12	7.031067196969292
ENSG00000107518	3.2046762950176572e-12	4.948061618623827
ENSG00000257221	3.3034639679068103e-12	7.863802320686332
ENSG00000168028	3.377180935995321e-12	8.945443836377912
ENSG00000164142	3.377180935995321e-12	7.776201613758944
ENSG00000248757	3.377180935995321e-12	3.711994839612103
ENSG00000136758	3.4052390619348006e-12	8.904875885059452
ENSG00000120306	3.510090106100449e-12	8.644167315053407
ENSG00000185834	3.668279540882774e-12	7.340181643766884
ENSG00000105220	3.749977418633824e-12	8.904875885059452
ENSG00000239559	3.781072308850795e-12	7.214001844545084
ENSG00000114270	3.781072308850795e-12	8.35490255836457
ENSG00000203801	3.833460399234914e-12	6.203047229687466
ENSG00000268362	3.8652345150480526e-12	6.396529835161918
ENSG00000180660	3.951234588166781e-12	6.808142448676012
ENSG00000033867	3.983966441877729e-12	7.999965642864102
ENSG00000198890	3.983966441877729e-12	8.222154397232611
ENSG00000198785	3.983966441877814e-12	6.778548193577719
ENSG00000165684	4.10627584489535e-12	8.7542376243972
ENSG00000102007	4.140267652870173e-12	8.892705499663915
ENSG00000100266	4.197535334798278e-12	8.581247335319828
ENSG00000255353	4.197535334798353e-12	5.654094934010543
ENSG00000231969	4.197535334798353e-12	4.054799302814314
ENSG00000166823	4.326274511330109e-12	7.913529176227007
ENSG00000260618	4.386065780743196e-12	8.4650521780883
ENSG00000198755	4.495740381148225e-12	8.933273450982373
ENSG00000187446	4.658925225453437e-12	8.864307933740994
ENSG00000235670	4.801533675716366e-12	4.0247675659903654
ENSG00000272016	4.948423313044513e-12	6.739169249620338
ENSG00000069329	4.948423313044513e-12	8.866833516900904
ENSG00000249353	5.25555339877325e-12	7.812548365140406
ENSG00000267166	5.25555339877325e-12	7.087087868663822
ENSG00000118162	5.327922353628001e-12	8.343805854536946
ENSG00000158458	5.490593340003767e-12	8.440763803948263
ENSG00000214097	5.535797522660497e-12	5.084946365162012
ENSG00000137106	5.75162499754545e-12	8.794805575715658
ENSG00000204682	5.783123899647299e-12	3.746833916536707
ENSG00000204186	5.783123899647402e-12	8.789754409395835
ENSG00000250220	5.830689857372225e-12	5.772241384298723
ENSG00000235052	5.878639619072429e-12	5.323282556007096
ENSG00000167526	5.959417039246994e-12	8.945443836377912
ENSG00000231007	6.008405178263013e-12	6.254128658409823
ENSG00000250493	6.0909314980829e-12	5.826319225064042
ENSG00000155621	6.0909314980829e-12	8.188292080702464
ENSG00000249948	6.0909314980829e-12	8.625132674109686
ENSG00000210196	6.140980043086877e-12	8.860251138609149
ENSG00000140443	6.1914320126276685e-12	8.518661629493717
ENSG00000230629	6.414797244231193e-12	7.620098719137559
ENSG00000105063	6.46745523119071e-12	8.896762294795762
ENSG00000166682	6.46745523119071e-12	7.171942063910343
ENSG00000136631	6.664187817869127e-12	8.72584005847428
ENSG00000198242	6.664187817869175e-12	8.917046270454989
ENSG00000233217	6.866788193454084e-12	4.045243909577899
ENSG00000165891	7.133400648361132e-12	8.331353591884984
ENSG00000150873	7.390047784882164e-12	3.3362293567097234
ENSG00000269946	7.45054834373325e-12	4.933153144339452
ENSG00000148175	7.511534719979317e-12	8.88864870453207
ENSG00000158427	7.614268668609336e-12	7.750727549896887
ENSG00000205771	7.739369953498433e-12	6.615025258166558
ENSG00000102409	7.845159418289394e-12	8.71160162032285
ENSG00000136897	7.952367022320503e-12	8.728365641634191
ENSG00000167992	8.017380028489608e-12	7.240284526908252
ENSG00000181798	8.017380028489635e-12	7.150701879134477
ENSG00000136848	8.1268954888579e-12	8.654269647693054
ENSG00000179862	8.193307725324328e-12	6.561094340961775
ENSG00000267868	8.260252244628831e-12	3.393862820377053
ENSG00000143882	8.260252244628831e-12	8.109936724752993
ENSG00000257591	8.260252244628977e-12	4.169267827168906
ENSG00000074054	8.327733226082131e-12	8.838435950977985
ENSG00000120217	8.441405119656584e-12	8.55438098136884
ENSG00000135404	8.441405119656644e-12	8.933273450982373
ENSG00000154479	8.441405119656644e-12	6.29629530606399
ENSG00000251535	8.510337343938072e-12	2.825979268632471
ENSG00000118181	8.6968673611525e-12	8.93733024611422
ENSG00000167393	8.767845080858714e-12	8.592423349527389
ENSG00000136895	8.887405938805335e-12	8.437983257260822
ENSG00000254754	8.887405938805335e-12	2.7270911638717825
ENSG00000259026	9.156096977069666e-12	4.537995364707411
ENSG00000271334	9.156096977069666e-12	2.816002688974993
ENSG00000162607	9.509614524299416e-12	8.810038385055064
ENSG00000135116	9.717599484654911e-12	5.961379013558955
ENSG00000159788	9.849848856345159e-12	8.270096531154314
ENSG00000172379	9.930044110332175e-12	8.48104431216312
ENSG00000137824	9.930044110332175e-12	8.846549541241677
ENSG00000224738	1.0010879653386815e-11	4.883319970262355
ENSG00000251192	1.0010879653386815e-11	7.8883966011244455
ENSG00000236772	1.0010879653386815e-11	4.389799583444398
ENSG00000229914	1.0010879653386815e-11	6.5796143678266805
ENSG00000215086	1.0065128202724773e-11	4.711562763421951
ENSG00000253619	1.0147042040396862e-11	4.58481426790771
ENSG00000183688	1.0229609605118662e-11	8.784166402292056
ENSG00000169230	1.0229609605118662e-11	8.775515971244408
ENSG00000260063	1.0229609605118772e-11	6.235086765486358
ENSG00000170962	1.0453024762171718e-11	7.610778396347445
ENSG00000185483	1.0453024762171718e-11	5.731090464313891
ENSG00000134779	1.0538033343462023e-11	8.675090464136238
ENSG00000167748	1.062371983521001e-11	3.9812399844822255
ENSG00000170049	1.062371983521001e-11	6.432969513562674
ENSG00000183617	1.0768051521977951e-11	8.771996016896516
ENSG00000260660	1.0768051521977951e-11	6.404399165787872
ENSG00000250362	1.0855571771114208e-11	6.333984324857865
ENSG00000171530	1.1426291378941808e-11	8.823739982422536
ENSG00000175505	1.1581307247773288e-11	7.363332691345518
ENSG00000261438	1.1675304750186953e-11	3.458875086251383
ENSG00000141665	1.1770050301358232e-11	5.635349497488217
ENSG00000255495	1.1770050301358232e-11	4.466332175624759
ENSG00000253051	1.192963773901246e-11	5.296715403914458
ENSG00000143514	1.1929637739012544e-11	8.761814373876936
ENSG00000225342	1.2288236309758675e-11	6.550385308734179
ENSG00000136710	1.2387856742049884e-11	8.647687269401297
ENSG00000092096	1.2387856742049884e-11	8.494038981446216
ENSG00000260144	1.2454709900216414e-11	6.049367013048237
ENSG00000068308	1.2759953393833845e-11	8.845018329269742
ENSG00000101134	1.2759953393833845e-11	4.087485421097398
ENSG00000148730	1.3320823445440208e-11	8.874947107164598
ENSG00000154548	1.3720372000082276e-11	6.793281558248193
ENSG00000072778	1.3905847279220002e-11	8.93733024611422
ENSG00000136044	1.401831018652443e-11	8.745129662945532
ENSG00000111450	1.401831018652443e-11	8.604056894138969
ENSG00000250659	1.4131664785718958e-11	7.168794809050447
ENSG00000151229	1.420773331946394e-11	8.450893050316806
ENSG00000228205	1.4322589482004803e-11	7.384340074432553
ENSG00000140400	1.4322589482004803e-11	8.908932680191299
ENSG00000169436	1.455503968097878e-11	3.887525680302707
ENSG00000251603	1.4751570500900415e-11	5.652094252602012
ENSG00000117407	1.4751570500900415e-11	8.267368381117912
ENSG00000185668	1.4870735434837103e-11	3.3234601317081305
ENSG00000266088	1.4990844065418833e-11	3.1620195014362276
ENSG00000229727	1.5193142119834847e-11	5.3580556644597515
ENSG00000053371	1.5315803200115323e-11	8.505417562530267
ENSG00000094975	1.5522399379555075e-11	8.88864870453207
ENSG00000176225	1.6245471327058482e-11	8.66598250268457
ENSG00000101443	1.6245471327058482e-11	5.748378850885678
ENSG00000172568	1.6332679798581986e-11	6.433184834668323
ENSG00000155970	1.6376455986896556e-11	5.292186365145429
ENSG00000107864	1.646435374471022e-11	8.596480144659234
ENSG00000222222	1.659706828494356e-11	4.118259207711746
ENSG00000242732	1.6956122497947674e-11	7.937922678515315
ENSG00000095002	1.7092721898530385e-11	8.616764120318463
ENSG00000186310	1.732278877454966e-11	5.866742792889698
ENSG00000065970	1.760287879541014e-11	8.68879206150371
ENSG00000182310	1.760287879541014e-11	5.116255909938099
ENSG00000169021	1.7697225064282207e-11	8.844023958081767
ENSG00000244313	1.7697225064282207e-11	8.56348894282051
ENSG00000126768	1.7839674667464314e-11	8.740536027029728
ENSG00000241978	1.7983248173951872e-11	6.270604477791239
ENSG00000107331	1.7983248173951872e-11	8.769470433736606
ENSG00000264349	1.7983248173952e-11	4.6690180868223035
ENSG00000161243	1.8127954264812126e-11	4.458298726178681
ENSG00000108387	1.8371671723199284e-11	6.9725527159790825
ENSG00000264920	1.8768316354865333e-11	7.4537051595797355
ENSG00000164334	1.8768316354865333e-11	3.9846101183044635
ENSG00000169116	1.8768316354865333e-11	8.917046270454989
ENSG00000136521	1.8768316354865333e-11	8.876478319136533
ENSG00000267169	1.891921223722255e-11	7.50849719782183
ENSG00000104738	1.9327439613933125e-11	8.729896853606125
ENSG00000164258	1.9744298159770918e-11	8.74864961729342
ENSG00000099139	1.9902881674029466e-11	6.104228192946169
ENSG00000169184	2.0440563669773662e-11	8.07735910720167
ENSG00000213213	2.0495108568623118e-11	7.129998636692579
ENSG00000211448	2.0495108568623118e-11	7.6066608706782315
ENSG00000197816	2.0495108568623118e-11	8.211435913429073
ENSG00000268798	2.0769980395426594e-11	6.254318400764259
ENSG00000177051	2.0769980395426594e-11	8.781103978348188
ENSG00000215595	2.093663459144083e-11	6.21279899490894
ENSG00000226237	2.110459933479665e-11	7.108093123635216
ENSG00000147408	2.2022964869898323e-11	8.876478319136533
ENSG00000125962	2.249672362156244e-11	8.533102634521633
ENSG00000213293	2.24967236215626e-11	3.826008763376172
ENSG00000250519	2.24967236215626e-11	4.975536867276439
ENSG00000171735	2.316448765805353e-11	8.508682553350626
ENSG00000188868	2.316448765805353e-11	7.1108292727117535
ENSG00000228649	2.3851667772482412e-11	7.771443573037993
ENSG00000116147	2.3978738548523106e-11	5.446563237807306
ENSG00000233560	2.404252251668077e-11	5.107483322593129
ENSG00000130511	2.4363945121350284e-11	8.682209683211953
ENSG00000104447	2.4558816266493265e-11	6.862983282408473
ENSG00000144895	2.488700147463826e-11	8.900819089927607
ENSG00000166200	2.508597172056995e-11	8.879003902296445
ENSG00000139187	2.508597172056995e-11	6.301710611144627
ENSG00000232519	2.562421245572399e-11	4.297925524298986
ENSG00000147536	2.5828957060215933e-11	7.404166519687762
ENSG00000058404	2.638281339014653e-11	7.063975506431947
ENSG00000181418	2.638281339014653e-11	7.493848060070244
ENSG00000173166	2.6734866645693805e-11	7.809100724518526
ENSG00000160055	2.6948304178286607e-11	8.203656597072847
ENSG00000169255	2.716341138278584e-11	6.5567800089669035
ENSG00000236801	2.7163411382786227e-11	7.085399466738767
ENSG00000258422	2.7163411382786227e-11	4.492479448853576
ENSG00000244436	2.7380201041394105e-11	2.715181926755983
ENSG00000198918	2.7380201041394105e-11	8.925159860718681
ENSG00000003393	2.7745290946366585e-11	8.700962446899247
ENSG00000247735	2.7745290946366585e-11	5.531440149041315
ENSG00000177932	2.796663036944136e-11	5.9228763013595085
ENSG00000134339	2.8565363310772034e-11	4.387372083090221
ENSG00000089177	2.8793111571814458e-11	8.422953014797907
ENSG00000167283	2.917665240242454e-11	8.896762294795762
ENSG00000187764	2.917665240242454e-11	8.880535114268378
ENSG00000256166	2.9409175357365445e-11	5.097353815616068
ENSG00000078061	2.940917535736555e-11	8.845018329269742
ENSG00000163453	2.9643513964459655e-11	6.486550473136492
ENSG00000131089	3.0038150819499716e-11	8.72584005847428
ENSG00000181218	3.02773992721542e-11	5.930124669506684
ENSG00000272129	3.092456161435633e-11	6.143521656187279
ENSG00000179195	3.1170725829636776e-11	8.884591909400223
ENSG00000065183	3.1335900974408483e-11	8.804450377951285
ENSG00000160791	3.15852730322678e-11	7.2183481897122075
ENSG00000101997	3.15852730322678e-11	8.577190540187981
ENSG00000136930	3.183658939443402e-11	8.856194343477304
ENSG00000272663	3.208986489397008e-11	5.20173334879131
ENSG00000198453	3.2516385003140115e-11	7.744458409403329
ENSG00000109466	3.2516385003140115e-11	8.544991142660749
ENSG00000254650	3.277495822955575e-11	5.669856261856178
ENSG00000166913	3.2774958229555984e-11	8.912989475323146
ENSG00000167130	3.2948458589011515e-11	8.652280905317097
ENSG00000164122	3.3210397801651774e-11	5.99080470826464
ENSG00000235609	3.3210397801651774e-11	5.989240938201547
ENSG00000115966	3.3474377148318546e-11	8.842492746109832
ENSG00000100373	3.3740412176012295e-11	4.015713609863026
ENSG00000182087	3.3740412176012535e-11	8.929216655850528
ENSG00000148300	3.3918918636060067e-11	8.694177501731
ENSG00000232070	3.4460008396710996e-11	5.2416742639693625
ENSG00000269656	3.464224416375151e-11	4.42399159946936
ENSG00000233220	3.491736963765081e-11	5.060260515885324
ENSG00000040341	3.5194635685417433e-11	8.710607249134874
ENSG00000126249	3.5944601142983934e-11	8.128848109200156
ENSG00000155846	3.5944601142983934e-11	8.717189627426633
ENSG00000272677	3.5944601142983934e-11	6.113778702316297
ENSG00000171631	3.700142444831822e-11	7.916943328191476
ENSG00000164023	3.700142444831822e-11	5.30653375180054
ENSG00000197747	3.729489381531988e-11	8.78569761426399
ENSG00000268218	3.778908491477887e-11	7.601130491226477
ENSG00000104205	3.8088673180835205e-11	8.410580062525879
ENSG00000171444	3.808867318083534e-11	8.900819089927607
ENSG00000169740	3.889899790050465e-11	8.525983415445921
ENSG00000136936	3.889899790050465e-11	8.57565932821605
ENSG00000249453	3.889899790050465e-11	5.647493200607133
ENSG00000112218	3.9207203897755236e-11	8.164003706562431
ENSG00000178922	3.9207203897755236e-11	8.629189469241533
ENSG00000259362	3.972620526252555e-11	4.294400286372766
ENSG00000185112	4.0040830574076204e-11	7.6846378899555265
ENSG00000147027	4.035789670108393e-11	4.743191898096733
ENSG00000175768	4.035789670108393e-11	8.062833225946639
ENSG00000271086	4.089181465401614e-11	4.648971113249379
ENSG00000178209	4.12154805562418e-11	8.921103065586836
ENSG00000144036	4.209090961110376e-11	8.40068029676272
ENSG00000171241	4.242387011236041e-11	8.484878623343507
ENSG00000119979	4.2984547012421446e-11	8.650749693345164
ENSG00000108679	4.332443073571895e-11	8.739004815057795
ENSG00000136938	4.332443073571895e-11	8.870890312032751
ENSG00000260990	4.355248107482665e-11	5.529412657768572
ENSG00000074964	4.366694681183225e-11	6.094640340141905
ENSG00000228798	4.389676312285516e-11	4.628445511671464
ENSG00000136928	4.42437108429852e-11	4.115590780356374
ENSG00000232860	4.494568420468512e-11	6.9498079233401
ENSG00000207146	4.518209094743174e-11	3.897568671236239
ENSG00000183386	4.553898666540596e-11	6.59407641755302
ENSG00000119711	4.6871387063778935e-11	8.735484860709903
ENSG00000185008	4.724134820362607e-11	3.1690024399464547
ENSG00000177047	4.7489576528256574e-11	3.3997266360976237
ENSG00000164924	4.78643163614492e-11	8.933273450982373
ENSG00000099821	4.824195233904528e-11	8.838435950977985
ENSG00000089220	4.824195233904597e-11	8.917046270454989
ENSG00000134709	4.824195233904597e-11	8.800393582819439
ENSG00000069849	4.8622506353222247e-11	8.798862370847504
ENSG00000242169	4.8622506353222247e-11	3.7992008894606384
ENSG00000172296	4.9651751248263036e-11	6.207263043348475
ENSG00000234498	5.070232794006782e-11	6.3394609221629175
ENSG00000196366	5.070232794006782e-11	5.7675964069927685
ENSG00000012061	5.070232794006782e-11	8.83996716294992
ENSG00000118308	5.07023279400689e-11	8.89117428769198
ENSG00000146350	5.1774668717033177e-11	7.895962218909824
ENSG00000232176	5.1774668717033177e-11	5.06824055761737
ENSG00000144026	5.2182497261587146e-11	8.685729637559842
ENSG00000213967	5.245612929724093e-11	6.0430738998953055
ENSG00000139239	5.2593471847644004e-11	8.137287522836894
ENSG00000143870	5.328548523954188e-11	8.917046270454989
ENSG00000144460	5.370496578392554e-11	6.330892040758378
ENSG00000215386	5.3986414605939665e-11	6.9742008228215475
ENSG00000176871	5.4411298566632803e-11	8.58025296413185
ENSG00000166348	5.483945719343029e-11	8.430327197401152
ENSG00000196890	5.483945719343029e-11	4.090794702756791
ENSG00000173295	5.527091516875968e-11	7.444517552901939
ENSG00000189056	5.59974112947928e-11	8.27293825987341
ENSG00000260359	5.629062125573459e-11	8.824734353610515
ENSG00000008086	5.643778958814166e-11	7.974381103204695
ENSG00000233086	5.643778958814166e-11	6.61196646368228
ENSG00000228925	5.643778958814166e-11	6.5662435551281275
ENSG00000137806	5.643778958814166e-11	8.777584024000298
ENSG00000143621	5.762878141095585e-11	8.904875885059452
ENSG00000198732	5.762878141095708e-11	8.884591909400223
ENSG00000176248	5.838561455733866e-11	8.858719926637214
ENSG00000197992	5.930667119252806e-11	4.428879161070038
ENSG00000229414	5.930667119252806e-11	2.900748927895219
ENSG00000206077	6.280723156662537e-11	7.903558885464528
ENSG00000249258	6.280723156662581e-11	2.6423568279296616
ENSG00000134504	6.313531904411679e-11	8.557240838436218
ENSG00000205022	6.363059953621949e-11	6.8733412959712
ENSG00000181444	6.412968438877139e-11	7.974715377112161
ENSG00000117090	6.463260217564682e-11	8.884591909400223
ENSG00000226851	6.547939439153687e-11	6.087243765328536
ENSG00000189343	6.547939439153687e-11	8.912989475323146
ENSG00000147044	6.685691074784106e-11	8.690780803879667
ENSG00000167552	6.685691074784106e-11	8.339212218621144
ENSG00000258178	6.879742880982631e-11	4.2697890174781845
ENSG00000200959	6.933616389990547e-11	3.800930679939416
ENSG00000268592	6.933616389990645e-11	4.410212338860027
ENSG00000100360	6.933616389990645e-11	8.708618506758919
ENSG00000184305	6.969761341290858e-11	8.10271693429484
ENSG00000167202	7.02432497692741e-11	8.805444749139262
ENSG00000137575	7.227993633649196e-11	8.835910367818073
ENSG00000177119	7.284535941151605e-11	8.764876797820804
ENSG00000273032	7.379737034044616e-11	7.217790778802102
ENSG00000006453	7.437441334988374e-11	6.349007618007998
ENSG00000125650	7.437441334988374e-11	7.539184965605909
ENSG00000243056	7.437441334988374e-11	5.65124398371307
ENSG00000133195	7.495587376459232e-11	8.702748622398714
ENSG00000151693	7.495587376459232e-11	4.746549100929828
ENSG00000166086	7.495587376459232e-11	7.329895207445221
ENSG00000086730	7.534598447158736e-11	8.81409518018691
ENSG00000244398	7.652828326669177e-11	8.325589931633605
ENSG00000236305	7.652828326669177e-11	6.0017788939125944
ENSG00000175602	7.874319189598489e-11	8.840961534137898
ENSG00000184381	7.8743191895986e-11	8.771996016896516
ENSG00000188971	7.8743191895986e-11	8.618295332290398
ENSG00000145741	7.9770602143598e-11	8.929216655850528
ENSG00000172348	8.102082954073191e-11	5.361026809469609
ENSG00000025039	8.165311743270877e-11	8.892705499663915
ENSG00000234377	8.207732406228206e-11	5.632787170383981
ENSG00000146094	8.207732406228206e-11	8.908932680191299
ENSG00000240907	8.271768274914097e-11	4.727731506964863
ENSG00000241743	8.314730336578566e-11	1.9196010184493713
ENSG00000148291	8.314730336578566e-11	8.337020909368697
ENSG00000186275	8.336293216909014e-11	8.194803599148708
ENSG00000162998	8.336293216909014e-11	8.892705499663915
ENSG00000165271	8.379583354399114e-11	8.860251138609149
ENSG00000256248	8.510778607517e-11	4.2728223517026365
ENSG00000101052	8.510778607517e-11	8.500111432682912
ENSG00000172661	8.510778607517e-11	8.627940134526023
ENSG00000101444	8.688838088188821e-11	8.881529485456355
ENSG00000160789	8.688838088188944e-11	8.917046270454989
ENSG00000169189	8.870543203178282e-11	8.699968075711269
ENSG00000158813	8.870543203178282e-11	7.379303259340521
ENSG00000167196	8.870543203178345e-11	8.72377200571839
ENSG00000125648	8.870543203178345e-11	8.858719926637214
ENSG00000163961	8.939637353742913e-11	8.776052812028363
ENSG00000272094	9.197519658575718e-11	5.947276115601207
ENSG00000010810	9.317133057911614e-11	8.37398959595933
ENSG00000187742	9.31713305791168e-11	8.896762294795762
ENSG00000154227	9.389630670400371e-11	5.234479004586516
ENSG00000160446	9.462680444257041e-11	8.721783263342434
ENSG00000185686	9.660210651584514e-11	7.50667675975741
ENSG00000115875	9.785710880590114e-11	8.921103065586836
ENSG00000247982	9.861775669595399e-11	8.158160735931121
ENSG00000134321	9.989838450644403e-11	8.562415261252598
ENSG00000118197	1.0067456028502117e-10	8.745587193349552
ENSG00000176386	1.0067456028502117e-10	8.188300531236884
ENSG00000239552	1.0145663855132198e-10	3.244229660442989
ENSG00000140297	1.0357137183718693e-10	6.102167867351541
ENSG00000137038	1.0357137183718693e-10	8.728365641634191
ENSG00000224611	1.0876829943822211e-10	3.1426015444699953
ENSG00000249487	1.1017780240142354e-10	2.9398978555215587
ENSG00000184304	1.1046184081351472e-10	6.086028857449635
ENSG00000103740	1.1103206953834331e-10	5.8188412181942955
ENSG00000248544	1.1189281895452998e-10	6.318979403967167
ENSG00000253284	1.1189281895453157e-10	2.2303785354698022
ENSG00000119403	1.1334193709725114e-10	8.591886508743432
ENSG00000212978	1.1510514023536352e-10	8.134304409272962
ENSG00000255145	1.1510514023536556e-10	6.498968286630594
ENSG00000101310	1.2086758794492236e-10	8.884591909400223
ENSG00000250889	1.2086758794492406e-10	5.443871458738844
ENSG00000185567	1.218028927794649e-10	5.024532080011135
ENSG00000184939	1.2243036089633928e-10	8.496512167955087
ENSG00000198429	1.233774991870741e-10	8.26711341759038
ENSG00000245556	1.233774991870741e-10	8.347405119264769
ENSG00000258847	1.233774991870741e-10	3.9192334096396184
ENSG00000164989	1.2497202290641733e-10	7.247790081696279
ENSG00000140876	1.2529333933694733e-10	5.917714663858166
ENSG00000144847	1.278931448330656e-10	8.536590109293451
ENSG00000132704	1.278931448330665e-10	8.88306069742829
ENSG00000139722	1.278931448330665e-10	8.929216655850528
ENSG00000251478	1.3121723582883567e-10	2.8375727365030987
ENSG00000213096	1.322308476591826e-10	7.980235510607678
ENSG00000198056	1.3325212103881238e-10	8.419688023977548
ENSG00000272156	1.342811125515625e-10	5.681375425293227
ENSG00000134490	1.342811125515625e-10	8.223888176081037
ENSG00000185100	1.353178791888885e-10	6.789221229120881
ENSG00000104626	1.3812103979129966e-10	8.370469641611441
ENSG00000138640	1.3990178925644793e-10	8.876478319136533
ENSG00000161570	1.3990178925644992e-10	8.397872836346385
ENSG00000107959	1.409810028232589e-10	8.853131919533435
ENSG00000232573	1.4389889254801514e-10	8.495060266363089
ENSG00000180098	1.4389889254801514e-10	8.582241706507807
ENSG00000185630	1.4500826861194946e-10	5.654957921073641
ENSG00000223722	1.4687585492610675e-10	4.971416465854848
ENSG00000234741	1.48007683176454e-10	8.904875885059452
ENSG00000177943	1.48007683176454e-10	8.691317644663624
ENSG00000174514	1.4800768317645663e-10	7.000490100106923
ENSG00000143815	1.49148044959971e-10	8.836904739006052
ENSG00000069493	1.5340340129826714e-10	8.450153642656359
ENSG00000135324	1.5418976502323393e-10	3.1420830817968164
ENSG00000270093	1.5418976502323504e-10	4.894870033344665
ENSG00000259562	1.5537671165424605e-10	7.543740556098459
ENSG00000136925	1.585857849291333e-10	8.623883339394178
ENSG00000164978	1.585857849291333e-10	8.689328902287668
ENSG00000232633	1.5980583194680361e-10	4.949668789846849
ENSG00000111602	1.6103506177470617e-10	8.805444749139262
ENSG00000176236	1.6310436799986768e-10	6.095873456004027
ENSG00000119737	1.64358416724515e-10	7.289168300520699
ENSG00000260352	1.651996853566777e-10	5.033656219000188
ENSG00000153162	1.664694938076397e-10	8.917046270454989
ENSG00000238063	1.6903782647547747e-10	5.226264061340052
ENSG00000225643	1.712076862081925e-10	6.966248827365253
ENSG00000012174	1.712076862081925e-10	8.699968075711269
ENSG00000255046	1.7607775133410526e-10	4.830043515967649
ENSG00000198000	1.7607775133410838e-10	8.872421524004686
ENSG00000118985	1.7607775133410838e-10	8.93733024611422
ENSG00000172292	1.7742930681819818e-10	8.020888789647532
ENSG00000164615	1.7742930681820007e-10	8.830322360714293
ENSG00000156222	1.7970448850129796e-10	3.592133513335403
ENSG00000205138	1.810832726261958e-10	8.492992213607197
ENSG00000125122	1.810832726261958e-10	6.651256215870472
ENSG00000118816	1.8622792842858268e-10	8.933273450982373
ENSG00000180332	1.8861342078827036e-10	3.516551802876939
ENSG00000176058	1.9396722105210746e-10	8.440429530040799
ENSG00000224858	1.9396722105210746e-10	5.629099682706882
ENSG00000157873	1.9545296773392651e-10	8.856194343477304
ENSG00000170464	1.9545296773392651e-10	8.49452342557913
ENSG00000138629	1.9946960237691123e-10	8.858719926637214
ENSG00000175697	1.9946960237691123e-10	5.420317297681455
ENSG00000124116	2.035669522744443e-10	3.8530531850509178
ENSG00000268041	2.0356695227444793e-10	7.666376255282624
ENSG00000106868	2.0512459015138223e-10	7.815270949329631
ENSG00000170540	2.0512459015138223e-10	8.803456006763307
ENSG00000120709	2.0512459015138443e-10	8.868364728872839
ENSG00000255547	2.0512459015138443e-10	3.744610187514554
ENSG00000271943	2.0669388560955813e-10	3.6905522454560526
ENSG00000011021	2.0669388560955813e-10	8.585761660855695
ENSG00000173578	2.0669388560955813e-10	8.639116148733583
ENSG00000227802	2.0774660106823485e-10	2.5253828679040145
ENSG00000206549	2.0933551547677623e-10	6.421189841292413
ENSG00000196754	2.1093631603624487e-10	3.998128691006811
ENSG00000184634	2.1093631603624487e-10	8.84808075321361
ENSG00000224616	2.1363096676630717e-10	6.154385740493765
ENSG00000184863	2.1363096676630944e-10	8.921103065586836
ENSG00000155254	2.1526388993824236e-10	8.302014051425123
ENSG00000257027	2.1526388993824236e-10	7.902739832577954
ENSG00000131127	2.1635928188790894e-10	8.181252172006687
ENSG00000107984	2.180126005046663e-10	8.84808075321361
ENSG00000148156	2.196782755958721e-10	4.231676049382735
ENSG00000177239	2.2135639734512452e-10	8.884591909400223
ENSG00000260361	2.2589293177410315e-10	7.4455063582427385
ENSG00000223269	2.2589293177410315e-10	2.5357596539036185
ENSG00000168556	2.3052036888586458e-10	8.45826723292005
ENSG00000171649	2.3052036888586458e-10	7.7279190205432515
ENSG00000144485	2.3052036888586458e-10	7.747469890576649
ENSG00000148341	2.3227945550648502e-10	8.929216655850528
ENSG00000156313	2.3227945550648667e-10	8.311940730917176
ENSG00000177337	2.3227945550648667e-10	5.22787744846584
ENSG00000139626	2.3405167002605007e-10	8.929216655850528
ENSG00000122026	2.3703479414772745e-10	8.933273450982373
ENSG00000156535	2.388424859567576e-10	6.926689693926689
ENSG00000136802	2.388424859567576e-10	8.832847943874205
ENSG00000153250	2.388424859567576e-10	8.892705499663915
ENSG00000182196	2.4372917651737726e-10	6.266106672367128
ENSG00000066697	2.487136146242376e-10	8.578721752159916
ENSG00000238001	2.487136146242376e-10	2.968343166093279
ENSG00000119969	2.5060836784402317e-10	8.322324940813246
ENSG00000109927	2.537977088443645e-10	8.596480144659234
ENSG00000130717	2.537977088443645e-10	8.738010443869817
ENSG00000224566	2.557303325487873e-10	5.819746589669549
ENSG00000240342	2.57677347415104e-10	8.400195852629807
ENSG00000125743	2.57677347415104e-10	8.872421524004686
ENSG00000170832	2.57677347415104e-10	8.530497740981788
ENSG00000250567	2.589834040552589e-10	2.142103876868551
ENSG00000234215	2.5963885807464984e-10	2.0310948637388297
ENSG00000145626	2.609546370713984e-10	3.706426329124624
ENSG00000120802	2.6494122521022614e-10	8.86277672176906
ENSG00000101974	2.6830883034338933e-10	8.796336787687592
ENSG00000237214	2.6830883034339316e-10	6.976940226096006
ENSG00000125485	2.703494498454282e-10	8.595943303875279
ENSG00000206561	2.7378426092696337e-10	8.264174250143068
ENSG00000188242	2.75865594712453e-10	8.448085589900469
ENSG00000102057	2.7586559471245596e-10	7.570827940120412
ENSG00000105656	2.779623999574672e-10	8.805981589923219
ENSG00000173064	2.8007478894161484e-10	8.842492746109832
ENSG00000196116	2.8149176170325593e-10	8.740536027029728
ENSG00000120860	2.836303752554462e-10	8.646156057429364
ENSG00000124444	2.836303752554492e-10	8.406188993486566
ENSG00000138650	2.857848758560984e-10	3.619808882498204
ENSG00000139537	2.8941132804895175e-10	7.575022008130411
ENSG00000159884	2.916087596145001e-10	7.65536610645584
ENSG00000150867	2.9160875961450426e-10	8.827796777554383
ENSG00000124222	2.938225046908028e-10	8.868364728872839
ENSG00000205808	2.953074561546843e-10	8.56348894282051
ENSG00000053501	2.953074561546843e-10	8.706550454003029
ENSG00000104331	2.975486535636828e-10	8.860251138609149
ENSG00000123989	2.975486535636828e-10	8.929216655850528
ENSG00000100246	2.998064816249995e-10	8.074349079908842
ENSG00000262155	2.998064816249995e-10	4.612446783768812
ENSG00000163625	2.998064816249995e-10	8.437701380004395
ENSG00000249734	3.013209990405451e-10	3.1739993708443475
ENSG00000255020	3.020810608092195e-10	3.6483606673317404
ENSG00000224545	3.0360681298783133e-10	2.892788894128776
ENSG00000174915	3.0590958073491515e-10	8.728365641634191
ENSG00000269620	3.059095807349173e-10	3.879172174835155
ENSG00000143401	3.121341162326071e-10	8.856194343477304
ENSG00000172260	3.121341162326071e-10	5.016237996582603
ENSG00000148384	3.121341162326082e-10	8.78569761426399
ENSG00000132824	3.1450010472185716e-10	8.880535114268378
ENSG00000235673	3.145001047218605e-10	4.9674900179870205
ENSG00000069275	3.16883627304388e-10	8.866833516900904
ENSG00000085382	3.1848244612448034e-10	8.269586604099253
ENSG00000237840	3.298971558773477e-10	6.478520880935918
ENSG00000152760	3.298971558773535e-10	5.216432853207785
ENSG00000248300	3.3156014493591053e-10	2.3798139141313337
ENSG00000186187	3.3407000829475136e-10	7.497100488389499
ENSG00000261373	3.365984458766398e-10	8.25034939627904
ENSG00000043039	3.3829445616212354e-10	6.770156755630147
ENSG00000108306	3.3914559185173925e-10	8.304029707529976
ENSG00000101577	3.3914559185173925e-10	8.55231292861295
ENSG00000221562	3.5040272580076004e-10	2.63926396270302
ENSG00000132185	3.557207647934954e-10	8.917046270454989
ENSG00000143862	3.557207647934954e-10	8.718720839398566
ENSG00000135318	3.557207647934954e-10	6.803170296248226
ENSG00000261645	3.584092960367855e-10	7.421848588044397
ENSG00000203666	3.584092960367855e-10	8.392029865715072
ENSG00000147454	3.6293439395628195e-10	8.724845687286303
ENSG00000241852	3.6293439395628195e-10	7.638478828647944
ENSG00000213585	3.6293439395628836e-10	8.879003902296445
ENSG00000236719	3.6567621418826426e-10	5.601309105152855
ENSG00000095066	3.6567621418826426e-10	8.812563968214976
ENSG00000116957	3.675153342598349e-10	8.636590565573671
ENSG00000108239	3.675153342598349e-10	8.48227372980366
ENSG00000198856	3.70290982217918e-10	8.896762294795762
ENSG00000173171	3.7308712200106834e-10	8.495517796767109
ENSG00000164796	3.7590390125798653e-10	3.299457755082162
ENSG00000144868	3.8064480315808363e-10	8.519858567558185
ENSG00000204852	3.8544414518516854e-10	8.71466404426672
ENSG00000163682	3.864110881215007e-10	8.93733024611422
ENSG00000273388	3.9621188323447515e-10	3.9164586178353398
ENSG00000143412	3.9919921949163167e-10	8.180427888119127
ENSG00000177189	4.05240097758551e-10	8.810038385055064
ENSG00000272960	4.103423508682554e-10	6.728108509259297
ENSG00000146950	4.281641595727241e-10	2.7132153201600944
ENSG00000080839	4.33548350462824e-10	8.60306252295099
ENSG00000272324	4.33548350462824e-10	1.7853706373877587
ENSG00000162836	4.33548350462824e-10	8.654269647693054
ENSG00000136816	4.3681057435557584e-10	8.767939221764673
ENSG00000228643	4.4230101187359946e-10	5.189162893765361
ENSG00000236204	4.42301011873601e-10	6.50265248953782
ENSG00000169567	4.4562759420553906e-10	8.927685443878593
ENSG00000063245	4.5122632351349463e-10	8.826265565582448
ENSG00000089280	4.580356050359773e-10	8.929216655850528
ENSG00000169679	4.603276074129013e-10	8.671033669004395
ENSG00000228300	4.731354299664255e-10	8.850606336373524
ENSG00000102001	4.802676506035394e-10	7.341515854709505
ENSG00000182179	4.826683280652596e-10	8.917046270454989
ENSG00000168589	4.838730612392808e-10	3.8034208841429784
ENSG00000154654	4.899409512105912e-10	5.161013194344533
ENSG00000169241	4.899409512105912e-10	8.832847943874205
ENSG00000182150	4.899409512105946e-10	8.6568745412329
ENSG00000272717	4.923888763834583e-10	6.058418263890424
ENSG00000166946	4.923888763834583e-10	8.892705499663915
ENSG00000146263	4.998045978520279e-10	8.524786477381452
ENSG00000125755	4.998045978520279e-10	8.88864870453207
ENSG00000073060	5.060676575007417e-10	8.717726468210587
ENSG00000226856	5.073294424690312e-10	5.344110892761408
ENSG00000172794	5.175350261027598e-10	8.002335489951385
ENSG00000227838	5.201176101373497e-10	3.130665411671195
ENSG00000101439	5.240151188856281e-10	8.897756665983739
ENSG00000100994	5.240151188856281e-10	8.892705499663915
ENSG00000122406	5.279411669391354e-10	8.93733024611422
ENSG00000114790	5.385517088225765e-10	5.928601495056477
ENSG00000115977	5.425841560296727e-10	8.239657826204398
ENSG00000237732	5.576238155250141e-10	2.8109696676408875
ENSG00000068394	5.576238155250141e-10	8.581581609227294
ENSG00000136867	5.645939790864146e-10	6.605109847401115
ENSG00000109680	5.645939790864146e-10	7.65682645858226
ENSG00000152578	5.645939790864146e-10	5.856039917416762
ENSG00000187866	5.759237116703848e-10	8.824734353610515
ENSG00000124191	5.845665192363745e-10	5.535057224948756
ENSG00000228510	5.918655701900834e-10	5.128295253629404
ENSG00000106004	5.918655701900834e-10	6.817579462770037
ENSG00000230289	5.992536568062862e-10	4.557708651746042
ENSG00000116771	6.037296860323604e-10	7.588039697373819
ENSG00000143156	6.037296860323604e-10	7.95232530327379
ENSG00000250156	6.08238380102994e-10	4.055946460349758
ENSG00000134982	6.127799715309321e-10	8.79381120452768
ENSG00000248319	6.158260910093214e-10	2.8963796846728114
ENSG00000254369	6.204230324421041e-10	4.924989729306673
ENSG00000073670	6.250534991725973e-10	7.003848970733108
ENSG00000158828	6.250534991725973e-10	8.524909733878008
ENSG00000138796	6.297177296743919e-10	8.702493658871182
ENSG00000151640	6.297177296743919e-10	5.477924870894847
ENSG00000258994	6.328460928382216e-10	5.563490808131617
ENSG00000167487	6.375671307234982e-10	8.235319153816125
ENSG00000135502	6.375671307234982e-10	6.021038732737581
ENSG00000074695	6.375671307235027e-10	8.941387041246065
ENSG00000236423	6.423225764127998e-10	7.40029382823793
ENSG00000159267	6.455121096977725e-10	8.77452160005643
ENSG00000151012	6.503254460796133e-10	8.610973546338192
ENSG00000183655	6.551738462525691e-10	7.397616620972076
ENSG00000171365	6.60057559337635e-10	8.086185191396915
ENSG00000165175	6.60057559337635e-10	8.563541339471552
ENSG00000174485	6.60057559337635e-10	8.819146346506736
ENSG00000176834	6.60057559337635e-10	7.019931998376505
ENSG00000140563	6.633331101477682e-10	8.900819089927607
ENSG00000247373	6.682762363731265e-10	7.550701154414304
ENSG00000127415	6.732553482874647e-10	8.856194343477304
ENSG00000011105	6.782707013856428e-10	5.151670499459479
ENSG00000087077	6.782707013856452e-10	8.722777634530411
ENSG00000260589	6.867108587164187e-10	5.326839327796717
ENSG00000260093	6.918241175224421e-10	3.51977983792845
ENSG00000272841	6.918241175224421e-10	6.352173115834208
ENSG00000259420	7.144147615710725e-10	3.6146283458731037
ENSG00000171766	7.19729456337429e-10	8.810038385055064
ENSG00000156017	7.19729456337429e-10	8.816620763346823
ENSG00000139112	7.197294563374342e-10	8.864307933740994
ENSG00000101849	7.197294563374342e-10	8.762351214660892
ENSG00000101049	7.250827726326389e-10	6.39688882763422
ENSG00000118898	7.250827726326389e-10	6.748042419591807
ENSG00000137802	7.250827726326389e-10	8.741072867813685
ENSG00000107021	7.395491865266505e-10	8.79939921163146
ENSG00000089060	7.395491865266505e-10	8.577445503715515
ENSG00000145087	7.395491865266505e-10	5.637620054131625
ENSG00000188986	7.487334850690041e-10	8.846549541241677
ENSG00000078098	7.487334850690041e-10	6.04404205942127
ENSG00000104408	7.505836706677659e-10	8.925159860718681
ENSG00000271734	7.542974515401416e-10	4.077875376431223
ENSG00000161914	7.599018051234746e-10	8.122441384055994
ENSG00000166224	7.599018051234746e-10	8.65480648847701
ENSG00000136021	7.599018051234746e-10	8.919571853614903
ENSG00000089159	7.750463763412104e-10	8.683740895183886
ENSG00000163482	7.750463763412104e-10	8.728902482418148
ENSG00000052850	7.750463763412104e-10	4.7589328374082385
ENSG00000119608	7.750463763412104e-10	6.48977637017217
ENSG00000166278	7.750463763412104e-10	8.352253718708102
ENSG00000179057	7.808012767463075e-10	6.158193371916105
ENSG00000128928	7.808012767463075e-10	8.868364728872839
ENSG00000103174	7.963525333281135e-10	8.518327355586251
ENSG00000116251	7.963525333281163e-10	8.912989475323146
ENSG00000070061	7.963525333281163e-10	8.892705499663915
ENSG00000115266	8.182305074615641e-10	7.965018178225494
ENSG00000064490	8.182305074615641e-10	8.729896853606125
ENSG00000105722	8.242984261029211e-10	8.683204054399932
ENSG00000185133	8.574105472483978e-10	6.6892418704673595
ENSG00000162631	8.680219987554311e-10	6.607970210001245
ENSG00000166173	8.701596305124626e-10	4.124327526132983
ENSG00000147437	8.744503315759101e-10	6.24243011082325
ENSG00000225988	8.809251583531963e-10	6.859474416931977
ENSG00000165912	8.874468069350885e-10	8.030111004017044
ENSG00000198860	8.918207476879012e-10	8.79128562136777
ENSG00000142937	8.984211672774208e-10	8.933273450982373
ENSG00000257241	8.984211672774208e-10	3.2388319191682577
ENSG00000180769	8.984211672774208e-10	5.417688260090459
ENSG00000059378	8.984211672774208e-10	8.838435950977985
ENSG00000161031	9.050692939695457e-10	5.079406133314461
ENSG00000141401	9.162564350001425e-10	8.302295928681549
ENSG00000168843	9.16256435000149e-10	6.437150967055341
ENSG00000265452	9.483038456119987e-10	5.249534498088031
ENSG00000115380	9.483038456120053e-10	8.053425258890263
ENSG00000214160	9.483038456120053e-10	8.872421524004686
ENSG00000072858	9.529705101827588e-10	8.793274363743723
ENSG00000108828	9.600125913039605e-10	8.779115235972231
ENSG00000231327	9.671054893143454e-10	6.017113215194851
ENSG00000109475	9.742495616849883e-10	8.941387041246065
ENSG00000256287	9.790408844347485e-10	3.330429025292285
ENSG00000090661	9.790408844347485e-10	8.701296720806713
ENSG00000257526	9.86271048437704e-10	3.5146050764718395
ENSG00000165359	9.984373684938397e-10	8.81409518018691
ENSG00000197696	1.0132305285157422e-09	8.108564133540927
ENSG00000168273	1.020707165647515e-09	8.374271473215757
ENSG00000131966	1.0207071656475223e-09	8.724766376906368
ENSG00000144893	1.0332881289828303e-09	8.01502279905591
ENSG00000125462	1.0409092658434074e-09	7.825414430277874
ENSG00000242715	1.0485852890366385e-09	6.264868139451562
ENSG00000137040	1.061501678314055e-09	8.864307933740994
ENSG00000081721	1.061501678314055e-09	8.734948019925948
ENSG00000253569	1.061501678314055e-09	3.2821216060726175
ENSG00000123901	1.0693259558607393e-09	6.605608885886847
ENSG00000147485	1.0693259558607393e-09	7.232584520931961
ENSG00000088833	1.069325955860747e-09	8.812563968214976
ENSG00000262703	1.069325955860747e-09	3.7257555863692633
ENSG00000173812	1.0745734009944986e-09	8.941387041246065
ENSG00000178722	1.0745734009944986e-09	5.363049661748123
ENSG00000060237	1.077206545384114e-09	8.880535114268378
ENSG00000262468	1.0824917511270017e-09	8.002928839353066
ENSG00000267127	1.0904670731045305e-09	5.2573032415518774
ENSG00000169084	1.0904670731045305e-09	8.498377653834487
ENSG00000186193	1.1120161744063549e-09	8.291067517822949
ENSG00000173926	1.1120161744063549e-09	7.8149565924971345
ENSG00000165802	1.1284503495259025e-09	8.752706412425267
ENSG00000170522	1.1339809312136275e-09	7.8994423621815235
ENSG00000109906	1.142326466055702e-09	4.860093708009023
ENSG00000102921	1.142326466055702e-09	8.805444749139262
ENSG00000227372	1.150731966628063e-09	8.679147259268085
ENSG00000184164	1.150731966628063e-09	8.908932680191299
ENSG00000155660	1.150731966628063e-09	8.929216655850528
ENSG00000069011	1.1563691552277506e-09	5.589488804344332
ENSG00000152463	1.1591978528637556e-09	3.3853363611601535
ENSG00000198722	1.1734430032493168e-09	8.88306069742829
ENSG00000269305	1.1734430032493168e-09	4.980735473106917
ENSG00000187231	1.173443003249325e-09	8.353450656772571
ENSG00000172456	1.18785904238504e-09	7.93906688508255
ENSG00000146374	1.1965915225454962e-09	4.689378854026188
ENSG00000196998	1.1965915225454962e-09	8.796336787687592
ENSG00000230897	1.205386676779304e-09	7.707221861937865
ENSG00000268358	1.2201857348685445e-09	7.0738766161226385
ENSG00000039600	1.2291501712095634e-09	7.6415412525918125
ENSG00000090487	1.238178903608178e-09	8.842492746109832
ENSG00000134375	1.2381789036082e-09	8.86277672176906
ENSG00000230188	1.244234000372482e-09	4.5025230800146385
ENSG00000115526	1.2472723814632499e-09	5.6839681072204495
ENSG00000137877	1.2533708930388161e-09	8.306097760285864
ENSG00000166532	1.262573286957636e-09	7.654386086495653
ENSG00000155130	1.262573286957636e-09	8.912989475323146
ENSG00000132872	1.2718416397180936e-09	2.745833024074102
ENSG00000197191	1.2780574127358648e-09	6.457819749650821
ENSG00000249784	1.2811764120180304e-09	3.582848332195537
ENSG00000196924	1.2874367222163578e-09	8.887117492560137
ENSG00000071282	1.296883226029545e-09	5.21752923956853
ENSG00000267193	1.3224059859742806e-09	3.707809167988106
ENSG00000204666	1.3224059859742806e-09	5.052457225495347
ENSG00000256347	1.3224059859742806e-09	4.086798741311592
ENSG00000221988	1.3321029065972297e-09	8.318725676085423
ENSG00000167112	1.338606052091305e-09	8.73142806557806
ENSG00000230067	1.338606052091305e-09	4.817130447167345
ENSG00000266976	1.3484189261598713e-09	6.292515428583982
ENSG00000260296	1.3484189261598713e-09	7.250131896020369
ENSG00000239697	1.358302019744302e-09	7.154691515661534
ENSG00000163584	1.3583020197443115e-09	8.876478319136533
ENSG00000070886	1.3583020197443115e-09	5.842721320469776
ENSG00000130311	1.368255822457139e-09	8.73188559598208
ENSG00000131171	1.3749312170673602e-09	8.872421524004686
ENSG00000013619	1.3850039653807443e-09	6.985225531903645
ENSG00000119335	1.3850039653807443e-09	8.925159860718681
ENSG00000111726	1.3951487447432425e-09	8.568540109140335
ENSG00000248610	1.4122181440437044e-09	6.838444890751232
ENSG00000261879	1.4122181440437044e-09	5.180656305871603
ENSG00000241352	1.4225574691363277e-09	5.539918248687261
ENSG00000135299	1.4329706822271009e-09	8.433134657817487
ENSG00000125089	1.4399541270902776e-09	8.734948019925948
ENSG00000243574	1.4504916318239788e-09	5.6672144372160576
ENSG00000225938	1.4611044042189508e-09	2.6685976186302964
ENSG00000260219	1.4611044042189508e-09	6.61661331360241
ENSG00000272468	1.489777100584774e-09	7.585124340770059
ENSG00000183690	1.500670362874829e-09	4.410543762104778
ENSG00000176208	1.500670362874829e-09	8.287599960126101
ENSG00000132970	1.500670362874829e-09	6.264141281859284
ENSG00000171496	1.5189988281073706e-09	3.6506731045013106
ENSG00000198814	1.541281577990325e-09	8.148718500571986
ENSG00000268584	1.548779825940895e-09	6.418631235112131
ENSG00000111057	1.571488859516091e-09	6.393518588883785
ENSG00000171428	1.571488859516091e-09	7.8152241185257685
ENSG00000167797	1.590661063300731e-09	8.866833516900904
ENSG00000110080	1.6022737783766034e-09	7.697539014278989
ENSG00000149679	1.6022737783766034e-09	8.411777000590348
ENSG00000176101	1.613969234497283e-09	8.805444749139262
ENSG00000088298	1.6139692344972944e-09	8.872421524004686
ENSG00000143198	1.6336470919411848e-09	8.864307933740994
ENSG00000205143	1.6336470919412021e-09	5.196345476139122
ENSG00000101400	1.6455660090856328e-09	8.4095856913379
ENSG00000197119	1.6575697920638518e-09	7.941286561944383
ENSG00000099817	1.6575697920638578e-09	8.844023958081767
ENSG00000135519	1.6899992687546976e-09	6.410485853196543
ENSG00000119414	1.6982029094564806e-09	8.892705499663915
ENSG00000055732	1.702319292816878e-09	3.3805358312866622
ENSG00000181026	1.7230477370185415e-09	8.88306069742829
ENSG00000079616	1.7356028380200443e-09	8.800393582819439
ENSG00000205659	1.7482472147470098e-09	8.666976873872548
ENSG00000136932	1.7695212478030636e-09	8.674096092948263
ENSG00000152270	1.769521247803095e-09	7.452584647207962
ENSG00000132792	1.769521247803095e-09	8.660394495580789
ENSG00000068438	1.7824067274774233e-09	8.828791148742358
ENSG00000261435	1.7910478767950548e-09	4.994372815379189
ENSG00000042781	1.8040863139878113e-09	7.62301130770217
ENSG00000181852	1.8040863139878113e-09	8.753700783613242
ENSG00000095110	1.8040863139878113e-09	8.210101702486451
ENSG00000253986	1.8040863139878113e-09	5.003938081456131
ENSG00000101868	1.8172173732063031e-09	8.608113689270816
ENSG00000144645	1.8172173732063096e-09	8.917046270454989
ENSG00000147121	1.8661674264271674e-09	8.346868278480812
ENSG00000179271	1.8888406230925137e-09	8.795799946903637
ENSG00000107863	1.8888406230925137e-09	8.823739982422536
ENSG00000270110	1.9025733499215603e-09	5.48318826116384
ENSG00000133135	1.9164034996851647e-09	3.838362850711617
ENSG00000177971	1.939672074989897e-09	8.788223197423902
ENSG00000196683	1.939672074989897e-09	8.921103065586836
ENSG00000110851	1.939672074989931e-09	8.687260849531777
ENSG00000114013	1.9632162854957385e-09	8.630263150809444
ENSG00000231521	1.9632162854957385e-09	4.462212637034108
ENSG00000165548	1.9774764379052287e-09	8.366922773534656
ENSG00000118307	1.97747643790525e-09	5.587184999375471
ENSG00000138286	1.9918376558609387e-09	8.693385697419513
ENSG00000143258	2.0306336551405635e-09	8.790748780583813
ENSG00000104936	2.0701667118032944e-09	8.522384150718098
ENSG00000072849	2.070166711803309e-09	8.892705499663915
ENSG00000271420	2.0851844052683276e-09	2.58016051536018
ENSG00000169016	2.0851844052683276e-09	8.642636103081472
ENSG00000111540	2.1104504581632184e-09	8.547719292697149
ENSG00000135677	2.1104504581632184e-09	8.868364728872839
ENSG00000138279	2.1104504581632184e-09	8.872421524004686
ENSG00000136997	2.1257532246979015e-09	8.903344673087517
ENSG00000185305	2.1257532246979015e-09	8.337355183276161
ENSG00000183323	2.1257532246979015e-09	8.664451290712634
ENSG00000130165	2.1411642467392426e-09	8.805981589923219
ENSG00000272071	2.1827952418837486e-09	3.353144618964528
ENSG00000199933	2.1986096191633176e-09	4.1924794201751245
ENSG00000183444	2.2252156912906635e-09	7.923286103264832
ENSG00000235169	2.241329857069268e-09	7.1838023210881605
ENSG00000166965	2.241329857069268e-09	8.6583264428249
ENSG00000273061	2.3013950819577962e-09	7.497995632122575
ENSG00000177888	2.329213943741676e-09	8.677616047296151
ENSG00000101940	2.346062460711406e-09	8.782635190320123
ENSG00000142765	2.346062460711406e-09	8.88864870453207
ENSG00000073150	2.363029868248605e-09	6.153830893661902
ENSG00000261597	2.3744079267426223e-09	8.606916751206347
ENSG00000084234	2.391575303117159e-09	8.892705499663915
ENSG00000166963	2.391575303117159e-09	6.554539118614113
ENSG00000148218	2.391575303117167e-09	8.805981589923219
ENSG00000106571	2.403087436678982e-09	7.293174530657707
ENSG00000188227	2.4088637604328964e-09	5.330243506487409
ENSG00000065923	2.4088637604328964e-09	8.069166206558043
ENSG00000255527	2.4088637604328964e-09	4.140132496342979
ENSG00000002016	2.426274130147085e-09	8.36090414975575
ENSG00000227910	2.426274130147085e-09	2.0103165825594234
ENSG00000151117	2.437949185505947e-09	7.79743324645038
ENSG00000111452	2.473304181954008e-09	7.030039298952076
ENSG00000149485	2.473304181954008e-09	8.044382256590737
ENSG00000008869	2.473304181954008e-09	8.864307933740994
ENSG00000204390	2.5031483636518793e-09	7.248062499336945
ENSG00000251417	2.5031483636518793e-09	6.675583440006027
ENSG00000136379	2.521223205802792e-09	8.297192365710684
ENSG00000173320	2.5394253565386753e-09	6.742946842269553
ENSG00000198055	2.5516312815464317e-09	8.908932680191299
ENSG00000104369	2.557755688832396e-09	3.6247816166523044
ENSG00000242299	2.570047556066801e-09	8.489392948879374
ENSG00000165678	2.570047556066801e-09	8.908932680191299
ENSG00000033627	2.5885934800394253e-09	8.835910367818073
ENSG00000272795	2.607269942026144e-09	3.504444871716167
ENSG00000168807	2.619793879275272e-09	8.303827140653482
ENSG00000015171	2.638689895283424e-09	8.860251138609149
ENSG00000230646	2.638689895283424e-09	3.1902205643318498
ENSG00000164932	2.638689895283424e-09	8.699968075711269
ENSG00000232295	2.689731658783348e-09	5.3523128733076435
ENSG00000197969	2.689731658783348e-09	8.908932680191299
ENSG00000213846	2.7091195762444954e-09	6.838318061507162
ENSG00000267475	2.7091195762445244e-09	6.403742558784016
ENSG00000226329	2.7091195762445244e-09	6.519063657099127
ENSG00000031823	2.7091195762445244e-09	8.781103978348188
ENSG00000134897	2.8351138036064125e-09	6.013225505100136
ENSG00000226200	2.8351138036064125e-09	8.19395939818618
ENSG00000273008	2.8351138036064125e-09	6.558335517978176
ENSG00000101003	2.8555232078080778e-09	7.955223205764418
ENSG00000186086	2.889857789128153e-09	7.4939419398760725
ENSG00000198794	2.889857789128153e-09	8.929216655850528
ENSG00000174886	2.889857789128153e-09	8.384373805855404
ENSG00000177084	2.9106514818397937e-09	8.770464804924583
ENSG00000135723	2.9106514818397937e-09	8.652280905317097
ENSG00000267480	2.9245949471091382e-09	4.022746420831505
ENSG00000180340	2.9315910912787603e-09	7.364686484516914
ENSG00000179178	2.9315910912787603e-09	7.046401880177038
ENSG00000130713	2.945632387661945e-09	8.807512801895154
ENSG00000174989	2.945632387661945e-09	8.801924794791372
ENSG00000186063	2.966817409720542e-09	8.789754409395835
ENSG00000143674	3.0457748228887197e-09	8.550324186236997
ENSG00000223393	3.0457748228887197e-09	3.2765084561027162
ENSG00000115159	3.0457748228887197e-09	8.765413638604759
ENSG00000231943	3.0823385839261816e-09	1.8302076149833288
ENSG00000238061	3.1044819678245335e-09	6.042085356059581
ENSG00000231292	3.1044819678245335e-09	8.0156884621836
ENSG00000171405	3.126780480028371e-09	4.927102835091711
ENSG00000263874	3.141732859263128e-09	7.205808274209071
ENSG00000259673	3.1492351782517953e-09	8.6629200787407
ENSG00000148498	3.164292272574889e-09	8.158555760760114
ENSG00000136636	3.164292272574889e-09	8.827796777554383
ENSG00000148248	3.1870096503468195e-09	8.933273450982373
ENSG00000185920	3.1870096503468195e-09	8.810038385055064
ENSG00000130669	3.1870096503468195e-09	8.434920833316953
ENSG00000101945	3.1870096503468534e-09	8.10011626936977
ENSG00000198626	3.2252259057847085e-09	5.316470336314673
ENSG00000055070	3.2951445437936e-09	8.751712041237289
ENSG00000214189	3.33462471820165e-09	4.530123440226924
ENSG00000155545	3.33462471820165e-09	8.798862370847504
ENSG00000147852	3.3346247182016855e-09	6.987504817249403
ENSG00000198363	3.3585338581263782e-09	8.828791148742358
ENSG00000164175	3.3585338581263782e-09	4.503498836515733
ENSG00000261251	3.3585338581263902e-09	4.928272978102118
ENSG00000072422	3.3585338581263902e-09	7.239585586191258
ENSG00000077264	3.3585338581263902e-09	5.047129203906586
ENSG00000115758	3.3585338581263902e-09	8.929216655850528
ENSG00000197279	3.3745660790339632e-09	8.190746804016861
ENSG00000163590	3.3987544433212633e-09	8.322043063556823
ENSG00000204396	3.3987544433212633e-09	8.726834429662258
ENSG00000133138	3.4231118630197335e-09	7.310601039512998
ENSG00000248787	3.4231118630197335e-09	4.171617076383039
ENSG00000188266	3.488900243618165e-09	7.975657351649097
ENSG00000087008	3.4889002436181774e-09	8.339749059405099
ENSG00000086696	3.5306424153011118e-09	2.575837035688472
ENSG00000254876	3.607008975927502e-09	6.22460984167297
ENSG00000136830	3.6501283797965242e-09	7.81357555075065
ENSG00000228714	3.6762408618125324e-09	5.228006066674803
ENSG00000132688	3.6762408618125585e-09	8.00227329883839
ENSG00000133704	3.7025354727875186e-09	8.812563968214976
ENSG00000222020	3.7025354727875186e-09	7.294705699700125
ENSG00000131711	3.729013448761744e-09	7.595412877590856
ENSG00000185519	3.746767916263295e-09	2.7609062305750856
ENSG00000150457	3.746767916263335e-09	8.602525682167036
ENSG00000136874	3.81861370762623e-09	8.781640819132145
ENSG00000187735	3.81861370762623e-09	8.868364728872839
ENSG00000124198	3.81861370762623e-09	8.903344673087517
ENSG00000090971	3.845900748100576e-09	7.83431115612053
ENSG00000166068	3.947589432650645e-09	8.593417720715367
ENSG00000266308	3.947589432650701e-09	4.084247662413057
ENSG00000213199	3.947589432650701e-09	8.391087891178135
ENSG00000146828	3.9757746762908104e-09	8.790748780583813
ENSG00000088970	3.975774676290867e-09	8.704024870843115
ENSG00000258451	3.975774676290867e-09	2.2088445624133044
ENSG00000124942	3.994673746853115e-09	8.941387041246065
ENSG00000242294	4.023186697914436e-09	8.672028040192371
ENSG00000256757	4.051898049960575e-09	4.283248760291689
ENSG00000236206	4.051898049960575e-09	4.1779136034331055
ENSG00000175463	4.071149836993467e-09	8.844023958081767
ENSG00000153774	4.0808091460970465e-09	8.332172309925365
ENSG00000213761	4.10019484638199e-09	4.272829913474411
ENSG00000101057	4.129441858007906e-09	8.712138461106807
ENSG00000145700	4.129441858007979e-09	7.571012043802429
ENSG00000198625	4.1588922386342495e-09	8.908932680191299
ENSG00000165810	4.188547363998684e-09	4.513925506958309
ENSG00000167900	4.2384313264637054e-09	8.36261101487528
ENSG00000124159	4.268639232497841e-09	2.447907733498001
ENSG00000203832	4.319452813326316e-09	8.13654811517645
ENSG00000076685	4.35022352077339e-09	8.695911280579425
ENSG00000078674	4.35022352077339e-09	8.856194343477304
ENSG00000104267	4.4019835674955516e-09	8.012097982836387
ENSG00000269397	4.433327273329841e-09	3.5764500716315757
ENSG00000227373	4.433327273329841e-09	5.429235651709078
ENSG00000251286	4.4543438421943905e-09	2.363205373444187
ENSG00000100060	4.4648885189509715e-09	8.876478319136533
ENSG00000226828	4.550126568223245e-09	2.776174332854656
ENSG00000213625	4.604203734568132e-09	8.872421524004686
ENSG00000270681	4.636950232806326e-09	7.1803564461192195
ENSG00000261788	4.669923736500093e-09	2.887593991117699
ENSG00000164466	4.692032941909562e-09	8.811032756243042
ENSG00000228350	4.72538819444599e-09	4.352570912198573
ENSG00000251108	4.758974556492932e-09	2.5969048370639687
ENSG00000157680	4.758974556492932e-09	8.427546650713708
ENSG00000225135	4.758974556493e-09	6.700539783989772
ENSG00000138674	4.7927935855604414e-09	8.921103065586836
ENSG00000165868	4.7927935855604414e-09	4.565759670392326
ENSG00000113328	4.815469638143911e-09	8.880535114268378
ENSG00000146083	4.815469638143911e-09	8.872421524004686
ENSG00000122882	4.8496799344038315e-09	8.757300048341069
ENSG00000053918	4.8496799344038315e-09	8.52930080291732
ENSG00000272970	4.884127101011364e-09	4.412445328558679
ENSG00000116977	4.90722426069714e-09	8.771996016896516
ENSG00000147144	4.90722426069714e-09	8.540142543217414
ENSG00000244558	4.9188127331361646e-09	4.661646513183371
ENSG00000159403	4.977156408997324e-09	8.670039297816416
ENSG00000144426	4.977156408997395e-09	8.519858567558185
ENSG00000196104	5.012485827249593e-09	2.9859796084283627
ENSG00000165322	5.012485827249593e-09	8.760820002688957
ENSG00000049768	5.012485827249593e-09	5.015498263792723
ENSG00000185880	5.012485827249682e-09	8.896762294795762
ENSG00000011451	5.012485827249682e-09	8.846549541241677
ENSG00000178162	5.036174451548868e-09	6.227559295342981
ENSG00000166295	5.036174451548868e-09	8.88864870453207
ENSG00000218052	5.071912122928866e-09	7.934736663228697
ENSG00000050393	5.071912122928866e-09	8.834379155846138
ENSG00000100092	5.071912122928866e-09	8.42800418111773
ENSG00000104969	5.144130580192875e-09	8.870890312032751
ENSG00000150403	5.144130580192875e-09	8.728365641634191
ENSG00000179750	5.144130580192875e-09	8.145048375998645
ENSG00000224165	5.168425392223064e-09	6.976074124207464
ENSG00000166257	5.180614701529949e-09	3.932154081694828
ENSG00000115539	5.304059211196442e-09	8.582778547291763
ENSG00000116406	5.304059211196442e-09	8.896762294795762
ENSG00000117697	5.304059211196442e-09	8.68067847124002
ENSG00000142409	5.304059211196442e-09	8.690323273475645
ENSG00000137767	5.304059211196442e-09	8.653275276505076
ENSG00000235779	5.304059211196442e-09	3.0219624900821676
ENSG00000064393	5.341648374536324e-09	8.917046270454989
ENSG00000131469	5.341648374536324e-09	8.945443836377912
ENSG00000138964	5.379497133565263e-09	8.477019996607345
ENSG00000185339	5.379497133565263e-09	8.743598450973597
ENSG00000233912	5.379497133565263e-09	8.124509436811884
ENSG00000170906	5.404874719909923e-09	8.800393582819439
ENSG00000102145	5.404874719909942e-09	5.234169470935359
ENSG00000226337	5.481709587002921e-09	4.9030977064271095
ENSG00000138326	5.481709587002921e-09	8.93733024611422
ENSG00000176387	5.546550958351484e-09	5.842143789019987
ENSG00000160783	5.58581395127261e-09	8.418156812005613
ENSG00000235269	5.585813951272649e-09	3.4331071711572845
ENSG00000233048	5.691844268496436e-09	3.451270074984566
ENSG00000168216	5.732109222324143e-09	8.864307933740994
ENSG00000259891	5.732109222324143e-09	6.934857658797135
ENSG00000164684	5.732109222324143e-09	6.637546279287463
ENSG00000176919	5.732109222324143e-09	6.43073479085374
ENSG00000230202	5.772651726198561e-09	8.559968988472622
ENSG00000174446	5.799835174761855e-09	8.699968075711269
ENSG00000142444	5.799835174761855e-09	8.566014525980423
ENSG00000232448	5.813473640433388e-09	1.3541257390422843
ENSG00000102886	5.840844402047321e-09	6.6502259755020505
ENSG00000160282	5.840844402047404e-09	5.912889480146577
ENSG00000134318	5.882136167130046e-09	8.790748780583813
ENSG00000171617	5.882136167130046e-09	7.492116429721622
ENSG00000244953	5.951588783697183e-09	4.641464984736033
ENSG00000128944	5.99364326971042e-09	8.512739348482473
ENSG00000213062	5.99364326971042e-09	7.038100755629787
ENSG00000237316	6.064378454480645e-09	2.41445404948214
ENSG00000184575	6.107209355580913e-09	8.899287877955674
ENSG00000104529	6.107209355581022e-09	8.929216655850528
ENSG00000243710	6.150334991390453e-09	5.132152183995304
ENSG00000174521	6.179250130039559e-09	6.03033736299962
ENSG00000173757	6.1937573338474145e-09	8.545193709537239
ENSG00000259660	6.2228713787648535e-09	5.455155834307152
ENSG00000228544	6.385398108194833e-09	7.7333927543450285
ENSG00000139219	6.385398108194833e-09	4.718835171269562
ENSG00000124098	6.4304367217994275e-09	8.68067847124002
ENSG00000141556	6.4304367217994275e-09	8.78010960716021
ENSG00000237595	6.5520584051884285e-09	6.399792900578412
ENSG00000196172	6.5520584051884285e-09	7.091766521564894
ENSG00000135074	6.675920419330749e-09	8.900819089927607
ENSG00000259768	6.722954423558177e-09	5.197862818120436
ENSG00000121900	6.8179930444466225e-09	6.388177202003178
ENSG00000117411	6.849962519981447e-09	8.73954165584175
ENSG00000162073	6.849962519981447e-09	7.262324631683829
ENSG00000213315	6.8981907638985066e-09	6.488143497552375
ENSG00000197557	6.979307338027781e-09	8.225419388052968
ENSG00000250831	7.028422584866889e-09	7.042962247671643
ENSG00000260300	7.07787453020842e-09	4.12886071589256
ENSG00000139971	7.111030655880254e-09	4.92182069619465
ENSG00000147168	7.111030655880254e-09	8.925159860718681
ENSG00000244061	7.11103065588033e-09	5.5263671282148294
ENSG00000137055	7.161048758469875e-09	8.751175200453332
ENSG00000205837	7.161048758469875e-09	6.511463436221239
ENSG00000220201	7.211409574927055e-09	6.433234631325275
ENSG00000168032	7.211409574927132e-09	5.234612001434822
ENSG00000116785	7.211409574927132e-09	4.5594740028185585
ENSG00000196081	7.245174975724678e-09	6.6145191583850265
ENSG00000225156	7.296112061509623e-09	3.760728083416869
ENSG00000162949	7.3473979806891905e-09	3.0409815996725396
ENSG00000119912	7.3990350552950505e-09	8.860251138609149
ENSG00000155542	7.3990350552950505e-09	8.333624211517364
ENSG00000250910	7.3990350552950505e-09	4.031239786726461
ENSG00000165659	7.3990350552950505e-09	5.307427529079031
ENSG00000165124	7.3990350552950505e-09	5.283387704585501
ENSG00000174469	7.451025622344575e-09	5.357082025292391
ENSG00000169253	7.485883545974129e-09	4.561256593538767
ENSG00000232472	7.538468501465646e-09	8.311888334266134
ENSG00000176473	7.5384685014657e-09	7.9361306023224785
ENSG00000102100	7.5384685014657e-09	8.781103978348188
ENSG00000089157	7.680460570014575e-09	8.945443836377912
ENSG00000108984	7.680460570014684e-09	8.440711407297224
ENSG00000205208	7.680460570014684e-09	8.51253678160598
ENSG00000151151	7.734376526462093e-09	8.480082420551213
ENSG00000164754	7.734376526462093e-09	8.834379155846138
ENSG00000170502	7.770525150765685e-09	8.704816675154603
ENSG00000267421	7.788661130536521e-09	1.8048154598855057
ENSG00000171471	7.788661130536521e-09	5.799261431944329
ENSG00000249717	7.825056879954387e-09	6.141238635837324
ENSG00000141985	7.879961348537141e-09	8.815626392158844
ENSG00000237301	8.028214427859914e-09	5.22141562544513
ENSG00000145476	8.084506914067431e-09	8.694380068607492
ENSG00000235213	8.084506914067431e-09	3.2774935236960143
ENSG00000008282	8.084506914067431e-09	8.864307933740994
ENSG00000198934	8.084506914067431e-09	8.06845371262649
ENSG00000181458	8.084506914067431e-09	8.831853572686226
ENSG00000260177	8.141183832268227e-09	3.0172765810131845
ENSG00000205189	8.179183277021876e-09	8.789754409395835
ENSG00000143575	8.236506593153444e-09	8.896762294795762
ENSG00000006740	8.236506593153444e-09	7.7875596035328805
ENSG00000135093	8.236506593153444e-09	8.37932263953558
ENSG00000189143	8.236506593153444e-09	5.624113122061269
ENSG00000171443	8.236506593153472e-09	8.445305043213025
ENSG00000267381	8.294221181612972e-09	4.080662200939857
ENSG00000246523	8.294221181612972e-09	4.659373034122952
ENSG00000163817	8.294221181612972e-09	5.255512376483165
ENSG00000212802	8.450059428750922e-09	7.889640369992776
ENSG00000221817	8.450059428750952e-09	8.456938587824608
ENSG00000143761	8.50923101496021e-09	8.933273450982373
ENSG00000248456	8.50923101496021e-09	2.9973273812001358
ENSG00000216866	8.608748373807565e-09	5.861410954272688
ENSG00000196208	8.669001985483446e-09	7.5034603827297985
ENSG00000051108	8.669001985483446e-09	8.945443836377912
ENSG00000120370	8.72966629443936e-09	8.657868912420879
ENSG00000173898	8.770338674840027e-09	8.892705499663915
ENSG00000273301	8.831693532845932e-09	6.271779976379318
ENSG00000229836	8.893466380947756e-09	6.521263053281712
ENSG00000107902	8.893466380947852e-09	8.432597817033532
ENSG00000270041	9.12358786987856e-09	6.467207875147054
ENSG00000164506	9.230095990749938e-09	8.535628217681547
ENSG00000174437	9.294581104133756e-09	8.917046270454989
ENSG00000223725	9.294581104133756e-09	5.381650609642159
ENSG00000142408	9.359504916071759e-09	3.779089951319534
ENSG00000188559	9.468694039405374e-09	8.619826544262331
ENSG00000139211	9.468694039405407e-09	8.561500200444556
ENSG00000259436	9.468694039405407e-09	8.099226691483873
ENSG00000112812	9.579123372435201e-09	8.771459176112561
ENSG00000095585	9.645981959690698e-09	8.826265565582448
ENSG00000246089	9.713294927267482e-09	7.916172450036296
ENSG00000139116	9.713294927267482e-09	8.755768836369135
ENSG00000231607	9.78106527537596e-09	8.0810435830028
ENSG00000221164	9.78106527537596e-09	5.289157856426036
ENSG00000111224	9.826501098015202e-09	8.197479352534069
ENSG00000157514	9.89504046633504e-09	8.945443836377912
ENSG00000160753	9.89504046633504e-09	8.533560164925657
ENSG00000183291	9.89504046633504e-09	8.929216655850528
ENSG00000213965	9.89504046633511e-09	8.504168227814759
ENSG00000273314	9.96404530991645e-09	6.719099658614439
ENSG00000204361	1.0080096122374353e-08	4.265928273563276
ENSG00000241278	1.0080096122374353e-08	3.8684661230489783
ENSG00000099814	1.0221095312874552e-08	8.739004815057795
ENSG00000133818	1.0268520445857328e-08	7.97303709780012
ENSG00000249198	1.0268520445857437e-08	2.225508518455846
ENSG00000187741	1.0340060174375493e-08	8.545193709537239
ENSG00000150477	1.0340060174375493e-08	8.103028523088186
ENSG00000196363	1.0340060174375638e-08	8.776052812028363
ENSG00000180881	1.0412085163511008e-08	7.999003751252194
ENSG00000250033	1.0412085163511008e-08	5.927709269865779
ENSG00000095203	1.0412085163511008e-08	4.895671954244823
ENSG00000141294	1.0412085163511008e-08	6.579670866505523
ENSG00000144824	1.0412085163511008e-08	7.733225886578042
ENSG00000124422	1.0412085163511008e-08	8.903344673087517
ENSG00000049323	1.0484598610854961e-08	8.85466313150537
ENSG00000223807	1.053321386304994e-08	3.378758734053724
ENSG00000135473	1.053321386304994e-08	8.876478319136533
ENSG00000095303	1.060654856866836e-08	8.1805595951501
ENSG00000108839	1.0606548568668397e-08	6.61802906404245
ENSG00000269997	1.0606548568668397e-08	4.068435482872931
ENSG00000107014	1.068038035954909e-08	6.445666763546124
ENSG00000149806	1.0729879327416938e-08	8.917046270454989
ENSG00000154545	1.0754712508752471e-08	2.9705780941601554
ENSG00000147912	1.087972028748288e-08	8.660394495580789
ENSG00000134153	1.0955402886367275e-08	8.904875885059452
ENSG00000095752	1.0955402886367275e-08	6.108916050689803
ENSG00000070614	1.0955402886367275e-08	8.864307933740994
ENSG00000234776	1.1082681191186907e-08	4.773242414694838
ENSG00000063438	1.1082681191186907e-08	7.893042633691287
ENSG00000163517	1.1082681191187024e-08	7.773634882290439
ENSG00000231459	1.1159738064214439e-08	2.9256850305094204
ENSG00000170271	1.1159738064214439e-08	7.68889414907852
ENSG00000143947	1.1159738064214439e-08	8.941387041246065
ENSG00000105287	1.1211398867175157e-08	8.912989475323146
ENSG00000074356	1.1237316515153087e-08	8.761356843472914
ENSG00000260473	1.1237316515153087e-08	2.3470537436051875
ENSG00000139641	1.128932694048305e-08	8.904875885059452
ENSG00000134986	1.128932694048305e-08	7.950224436095635
ENSG00000223802	1.1289326940483092e-08	3.5771930877040528
ENSG00000116497	1.1367782319149246e-08	8.849075124401589
ENSG00000196757	1.1367782319149408e-08	8.690323273475645
ENSG00000233080	1.1446768468842378e-08	5.09509615938085
ENSG00000172403	1.1446768468842378e-08	7.00253321628983
ENSG00000231081	1.144676846884246e-08	4.13108865911991
ENSG00000100626	1.1499722496189157e-08	4.777737390590316
ENSG00000106665	1.1526288877295543e-08	6.893973465655566
ENSG00000167619	1.1660019676331952e-08	6.3807969531205435
ENSG00000226869	1.1740981995215157e-08	3.566733665695666
ENSG00000247934	1.1740981995215157e-08	6.234052122343189
ENSG00000264176	1.1877137051137212e-08	5.524904209471421
ENSG00000133424	1.1877137051137424e-08	8.64906831114778
ENSG00000117362	1.1959566666219254e-08	8.868364728872839
ENSG00000111581	1.1959566666219254e-08	8.755768836369135
ENSG00000173702	1.2042553150244657e-08	3.966230987253647
ENSG00000252612	1.2042553150244657e-08	5.046431360348209
ENSG00000126231	1.2098188647924344e-08	6.557957327722968
ENSG00000246863	1.2182111377731534e-08	5.7875391347294896
ENSG00000259658	1.2182111377731534e-08	7.430595260309695
ENSG00000133026	1.2182111377731534e-08	8.316200092925511
ENSG00000242265	1.2182111377731534e-08	6.041217130865729
ENSG00000196547	1.2266600771449724e-08	8.892705499663915
ENSG00000100129	1.2266600771449724e-08	8.93733024611422
ENSG00000242712	1.2323243681290882e-08	5.242955003633203
ENSG00000228492	1.2408685784226747e-08	7.3707233532921945
ENSG00000100097	1.2581303646401775e-08	8.912989475323146
ENSG00000241288	1.2581303646401775e-08	6.00617018741154
ENSG00000116857	1.272693566502319e-08	8.817615134534801
ENSG00000135486	1.272693566502319e-08	8.929216655850528
ENSG00000117691	1.272693566502319e-08	8.842492746109832
ENSG00000103544	1.2815101204177815e-08	8.789754409395835
ENSG00000095321	1.2874208250772045e-08	8.773527228868451
ENSG00000108878	1.3143490535820155e-08	3.0181643609614897
ENSG00000196305	1.3143490535820155e-08	8.921103065586836
ENSG00000090238	1.3204071449483842e-08	8.811032756243042
ENSG00000188033	1.329545278454143e-08	7.519922609709745
ENSG00000227134	1.3480066026526481e-08	1.809554325254304
ENSG00000228451	1.3480066026526481e-08	7.595155813564192
ENSG00000107036	1.3542156476738833e-08	8.904875885059452
ENSG00000228903	1.3542156476738833e-08	8.545193709537235
ENSG00000096092	1.3542156476738928e-08	8.622352127422245
ENSG00000204520	1.3635814452609419e-08	8.389961812959182
ENSG00000213304	1.3635814452609419e-08	5.0277217773422445
ENSG00000177383	1.3635814452609565e-08	8.827796777554383
ENSG00000257058	1.3635814452609565e-08	5.887254059904075
ENSG00000153064	1.3730102830329503e-08	8.793274363743723
ENSG00000107186	1.379331400560632e-08	3.8437207406297587
ENSG00000187796	1.3825025730001334e-08	7.432983235745261
ENSG00000180182	1.3888662221728257e-08	8.797867999659527
ENSG00000243517	1.398465188466087e-08	7.055933110859964
ENSG00000085465	1.398465188466087e-08	8.09804821661388
ENSG00000162687	1.3984651884660969e-08	2.3483853645648276
ENSG00000092841	1.3984651884660969e-08	8.912989475323146
ENSG00000182459	1.4049003420663322e-08	6.217618263735831
ENSG00000173744	1.4081287184393002e-08	8.794805575715658
ENSG00000139133	1.4081287184393002e-08	8.028598255239585
ENSG00000240087	1.4146071485780382e-08	6.07819644517504
ENSG00000260919	1.4146071485780382e-08	4.062247755641905
ENSG00000214212	1.4243792229983603e-08	8.520316097962208
ENSG00000240616	1.4243792229983603e-08	7.147980943950104
ENSG00000168702	1.4243792229983704e-08	3.405928808412896
ENSG00000136950	1.4342169914291381e-08	8.907401468219364
ENSG00000170043	1.4342169914291381e-08	8.689328902287668
ENSG00000139160	1.4507604246926735e-08	7.8309853181147115
ENSG00000241644	1.4607754808520345e-08	6.390647595681642
ENSG00000118495	1.4708578165649344e-08	8.326179169068602
ENSG00000258744	1.4708578165649344e-08	5.117922158875684
ENSG00000160094	1.4776169678204005e-08	8.2824170867753
ENSG00000241061	1.4878124126296587e-08	6.372103060182141
ENSG00000197579	1.4878124126296587e-08	8.738010443869817
ENSG00000155111	1.4878124126296852e-08	8.418359378882105
ENSG00000227630	1.4980763133258794e-08	2.8772029592197055
ENSG00000263331	1.4980763133258953e-08	5.987016690227436
ENSG00000179528	1.4980763133258953e-08	5.859157059512772
ENSG00000260588	1.5084091161486564e-08	5.646612231345376
ENSG00000258546	1.5153361519625758e-08	6.104772560574376
ENSG00000117877	1.5153361519625758e-08	7.649830496003102
ENSG00000251210	1.5153361519625758e-08	2.250541457063788
ENSG00000179604	1.5257847909632203e-08	7.218412495813171
ENSG00000132589	1.5257847909632203e-08	8.860251138609149
ENSG00000006704	1.5363035358774782e-08	5.896782611857434
ENSG00000220472	1.553991809906926e-08	7.2137108470618525
ENSG00000259291	1.553991809906926e-08	7.704590054669125
ENSG00000234648	1.553991809906926e-08	7.55958808579501
ENSG00000150281	1.5646997442635897e-08	5.701272687481136
ENSG00000167632	1.575479473042281e-08	8.717726468210587
ENSG00000137310	1.5936065013600453e-08	8.710070408350918
ENSG00000139344	1.5936065013600453e-08	7.796268787961983
ENSG00000132475	1.5936065013600453e-08	8.941387041246065
ENSG00000269001	1.604579974485601e-08	5.409648736848581
ENSG00000113734	1.615626969888645e-08	8.221485849417679
ENSG00000071082	1.615626969888645e-08	8.933273450982373
ENSG00000173273	1.6156269698886622e-08	8.803710970290838
ENSG00000166446	1.6156269698886622e-08	6.413556543563704
ENSG00000264469	1.6230327152139487e-08	6.485664122358153
ENSG00000205730	1.6454487126028877e-08	6.504264640226398
ENSG00000197976	1.6567694037201768e-08	8.929216655850528
ENSG00000044446	1.6567694037201768e-08	8.728365641634191
ENSG00000154359	1.6643586006178378e-08	8.762351214660892
ENSG00000101670	1.6643586006178616e-08	6.753613216299673
ENSG00000149547	1.6758058645410633e-08	8.838435950977985
ENSG00000178878	1.6873297304934756e-08	8.171941643678526
ENSG00000149571	1.6873297304934756e-08	4.306977570664198
ENSG00000101104	1.6873297304934756e-08	8.801924794791372
ENSG00000145808	1.6950551100558656e-08	4.320603798689833
ENSG00000179766	1.6950551100558656e-08	7.45631561896676
ENSG00000090776	1.6950551100558898e-08	7.322036580709061
ENSG00000215067	1.706707753279953e-08	7.385786410177376
ENSG00000068383	1.7184383323087532e-08	8.267641807839917
ENSG00000198088	1.7184383323087532e-08	8.261393703455626
ENSG00000203485	1.7381638636284142e-08	8.732422436766038
ENSG00000141664	1.7381638636284142e-08	8.142517226991556
ENSG00000123595	1.7381638636284142e-08	8.773527228868451
ENSG00000187713	1.7381638636284387e-08	8.728365641634191
ENSG00000196182	1.7501047535935852e-08	8.844023958081767
ENSG00000134955	1.7501047535935852e-08	7.847056762569467
ENSG00000156482	1.7501047535936037e-08	8.921103065586836
ENSG00000145358	1.774226470741137e-08	3.435895048320348
ENSG00000172738	1.782338699531496e-08	4.764552207591064
ENSG00000142453	1.782338699531496e-08	8.834379155846138
ENSG00000105467	1.782338699531496e-08	5.179287907363028
ENSG00000167995	1.7945747531275965e-08	7.5709826671117
ENSG00000141682	1.7945747531275965e-08	8.624053426694596
ENSG00000091039	1.806892527371426e-08	8.819683187290691
ENSG00000260831	1.815150038672522e-08	4.273282601083109
ENSG00000152767	1.819292551966297e-08	7.707406300466074
ENSG00000238460	1.8276051927543923e-08	3.511798823254967
ENSG00000122203	1.8401434874199474e-08	8.884591909400223
ENSG00000137634	1.8527654612780355e-08	8.773447918488518
ENSG00000073605	1.861226866464607e-08	8.852137548345457
ENSG00000179051	1.861226866464607e-08	8.818151975318758
ENSG00000143222	1.873989511732403e-08	8.868364728872839
ENSG00000170955	1.873989511732403e-08	3.9914263853364207
ENSG00000112787	1.873989511732403e-08	8.819683187290691
[truncated: 2,895 more rows]
