# Supplementary material for: Machine learning predicts treatment sensitivity in multiple myeloma based on molecular and clinical information coupled with drug response
Source: PLoS One. 2021 Jul 28;16(7):e0254596. doi: 10.1371/journal.pone.0254596 (PMC8318243; doi:10.1371/journal.pone.0254596)
Supplement: S1 File — (ZIP) [file pone.0254596.s004.zip › Supplementary Material 1/hyperdiploid_flag/selected_genes_experiment_9.csv]

gene	pvalue	entropy
ENSG00000247746	5.3310471859386e-41	7.330669120412425
ENSG00000188004	1.3696554327531096e-40	6.059718425397454
ENSG00000119280	1.774272866029345e-39	8.141723855008719
ENSG00000165801	5.421417994815874e-36	8.743874215372825
ENSG00000225579	5.421417994815874e-36	7.215145569353531
ENSG00000125827	2.1501353095712606e-35	8.841575961337382
ENSG00000272668	2.8176090675090066e-35	6.031559009132953
ENSG00000243284	2.0368344733187574e-34	5.1080124732430665
ENSG00000165169	1.429731752146712e-32	8.716526492692003
ENSG00000131773	1.852791944964948e-32	6.667109308375114
ENSG00000155886	3.62407484112857e-32	5.2084019738690825
ENSG00000105372	5.774056022046815e-31	8.948367231584678
ENSG00000168264	8.640836146428977e-31	8.902304706276652
ENSG00000248991	9.43987586472054e-31	6.853288478307372
ENSG00000197183	3.907774725494485e-30	8.55855260601729
ENSG00000117461	6.23609064449999e-30	8.668935855031423
ENSG00000253982	1.0422116947713204e-29	7.6334542457725805
ENSG00000117308	1.5200621017237627e-29	8.32948678517504
ENSG00000255815	1.9202790479117073e-29	5.6296483412582035
ENSG00000170677	3.683462114346108e-29	7.11317808838684
ENSG00000144591	3.962946183421897e-29	8.873964625304993
ENSG00000002586	1.5515477243867258e-28	8.21945701015755
ENSG00000063177	2.3831334034062907e-28	8.936221482596823
ENSG00000115268	4.328225062185e-28	8.944318648588725
ENSG00000111752	5.669499702897824e-28	7.858805080858518
ENSG00000165102	6.910040425134925e-28	8.734248937028365
ENSG00000228031	1.1012921453416535e-27	5.662820158119041
ENSG00000223891	1.1484232741362723e-27	8.439615586782143
ENSG00000070081	1.501186020293852e-27	8.928124316604919
ENSG00000099624	1.6804965867839905e-27	8.849673127329284
ENSG00000185905	2.4871127742837226e-27	8.891687069641355
ENSG00000175197	4.853552970782306e-27	8.694298861130573
ENSG00000148303	5.895592283519725e-27	8.948367231584678
ENSG00000162929	7.904473590029951e-27	7.933992334026673
ENSG00000178982	9.594085113444433e-27	8.907881401625161
ENSG00000118705	9.997384076036776e-27	8.944318648588725
ENSG00000104611	2.4148870170628813e-26	6.848509454859
ENSG00000186153	3.3066236965778763e-26	8.46948378010636
ENSG00000179520	3.797847329439427e-26	5.099006162451192
ENSG00000162004	3.9556340911479196e-26	8.391287038237756
ENSG00000114631	5.40925973026387e-26	8.024184958645993
ENSG00000176399	5.565145042599763e-26	6.674505864421403
ENSG00000184083	5.795594193602829e-26	8.297431718447067
ENSG00000257698	8.14476338511586e-26	8.171767345907359
ENSG00000227097	2.07398881011399e-25	8.857770293321186
ENSG00000160691	2.1588862779580955e-25	8.920027150613016
ENSG00000075073	3.0223588561590064e-25	6.974577097190871
ENSG00000174444	3.234930854558492e-25	8.948367231584678
ENSG00000129757	4.346650602880102e-25	7.979030087215916
ENSG00000256733	8.24369431750962e-25	4.468572496933909
ENSG00000140474	1.4227401973873266e-24	8.924075733608968
ENSG00000142541	1.5213938023772792e-24	8.948367231584678
ENSG00000038002	1.7810687810724175e-24	8.89420754028475
ENSG00000159556	2.9794621579165226e-24	8.070004479875912
ENSG00000179820	3.222268347030407e-24	8.591731471453652
ENSG00000172456	3.827617786382386e-24	7.9645517022300325
ENSG00000107745	5.109842174231457e-24	8.688186411720343
ENSG00000156384	5.31298478768732e-24	8.242736273085418
ENSG00000173218	6.380184966713623e-24	7.162154818185613
ENSG00000180447	6.633301142890926e-24	7.431072852679661
ENSG00000094631	9.555627899115838e-24	8.855249822677791
ENSG00000111445	1.3074759632426905e-23	8.466427555401246
ENSG00000080947	1.8081336614860185e-23	7.513717366845535
ENSG00000105373	1.9529466435818876e-23	8.936221482596823
ENSG00000125841	2.029603416702335e-23	8.222414208273056
ENSG00000164181	2.0296034167024216e-23	8.7752705210496
ENSG00000154358	2.7709311856245536e-23	8.786880515975733
ENSG00000111666	3.108880410280401e-23	8.663359159682912
ENSG00000103253	3.1934325211813114e-23	8.439536436949535
ENSG00000130255	6.623519837219868e-23	8.940270065592774
ENSG00000151287	9.114361086362658e-23	7.724817405104953
ENSG00000177628	9.611491152927676e-23	8.867395571665647
ENSG00000120280	1.4574634721589103e-22	8.726151771036463
ENSG00000121797	1.577726668852734e-22	8.333535368170994
ENSG00000172365	1.619958317222169e-22	3.5558264758449076
ENSG00000102158	1.6383984604265715e-22	8.924075733608968
ENSG00000173207	1.8836552351822355e-22	8.610727580735544
ENSG00000114391	1.8836552351822355e-22	8.940270065592774
ENSG00000157625	1.9559629209820076e-22	8.730736108094137
ENSG00000175395	2.0310178528990278e-22	8.311562184016593
ENSG00000188959	2.1897864051773634e-22	5.353937291822408
ENSG00000198353	2.2482096989210644e-22	5.198755154876638
ENSG00000102316	2.2482096989210644e-22	8.895735652637308
ENSG00000177917	2.423773390685523e-22	8.667943496740586
ENSG00000232533	3.0819478104147995e-22	6.887959882260411
ENSG00000264920	3.1996676218757434e-22	7.461331801877122
ENSG00000133872	3.235843860988835e-22	8.93217289960087
ENSG00000226833	3.321837440064782e-22	4.817766247980637
ENSG00000171792	3.4486236908036448e-22	8.576810804415375
ENSG00000144040	3.9607958769843405e-22	8.64212388641232
ENSG00000271133	4.0204876984884216e-22	7.65603296828255
ENSG00000255086	4.0658402119744236e-22	3.5279994369427126
ENSG00000131386	4.111699139301487e-22	6.233746140547216
ENSG00000260625	4.220704237563518e-22	6.279669404221266
ENSG00000107816	4.220704237563518e-22	8.61378380544066
ENSG00000109046	4.430786586562923e-22	8.867395571665647
ENSG00000229766	4.668614562043903e-22	6.067130950463516
ENSG00000104219	4.668614562043903e-22	8.825381629353576
ENSG00000144589	5.839418773065449e-22	8.69376310706885
ENSG00000102871	6.456987758720587e-22	8.830422570640364
ENSG00000105640	7.892557099699284e-22	8.944318648588725
ENSG00000187824	8.822238752745683e-22	8.389425328645562
ENSG00000255760	9.05430640181561e-22	5.938853549549072
ENSG00000136942	9.860187741956715e-22	8.940270065592774
ENSG00000086619	1.0385070325632578e-21	8.87549273765755
ENSG00000053371	1.050109333935475e-21	8.524433672875038
ENSG00000078061	1.118320509067697e-21	8.849673127329284
ENSG00000131188	2.2124053511839392e-21	8.392984893584455
ENSG00000142534	2.3549829784409423e-21	8.944318648588725
ENSG00000143624	2.3549829784409423e-21	8.891687069641355
ENSG00000179456	2.381071154118564e-21	8.576810804415375
ENSG00000086598	2.381071154118564e-21	8.93217289960087
ENSG00000272899	2.5343977987532665e-21	7.862821250026528
ENSG00000137818	2.7982317843964127e-21	8.948367231584678
ENSG00000113272	2.7982317843964127e-21	8.671992079736537
ENSG00000122787	3.0892160571004775e-21	7.587847317655006
ENSG00000241741	3.239807009167086e-21	6.733240426272193
ENSG00000249184	3.57616956448509e-21	6.51069771411984
ENSG00000123989	3.709329077463115e-21	8.940270065592774
ENSG00000105173	3.7502252818709695e-21	8.690706882363736
ENSG00000120805	3.805448341190547e-21	8.8714441546616
ENSG00000162244	3.8473929762164204e-21	8.948367231584678
ENSG00000168159	3.9470512040395665e-21	8.886110374292846
ENSG00000167186	3.9470512040395665e-21	8.293383135451114
ENSG00000233585	4.292829450395074e-21	5.458379225064003
ENSG00000204628	4.403896308552189e-21	8.944318648588725
ENSG00000134698	4.859574124915344e-21	8.71400602204861
ENSG00000167658	4.859574124915448e-21	8.948367231584678
ENSG00000105855	5.500251298072663e-21	7.7036119712742614
ENSG00000072195	5.766715938186603e-21	6.614309985330343
ENSG00000259514	5.9803445512226235e-21	6.694228962257177
ENSG00000166321	6.84107980891862e-21	7.901890531294035
ENSG00000114423	8.23158451795489e-21	8.548470723443716
ENSG00000204060	8.412537709018071e-21	4.566664004323113
ENSG00000147003	9.176550825711225e-21	5.461366358249612
ENSG00000245008	9.51479269368774e-21	6.499065333706903
ENSG00000108107	9.865363888622619e-21	8.944318648588725
ENSG00000180573	1.0340271345992722e-20	8.891687069641355
ENSG00000088298	1.0720912119954142e-20	8.861818876317137
ENSG00000049769	1.2431896304105286e-20	7.991899424910857
ENSG00000163673	1.3361921407832491e-20	4.306892241893337
ENSG00000198937	1.3852417229906003e-20	8.684137828724392
ENSG00000151208	1.543330901520477e-20	8.53983780339009
ENSG00000090581	1.543330901520477e-20	8.840047848984822
ENSG00000058056	1.5827135808838156e-20	8.49980857765969
ENSG00000171759	1.5827135808838156e-20	6.794137238830205
ENSG00000182220	1.7007967822553695e-20	8.857770293321186
ENSG00000147400	1.7441515416773498e-20	8.659310576686961
ENSG00000214870	1.9921272122986005e-20	7.1485030253273845
ENSG00000247735	2.0649344007225188e-20	5.533828988008077
ENSG00000219665	2.0649344007225188e-20	8.28189614751446
ENSG00000251405	2.1403725548019358e-20	7.0805137888938585
ENSG00000128165	2.2995209439236717e-20	8.843104073689938
ENSG00000178741	2.3579436648285887e-20	8.903832818629208
ENSG00000166348	2.3834291758268066e-20	8.403634944047694
ENSG00000148484	2.506010439175237e-20	8.806131072664654
ENSG00000166562	2.5973661229802968e-20	8.924075733608968
ENSG00000243926	2.820173249647944e-20	5.645098476108981
ENSG00000124795	3.105943066218722e-20	8.25029213043532
ENSG00000251249	3.383891863095169e-20	4.579494507233279
ENSG00000165891	3.4203211659947307e-20	8.358212753971284
ENSG00000230131	3.544576145449952e-20	6.085955361897623
ENSG00000125459	3.544576145450002e-20	8.734248937028365
ENSG00000196562	3.634200552444914e-20	8.89420754028475
ENSG00000177731	3.902806272757923e-20	8.902304706276652
ENSG00000115649	3.902806272757923e-20	8.839055490693989
ENSG00000179299	4.0443797789360846e-20	7.370482398677903
ENSG00000208028	4.191030186587694e-20	7.564736129027459
ENSG00000204396	4.73009048805097e-20	8.73325657873753
ENSG00000185950	4.901303173554949e-20	7.719265111028025
ENSG00000233927	4.901303173554949e-20	8.940270065592774
ENSG00000182742	4.953851881860056e-20	7.072076513413818
ENSG00000163362	5.078642087881268e-20	7.7786313414820345
ENSG00000105193	5.206540125516024e-20	8.944318648588725
ENSG00000147100	5.3186985259053286e-20	5.278350544491658
ENSG00000221413	6.065081606037714e-20	2.198793337111534
ENSG00000143603	7.088418068747097e-20	8.902304706276652
ENSG00000130810	7.088418068747349e-20	7.648834395887767
ENSG00000149273	7.608322571798314e-20	8.948367231584678
ENSG00000188825	7.608322571798422e-20	7.027863557984559
ENSG00000052126	7.882238974276377e-20	7.26833565545394
ENSG00000104852	8.888540432364524e-20	8.940270065592774
ENSG00000137154	8.983204210186302e-20	8.948367231584678
ENSG00000081760	9.986409944312753e-20	8.682073962310112
ENSG00000260219	1.0491730500224151e-19	6.622735579722016
ENSG00000166816	1.1257755205806733e-19	8.327704225415452
ENSG00000101310	1.1257755205806733e-19	8.891687069641355
ENSG00000120519	1.314306073400597e-19	8.650221052404223
ENSG00000198960	1.314306073400597e-19	8.504928668779087
ENSG00000152422	1.3952303524497804e-19	8.727679883389019
ENSG00000153179	1.4100139140713224e-19	8.616304276084053
ENSG00000110002	1.4100139140713224e-19	8.735777049380923
ENSG00000149548	1.460419838929668e-19	7.266705974345824
ENSG00000102271	1.460419838929668e-19	4.1682410599128925
ENSG00000175505	1.460419838929668e-19	7.416839687115088
ENSG00000198890	1.6055877516883292e-19	8.172382249801686
ENSG00000102054	1.6804834985707786e-19	8.878013208300944
ENSG00000254343	1.6804834985707786e-19	8.280218168924764
ENSG00000006756	1.7588313065152863e-19	6.338026728013562
ENSG00000236204	1.7650055061580517e-19	6.50195102695082
ENSG00000109685	1.7836569555081621e-19	8.891687069641355
ENSG00000141441	1.8472468670136799e-19	8.241462608139893
ENSG00000141736	1.893088195571577e-19	7.9433687195443845
ENSG00000171119	1.960532846184613e-19	5.821979847346313
ENSG00000165171	2.102627988444732e-19	6.3838339625331635
ENSG00000228323	2.177446454677898e-19	6.013391400814718
ENSG00000138172	2.208105399174287e-19	8.012730384537278
ENSG00000105426	2.254895654955004e-19	7.310771404340407
ENSG00000230565	2.3679187234044606e-19	6.8345633518153655
ENSG00000136758	2.4778744650348003e-19	8.899784235633259
ENSG00000246090	2.5127114639025994e-19	8.036283971629182
ENSG00000139644	2.6293094282916514e-19	8.936221482596823
ENSG00000204390	2.6942918669926708e-19	7.234161221224057
ENSG00000104626	2.789886487951999e-19	8.395871375295428
ENSG00000153250	2.81921317560191e-19	8.907881401625161
ENSG00000071205	2.9191869516294176e-19	7.090980836233121
ENSG00000076662	2.9191869516294176e-19	8.940270065592774
ENSG00000224165	3.065062176504404e-19	6.994176914503184
ENSG00000163040	3.173647559547642e-19	5.696997587384832
ENSG00000160055	3.173647559547642e-19	8.222949962334775
ENSG00000261418	3.286033792247541e-19	8.506913385360757
ENSG00000242071	3.3205103554257056e-19	8.307461310435697
ENSG00000094804	3.4023522704332866e-19	8.63886550488512
ENSG00000088881	3.559669022592274e-19	6.376692290180641
ENSG00000160062	3.609505086134622e-19	7.697124241326752
ENSG00000101997	3.7371325439386166e-19	8.57581844612454
ENSG00000104765	3.7371325439386166e-19	8.814763992718278
ENSG00000221890	3.909736703322529e-19	4.200311971964182
ENSG00000145592	4.005917075368351e-19	8.948367231584678
ENSG00000119906	4.2937929542982986e-19	8.75601996436068
ENSG00000255224	4.554495297735858e-19	6.473227870641924
ENSG00000081913	4.554495297735858e-19	7.637303150265428
ENSG00000155792	4.602098751026987e-19	8.855249822677791
ENSG00000119979	4.66633574393008e-19	8.659846330748683
ENSG00000205078	4.66633574393008e-19	7.615101684738463
ENSG00000231327	4.715094294097446e-19	6.035314922145854
ENSG00000169239	4.715094294097446e-19	8.249507483546848
ENSG00000232070	4.764356322014089e-19	5.244175959872745
ENSG00000221983	5.231235730919927e-19	8.936221482596823
ENSG00000101577	5.231235730919927e-19	8.561608830722406
ENSG00000197016	5.359484251247677e-19	6.851378614735323
ENSG00000140750	5.684025737433134e-19	8.50744913942248
ENSG00000198380	5.684025737433134e-19	8.902304706276652
ENSG00000244165	5.743280697404722e-19	8.232979554323405
ENSG00000232995	5.823237914895942e-19	7.05234998282667
ENSG00000173208	6.526261725370857e-19	8.72011847145884
ENSG00000242021	6.685839827728528e-19	5.414174898613445
ENSG00000143578	7.338295831747956e-19	8.550991194087109
ENSG00000166268	7.4145659181160035e-19	6.711442919079945
ENSG00000135404	7.861793820631712e-19	8.940270065592774
ENSG00000188846	8.422165567230894e-19	8.940270065592774
ENSG00000171425	8.627476305799603e-19	8.69376310706885
ENSG00000147475	8.71697340482562e-19	8.792992965385965
ENSG00000175806	9.663959363816428e-19	8.403634944047694
ENSG00000235670	1.0140003025568968e-18	4.015341602656015
ENSG00000260660	1.0749295116085556e-18	6.369549718598732
ENSG00000144036	1.0860511091323082e-18	8.39813739853179
ENSG00000188419	1.1124456007221815e-18	8.635019078711252
ENSG00000131725	1.1512549274439233e-18	8.63654719106381
ENSG00000000460	1.1631564482615011e-18	7.979185508033338
ENSG00000213442	1.2329308173150283e-18	8.545950252800322
ENSG00000188971	1.2890636315449463e-18	8.625929554428513
ENSG00000203761	1.3203273033918812e-18	7.924033458442576
ENSG00000165912	1.3339542713579633e-18	8.038549994865544
ENSG00000236772	1.366293292506829e-18	4.428013652967747
ENSG00000164587	1.5880566741815838e-18	8.944318648588725
ENSG00000273002	1.948731115841214e-18	6.972586876080434
ENSG00000104738	1.9957571433917213e-18	8.715534134401166
ENSG00000258920	2.187879967410935e-18	7.897885805454953
ENSG00000233762	2.187879967410997e-18	7.891913229890348
ENSG00000242247	2.2103235240006915e-18	8.895735652637308
ENSG00000235169	2.263580156208053e-18	7.203198207713264
ENSG00000117242	2.2867906548844e-18	7.938300919009935
ENSG00000100994	2.5668522066552106e-18	8.891687069641355
ENSG00000105202	2.5668522066552106e-18	8.899784235633259
ENSG00000181191	3.18901313978258e-18	8.637082945125531
ENSG00000130159	3.529822417004669e-18	8.735777049380923
ENSG00000111602	3.565820713062428e-18	8.792457211324242
ENSG00000136643	3.700944118097197e-18	8.78489579939406
ENSG00000058404	3.8671675112428335e-18	7.072258293528124
ENSG00000213862	3.959704913499312e-18	6.672131682256988
ENSG00000144713	4.0957067494480646e-18	8.948367231584678
ENSG00000157978	4.137399695152167e-18	8.873964625304993
ENSG00000138814	4.33757662038109e-18	8.837527378341429
ENSG00000172216	4.381700450157733e-18	8.76564524270514
ENSG00000230516	4.486387497514489e-18	3.2162018482702943
ENSG00000100266	4.532006074155587e-18	8.59858183174769
ENSG00000126768	4.532006074155587e-18	8.757548076713238
ENSG00000205664	4.751023645657556e-18	7.969305782281848
ENSG00000040199	5.133747408525894e-18	8.796505794320195
ENSG00000063660	5.133747408525894e-18	7.376894049028529
ENSG00000232346	5.1858613989035174e-18	7.340920077643409
ENSG00000166896	5.25616027244696e-18	8.16267226704434
ENSG00000173171	5.3095013042723945e-18	8.517074417766942
ENSG00000080839	5.4911952933559195e-18	8.605686639448757
ENSG00000213885	5.491195293356036e-18	6.323602805221696
ENSG00000183955	5.565580273073896e-18	8.710949797343494
ENSG00000229638	5.622021264855816e-18	8.53983780339009
ENSG00000149972	5.622021264855816e-18	8.814763992718278
ENSG00000143653	5.8142715351970045e-18	8.384770275183355
ENSG00000179085	5.8142715351970045e-18	8.728672241679856
ENSG00000247982	6.013011837828593e-18	8.16785020332896
ENSG00000136710	6.218458354265174e-18	8.644644357055713
ENSG00000261400	6.218458354265174e-18	3.348853403478891
ENSG00000133195	6.4308343675138514e-18	8.719582717397117
ENSG00000187123	7.040692399036826e-18	5.341681893695064
ENSG00000234771	7.111883620573995e-18	8.715534134401166
ENSG00000182185	7.528934315967936e-18	7.444668328593262
ENSG00000166441	7.890449420088417e-18	8.940270065592774
ENSG00000233016	7.970119106942234e-18	8.761060905647467
ENSG00000231969	8.159117442837436e-18	4.028186094727837
ENSG00000203930	8.241465265712822e-18	3.773871432177272
ENSG00000068308	8.241465265712822e-18	8.85624218096863
ENSG00000170417	8.352540291918663e-18	8.245458900550897
ENSG00000196668	9.020509173837082e-18	7.395932674260257
ENSG00000124357	9.111436042729636e-18	8.845624544333333
ENSG00000188818	9.42111146862814e-18	8.346954782104374
ENSG00000183386	9.547871493928254e-18	6.683484321219679
ENSG00000243276	1.0207375547707923e-17	7.085099771618314
ENSG00000008226	1.1820751456071158e-17	8.606678997739593
ENSG00000143499	1.222117585419803e-17	8.722638942102233
ENSG00000146147	1.2343893908673799e-17	6.612504819881324
ENSG00000146066	1.2932857378356198e-17	8.815756351009115
ENSG00000078177	1.3370448842017743e-17	8.85120123968184
ENSG00000115977	1.39612353682482e-17	8.271559817533856
ENSG00000162878	1.39612353682482e-17	4.954818248227958
ENSG00000163249	1.5787461963815718e-17	8.65579774775273
ENSG00000253986	1.9519267510296213e-17	5.014900724197314
ENSG00000144567	1.9714101840124674e-17	8.853721710325235
ENSG00000171735	2.0176213016591314e-17	8.460394255823621
ENSG00000136631	2.0176213016591314e-17	8.726687525098185
ENSG00000181798	2.0649014785300792e-17	7.156477255522407
ENSG00000125462	2.0854977008477986e-17	7.794345904535582
ENSG00000143195	2.0854977008478285e-17	6.165339857492486
ENSG00000185100	2.1771166986152202e-17	6.845322689329282
ENSG00000139352	2.228084231218833e-17	6.721749304984056
ENSG00000230207	2.2802293070970466e-17	7.188363272469438
ENSG00000182050	2.4928894902619747e-17	7.081879448852415
ENSG00000159788	2.5511469808321096e-17	8.252080244775186
ENSG00000236552	2.5765239994232537e-17	8.738833274086039
ENSG00000183023	2.6021501735198745e-17	8.433019673895135
ENSG00000089220	2.662927116836601e-17	8.924075733608968
ENSG00000182899	2.662927116836601e-17	8.944318648588725
ENSG00000127946	2.7251049067154355e-17	8.424465903674118
ENSG00000147536	2.75218922837707e-17	7.356378478578559
ENSG00000196182	2.75218922837707e-17	8.843104073689938
ENSG00000179899	2.7795392355167924e-17	5.1807048504630755
ENSG00000260719	2.816423647505454e-17	8.365265271087406
ENSG00000072778	2.88213749608139e-17	8.940270065592774
ENSG00000269988	2.910761762390034e-17	5.1413049203689205
ENSG00000105894	3.139739082610738e-17	7.237174140697075
ENSG00000104205	3.212892787234977e-17	8.44830079742071
ENSG00000101868	3.212892787234977e-17	8.599574190038526
ENSG00000215301	3.287728377675181e-17	8.944318648588725
ENSG00000120256	3.431301615939545e-17	8.326509710302535
ENSG00000112531	3.712803796196037e-17	8.8714441546616
ENSG00000111859	3.836715778471383e-17	8.891687069641355
ENSG00000166428	3.874679023803835e-17	7.871553196669761
ENSG00000116497	3.9647077465964267e-17	8.860290763964581
ENSG00000140451	3.9647077465964267e-17	8.75601996436068
ENSG00000172955	4.192034698949707e-17	6.208949056044487
ENSG00000178922	4.331716356468255e-17	8.627914271010185
ENSG00000151229	4.331716356468255e-17	8.486213866151887
ENSG00000240298	4.432216788941962e-17	5.685712478357448
ENSG00000273382	4.4759896723776066e-17	6.1802028311035135
ENSG00000176732	4.6250034726215555e-17	6.092609503939671
ENSG00000149295	4.6706548403364267e-17	5.679034911100813
ENSG00000170899	4.7322157674064646e-17	8.373819041308423
ENSG00000270036	4.8896434750880436e-17	4.3183155971067615
ENSG00000040341	5.220165513943378e-17	8.726151771036463
ENSG00000244436	5.2716095784115695e-17	2.768063037968286
ENSG00000257543	5.518374587977421e-17	5.909358979932493
ENSG00000167614	5.645997474537375e-17	7.044922687046529
ENSG00000118816	5.757703696978549e-17	8.93217289960087
ENSG00000165804	6.349794244613724e-17	8.242657123252812
ENSG00000204219	6.43314833952433e-17	6.804306132704625
ENSG00000197180	6.581624083532607e-17	6.803061457930035
ENSG00000166295	6.646287041181118e-17	8.883589903649453
ENSG00000137876	6.799615375759466e-17	8.911929984621112
ENSG00000272129	6.866391222119438e-17	6.162391796467802
ENSG00000229278	6.866391222119438e-17	3.8095712696940476
ENSG00000162607	7.328400795986453e-17	8.810715409722327
ENSG00000144026	7.328400795986453e-17	8.677033021023325
ENSG00000250148	7.497245015895641e-17	2.4265963904135646
ENSG00000081721	7.497245015895641e-17	8.745402327725383
ENSG00000150281	8.001097358270665e-17	5.724021151667182
ENSG00000145050	8.649975695422695e-17	8.920027150613016
ENSG00000137563	8.734651709599146e-17	8.826373987644413
ENSG00000101003	8.820145522552518e-17	7.957677361536127
ENSG00000184164	9.022855299721392e-17	8.910401872268555
ENSG00000249348	9.111131767979199e-17	7.690567365713514
ENSG00000186056	9.230160581354234e-17	8.428462196085125
ENSG00000127920	9.230160581354366e-17	7.466637956197417
ENSG00000260521	9.320437862211219e-17	6.037403841414606
ENSG00000100206	9.627700258827037e-17	6.259798150143228
ENSG00000226926	1.007472253806339e-16	4.457727098192138
ENSG00000012174	1.0173144899411524e-16	8.696819331773968
ENSG00000170502	1.0995440367797399e-16	8.743672058550741
ENSG00000182054	1.223409618413776e-16	8.911929984621112
ENSG00000185339	1.235330281157203e-16	8.73325657873753
ENSG00000260352	1.239329244570446e-16	5.037236775342004
ENSG00000169116	1.25140292359628e-16	8.920027150613016
ENSG00000143768	1.25140292359628e-16	6.813437838768834
ENSG00000162836	1.263592634283876e-16	8.641588132350599
ENSG00000158714	1.3654215658882496e-16	6.512946651393837
ENSG00000152402	1.3787062858054464e-16	7.660479282960824
ENSG00000189233	1.4377623002500712e-16	8.829430212349527
ENSG00000218175	1.4705882628782401e-16	8.44870511106488
ENSG00000168556	1.4896767727546478e-16	8.450566820657077
ENSG00000137309	1.5041533705136846e-16	8.848145014976726
ENSG00000143870	1.5041533705136846e-16	8.920027150613016
ENSG00000133640	1.5041533705136846e-16	3.7834696696604047
ENSG00000101940	1.553418313401475e-16	8.788408628328291
ENSG00000198056	1.5888474980476128e-16	8.427267680972204
ENSG00000115841	1.5888474980476128e-16	8.394545419764956
ENSG00000228933	1.5888474980476128e-16	5.361884347604835
ENSG00000181524	1.6250735815305666e-16	8.262188986596424
ENSG00000100373	1.6728494042280238e-16	4.018517804775438
ENSG00000156427	1.678242611624123e-16	5.76501274301238
ENSG00000213625	1.7331269687141002e-16	8.887638486645404
ENSG00000198856	1.789781188759835e-16	8.891687069641355
ENSG00000232940	1.9271115791811094e-16	6.236340126893364
ENSG00000122882	1.970934317632861e-16	8.726687525098185
ENSG00000269696	2.0157397683090217e-16	4.2520809779632085
ENSG00000120093	2.0549430494123827e-16	7.220325290743932
ENSG00000222020	2.054943049412412e-16	7.310666330662977
ENSG00000160293	2.0615496498671987e-16	8.216629801522181
ENSG00000162913	2.1016315160919953e-16	6.30125699975984
ENSG00000101052	2.1016315160919953e-16	8.517610171828663
ENSG00000272156	2.1016315160919953e-16	5.716745192574317
ENSG00000115966	2.1016315160919953e-16	8.82385351700102
ENSG00000186187	2.128778814875932e-16	7.533392113935628
ENSG00000131153	2.1701495690135056e-16	8.04392453339197
ENSG00000272667	2.2194185774336734e-16	6.616078838185397
ENSG00000180815	2.2194185774336734e-16	5.230404006301498
ENSG00000079616	2.2194185774336734e-16	8.791464853033405
ENSG00000204186	2.2697905785882227e-16	8.81323588036572
ENSG00000158828	2.2917222418469157e-16	8.509433856004152
ENSG00000150967	2.3437122911962396e-16	8.859298405673744
ENSG00000184381	2.3437122911962396e-16	8.785888157684896
ENSG00000213513	2.4200075939225525e-16	4.105057841362915
ENSG00000158716	2.5800217008372305e-16	8.415780693035549
ENSG00000239815	2.638456486918881e-16	6.17324643202059
ENSG00000134779	2.750462190668807e-16	8.656790106043568
ENSG00000169857	2.839799794037729e-16	8.749450910721334
ENSG00000259560	2.931998136917525e-16	5.6989872756638915
ENSG00000173153	2.9696986051591133e-16	8.81323588036572
ENSG00000251535	2.9982873372591486e-16	2.892296301754001
ENSG00000246089	2.9982873372591486e-16	7.961260906874889
ENSG00000255516	3.1959387187808393e-16	3.3534569611895564
ENSG00000163931	3.299528799857032e-16	8.895735652637308
ENSG00000108828	3.3418858683632814e-16	8.810715409722327
ENSG00000134109	3.3418858683632814e-16	8.936221482596823
ENSG00000174989	3.483284057628211e-16	8.801090131377867
ENSG00000233379	3.5618488021319e-16	5.114417740818662
ENSG00000221968	4.0070664648201644e-16	8.656790106043568
ENSG00000156042	4.097268412635489e-16	8.199448665827818
ENSG00000116957	4.097268412635489e-16	8.617832388436613
ENSG00000222375	4.1761759754820306e-16	5.16225292899016
ENSG00000149346	4.1761759754820306e-16	7.244270631382029
ENSG00000170540	4.1761759754820306e-16	8.802618243730425
ENSG00000225573	4.311031741573427e-16	7.182027645686594
ENSG00000214717	4.3661684870930603e-16	8.619360500789169
ENSG00000180098	4.4079768536052177e-16	8.574290333771982
ENSG00000214612	4.4079768536052177e-16	5.95124555109052
ENSG00000095002	4.4079768536052177e-16	8.64212388641232
ENSG00000047365	4.50707113164053e-16	8.63043474165358
ENSG00000262468	4.59375519942889e-16	8.017719035239121
ENSG00000110700	4.802462948801374e-16	8.936221482596823
ENSG00000118473	4.802462948801374e-16	5.5430247713387475
ENSG00000267169	4.848388002015712e-16	7.5228776075328065
ENSG00000116852	4.957237338098353e-16	8.833478795345478
ENSG00000073150	5.004621459680727e-16	6.185185292770493
ENSG00000251417	5.068495655152259e-16	6.675526076619816
ENSG00000112812	5.231719319425596e-16	8.758540435004074
ENSG00000258847	5.231719319425596e-16	3.91624797467655
ENSG00000153048	5.281689402792694e-16	8.515010551352661
ENSG00000008086	5.451679489875016e-16	8.02095055751866
ENSG00000102007	5.451679489875016e-16	8.891687069641355
ENSG00000137337	5.451679489875016e-16	8.818276821652509
ENSG00000169189	5.753128102763017e-16	8.681617358080997
ENSG00000083845	5.938066984022647e-16	8.944318648588725
ENSG00000170889	6.467189176140528e-16	8.948367231584678
ENSG00000187741	6.674736512223792e-16	8.557024493664732
ENSG00000075568	7.109728508111299e-16	8.899784235633259
ENSG00000120860	7.109728508111299e-16	8.687650657658622
ENSG00000227372	7.109728508111299e-16	8.678561133375881
ENSG00000270681	7.268484784718926e-16	7.18381065602651
ENSG00000138674	7.815122186129396e-16	8.924075733608968
ENSG00000237595	8.16749742922386e-16	6.425682527540551
ENSG00000132704	8.245020146003957e-16	8.895735652637308
ENSG00000134318	8.245020146003957e-16	8.777790991692996
ENSG00000135677	8.245020146003957e-16	8.863346988669695
ENSG00000115875	8.428738788288511e-16	8.928124316604919
ENSG00000069329	8.508705385937448e-16	8.84715265668589
ENSG00000184258	8.97617972901763e-16	4.174731144864242
ENSG00000235280	9.17594765345683e-16	5.693595313598637
ENSG00000258178	9.17594765345696e-16	4.229516876148558
ENSG00000228748	9.26289830592414e-16	4.946841956843606
ENSG00000121858	9.380097161723263e-16	8.819804934005067
ENSG00000164346	9.468954494575265e-16	8.903832818629208
ENSG00000159259	9.771180908799167e-16	7.890809307938964
ENSG00000237434	9.988377675637679e-16	4.2526155651490845
ENSG00000177283	1.0306937638330754e-15	5.378124619157271
ENSG00000245954	1.0635508622129607e-15	7.661041203057009
ENSG00000256287	1.1112918154616203e-15	3.2420246665277688
ENSG00000224032	1.1217936127620876e-15	8.807659185017213
ENSG00000261231	1.2056241875922591e-15	6.045406926307016
ENSG00000008853	1.22082094893445e-15	8.630970495715301
ENSG00000160789	1.2596438499048365e-15	8.924075733608968
ENSG00000139219	1.299683156796255e-15	4.6885240814030835
ENSG00000205763	1.328454483204231e-15	7.15012423030154
ENSG00000047230	1.3536146348987872e-15	8.401650227466023
ENSG00000257221	1.396595965988741e-15	7.891913229890348
ENSG00000158555	1.4141627010514516e-15	8.43256306966602
ENSG00000088833	1.4409219193796934e-15	8.835999265988871
ENSG00000123595	1.4590380304198595e-15	8.760604301418354
ENSG00000272717	1.4590380304198595e-15	6.102556833810085
ENSG00000117411	1.4590380304198595e-15	8.753499493717287
ENSG00000260027	1.4727722653392698e-15	7.075983380972354
ENSG00000141401	1.5194797972658657e-15	8.294832097971067
ENSG00000107864	1.5530407355152405e-15	8.620352859080006
ENSG00000137054	1.6173177910748824e-15	8.779319104045552
ENSG00000123144	1.637617737217135e-15	8.8714441546616
ENSG00000099994	1.6530073043351544e-15	6.947808319539921
ENSG00000244038	1.653007304335178e-15	8.936221482596823
ENSG00000259331	1.726730881579817e-15	2.0157091329364603
ENSG00000146263	1.7429454532898506e-15	8.53306659292866
ENSG00000102265	1.7593100694218446e-15	8.870908400599877
ENSG00000116885	1.7980853836495108e-15	7.340472124598775
ENSG00000165168	1.7980853836495108e-15	8.902304706276652
ENSG00000179222	1.81496009233095e-15	8.907881401625161
ENSG00000181544	1.837702707373026e-15	7.314728901667284
ENSG00000077235	1.854943766409762e-15	8.827902099996969
ENSG00000100360	1.854943766409762e-15	8.715534134401166
ENSG00000170989	1.8723442204435875e-15	6.752421147189851
ENSG00000151553	1.895795283682741e-15	8.755027606069843
ENSG00000268584	1.895795283682741e-15	6.458235725739517
ENSG00000101400	1.91357332535306e-15	8.432844376320713
ENSG00000110492	1.9315156500556165e-15	8.882061791296895
ENSG00000197603	1.937533190302032e-15	8.654269635400174
ENSG00000198088	1.9740283755618344e-15	8.318869148539745
ENSG00000144645	2.0363648706271883e-15	8.915978567617064
ENSG00000255547	2.081150674213843e-15	3.766205068011924
ENSG00000164932	2.100640451232203e-15	8.700867914769919
ENSG00000235663	2.1269068685136494e-15	5.066436673165299
ENSG00000162869	2.1269068685136494e-15	8.718590359106281
ENSG00000165678	2.1269068685136494e-15	8.907881401625161
ENSG00000167779	2.1468188390637415e-15	5.809211740868745
ENSG00000224858	2.2145280927300418e-15	5.606524516344775
ENSG00000130811	2.2631723850525342e-15	8.898256123280701
ENSG00000137310	2.2631723850525342e-15	8.70690121434754
ENSG00000234719	2.385735588625931e-15	7.764545781592026
ENSG00000115159	2.408033293147693e-15	8.756555718422403
ENSG00000101945	2.408033293147693e-15	8.094387664755168
ENSG00000174748	2.483852469121739e-15	8.944318648588725
ENSG00000124785	2.483852469121739e-15	7.194646818026871
ENSG00000171189	2.483852469121739e-15	5.6998133728970934
ENSG00000181444	2.5620230299911155e-15	7.963526930111253
ENSG00000176208	2.5620230299911155e-15	8.266035412770291
ENSG00000116147	2.6755492186983992e-15	5.389013648739942
ENSG00000126733	2.7005136490307368e-15	3.840361655217365
ENSG00000105146	2.7596600787333362e-15	6.826776830044797
ENSG00000089692	2.7596600787333362e-15	7.9743341864976935
ENSG00000148824	2.7596600787333362e-15	8.089934768115047
ENSG00000234444	2.7596600787333362e-15	8.456933717474335
ENSG00000124098	2.7853976188140706e-15	8.662366801392077
ENSG00000198814	2.9631293784958614e-15	8.179610064492232
ENSG00000168807	2.9999939585131575e-15	8.347542826751042
ENSG00000102921	3.22090312407216e-15	8.810179655660605
ENSG00000128708	3.22090312407216e-15	8.76564524270514
ENSG00000142408	3.2508741368728362e-15	3.7933239790061117
ENSG00000047346	3.2609254086097387e-15	8.940270065592774
ENSG00000255046	3.2912633082261054e-15	4.839286623528595
ENSG00000140688	3.3527758080545747e-15	8.849673127329284
ENSG00000264349	3.4259731050101035e-15	4.671123555725705
ENSG00000124198	3.468504717051912e-15	8.906353289272603
ENSG00000257027	3.5332793604092545e-15	7.897273780408418
ENSG00000124422	3.610357261438853e-15	8.914450455264506
ENSG00000130340	3.689091308041708e-15	8.503452847011474
ENSG00000112218	3.7233501083505084e-15	8.155168700279384
ENSG00000065320	3.7233501083505084e-15	4.343432965746024
ENSG00000069493	3.959889197048787e-15	8.467499063524688
ENSG00000224738	4.0089436200992736e-15	4.855573945686983
ENSG00000137575	4.134214262782643e-15	8.839055490693989
ENSG00000165195	4.2633396760029345e-15	8.736769407671758
ENSG00000198342	4.302846340891881e-15	7.464793791163824
ENSG00000147044	4.3964365868896515e-15	8.670920571613093
ENSG00000141556	4.675029289895121e-15	8.781839574688947
ENSG00000074054	4.675029289895121e-15	8.833478795345478
ENSG00000263164	4.8207763239204005e-15	3.7770294234039072
ENSG00000147036	4.880320431844733e-15	5.408426914357714
ENSG00000204852	4.986270923969627e-15	8.72363130039307
ENSG00000064787	5.078886769839633e-15	8.180244845143564
ENSG00000212978	5.237026444248307e-15	8.153254700102245
ENSG00000262089	5.350600381191431e-15	5.747441647513662
ENSG00000176894	5.350600381191431e-15	6.210265035527647
ENSG00000082512	5.4000144960331845e-15	8.593540890460902
ENSG00000124222	5.4000144960331845e-15	8.867395571665647
ENSG00000170915	5.636622344315618e-15	6.995212932537383
ENSG00000228205	5.636622344315618e-15	7.369729634083491
ENSG00000100997	5.688637343601656e-15	8.801090131377867
ENSG00000144671	5.992444307229404e-15	4.613380680364871
ENSG00000253483	6.178562221401816e-15	5.560668279130823
ENSG00000107187	6.235499732872409e-15	4.826189373519209
ENSG00000144485	6.312221079945339e-15	7.7642729083654105
ENSG00000271344	6.508116039304523e-15	7.042791651412245
ENSG00000171241	6.628514681437758e-15	8.452015783177027
ENSG00000105467	6.9180425456342105e-15	5.194523945797356
ENSG00000167748	7.045906413750999e-15	3.9430092041157523
ENSG00000241852	7.132439275797626e-15	7.644105747173236
ENSG00000144426	7.198025055182429e-15	8.512490080709266
ENSG00000159840	7.512031275928521e-15	8.6096560726121
ENSG00000169241	7.581053458570753e-15	8.852193597972677
ENSG00000117410	7.581053458570753e-15	8.867395571665647
ENSG00000110092	7.720977051190219e-15	8.800554377316146
ENSG00000118197	7.744543663635124e-15	8.747922798368778
ENSG00000003393	7.744543663635124e-15	8.71247790969605
ENSG00000180228	7.984141045552175e-15	8.810715409722327
ENSG00000205771	8.131388365044407e-15	6.618980111281025
ENSG00000196154	8.668126424005951e-15	8.735777049380923
ENSG00000184634	8.747598458598701e-15	8.855249822677791
ENSG00000197647	8.747598458598701e-15	7.974302866411763
ENSG00000176371	8.935834532140647e-15	8.423139948143644
ENSG00000186468	9.017723138875048e-15	8.924075733608968
ENSG00000175886	9.296059145555607e-15	6.556527544089392
ENSG00000248458	9.296059145555607e-15	4.730985063623628
ENSG00000008513	9.324353760480961e-15	8.730200354032414
ENSG00000008283	9.49591128635357e-15	8.853721710325235
ENSG00000101888	9.699993453274756e-15	8.57024175077603
ENSG00000230979	9.788773909312482e-15	7.01770540442617
ENSG00000101057	9.999052210002338e-15	8.709957439052657
ENSG00000241469	9.99905221000248e-15	2.8205079326593316
ENSG00000188153	9.99905221000248e-15	8.127964357144732
ENSG00000180998	1.0307186956073826e-14	6.608782112105019
ENSG00000158710	1.0307186956073826e-14	8.911929984621112
ENSG00000156313	1.062466862400787e-14	8.286023880343018
ENSG00000187243	1.062466862400787e-14	4.215128909370577
ENSG00000204682	1.085261622499506e-14	3.7741293741393784
ENSG00000165689	1.0951776095096823e-14	8.85120123968184
ENSG00000207954	1.1051828065382789e-14	5.799430864902771
ENSG00000269890	1.1288796428392873e-14	6.413554263567822
ENSG00000254615	1.1426446060742903e-14	8.587428441050672
ENSG00000157216	1.1426446060742903e-14	8.852193597972677
ENSG00000052850	1.1530766695065904e-14	4.74428556365323
ENSG00000204262	1.1777842725045523e-14	7.873066986845598
ENSG00000255438	1.188532162797454e-14	6.325158605848337
ENSG00000218426	1.188532162797454e-14	8.381661759893294
ENSG00000142765	1.1885321627974877e-14	8.895735652637308
ENSG00000149679	1.2250607195219715e-14	8.41073975174876
ENSG00000132128	1.2362332849791927e-14	8.779319104045552
ENSG00000183291	1.2626942813523446e-14	8.920027150613016
ENSG00000204104	1.2626942813523446e-14	8.421743276208641
ENSG00000251192	1.3014657243296906e-14	7.857408408923513
ENSG00000156140	1.3133240770944718e-14	4.1178335558000585
ENSG00000055070	1.3133240770944718e-14	8.74288185708199
ENSG00000177189	1.34140888569889e-14	8.81323588036572
ENSG00000250220	1.3700848798944286e-14	5.75534732322786
ENSG00000101294	1.382558591499913e-14	8.928124316604919
ENSG00000156976	1.429259636622206e-14	8.944318648588725
ENSG00000149256	1.429259636622206e-14	7.963160919043673
ENSG00000152582	1.4553840824173473e-14	8.785888157684896
ENSG00000076685	1.4686220555360296e-14	8.707436968409263
ENSG00000198081	1.4730610050375665e-14	8.53983780339009
ENSG00000074695	1.4864572688687356e-14	8.936221482596823
ENSG00000176871	1.4864572688687356e-14	8.57024175077603
ENSG00000089177	1.4999734714421052e-14	8.36054949361218
ENSG00000187479	1.53198365706639e-14	8.26794941294743
ENSG00000119737	1.578882307529978e-14	7.2927347239868325
ENSG00000119969	1.6271938966951434e-14	8.314416251899624
ENSG00000173581	1.6271938966951434e-14	8.526497539289315
ENSG00000249167	1.661875075700721e-14	3.5210693008328358
ENSG00000130779	1.676960285708636e-14	8.873964625304993
ENSG00000235065	1.7126853831529774e-14	7.802628259148977
ENSG00000257261	1.712685383153026e-14	7.833521224591974
ENSG00000144354	1.712685383153026e-14	5.502292907863139
ENSG00000271420	1.818937566972444e-14	2.529283867641434
ENSG00000040487	1.8354253519499076e-14	8.391620635477391
ENSG00000166224	1.8744712217047197e-14	8.638075303416368
ENSG00000223949	1.8744712217047197e-14	4.753145084628829
ENSG00000102057	1.9143346061307387e-14	7.585637805058414
ENSG00000067445	1.931673332834727e-14	7.544691034402999
ENSG00000108405	1.972733879898287e-14	8.910401872268555
ENSG00000188636	1.9905931902796282e-14	8.148796248881842
ENSG00000169679	2.032886251716421e-14	8.669471609093144
ENSG00000187151	2.0760636555356576e-14	4.675598627287308
ENSG00000180182	2.1137904974498904e-14	8.787416270037454
ENSG00000146350	2.1393158531495016e-14	7.9094986792288795
ENSG00000261739	2.1586587743989123e-14	8.699058495762669
ENSG00000057468	2.1586587743989123e-14	6.424923883515217
ENSG00000104331	2.2044643298124136e-14	8.85120123968184
ENSG00000136928	2.2243869617641674e-14	4.096148829592597
ENSG00000099326	2.2715649817168782e-14	8.883589903649453
ENSG00000214226	2.292084406786991e-14	7.788941526569259
ENSG00000011021	2.292084406786991e-14	8.580323633349606
ENSG00000101199	2.3406753236545624e-14	8.907881401625161
ENSG00000032389	2.3406753236545624e-14	8.628906629301023
ENSG00000121406	2.3688953728194788e-14	8.215388550404594
ENSG00000198521	2.3902799508929775e-14	6.9228438910026275
ENSG00000143882	2.3902799508929775e-14	8.09025993192661
ENSG00000134490	2.4118545350158218e-14	8.20245259994799
ENSG00000145087	2.4629434973618e-14	5.651391724013015
ENSG00000258056	2.4851635070706996e-14	8.073661286298636
ENSG00000224596	2.5606648915666937e-14	4.033666948070833
ENSG00000169255	2.6148547913827142e-14	6.6325147766082
ENSG00000119403	2.646325641756483e-14	8.615311917793218
ENSG00000143862	2.6942322125910706e-14	8.692234994716294
ENSG00000068394	2.7512029068696934e-14	8.565455256896273
ENSG00000272476	2.7512029068696934e-14	7.283697490289039
ENSG00000219626	2.7512029068696934e-14	7.696703461355247
ENSG00000131127	2.7842882679912007e-14	8.202654756770073
ENSG00000177600	2.83465192230113e-14	8.936221482596823
ENSG00000166025	2.8601689496282106e-14	6.835778968935534
ENSG00000131089	2.894543649427137e-14	8.742881857081988
ENSG00000163482	2.9205912285868425e-14	8.725159412745626
ENSG00000243452	2.9205912285868425e-14	8.685665941076948
ENSG00000101412	3.0090938832228984e-14	8.581395141473049
ENSG00000139537	3.0090938832228984e-14	7.632326343421328
ENSG00000223722	3.0090938832228984e-14	5.030285071684427
ENSG00000111450	3.0726110970246033e-14	8.630970495715301
ENSG00000087008	3.0726110970246033e-14	8.356749803442977
ENSG00000068438	3.1281034109332786e-14	8.821333046357623
ENSG00000116857	3.1656450988570014e-14	8.80361060202126
ENSG00000272143	3.1656450988570014e-14	5.1062906434765205
ENSG00000169016	3.261450388768859e-14	8.66488727203547
ENSG00000138780	3.261450388768859e-14	8.420365030093222
ENSG00000107863	3.330206370105089e-14	8.830958324702085
ENSG00000171469	3.3601081152924225e-14	8.764117130352583
ENSG00000139116	3.3601081152924225e-14	8.766180996766863
ENSG00000139239	3.3902740768036755e-14	8.152464498633494
ENSG00000260990	3.40038850827482e-14	5.490916665636243
ENSG00000273056	3.4309103327252293e-14	5.4583299502434555
ENSG00000131943	3.4309103327252293e-14	8.71805460504456
ENSG00000132824	3.5663172068542003e-14	8.882061791296895
ENSG00000198157	3.641393200418669e-14	8.280165878339817
ENSG00000132688	3.641393200418669e-14	7.966224528654214
ENSG00000148730	3.641393200418669e-14	8.861818876317137
ENSG00000136021	3.7180241548513295e-14	8.918499038260457
ENSG00000214274	3.751349824700594e-14	7.766765068823727
ENSG00000268362	3.830257230879764e-14	6.45444813400695
ENSG00000236914	3.830257230879764e-14	5.457216006256857
ENSG00000145194	3.864572652534171e-14	8.462378972405293
ENSG00000164620	3.864572652534171e-14	8.474120407748979
ENSG00000256594	3.864572652534198e-14	8.2509564460668
ENSG00000114023	3.945822981299395e-14	8.769693825701092
ENSG00000256757	3.9811570474873355e-14	4.25923959500983
ENSG00000134339	3.9811570474873355e-14	4.387738336468541
ENSG00000181163	4.064818675717524e-14	8.948367231584678
ENSG00000143554	4.1873443716755877e-14	8.767173355057698
ENSG00000103174	4.1873443716755877e-14	8.495839144496347
ENSG00000115758	4.275267707994597e-14	8.928124316604919
ENSG00000270673	4.313502993040574e-14	6.934460404611753
ENSG00000120798	4.313502993040574e-14	8.727679883389019
ENSG00000197557	4.313502993040574e-14	8.216916662757152
ENSG00000126249	4.4040321915975894e-14	8.105215891640624
ENSG00000135253	4.4434004105570704e-14	8.548470723443716
ENSG00000149823	4.4964305304485914e-14	8.890158957288799
ENSG00000197256	4.5771455246167245e-14	8.536377265040807
ENSG00000182749	4.631745910016238e-14	7.977684254928442
ENSG00000132589	4.673116340304846e-14	8.863346988669695
ENSG00000179195	4.714850350306321e-14	8.899784235633259
ENSG00000173064	4.714850350306321e-14	8.845624544333333
ENSG00000250978	4.7288430246598214e-14	3.655634806921549
ENSG00000273314	4.8136613242464226e-14	6.745534583878192
ENSG00000100316	4.8136613242464226e-14	8.948367231584678
ENSG00000151414	4.914509419979396e-14	8.844096431980775
ENSG00000143514	4.914509419979396e-14	8.750443269012171
ENSG00000173221	5.017435918503767e-14	8.928124316604919
ENSG00000146904	5.017435918503803e-14	5.429113880499085
ENSG00000143401	5.062193924861679e-14	8.855249822677791
ENSG00000180660	5.1681628121675595e-14	6.838094673226531
ENSG00000180592	5.3233431412004486e-14	5.025585052454798
ENSG00000118181	5.48310621708596e-14	8.944318648588725
ENSG00000160783	5.531948560475274e-14	8.39434326294287
ENSG00000164924	5.531948560475274e-14	8.928124316604919
ENSG00000227838	5.597738173911369e-14	3.043846322399584
ENSG00000094975	5.6475850378334893e-14	8.891687069641355
ENSG00000109501	5.6475850378334893e-14	8.892679427932192
ENSG00000136715	5.748592630665586e-14	8.75250713542645
ENSG00000233220	5.765599174990447e-14	5.100151787291823
ENSG00000260144	5.765599174990447e-14	6.038853843638544
ENSG00000126217	5.816916391062073e-14	7.658500771533577
ENSG00000175697	5.991240959906082e-14	5.394571556917747
ENSG00000224545	6.116316437395256e-14	2.910542628214924
ENSG00000242732	6.170703431822946e-14	7.914512761268004
ENSG00000140988	6.355452610375934e-14	8.940270065592774
ENSG00000126107	6.411931037681324e-14	8.802082489668702
ENSG00000187098	6.545641530074869e-14	7.830681478885666
ENSG00000260296	6.682094520431029e-14	7.292749046163555
ENSG00000072501	6.74142757435532e-14	8.848145014976726
ENSG00000153446	6.821345289127868e-14	3.7694218552128533
ENSG00000248544	6.821345289127868e-14	6.331728796056044
ENSG00000095752	6.881894583850398e-14	6.098526299721255
ENSG00000147121	6.942972596780482e-14	8.336793749698192
ENSG00000170890	7.29928945674914e-14	3.8389525296867086
ENSG00000167393	7.29928945674914e-14	8.61783238843661
ENSG00000143443	7.385708843023908e-14	8.297352568614459
ENSG00000172568	7.385708843023961e-14	6.437654536811401
ENSG00000184925	7.451183220319584e-14	7.650095523762356
ENSG00000132780	7.517228561071824e-14	8.8714441546616
ENSG00000136636	7.606185645084907e-14	8.835006907698036
ENSG00000180881	7.673582336482561e-14	8.037426196157156
ENSG00000223797	7.673582336482561e-14	7.576064817298899
ENSG00000102001	7.673582336482561e-14	7.3434210056981675
ENSG00000107902	7.741566464681164e-14	8.452551537238747
ENSG00000169184	7.764359250839307e-14	8.038954308509714
ENSG00000259436	7.902508921297366e-14	8.098286381513981
ENSG00000005189	7.902508921297366e-14	7.608608567915564
ENSG00000103544	7.972487755697013e-14	8.768165713348534
ENSG00000138286	7.995949232932248e-14	8.665423026097193
ENSG00000269533	7.995949232932361e-14	4.106050520716393
ENSG00000136149	8.138151206626999e-14	7.914440593926058
ENSG00000049768	8.380702752379074e-14	5.020300929349753
ENSG00000116668	8.554706203629623e-14	8.734784691090086
ENSG00000139641	8.554706203629623e-14	8.915978567617064
ENSG00000100991	8.887335396296674e-14	8.8714441546616
ENSG00000197958	8.887335396296674e-14	8.936221482596823
ENSG00000102409	8.992219088102927e-14	8.675504908670767
ENSG00000187091	8.992219088102927e-14	8.578874670829654
ENSG00000006704	9.071680026387382e-14	5.895558500291397
ENSG00000164039	9.071680026387382e-14	8.083737614291929
ENSG00000173744	9.151831605616263e-14	8.792457211324242
ENSG00000238061	9.259784911682728e-14	6.053759625968198
ENSG00000078369	9.818625719955308e-14	8.907881401625161
ENSG00000170049	9.905264558550727e-14	6.463091400530633
ENSG00000232712	1.0410610591428074e-13	5.655275292103981
ENSG00000178852	1.0410610591428074e-13	8.34092148252675
ENSG00000179029	1.05331527959134e-13	8.60820711009215
ENSG00000091428	1.062598950650128e-13	8.806666826726374
ENSG00000147852	1.0625989506501354e-13	6.99291035034623
ENSG00000116791	1.0625989506501354e-13	8.734248937028365
ENSG00000262155	1.0814084002556223e-13	4.660347461620597
ENSG00000232648	1.1265800631025279e-13	5.053613704235976
ENSG00000114942	1.159976749968206e-13	8.948367231584678
ENSG00000171428	1.1943467449797932e-13	7.8371132033588085
ENSG00000116977	1.2083734844726406e-13	8.772214296344485
ENSG00000198860	1.2083734844726406e-13	8.802618243730425
ENSG00000136731	1.2550887315556436e-13	8.915978567617064
ENSG00000122026	1.2809742044479965e-13	8.940270065592774
ENSG00000140367	1.2809742044479965e-13	8.8714441546616
ENSG00000162409	1.3035791425105396e-13	3.3370910998708982
ENSG00000196998	1.3188665902842417e-13	8.801090131377867
ENSG00000138279	1.3188665902842417e-13	8.863346988669695
ENSG00000134955	1.3304477593610535e-13	7.869540169903011
ENSG00000155592	1.3304477593610535e-13	8.102739278154102
ENSG00000183943	1.3343303307828014e-13	8.438341921836614
ENSG00000143575	1.346045028975547e-13	8.907881401625161
ENSG00000272016	1.3578608657332849e-13	6.708936069464942
ENSG00000123570	1.3578608657332849e-13	6.945088120341906
ENSG00000236998	1.3858293007063558e-13	5.493552588686709
ENSG00000267193	1.3858293007063558e-13	3.6693373569644545
ENSG00000138036	1.3979885023391449e-13	8.396863733586265
ENSG00000150938	1.3979885023391449e-13	7.7939660218716105
ENSG00000137747	1.41025261211012e-13	5.654540405182943
ENSG00000230067	1.4267694870323489e-13	4.784394413075227
ENSG00000267166	1.4817741793955574e-13	7.006032725994766
ENSG00000109466	1.4817741793955786e-13	8.554837620260976
ENSG00000137478	1.4860906637124735e-13	8.899784235633259
ENSG00000144460	1.5704934743529546e-13	6.3774095934991495
ENSG00000206549	1.6838716437996972e-13	6.387933791195799
ENSG00000068912	1.6985980770677054e-13	8.915978567617064
ENSG00000164741	1.6985980770677054e-13	8.150476705790519
ENSG00000226029	1.7184304910451092e-13	6.295487257289186
ENSG00000089876	1.7334540673604132e-13	8.678561133375881
ENSG00000230852	1.7690131880445832e-13	2.164112111883876
ENSG00000110080	1.7844714979440243e-13	7.659302166285925
ENSG00000271430	1.8909756571897482e-13	8.393553061474119
ENSG00000111452	1.8909756571897482e-13	7.021802132880218
ENSG00000177888	1.9297093798145415e-13	8.680089245728439
ENSG00000164904	1.9465473983905866e-13	8.396204972535067
ENSG00000163382	1.9465473983905866e-13	8.8714441546616
ENSG00000137177	1.9465473983905866e-13	7.591928765059229
ENSG00000231500	1.9465473983906073e-13	8.948367231584678
ENSG00000171365	2.003724234665075e-13	8.105918509848694
ENSG00000258118	2.0095319403158719e-13	2.7067584333422863
ENSG00000165006	2.0270545508635706e-13	8.783367687041503
ENSG00000157870	2.0625516894815914e-13	8.40669116875281
ENSG00000154479	2.086555282223271e-13	6.276833531470982
ENSG00000180530	2.086555282223271e-13	8.340973773111697
ENSG00000170043	2.104738030048679e-13	8.737305161733481
ENSG00000233080	2.1477725004750646e-13	5.055701175982294
ENSG00000164334	2.1477725004750646e-13	3.9497085250909985
ENSG00000115286	2.1664796147697332e-13	8.798033906672751
ENSG00000104979	2.210754826999352e-13	8.863346988669695
ENSG00000267868	2.2107548269993833e-13	3.465177483085467
ENSG00000211460	2.2953530383746334e-13	8.835999265988871
ENSG00000141232	2.3220178385674063e-13	8.81323588036572
ENSG00000100246	2.342216081963432e-13	8.072791934997277
ENSG00000251680	2.369415999679877e-13	4.154867909534428
ENSG00000123130	2.3900195159306873e-13	8.651749164756781
ENSG00000162267	2.4599782383446477e-13	6.643635416062111
ENSG00000106211	2.531949304236789e-13	8.8714441546616
ENSG00000129353	2.5539414864037246e-13	8.727679883389019
ENSG00000273145	2.5539414864037246e-13	6.411082637122233
ENSG00000254754	2.5835567649320005e-13	2.7562894953068384
ENSG00000249453	2.5835567649320005e-13	5.6463701499634515
ENSG00000153774	2.605989544571186e-13	8.335265637345636
ENSG00000178026	2.605989544571186e-13	7.292496742907139
ENSG00000232324	2.605989544571186e-13	3.55782173197092
ENSG00000138085	2.636198038433027e-13	8.895735652637308
ENSG00000026103	2.6590800830508907e-13	7.786858117566346
ENSG00000231007	2.6821573644578654e-13	6.260078181453329
ENSG00000223725	2.6821573644578654e-13	5.395411046332685
ENSG00000229914	2.6821573644578654e-13	6.506903260573233
ENSG00000172661	2.6821573644578654e-13	8.624937196137678
ENSG00000132781	2.705431518668615e-13	8.526699696111402
ENSG00000147251	2.7367728237447737e-13	8.75601996436068
ENSG00000270012	2.7367728237447737e-13	7.651252070467054
ENSG00000103111	2.7605127858679236e-13	8.798569660734474
ENSG00000270110	2.8166961668085847e-13	5.454845759850323
ENSG00000233912	2.924034869703219e-13	8.166067643569372
ENSG00000125691	2.983487885542492e-13	8.944318648588725
ENSG00000107959	2.9834878855425133e-13	8.860290763964581
ENSG00000162616	3.0179929210205153e-13	8.565455256896273
ENSG00000136044	3.04412885787421e-13	8.744409969434548
ENSG00000251286	3.044128857874232e-13	2.3978591722009575
ENSG00000268592	3.070487265867321e-13	4.462879988719218
ENSG00000265451	3.1059810924705416e-13	6.930297799979171
ENSG00000136521	3.1328658581173873e-13	8.87549273765755
ENSG00000233230	3.196489786606769e-13	7.4179410643870485
ENSG00000105649	3.224144442414197e-13	7.632189014255127
ENSG00000198755	3.252034258673213e-13	8.936221482596823
ENSG00000259026	3.3853542108698806e-13	4.527140508018408
ENSG00000129214	3.414614170371578e-13	4.857575136114173
ENSG00000197747	3.414614170371578e-13	8.779319104045552
ENSG00000272970	3.414614170371578e-13	4.409630747884926
ENSG00000143498	3.414614170371578e-13	8.30180546525458
ENSG00000116871	3.454014455107494e-13	8.814228238656558
ENSG00000179057	3.48385761405349e-13	6.13935568985039
ENSG00000162522	3.513954196371369e-13	8.339849974403307
ENSG00000226200	3.513954196371369e-13	8.234051062446849
ENSG00000044446	3.647353070807689e-13	8.747922798368778
ENSG00000111276	3.7641073395705546e-13	8.891687069641355
ENSG00000117215	3.7965819276244155e-13	7.517329105957414
ENSG00000185666	3.840310095560691e-13	3.8015000628403746
ENSG00000138796	3.906832102036791e-13	8.710493193114377
ENSG00000156650	3.906832102036791e-13	8.815756351009115
ENSG00000226237	3.9405165328575644e-13	7.130411064222896
ENSG00000153291	3.9518079860781135e-13	7.033476084136435
ENSG00000083067	4.0664861518789245e-13	6.704318486746704
ENSG00000271086	4.101523002348634e-13	4.596741856370172
ENSG00000175279	4.1368565202458856e-13	7.138687864256011
ENSG00000133135	4.1368565202458856e-13	3.9219774703947348
ENSG00000142327	4.1487007113408207e-13	8.867395571665647
ENSG00000196659	4.1844336257863326e-13	8.049703385562562
ENSG00000261251	4.1844336257863326e-13	4.9119044122307285
ENSG00000189362	4.220468993729972e-13	8.613248051378937
ENSG00000104687	4.2568093286712643e-13	8.7752705210496
ENSG00000272677	4.3057418844011394e-13	6.105133002521893
ENSG00000102931	4.3057418844011394e-13	8.721110829749675
ENSG00000231028	4.4305049137888394e-13	5.606748566618168
ENSG00000128641	4.4305049137888394e-13	8.502291079894862
ENSG00000267390	4.4305049137888394e-13	6.896241266225338
ENSG00000068784	4.5199462268873895e-13	8.69727593600308
ENSG00000179862	4.558819276891979e-13	6.602401184672381
ENSG00000051108	4.558819276891979e-13	8.948367231584678
ENSG00000166200	4.558819276891979e-13	8.891687069641355
ENSG00000189343	4.558819276891979e-13	8.920027150613016
ENSG00000204131	4.59802085719914e-13	6.316161304267787
ENSG00000176896	4.59802085719914e-13	8.349475252747768
ENSG00000247373	4.650805392676248e-13	7.558576609444195
ENSG00000155660	4.650805392676248e-13	8.940270065592774
ENSG00000105676	4.731100675905531e-13	8.76564524270514
ENSG00000163875	4.785386159841313e-13	8.785888157684896
ENSG00000259891	4.867964081889394e-13	6.942694899769855
ENSG00000237991	4.881862559373678e-13	6.507555058543784
ENSG00000237212	4.966076116714426e-13	5.398888487880905
ENSG00000135116	5.023009952288277e-13	6.000484070643742
ENSG00000260855	5.168165962188192e-13	4.25191600171959
ENSG00000143815	5.257230054031968e-13	8.804602960312097
ENSG00000116127	5.257230054031968e-13	8.806666826726374
ENSG00000270006	5.257230054031968e-13	6.003802392273347
ENSG00000086730	5.272220000881444e-13	8.814763992718278
ENSG00000158458	5.317442309706213e-13	8.411529953217512
ENSG00000119326	5.363045757088929e-13	8.586436082759835
ENSG00000089280	5.409033496387979e-13	8.928124316604919
ENSG00000205143	5.424448689730463e-13	5.150576369540323
ENSG00000175602	5.517850595311561e-13	8.83195068299292
ENSG00000120784	5.517850595311561e-13	6.300809839831755
ENSG00000165533	5.628818243011427e-13	8.391287038237756
ENSG00000259959	5.677044446414165e-13	8.285997021095357
ENSG00000202078	5.741978151358433e-13	4.623101202573574
ENSG00000234498	5.791156860013761e-13	6.272387440797969
ENSG00000135093	5.907522502183306e-13	8.383927783129659
ENSG00000273008	5.907522502183306e-13	6.55478823497682
ENSG00000097046	5.958094046811298e-13	8.325236045357006
ENSG00000069712	6.077754535271614e-13	7.066153190485539
ENSG00000234377	6.0777545352717e-13	5.618817851417386
ENSG00000185267	6.129757623337396e-13	8.138386323648911
ENSG00000254650	6.129757623337396e-13	5.644780505804539
ENSG00000104998	6.147188956902914e-13	8.781839574688947
ENSG00000223704	6.182197879286991e-13	7.5909004457559215
ENSG00000103160	6.199775735672457e-13	8.613045894556853
ENSG00000118898	6.252804498571535e-13	6.7628604133012775
ENSG00000177096	6.252804498571535e-13	8.458584836816373
ENSG00000166484	6.306278891894222e-13	8.41631644709727
ENSG00000239268	6.506224006956207e-13	4.503119240276124
ENSG00000100626	6.56182709399214e-13	4.764058681973384
ENSG00000224616	6.561827093992163e-13	6.196855704654573
ENSG00000155130	6.617897037823279e-13	8.920027150613016
ENSG00000124313	6.617897037823279e-13	8.618288992665725
ENSG00000135913	6.617897037823279e-13	8.47506047545487
ENSG00000166483	6.617897037823279e-13	8.470019534168081
ENSG00000129691	6.67443768584249e-13	8.638611057478089
ENSG00000108061	6.75056413110283e-13	8.759076189065794
ENSG00000151640	6.808218226061887e-13	5.52549793536727
ENSG00000243224	6.808218226061912e-13	6.470921380335458
ENSG00000225855	6.808218226061912e-13	8.267844831777541
ENSG00000185567	7.003914765674447e-13	5.09594381145636
ENSG00000236830	7.003914765674447e-13	4.359520614035875
ENSG00000251478	7.083731710875831e-13	2.8275561505103624
ENSG00000144895	7.144180281107947e-13	8.903832818629208
ENSG00000103148	7.205135610895386e-13	8.690706882363736
ENSG00000158427	7.287204888077267e-13	7.7548354646663125
ENSG00000143761	7.349358929963133e-13	8.936221482596823
ENSG00000213609	7.349358929963133e-13	6.523781418894236
ENSG00000207146	7.349358929963133e-13	3.836457998120214
ENSG00000254966	7.496417726821161e-13	5.0383661191300915
ENSG00000103496	7.711529071207073e-13	8.680624999790162
ENSG00000273107	7.777236959697539e-13	4.823449600729754
ENSG00000273301	7.777236959697539e-13	6.295246109507779
ENSG00000237292	7.865703814699268e-13	4.165253242035547
ENSG00000130720	7.865703814699352e-13	2.638909728255054
ENSG00000240342	7.932702073366072e-13	8.402897033163887
ENSG00000094914	8.068384993928234e-13	8.776798633402159
ENSG00000239183	8.323084246433138e-13	5.952739718520134
ENSG00000226086	8.393907888789992e-13	5.370516199066577
ENSG00000210196	8.393907888789992e-13	8.844096431980775
ENSG00000085465	8.393907888789992e-13	8.123263499788548
ENSG00000078725	8.465323529376432e-13	4.283250596355379
ENSG00000106006	8.561473668482608e-13	4.930839551349465
ENSG00000181418	8.561473668482608e-13	7.474060040931362
ENSG00000008869	8.634289590590868e-13	8.859298405673744
ENSG00000114270	9.058551598880189e-13	8.403889391454724
ENSG00000170581	9.13551849838541e-13	8.907881401625161
ENSG00000172362	9.239141155895588e-13	3.439393029580907
ENSG00000241556	9.239141155895588e-13	6.3618961453702925
ENSG00000156535	9.23914115589562e-13	6.9152457128662395
ENSG00000158793	9.317615071175973e-13	8.706444610118426
ENSG00000168028	9.503276176994116e-13	8.944318648588725
ENSG00000272663	9.66530320016332e-13	5.196066168405241
ENSG00000108774	9.774825686881703e-13	8.540830161680928
ENSG00000242712	9.969431070109766e-13	5.214277129184547
ENSG00000255353	1.0053993840885246e-12	5.633856220189134
ENSG00000143412	1.005399384088546e-12	8.224849974503561
ENSG00000188559	1.013926112072643e-12	8.596597115166018
ENSG00000163517	1.0254056690998022e-12	7.810424241729186
ENSG00000137070	1.0340990302053073e-12	8.574290333771982
ENSG00000132646	1.0340990302053073e-12	8.798569660734474
ENSG00000272599	1.0340990302053073e-12	5.591281287888494
ENSG00000160752	1.054666073798876e-12	8.780311462336389
ENSG00000115524	1.0636030386551112e-12	8.936221482596823
ENSG00000003096	1.0726143821231036e-12	4.595077421285229
ENSG00000104921	1.0847462572946066e-12	8.075824179302522
ENSG00000101849	1.0847462572946066e-12	8.776798633402159
ENSG00000262703	1.0939335212811064e-12	3.7031830757706494
ENSG00000136738	1.0939335212811064e-12	8.44816935700316
ENSG00000147437	1.1156687466684555e-12	6.235469923030892
ENSG00000094916	1.1156687466684555e-12	8.826909741706134
ENSG00000099385	1.1251131854520325e-12	8.023954491638829
ENSG00000204387	1.1474566754708456e-12	8.899784235633259
ENSG00000184939	1.147456675470862e-12	8.509969610065873
ENSG00000225806	1.1571653497557133e-12	6.071800612778411
ENSG00000143258	1.1571653497557133e-12	8.776262879340436
ENSG00000242615	1.1801337996962978e-12	5.418781541184206
ENSG00000260177	1.190113960096201e-12	3.0295632088151345
ENSG00000117519	1.190113960096201e-12	8.052501276974189
ENSG00000050393	1.2035498952056654e-12	8.843104073689938
ENSG00000130985	1.2035498952056654e-12	8.920027150613016
ENSG00000268798	1.203549895205691e-12	6.26979445779332
ENSG00000172379	1.203549895205691e-12	8.412878547940819
ENSG00000182196	1.2239836062053168e-12	6.24079138169011
ENSG00000199933	1.2729966565058601e-12	4.230276774217356
ENSG00000248757	1.2873510113898862e-12	3.70589736154453
ENSG00000177383	1.3091811050336682e-12	8.822861158710182
ENSG00000163346	1.3351093536984459e-12	8.898256123280701
ENSG00000239552	1.3463752418182633e-12	3.1826606768052925
ENSG00000205832	1.3463752418182633e-12	5.6686683279558565
ENSG00000228492	1.3730266682534014e-12	7.303470929800374
ENSG00000117697	1.3730266682534014e-12	8.659846330748683
ENSG00000231193	1.3730266682534208e-12	4.8204629250962165
ENSG00000197858	1.3846066965828151e-12	8.895735652637308
ENSG00000173273	1.3962826316730038e-12	8.804400803490012
ENSG00000184992	1.3962826316730038e-12	8.678104529146768
ENSG00000196507	1.4120010811068817e-12	8.638075303416368
ENSG00000160972	1.4239038396526057e-12	8.335853681992301
ENSG00000161031	1.4239038396526057e-12	5.157039308234186
ENSG00000204923	1.4239038396526057e-12	8.4011144734043
ENSG00000167978	1.4359051265544031e-12	8.940270065592774
ENSG00000164032	1.4399275888149517e-12	8.915978567617064
ENSG00000116990	1.4520614925307037e-12	7.496091070250988
ENSG00000203705	1.4520614925307037e-12	8.683145470433555
ENSG00000120802	1.4642958013743684e-12	8.85471406861607
ENSG00000117500	1.4642958013743684e-12	8.93217289960087
ENSG00000141002	1.4766313303602953e-12	8.867395571665647
ENSG00000164122	1.4807658085199566e-12	5.990633319386744
ENSG00000072401	1.4807658085199778e-12	8.489190941024395
ENSG00000123684	1.4932375767070746e-12	8.407683527043647
ENSG00000115266	1.4932375767070958e-12	7.9561209389984935
ENSG00000185133	1.4932375767070958e-12	6.6944844258841725
ENSG00000102387	1.5355598020008134e-12	6.1422378059557605
ENSG00000150867	1.5355598020008243e-12	8.829430212349527
ENSG00000181192	1.5790594517503061e-12	8.81323588036572
ENSG00000237857	1.641998353155118e-12	7.82060515089237
ENSG00000165795	1.6558023844941418e-12	8.493827568667013
ENSG00000022277	1.669720361318901e-12	8.787416270037454
ENSG00000008294	1.7026439579729812e-12	8.855249822677791
ENSG00000017621	1.7026439579729812e-12	7.181699719439198
ENSG00000116198	1.7169484573240904e-12	8.814228238656558
ENSG00000177084	1.7507861488426847e-12	8.773742408697043
ENSG00000215595	1.785278473381904e-12	6.244314415496879
ENSG00000197279	1.7852784733819293e-12	8.17920575084806
ENSG00000134709	1.8002643655874292e-12	8.80918729736977
ENSG00000235501	1.8002643655874292e-12	5.864222527514184
ENSG00000116691	1.851114960729904e-12	8.653277277109337
ENSG00000246523	1.851114960729904e-12	4.654249450153167
ENSG00000176171	1.851114960729904e-12	8.465285330873268
ENSG00000086475	1.8562769293958842e-12	8.748915156659612
ENSG00000229414	1.8718477915622067e-12	2.8863309309653085
ENSG00000214097	1.887546888316717e-12	5.126731503012407
ENSG00000173166	1.908680284777816e-12	7.824974459888653
ENSG00000131037	1.9408167100343373e-12	7.017960872533186
ENSG00000166455	1.9408167100343373e-12	5.813641431084424
ENSG00000196867	1.9408167100343373e-12	5.780415151321085
ENSG00000226386	1.9789811087978186e-12	4.531641180401313
ENSG00000185615	2.0122792236755816e-12	5.613287626077262
ENSG00000186815	2.0122792236755816e-12	8.863346988669695
ENSG00000130312	2.0178821392511348e-12	8.819804934005067
ENSG00000182518	2.0347829546912006e-12	8.0401955596273
ENSG00000181852	2.0347829546912006e-12	8.766637600995978
ENSG00000072506	2.0518227391267605e-12	8.802082489668702
ENSG00000142279	2.0747605639181416e-12	5.55084118349778
ENSG00000271734	2.074760563918156e-12	4.10015723695318
ENSG00000233560	2.1096401407117516e-12	5.113676697602566
ENSG00000185686	2.1096401407117516e-12	7.43924326156064
ENSG00000145626	2.115509111730705e-12	3.713446543997339
ENSG00000123901	2.151061084965964e-12	6.597404978085089
ENSG00000188878	2.151061084965964e-12	8.061999000787557
ENSG00000111707	2.193280254068267e-12	8.835006907698036
ENSG00000189143	2.193280254068267e-12	5.69724352673377
ENSG00000232860	2.193280254068267e-12	6.946003113905919
ENSG00000260401	2.193280254068306e-12	7.275618743435144
ENSG00000232453	2.21162226597596e-12	6.558259739658241
ENSG00000151151	2.21162226597596e-12	8.467753510931718
ENSG00000119943	2.21162226597596e-12	8.439870034189173
ENSG00000140876	2.23011486016293e-12	5.953500398997733
ENSG00000139613	2.23011486016293e-12	8.849673127329284
ENSG00000163817	2.255007988267365e-12	5.186518809502622
ENSG00000179588	2.255007988267405e-12	8.308453668726532
ENSG00000127483	2.273856672242185e-12	8.915978567617064
ENSG00000272094	2.273856672242185e-12	5.931569181323625
ENSG00000248300	2.2992290489577718e-12	2.3879217076011354
ENSG00000177337	2.3184405453887374e-12	5.214513984656505
ENSG00000127184	2.3184405453887374e-12	8.924075733608968
ENSG00000121068	2.3378096215526185e-12	4.42419681543592
ENSG00000247011	2.337809621552635e-12	2.5906843913244075
ENSG00000215086	2.4101983406862163e-12	4.695828816666856
ENSG00000200959	2.430319710106918e-12	3.782995307038264
ENSG00000136828	2.430319710106918e-12	8.814763992718278
ENSG00000125648	2.430319710106918e-12	8.849673127329284
ENSG00000147408	2.4506059749558293e-12	8.8795413206535
ENSG00000101811	2.4506059749558293e-12	8.404504295349053
ENSG00000140948	2.471058460329481e-12	8.637082945125531
ENSG00000204311	2.471058460329481e-12	8.017894332813546
ENSG00000153789	2.5687407223937407e-12	8.145686275972787
ENSG00000130511	2.590160661658889e-12	8.654269635400174
ENSG00000175643	2.618993551249971e-12	7.542461761461365
ENSG00000173085	2.618993551249971e-12	8.407683527043647
ENSG00000260475	2.6408247728218295e-12	5.795575200841454
ENSG00000134243	2.6408247728218295e-12	8.80361060202126
ENSG00000166913	2.662834619866813e-12	8.903832818629208
ENSG00000108239	2.6702111774666163e-12	8.493239524020346
ENSG00000096093	2.6924614229814253e-12	8.66488727203547
ENSG00000223547	2.714893655342788e-12	8.773742408697043
ENSG00000090273	2.7375093340338686e-12	8.840047848984822
ENSG00000078814	2.7375093340338686e-12	7.972089133760345
ENSG00000060237	2.791000937733847e-12	8.883589903649453
ENSG00000119912	2.791000937733847e-12	8.873964625304993
ENSG00000111540	2.791000937733847e-12	8.543148475502235
ENSG00000272841	2.791000937733847e-12	6.388270986912895
ENSG00000112787	2.791000937733847e-12	8.814763992718278
ENSG00000147144	2.8455182688408414e-12	8.534796862103304
ENSG00000079841	2.869201603062556e-12	7.32771210322915
ENSG00000115539	2.901080608204465e-12	8.579867029120491
ENSG00000188906	2.925217793118661e-12	8.810179655660605
ENSG00000153347	2.9252177931186714e-12	5.532438085128295
ENSG00000125817	2.949552086241316e-12	8.745402327725383
ENSG00000103066	2.949552086241316e-12	8.721110829749675
ENSG00000225938	3.0071075235636205e-12	2.7201307898917406
ENSG00000101443	3.1169357308221534e-12	5.693396824241274
ENSG00000160753	3.151514327592467e-12	8.552519306439667
ENSG00000102882	3.151514327592467e-12	8.763124772061747
ENSG00000176393	3.151514327592467e-12	8.719582717397117
ENSG00000255121	3.151514327592467e-12	7.232868347858261
ENSG00000250493	3.2396166893832935e-12	5.8386663196568716
ENSG00000259768	3.2396166893832935e-12	5.201481608141546
ENSG00000261435	3.2396166893832935e-12	5.029689243603527
ENSG00000136383	3.3301354009227264e-12	7.858904107448129
ENSG00000130939	3.357771867830589e-12	8.80918729736977
ENSG00000176108	3.518683369409095e-12	8.07997589253095
ENSG00000182551	3.518683369409095e-12	8.883589903649453
ENSG00000142676	3.5186833694091077e-12	8.940270065592774
ENSG00000261786	3.587119533925686e-12	8.748915156659614
ENSG00000123374	3.587119533925737e-12	8.472540004811474
ENSG00000053918	3.587119533925737e-12	8.523107717344564
ENSG00000139160	3.656861663520076e-12	7.84960399291523
ENSG00000270041	3.656861663520076e-12	6.504860365611032
ENSG00000173295	3.687156970042909e-12	7.44687329364824
ENSG00000118308	3.7279341835261095e-12	8.907881401625161
ENSG00000125962	3.758807245043738e-12	8.496831502787185
ENSG00000143590	3.758807245043738e-12	5.853144721742554
ENSG00000168081	3.758807245043738e-12	8.769693825701092
ENSG00000106018	3.758807245043791e-12	6.657612479848255
ENSG00000196096	3.789931210072117e-12	4.348325563602412
ENSG00000168434	3.789931210072117e-12	8.61783238843661
ENSG00000140297	3.78993121007213e-12	6.081240881094475
ENSG00000228903	3.863540788206536e-12	8.499351973430578
ENSG00000241743	3.906231504545924e-12	1.8828601381221965
ENSG00000132475	3.97113700333795e-12	8.940270065592774
ENSG00000162373	3.97113700333795e-12	6.607647586734146
ENSG00000147485	4.081672560070809e-12	7.288785501748859
ENSG00000218052	4.1608384084924e-12	7.920520629508346
ENSG00000173926	4.195226137554316e-12	7.798128626504193
ENSG00000135473	4.264840434592734e-12	8.895735652637308
ENSG00000245017	4.395423157267069e-12	6.098391348181695
ENSG00000034713	4.395423157267069e-12	8.81323588036572
ENSG00000188613	4.480555833199701e-12	8.183418522257876
ENSG00000234160	4.480555833199765e-12	7.361829404501759
ENSG00000116584	4.517534697437646e-12	8.928124316604919
ENSG00000116918	4.517534697437646e-12	8.695747823650525
ENSG00000261114	4.517534697437646e-12	8.467955667753802
ENSG00000205022	4.604987379542695e-12	6.8573820949190445
ENSG00000145476	4.642973708711847e-12	8.669471609093144
ENSG00000230202	4.642973708711913e-12	8.552519306439667
ENSG00000143156	4.732808340410794e-12	7.95749363053363
ENSG00000221817	4.732808340410794e-12	8.458330389409342
ENSG00000164258	4.732808340410811e-12	8.762589018000027
ENSG00000269946	4.771829025992495e-12	4.876850650566841
ENSG00000125818	4.771829025992495e-12	8.839055490693989
ENSG00000225135	4.771829025992495e-12	6.7427659136212466
ENSG00000227895	4.771829025992495e-12	5.277917473918431
ENSG00000205683	4.811165366872402e-12	7.514947726558965
ENSG00000198918	4.811165366872402e-12	8.940270065592774
ENSG00000169621	4.824348058110433e-12	8.051819542561786
ENSG00000111786	4.904191804824136e-12	8.890158957288799
ENSG00000107614	4.904191804824136e-12	8.3578268661467
ENSG00000257167	4.904191804824136e-12	7.1566507679910485
ENSG00000090776	4.958139876183112e-12	7.2981235846899795
ENSG00000237316	4.958139876183112e-12	2.4494113232010415
ENSG00000165806	4.99898268046937e-12	8.674055946150816
ENSG00000242265	4.99898268046937e-12	6.041509718088991
ENSG00000128228	5.040155580624766e-12	8.883589903649453
ENSG00000102780	5.09557078530393e-12	7.5278292901835115
ENSG00000143793	5.137524112168912e-12	8.478116700159985
ENSG00000245281	5.137524112168912e-12	6.377382477102789
ENSG00000214050	5.137524112168912e-12	8.442136057425536
ENSG00000177576	5.137524112168912e-12	6.3410493212112256
ENSG00000232519	5.137524112168912e-12	4.322142400687086
ENSG00000228925	5.179816329390798e-12	6.587552714355735
ENSG00000169740	5.193989507193751e-12	8.525707337820565
ENSG00000259660	5.236737755035576e-12	5.4239118838791756
ENSG00000226957	5.236737755035576e-12	2.860674789920494
ENSG00000213402	5.236737755035576e-12	8.6864561425457
ENSG00000197779	5.279831185430582e-12	8.364677226440739
ENSG00000174485	5.323272529913243e-12	8.808651543308047
ENSG00000165548	5.323272529913243e-12	8.378912273180154
ENSG00000269071	5.323272529913243e-12	5.112655860845421
ENSG00000143198	5.381740283052485e-12	8.84715265668589
ENSG00000197265	5.4260041688469416e-12	8.69322735300713
ENSG00000267185	5.4855787730623406e-12	5.388364836893249
ENSG00000004975	5.5306804595332334e-12	8.749450910721334
ENSG00000135953	5.5306804595332334e-12	8.682609716371832
ENSG00000188266	5.5761459431421185e-12	7.993140676028442
ENSG00000149485	5.576145943142139e-12	8.080630549939283
ENSG00000143811	5.6219780995253465e-12	8.827902099996969
ENSG00000206120	5.6836630331518946e-12	6.0972935873204435
ENSG00000069275	5.793213502200122e-12	8.853721710325235
ENSG00000248866	5.793213502200122e-12	7.764513033595718
ENSG00000116062	5.888760848448537e-12	8.81323588036572
ENSG00000130433	5.888760848448537e-12	5.889939836973308
ENSG00000132640	5.888760848448537e-12	8.873964625304993
ENSG00000253051	5.953316299737503e-12	5.299353171009554
ENSG00000250519	5.953316299737503e-12	4.953759580607108
ENSG00000115808	6.002188066432816e-12	8.685463784254864
ENSG00000092841	6.002188066432816e-12	8.928124316604919
ENSG00000206561	6.0679631859837745e-12	8.220429491691382
ENSG00000213096	6.0679631859837745e-12	7.984196797928013
ENSG00000256917	6.117758129853088e-12	5.286679793294047
ENSG00000089248	6.167953933017942e-12	8.928124316604919
ENSG00000125089	6.235510698290479e-12	8.735777049380923
ENSG00000104695	6.286654178959992e-12	8.76564524270514
ENSG00000187446	6.40759483540081e-12	8.859298405673744
ENSG00000234684	6.460122624734807e-12	8.000453195131874
ENSG00000156170	6.460122624734807e-12	8.667943496740586
ENSG00000253284	6.460122624734807e-12	2.203573061944367
ENSG00000237765	6.584335913911019e-12	7.862435362201945
ENSG00000182319	6.584335913911019e-12	7.008531059318583
ENSG00000130734	6.584335913911066e-12	8.547934969381995
ENSG00000166963	6.7658573717831165e-12	6.532040772984868
ENSG00000253619	6.895834401953346e-12	4.60828985109563
ENSG00000120509	7.009190594352418e-12	8.616304276084053
ENSG00000099814	7.009190594352418e-12	8.767173355057698
ENSG00000155366	7.085774893844974e-12	8.374759109014315
ENSG00000237301	7.280845264273012e-12	5.206054694977083
ENSG00000092931	7.340386896334014e-12	8.737305161733481
ENSG00000218510	7.400406130325248e-12	8.635019078711252
ENSG00000105341	7.420519323315615e-12	8.715534134401166
ENSG00000166411	7.420519323315615e-12	8.788944382390012
ENSG00000148803	7.481181203406e-12	8.464899443048687
ENSG00000172296	7.542329488174134e-12	6.262224687797022
ENSG00000163754	7.542329488174134e-12	8.863346988669695
ENSG00000155254	7.542329488174134e-12	8.308101645667309
ENSG00000163584	7.542329488174134e-12	8.87549273765755
ENSG00000168843	7.68692191187302e-12	6.4480194319996755
ENSG00000198612	7.686921911873074e-12	8.779319104045552
ENSG00000021826	7.749719307279655e-12	7.950285692600087
ENSG00000166946	7.770763394830259e-12	8.891687069641355
ENSG00000248780	7.813019878511906e-12	2.7148001576245986
ENSG00000176236	7.834232567599596e-12	6.132385398828176
ENSG00000178607	7.898210189456438e-12	8.936221482596823
ENSG00000173698	8.027706772665946e-12	4.160256781792143
ENSG00000237840	8.338019194369605e-12	6.487789939340712
ENSG00000119900	8.338019194369605e-12	8.811707768013164
ENSG00000176978	8.338019194369663e-12	8.936221482596823
ENSG00000106948	8.406029782109685e-12	8.835006907698036
ENSG00000134138	8.428820672058215e-12	6.9421130044924
ENSG00000095585	8.497557629194238e-12	8.810179655660605
ENSG00000088970	8.636685130328635e-12	8.72363130039307
ENSG00000155304	8.730675564829121e-12	8.912922342911948
ENSG00000085999	8.730675564829121e-12	7.758447320190152
ENSG00000125122	8.801826109170433e-12	6.63884677803174
ENSG00000147853	8.89757885996597e-12	8.883589903649453
ENSG00000267401	8.89757885996597e-12	4.888703077669698
ENSG00000162073	9.141453314421752e-12	7.227599702000146
ENSG00000167797	9.141453314421752e-12	8.87549273765755
ENSG00000072849	9.141453314421752e-12	8.899784235633259
ENSG00000273388	9.316054261575133e-12	3.9225076003185113
ENSG00000170209	9.39188071459712e-12	7.994876499783364
ENSG00000145425	9.39188071459712e-12	8.940270065592774
ENSG00000170832	9.468312419470136e-12	8.51096196835671
ENSG00000112029	9.72751706407129e-12	8.420417320678167
ENSG00000141560	9.913088432613614e-12	8.772214296344485
ENSG00000085719	9.99367784812444e-12	8.903832818629208
ENSG00000102100	1.0184226991404446e-11	8.771678542282764
ENSG00000139624	1.0184226991404446e-11	8.647164827699108
ENSG00000196372	1.0266977551939133e-11	7.373513995037303
ENSG00000157404	1.0378338165243436e-11	8.740817990667711
ENSG00000118162	1.0378338165243436e-11	8.343362803337538
ENSG00000127838	1.0576076574494224e-11	8.618622589905364
ENSG00000162755	1.0576076574494224e-11	7.873014696260652
ENSG00000226851	1.0661948391299253e-11	6.104121566248273
ENSG00000139631	1.0748503902044586e-11	8.726687525098185
ENSG00000179832	1.0748503902044586e-11	8.538107534215449
ENSG00000269165	1.0864983994291098e-11	5.851760592575659
ENSG00000164751	1.0953155594586737e-11	8.835006907698036
ENSG00000205791	1.1042028818938225e-11	6.433368095221281
ENSG00000203666	1.116162732375211e-11	8.387238455241803
ENSG00000111726	1.1252159008075115e-11	8.552975910668781
ENSG00000116406	1.177893809153593e-11	8.907881401625161
ENSG00000101439	1.177893809153593e-11	8.902304706276652
ENSG00000185436	1.1874377067436088e-11	8.802082489668702
ENSG00000135632	1.2002809505605666e-11	8.728672241679856
ENSG00000259562	1.2100026843788284e-11	7.524715220313171
ENSG00000150961	1.2100026843788457e-11	8.914450455264506
ENSG00000022840	1.2296783686248072e-11	8.837527378341429
ENSG00000096092	1.2429694396799114e-11	8.585443724469
ENSG00000186275	1.2429694396799114e-11	8.24214822843875
ENSG00000141429	1.2429694396799114e-11	8.873964625304993
ENSG00000271105	1.2530300924654033e-11	3.4808876304810976
ENSG00000260591	1.266568599630406e-11	6.9534847076667585
ENSG00000150054	1.266568599630406e-11	6.70217551615316
ENSG00000226856	1.276816512942664e-11	5.354024629003786
ENSG00000116761	1.3010455526552128e-11	8.419829276031502
ENSG00000272864	1.3221716983690058e-11	3.596717788360304
ENSG00000178761	1.3364422923497906e-11	8.863346988669695
ENSG00000245059	1.3364422923498096e-11	3.817975948628274
ENSG00000136830	1.3364422923498096e-11	7.800865576146394
ENSG00000175336	1.3472442477306113e-11	4.833662863658279
ENSG00000122884	1.3472442477306113e-11	8.8795413206535
ENSG00000108468	1.3472442477306113e-11	8.69727593600308
ENSG00000197565	1.350863888519383e-11	7.92327712173918
ENSG00000214711	1.3727828386423091e-11	6.323435700692634
ENSG00000213262	1.3727828386423091e-11	8.100806852157374
ENSG00000073605	1.3727828386423091e-11	8.85120123968184
ENSG00000132846	1.383872711159825e-11	8.589492307464951
ENSG00000159267	1.3875888198699408e-11	8.777790991692996
ENSG00000246334	1.3987959519149082e-11	7.839065506112541
ENSG00000268218	1.3987959519149181e-11	7.598180551031412
ENSG00000167283	1.4252922192393922e-11	8.903832818629208
ENSG00000102886	1.4367978382696862e-11	6.666391601438196
ENSG00000089159	1.4367978382696862e-11	8.669471609093144
ENSG00000147027	1.4483945118193837e-11	4.882150424976922
ENSG00000181982	1.4483945118193837e-11	8.648692940051664
ENSG00000179632	1.4483945118193837e-11	8.797041548381916
ENSG00000183128	1.4483945118193837e-11	4.559217938714778
ENSG00000233217	1.4483945118193837e-11	4.015044621178563
ENSG00000223387	1.475811491193361e-11	4.3003933023759675
ENSG00000166908	1.475811491193361e-11	8.749450910721334
ENSG00000135686	1.4877168058430053e-11	8.730200354032414
ENSG00000229901	1.499716271405074e-11	1.6541271035316731
ENSG00000103507	1.503737141533245e-11	8.779775708274666
ENSG00000157514	1.515863276668333e-11	8.948367231584678
ENSG00000272994	1.528085272414676e-11	8.43709511613875
ENSG00000184293	1.5404038707607213e-11	8.715534134401166
ENSG00000232075	1.5404038707607213e-11	3.7133103916079206
ENSG00000236133	1.5445316665066783e-11	4.156957873296638
ENSG00000204361	1.5445316665066783e-11	4.258472259234633
ENSG00000271147	1.5864106963489763e-11	7.981790683089619
ENSG00000100092	1.5991900836825247e-11	8.399384204229658
ENSG00000126088	1.5991900836825247e-11	8.764117130352583
ENSG00000196437	1.6163863795853308e-11	7.6111635419524335
ENSG00000155970	1.625052382062106e-11	5.310557629835811
ENSG00000187735	1.6425212621456216e-11	8.8795413206535
ENSG00000205710	1.6425212621456216e-11	7.812188375669187
ENSG00000248280	1.6601742108934646e-11	6.645939837944128
ENSG00000108387	1.6735358590426817e-11	6.993603192033241
ENSG00000122335	1.6735358590426817e-11	8.141038234709857
ENSG00000173442	1.6870029216120215e-11	8.93217289960087
ENSG00000231738	1.6870029216120215e-11	5.328772678863305
ENSG00000139112	1.718840597792032e-11	8.863346988669695
ENSG00000121851	1.718840597792032e-11	8.746930440077941
ENSG00000176834	1.7326649568554934e-11	7.005404568789263
ENSG00000174255	1.751267116715211e-11	3.938981601319435
ENSG00000107537	1.751267116715211e-11	8.55557553114478
ENSG00000241324	1.751267116715211e-11	6.857482295010797
ENSG00000018699	1.7653470892446935e-11	8.572762221419422
ENSG00000065665	1.7795380218011946e-11	8.381661759893294
ENSG00000169188	1.7795380218011946e-11	8.528482255870989
ENSG00000134508	1.8130865298962316e-11	8.482674177969995
ENSG00000181045	1.8130865298962316e-11	8.50546442284081
ENSG00000167900	1.8130865298962316e-11	8.338374152635696
ENSG00000236796	1.8472548402779194e-11	5.354276599799305
ENSG00000183150	1.8620909076380055e-11	7.083464315660035
ENSG00000167522	1.8620909076380055e-11	8.899784235633259
ENSG00000175215	1.8770437655634036e-11	8.899784235633259
ENSG00000260919	1.8820541603633073e-11	4.075557523784379
ENSG00000145808	1.8820541603633073e-11	4.335776264978441
ENSG00000112031	1.8971641402586747e-11	8.522115359053728
ENSG00000211448	1.9123930213437547e-11	7.601296048812131
ENSG00000160087	1.9123930213437683e-11	8.672984438027374
ENSG00000147799	1.927741719546357e-11	7.568467748815999
ENSG00000140563	1.9328847376075823e-11	8.886110374292846
ENSG00000271533	1.9328847376076098e-11	8.204770913769298
ENSG00000124143	1.9483946286717473e-11	5.0380409847014525
ENSG00000158062	1.9483946286717683e-11	8.672984438027374
ENSG00000104381	1.9640265009283633e-11	7.795575742032857
ENSG00000272727	1.985060369973032e-11	3.9020405266600457
ENSG00000095303	2.0009805293538755e-11	8.16813150998365
ENSG00000150625	2.022402235650902e-11	6.420228528500242
ENSG00000150477	2.038615885452396e-11	8.09451910517272
ENSG00000100678	2.038615885452432e-11	7.312087287457602
ENSG00000159346	2.054956932397209e-11	8.906353289272603
ENSG00000101049	2.054956932397209e-11	6.4327576954986325
ENSG00000117151	2.054956932397209e-11	8.783367687041503
ENSG00000244398	2.0549569323972385e-11	8.363684868149901
ENSG00000121101	2.093586993212935e-11	7.963084648058859
ENSG00000149926	2.1103598155385858e-11	5.081773786069485
ENSG00000148450	2.150010305343726e-11	8.41359381963179
ENSG00000203832	2.1903907488175793e-11	8.14164470517611
ENSG00000073584	2.1903907488175793e-11	8.737305161733481
ENSG00000100439	2.2079233591263205e-11	8.671789922914453
ENSG00000070761	2.309903920667996e-11	8.562399032191157
ENSG00000139722	2.309903920667996e-11	8.93217289960087
ENSG00000242013	2.328373604111505e-11	7.363362737266229
ENSG00000232176	2.3283736041115378e-11	5.045694778578938
ENSG00000173401	2.3720342721103982e-11	6.31659137425908
ENSG00000166272	2.3720342721103982e-11	8.817284463361672
ENSG00000128408	2.4100955930617204e-11	5.795308746972145
ENSG00000184007	2.4164970764603795e-11	8.911929984621112
ENSG00000127837	2.435801680593747e-11	8.818276821652509
ENSG00000087274	2.455257410639025e-11	8.924075733608968
ENSG00000100299	2.455257410639025e-11	8.911929984621112
ENSG00000198795	2.455257410639025e-11	5.068065790859029
ENSG00000101843	2.4617764374053612e-11	8.737305161733481
ENSG00000031691	2.5012483464599783e-11	8.05204012520346
ENSG00000188015	2.5012483464599783e-11	3.113164589934629
ENSG00000167992	2.501248346459996e-11	7.237739546150907
ENSG00000148187	2.501248346459996e-11	8.7939853236768
ENSG00000134986	2.527906859500477e-11	7.935859598199148
ENSG00000138629	2.548083294627936e-11	8.865867459313089
ENSG00000271334	2.548083294627936e-11	2.8486153367249094
ENSG00000186918	2.5480832946279542e-11	8.829430212349527
ENSG00000101194	2.5889107818210917e-11	8.910401872268555
ENSG00000234222	2.6164845687818346e-11	6.797376077768769
ENSG00000229043	2.6164845687818346e-11	8.073073241651969
ENSG00000139719	2.6164845687818346e-11	8.30606463850069
ENSG00000177119	2.637353591432145e-11	8.764117130352583
ENSG00000087460	2.6583857168628675e-11	8.948367231584678
ENSG00000146094	2.686684423735875e-11	8.911929984621112
ENSG00000175782	2.6866844237358847e-11	8.591477024046624
ENSG00000203863	2.758729124055031e-11	3.3673131030162033
ENSG00000122359	2.758729124055031e-11	8.883589903649453
ENSG00000169071	2.758729124055031e-11	8.47961795326488
ENSG00000095059	2.758729124055031e-11	8.863346988669695
ENSG00000257591	2.7807093384347854e-11	4.152716436071574
ENSG00000130227	2.832666096755661e-11	8.821333046357623
ENSG00000049319	2.90854395978704e-11	5.294199569240764
ENSG00000258422	2.90854395978704e-11	4.5163839879375836
ENSG00000107014	2.90854395978704e-11	6.41961832339286
ENSG00000147533	2.908543959787092e-11	8.730736108094137
ENSG00000263326	2.908543959787092e-11	3.8904105674649343
ENSG00000090989	2.908543959787092e-11	8.760068547356632
ENSG00000168032	2.939449676340744e-11	5.217663878570917
ENSG00000164967	2.939449676340765e-11	8.687984254898257
ENSG00000156873	2.96283993204279e-11	8.659846330748683
ENSG00000226779	2.9943108562897247e-11	4.191393184826811
ENSG00000235269	3.0181287927157764e-11	3.363432403390551
ENSG00000198815	3.066322958960557e-11	8.867395571665647
ENSG00000249734	3.0744283045656724e-11	3.1557389432031493
ENSG00000268041	3.0744283045656724e-11	7.603839492816729
ENSG00000250132	3.12350311611652e-11	6.815704992571387
ENSG00000163521	3.12350311611652e-11	7.958538279409411
ENSG00000169021	3.12350311611652e-11	8.833478795345478
ENSG00000198276	3.12350311611652e-11	8.81323588036572
ENSG00000168268	3.12350311611652e-11	8.915978567617064
ENSG00000068383	3.181727740005128e-11	8.305933198083139
ENSG00000065970	3.23248000942301e-11	8.673520192089095
ENSG00000169567	3.241015494404721e-11	8.924075733608968
ENSG00000124209	3.2667546743178735e-11	8.735777049380923
ENSG00000266258	3.292694120179624e-11	2.6093064285343166
ENSG00000100297	3.292694120179624e-11	8.839055490693989
ENSG00000235084	3.292694120179624e-11	5.128612981874068
ENSG00000053501	3.354006891236699e-11	8.691242636425457
ENSG00000234741	3.354006891236699e-11	8.911929984621112
ENSG00000206077	3.380624965116415e-11	7.917543554635836
ENSG00000168216	3.380624965116415e-11	8.873964625304993
ENSG00000129562	3.3895435688847633e-11	8.891687069641355
ENSG00000101974	3.416437931922437e-11	8.773742408697043
ENSG00000149657	3.443541351581853e-11	8.721110829749675
ENSG00000205339	3.443541351581902e-11	8.907881401625161
ENSG00000102145	3.480007193421134e-11	5.277008932121964
ENSG00000068878	3.507604615454455e-11	8.861818876317137
ENSG00000131778	3.535416440049331e-11	8.749450910721334
ENSG00000165322	3.5634442968730863e-11	8.75601996436068
ENSG00000229809	3.601153662150095e-11	8.459120590878094
ENSG00000142507	3.66808804438542e-11	8.80361060202126
ENSG00000169242	3.6971459573665605e-11	6.567345758240431
ENSG00000102241	3.6971459573665605e-11	8.861818876317137
ENSG00000178096	3.6971459573665605e-11	8.57933127505877
ENSG00000141526	3.755939989879472e-11	8.720575075687954
ENSG00000263753	3.7658276525489234e-11	8.788408628328291
ENSG00000227946	3.7956439059203045e-11	7.371977565668634
ENSG00000272369	3.7956439059203045e-11	6.73692154058157
ENSG00000124635	3.8256914137235204e-11	8.597843920863884
ENSG00000100982	3.8256914137235204e-11	8.749986664783057
ENSG00000162600	3.896711469050184e-11	8.650221052404223
ENSG00000182197	3.896711469050184e-11	8.768165713348534
ENSG00000197746	3.927542571004454e-11	8.948367231584678
ENSG00000250156	3.969022723708898e-11	4.012048638218339
ENSG00000129474	3.969022723708898e-11	6.582801464552168
ENSG00000165424	4.000414202255307e-11	8.525628187987959
ENSG00000121073	4.042648137611654e-11	8.907881401625161
ENSG00000197119	4.074609954373344e-11	7.919731878977008
ENSG00000273032	4.10681929402707e-11	7.184764711740755
ENSG00000171222	4.106819294027084e-11	8.835999265988871
ENSG00000273139	4.106819294027084e-11	4.550593256781334
ENSG00000229727	4.15015335890584e-11	5.383336540928568
ENSG00000172687	4.15015335890587e-11	6.394992349150886
ENSG00000118804	4.1829475683732605e-11	7.78429934434636
ENSG00000125319	4.1829475683732605e-11	7.304326293093378
ENSG00000198934	4.294105621779716e-11	8.055684394555241
ENSG00000198242	4.294105621779716e-11	8.928124316604919
ENSG00000143537	4.294105621779716e-11	8.788408628328291
ENSG00000140694	4.294105621779716e-11	8.77878334998383
ENSG00000147324	4.3280137110230915e-11	7.463866594697238
ENSG00000247081	4.3280137110230915e-11	7.697958700481188
ENSG00000259420	4.339374589492465e-11	3.615744906083237
ENSG00000005379	4.3393745894924955e-11	8.449495312533632
ENSG00000131697	4.408155912865584e-11	8.570829795422696
ENSG00000227630	4.408155912865584e-11	2.9098082287338376
ENSG00000117399	4.4897513286358206e-11	8.230459083680012
ENSG00000204272	4.5251720243309707e-11	8.597053719395133
ENSG00000187792	4.572825728127647e-11	8.359354978499258
ENSG00000107104	4.572825728127679e-11	8.920027150613016
ENSG00000249948	4.572825728127679e-11	8.635019078711252
ENSG00000188342	4.572825728127679e-11	8.77878334998383
ENSG00000147654	4.608888273012351e-11	8.742881857081988
ENSG00000155495	4.608888273012351e-11	8.615566365200246
ENSG00000158813	4.645229366522936e-11	7.410628545283616
ENSG00000157916	4.731120346457082e-11	8.855249822677791
ENSG00000249353	4.731120346457099e-11	7.772478759170068
ENSG00000173960	4.818566422560739e-11	8.740361386438595
ENSG00000065183	4.818566422560773e-11	8.807659185017213
ENSG00000228510	4.856526168402033e-11	5.049643274487588
ENSG00000222808	4.946241689091288e-11	5.963043036433575
ENSG00000235036	4.946241689091288e-11	5.036649735998029
ENSG00000118960	4.946241689091288e-11	8.569705996714308
ENSG00000198053	5.077228856425305e-11	8.545414498738602
ENSG00000250462	5.1171833300941976e-11	8.242247255028362
ENSG00000165821	5.1171833300941976e-11	7.3061416008492746
ENSG00000172943	5.1171833300941976e-11	8.815756351009115
ENSG00000159403	5.2116119163253334e-11	8.677568775085046
ENSG00000260618	5.2663351991053303e-11	8.43503124972447
ENSG00000185189	5.307746620358906e-11	8.72416705445479
ENSG00000240907	5.349476939784532e-11	4.71395277654097
ENSG00000149806	5.4481013687851013e-11	8.920027150613016
ENSG00000091651	5.448101368785121e-11	7.892689443350745
ENSG00000015171	5.448101368785121e-11	8.859298405673744
ENSG00000257241	5.548506018933944e-11	3.2199564663533797
ENSG00000226469	5.592089315826817e-11	4.3743942315204105
ENSG00000250131	5.592089315826817e-11	5.800461968803997
ENSG00000227533	5.636007859587003e-11	4.923917514241757
ENSG00000150403	5.680264172080119e-11	8.685665941076948
ENSG00000149124	5.695091774506173e-11	3.3064468913845264
ENSG00000108379	5.6950917745062335e-11	5.002342665039441
ENSG00000132915	5.7398024002460016e-11	4.294351997388578
ENSG00000198408	5.7398024002460837e-11	8.906353289272603
ENSG00000119711	5.7398024002460837e-11	8.74288185708199
ENSG00000170522	5.7398024002460837e-11	7.894062134885883
ENSG00000231533	5.784856751335378e-11	4.340602286609412
ENSG00000012048	5.891334831544573e-11	8.545950252800322
ENSG00000103051	5.891334831544573e-11	8.83195068299292
ENSG00000204681	5.937553703743267e-11	7.708494845719759
ENSG00000167632	5.937553703743267e-11	8.72363130039307
ENSG00000150433	5.953038765600878e-11	8.681617358080997
ENSG00000213523	5.999731644228395e-11	8.767173355057698
ENSG00000115947	6.046783144602126e-11	8.634026720420415
ENSG00000115216	6.046783144602126e-11	8.863346988669695
ENSG00000184305	6.11008099262973e-11	8.107323615211772
ENSG00000213621	6.11008099262973e-11	5.223673859256502
ENSG00000272009	6.11008099262973e-11	7.175900990511602
ENSG00000067992	6.157979785669141e-11	8.0840244755269
ENSG00000125869	6.206246255592138e-11	8.832943041283757
ENSG00000172361	6.206246255592204e-11	6.7364436019764575
ENSG00000132026	6.271178263595961e-11	4.534566595904211
ENSG00000137806	6.43643292491669e-11	8.782375328750668
ENSG00000002834	6.5376247872048e-11	8.8795413206535
ENSG00000117090	6.5376247872048e-11	8.887638486645404
ENSG00000101353	6.588803308621848e-11	7.954267662834371
ENSG00000142330	6.657652054802164e-11	8.741353744729432
ENSG00000271522	6.657652054802212e-11	3.6958870554109593
ENSG00000230629	6.72720516372757e-11	7.636106491001895
ENSG00000234891	6.72720516372757e-11	2.294411954244509
ENSG00000117593	6.904215928319372e-11	8.72011847145884
ENSG00000239559	6.958202892688554e-11	7.175034518058037
ENSG00000185519	6.958202892688603e-11	2.7169786019055304
ENSG00000156802	6.958202892688603e-11	8.678561133375881
ENSG00000147604	7.012603171850074e-11	8.944318648588725
ENSG00000130638	7.012603171850074e-11	8.855249822677791
ENSG00000187535	7.196962379422907e-11	8.593005136399182
ENSG00000103275	7.196962379422907e-11	8.744664416841577
ENSG00000076258	7.272027596570901e-11	7.9907572003828795
ENSG00000227986	7.272027596570901e-11	5.72762393090679
ENSG00000132792	7.32882909980576e-11	8.676040662732488
ENSG00000149571	7.386064974893723e-11	4.308102386878024
ENSG00000108924	7.463060781064632e-11	7.2868220150772505
ENSG00000167842	7.463060781064738e-11	8.855249822677791
ENSG00000261777	7.580030230354125e-11	6.010024106886625
ENSG00000204388	7.659005149851694e-11	8.755817807538595
ENSG00000198951	7.778980344132923e-11	8.745402327725383
ENSG00000244313	7.79915431637027e-11	8.57077750483775
ENSG00000117362	7.859984091242469e-11	8.891687069641355
ENSG00000109184	7.859984091242469e-11	8.78084721639811
ENSG00000161243	7.983040510712947e-11	4.408059242093985
ENSG00000038532	7.983040510712947e-11	8.678561133375881
ENSG00000110697	8.003732491404636e-11	8.753499493717285
ENSG00000148343	8.003732491404693e-11	8.839055490693989
ENSG00000106868	8.06612401812014e-11	7.852928653035731
ENSG00000073670	8.06612401812014e-11	6.968216306878664
ENSG00000247934	8.128991667760215e-11	6.220511628434337
ENSG00000236305	8.277554440139437e-11	5.9746000590736115
ENSG00000269243	8.428774500885923e-11	7.27652196618344
ENSG00000231292	8.428774500886012e-11	8.000453195131874
ENSG00000119669	8.428774500886012e-11	8.665423026097193
ENSG00000264469	8.649505001200845e-11	6.52030889993235
ENSG00000164754	8.649505001200845e-11	8.853721710325235
ENSG00000161692	8.716820737028838e-11	8.071826435954103
ENSG00000222222	8.716820737028838e-11	4.102644845817879
ENSG00000173406	8.807373443904813e-11	6.124528219061563
ENSG00000168172	8.875891724904767e-11	8.755027606069843
ENSG00000173320	8.94493178852305e-11	6.753950848499904
ENSG00000272979	9.037803585754309e-11	5.264416553886661
ENSG00000204228	9.10807629556027e-11	8.780311462336389
ENSG00000133739	9.10807629556027e-11	8.673520192089095
ENSG00000255991	9.10807629556027e-11	2.650895565041987
ENSG00000105523	9.274132764395418e-11	4.19012618385234
ENSG00000084112	9.346203795896701e-11	8.76564524270514
ENSG00000267373	9.443151987250013e-11	4.219684383904001
ENSG00000145287	9.443151987250013e-11	8.837527378341429
ENSG00000109705	9.516508532806965e-11	6.505323379247928
ENSG00000012061	9.516508532806965e-11	8.822861158710182
ENSG00000232573	9.516508532806965e-11	8.453289448122554
ENSG00000141665	9.516508532807032e-11	5.621082757894525
ENSG00000267623	9.590422850071079e-11	5.001672471868189
ENSG00000131966	9.59042285007125e-11	8.72912884590897
ENSG00000140374	9.765082044106589e-11	8.866859817603926
ENSG00000103479	9.840885707829367e-11	8.878013208300944
ENSG00000221164	9.840885707829367e-11	5.305492371781612
ENSG00000197763	9.942853924585234e-11	7.548862523043983
ENSG00000104267	9.942853924585234e-11	8.04174354873686
ENSG00000185621	1.0020008137067243e-10	8.573552422888175
ENSG00000160051	1.0020008137067243e-10	7.716137749046665
ENSG00000141564	1.0020008137067243e-10	8.721110829749675
ENSG00000079974	1.0020008137067243e-10	8.501134533190166
ENSG00000198455	1.0097748330610711e-10	8.656333501814453
ENSG00000261645	1.0097748330610711e-10	7.389207966979569
ENSG00000260442	1.0097748330610711e-10	5.0888086325631345
ENSG00000204536	1.0123792697375957e-10	8.671789922914453
ENSG00000255992	1.0202320970724508e-10	5.479154843441353
ENSG00000204217	1.0281445423607562e-10	8.8795413206535
ENSG00000100284	1.0281445423607562e-10	8.631506249777022
ENSG00000090615	1.0361170479638693e-10	8.910401872268555
ENSG00000238045	1.0387879734865313e-10	6.361519875643278
ENSG00000136810	1.0468412531656869e-10	8.903832818629208
ENSG00000236854	1.0468412531656869e-10	3.5744284919019775
ENSG00000145349	1.0549556378298932e-10	8.86991604230904
ENSG00000169891	1.0549556378298932e-10	8.5821853429418
ENSG00000115204	1.0824507429935107e-10	8.717062246753724
ENSG00000143303	1.0824507429935107e-10	8.78489579939406
ENSG00000025796	1.0852385268207471e-10	8.920027150613016
ENSG00000146276	1.0936441126327765e-10	5.712969921970626
ENSG00000089163	1.0936441126327765e-10	6.82372481871293
ENSG00000134453	1.102113414862423e-10	8.86991604230904
ENSG00000073111	1.102113414862423e-10	8.687650657658622
ENSG00000073060	1.102113414862423e-10	8.717062246753724
ENSG00000226337	1.102113414862423e-10	4.86712159810833
ENSG00000121900	1.110646905520976e-10	6.366700594390023
ENSG00000162840	1.1221255639458194e-10	4.625164655760194
ENSG00000198108	1.1221255639458194e-10	8.745656775132414
ENSG00000272324	1.1308106824133145e-10	1.8204700939893723
ENSG00000166987	1.1308106824133145e-10	8.843104073689938
ENSG00000153046	1.1308106824133145e-10	8.785888157684896
ENSG00000136699	1.1308106824133145e-10	8.806131072664654
ENSG00000139645	1.139561587454929e-10	8.853721710325235
ENSG00000157796	1.139561587454929e-10	8.821333046357623
ENSG00000261438	1.139561587454929e-10	3.4639604885857658
ENSG00000010404	1.1424932591072243e-10	8.903832818629208
ENSG00000119608	1.1513326376954197e-10	6.459630321770308
ENSG00000107829	1.1513326376954278e-10	8.736312803442644
ENSG00000264176	1.1513326376954278e-10	5.546232787729395
ENSG00000068697	1.1722189876007492e-10	8.883589903649453
ENSG00000183688	1.1812833925672454e-10	8.767173355057698
ENSG00000135341	1.1812833925672454e-10	8.795513436029358
ENSG00000117525	1.1812833925672454e-10	7.179338999398435
ENSG00000143429	1.1904163905000705e-10	7.846325734631027
ENSG00000179178	1.1904163905000705e-10	7.135214827806292
ENSG00000267121	1.193476053589487e-10	8.715534134401166
ENSG00000132185	1.2027012984625158e-10	8.915978567617064
ENSG00000273230	1.2119963255284378e-10	7.5688749710165775
ENSG00000169084	1.2119963255284552e-10	8.484483596977245
ENSG00000230555	1.2119963255284552e-10	7.151035770065949
ENSG00000189376	1.2213616505925313e-10	6.923545015337329
ENSG00000238153	1.2213616505925313e-10	4.60054378715171
ENSG00000178338	1.224499137078027e-10	8.483157641446772
ENSG00000155846	1.2339590016024838e-10	8.760068547356632
ENSG00000082293	1.2434903821802836e-10	4.791403720756533
ENSG00000168488	1.266011362952567e-10	8.895735652637308
ENSG00000147535	1.275784967348222e-10	8.928124316604919
ENSG00000117691	1.2790592159854336e-10	8.843104073689938
ENSG00000013619	1.2988781152260895e-10	7.003734191146104
ENSG00000143621	1.2988781152260895e-10	8.911929984621112
ENSG00000157578	1.2988781152260895e-10	6.7080059308931
ENSG00000171502	1.30889995591478e-10	8.740615833845625
ENSG00000116771	1.3223802076179045e-10	7.536536023245869
ENSG00000166104	1.3325794689234828e-10	5.68295030136869
ENSG00000151012	1.3325794689234828e-10	8.605941086855788
ENSG00000116213	1.3428557039002189e-10	8.682609716371832
ENSG00000164236	1.3671361235903237e-10	5.15267641082844
ENSG00000180209	1.3671361235903237e-10	5.0040962977361465
ENSG00000118307	1.3671361235903237e-10	5.613857491393682
ENSG00000169733	1.3671361235903237e-10	8.67451255037993
ENSG00000228649	1.3671361235903284e-10	7.758673457412105
ENSG00000042781	1.3671361235903284e-10	7.600468096691563
ENSG00000117625	1.3918460181385563e-10	8.812700126303998
ENSG00000226104	1.4025692793325273e-10	2.908134874835061
ENSG00000166143	1.4025692793325472e-10	6.609412922449951
ENSG00000126583	1.413373376164648e-10	3.791410539784916
ENSG00000227910	1.413373376164648e-10	2.005787743999393
ENSG00000164615	1.4389006485949405e-10	8.829430212349527
ENSG00000235776	1.4389006485949405e-10	6.157548997313735
ENSG00000131470	1.4389006485949506e-10	7.750841934691138
ENSG00000100221	1.4648789305213e-10	8.843104073689938
ENSG00000125885	1.4761524682090098e-10	8.70491649776587
ENSG00000189157	1.4761524682090098e-10	6.191740386516874
ENSG00000068323	1.4875108922982001e-10	8.795513436029358
ENSG00000187325	1.502788583200719e-10	8.63654719106381
ENSG00000212802	1.502788583200719e-10	7.915093800396977
ENSG00000043039	1.506631933618871e-10	6.7325943371720545
ENSG00000144445	1.5143475117152675e-10	8.671992079736537
ENSG00000143553	1.5298948373770733e-10	8.688722165782064
ENSG00000156738	1.5416577273304605e-10	7.883827507227374
ENSG00000101457	1.553509101967097e-10	8.477045192036542
ENSG00000242866	1.553509101967097e-10	6.583522263925183
ENSG00000196208	1.553509101967097e-10	7.582778182595105
ENSG00000230188	1.5574793356975887e-10	4.416318366020399
ENSG00000166682	1.5694497022199218e-10	7.172487071755021
ENSG00000170962	1.5694497022199273e-10	7.602825612102106
ENSG00000198554	1.5815100779356832e-10	7.93476265873842
ENSG00000033627	1.5815100779356832e-10	8.845624544333333
ENSG00000141294	1.5815100779356832e-10	6.5530113047254925
ENSG00000078098	1.593661124021679e-10	6.038003001903412
ENSG00000162385	1.6223699214432587e-10	8.63654719106381
ENSG00000090661	1.639001508052575e-10	8.706444610118426
ENSG00000261270	1.651584564823176e-10	8.549998835796274
ENSG00000101190	1.651584564823176e-10	8.215388550404596
ENSG00000089022	1.6770348941940773e-10	8.668479250802307
ENSG00000035403	1.681313758872759e-10	8.55710364349734
ENSG00000272140	1.7072121705501486e-10	7.54421746197329
ENSG00000253390	1.7072121705501486e-10	6.116645037575948
ENSG00000269425	1.7115663543421645e-10	4.2110164871678135
ENSG00000249421	1.7115663543421645e-10	2.587385805849581
ENSG00000167196	1.7115663543421645e-10	8.709957439052657
ENSG00000125520	1.7115663543421767e-10	8.777790991692996
ENSG00000150873	1.724694202127607e-10	3.3031837267066817
ENSG00000185483	1.7379205527241258e-10	5.747914937573839
ENSG00000241288	1.7512461280876172e-10	5.990609170580979
ENSG00000144847	1.769169169033969e-10	8.503113695191557
ENSG00000248319	1.769169169033969e-10	2.9091674111251185
ENSG00000272572	1.7691691690339817e-10	4.060893112965028
ENSG00000228265	1.7827291055112212e-10	7.561234409253789
ENSG00000148660	1.7963907107420813e-10	8.677568775085046
ENSG00000213339	1.8147656234633168e-10	8.903832818629208
ENSG00000165288	1.8286673605521422e-10	8.68566594107695
ENSG00000260300	1.8286673605521422e-10	4.147301500120712
ENSG00000005700	1.8286673605521422e-10	8.873964625304993
ENSG00000180398	1.8286673605521422e-10	8.915978567617064
ENSG00000200550	1.8473651860474763e-10	3.416316237697709
ENSG00000131475	1.861511176727418e-10	8.726151771036463
ENSG00000103540	1.861511176727418e-10	8.639603415768926
ENSG00000234902	1.861511176727418e-10	4.917067048187365
ENSG00000143222	1.94369616368258e-10	8.882061791296895
ENSG00000198794	1.94369616368258e-10	8.924075733608968
ENSG00000263063	1.94369616368258e-10	4.3423942709767855
ENSG00000204410	1.94369616368258e-10	7.969606965693541
ENSG00000185386	1.94369616368258e-10	8.644644357055713
ENSG00000265452	1.9585633532759702e-10	5.2747375882637595
ENSG00000157637	1.9585633532759702e-10	8.936221482596823
ENSG00000255910	1.993687438766956e-10	3.388969659356214
ENSG00000186260	1.9936874387669702e-10	8.612791447149823
ENSG00000261513	2.014034237112241e-10	4.479432956625834
ENSG00000109381	2.0449358576868985e-10	8.783367687041503
ENSG00000078674	2.0449358576868985e-10	8.873964625304993
ENSG00000267127	2.0449358576868985e-10	5.191167764207735
ENSG00000007516	2.060560121199422e-10	7.565893676089242
ENSG00000082458	2.060560121199422e-10	8.53632497445586
ENSG00000116670	2.060560121199422e-10	8.635554832772975
ENSG00000196118	2.060560121199422e-10	5.58422380774471
ENSG00000264769	2.0974722830129043e-10	5.82852170352651
ENSG00000260359	2.097472283012934e-10	8.811707768013164
ENSG00000070886	2.097472283012934e-10	5.798948631491899
ENSG00000269979	2.1350310366811781e-10	7.134885295239015
ENSG00000178585	2.1513283156605543e-10	8.244917591908894
ENSG00000100097	2.1513283156605543e-10	8.903832818629208
ENSG00000118217	2.173247440827222e-10	8.920027150613016
ENSG00000169330	2.1898300008795404e-10	8.54747836515288
ENSG00000272795	2.1898300008795404e-10	3.4697679644064703
ENSG00000095110	2.2065363120676097e-10	8.217258911181268
ENSG00000104131	2.2121327384091688e-10	8.891687069641355
ENSG00000105063	2.2290054551130456e-10	8.890158957288799
ENSG00000160766	2.2290054551130456e-10	8.099814493866536
ENSG00000259495	2.246004037269743e-10	6.482651261333067
ENSG00000105997	2.246004037269743e-10	5.41280170244902
ENSG00000117020	2.2460040372697591e-10	8.110634287323919
ENSG00000068354	2.286162034967436e-10	8.66488727203547
ENSG00000187013	2.3035868272007248e-10	3.144139683980475
ENSG00000163795	2.3035868272007248e-10	8.663894913744633
ENSG00000272426	2.3211415053082818e-10	5.293378089480023
ENSG00000135185	2.344751422502367e-10	8.911929984621112
ENSG00000105339	2.386635255066212e-10	8.940270065592774
ENSG00000236801	2.4048086767050464e-10	7.046798052626725
ENSG00000260672	2.4048086767050464e-10	4.620355516588152
ENSG00000258072	2.4231174310405373e-10	6.27172794807462
ENSG00000083123	2.447741322843306e-10	8.711485551405215
ENSG00000250565	2.447741322843306e-10	8.480101416741656
ENSG00000198453	2.447741322843306e-10	7.753255395897176
ENSG00000259362	2.447741322843341e-10	4.244406770604463
ENSG00000178722	2.4663696923855753e-10	5.306651286792898
ENSG00000107331	2.48513670198986e-10	8.814763992718278
ENSG00000162819	2.491423354688453e-10	8.763124772061747
ENSG00000089157	2.5103767861368014e-10	8.944318648588725
ENSG00000115263	2.5103767861368014e-10	2.2558656230738148
ENSG00000213967	2.5103767861368107e-10	6.09136052119425
ENSG00000186063	2.529471219549998e-10	8.80513871437382
ENSG00000197063	2.5487076791379516e-10	8.726687525098185
ENSG00000108187	2.5487076791379516e-10	8.043002891505665
ENSG00000137877	2.5745790053499593e-10	8.326509710302533
ENSG00000185834	2.5941508832093044e-10	7.2963933155153375
ENSG00000176928	2.5941508832093044e-10	7.5771080152372665
ENSG00000110318	2.5941508832093044e-10	8.12769797060908
ENSG00000216109	2.6138682539264287e-10	4.41666917716501
ENSG00000152409	2.64038623002145e-10	8.898256123280701
ENSG00000164056	2.64038623002145e-10	8.032850626695925
ENSG00000140961	2.64038623002145e-10	7.243743644916749
ENSG00000213755	2.707837619396422e-10	4.465151660761575
ENSG00000165124	2.728399617059212e-10	5.328153451843666
ENSG00000094841	2.7283996170592605e-10	8.399305054397052
ENSG00000173530	2.7283996170592605e-10	8.59532345022049
ENSG00000122965	2.7491142901528966e-10	8.77122193805365
ENSG00000165359	2.75605330012702e-10	8.833478795345478
ENSG00000143368	2.75605330012702e-10	8.795513436029358
ENSG00000267480	2.75605330012702e-10	4.057583141257109
ENSG00000135324	2.75605330012703e-10	3.1462547437068062
ENSG00000235052	2.7769732634587813e-10	5.27727587364825
ENSG00000259901	2.798048496864156e-10	6.640385802131352
ENSG00000169727	2.798048496864156e-10	8.826909741706134
ENSG00000139626	2.798048496864156e-10	8.928124316604919
ENSG00000147234	2.805108273360318e-10	6.991868383679317
ENSG00000165832	2.826392285059238e-10	8.689178770011178
ENSG00000135074	2.826392285059238e-10	8.924075733608968
ENSG00000178209	2.847834204435463e-10	8.93217289960087
ENSG00000159363	2.847834204435463e-10	8.764652884414305
ENSG00000119650	2.8694351752129287e-10	8.187048469432934
ENSG00000101444	2.8694351752129287e-10	8.904825176920047
ENSG00000246705	2.8984858748028405e-10	8.721110829749675
ENSG00000227252	2.9204624587820485e-10	5.725147523567975
ENSG00000143774	2.9204624587820485e-10	8.895735652637308
ENSG00000156222	2.9204624587820795e-10	3.5607835019329688
ENSG00000131171	2.9500182092012563e-10	8.863346988669695
ENSG00000065809	2.9949010396605496e-10	8.887638486645404
ENSG00000267913	3.017592183428123e-10	5.161908032786849
ENSG00000238063	3.017592183428123e-10	5.240318638846946
ENSG00000180773	3.0251931920040304e-10	8.607214751801314
ENSG00000174606	3.0481087285047065e-10	8.826909741706134
ENSG00000163625	3.0711939799202117e-10	8.437806167774893
ENSG00000100060	3.0711939799202117e-10	8.872436512952435
ENSG00000115806	3.1022404380852643e-10	8.895735652637308
ENSG00000265692	3.1257264775410414e-10	5.88133027963906
ENSG00000196576	3.2052758487444507e-10	8.886110374292846
ENSG00000273151	3.2052758487444507e-10	7.529838103577013
ENSG00000253347	3.2052758487444507e-10	3.530417173867327
ENSG00000233266	3.229524309906374e-10	5.02496713673183
ENSG00000271452	3.2376469211189755e-10	4.452792873812229
ENSG00000136997	3.2621347970361715e-10	8.902304706276652
ENSG00000154240	3.262134797036195e-10	7.628982923312873
ENSG00000132906	3.286803746964593e-10	8.362946957266095
ENSG00000013375	3.319979611129416e-10	8.8714441546616
ENSG00000183617	3.3450761655491617e-10	8.7752705210496
ENSG00000164306	3.370358186320262e-10	8.4378853176075
ENSG00000090861	3.370358186320262e-10	8.924075733608968
ENSG00000224005	3.39582701127075e-10	6.451304679242489
ENSG00000170471	3.39582701127075e-10	8.829430212349527
ENSG00000241644	3.430078358725177e-10	6.3721073297373145
ENSG00000146463	3.430078358725214e-10	8.792992965385965
ENSG00000114013	3.464667418307103e-10	8.653277277109337
ENSG00000142784	3.517191335251429e-10	8.8714441546616
ENSG00000233791	3.517191335251429e-10	6.800731911854624
ENSG00000237594	3.517191335251429e-10	4.718025457426045
ENSG00000143013	3.517191335251429e-10	8.903832818629208
ENSG00000179526	3.543744444787639e-10	8.753499493717287
ENSG00000142937	3.543744444787639e-10	8.936221482596823
ENSG00000164796	3.543744444787639e-10	3.2612512142220855
ENSG00000146677	3.552638959891115e-10	7.877030865428662
ENSG00000204666	3.579453671196157e-10	5.050525529478065
ENSG00000005302	3.633678070773659e-10	8.8795413206535
ENSG00000109118	3.633678070773659e-10	8.826373987644413
ENSG00000125864	3.642793214437379e-10	4.632807260711158
ENSG00000198369	3.697955397210575e-10	8.759076189065794
ENSG00000085982	3.697955397210575e-10	8.811707768013164
ENSG00000116652	3.725841905518566e-10	6.3382219961638935
ENSG00000196712	3.735183016804106e-10	8.853721710325235
ENSG00000119636	3.7633439412599736e-10	5.833388452939105
ENSG00000220472	3.7633439412599736e-10	7.173635301443605
ENSG00000140263	3.7633439412599736e-10	8.306521242729806
ENSG00000270638	3.791712405889972e-10	4.474072583611118
ENSG00000147606	3.791712405889972e-10	6.999607290799082
ENSG00000164758	3.791712405889972e-10	8.383980073714604
ENSG00000261335	3.791712405889972e-10	3.4580114913595685
ENSG00000078246	3.82986244720425e-10	8.315022722365878
ENSG00000228929	3.82986244720425e-10	7.149780530940009
ENSG00000249487	3.82986244720425e-10	2.8806362237842214
ENSG00000228487	3.82986244720425e-10	7.087830411640156
ENSG00000055813	3.8877921003387017e-10	4.876830659314762
ENSG00000143373	3.8877921003387017e-10	8.806131072664654
ENSG00000158292	3.9564598906312603e-10	5.60698800416744
ENSG00000198793	3.9862506129205225e-10	8.845624544333333
ENSG00000163009	3.9862506129205225e-10	5.845355218842481
ENSG00000166598	4.026312911479667e-10	8.944318648588725
ENSG00000077147	4.026312911479667e-10	8.920027150613016
ENSG00000182310	4.0871453968265794e-10	5.145976156476814
ENSG00000148498	4.0973711222343623e-10	8.179047253769342
ENSG00000134375	4.1592527614812335e-10	8.873964625304993
ENSG00000225643	4.232603255734035e-10	6.98793056669932
ENSG00000236675	4.339587649100103e-10	7.182853357587486
ENSG00000164221	4.339587649100103e-10	8.675048304441653
ENSG00000205293	4.372195271591108e-10	5.739061979349574
ENSG00000182179	4.3831176091470784e-10	8.915978567617064
ENSG00000120370	4.4160448997012156e-10	8.683145470433555
ENSG00000184445	4.449213946389473e-10	8.920027150613016
ENSG00000245330	4.449213946389473e-10	5.784017491099999
ENSG00000164142	4.4492139463895046e-10	7.803113057151208
ENSG00000174780	4.4826264811870237e-10	8.911929984621112
ENSG00000162543	4.4826264811870237e-10	5.38860400895835
ENSG00000262165	4.49381840234752e-10	3.301760292594967
ENSG00000103404	4.527558303039191e-10	8.504980959364032
ENSG00000182446	4.561545780251852e-10	8.887638486645404
ENSG00000236060	4.561545780251852e-10	5.382924497076372
ENSG00000257496	4.561545780251852e-10	5.741092188242143
ENSG00000263874	4.5729302623432807e-10	7.181652983434534
ENSG00000231711	4.641822671544453e-10	7.418274661626684
ENSG00000013725	4.641822671544453e-10	7.0271609186354045
ENSG00000198286	4.641822671544453e-10	8.0544717877911
ENSG00000232065	4.641822671544453e-10	4.978403921873703
ENSG00000165175	4.676648275348097e-10	8.54852301402866
ENSG00000077157	4.676648275348097e-10	8.657325860105288
ENSG00000260910	4.676648275348147e-10	7.210699254675257
ENSG00000271192	4.676648275348147e-10	5.492681678581054
ENSG00000164556	4.794588082328735e-10	7.427226856743223
ENSG00000115137	4.794588082328735e-10	8.498816219368857
ENSG00000151364	4.794588082328735e-10	5.245315804366561
[truncated: 4,482 more rows]
