# Supplementary material for: Machine learning predicts treatment sensitivity in multiple myeloma based on molecular and clinical information coupled with drug response
Source: PLoS One. 2021 Jul 28;16(7):e0254596. doi: 10.1371/journal.pone.0254596 (PMC8318243; doi:10.1371/journal.pone.0254596)
Supplement: S1 File — (ZIP) [file pone.0254596.s004.zip › Supplementary Material 1/hyperdiploid_flag/selected_genes_experiment_5.csv]

gene	pvalue	entropy
ENSG00000188004	2.6521999321680896e-41	6.027561721286217
ENSG00000119280	6.082960377825748e-39	8.106082496497638
ENSG00000225579	5.946655097223505e-38	7.1964955011171785
ENSG00000272668	8.315076319181576e-38	6.02971029234392
ENSG00000247746	9.830075799132522e-38	7.295797844462513
ENSG00000165169	6.952979255683237e-35	8.721246422558476
ENSG00000125827	8.165090637919777e-35	8.842492746109832
ENSG00000243284	1.3210120172775126e-34	5.106328103507521
ENSG00000165801	1.3238399355787408e-33	8.743061610189642
ENSG00000170677	1.6287672294398285e-31	7.036128758487671
ENSG00000197183	1.8973489661040618e-31	8.548256133481104
ENSG00000002586	6.395962775453491e-31	8.215336972488291
ENSG00000165102	9.330437223735653e-31	8.740536027029728
ENSG00000228031	1.8364566505357528e-30	5.689476209436366
ENSG00000131773	2.133717657939248e-30	6.657557883255248
ENSG00000248991	4.1827768457291114e-30	6.910137633159299
ENSG00000255815	5.635446012974799e-30	5.5912470571875685
ENSG00000099624	1.7135488588568225e-29	8.864307933740994
ENSG00000104611	1.9860564349204964e-29	6.805960671458598
ENSG00000168264	1.9860564349204964e-29	8.907401468219364
ENSG00000253982	2.666671599194854e-29	7.663427300068492
ENSG00000117308	3.8507385466124434e-29	8.319059949992889
ENSG00000117461	4.1438676187603325e-29	8.666976873872548
ENSG00000178982	5.976539320136676e-29	8.900819089927607
ENSG00000115268	1.3328767311359088e-28	8.941387041246065
ENSG00000155886	1.3328767311359088e-28	5.227182714822387
ENSG00000063177	1.433346399866589e-28	8.933273450982373
ENSG00000105372	1.5413265072797533e-28	8.945443836377912
ENSG00000173218	2.7517301369367732e-28	7.122898036508986
ENSG00000111752	8.10053015350664e-28	7.845604860977468
ENSG00000148303	1.3365190306917088e-27	8.945443836377912
ENSG00000223891	1.6554182013785427e-27	8.447628059496447
ENSG00000179520	1.9088611854856433e-27	5.02153684013715
ENSG00000257698	1.9088611854856433e-27	8.130300010792157
ENSG00000111666	2.5368533021887725e-27	8.672564880976328
ENSG00000114631	2.923813990812252e-27	7.968939154359681
ENSG00000175197	4.799356072941227e-27	8.704024870843115
ENSG00000256733	5.527375954298643e-27	4.470763872679182
ENSG00000162004	8.435340774694269e-27	8.362690325255215
ENSG00000144591	8.435340774694567e-27	8.879003902296445
ENSG00000162929	1.7008281745022122e-26	7.954549092102308
ENSG00000164181	1.82397527852099e-26	8.769470433736606
ENSG00000174444	4.8326014192609413e-26	8.945443836377912
ENSG00000184083	9.002915622797258e-26	8.30229592868155
ENSG00000070081	9.00291562279745e-26	8.925159860718681
ENSG00000140474	1.3605737851181692e-25	8.921103065586836
ENSG00000185905	1.9172768362760844e-25	8.892705499663915
ENSG00000075073	2.889724563980656e-25	7.027348003523491
ENSG00000094631	5.3323673671915375e-25	8.844023958081767
ENSG00000179820	6.9937598086239175e-25	8.5721917705192
ENSG00000159556	1.1224407628304816e-24	8.114790575581472
ENSG00000156384	1.68103205250468e-24	8.269507293719316
ENSG00000129757	1.797833711184053e-24	7.927433340470969
ENSG00000171792	2.1986898824425585e-24	8.56348894282051
ENSG00000103253	2.51392230955915e-24	8.4417057784852
ENSG00000142541	2.687938078431445e-24	8.945443836377912
ENSG00000113272	3.753971781130072e-24	8.707544825191007
ENSG00000167658	4.28939357833199e-24	8.945443836377912
ENSG00000107816	5.5974915809616504e-24	8.615769749130488
ENSG00000081913	5.982030476286245e-24	7.6182503525251
ENSG00000154358	7.299750563167079e-24	8.771996016896518
ENSG00000118705	8.334109229954929e-24	8.941387041246065
ENSG00000227097	8.904473437252293e-24	8.870890312032751
ENSG00000125841	9.51348441296366e-24	8.182214063618593
ENSG00000144589	1.2390482570248756e-23	8.656337700448944
ENSG00000255086	1.4136972346677907e-23	3.53927751560348
ENSG00000188959	1.6127009831563315e-23	5.36327006312632
ENSG00000271133	1.7223683739803e-23	7.607598499952301
ENSG00000131386	1.839418490295294e-23	6.216289607004236
ENSG00000180573	2.097666776511673e-23	8.88864870453207
ENSG00000180447	2.097666776511673e-23	7.364160242767181
ENSG00000214870	2.2399480512880035e-23	7.089915129507037
ENSG00000114391	2.726692529549703e-23	8.945443836377912
ENSG00000177917	2.911165324968703e-23	8.670039297816416
ENSG00000173207	4.036036475917944e-23	8.585304130451673
ENSG00000104852	4.3080393969543253e-23	8.941387041246065
ENSG00000122787	4.3080393969543253e-23	7.5534268414888714
ENSG00000111445	4.3080393969543253e-23	8.46405780690032
ENSG00000151208	5.58986266843378e-23	8.552567892140482
ENSG00000176399	5.96536869200891e-23	6.623073928327658
ENSG00000172365	6.36584055399694e-23	3.5783715365523734
ENSG00000187824	7.734015478706132e-23	8.364547360600195
ENSG00000133872	8.804055920664609e-23	8.933273450982373
ENSG00000143624	9.392801420084932e-23	8.904875885059452
ENSG00000177628	1.216375519647305e-22	8.852137548345457
ENSG00000229766	1.2974528608490077e-22	6.050915082484477
ENSG00000105373	1.383878042522363e-22	8.933273450982373
ENSG00000172456	1.383878042522363e-22	7.939066885082549
ENSG00000264920	1.3838780425223924e-22	7.483548726401286
ENSG00000160691	1.5741902599904703e-22	8.912989475323146
ENSG00000134698	1.6788441925323017e-22	8.709612877946897
ENSG00000197016	1.9092538602533188e-22	6.781410017460724
ENSG00000186153	2.0359344459780019e-22	8.43359218822151
ENSG00000136942	2.170931982991003e-22	8.941387041246065
ENSG00000114423	2.4680730583415933e-22	8.54626739110515
ENSG00000272899	2.4680730583415933e-22	7.862374448135985
ENSG00000121797	2.631403082070449e-22	8.30933583737733
ENSG00000204628	2.8054275690905093e-22	8.941387041246065
ENSG00000107745	2.8054275690905492e-22	8.68879206150371
ENSG00000157625	2.9908391416944077e-22	8.720252051370498
ENSG00000185950	4.675798702870544e-22	7.706641628081584
ENSG00000130255	4.675798702870544e-22	8.93733024611422
ENSG00000105855	4.983199922022213e-22	7.687573163634257
ENSG00000102316	5.31059435771794e-22	8.899287877955674
ENSG00000080947	5.31059435771794e-22	7.487915984597046
ENSG00000151287	6.426011048804852e-22	7.678157202080507
ENSG00000171759	6.426011048804989e-22	6.733373364765251
ENSG00000255760	6.426011048804989e-22	5.95066032130868
ENSG00000130810	6.847082196694765e-22	7.664200641185504
ENSG00000104219	7.772856135465472e-22	8.815626392158844
ENSG00000241741	8.281168934329909e-22	6.750633611212087
ENSG00000105173	9.398544774150956e-22	8.700962446899247
ENSG00000242021	1.1360080876291982e-21	5.414644947980305
ENSG00000259514	1.210002646578161e-21	6.7487916403796
ENSG00000148484	1.2887643999718864e-21	8.798862370847504
ENSG00000175395	1.4618233456303916e-21	8.278360291643455
ENSG00000141441	1.4618233456303916e-21	8.23664779891157
ENSG00000147003	1.7654047467805238e-21	5.474569427521458
ENSG00000147100	1.7654047467805614e-21	5.287351332624107
ENSG00000198353	1.8798594630754606e-21	5.216054025281093
ENSG00000226833	2.131250557859324e-21	4.814285650453303
ENSG00000162244	2.2691465446079484e-21	8.93733024611422
ENSG00000115649	2.2691465446079484e-21	8.846549541241677
ENSG00000038002	2.4158662792404596e-21	8.879003902296445
ENSG00000178741	2.57196795637071e-21	8.908932680191299
ENSG00000090581	3.102683102071066e-21	8.81508955137489
ENSG00000177731	3.3026255533505343e-21	8.903344673087517
ENSG00000219665	3.7415375728265855e-21	8.304232274406464
ENSG00000152422	3.7415375728265855e-21	8.7542376243972
ENSG00000100266	4.238089653464058e-21	8.614238537158553
ENSG00000260219	4.238089653464058e-21	6.647917759124624
ENSG00000221413	4.238089653464058e-21	2.083409998055976
ENSG00000144040	4.238089653464118e-21	8.585304130451673
ENSG00000163040	4.799758908258741e-21	5.672798166715398
ENSG00000179456	5.107607732082464e-21	8.54978734545304
ENSG00000131188	5.107607732082464e-21	8.403912808007007
ENSG00000163362	5.4349801452129955e-21	7.791090471377023
ENSG00000232533	6.153266930338207e-21	6.843930539635668
ENSG00000175806	6.546861034906087e-21	8.415833795722191
ENSG00000105640	6.546861034906087e-21	8.945443836377912
ENSG00000165171	6.546861034906087e-21	6.307633369529284
ENSG00000105426	6.965347747215002e-21	7.299639220681655
ENSG00000052126	7.410283072203174e-21	7.290943562523911
ENSG00000137154	7.883319109202983e-21	8.945443836377912
ENSG00000086598	7.883319109203152e-21	8.925159860718681
ENSG00000139644	8.386209912593098e-21	8.933273450982373
ENSG00000182220	8.920817705268284e-21	8.85466313150537
ENSG00000168159	8.920817705268284e-21	8.900819089927607
ENSG00000243276	8.920817705268411e-21	7.093203332015762
ENSG00000230516	9.489119465888795e-21	3.1876095356332264
ENSG00000246090	1.0093213912085305e-20	8.06850610927753
ENSG00000244165	1.0093213912085305e-20	8.255066288691399
ENSG00000179299	1.0735328903105198e-20	7.394930307602044
ENSG00000233585	1.1417829286754914e-20	5.481533320385561
ENSG00000198937	1.2143225216939589e-20	8.64569852702534
ENSG00000204060	1.460425627945106e-20	4.606904160070803
ENSG00000109046	1.6512821176885722e-20	8.864307933740994
ENSG00000147400	1.6512821176885722e-20	8.646156057429364
ENSG00000128165	1.755762077606698e-20	8.816620763346823
ENSG00000166321	1.755762077606698e-20	7.916022279810846
ENSG00000144026	1.8667766714528363e-20	8.687260849531777
ENSG00000138172	2.1100498083309938e-20	8.02807019983624
ENSG00000102054	2.3846371417457325e-20	8.876478319136533
ENSG00000208028	2.3846371417457325e-20	7.557970543715468
ENSG00000243926	2.534898491961031e-20	5.657403709794344
ENSG00000233927	2.694518413575281e-20	8.93733024611422
ENSG00000102271	2.864072796267536e-20	4.279294308902928
ENSG00000137818	3.044172528546426e-20	8.945443836377912
ENSG00000053371	3.044172528546426e-20	8.528429688225899
ENSG00000102158	3.044172528546426e-20	8.908932680191299
ENSG00000160293	3.6544226611157687e-20	8.153948204726648
ENSG00000124795	3.8835888036848745e-20	8.249505195316514
ENSG00000143603	3.8835888036848745e-20	8.903344673087517
ENSG00000149972	4.126957715216999e-20	8.81409518018691
ENSG00000102871	4.6598347721721796e-20	8.793274363743723
ENSG00000230565	4.6598347721721796e-20	6.850560104761446
ENSG00000143578	4.951242957897285e-20	8.534017695329679
ENSG00000105193	4.951242957897285e-20	8.945443836377912
ENSG00000188825	4.951242957897355e-20	7.010343369912412
ENSG00000232346	5.260660452940537e-20	7.3868981371685365
ENSG00000260625	5.589186722664135e-20	6.2832817530517415
ENSG00000166268	5.589186722664135e-20	6.696172932421338
ENSG00000146066	6.308298778641227e-20	8.800393582819439
ENSG00000164587	6.308298778641227e-20	8.941387041246065
ENSG00000167186	7.118773010919353e-20	8.308420776569283
ENSG00000130159	7.561797815490128e-20	8.750180829265354
ENSG00000131725	9.06105342912228e-20	8.62082091545031
ENSG00000249184	9.061053429122473e-20	6.605715804062181
ENSG00000118473	9.061053429122473e-20	5.54476963863762
ENSG00000251249	9.623385026936027e-20	4.610876977089134
ENSG00000228323	1.1525751631336185e-19	5.944406296289602
ENSG00000242071	1.1525751631336185e-19	8.317273774493424
ENSG00000101577	1.1525751631336185e-19	8.548792974265062
ENSG00000229638	1.2239049249726015e-19	8.518327355586251
ENSG00000071205	1.2239049249726015e-19	7.109727127270525
ENSG00000247735	1.299596166934664e-19	5.570073988639847
ENSG00000145592	1.299596166934664e-19	8.945443836377912
ENSG00000229278	1.3799122652017296e-19	3.7839385422476672
ENSG00000221890	1.3799122652017491e-19	4.088733962472157
ENSG00000182742	1.4651322960337716e-19	7.1274941511593655
ENSG00000254343	1.5555519591827966e-19	8.296171080793814
ENSG00000110002	1.5555519591828188e-19	8.72584005847428
ENSG00000166562	1.6514845548655611e-19	8.925159860718681
ENSG00000166348	1.8612360084335214e-19	8.445560006740557
ENSG00000182054	1.8612360084335214e-19	8.908932680191299
ENSG00000231327	1.9757790740963698e-19	6.047742432998279
ENSG00000245008	1.9757790740963698e-19	6.550965306141162
ENSG00000086619	2.097285868159467e-19	8.872421524004686
ENSG00000251405	2.097285868159467e-19	7.059909925919489
ENSG00000188818	2.226174446534912e-19	8.335489697396763
ENSG00000247982	2.362887636227969e-19	8.177582047433347
ENSG00000076662	2.507894483294077e-19	8.93733024611422
ENSG00000088298	2.6616917842470254e-19	8.85466313150537
ENSG00000175505	2.661691784247082e-19	7.3701200994756
ENSG00000167614	2.824805705656347e-19	7.043406550630949
ENSG00000149548	2.997793496938537e-19	7.268220333812375
ENSG00000000460	3.3757860726915132e-19	7.974375537357516
ENSG00000188846	3.3757860726915132e-19	8.93733024611422
ENSG00000153179	3.3757860726915614e-19	8.627940134526023
ENSG00000177283	3.58207759782164e-19	5.3386729048289325
ENSG00000072195	3.58207759782164e-19	6.561648100663105
ENSG00000089220	3.58207759782164e-19	8.917046270454989
ENSG00000183023	3.800820640850952e-19	8.444081191419665
ENSG00000141736	4.032757205928494e-19	7.955543463290287
ENSG00000120280	4.2786729313418543e-19	8.701956818087226
ENSG00000149273	4.539399620315706e-19	8.945443836377912
ENSG00000155792	4.539399620315771e-19	8.852137548345457
ENSG00000121858	4.815817916504983e-19	8.812563968214976
ENSG00000143195	5.108860132333966e-19	6.083606093808493
ENSG00000218175	5.748822025690504e-19	8.445762573617047
ENSG00000163673	6.467895127310357e-19	4.299780684988048
ENSG00000109685	6.467895127310357e-19	8.876478319136533
ENSG00000105894	6.467895127310357e-19	7.264680212134499
ENSG00000230131	6.467895127310357e-19	6.096851476399954
ENSG00000213862	6.467895127310357e-19	6.708089530171818
ENSG00000240298	7.716253392337916e-19	5.632793829077601
ENSG00000147475	7.716253392338026e-19	8.770464804924583
ENSG00000196562	8.183120482652831e-19	8.90587025624743
ENSG00000171425	8.183120482652831e-19	8.686266478343798
ENSG00000261418	8.677881667807684e-19	8.495438486387174
ENSG00000100206	9.757762008701681e-19	6.304690810252442
ENSG00000101997	9.757762008701681e-19	8.583315388075718
ENSG00000108107	9.757762008701681e-19	8.933273450982373
ENSG00000166816	9.757762008701681e-19	8.283208891086788
ENSG00000119979	9.757762008701681e-19	8.634522512817782
ENSG00000255224	1.0346463760263958e-18	6.489911469623597
ENSG00000160055	1.0970236089071964e-18	8.241698965231391
ENSG00000169239	1.0970236089071964e-18	8.26644486977545
ENSG00000273002	1.163114101044603e-18	7.010906693315139
ENSG00000104738	1.163114101044603e-18	8.732422436766036
ENSG00000049769	1.163114101044603e-18	7.953023445977553
ENSG00000204396	1.163114101044603e-18	8.706550454003029
ENSG00000173171	1.163114101044603e-18	8.530040210577765
ENSG00000179899	1.163114101044603e-18	5.178076465284714
ENSG00000140750	1.2331360137769235e-18	8.520395408342141
ENSG00000063660	1.3073201521635403e-18	7.361557764188501
ENSG00000269696	1.3859106874360025e-18	4.252963726978825
ENSG00000164346	1.3859106874360025e-18	8.887117492560137
ENSG00000111602	1.557359086106136e-18	8.80291916597935
ENSG00000153250	1.5573590861061581e-18	8.892705499663915
ENSG00000135404	1.6507792079771402e-18	8.933273450982373
ENSG00000213885	1.6507792079771402e-18	6.343138279375949
ENSG00000228933	1.6507792079771402e-18	5.369289847382417
ENSG00000104765	1.7497319942167122e-18	8.810038385055064
ENSG00000078061	1.9655475742060615e-18	8.847543912429655
ENSG00000182050	2.083114030222846e-18	7.199476719861654
ENSG00000160062	2.083114030222846e-18	7.722055438217662
ENSG00000143653	2.2076226525558398e-18	8.37544994808575
ENSG00000166428	2.339477933598895e-18	7.81337298387416
ENSG00000100373	2.339477933598895e-18	3.9675381292760186
ENSG00000181524	2.783525279671908e-18	8.272569717663185
ENSG00000088881	2.783525279671987e-18	6.283718902539092
ENSG00000120798	2.783525279671987e-18	8.714461477390229
ENSG00000178922	2.783525279671987e-18	8.664908821116658
ENSG00000235670	2.9492971843003674e-18	4.032252738079409
ENSG00000104626	2.9492971843004093e-18	8.386441858611294
ENSG00000105202	2.9492971843004093e-18	8.896762294795762
ENSG00000136710	3.12481432045244e-18	8.683204054399932
ENSG00000234771	3.12481432045244e-18	8.709612877946897
ENSG00000258920	3.3106419209387186e-18	7.923546632639542
ENSG00000221983	3.3106419209387186e-18	8.933273450982373
ENSG00000040341	3.3106419209387186e-18	8.71466404426672
ENSG00000180098	3.507377547150993e-18	8.589897766367475
ENSG00000120805	3.7156529113589834e-18	8.84808075321361
ENSG00000230207	3.936135800177215e-18	7.2192255313582825
ENSG00000081760	3.936135800177271e-18	8.685729637559842
ENSG00000205664	4.169532104728418e-18	7.958436134779932
ENSG00000159788	4.169532104728566e-18	8.24828134352315
ENSG00000179085	4.416587963331236e-18	8.70907603716294
ENSG00000123989	4.416587963331236e-18	8.929216655850528
ENSG00000119906	4.678092022846944e-18	8.74864961729342
ENSG00000198960	4.954877825155718e-18	8.48082182821166
ENSG00000188971	4.9548778251557886e-18	8.619826544262331
ENSG00000008513	5.885988401091196e-18	8.717189627426633
ENSG00000203930	5.885988401091196e-18	3.6845807819435947
ENSG00000144713	5.885988401091196e-18	8.945443836377912
ENSG00000165891	5.885988401091196e-18	8.318575505859974
ENSG00000137309	5.8859884010912796e-18	8.849075124401589
ENSG00000162878	6.233225613225136e-18	5.0076386479093
ENSG00000162836	6.6006788783209326e-18	8.655800859664987
ENSG00000226926	6.6006788783209326e-18	4.509997411946193
ENSG00000242247	6.6006788783209326e-18	8.887117492560137
ENSG00000236204	6.98950913768292e-18	6.491655620905195
ENSG00000125459	6.98950913768292e-18	8.739004815057795
ENSG00000058056	6.98950913768292e-18	8.48686736571946
ENSG00000141401	7.400943057381306e-18	8.29716545198179
ENSG00000095002	7.836276694244524e-18	8.615030341470039
ENSG00000204219	7.836276694244524e-18	6.806279917899064
ENSG00000172216	8.296879363182597e-18	8.777584024000298
ENSG00000260719	8.784197716721381e-18	8.357049921500396
ENSG00000006756	9.845180830706387e-18	6.310432857657292
ENSG00000123144	9.845180830706528e-18	8.868364728872839
ENSG00000213442	9.845180830706528e-18	8.505417562530267
ENSG00000130811	9.845180830706528e-18	8.89117428769198
ENSG00000213513	1.0422165504431085e-17	4.1254643286788655
ENSG00000040199	1.0422165504431085e-17	8.822208770450603
ENSG00000137876	1.1032515525854253e-17	8.912989475323146
ENSG00000158716	1.103251552585441e-17	8.451148013844337
ENSG00000214717	1.1678133692813448e-17	8.618295332290398
ENSG00000116852	1.3083326362619228e-17	8.810038385055064
ENSG00000183955	1.3083326362619507e-17	8.71466404426672
ENSG00000136758	1.3083326362619692e-17	8.912989475323146
ENSG00000176732	1.3847265258271021e-17	6.109241137212963
ENSG00000101868	1.3847265258271021e-17	8.604593734922926
ENSG00000198380	1.3847265258271021e-17	8.896762294795762
ENSG00000108828	1.4655213914984576e-17	8.811569597026997
ENSG00000144567	1.5509672453002966e-17	8.864307933740994
ENSG00000144036	1.5509672453002966e-17	8.38950428255516
ENSG00000170889	1.5509672453003185e-17	8.941387041246065
ENSG00000151553	1.5509672453003185e-17	8.72936001282217
ENSG00000115841	1.5509672453003185e-17	8.382921904263403
ENSG00000232070	1.5509672453003407e-17	5.236532045896839
ENSG00000184381	1.837925488611724e-17	8.800393582819439
ENSG00000166441	1.8379254886117498e-17	8.941387041246065
ENSG00000166896	1.8379254886117498e-17	8.17466979371493
ENSG00000204390	1.944767192976434e-17	7.252893644667143
ENSG00000235280	1.9447671929764755e-17	5.546422804657361
ENSG00000187123	1.9447671929764755e-17	5.311102168554923
ENSG00000126768	2.1771783081890345e-17	8.7542376243972
ENSG00000236772	2.3034599136798737e-17	4.417973259674242
ENSG00000254615	2.3034599136798737e-17	8.624340869798198
ENSG00000162913	2.3034599136798737e-17	6.321942559985311
ENSG00000235169	2.436966912106947e-17	7.212123126472194
ENSG00000079616	2.5781068936006242e-17	8.789754409395835
ENSG00000233016	2.885030683037081e-17	8.778578395188276
ENSG00000133195	3.0517479747529374e-17	8.691115077787131
ENSG00000139352	3.227967900968541e-17	6.680001757620425
ENSG00000156427	3.227967900968541e-17	5.790076651466444
ENSG00000249167	3.227967900968541e-17	3.5391921995941797
ENSG00000170417	3.414224414244996e-17	8.234984879908659
ENSG00000253986	3.414224414244996e-17	5.018131806589827
ENSG00000186056	3.414224414244996e-17	8.418236122385549
ENSG00000058404	3.4142244142450444e-17	7.071408965692067
ENSG00000198890	3.611081026617425e-17	8.244421549420617
ENSG00000272667	3.819132420763165e-17	6.628445313123799
ENSG00000227372	3.819132420763165e-17	8.680141630456063
ENSG00000182185	3.819132420763165e-17	7.494513723197935
ENSG00000182899	4.039006147571944e-17	8.941387041246065
ENSG00000234444	4.039006147571944e-17	8.485467860778503
ENSG00000183386	4.039006147571944e-17	6.601798456749661
ENSG00000068308	4.2713644146714943e-17	8.846549541241677
ENSG00000159259	4.5169059707007685e-17	7.840318648205082
ENSG00000273382	4.5169059707007685e-17	6.200412194300378
ENSG00000260521	4.5169059707007685e-17	6.0489481768275235
ENSG00000080839	4.5169059707007685e-17	8.596480144659234
ENSG00000094804	4.7763680903697866e-17	8.63804246716567
ENSG00000196668	4.7763680903697866e-17	7.382151868065452
ENSG00000251680	5.050528665603207e-17	4.213934146381641
ENSG00000115977	5.646273170866013e-17	8.268257959003808
ENSG00000269533	5.646273170866094e-17	4.144414067185077
ENSG00000158427	5.969636389789164e-17	7.704335091141592
ENSG00000233762	6.311261660224631e-17	7.954713278709355
ENSG00000101940	6.311261660224721e-17	8.78921756861188
ENSG00000120256	6.672165446914604e-17	8.317241294917352
ENSG00000147536	7.053419939499979e-17	7.390766716651683
ENSG00000137575	7.053419939500129e-17	8.831853572686226
ENSG00000225573	7.456156059455817e-17	7.1914203355245805
ENSG00000134779	7.456156059455976e-17	8.693306387039577
ENSG00000158714	7.456156059455976e-17	6.488827745191889
ENSG00000143768	7.881566626609701e-17	6.811051225581243
ENSG00000111859	7.881566626609701e-17	8.88864870453207
ENSG00000120519	8.330909693568812e-17	8.597271948970722
ENSG00000173208	8.330909693568812e-17	8.71366967307874
ENSG00000197180	8.805512056802533e-17	6.816026675904524
ENSG00000072778	8.805512056802533e-17	8.941387041246065
ENSG00000171735	8.805512056802533e-17	8.488935418475354
ENSG00000255516	8.805512056802658e-17	3.3195597625698317
ENSG00000242732	9.3067729535769e-17	7.965410749477373
ENSG00000261400	9.836167954410026e-17	3.33988561579015
ENSG00000065320	1.0395253061207572e-16	4.321858631728404
ENSG00000232940	1.0395253061207572e-16	6.28307720901934
ENSG00000003393	1.0395253061207572e-16	8.679147259268085
ENSG00000270036	1.039525306120772e-16	4.4132455156240145
ENSG00000088833	1.0395253061207867e-16	8.838435950977985
ENSG00000250148	1.0985669021756845e-16	2.4292240686670765
ENSG00000147251	1.0985669021757079e-16	8.786691985451967
ENSG00000146147	1.1609145871802228e-16	6.580789767702379
ENSG00000171189	1.1609145871802228e-16	5.693131212252506
ENSG00000165912	1.1609145871802228e-16	8.047652813258274
ENSG00000188419	1.2267507716497223e-16	8.638579307949625
ENSG00000198056	1.2267507716497223e-16	8.396675898281917
ENSG00000241556	1.2267507716497223e-16	6.39562853028021
ENSG00000132704	1.2267507716497223e-16	8.874947107164598
ENSG00000163482	1.2267507716497223e-16	8.697442492551358
ENSG00000101052	1.2267507716497223e-16	8.528508998605831
ENSG00000174989	1.2962677763627694e-16	8.787228826235923
ENSG00000162607	1.2962677763627694e-16	8.794805575715658
ENSG00000230979	1.3696683621627678e-16	7.039354202311983
ENSG00000214612	1.3696683621627678e-16	5.997782030630221
ENSG00000130779	1.3696683621627678e-16	8.858719926637214
ENSG00000153048	1.3696683621627678e-16	8.517790514802295
ENSG00000251417	1.4471662876079036e-16	6.6742606956039525
ENSG00000213625	1.4471662876079036e-16	8.880535114268378
ENSG00000236552	1.4471662876079036e-16	8.732422436766036
ENSG00000237595	1.5289868959067148e-16	6.369625352214029
ENSG00000197647	1.6153677326508202e-16	8.000614273604064
ENSG00000047230	1.6153677326508431e-16	8.378785798751624
ENSG00000260660	1.706559195931574e-16	6.388335036857429
ENSG00000116497	1.8028252205086383e-16	8.849075124401589
ENSG00000269988	1.802825220508664e-16	5.109532409503091
ENSG00000100994	1.802825220508664e-16	8.900819089927607
ENSG00000101310	1.802825220508664e-16	8.88864870453207
ENSG00000125462	1.8028252205086895e-16	7.779657303574
ENSG00000267169	1.8028252205086895e-16	7.515367019217192
ENSG00000258178	1.9044439977823455e-16	4.322730689481805
ENSG00000127920	2.0117087334095315e-16	7.467374992374608
ENSG00000237434	2.0117087334095315e-16	4.282078468001678
ENSG00000181798	2.0117087334095315e-16	7.153046578145809
ENSG00000163249	2.1249284444974177e-16	8.652280905317097
ENSG00000165195	2.1249284444974177e-16	8.732422436766036
ENSG00000170899	2.24442879840435e-16	8.35577367305599
ENSG00000232995	2.3705529952813743e-16	7.1146639187383345
ENSG00000172955	2.370552995281408e-16	6.222818884514431
ENSG00000255046	2.370552995281408e-16	4.840843661545236
ENSG00000165689	2.503662696594541e-16	8.830322360714293
ENSG00000244436	2.503662696594541e-16	2.7630164725964583
ENSG00000157978	2.503662696594541e-16	8.866833516900904
ENSG00000136631	2.503662696594541e-16	8.742067239001663
ENSG00000105146	2.503662696594541e-16	6.826364273194838
ENSG00000138814	2.503662696594541e-16	8.819146346506736
ENSG00000102265	2.6441390019796157e-16	8.85718871466528
ENSG00000149295	2.6441390019796157e-16	5.717518517498
ENSG00000196154	2.644139001979653e-16	8.746915838444995
ENSG00000166200	2.644139001979691e-16	8.870890312032751
ENSG00000117242	2.644139001979691e-16	7.9407822007365
ENSG00000205078	2.792383476901487e-16	7.618561941318447
ENSG00000272129	2.792383476901487e-16	6.160318913037046
ENSG00000247011	2.792383476901487e-16	2.7261296116437164
ENSG00000152582	2.948819233710902e-16	8.767939221764673
ENSG00000170540	2.948819233710902e-16	8.823739982422536
ENSG00000233379	2.948819233710902e-16	5.068076081545807
ENSG00000139219	2.948819233710902e-16	4.7077450084377706
ENSG00000150281	3.1138920688247496e-16	5.717913144820332
ENSG00000222375	3.1138920688247496e-16	5.114150790851831
ENSG00000140367	3.1138920688247496e-16	8.872421524004686
ENSG00000124198	3.113892068824794e-16	8.917046270454989
ENSG00000223949	3.28807165889005e-16	4.778244199251872
ENSG00000173153	3.28807165889005e-16	8.826265565582448
ENSG00000237212	3.28807165889005e-16	5.404686053154542
ENSG00000073150	3.28807165889005e-16	6.133917279309923
ENSG00000165804	3.471852818934962e-16	8.248483910399642
ENSG00000175886	3.6657568256627306e-16	6.60170047709572
ENSG00000259331	3.665756825662783e-16	2.007149801619987
ENSG00000047346	3.665756825662783e-16	8.933273450982373
ENSG00000224738	3.665756825662783e-16	4.876586506490838
ENSG00000135253	3.870332809197609e-16	8.532028952953722
ENSG00000057468	3.870332809197609e-16	6.434839250695733
ENSG00000078177	3.870332809197609e-16	8.84808075321361
ENSG00000224165	3.870332809197664e-16	6.9909783421346745
ENSG00000167748	3.870332809197664e-16	3.881748598935269
ENSG00000131943	3.870332809197664e-16	8.72584005847428
ENSG00000107187	3.870332809197719e-16	4.823754494945307
ENSG00000156042	4.313845351928539e-16	8.174387916458505
ENSG00000143870	4.313845351928539e-16	8.912989475323146
ENSG00000174748	4.313845351928539e-16	8.945443836377912
ENSG00000140451	4.313845351928539e-16	8.771459176112561
ENSG00000081721	4.554032993292957e-16	8.740536027029728
ENSG00000228748	4.554032993292957e-16	4.965704397352467
ENSG00000264349	4.807398096566271e-16	4.689783195094543
ENSG00000099994	4.807398096566271e-16	6.9538727175120805
ENSG00000055070	4.807398096566271e-16	8.745129662945532
ENSG00000158828	4.807398096566271e-16	8.50462575821878
ENSG00000241852	4.807398096566271e-16	7.647384223223124
ENSG00000166295	5.074652584330294e-16	8.870890312032751
ENSG00000126217	5.074652584330294e-16	7.608675393923655
ENSG00000261231	5.074652584330402e-16	6.030998656478108
ENSG00000235065	5.356546227875361e-16	7.840945931063328
ENSG00000251535	5.356546227875361e-16	2.880796723954422
ENSG00000203761	5.356546227875361e-16	7.920445828426232
ENSG00000162869	5.653868625772549e-16	8.702493658871182
ENSG00000173221	5.653868625772549e-16	8.921103065586836
ENSG00000222020	5.653868625772549e-16	7.320850774338947
ENSG00000011021	5.653868625772549e-16	8.565477685196466
ENSG00000078369	5.967451284063333e-16	8.896762294795762
ENSG00000114023	5.967451284063333e-16	8.78010960716021
ENSG00000185339	5.967451284063333e-16	8.73954165584175
ENSG00000270681	6.298169803188407e-16	7.168160577801538
ENSG00000069493	6.298169803188407e-16	8.443571264364602
ENSG00000136044	6.298169803188407e-16	8.753243253209222
ENSG00000257543	6.298169803188407e-16	5.959810161675612
ENSG00000143443	6.298169803188407e-16	8.312600828197686
ENSG00000231969	6.298169803188407e-16	4.061238205965649
ENSG00000234719	6.298169803188407e-16	7.793658328574959
ENSG00000262468	6.298169803188407e-16	8.015146055552467
ENSG00000101003	6.646946177029331e-16	7.977240960272071
ENSG00000184164	7.014751209707119e-16	8.900819089927607
ENSG00000250978	7.014751209707119e-16	3.7498664931386014
ENSG00000152402	7.014751209707119e-16	7.682000181993415
ENSG00000170502	7.40260705605339e-16	8.747655246105444
ENSG00000147036	7.40260705605339e-16	5.396309716813059
ENSG00000204186	7.811589891968315e-16	8.803456006763307
ENSG00000233220	8.242832721180379e-16	5.126785559960952
ENSG00000112531	8.697528325243474e-16	8.872421524004686
ENSG00000249348	8.697528325243474e-16	7.690595448350873
ENSG00000099326	8.697528325243474e-16	8.876478319136533
ENSG00000116885	9.176932363948372e-16	7.3462820111186815
ENSG00000127946	9.176932363948372e-16	8.42221360713746
ENSG00000205763	9.176932363948372e-16	7.157246212002987
ENSG00000144645	9.68236663366948e-16	8.929216655850528
ENSG00000137054	9.68236663366948e-16	8.771996016896516
ENSG00000103174	9.68236663366948e-16	8.50110580387089
ENSG00000164620	1.0215222491544558e-15	8.504168227814755
ENSG00000251192	1.0215222491544704e-15	7.830782751238221
ENSG00000008226	1.0215222491544704e-15	8.593954561499322
ENSG00000224858	1.077696445376524e-15	5.615116221337154
ENSG00000102007	1.077696445376524e-15	8.88864870453207
ENSG00000133640	1.0776964453765393e-15	3.839181680226855
ENSG00000156313	1.0776964453765393e-15	8.288594331314078
ENSG00000137563	1.0776964453765393e-15	8.809501544271107
ENSG00000166224	1.1369133976666918e-15	8.67157050978835
ENSG00000165168	1.1369133976666918e-15	8.896762294795762
ENSG00000175279	1.136913397666708e-15	7.117247915890748
ENSG00000124357	1.136913397666724e-15	8.834379155846138
ENSG00000138279	1.2651330270030697e-15	8.868364728872839
ENSG00000126733	1.2651330270030697e-15	3.9023299932837836
ENSG00000100246	1.3344861428216928e-15	8.10414615077272
ENSG00000100997	1.3344861428217119e-15	8.781640819132145
ENSG00000260144	1.3344861428217119e-15	6.030942599354668
ENSG00000257027	1.4075837916432892e-15	7.889587973341736
ENSG00000114270	1.4075837916432892e-15	8.349314551260791
ENSG00000104205	1.4075837916432892e-15	8.41869365278957
ENSG00000069329	1.4075837916432892e-15	8.838435950977985
ENSG00000143499	1.4846249669297371e-15	8.719310076833562
ENSG00000182749	1.4846249669297371e-15	7.99572474405024
ENSG00000145087	1.4846249669297371e-15	5.623497752748211
ENSG00000151229	1.4846249669297371e-15	8.47875377545577
ENSG00000169857	1.5658190629450878e-15	8.751712041237289
ENSG00000074054	1.5658190629450878e-15	8.836904739006052
ENSG00000008853	1.6513864089801514e-15	8.628934505714
ENSG00000144671	1.6513864089801514e-15	4.623556238485504
ENSG00000115875	1.6513864089801514e-15	8.925159860718681
ENSG00000156976	1.6513864089801514e-15	8.941387041246065
ENSG00000186468	1.6513864089801749e-15	8.917046270454989
ENSG00000164741	1.6513864089801749e-15	8.16765858747473
ENSG00000256594	1.741558830517922e-15	8.249223318060087
ENSG00000248458	1.741558830517922e-15	4.727841395523347
ENSG00000135677	1.741558830517922e-15	8.872421524004686
ENSG00000245954	1.741558830517922e-15	7.657434159211731
ENSG00000101888	1.8365802386722835e-15	8.58936092558352
ENSG00000120093	1.936707249297408e-15	7.279331700969841
ENSG00000268584	2.042209833232295e-15	6.462416032288428
ENSG00000171469	2.042209833232295e-15	8.747655246105444
ENSG00000273056	2.153371999215473e-15	5.491053922994234
ENSG00000268362	2.153371999215473e-15	6.428715724096648
ENSG00000118816	2.153371999215473e-15	8.933273450982373
ENSG00000215301	2.1533719992155036e-15	8.941387041246065
ENSG00000142327	2.1533719992155036e-15	8.872421524004686
ENSG00000150967	2.270492511081095e-15	8.85466313150537
ENSG00000144895	2.270492511081095e-15	8.892705499663915
ENSG00000244038	2.270492511081095e-15	8.93733024611422
ENSG00000197603	2.270492511081095e-15	8.656337700448944
ENSG00000086730	2.270492511081095e-15	8.805981589923219
ENSG00000223387	2.3938856409223393e-15	4.351236873643884
ENSG00000272143	2.523881959991599e-15	5.144869295975938
ENSG00000158710	2.660829169191537e-15	8.917046270454989
ENSG00000147437	2.660829169191537e-15	6.243686458136436
ENSG00000184258	2.660829169191537e-15	4.142763089795604
ENSG00000012174	2.660829169191537e-15	8.684735266371867
ENSG00000258847	2.660829169191575e-15	3.89306161526017
ENSG00000181163	2.660829169191575e-15	8.945443836377912
ENSG00000089177	2.80509297109979e-15	8.378248957967667
ENSG00000198521	2.8050929710998297e-15	6.884211663509557
ENSG00000176894	2.8050929710998297e-15	6.230364983351747
ENSG00000246089	2.8050929710998297e-15	7.9381193446984355
ENSG00000260990	2.8050929710998696e-15	5.491669985845772
ENSG00000185100	2.957057985564441e-15	6.818296011591255
ENSG00000268798	2.957057985564441e-15	6.22810324206508
ENSG00000136928	2.957057985564441e-15	4.1142089676400975
ENSG00000122882	2.957057985564441e-15	8.754774465181157
ENSG00000186187	2.957057985564441e-15	7.4975849325224155
ENSG00000144354	2.957057985564441e-15	5.481700026997956
ENSG00000067445	3.1171287110037143e-15	7.547609018933514
ENSG00000178852	3.1171287110037143e-15	8.326381735945093
ENSG00000167779	3.285730533648039e-15	5.775418088674589
ENSG00000259560	3.285730533648039e-15	5.720024380534747
ENSG00000171119	3.463310787067108e-15	5.7977032403616695
ENSG00000105649	3.4633107870671817e-15	7.621013779945605
ENSG00000148824	3.4633107870671817e-15	8.110605272567923
ENSG00000150867	3.650339864439081e-15	8.819683187290691
ENSG00000143882	3.650339864439081e-15	8.07633225643762
ENSG00000197256	3.650339864439081e-15	8.530497740981788
ENSG00000175697	3.650339864439081e-15	5.419706701326806
ENSG00000166913	3.847312386134255e-15	8.908932680191299
ENSG00000172661	3.847312386134255e-15	8.641641731893493
ENSG00000089692	3.847312386134255e-15	7.96016580166167
ENSG00000271344	3.847312386134255e-15	7.040135877315321
ENSG00000158458	3.847312386134255e-15	8.443034423580645
ENSG00000227838	3.8473123861343096e-15	3.1946498340307854
ENSG00000124098	3.8473123861343096e-15	8.678152888080106
ENSG00000112812	3.8473123861343096e-15	8.759288790717024
ENSG00000172687	4.054748425312172e-15	6.330033987764715
ENSG00000083845	4.273194794354271e-15	8.941387041246065
ENSG00000204131	4.273194794354271e-15	6.329948171189176
ENSG00000143862	4.273194794354271e-15	8.699431234927314
ENSG00000169189	4.503226395094927e-15	8.712138461106807
ENSG00000250220	4.503226395094927e-15	5.787711805646645
ENSG00000196182	4.745447635950089e-15	8.846549541241677
ENSG00000115966	4.74544763595019e-15	8.824734353610515
ENSG00000180530	5.000493919192964e-15	8.338807084868163
ENSG00000064787	5.000493919193035e-15	8.154975055490697
ENSG00000188153	5.269033201778502e-15	8.1457019734306
ENSG00000189233	5.269033201778502e-15	8.815626392158844
ENSG00000255547	5.269033201778502e-15	3.751285853016937
ENSG00000224032	5.269033201778577e-15	8.806975961111196
ENSG00000168556	5.269033201778577e-15	8.442576893176623
ENSG00000132824	5.269033201778577e-15	8.88864870453207
ENSG00000204104	5.269033201778577e-15	8.436249478412396
ENSG00000126249	5.551767633283131e-15	8.097924960117323
ENSG00000168807	5.55176763328321e-15	8.314263747200597
ENSG00000120860	5.55176763328321e-15	8.697442492551358
ENSG00000187151	5.8494352746911285e-15	4.660246537279019
ENSG00000123570	5.8494352746911285e-15	6.9185800654697545
ENSG00000132846	5.849435274691212e-15	8.63758493676165
ENSG00000131153	6.162811901939703e-15	7.945375836652302
ENSG00000230067	6.162811901939703e-15	4.7821614658265394
ENSG00000204682	6.162811901939703e-15	3.7749499107414253
ENSG00000273314	6.162811901939703e-15	6.756636663178893
ENSG00000116957	6.162811901939703e-15	8.629471346497956
ENSG00000107863	6.162811901939791e-15	8.835910367818073
ENSG00000130340	6.162811901939791e-15	8.476280588946898
ENSG00000198342	6.162811901939791e-15	7.444597198128068
ENSG00000145050	6.492712898317822e-15	8.917046270454989
ENSG00000166483	6.492712898317822e-15	8.486867365719464
ENSG00000212978	6.492712898317822e-15	8.149457908232433
ENSG00000272156	6.492712898317822e-15	5.6873306388663485
ENSG00000198108	6.492712898317914e-15	8.726834429662258
ENSG00000170915	6.839995240007982e-15	6.93608126033548
ENSG00000144485	6.839995240007982e-15	7.769449599661053
ENSG00000142408	7.205559579262522e-15	3.771881187405418
ENSG00000176208	7.205559579262522e-15	8.251546334343509
ENSG00000224596	7.205559579262522e-15	4.075256115436351
ENSG00000131127	7.205559579262522e-15	8.190817663862378
ENSG00000146904	7.205559579262522e-15	5.398950221835725
ENSG00000235663	7.205559579262624e-15	5.047507470246022
ENSG00000108405	7.59035242992022e-15	8.907401468219364
ENSG00000170989	7.59035242992022e-15	6.743183233084511
ENSG00000115286	7.59035242992022e-15	8.784166402292055
ENSG00000105467	7.590352429920329e-15	5.1926772545473145
ENSG00000257221	7.995368460185368e-15	7.86701491485565
ENSG00000149823	7.995368460185368e-15	8.870890312032751
ENSG00000143514	8.421652897830621e-15	8.753700783613242
ENSG00000117411	8.421652897830621e-15	8.745587193349552
ENSG00000164924	8.87030405322126e-15	8.929216655850528
ENSG00000087008	8.87030405322126e-15	8.34207207568852
ENSG00000104687	8.87030405322126e-15	8.755768836369135
ENSG00000260352	9.342475965816108e-15	5.063355461346837
ENSG00000150938	9.342475965816108e-15	7.763993517786351
ENSG00000102001	9.342475965816108e-15	7.347456598915227
ENSG00000272717	9.342475965816108e-15	6.0825285837468215
ENSG00000008086	9.839381180064054e-15	8.007627268570948
ENSG00000089248	9.839381180064054e-15	8.917046270454989
ENSG00000082512	9.839381180064333e-15	8.613499129498104
ENSG00000205143	1.0362293656894307e-14	5.123985773359791
ENSG00000254650	1.0362293656894307e-14	5.627991173454392
ENSG00000181191	1.0912551827284724e-14	8.643172943865428
ENSG00000198081	1.1491561794704542e-14	8.559432147688666
ENSG00000210196	1.1491561794704542e-14	8.84808075321361
ENSG00000169255	1.1491561794704542e-14	6.6003951078021235
ENSG00000162373	1.2100800693534175e-14	6.567001369568477
ENSG00000154479	1.2100800693534347e-14	6.2672844641532075
ENSG00000221968	1.2100800693534347e-14	8.6629200787407
ENSG00000047365	1.2100800693534347e-14	8.646156057429364
ENSG00000108239	1.2741820210907237e-14	8.50255770546289
ENSG00000139239	1.2741820210907237e-14	8.18298595085511
ENSG00000268592	1.2741820210907419e-14	4.376724033709863
ENSG00000104921	1.2741820210907419e-14	7.992605811488647
ENSG00000101412	1.3416250279758581e-14	8.575659328216048
ENSG00000229914	1.3416250279758581e-14	6.4943271319867515
ENSG00000137310	1.3416250279758772e-14	8.691317644663624
ENSG00000139641	1.3416250279758772e-14	8.904875885059452
ENSG00000089280	1.4125802951232294e-14	8.933273450982373
ENSG00000226029	1.4125802951232294e-14	6.274256644560386
ENSG00000110700	1.4125802951232495e-14	8.93733024611422
ENSG00000026103	1.4125802951232495e-14	7.763814426907216
ENSG00000259891	1.4872276454977816e-14	6.950885375333372
ENSG00000121406	1.4872276454977816e-14	8.234324782628148
ENSG00000136643	1.4872276454977816e-14	8.7542376243972
ENSG00000100316	1.4872276454977816e-14	8.945443836377912
ENSG00000169116	1.4872276454978027e-14	8.929216655850528
ENSG00000257261	1.4872276454978027e-14	7.843771854674141
ENSG00000032389	1.4872276454978027e-14	8.616227279534508
ENSG00000145194	1.4872276454978027e-14	8.460995382956453
ENSG00000143815	1.5657559456260266e-14	8.81409518018691
ENSG00000120784	1.5657559456260266e-14	6.403704544846726
ENSG00000189143	1.5657559456260266e-14	5.628047917624803
ENSG00000261739	1.6483635519228735e-14	8.701956818087226
ENSG00000219626	1.6483635519228735e-14	7.724221264547961
ENSG00000110492	1.648363551922897e-14	8.873415895192664
ENSG00000157680	1.735258778611487e-14	8.404455214638142
ENSG00000135116	1.735258778611487e-14	5.900348590852217
ENSG00000173581	1.735258778611487e-14	8.519656000681694
ENSG00000136521	1.7352587786115118e-14	8.88864870453207
ENSG00000249453	1.7352587786115118e-14	5.66055034415494
ENSG00000149256	1.7352587786115118e-14	7.96420471157026
ENSG00000173442	1.8266603882592216e-14	8.925159860718681
ENSG00000165548	1.8266603882592216e-14	8.364934031158702
ENSG00000163754	1.8266603882592216e-14	8.84808075321361
ENSG00000207954	1.8266603882592216e-14	5.815376579970904
ENSG00000160783	1.8266603882592475e-14	8.402132198354721
ENSG00000169016	1.8266603882592475e-14	8.625872081770133
ENSG00000239815	1.8266603882592475e-14	6.179605868371959
ENSG00000134318	1.9227981059995684e-14	8.755768836369135
ENSG00000204262	1.9227981059995684e-14	7.865384475428813
ENSG00000271420	1.9227981059995684e-14	2.4985357176924787
ENSG00000181544	1.9227981059995956e-14	7.301065259194231
ENSG00000107902	2.0239131585600713e-14	8.432852780561062
ENSG00000261438	2.1302588392673302e-14	3.4583457672909543
ENSG00000132589	2.242101100255147e-14	8.868364728872839
ENSG00000101400	2.242101100255147e-14	8.431937719753021
ENSG00000136149	2.242101100255179e-14	7.954176437925399
ENSG00000238061	2.359719173156932e-14	6.056743772571825
ENSG00000267401	2.359719173156982e-14	4.911435869600906
ENSG00000267193	2.359719173156982e-14	3.65978991273255
ENSG00000170832	2.483406219624504e-14	8.519858567558185
ENSG00000141556	2.483406219624504e-14	8.800393582819439
ENSG00000116990	2.483406219624504e-14	7.4759037982359695
ENSG00000262089	2.483406219624504e-14	5.75330128742978
ENSG00000179195	2.483406219624504e-14	8.88864870453207
ENSG00000165678	2.483406219624504e-14	8.900819089927607
ENSG00000147044	2.4834062196245392e-14	8.666440033088591
ENSG00000237991	2.4834062196245392e-14	6.524926934347401
ENSG00000137747	2.6134700130752263e-14	5.5983599463364735
ENSG00000198088	2.6134700130752263e-14	8.302164221650573
ENSG00000197958	2.6134700130752263e-14	8.933273450982373
ENSG00000134490	2.6134700130752263e-14	8.215369452064362
ENSG00000115159	2.750233653135329e-14	8.779115235972231
ENSG00000116147	2.750233653135329e-14	5.445438429077022
ENSG00000239268	2.894036314313736e-14	4.548231693209214
ENSG00000148730	2.894036314313736e-14	8.860251138609149
ENSG00000176371	2.894036314313777e-14	8.457730392136094
ENSG00000134339	3.045234030511665e-14	4.3585184546991105
ENSG00000101443	3.045234030511665e-14	5.640022123956537
ENSG00000111450	3.0452340305116865e-14	8.604056894138969
ENSG00000049768	3.04523403051173e-14	5.025144507109509
ENSG00000076685	3.2042005170463395e-14	8.709612877946897
ENSG00000198856	3.2042005170463395e-14	8.896762294795762
ENSG00000107864	3.2042005170463395e-14	8.586835342423607
ENSG00000075568	3.2042005170463395e-14	8.896762294795762
ENSG00000262703	3.2042005170463395e-14	3.7362016539646716
ENSG00000173295	3.371328031944518e-14	7.45713990285432
ENSG00000135093	3.371328031944518e-14	8.35444502796055
ENSG00000166411	3.3713280319445417e-14	8.787228826235923
ENSG00000164122	3.547028278341459e-14	6.011888316540846
ENSG00000179029	3.547028278341459e-14	8.591683941866942
ENSG00000169679	3.547028278341484e-14	8.642099262297517
ENSG00000213609	3.547028278341484e-14	6.529890607487188
ENSG00000236998	3.7317333499047614e-14	5.470342675859916
ENSG00000180660	3.7317333499047614e-14	6.836819884443636
ENSG00000206077	3.731733349904788e-14	7.869866321388609
ENSG00000215595	3.731733349904788e-14	6.249048583852393
ENSG00000159840	3.731733349904788e-14	8.56800326835638
ENSG00000172379	3.731733349904788e-14	8.42783296808788
ENSG00000171428	3.925896721290122e-14	7.846297437834052
ENSG00000153446	3.925896721290178e-14	3.7607751462818153
ENSG00000132688	3.925896721290178e-14	7.993487743412395
ENSG00000138286	3.925896721290178e-14	8.672564880976328
ENSG00000260855	4.129994285728098e-14	4.261688999811226
ENSG00000173744	4.344525441934766e-14	8.793274363743723
ENSG00000205771	4.344525441934766e-14	6.599494561953369
ENSG00000143554	4.3445254419347965e-14	8.755768836369135
ENSG00000119900	4.3445254419347965e-14	8.819146346506736
ENSG00000116668	4.570014232642592e-14	8.721783263342434
ENSG00000004975	4.570014232642592e-14	8.743598450973597
ENSG00000104331	4.570014232642592e-14	8.864307933740994
ENSG00000172568	4.807010537146159e-14	6.429186843070975
ENSG00000101057	4.807010537146159e-14	8.708081665974962
ENSG00000241469	4.807010537146193e-14	2.803924100544949
ENSG00000119969	4.807010537146193e-14	8.315460685265064
ENSG00000188636	4.8070105371462613e-14	8.096604364215052
ENSG00000131037	4.8070105371462613e-14	6.9490743997318205
ENSG00000248757	5.056091320373488e-14	3.7256335292961626
ENSG00000185666	5.056091320373488e-14	3.832994017964827
ENSG00000102882	5.056091320373524e-14	8.755768836369135
ENSG00000164904	5.056091320373524e-14	8.439514469232757
ENSG00000122359	5.056091320373524e-14	8.88864870453207
ENSG00000180228	5.056091320373524e-14	8.787228826235923
ENSG00000187098	5.317861941099968e-14	7.82538763319707
ENSG00000145626	5.317861941099968e-14	3.655339720155336
ENSG00000100991	5.317861941099968e-14	8.870890312032751
ENSG00000226851	5.3178619411000435e-14	6.0615938282768695
ENSG00000115266	5.3178619411000435e-14	7.951774111262044
ENSG00000124785	5.3178619411000435e-14	7.2470747625112
ENSG00000146350	5.3178619411000435e-14	7.907680639748518
ENSG00000101849	5.3178619411000435e-14	8.762351214660892
ENSG00000187446	5.5929575220473385e-14	8.856194343477304
ENSG00000119403	5.5929575220473385e-14	8.598011356631169
ENSG00000127184	5.592957522047418e-14	8.917046270454989
ENSG00000130312	5.592957522047418e-14	8.826265565582448
ENSG00000218426	5.592957522047418e-14	8.386696822138825
ENSG00000196372	5.592957522047418e-14	7.311603861235396
ENSG00000123595	5.882044384728075e-14	8.761356843472914
ENSG00000260027	5.882044384728158e-14	7.063499130157598
ENSG00000164258	5.88204438472818e-14	8.763882426632826
ENSG00000146263	5.88204438472818e-14	8.54626739110515
ENSG00000104979	5.88204438472818e-14	8.860251138609149
ENSG00000103544	6.185821552030172e-14	8.767939221764673
ENSG00000187741	6.185821552030259e-14	8.522384150718098
ENSG00000241324	6.185821552030259e-14	6.845864158889561
ENSG00000187243	6.185821552030259e-14	4.20768292018719
ENSG00000172362	6.505022321667422e-14	3.476636425742181
ENSG00000165006	6.505022321667422e-14	8.781103978348188
ENSG00000105341	6.505022321667422e-14	8.724845687286301
ENSG00000118197	6.840415913766005e-14	8.742524769405685
ENSG00000204852	6.840415913766005e-14	8.722777634530411
ENSG00000091428	6.840415913766005e-14	8.788223197423902
ENSG00000269890	6.840415913766005e-14	6.424539024593524
ENSG00000260401	6.840415913766053e-14	7.25059219446354
ENSG00000124222	6.840415913766053e-14	8.872421524004686
ENSG00000259026	6.840415913766053e-14	4.502879185854795
ENSG00000157870	6.840415913766053e-14	8.408257046242456
ENSG00000112787	6.840415913766102e-14	8.810038385055064
ENSG00000170890	7.192809196001643e-14	3.8125676545659655
ENSG00000181852	7.563048489857398e-14	8.739999186245774
ENSG00000223725	7.563048489857398e-14	5.395008063789092
ENSG00000089876	7.563048489857398e-14	8.661388866768768
ENSG00000151414	7.563048489857451e-14	8.849075124401589
ENSG00000171241	7.952021461731482e-14	8.463318399239872
ENSG00000163931	8.360659102793123e-14	8.900819089927607
ENSG00000109466	8.360659102793182e-14	8.567008897168401
ENSG00000100221	8.360659102793182e-14	8.824734353610515
ENSG00000198157	8.360659102793182e-14	8.331635469141409
ENSG00000140563	8.789937801656856e-14	8.892705499663915
ENSG00000273107	8.789937801656919e-14	4.820037036924031
ENSG00000236914	8.789937801657044e-14	5.466576288427484
ENSG00000089159	9.240881514132409e-14	8.691854485447578
ENSG00000189362	9.240881514132409e-14	8.598011356631169
ENSG00000175643	9.240881514132409e-14	7.5438725979756285
ENSG00000177096	9.240881514132475e-14	8.474494413447434
ENSG00000213523	9.714564034490624e-14	8.7542376243972
ENSG00000124422	9.714564034490624e-14	8.895231082823827
ENSG00000186918	1.0212111372892968e-13	8.797867999659527
ENSG00000163382	1.0212111372892968e-13	8.864307933740994
ENSG00000248544	1.0212111372892968e-13	6.335561706526188
ENSG00000256287	1.0212111372892968e-13	3.3251072293035557
ENSG00000103496	1.0212111372892968e-13	8.652280905317099
ENSG00000068394	1.0212111372892968e-13	8.564025783604468
ENSG00000177189	1.0212111372892968e-13	8.827796777554383
ENSG00000185567	1.0212111372892968e-13	4.996560063368437
ENSG00000110080	1.0212111372892968e-13	7.6666357822711255
ENSG00000114942	1.073470424383303e-13	8.945443836377912
ENSG00000214226	1.0734704243833182e-13	7.75651255802998
ENSG00000107959	1.0734704243833182e-13	8.846549541241677
ENSG00000155592	1.0734704243833182e-13	8.120910172084061
ENSG00000103148	1.0734704243833182e-13	8.673559252164305
ENSG00000101974	1.0734704243833182e-13	8.80291916597935
ENSG00000213096	1.0734704243833259e-13	7.983133529746397
ENSG00000256917	1.1283580670656808e-13	5.270891014071493
ENSG00000069712	1.1283580670656808e-13	7.088677377980169
ENSG00000169184	1.1283580670656969e-13	8.056453414531372
ENSG00000149346	1.1283580670656969e-13	7.264343420442903
ENSG00000147408	1.1860038711454127e-13	8.880535114268378
ENSG00000095585	1.1860038711454127e-13	8.82067755847867
ENSG00000231500	1.1860038711454127e-13	8.945443836377912
ENSG00000163584	1.1860038711454127e-13	8.872421524004686
ENSG00000129353	1.246543931185071e-13	8.710070408350918
ENSG00000228205	1.246543931185071e-13	7.365795443468926
ENSG00000115758	1.2465439311850886e-13	8.93733024611422
ENSG00000270012	1.2465439311850886e-13	7.661924455705945
ENSG00000137177	1.3101209290473944e-13	7.5812083728959925
ENSG00000138796	1.3101209290474222e-13	8.694380068607492
ENSG00000272663	1.3101209290474222e-13	5.210875144718833
ENSG00000106948	1.3101209290474222e-13	8.83996716294992
ENSG00000163875	1.3768844463120194e-13	8.767939221764673
ENSG00000108774	1.3768844463120194e-13	8.532028952953722
ENSG00000143793	1.376884446312029e-13	8.5330233241417
ENSG00000225938	1.376884446312029e-13	2.724634847257087
ENSG00000242615	1.376884446312029e-13	5.456631157494028
ENSG00000110092	1.4469912911924043e-13	8.812563968214976
ENSG00000126107	1.4469912911924043e-13	8.816620763346823
ENSG00000165533	1.4469912911924144e-13	8.416088759249723
ENSG00000267868	1.4469912911924144e-13	3.3574665862973867
ENSG00000205022	1.4469912911924144e-13	6.8632148176418095
ENSG00000263164	1.4469912911924144e-13	3.7192485910788737
ENSG00000008283	1.4469912911924144e-13	8.860251138609149
ENSG00000231193	1.4469912911924248e-13	4.855487513624954
ENSG00000227431	1.5206058406104613e-13	4.1252895753956
ENSG00000178026	1.5206058406104613e-13	7.212856566944218
ENSG00000160753	1.5206058406104666e-13	8.527972157821875
ENSG00000135913	1.597900398115566e-13	8.439180195325289
ENSG00000183943	1.5979003981155773e-13	8.429992923493685
ENSG00000116198	1.6790555683650647e-13	8.78921756861188
ENSG00000100092	1.6790555683650766e-13	8.405449585826121
ENSG00000271430	1.7642606489149354e-13	8.365084201384152
ENSG00000078674	1.7642606489149354e-13	8.872421524004686
ENSG00000258118	1.7642606489149354e-13	2.7166583699532665
ENSG00000233080	1.7642606489149604e-13	5.108955121758922
ENSG00000177888	1.7642606489149604e-13	8.685729637559842
ENSG00000247373	1.7642606489149604e-13	7.565966443329783
ENSG00000118181	1.7642606489149604e-13	8.93733024611422
ENSG00000131470	1.853714040102642e-13	7.739332154623213
ENSG00000101945	1.853714040102642e-13	8.069905614218488
ENSG00000155254	1.853714040102642e-13	8.277470713757557
ENSG00000005189	1.8537140401026683e-13	7.599193026467263
ENSG00000040487	1.8537140401026683e-13	8.383968672102423
ENSG00000197557	1.9476236738378212e-13	8.206384747109247
ENSG00000237301	1.9476236738378212e-13	5.225887285947976
ENSG00000105676	1.9476236738378212e-13	8.7542376243972
ENSG00000101294	1.9476236738378212e-13	8.933273450982373
ENSG00000272841	1.9476236738378212e-13	6.410025764366562
ENSG00000232324	1.9476236738378629e-13	3.5209666318235473
ENSG00000169241	1.9476236738378629e-13	8.849075124401589
ENSG00000083067	1.9476236738378629e-13	6.756120901279664
ENSG00000161031	1.9476236738378629e-13	5.0376659012602545
ENSG00000052850	2.0462074621534832e-13	4.683269584011827
ENSG00000160972	2.0462074621534832e-13	8.332022139699912
ENSG00000233560	2.0462074621534832e-13	5.10636005264937
ENSG00000261786	2.0462074621534832e-13	8.759288790717024
ENSG00000100360	2.149693766406713e-13	8.70555608281505
ENSG00000147852	2.149693766406713e-13	7.009739038367053
ENSG00000236830	2.149693766406713e-13	4.327424612009832
ENSG00000144426	2.149693766406713e-13	8.518327355586251
ENSG00000224545	2.149693766406713e-13	2.8802002047741238
ENSG00000044446	2.149693766406759e-13	8.736479231897881
ENSG00000269165	2.258321888057935e-13	5.839620418521354
ENSG00000184992	2.258321888057967e-13	8.677158516892128
ENSG00000176871	2.258321888057967e-13	8.543204967161282
ENSG00000173064	2.258321888057967e-13	8.853131919533435
ENSG00000119326	2.258321888057983e-13	8.569076949924291
ENSG00000129691	2.258321888057983e-13	8.635059353601736
ENSG00000117215	2.258321888057983e-13	7.452126802341908
ENSG00000149679	2.258321888057983e-13	8.386899389015314
ENSG00000134508	2.258321888057983e-13	8.452142385032314
ENSG00000162755	2.3723425819977454e-13	7.8917139885958445
ENSG00000236796	2.3723425819977534e-13	5.377235225982525
ENSG00000140688	2.492018593432932e-13	8.844023958081767
ENSG00000234160	2.492018593432985e-13	7.357629456554194
ENSG00000106993	2.492018593432985e-13	8.674096092948263
ENSG00000116977	2.492018593432985e-13	8.773527228868451
ENSG00000232176	2.617625219388284e-13	5.087559266103961
ENSG00000243452	2.617625219388284e-13	8.694380068607492
ENSG00000111707	2.617625219388284e-13	8.811569597026997
ENSG00000198814	2.6176252193883213e-13	8.159234417499032
ENSG00000198755	2.6176252193883213e-13	8.941387041246065
ENSG00000157216	2.749450895925416e-13	8.834379155846138
ENSG00000269243	2.749450895925416e-13	7.272861809613381
ENSG00000214097	2.749450895925436e-13	5.125754091678858
ENSG00000182196	2.749450895925436e-13	6.269399893764619
ENSG00000137337	2.749450895925436e-13	8.831853572686226
ENSG00000116918	2.749450895925475e-13	8.70907603716294
ENSG00000273388	2.749450895925475e-13	4.044732976299873
ENSG00000206120	2.749450895925475e-13	6.047172456193156
ENSG00000053918	2.749450895925475e-13	8.500568963086934
ENSG00000111540	2.8877978122299403e-13	8.58025296413185
ENSG00000140374	2.8877978122299403e-13	8.855657502693346
ENSG00000137070	2.8877978122299403e-13	8.599005727819145
ENSG00000198053	2.8877978122299403e-13	8.484676056467015
ENSG00000158062	2.8877978122299403e-13	8.670039297816416
ENSG00000074695	3.0329825527664105e-13	8.933273450982373
ENSG00000077235	3.0329825527664105e-13	8.822208770450603
ENSG00000271086	3.0329825527664105e-13	4.6419264012833645
ENSG00000205339	3.0329825527664534e-13	8.904875885059452
ENSG00000228643	3.1853367687545413e-13	5.191861665396448
ENSG00000258056	3.1853367687545413e-13	8.050950283654704
ENSG00000272016	3.185336768754586e-13	6.66719307358164
ENSG00000248300	3.345207880273097e-13	2.3460912905681277
ENSG00000180815	3.345207880273097e-13	5.1870349845252495
ENSG00000181444	3.345207880273097e-13	7.9730284290676
ENSG00000123684	3.345207880273097e-13	8.407720205458501
ENSG00000196867	3.345207880273097e-13	5.691653787926633
ENSG00000127483	3.345207880273097e-13	8.912989475323146
ENSG00000084234	3.345207880273097e-13	8.874947107164598
ENSG00000134955	3.345207880273097e-13	7.8656209757618685
ENSG00000145425	3.3452078802731206e-13	8.93733024611422
ENSG00000160789	3.3452078802731206e-13	8.929216655850528
ENSG00000243224	3.512959810356316e-13	6.461259375026225
ENSG00000205683	3.512959810356316e-13	7.5171151492934065
ENSG00000186275	3.68897375250513e-13	8.204598571609784
ENSG00000132640	3.68897375250513e-13	8.876478319136533
ENSG00000106018	3.6889737525051564e-13	6.6847164231709195
ENSG00000103066	3.6889737525051564e-13	8.728365641634191
ENSG00000184634	3.6889737525051564e-13	8.84808075321361
ENSG00000177084	3.6889737525051564e-13	8.773527228868451
ENSG00000108061	3.6889737525051564e-13	8.77452160005643
ENSG00000164334	3.873648973098885e-13	3.9483843972901127
ENSG00000156170	3.873648973098913e-13	8.665445661900613
ENSG00000166025	4.067403650255969e-13	6.811571663353448
ENSG00000022277	4.067403650255969e-13	8.794805575715658
ENSG00000162840	4.0674036502560263e-13	4.65051880152981
ENSG00000204387	4.0674036502560263e-13	8.896762294795762
ENSG00000021826	4.0674036502560263e-13	8.025949415583117
ENSG00000143498	4.0674036502560263e-13	8.256008263228335
ENSG00000168028	4.0674036502560263e-13	8.941387041246065
ENSG00000234498	4.0674036502560263e-13	6.316977114935691
ENSG00000266258	4.270675750760177e-13	2.6586012516621196
ENSG00000104695	4.270675750760177e-13	8.74864961729342
ENSG00000215086	4.270675750760192e-13	4.728673509383343
ENSG00000158555	4.270675750760192e-13	8.422260437941322
ENSG00000196998	4.270675750760192e-13	8.776052812028363
ENSG00000166484	4.270675750760192e-13	8.391035494527095
ENSG00000179862	4.270675750760192e-13	6.560760149598375
ENSG00000147144	4.4839239467383e-13	8.505954403314222
ENSG00000068650	4.483923946738332e-13	8.716652786642674
ENSG00000072501	4.483923946738332e-13	8.852137548345457
ENSG00000065665	4.707628573847894e-13	8.368938429639508
ENSG00000164056	4.70762857384796e-13	8.023071430167457
ENSG00000249948	4.70762857384796e-13	8.59831871680974
ENSG00000130734	4.942292632810072e-13	8.549250504669082
ENSG00000213755	4.942292632810072e-13	4.496154115499289
ENSG00000225855	4.942292632810072e-13	8.263716719739046
ENSG00000137877	4.942292632810072e-13	8.283745731870743
ENSG00000271734	4.942292632810108e-13	4.120116925340707
ENSG00000176978	4.942292632810108e-13	8.929216655850528
ENSG00000138085	5.1884428362e-13	8.864307933740994
ENSG00000237316	5.1884428362e-13	2.4818289341783935
ENSG00000231738	5.188442836200037e-13	5.347049575870635
ENSG00000102921	5.188442836200037e-13	8.811032756243042
ENSG00000138036	5.188442836200037e-13	8.396086660846919
ENSG00000136731	5.446630702491738e-13	8.921103065586836
ENSG00000085465	5.446630702491795e-13	8.073217435842711
ENSG00000095752	5.446630702491795e-13	6.062280179868302
ENSG00000173273	5.717433699438774e-13	8.80291916597935
ENSG00000165795	5.717433699438814e-13	8.549787345453039
ENSG00000103275	5.717433699438814e-13	8.74385341450113
ENSG00000170043	5.717433699438814e-13	8.71366967307874
ENSG00000180182	5.717433699438814e-13	8.801924794791372
ENSG00000239183	5.717433699438855e-13	5.978729339380884
ENSG00000214711	6.00145643896085e-13	6.255747004649986
ENSG00000188906	6.00145643896085e-13	8.796336787687592
ENSG00000143258	6.001456438960892e-13	8.795799946903637
ENSG00000226200	6.001456438960935e-13	8.23146492556077
ENSG00000136383	6.001456438960935e-13	7.833774315336574
ENSG00000138674	6.299331925800562e-13	8.917046270454989
ENSG00000156140	6.299331925800562e-13	4.1300333514688665
ENSG00000242712	6.299331925800652e-13	5.226000868471212
ENSG00000156650	6.611722862311949e-13	8.832847943874205
ENSG00000106006	6.611722862311949e-13	4.925087212921807
ENSG00000136636	6.611722862311972e-13	8.835910367818073
ENSG00000180209	6.611722862311972e-13	5.0731978998857965
ENSG00000125817	6.611722862311972e-13	8.728365641634191
ENSG00000147121	6.939323011840932e-13	8.301627380866618
ENSG00000226086	6.939323011840981e-13	5.414721101071731
ENSG00000035403	7.282858623265646e-13	8.541216224785327
ENSG00000053501	7.282858623265749e-13	8.708081665974962
ENSG00000267166	7.282858623265749e-13	7.046885294844452
ENSG00000122026	7.282858623265749e-13	8.933273450982373
ENSG00000139626	7.282858623265749e-13	8.917046270454989
ENSG00000070886	7.282858623265749e-13	5.787014949095749
ENSG00000135473	7.282858623265801e-13	8.884591909400223
ENSG00000183291	7.282858623265801e-13	8.917046270454989
ENSG00000197858	7.282858623265801e-13	8.892705499663915
ENSG00000223722	7.282858623265801e-13	4.9646433453486525
ENSG00000167978	7.643089919372596e-13	8.93733024611422
ENSG00000119737	7.643089919372623e-13	7.27546113730605
ENSG00000145808	7.643089919372623e-13	4.420402761118595
ENSG00000115808	7.643089919372623e-13	8.697900022955379
ENSG00000140988	7.643089919372677e-13	8.93733024611422
ENSG00000142784	8.020812651858507e-13	8.880535114268378
ENSG00000176928	8.020812651858563e-13	7.600991946201923
ENSG00000196437	8.020812651858563e-13	7.657891689615752
ENSG00000142279	8.020812651858563e-13	5.595104977780622
ENSG00000012061	8.020812651858563e-13	8.823739982422536
ENSG00000143156	8.020812651858563e-13	7.996648255392702
ENSG00000117090	8.416859725867605e-13	8.884591909400223
ENSG00000241743	8.416859725867605e-13	1.9144119258159675
ENSG00000237857	8.416859725867605e-13	7.838307104066917
ENSG00000166946	8.416859725867605e-13	8.900819089927607
ENSG00000068784	8.416859725867605e-13	8.68113600164404
ENSG00000180592	8.416859725867605e-13	5.003478770568606
ENSG00000260591	8.832102897096547e-13	6.9619884358914135
ENSG00000132780	8.832102897096609e-13	8.884591909400223
ENSG00000198276	8.832102897096609e-13	8.832847943874205
ENSG00000259436	8.832102897096609e-13	8.105624966093615
ENSG00000167992	8.832102897096609e-13	7.221575374491386
ENSG00000203666	8.832102897096609e-13	8.420682395165526
ENSG00000116857	8.832102897096735e-13	8.808507173083129
ENSG00000147533	9.267454544629075e-13	8.732422436766036
ENSG00000008869	9.267454544629075e-13	8.852137548345457
ENSG00000072401	9.267454544629075e-13	8.4696458140041
ENSG00000147027	9.267454544629075e-13	4.8621197893788395
ENSG00000199933	9.267454544629075e-13	4.200091180851188
ENSG00000183128	9.267454544629141e-13	4.667816683674473
ENSG00000170209	9.723869522793783e-13	8.020000220842977
ENSG00000164967	9.723869522793783e-13	8.721246422558476
ENSG00000015171	9.723869522793783e-13	8.860251138609149
ENSG00000008294	9.723869522793783e-13	8.852137548345457
ENSG00000108468	9.723869522793783e-13	8.71466404426672
ENSG00000213402	1.0202347095483646e-12	8.662180671080254
ENSG00000139613	1.0202347095483646e-12	8.828791148742358
ENSG00000229414	1.0202347095483646e-12	2.8088105839328406
ENSG00000112218	1.0202347095483719e-12	8.15735046842516
ENSG00000203832	1.0202347095483719e-12	8.115472335205732
ENSG00000205832	1.0202347095483719e-12	5.653312747871594
ENSG00000258422	1.0703932956513646e-12	4.495296357095216
ENSG00000198951	1.0703932956513646e-12	8.724308846502344
ENSG00000131089	1.0703932956513798e-12	8.743598450973597
ENSG00000136828	1.0703932956513875e-12	8.826265565582448
ENSG00000134109	1.1229721339751686e-12	8.933273450982373
ENSG00000187735	1.1229721339751686e-12	8.876478319136533
ENSG00000165215	1.1229721339751686e-12	5.85429965169723
ENSG00000255438	1.1229721339751805e-12	6.3415964517970504
ENSG00000102387	1.1780857222908434e-12	6.13218052745718
ENSG00000197747	1.1780857222908517e-12	8.782635190320123
ENSG00000183617	1.2358538629042737e-12	8.769470433736606
ENSG00000101843	1.2358538629042737e-12	8.724308846502344
ENSG00000213967	1.2358538629042912e-12	6.099222658030059
ENSG00000123130	1.2358538629042912e-12	8.668508085844481
ENSG00000168081	1.2358538629042912e-12	8.744592822161575
ENSG00000188878	1.2358538629042912e-12	8.047430329306815
ENSG00000224616	1.2358538629043001e-12	6.182925736499771
ENSG00000118898	1.2964019030003538e-12	6.732318285678791
ENSG00000102241	1.2964019030003538e-12	8.85466313150537
ENSG00000230188	1.2964019030003538e-12	4.4536536609543775
ENSG00000108984	1.3598609856209738e-12	8.448824997560916
ENSG00000118308	1.3598609856209738e-12	8.89117428769198
ENSG00000254754	1.3598609856209738e-12	2.666778994175496
ENSG00000185133	1.3598609856209835e-12	6.676171230119566
ENSG00000142765	1.3598609856209835e-12	8.884591909400223
ENSG00000073060	1.3598609856209835e-12	8.747655246105444
ENSG00000167393	1.3598609856209835e-12	8.593954561499322
ENSG00000177119	1.3598609856209835e-12	8.78010960716021
ENSG00000132792	1.4263683117356814e-12	8.683740895183888
ENSG00000250156	1.4263683117356814e-12	4.049656617085303
ENSG00000003096	1.4263683117356814e-12	4.667386775938188
ENSG00000102780	1.4263683117356814e-12	7.5105002914255765
ENSG00000177600	1.4263683117356915e-12	8.933273450982373
ENSG00000155970	1.4960674138824464e-12	5.321558991662305
ENSG00000197265	1.496067413882457e-12	8.692848856635557
ENSG00000230852	1.496067413882457e-12	2.1370260774794674
ENSG00000223797	1.496067413882457e-12	7.591870905668863
ENSG00000250519	1.4960674138824781e-12	4.9735583606977265
ENSG00000198860	1.4960674138824781e-12	8.79939921163146
ENSG00000136021	1.5691084418769047e-12	8.915515058483056
ENSG00000134453	1.5691084418769047e-12	8.879003902296445
ENSG00000235501	1.5691084418769047e-12	5.8588348869476095
ENSG00000180773	1.645648461108213e-12	8.578721752159916
ENSG00000148343	1.6456484611082364e-12	8.844023958081767
ENSG00000125962	1.6456484611082364e-12	8.50317385662678
ENSG00000223547	1.6456484611082364e-12	8.790748780583813
ENSG00000172296	1.6456484611082481e-12	6.2243189293256
ENSG00000100626	1.7258517639625096e-12	4.72712925093955
ENSG00000218052	1.725851763962534e-12	7.901863152039353
ENSG00000268218	1.725851763962534e-12	7.592375601722942
ENSG00000207146	1.725851763962534e-12	3.8797608951370077
ENSG00000246334	1.725851763962534e-12	7.814620864709176
ENSG00000116127	1.80989019493637e-12	8.811569597026997
ENSG00000188559	1.80989019493637e-12	8.605588106110904
ENSG00000162267	1.809890194936383e-12	6.665042258354934
ENSG00000125691	1.809890194936383e-12	8.945443836377912
ENSG00000227986	1.809890194936383e-12	5.718913223257585
ENSG00000078098	1.8979434900272216e-12	6.031735436857562
ENSG00000156535	1.8979434900272487e-12	6.9898106914896445
ENSG00000197119	1.897943490027262e-12	7.945055913972628
ENSG00000132128	1.897943490027262e-12	8.79381120452768
ENSG00000170049	1.897943490027262e-12	6.452521584405467
ENSG00000228925	1.897943490027262e-12	6.568213091689629
ENSG00000232860	1.990199631011198e-12	6.954255500997136
ENSG00000100297	1.990199631011198e-12	8.826265565582448
ENSG00000225806	1.990199631011198e-12	6.118391933105795
ENSG00000257167	1.990199631011198e-12	7.182816400434601
ENSG00000176393	1.990199631011198e-12	8.721783263342433
ENSG00000226856	2.086855215244568e-12	5.317075813339726
ENSG00000115539	2.0868552152445828e-12	8.60306252295099
ENSG00000102409	2.0868552152445828e-12	8.705476772435116
ENSG00000162522	2.1881158416522603e-12	8.362101087820218
ENSG00000173406	2.1881158416522603e-12	6.108023777463499
ENSG00000245017	2.1881158416522603e-12	6.130268193815081
ENSG00000079974	2.1881158416522603e-12	8.533357598049166
ENSG00000189343	2.1881158416522603e-12	8.908932680191299
ENSG00000206549	2.1881158416522603e-12	6.378904597368417
ENSG00000246523	2.1881158416522837e-12	4.664937081725488
ENSG00000239559	2.1881158416522837e-12	7.196974074325601
ENSG00000184293	2.188115841652299e-12	8.691854485447578
ENSG00000143575	2.294196513592513e-12	8.900819089927607
ENSG00000158813	2.294196513592529e-12	7.365344118835592
ENSG00000163817	2.294196513592529e-12	5.2229415160214145
ENSG00000259562	2.294196513592529e-12	7.54704949303544
ENSG00000157404	2.294196513592529e-12	8.731885595982082
ENSG00000237292	2.294196513592529e-12	4.178170438885224
ENSG00000175782	2.294196513592562e-12	8.57007132111227
ENSG00000255121	2.294196513592562e-12	7.239512304825539
ENSG00000128708	2.294196513592562e-12	8.767939221764673
ENSG00000068438	2.294196513592562e-12	8.81409518018691
ENSG00000260296	2.294196513592562e-12	7.3090474772731415
ENSG00000242013	2.4053220593173653e-12	7.363735841247455
ENSG00000260093	2.4053220593173653e-12	3.5343556392672943
ENSG00000236133	2.4053220593173653e-12	4.113609047128751
ENSG00000272426	2.4053220593173653e-12	5.311305886860412
ENSG00000099385	2.4053220593173653e-12	8.052481495626637
ENSG00000139116	2.4053220593173653e-12	8.743598450973597
ENSG00000149926	2.4053220593173653e-12	5.088194671033242
ENSG00000150873	2.4053220593173823e-12	3.3111848483840816
ENSG00000102100	2.4053220593173823e-12	8.764339957036848
ENSG00000234902	2.4053220593173823e-12	4.915425323302934
ENSG00000136715	2.521727570777099e-12	8.741072867813685
ENSG00000102057	2.521727570777099e-12	7.558991828632341
ENSG00000122335	2.521727570777099e-12	8.115571562660634
ENSG00000182518	2.521727570777099e-12	8.014354251240979
ENSG00000013016	2.521727570777135e-12	8.648681640589274
ENSG00000141526	2.521727570777135e-12	8.717189627426633
ENSG00000267390	2.521727570777135e-12	6.866412197918966
ENSG00000273230	2.521727570777135e-12	7.58186780048412
ENSG00000179632	2.6436588615485127e-12	8.807512801895154
ENSG00000137478	2.6436588615485313e-12	8.904875885059452
ENSG00000152409	2.6436588615485692e-12	8.903344673087517
ENSG00000149485	2.6436588615485692e-12	8.053222357167577
ENSG00000147853	2.7713729446982123e-12	8.872421524004686
ENSG00000158089	2.771372944698232e-12	6.014888019288114
ENSG00000196507	2.771372944698232e-12	8.634522512817782
ENSG00000150054	2.771372944698252e-12	6.729821265687483
ENSG00000222808	2.771372944698252e-12	5.9517113724274395
ENSG00000214274	2.9051385314266314e-12	7.74843144734236
ENSG00000090238	2.9051385314266314e-12	8.811032756243042
ENSG00000156802	2.9051385314266314e-12	8.670039297816416
ENSG00000141294	2.9051385314266314e-12	6.593752360518438
ENSG00000245059	2.9051385314266314e-12	3.790308957554446
ENSG00000173085	2.9051385314266314e-12	8.386441858611294
ENSG00000272071	2.9051385314266314e-12	3.333001168308117
ENSG00000117697	2.905138531426652e-12	8.6862664783438
ENSG00000124104	3.045236551372357e-12	7.298780623180252
ENSG00000106868	3.045236551372357e-12	7.814159222338469
ENSG00000272572	3.045236551372357e-12	4.090682602071649
ENSG00000163346	3.045236551372357e-12	8.904875885059452
ENSG00000232648	3.045236551372357e-12	5.056506687935057
ENSG00000188342	3.045236551372357e-12	8.750180829265354
ENSG00000235776	3.0452365513723788e-12	6.1999501511976725
ENSG00000068912	3.045236551372422e-12	8.908932680191299
ENSG00000128408	3.045236551372422e-12	5.783814619971847
ENSG00000162409	3.191960695493542e-12	3.259784383323728
ENSG00000196208	3.191960695493542e-12	7.526478074272607
ENSG00000157110	3.191960695493542e-12	7.396627815631276
ENSG00000120802	3.1919606954935645e-12	8.851600707561502
ENSG00000253051	3.1919606954935645e-12	5.261502504016838
ENSG00000225135	3.1919606954935645e-12	6.726877965889324
ENSG00000198408	3.191960695493587e-12	8.91145826335121
ENSG00000267480	3.191960695493587e-12	3.9943880142163857
ENSG00000270110	3.191960695493587e-12	5.494945237080832
ENSG00000143412	3.191960695493587e-12	8.22794497121288
ENSG00000073584	3.191960695493587e-12	8.71366967307874
ENSG00000143811	3.3456179824794064e-12	8.816620763346823
ENSG00000185686	3.3456179824794064e-12	7.456734367712007
ENSG00000149124	3.345617982479454e-12	3.31790843120499
ENSG00000260618	3.345617982479454e-12	8.464312770427851
ENSG00000259959	3.345617982479454e-12	8.267236674086936
ENSG00000117519	3.345617982479454e-12	8.082509500976395
ENSG00000143537	3.345617982479454e-12	8.78921756861188
ENSG00000146094	3.3456179824794774e-12	8.908932680191299
ENSG00000102886	3.5065293496858245e-12	6.7018773910958025
ENSG00000117362	3.5065293496858245e-12	8.884591909400223
ENSG00000010404	3.5065293496858746e-12	8.900819089927607
ENSG00000179057	3.5065293496858746e-12	6.133453759895452
ENSG00000204666	3.6750302696278005e-12	5.0436537229410865
ENSG00000257241	3.6750302696278005e-12	3.218336721515125
ENSG00000116771	3.675030269627853e-12	7.559483292492927
ENSG00000267127	3.675030269627853e-12	5.259266816517132
ENSG00000164754	3.675030269627853e-12	8.842492746109832
ENSG00000273032	3.8514713931057125e-12	7.188017736979874
ENSG00000169330	3.8514713931057674e-12	8.545527983444703
ENSG00000248319	3.8514713931057674e-12	2.910930018365076
ENSG00000256757	3.8514713931057674e-12	4.306105358816065
ENSG00000272476	3.8514713931057674e-12	7.292277555268431
ENSG00000106004	3.8514713931057674e-12	6.783149464552268
ENSG00000153291	3.851471393105781e-12	6.93500687765619
ENSG00000188613	3.851471393105781e-12	8.197781146865465
ENSG00000155660	4.03621922008483e-12	8.929216655850528
ENSG00000094914	4.03621922008483e-12	8.78010960716021
ENSG00000185267	4.03621922008483e-12	8.134946043358998
ENSG00000101439	4.229656799493814e-12	8.903344673087517
ENSG00000165359	4.229656799493814e-12	8.828791148742358
ENSG00000105063	4.229656799493814e-12	8.88306069742829
ENSG00000129214	4.229656799493814e-12	4.765412394238045
ENSG00000096093	4.229656799493814e-12	8.664451290712634
ENSG00000124209	4.229656799493814e-12	8.722777634530411
ENSG00000060237	4.229656799493844e-12	8.884591909400223
ENSG00000130939	4.229656799493844e-12	8.826265565582448
ENSG00000206561	4.229656799493844e-12	8.248026379995618
ENSG00000111452	4.229656799493844e-12	7.039667173648816
ENSG00000211448	4.432184459156196e-12	7.58799298321805
ENSG00000132781	4.432184459156196e-12	8.500111432682912
ENSG00000164932	4.432184459156196e-12	8.675090464136238
ENSG00000213339	4.432184459156259e-12	8.88306069742829
ENSG00000176834	4.432184459156259e-12	7.0193775868313235
ENSG00000120217	4.432184459156259e-12	8.578721752159916
ENSG00000248780	4.432184459156259e-12	2.684543626671356
ENSG00000038532	4.432184459156259e-12	8.708081665974962
ENSG00000099814	4.432184459156259e-12	8.738010443869817
ENSG00000034713	4.432184459156259e-12	8.804450377951285
ENSG00000153774	4.432184459156259e-12	8.326381735945093
ENSG00000270673	4.432184459156259e-12	6.941291210790977
ENSG00000253619	4.644220567117069e-12	4.542151589796048
ENSG00000232712	4.6442205671170856e-12	5.635339763768411
ENSG00000167797	4.6442205671170856e-12	8.874947107164598
ENSG00000176108	4.6442205671170856e-12	8.072360337532887
ENSG00000148187	4.866202325678933e-12	8.80291916597935
ENSG00000078725	4.866202325678985e-12	4.347311329436081
ENSG00000166341	4.866202325679019e-12	8.218097602100766
ENSG00000095110	5.098586599515315e-12	8.15484026595854
ENSG00000221164	5.098586599515369e-12	5.296471031375236
ENSG00000175215	5.098586599515369e-12	8.900819089927607
ENSG00000262155	5.098586599515369e-12	4.6485895953121235
ENSG00000178209	5.098586599515369e-12	8.929216655850528
ENSG00000150625	5.341850779283767e-12	6.368710701332142
ENSG00000150403	5.341850779283805e-12	8.712138461106807
ENSG00000149657	5.341850779283805e-12	8.720252051370501
ENSG00000198612	5.341850779283805e-12	8.77452160005643
ENSG00000186815	5.341850779283805e-12	8.858719926637214
ENSG00000169740	5.341850779283805e-12	8.516875453994253
ENSG00000110318	5.596493682220503e-12	8.157684742332624
ENSG00000101199	5.596493682220523e-12	8.904875885059452
ENSG00000249353	5.596493682220563e-12	7.793513724196686
ENSG00000143401	5.863036491256142e-12	8.864307933740994
ENSG00000147799	5.863036491256142e-12	7.53129127968375
ENSG00000171827	5.863036491256142e-12	5.793737087317846
ENSG00000223704	5.8630364912561836e-12	7.575992350276735
ENSG00000139631	5.863036491256267e-12	8.727371270446213
ENSG00000198815	5.863036491256267e-12	8.85466313150537
ENSG00000198795	5.863036491256267e-12	5.0654772909122565
ENSG00000107104	5.863036491256267e-12	8.908932680191299
ENSG00000100439	5.863036491256267e-12	8.695171872918978
ENSG00000138629	5.863036491256267e-12	8.842492746109832
ENSG00000130433	5.863036491256267e-12	5.894887508212207
ENSG00000179588	5.863036491256267e-12	8.327376107133071
ENSG00000222222	6.142023734256691e-12	4.145760728780921
ENSG00000108924	6.142023734256691e-12	7.333572675488938
ENSG00000102931	6.142023734256691e-12	8.700504916495225
ENSG00000140682	6.434024305055912e-12	5.814156002841638
ENSG00000167900	6.434024305055912e-12	8.333958485424828
ENSG00000250565	6.4340243050559344e-12	8.469108973220145
ENSG00000178607	6.4340243050559344e-12	8.933273450982373
ENSG00000269979	6.739632528016732e-12	7.170329869479879
ENSG00000265451	6.739632528016732e-12	6.918098535792959
ENSG00000197779	6.73963252801678e-12	8.3397490594051
ENSG00000078814	6.73963252801678e-12	7.971195422764269
ENSG00000135632	7.059469267923274e-12	8.744592822161575
ENSG00000103160	7.059469267923274e-12	8.609979175150215
ENSG00000163521	7.0594692679233245e-12	7.958455717008706
ENSG00000134138	7.0594692679233245e-12	7.008974225580597
ENSG00000240342	7.0594692679233245e-12	8.362356051347751
ENSG00000248866	7.0594692679233996e-12	7.75128285387532
ENSG00000169021	7.0594692679233996e-12	8.838435950977985
ENSG00000187091	7.0594692679233996e-12	8.573670585840093
ENSG00000185668	7.0594692679233996e-12	3.3425645421211407
ENSG00000179832	7.39418308708456e-12	8.54419933834926
ENSG00000125648	7.394183087084613e-12	8.860251138609149
ENSG00000111276	7.394183087084613e-12	8.874947107164598
ENSG00000118960	7.744451451599265e-12	8.579716123347895
ENSG00000178585	7.744451451599265e-12	8.204971225786693
ENSG00000169242	7.744451451599265e-12	6.545035311681329
ENSG00000272970	7.744451451599265e-12	4.377696046445037
ENSG00000226779	7.744451451599347e-12	4.247016568962949
ENSG00000196659	7.744451451599347e-12	8.050747716778213
ENSG00000124635	7.744451451599347e-12	8.595740736998788
ENSG00000182551	8.110981988816461e-12	8.876478319136533
ENSG00000090776	8.11098198881652e-12	7.332760630359776
ENSG00000087274	8.11098198881652e-12	8.925159860718681
ENSG00000176896	8.11098198881652e-12	8.318725676085423
ENSG00000151640	8.11098198881652e-12	5.50202959241229
ENSG00000101811	8.110981988816605e-12	8.396218367877893
ENSG00000005379	8.110981988816605e-12	8.416088759249723
ENSG00000236854	8.49451379810223e-12	3.6220865933414133
ENSG00000123975	8.49451379810223e-12	8.695911280579425
ENSG00000136830	8.494513798102292e-12	7.815394205826188
ENSG00000155755	8.494513798102292e-12	8.348936331236702
ENSG00000012048	8.895818817110995e-12	8.550324186236994
ENSG00000166908	8.895818817110995e-12	8.726834429662258
ENSG00000130227	8.895818817110995e-12	8.822208770450601
ENSG00000259362	8.895818817110995e-12	4.241930939343141
ENSG00000182319	8.895818817110995e-12	6.964332336889512
ENSG00000173166	8.895818817110995e-12	7.792651394885877
ENSG00000232573	8.895818817110995e-12	8.474696980323923
ENSG00000258451	8.895818817110995e-12	2.193833191400714
ENSG00000255353	8.895818817110995e-12	5.652554121229831
ENSG00000180998	8.895818817110995e-12	6.576115017488908
ENSG00000184007	8.895818817111121e-12	8.900819089927607
ENSG00000126088	9.315703245847003e-12	8.779572766376255
ENSG00000176171	9.315703245847003e-12	8.447595579920375
ENSG00000140297	9.31570324584707e-12	6.102695283000926
ENSG00000151151	9.315703245847202e-12	8.474696980323923
ENSG00000043039	9.315703245847202e-12	6.757013009304895
ENSG00000135686	9.315703245847202e-12	8.73727103620937
ENSG00000241288	9.755009030890714e-12	5.989802825229933
ENSG00000237840	9.755009030890819e-12	6.509607693350379
ENSG00000250462	9.755009030890819e-12	8.243937105287701
ENSG00000138780	9.755009030890889e-12	8.435123400193444
ENSG00000273008	9.755009030890889e-12	6.5514283004677925
ENSG00000143761	9.755009030890889e-12	8.93733024611422
ENSG00000204681	1.0214615412263594e-11	7.7067513379226185
ENSG00000094975	1.0214615412263666e-11	8.900819089927607
ENSG00000270006	1.0214615412263666e-11	5.969420601863123
ENSG00000130638	1.0214615412263666e-11	8.835910367818073
ENSG00000173960	1.0214615412263666e-11	8.717726468210587
ENSG00000104998	1.0214615412263666e-11	8.788223197423902
ENSG00000227630	1.0214615412263666e-11	2.879146024974812
ENSG00000250493	1.0695440535498967e-11	5.823285218585094
ENSG00000177932	1.0695440535498967e-11	5.992434018668051
ENSG00000139160	1.0695440535498967e-11	7.833002428100055
ENSG00000100982	1.0695440535498967e-11	8.781640819132145
ENSG00000116791	1.0695440535498967e-11	8.695911280579425
ENSG00000259420	1.0695440535499006e-11	3.625534510833816
ENSG00000227895	1.1198443131591674e-11	5.304377183176977
ENSG00000118162	1.1198443131591674e-11	8.361564247036263
ENSG00000131778	1.1198443131591755e-11	8.7542376243972
ENSG00000101464	1.1198443131591755e-11	8.595485773471257
ENSG00000123374	1.1198443131591834e-11	8.478216934671813
ENSG00000267768	1.1198443131591834e-11	2.901281978782984
ENSG00000198794	1.1724624267605096e-11	8.921103065586836
ENSG00000243710	1.1724624267605096e-11	5.096450495780001
ENSG00000003056	1.1724624267605096e-11	8.868364728872839
ENSG00000260475	1.1724624267605096e-11	5.818302695262973
ENSG00000159403	1.1724624267605096e-11	8.68527210715582
ENSG00000228903	1.2275029170822096e-11	8.538153800841458
ENSG00000244247	1.2275029170822096e-11	3.658960676994528
ENSG00000100678	1.2275029170822096e-11	7.309985193426425
ENSG00000228492	1.2275029170822096e-11	7.323258666849481
ENSG00000136699	1.2275029170822096e-11	8.827259936770426
ENSG00000166068	1.2275029170822096e-11	8.588163987519053
ENSG00000061936	1.2275029170822096e-11	8.850606336373524
ENSG00000231028	1.2275029170822096e-11	5.582556617670489
ENSG00000188266	1.227502917082214e-11	7.994207548459902
ENSG00000240907	1.227502917082214e-11	4.746493668609174
ENSG00000169621	1.2850749129443873e-11	8.035444047593293
ENSG00000148803	1.2850749129443873e-11	8.48227372980366
ENSG00000202078	1.2850749129443873e-11	4.624450515419971
ENSG00000116871	1.2850749129443873e-11	8.803913537167329
ENSG00000267913	1.2850749129443873e-11	5.142296108385853
ENSG00000164615	1.2850749129443963e-11	8.827796777554383
ENSG00000251286	1.2850749129443963e-11	2.369410379802844
ENSG00000130985	1.2850749129444055e-11	8.929216655850528
ENSG00000232519	1.2850749129444055e-11	4.343052440143047
ENSG00000177337	1.2850749129444055e-11	5.196375724143333
ENSG00000141560	1.2850749129444055e-11	8.738010443869817
ENSG00000205791	1.3452923472957695e-11	6.419629301645502
ENSG00000109705	1.3452923472957886e-11	6.47564688939613
ENSG00000264769	1.3452923472957886e-11	5.8551856097849715
ENSG00000031691	1.3452923472957886e-11	8.066588226747092
ENSG00000116584	1.3452923472957886e-11	8.929216655850528
ENSG00000078246	1.3452923472957886e-11	8.355976239932483
ENSG00000117410	1.3452923472957886e-11	8.884591909400223
ENSG00000226237	1.3452923472957981e-11	7.0655884917456495
ENSG00000148660	1.4082741635418492e-11	8.682209683211953
ENSG00000002016	1.4082741635418492e-11	8.350977470263699
ENSG00000184925	1.4082741635418592e-11	7.673695608041873
ENSG00000145287	1.4082741635418642e-11	8.830322360714293
ENSG00000154845	1.4741445305016256e-11	8.758294419529046
ENSG00000117500	1.4741445305016362e-11	8.925159860718681
ENSG00000065970	1.4741445305016362e-11	8.668508085844481
ENSG00000185615	1.4741445305016362e-11	5.511782560602281
ENSG00000100284	1.5430330663436454e-11	8.637048095977692
ENSG00000116691	1.5430330663436454e-11	8.651286534129122
ENSG00000174485	1.5430330663436454e-11	8.829785519930336
ENSG00000171365	1.5430330663436454e-11	8.059776367849949
ENSG00000231711	1.6150750718656035e-11	7.402216157581249
ENSG00000139624	1.6150750718656093e-11	8.652280905317099
ENSG00000272599	1.6150750718656093e-11	5.611322912328077
ENSG00000267623	1.6150750718656093e-11	4.993470755223576
ENSG00000018699	1.6150750718656093e-11	8.588824084799564
ENSG00000073111	1.6150750718656093e-11	8.699431234927314
ENSG00000072506	1.6904117734963955e-11	8.76334558584887
ENSG00000134709	1.6904117734963955e-11	8.803456006763307
ENSG00000051108	1.6904117734963955e-11	8.945443836377912
ENSG00000136810	1.6904117734964194e-11	8.904875885059452
ENSG00000236841	1.6904117734964256e-11	3.599816732901854
ENSG00000133135	1.7691905764138716e-11	3.865056886074068
ENSG00000168216	1.7691905764138904e-11	8.85466313150537
ENSG00000240087	1.7691905764138904e-11	6.066073265970631
ENSG00000116213	1.7691905764138904e-11	8.70555608281505
ENSG00000109381	1.7691905764138904e-11	8.78569761426399
ENSG00000273145	1.7691905764138904e-11	6.383199571607047
ENSG00000219274	1.7691905764138904e-11	2.918436172748131
ENSG00000271553	1.8515653281875406e-11	7.09001447361003
ENSG00000260359	1.8515653281875406e-11	8.800393582819439
ENSG00000068323	1.8515653281875535e-11	8.819146346506736
ENSG00000159363	1.8515653281875535e-11	8.71366967307874
ENSG00000242265	1.8515653281875535e-11	6.049352061208241
ENSG00000215114	1.8515653281875535e-11	8.766408009792737
ENSG00000268061	1.8515653281875735e-11	7.58212276401165
ENSG00000198918	1.937696593371354e-11	8.917046270454989
ENSG00000128228	1.937696593371354e-11	8.880535114268378
ENSG00000144460	1.937696593371354e-11	6.300700064926111
ENSG00000182179	1.937696593371354e-11	8.908932680191299
ENSG00000197746	1.937696593371354e-11	8.945443836377912
ENSG00000108187	1.937696593371354e-11	8.03033203408801
ENSG00000115524	1.9376965933713815e-11	8.933273450982373
ENSG00000137634	1.9376965933713815e-11	8.759288790717024
ENSG00000234222	1.9376965933713815e-11	6.850240516927966
ENSG00000128641	1.9376965933713815e-11	8.48767352125874
ENSG00000148450	2.0277519394879377e-11	8.443034423580645
ENSG00000244313	2.0277519394879377e-11	8.561500200444556
ENSG00000119608	2.027751939487952e-11	6.4493962543451335
ENSG00000233230	2.027751939487952e-11	7.42347604123398
ENSG00000169567	2.027751939487952e-11	8.919571853614903
ENSG00000260177	2.027751939487981e-11	2.9959591020699423
ENSG00000235084	2.1219062348632663e-11	5.120996328660252
ENSG00000126583	2.1219062348632663e-11	3.7201925812864176
ENSG00000268852	2.1219062348632663e-11	7.000731047252858
ENSG00000272677	2.1219062348632815e-11	6.091680053074998
ENSG00000130511	2.1219062348632815e-11	8.687797690315735
ENSG00000161243	2.1219062348632815e-11	4.329287570799176
ENSG00000086475	2.1219062348632815e-11	8.721246422558476
ENSG00000164039	2.1219062348632815e-11	8.085850917489447
ENSG00000188868	2.220341958788701e-11	7.113322376295594
ENSG00000173698	2.220341958788701e-11	4.204116280186411
ENSG00000271147	2.220341958788701e-11	8.023952222672742
ENSG00000261597	2.220341958788701e-11	8.617019083845994
ENSG00000211460	2.3232495245056027e-11	8.830322360714293
ENSG00000107014	2.3232495245056027e-11	6.441585371230248
ENSG00000050393	2.3232495245056027e-11	8.84808075321361
ENSG00000253347	2.3232495245056027e-11	3.5209965064571325
ENSG00000183283	2.3232495245056027e-11	8.921103065586836
ENSG00000137824	2.323249524505619e-11	8.864307933740994
ENSG00000124444	2.323249524505619e-11	8.415833795722193
ENSG00000254966	2.323249524505619e-11	4.97174645671297
ENSG00000238961	2.4308276155274497e-11	4.482586268075636
ENSG00000269946	2.4308276155274497e-11	4.895732033523407
ENSG00000110697	2.4308276155274497e-11	8.766408009792737
ENSG00000164751	2.430827615527467e-11	8.819683187290691
ENSG00000140948	2.430827615527467e-11	8.601073780575037
ENSG00000187479	2.4308276155274756e-11	8.295713550389793
ENSG00000090273	2.4308276155274756e-11	8.853131919533435
ENSG00000205138	2.4308276155274756e-11	8.478216934671813
ENSG00000101049	2.4308276155274756e-11	6.3753033836735025
ENSG00000226104	2.4308276155274756e-11	2.8472776769382238
ENSG00000203705	2.4308276155274756e-11	8.699968075711269
ENSG00000173926	2.4308276155274756e-11	7.818790903677521
ENSG00000120509	2.543283535833491e-11	8.637584936761646
ENSG00000099800	2.543283535833491e-11	8.763143018972379
ENSG00000122884	2.543283535833491e-11	8.858719926637214
ENSG00000022840	2.543283535833491e-11	8.83996716294992
ENSG00000114013	2.5432835358335e-11	8.669044926628438
ENSG00000249734	2.660833574490017e-11	3.1192152545434064
ENSG00000071242	2.660833574490017e-11	8.611176113214684
ENSG00000180881	2.660833574490017e-11	7.988822108232613
ENSG00000135953	2.660833574490017e-11	8.666976873872548
ENSG00000088970	2.6608335744900735e-11	8.716195256238654
ENSG00000255992	2.783703385275946e-11	5.480211023619337
ENSG00000173320	2.7837033852759658e-11	6.686694303196032
ENSG00000120306	2.7837033852759658e-11	8.658863283608856
ENSG00000101134	2.783703385275976e-11	4.1243970096861355
ENSG00000175336	2.783703385275976e-11	4.8473826950681165
ENSG00000006453	2.783703385275976e-11	6.303231033204595
ENSG00000115204	2.912128381911488e-11	8.691854485447578
ENSG00000246705	2.912128381911509e-11	8.70555608281505
ENSG00000261251	2.912128381911509e-11	4.946941900302931
ENSG00000229809	2.912128381911509e-11	8.443034423580645
ENSG00000244398	3.046354149512963e-11	8.367152254140043
ENSG00000139719	3.046354149512973e-11	8.327578674009562
ENSG00000185519	3.046354149512973e-11	2.7434064215124776
ENSG00000116786	3.046354149512973e-11	8.788223197423902
ENSG00000162073	3.046354149512973e-11	7.258300650974252
ENSG00000155974	3.0463541495130165e-11	8.599797532130633
ENSG00000163517	3.186636872919941e-11	7.799251901525916
ENSG00000107643	3.186636872919941e-11	8.73954165584175
ENSG00000107537	3.186636872919941e-11	8.569076949924291
ENSG00000253483	3.186636872919941e-11	5.53872606056663
ENSG00000103507	3.186636872919941e-11	8.759288790717024
ENSG00000231292	3.186636872919941e-11	7.978969173273319
ENSG00000187535	3.186636872919941e-11	8.561957730848578
ENSG00000153789	3.186636872919941e-11	8.097745413201144
ENSG00000105364	3.3332437825655344e-11	8.682209683211953
ENSG00000221817	3.33324378256557e-11	8.466583390060231
ENSG00000017621	3.33324378256557e-11	7.184078632497408
ENSG00000169188	3.33324378256557e-11	8.505162599002734
ENSG00000139537	3.33324378256557e-11	7.623797211320286
ENSG00000115137	3.333243782565593e-11	8.495517796767109
ENSG00000261827	3.333243782565593e-11	7.860831987821605
ENSG00000104936	3.333243782565593e-11	8.529960900197832
ENSG00000140400	3.48645361858806e-11	8.908932680191299
ENSG00000092931	3.486453618588085e-11	8.743061610189642
ENSG00000189157	3.486453618588085e-11	6.214966236570749
ENSG00000101353	3.486453618588085e-11	7.899572615332004
ENSG00000233048	3.486453618588085e-11	3.420500716225701
ENSG00000162998	3.486453618588085e-11	8.887117492560137
ENSG00000107829	3.486453618588085e-11	8.741072867813685
ENSG00000141429	3.486453618588085e-11	8.868364728872839
ENSG00000105523	3.486453618588085e-11	4.159379784995947
ENSG00000125122	3.6465571139068894e-11	6.641065706304428
ENSG00000185008	3.6465571139068894e-11	3.24099873656962
ENSG00000077157	3.6465571139068894e-11	8.64822411018525
ENSG00000117691	3.646557113906928e-11	8.856194343477304
ENSG00000229727	3.646557113906928e-11	5.380674004527074
ENSG00000259660	3.646557113906928e-11	5.446571101788141
ENSG00000166272	3.646557113906928e-11	8.792279992555747
ENSG00000230202	3.646557113906928e-11	8.570608161896224
ENSG00000156873	3.646557113906928e-11	8.655343329260965
ENSG00000185834	3.646557113906954e-11	7.3387681224443275
ENSG00000155846	3.8138574970152055e-11	8.734948019925948
ENSG00000231007	3.8138574970152055e-11	6.225433508402398
ENSG00000234377	3.8138574970152055e-11	5.632442547036005
ENSG00000149571	3.988671015269228e-11	4.3284649873564085
ENSG00000147324	3.988671015269228e-11	7.438263786406539
ENSG00000271590	3.988671015269228e-11	4.955718749020577
ENSG00000157916	3.988671015269242e-11	8.852137548345457
ENSG00000066027	3.988671015269242e-11	8.827796777554383
ENSG00000166963	3.988671015269242e-11	6.5242626495853795
ENSG00000178338	3.988671015269242e-11	8.506693810974669
ENSG00000204923	3.988671015269242e-11	8.391493024931117
ENSG00000247934	4.1713274794860346e-11	6.223342453689141
ENSG00000257591	4.1713274794860346e-11	4.155637761427693
ENSG00000104381	4.1713274794860346e-11	7.818574320419434
ENSG00000108387	4.1713274794860495e-11	6.941795877076178
ENSG00000108344	4.1713274794860495e-11	8.884591909400223
ENSG00000109184	4.1713274794860495e-11	8.766408009792737
ENSG00000213262	4.1713274794860495e-11	8.130889248227152
ENSG00000266075	4.1713274794860495e-11	3.5783698179458447
ENSG00000132906	4.1713274794860495e-11	8.380114443847066
ENSG00000160791	4.171327479486079e-11	7.219152005023629
ENSG00000181418	4.171327479486079e-11	7.4909557234267945
ENSG00000108379	4.171327479486079e-11	5.038541635385534
ENSG00000261435	4.3621708306891294e-11	5.001673145231953
ENSG00000272369	4.3621708306891294e-11	6.7695988528859194
ENSG00000160051	4.3621708306891294e-11	7.726405242300287
ENSG00000164142	4.362170830689145e-11	7.780135152394235
ENSG00000175602	4.362170830689145e-11	8.836904739006052
ENSG00000127838	4.362170830689145e-11	8.630465717685935
ENSG00000111726	4.362170830689145e-11	8.57007132111227
ENSG00000095303	4.362170830689145e-11	8.164619857726322
ENSG00000132475	4.362170830689145e-11	8.93733024611422
ENSG00000132646	4.3621708306892063e-11	8.811569597026997
ENSG00000119912	4.3621708306892063e-11	8.846549541241677
ENSG00000136738	4.3621708306892063e-11	8.431603445845553
ENSG00000205659	4.3621708306892063e-11	8.664451290712634
ENSG00000262165	4.5615597298775276e-11	3.2822274525037356
ENSG00000248280	4.5615597298775276e-11	6.661188236316466
ENSG00000147485	4.56155972987756e-11	7.282405038080361
ENSG00000104131	4.56155972987756e-11	8.884591909400223
ENSG00000213930	4.56155972987756e-11	8.755768836369135
ENSG00000163625	4.561559729877593e-11	8.446096847524512
ENSG00000134986	4.769868171723857e-11	7.962210717809158
ENSG00000106211	4.769868171723857e-11	8.887117492560137
ENSG00000253284	4.769868171723857e-11	2.2015796737093227
ENSG00000174885	4.769868171723857e-11	7.507451883863306
ENSG00000122965	4.769868171723857e-11	8.797867999659527
ENSG00000196118	4.987486123143193e-11	5.562941862640804
ENSG00000006704	4.987486123143193e-11	5.874558803813473
ENSG00000250132	4.987486123143193e-11	6.840831907258497
ENSG00000273139	4.987486123143193e-11	4.553473811053204
ENSG00000189376	4.987486123143193e-11	6.913974657936089
ENSG00000179222	4.987486123143246e-11	8.912989475323146
ENSG00000103111	4.987486123143246e-11	8.806975961111196
ENSG00000097046	4.987486123143246e-11	8.278491998674431
ENSG00000068383	4.987486123143246e-11	8.30622101678242
ENSG00000269656	4.987486123143246e-11	4.457073604420298
ENSG00000235269	4.987486123143246e-11	3.4172615660570043
ENSG00000143198	5.214820187710936e-11	8.844023958081767
ENSG00000267185	5.2148201877109736e-11	5.3496534298436575
ENSG00000236801	5.2148201877109736e-11	7.1137079278198
ENSG00000184863	5.2148201877110104e-11	8.917046270454989
ENSG00000250362	5.2148201877110104e-11	6.328237930290399
ENSG00000007516	5.2148201877110104e-11	7.56774705298207
ENSG00000250659	5.2148201877110104e-11	7.122466446782926
ENSG00000181026	5.45229429694192e-11	8.89117428769198
ENSG00000165322	5.45229429694192e-11	8.74864961729342
ENSG00000141002	5.45229429694192e-11	8.856194343477304
ENSG00000158941	5.45229429694192e-11	8.79939921163146
ENSG00000227946	5.452294296941959e-11	7.369944781174197
ENSG00000214050	5.452294296941959e-11	8.40192963147823
ENSG00000130720	5.452294296941959e-11	2.602109703710479
ENSG00000272324	5.7003504294854646e-11	1.8152507679139425
ENSG00000163888	5.7003504294854646e-11	5.747500601237554
ENSG00000226957	5.7003504294854646e-11	2.8978789205704447
ENSG00000101444	5.7003504294855254e-11	8.881529485456355
ENSG00000237765	5.7003504294855254e-11	7.902942399454445
ENSG00000251478	5.700350429485566e-11	2.808104652990156
ENSG00000167196	5.959449359328605e-11	8.726834429662258
ENSG00000128928	5.959449359328647e-11	8.868364728872839
ENSG00000084112	5.95944935932871e-11	8.767939221764673
ENSG00000157796	5.95944935932871e-11	8.812563968214976
ENSG00000204311	6.230071434140667e-11	8.011886630579287
ENSG00000231119	6.230071434140667e-11	6.408099377752358
ENSG00000249421	6.230071434140667e-11	2.6825700461373554
ENSG00000105339	6.230071434140667e-11	8.929216655850528
ENSG00000227910	6.230071434140689e-11	2.0437484851671734
ENSG00000160752	6.230071434140689e-11	8.781103978348188
ENSG00000125818	6.230071434140689e-11	8.83996716294992
ENSG00000164032	6.230071434140689e-11	8.900819089927607
ENSG00000166046	6.512717384936818e-11	8.659857654796832
ENSG00000100299	6.512717384936818e-11	8.908932680191299
ENSG00000235673	6.512717384936888e-11	4.962895353661538
ENSG00000238153	6.512717384936888e-11	4.636938026926496
ENSG00000176236	6.512717384936888e-11	6.0824090764916585
ENSG00000158793	6.512717384936888e-11	8.698436863739335
ENSG00000259768	6.512717384936888e-11	5.171975102051015
ENSG00000139112	6.512717384936888e-11	8.864307933740994
ENSG00000142676	6.807909168282113e-11	8.93733024611422
ENSG00000177383	6.807909168282113e-11	8.823739982422536
ENSG00000269996	6.807909168282113e-11	7.943863087874842
ENSG00000185565	6.807909168282137e-11	8.812361401338485
ENSG00000233912	6.807909168282137e-11	8.12396703018075
ENSG00000125652	6.807909168282137e-11	8.86277672176906
ENSG00000221949	6.807909168282234e-11	6.820403830112252
ENSG00000095059	6.807909168282234e-11	8.846549541241677
ENSG00000185436	6.807909168282234e-11	8.796336787687592
ENSG00000118985	7.116190842301905e-11	8.933273450982373
ENSG00000148798	7.116190842301981e-11	3.6556875923816827
ENSG00000166401	7.116190842302031e-11	7.967120499284144
ENSG00000159346	7.116190842302031e-11	8.895231082823827
ENSG00000264469	7.116190842302031e-11	6.511249767362828
ENSG00000204361	7.438129477815115e-11	4.236485638337599
ENSG00000151364	7.438129477815168e-11	5.170239738267299
ENSG00000170522	7.438129477815168e-11	7.884341259873093
ENSG00000155366	7.438129477815168e-11	8.436909575692908
ENSG00000269620	7.438129477815168e-11	3.9261171964595385
ENSG00000198369	7.438129477815168e-11	8.79128562136777
ENSG00000232412	7.438129477815274e-11	4.680917682612848
ENSG00000260396	7.438129477815274e-11	5.248555456314988
ENSG00000126945	7.438129477815274e-11	8.819683187290691
ENSG00000134243	7.774316105953323e-11	8.817615134534801
ENSG00000142330	7.774316105953323e-11	8.750180829265354
ENSG00000065613	7.774316105953323e-11	8.784166402292056
ENSG00000179604	7.774316105953323e-11	7.2258490579586345
ENSG00000186260	7.774316105953323e-11	8.59142897833941
ENSG00000076258	7.774316105953378e-11	8.010637295863775
ENSG00000090661	7.774316105953378e-11	8.686063911467306
ENSG00000223802	7.774316105953378e-11	3.566056800818678
ENSG00000243517	7.774316105953378e-11	7.0241427341591605
ENSG00000259495	7.774316105953378e-11	6.555259179322399
ENSG00000117625	7.774316105953378e-11	8.835373527034116
ENSG00000107669	8.125366703681672e-11	8.719257680182523
ENSG00000168958	8.125366703681672e-11	8.879003902296445
ENSG00000135324	8.125366703681787e-11	3.145467551159381
ENSG00000179526	8.125366703681787e-11	8.775058440840384
ENSG00000197063	8.125366703681787e-11	8.721783263342433
ENSG00000212802	8.125366703681787e-11	7.925647164971505
ENSG00000245281	8.125366703681815e-11	6.357429263991688
ENSG00000167522	8.125366703681815e-11	8.896762294795762
ENSG00000110851	8.125366703681815e-11	8.686266478343798
ENSG00000197565	8.491923218690686e-11	7.95195821494406
ENSG00000092841	8.491923218690716e-11	8.917046270454989
ENSG00000137404	8.491923218690716e-11	8.356513080716438
ENSG00000103502	8.491923218690716e-11	8.79381120452768
ENSG00000158292	8.491923218690716e-11	5.485973930426932
ENSG00000233217	8.491923218690716e-11	4.073005755800337
ENSG00000243660	8.491923218690837e-11	7.536697762715439
ENSG00000121851	8.491923218690837e-11	8.73142806557806
ENSG00000225697	8.491923218690837e-11	8.801924794791372
ENSG00000109501	8.491923218690837e-11	8.881529485456355
ENSG00000170581	8.491923218690837e-11	8.912989475323146
ENSG00000131171	8.491923218690837e-11	8.84808075321361
ENSG00000148334	8.491923218690837e-11	8.82067755847867
ENSG00000089163	8.491923218690837e-11	6.816698093308617
ENSG00000260300	8.874654635180616e-11	4.120974616894269
ENSG00000124313	8.874654635180616e-11	8.609644901242751
ENSG00000107242	8.874654635180679e-11	8.892705499663915
ENSG00000204536	8.874654635180679e-11	8.669299890155969
ENSG00000137720	8.874654635180679e-11	8.767939221764673
ENSG00000228510	8.874654635180679e-11	5.077016191513088
ENSG00000139722	9.274258082120451e-11	8.929216655850528
ENSG00000269425	9.274258082120517e-11	4.232457220689002
ENSG00000266088	9.274258082120517e-11	3.1978143225152267
ENSG00000234891	9.274258082120517e-11	2.2964206070591113
ENSG00000271948	9.274258082120517e-11	6.96008557428115
ENSG00000216109	9.274258082120517e-11	4.438291223113109
ENSG00000100083	9.274258082120583e-11	8.835373527034116
ENSG00000160282	9.69145998561977e-11	5.863592499230317
ENSG00000273301	9.691459985619838e-11	6.2445409485696874
ENSG00000165288	9.691459985619838e-11	8.675090464136238
ENSG00000143674	9.691459985619838e-11	8.56348894282051
ENSG00000239552	9.691459985619838e-11	3.204561928003388
ENSG00000197992	9.691459985619838e-11	4.490962293769274
ENSG00000255991	9.691459985619838e-11	2.637048702713534
ENSG00000085999	9.691459985619942e-11	7.74120776981076
ENSG00000157578	9.691459985619942e-11	6.672258789681931
ENSG00000125319	1.0127017267114201e-10	7.27660713259997
ENSG00000140876	1.0127017267114201e-10	5.904390520558466
ENSG00000143553	1.0127017267114201e-10	8.685272107155821
ENSG00000172361	1.0127017267114201e-10	6.749594222873856
ENSG00000167178	1.0127017267114201e-10	6.446939646961916
ENSG00000168032	1.0127017267114236e-10	5.183462826559345
ENSG00000179178	1.058171858912686e-10	7.0666015357046925
ENSG00000168434	1.0581718589126974e-10	8.61477537794251
ENSG00000140694	1.0581718589126974e-10	8.76893359295265
ENSG00000006788	1.0581718589126974e-10	3.5219775484600078
ENSG00000255568	1.0581718589126974e-10	5.008307284212319
ENSG00000125089	1.0581718589126974e-10	8.70348803005916
ENSG00000242866	1.0581718589126974e-10	6.646168755955215
ENSG00000265452	1.0581718589126974e-10	5.240536777007946
ENSG00000067992	1.0581718589126974e-10	8.116800980301175
ENSG00000049319	1.0581718589127049e-10	5.359037522732613
ENSG00000103479	1.0581718589127124e-10	8.879003902296445
ENSG00000162585	1.1056385650437635e-10	8.651286534129122
ENSG00000147364	1.1056385650437635e-10	8.636053724789715
ENSG00000154217	1.1056385650437753e-10	8.279388596287998
ENSG00000096092	1.1056385650437753e-10	8.603599363734949
ENSG00000181192	1.1056385650437753e-10	8.822208770450603
ENSG00000272994	1.1056385650437753e-10	8.467657071628146
ENSG00000184939	1.1056385650437831e-10	8.541673755189347
ENSG00000255022	1.1056385650437831e-10	3.795696893526923
ENSG00000103051	1.1551874532552616e-10	8.82067755847867
ENSG00000168172	1.1551874532552658e-10	8.755768836369135
ENSG00000230629	1.1551874532552658e-10	7.644334696626554
ENSG00000270041	1.1551874532552658e-10	6.487328167090493
ENSG00000164236	1.1551874532552658e-10	5.124401451608736
ENSG00000174238	1.1551874532552658e-10	8.801924794791372
ENSG00000185278	1.1551874532552658e-10	8.62082091545031
ENSG00000169733	1.1551874532552822e-10	8.661388866768768
ENSG00000271452	1.1551874532552822e-10	4.469114237584323
ENSG00000223269	1.1551874532552822e-10	2.5530692988439
ENSG00000085719	1.206907709944574e-10	8.896762294795762
ENSG00000225721	1.206907709944587e-10	4.033244461622374
ENSG00000198625	1.206907709944587e-10	8.908932680191299
ENSG00000183150	1.206907709944587e-10	7.053088279255524
ENSG00000042781	1.206907709944587e-10	7.625289926374685
ENSG00000181045	1.206907709944587e-10	8.492992213607197
ENSG00000176974	1.206907709944587e-10	8.634522512817782
ENSG00000251603	1.2069077099445956e-10	5.624739133315394
ENSG00000244061	1.2069077099445956e-10	5.526071584273492
ENSG00000069011	1.2069077099445956e-10	5.547687767311832
ENSG00000272795	1.2069077099445956e-10	3.507768575404434
ENSG00000155111	1.2069077099445956e-10	8.39095618414716
ENSG00000250131	1.2608922452609257e-10	5.8155071569585335
ENSG00000170962	1.2608922452609257e-10	7.608079841199873
ENSG00000136997	1.2608922452609257e-10	8.917046270454989
ENSG00000166682	1.2608922452609257e-10	7.153937493264109
ENSG00000234684	1.2608922452609392e-10	8.01047310925673
ENSG00000099917	1.2608922452609392e-10	8.750180829265354
ENSG00000119943	1.2608922452609392e-10	8.467172627495229
ENSG00000144847	1.317237844352848e-10	8.510888213830864
ENSG00000268496	1.317237844352848e-10	3.9076911574871382
ENSG00000101160	1.3172378443528573e-10	8.925159860718681
ENSG00000171222	1.3172378443528573e-10	8.811032756243042
ENSG00000198242	1.3172378443528573e-10	8.912989475323146
ENSG00000154227	1.3172378443528573e-10	5.176727500065061
ENSG00000164221	1.3172378443528573e-10	8.674096092948261
ENSG00000182310	1.3172378443528573e-10	5.101413016526998
ENSG00000196096	1.3172378443528573e-10	4.341891480101153
ENSG00000139428	1.3172378443528573e-10	8.510011198446069
ENSG00000073605	1.3172378443528761e-10	8.83996716294992
ENSG00000146677	1.3760453245776294e-10	7.912549156266819
ENSG00000130702	1.376045324577649e-10	8.929216655850528
ENSG00000261114	1.376045324577649e-10	8.415296954938237
ENSG00000272727	1.376045324577649e-10	4.000279844377339
ENSG00000169891	1.376045324577649e-10	8.553386610180866
ENSG00000121073	1.376045324577649e-10	8.900819089927607
ENSG00000129474	1.376045324577649e-10	6.578861958870847
ENSG00000087460	1.376045324577649e-10	8.941387041246065
ENSG00000171962	1.43741969889987e-10	7.599174563272786
ENSG00000100300	1.4374196988998803e-10	8.800393582819439
ENSG00000177576	1.4374196988998803e-10	6.335368186205589
ENSG00000260782	1.4374196988998803e-10	3.878143938090443
ENSG00000104756	1.4374196988998803e-10	8.493986584795175
ENSG00000146463	1.4374196988998803e-10	8.78010960716021
ENSG00000270638	1.4374196988999007e-10	4.507079204480742
ENSG00000166619	1.4374196988999007e-10	8.738010443869817
ENSG00000143429	1.4374196988999007e-10	7.814314958411098
ENSG00000261645	1.4374196988999007e-10	7.415110473680012
ENSG00000121853	1.5014703457150472e-10	2.601737680070831
ENSG00000134153	1.5014703457150472e-10	8.896762294795762
ENSG00000109118	1.5014703457150472e-10	8.82320314163858
ENSG00000227134	1.5014703457150472e-10	1.7479686572056512
ENSG00000107331	1.5014703457150472e-10	8.78569761426399
ENSG00000233871	1.5014703457150472e-10	1.5390619911137744
ENSG00000139645	1.5014703457150472e-10	8.846549541241677
ENSG00000112031	1.5014703457150578e-10	8.509474357662114
ENSG00000162543	1.5014703457150578e-10	5.395178243965941
ENSG00000141367	1.5014703457150578e-10	8.903344673087517
ENSG00000227252	1.5014703457150578e-10	5.737114389605301
ENSG00000159267	1.5014703457150578e-10	8.78010960716021
ENSG00000121900	1.5683111853424587e-10	6.307011630601678
ENSG00000235313	1.5683111853424587e-10	7.067053290684947
ENSG00000232453	1.5683111853424755e-10	6.518081375289876
ENSG00000163795	1.5683111853424755e-10	8.66598250268457
ENSG00000257526	1.5683111853424755e-10	3.4984526958444557
ENSG00000142507	1.5683111853424755e-10	8.816620763346823
ENSG00000241352	1.5683111853424866e-10	5.5079596316986255
ENSG00000184905	1.6380608634410835e-10	4.961422959682216
ENSG00000085982	1.6380608634410835e-10	8.781640819132145
ENSG00000156738	1.6380608634410835e-10	7.847024282993396
ENSG00000188107	1.6380608634410835e-10	8.415913106102128
ENSG00000121101	1.6380608634410952e-10	7.917718013236021
ENSG00000109180	1.6380608634410952e-10	8.872421524004686
ENSG00000013619	1.6380608634410952e-10	6.952423201283379
ENSG00000173812	1.6380608634410952e-10	8.941387041246065
ENSG00000234215	1.6380608634411127e-10	2.023862414168184
ENSG00000225643	1.7108429416107117e-10	6.961743819870133
ENSG00000068878	1.7108429416107117e-10	8.872421524004686
ENSG00000185662	1.710842941610718e-10	5.428427603566774
ENSG00000114315	1.710842941610718e-10	6.487918570444836
ENSG00000090989	1.71084294161073e-10	8.762351214660892
ENSG00000072422	1.71084294161073e-10	7.304485986087218
ENSG00000197279	1.7867860954509275e-10	8.1670661305063
ENSG00000160087	1.7867860954509275e-10	8.68879206150371
ENSG00000070761	1.7867860954509338e-10	8.55231292861295
ENSG00000178761	1.7867860954509338e-10	8.864307933740994
ENSG00000258449	1.7867860954509338e-10	5.277055459179947
ENSG00000157514	1.7867860954509338e-10	8.945443836377912
ENSG00000094916	1.7867860954509338e-10	8.822208770450603
ENSG00000114698	1.7867860954509338e-10	6.0593292547395325
ENSG00000118804	1.7867860954509338e-10	7.778123724904161
ENSG00000233266	1.7867860954509338e-10	5.02448882555727
ENSG00000238063	1.8660243203599163e-10	5.2512884996902285
ENSG00000269071	1.8660243203599294e-10	5.098543738782901
ENSG00000260442	1.8660243203599294e-10	5.087179437790681
ENSG00000272009	1.8660243203599294e-10	7.184064281269617
ENSG00000111786	1.8660243203599294e-10	8.879003902296445
ENSG00000132915	1.8660243203599426e-10	4.300831691358916
ENSG00000121068	1.8660243203599426e-10	4.401332131898553
ENSG00000196236	1.8660243203599426e-10	8.539939976340923
ENSG00000068354	1.8660243203599426e-10	8.6629200787407
ENSG00000260810	1.9486971453659416e-10	4.34413092673318
ENSG00000226386	1.9486971453659416e-10	4.53778045025488
ENSG00000265692	1.9486971453659416e-10	5.874807374970484
ENSG00000162819	1.9486971453659485e-10	8.765413638604759
ENSG00000141524	1.9486971453659485e-10	8.781103978348188
ENSG00000002834	1.9486971453659485e-10	8.872421524004686
ENSG00000185013	1.9486971453659485e-10	5.478795779983172
ENSG00000133704	1.9486971453659485e-10	8.832847943874205
ENSG00000164758	1.9486971453659622e-10	8.411037592929901
ENSG00000169084	1.9486971453659622e-10	8.48082182821166
ENSG00000170471	2.0349498552939804e-10	8.826265565582448
ENSG00000196924	2.0349498552939876e-10	8.887117492560137
ENSG00000103740	2.0349498552939876e-10	5.780445268975805
ENSG00000166747	2.0349498552939876e-10	8.860251138609149
ENSG00000128191	2.1249337215824983e-10	8.695374439795467
ENSG00000115129	2.1249337215824983e-10	8.197866023092576
ENSG00000071127	2.1249337215824983e-10	8.84808075321361
ENSG00000166104	2.1249337215824983e-10	5.691554575301402
ENSG00000058453	2.124933721582521e-10	8.73142806557806
ENSG00000196754	2.124933721582521e-10	4.01305188304959
ENSG00000174606	2.2188062420754542e-10	8.834379155846138
ENSG00000143621	2.2188062420754542e-10	8.908932680191299
ENSG00000170906	2.2188062420754542e-10	8.812563968214976
ENSG00000119669	2.2188062420754542e-10	8.68067847124002
ENSG00000150667	2.2188062420754542e-10	6.9187836347324545
ENSG00000272711	2.2188062420754542e-10	6.466459609178406
ENSG00000122705	2.2188062420754622e-10	8.849075124401589
ENSG00000119242	2.2188062420754622e-10	8.41078262940237
ENSG00000241061	2.3167313901268458e-10	6.352892502581636
ENSG00000198286	2.316731390126854e-10	8.038102007476565
ENSG00000107518	2.316731390126854e-10	4.983177928889997
ENSG00000227373	2.316731390126854e-10	5.498666924017398
ENSG00000111581	2.418879873367684e-10	8.750180829265354
ENSG00000164989	2.418879873367684e-10	7.236989489704778
ENSG00000248787	2.418879873367684e-10	4.13385072767819
ENSG00000185386	2.4188798733677096e-10	8.62334649861022
ENSG00000132185	2.4188798733677096e-10	8.921103065586836
ENSG00000196081	2.4188798733677096e-10	6.588495879667136
ENSG00000156222	2.525429402497593e-10	3.5804123432917305
ENSG00000159263	2.525429402497593e-10	6.083659659670575
ENSG00000135124	2.525429402497593e-10	8.81409518018691
ENSG00000171456	2.525429402497593e-10	8.874947107164598
ENSG00000165806	2.525429402497593e-10	8.674096092948261
ENSG00000147654	2.525429402497593e-10	8.750180829265354
ENSG00000185189	2.525429402497593e-10	8.74864961729342
ENSG00000069275	2.525429402497593e-10	8.870890312032751
ENSG00000135723	2.525429402497593e-10	8.668508085844481
ENSG00000131697	2.525429402497593e-10	8.563031412416489
ENSG00000259236	2.525429402497611e-10	5.555228259046067
ENSG00000253766	2.525429402497611e-10	2.4372763085212297
ENSG00000134982	2.525429402497611e-10	8.800393582819439
ENSG00000229901	2.525429402497611e-10	1.6373201051363666
ENSG00000140443	2.6365649704759766e-10	8.52578084856943
ENSG00000264176	2.6365649704759766e-10	5.531171525024991
ENSG00000271533	2.6365649704759766e-10	8.227205563552433
ENSG00000225156	2.6365649704759766e-10	3.7463107323380536
ENSG00000186312	2.636564970476005e-10	8.189752432828884
ENSG00000249198	2.636564970476005e-10	2.1802902908812123
ENSG00000167632	2.636564970476005e-10	8.740536027029728
ENSG00000198468	2.6365649704760237e-10	7.527839198944122
ENSG00000249784	2.6365649704760237e-10	3.52923011375824
ENSG00000100417	2.6365649704760237e-10	8.552849769396907
ENSG00000271334	2.6365649704760237e-10	2.8479167713928084
ENSG00000125520	2.7524791425020733e-10	8.752169571641309
ENSG00000172943	2.752479142502083e-10	8.80291916597935
ENSG00000166135	2.752479142502083e-10	8.811569597026997
ENSG00000142937	2.752479142502083e-10	8.933273450982373
ENSG00000233086	2.752479142502083e-10	6.6203178982065625
ENSG00000267381	2.7524791425021224e-10	4.1238431409015455
ENSG00000123901	2.873372357186328e-10	6.6027228810468905
ENSG00000252612	2.873372357186328e-10	5.0679809123563775
ENSG00000163519	2.873372357186328e-10	8.076844331992486
ENSG00000169756	2.873372357186328e-10	8.808507173083129
ENSG00000226337	2.873372357186328e-10	4.90525445094385
ENSG00000167526	2.873372357186328e-10	8.945443836377912
ENSG00000162961	2.873372357186328e-10	8.659400124392812
ENSG00000108306	2.873372357186328e-10	8.290125543286013
ENSG00000218510	2.873372357186328e-10	8.608650530054772
ENSG00000099821	2.999453239330553e-10	8.842492746109832
ENSG00000188542	2.999453239330553e-10	8.427546650713708
ENSG00000272979	2.999453239330553e-10	5.272563440521134
ENSG00000169253	2.999453239330553e-10	4.548026751982322
ENSG00000143368	3.1309389247493174e-10	8.801924794791372
ENSG00000163009	3.1309389247493174e-10	5.855277983029425
ENSG00000129562	3.1309389247493397e-10	8.892705499663915
ENSG00000125885	3.1309389247493397e-10	8.71213846110681
ENSG00000137767	3.1309389247493397e-10	8.672564880976328
ENSG00000231533	3.1309389247493397e-10	4.345409840202911
ENSG00000155495	3.1309389247493397e-10	8.613701696374594
ENSG00000251210	3.1309389247493397e-10	2.1924137675444864
ENSG00000221562	3.130938924749373e-10	2.6405492657719254
ENSG00000246528	3.268055397579767e-10	8.01920285068431
[truncated: 4,716 more rows]
