# Supplementary material for: Machine learning predicts treatment sensitivity in multiple myeloma based on molecular and clinical information coupled with drug response
Source: PLoS One. 2021 Jul 28;16(7):e0254596. doi: 10.1371/journal.pone.0254596 (PMC8318243; doi:10.1371/journal.pone.0254596)
Supplement: S1 File — (ZIP) [file pone.0254596.s004.zip › Supplementary Material 1/hyperdiploid_flag/selected_genes_experiment_4.csv]

gene	pvalue	entropy
ENSG00000188004	2.008047248262251e-39	6.05812965141193
ENSG00000225579	7.848184841475984e-39	7.2275071355025515
ENSG00000119280	1.6818097657595334e-38	8.093788854605544
ENSG00000247746	1.9913132142749654e-38	7.312995032290028
ENSG00000165801	1.9111883861224125e-35	8.743061610189642
ENSG00000272668	8.165090637919777e-35	6.069008793312652
ENSG00000243284	1.5502932791166558e-34	5.120786771026653
ENSG00000125827	2.311383953551355e-34	8.874947107164598
ENSG00000165169	5.570072061367228e-32	8.702493658871182
ENSG00000248991	8.830774659705466e-32	6.890296534266573
ENSG00000170677	9.534397017982017e-32	7.058158872765641
ENSG00000155886	1.7579720341632667e-31	5.227609352817633
ENSG00000255815	2.8789707724328873e-30	5.624707187195973
ENSG00000105372	5.231050629986858e-30	8.945443836377912
ENSG00000063177	5.635446012974799e-30	8.93733024611422
ENSG00000253982	6.5396420114095e-30	7.667903245334915
ENSG00000178982	7.044339628768322e-30	8.900819089927607
ENSG00000131773	7.587678334029596e-30	6.632159001296498
ENSG00000115268	1.5915578030477303e-29	8.941387041246065
ENSG00000099624	2.666671599194854e-29	8.850606336373524
ENSG00000117308	3.8507385466124434e-29	8.334495326208785
ENSG00000002586	1.1524300657708191e-28	8.191840402659743
ENSG00000228031	1.9161036219562043e-28	5.729909782671897
ENSG00000104611	1.9161036219562043e-28	6.845361279601417
ENSG00000197183	2.559787082408042e-28	8.559432147688666
ENSG00000164181	4.8998762415473015e-28	8.762351214660892
ENSG00000117461	1.2444064348318948e-27	8.687260849531777
ENSG00000168264	1.3365190306917088e-27	8.899287877955674
ENSG00000111752	1.3365190306917088e-27	7.86194973215423
ENSG00000148303	2.2007475306011557e-27	8.945443836377912
ENSG00000162929	5.1506238166141705e-27	7.946822172397123
ENSG00000175197	7.862299376076247e-27	8.689328902287667
ENSG00000165102	9.708579343326964e-27	8.750180829265354
ENSG00000257698	1.8239752785210291e-26	8.175513994677456
ENSG00000223891	1.9559590936998036e-26	8.437446416476865
ENSG00000174444	3.1860331665695717e-26	8.945443836377912
ENSG00000114631	3.661265858691108e-26	7.986730026435069
ENSG00000075073	5.550725044225819e-26	7.004482938472834
ENSG00000255086	7.842635843315381e-26	3.5829868152737765
ENSG00000144591	1.1069607640064584e-25	8.88864870453207
ENSG00000140474	1.3605737851181692e-25	8.925159860718681
ENSG00000173218	2.0531671721896762e-25	7.113122508603221
ENSG00000162004	2.0531671721897054e-25	8.408591320149922
ENSG00000179520	2.1985994344311773e-25	5.061450998452347
ENSG00000142541	2.69901559947215e-25	8.945443836377912
ENSG00000185905	2.69901559947215e-25	8.884591909400223
ENSG00000176399	2.8897245639805946e-25	6.667254702999721
ENSG00000159556	6.107321182569232e-25	8.110148077010095
ENSG00000171792	6.107321182569232e-25	8.591886508743432
ENSG00000184083	1.3738815789701939e-24	8.303422006900501
ENSG00000156384	1.68103205250468e-24	8.24289590329586
ENSG00000160691	1.7978337111841296e-24	8.917046270454989
ENSG00000180447	2.1986898824425115e-24	7.424335572736761
ENSG00000131386	2.687938078431445e-24	6.220669058416773
ENSG00000167658	2.873882323011114e-24	8.945443836377912
ENSG00000256733	4.2893935783318984e-24	4.424453719321125
ENSG00000272899	4.900383238586733e-24	7.850066789862295
ENSG00000103253	7.79996129019539e-24	8.466583390060231
ENSG00000172365	9.51348441296366e-24	3.599037236450684
ENSG00000125841	9.51348441296366e-24	8.189365762270379
ENSG00000105373	9.51348441296366e-24	8.933273450982373
ENSG00000227097	1.0163734059147816e-23	8.858719926637214
ENSG00000166268	1.0857986281257527e-23	6.721010571570249
ENSG00000107745	1.2390482570248756e-23	8.702493658871182
ENSG00000118705	1.6127009831563315e-23	8.941387041246065
ENSG00000204628	1.7223683739803e-23	8.945443836377912
ENSG00000111445	1.7223683739803e-23	8.444565635552578
ENSG00000188959	1.7223683739803e-23	5.341709511709635
ENSG00000249184	1.839418490295294e-23	6.589940348209003
ENSG00000186153	3.5420350650901853e-23	8.437648983353354
ENSG00000229766	3.5420350650902606e-23	6.072060486618319
ENSG00000104219	3.5420350650902606e-23	8.810038385055064
ENSG00000157625	4.5981863057008013e-23	8.728365641634191
ENSG00000080947	5.237780563201038e-23	7.531301190793795
ENSG00000163673	5.237780563201038e-23	4.328129086086717
ENSG00000173207	5.58986266843378e-23	8.579716123347895
ENSG00000104852	5.965368692008995e-23	8.933273450982373
ENSG00000113272	6.365840553996803e-23	8.702493658871182
ENSG00000180573	6.365840553996803e-23	8.904875885059452
ENSG00000197016	6.36584055399694e-23	6.779740942640768
ENSG00000070081	6.792920568915903e-23	8.933273450982373
ENSG00000152422	7.734015478706297e-23	8.71466404426672
ENSG00000177917	7.734015478706297e-23	8.675090464136238
ENSG00000198353	8.804055920664609e-23	5.204229367568971
ENSG00000154358	1.068973104569504e-22	8.760820002688957
ENSG00000053371	1.2974528608490077e-22	8.503886350558332
ENSG00000251249	1.2974528608490077e-22	4.623027431642429
ENSG00000196562	1.2974528608490077e-22	8.895231082823827
ENSG00000111666	1.6788441925323017e-22	8.653275276505076
ENSG00000179820	1.909253860253346e-22	8.567545737952356
ENSG00000136942	2.0359344459780019e-22	8.93733024611422
ENSG00000172456	2.170931982991003e-22	7.944989166093796
ENSG00000147100	2.170931982991003e-22	5.2836808025819995
ENSG00000130255	2.3147865871482123e-22	8.93733024611422
ENSG00000121797	2.631403082070449e-22	8.29484243569837
ENSG00000232533	2.9908391416944077e-22	6.858576109879953
ENSG00000114391	3.188374775698592e-22	8.93733024611422
ENSG00000137818	3.188374775698592e-22	8.945443836377912
ENSG00000204060	3.3988186077691653e-22	4.601093975829959
ENSG00000259514	3.3988186077691653e-22	6.715306486357932
ENSG00000214870	4.116212028580183e-22	7.129338656060159
ENSG00000129757	4.675798702870444e-22	7.92286549255463
ENSG00000143624	4.983199922022213e-22	8.896762294795762
ENSG00000241741	5.31059435771794e-22	6.768728740580705
ENSG00000105640	5.65926801592657e-22	8.941387041246065
ENSG00000271133	5.65926801592657e-22	7.625090680581641
ENSG00000147400	5.65926801592657e-22	8.627403293742066
ENSG00000122787	6.030588679812187e-22	7.565497999429507
ENSG00000107816	7.772856135465472e-22	8.585840971235632
ENSG00000131188	8.281168934329909e-22	8.366412846479594
ENSG00000233927	9.398544774150956e-22	8.933273450982373
ENSG00000109046	1.1360080876291982e-21	8.864307933740994
ENSG00000102158	1.1360080876292225e-21	8.904875885059452
ENSG00000137154	1.4618233456303916e-21	8.945443836377912
ENSG00000178741	1.7654047467805614e-21	8.896762294795762
ENSG00000100266	1.7654047467805866e-21	8.5949489326873
ENSG00000219665	1.8798594630754606e-21	8.302498495558039
ENSG00000148484	2.0016529899378716e-21	8.826265565582448
ENSG00000102316	2.1312505578592934e-21	8.88306069742829
ENSG00000105173	2.2691465446079484e-21	8.691854485447578
ENSG00000151287	2.4158662792404938e-21	7.728939610840812
ENSG00000171759	2.57196795637071e-21	6.715483265234958
ENSG00000094631	2.738044667345153e-21	8.864307933740994
ENSG00000105426	2.9147265553720642e-21	7.289531199285208
ENSG00000133872	3.3026255533505343e-21	8.929216655850528
ENSG00000230131	3.7415375728265855e-21	6.070005890515554
ENSG00000105193	4.2380896534639975e-21	8.941387041246065
ENSG00000182742	4.238089653464058e-21	7.134593347384971
ENSG00000168159	4.238089653464058e-21	8.899287877955674
ENSG00000081913	4.799758908258741e-21	7.625016909578835
ENSG00000185950	4.799758908258741e-21	7.650754046395117
ENSG00000187824	4.799758908258741e-21	8.337144165865254
ENSG00000151208	5.107607732082392e-21	8.550781716641017
ENSG00000240298	7.410283072203174e-21	5.661934482488916
ENSG00000177628	7.410283072203174e-21	8.864307933740994
ENSG00000182220	7.883319109203152e-21	8.85466313150537
ENSG00000164587	8.386209912592979e-21	8.945443836377912
ENSG00000251405	8.920817705268411e-21	7.076156021135632
ENSG00000175395	1.0735328903105198e-20	8.242843506644823
ENSG00000229638	1.1417829286755077e-20	8.540679384001368
ENSG00000261418	1.2143225216939589e-20	8.512202507698515
ENSG00000105855	1.2143225216939762e-20	7.6790401634697565
ENSG00000226833	1.2914180969646988e-20	4.834200346155388
ENSG00000221890	1.2914180969646988e-20	4.091016699907913
ENSG00000130159	1.3733524286842354e-20	8.742067239001663
ENSG00000072195	1.6512821176885722e-20	6.593382320458248
ENSG00000179456	1.6512821176885722e-20	8.547261762293129
ENSG00000165891	1.6512821176885722e-20	8.307752228754355
ENSG00000196668	1.8667766714528363e-20	7.388413369291993
ENSG00000086598	1.9847297481639313e-20	8.925159860718681
ENSG00000167186	2.2431914898209665e-20	8.278949529078453
ENSG00000255760	2.3846371417457325e-20	5.930817302153929
ENSG00000145592	2.534898491961031e-20	8.945443836377912
ENSG00000120280	2.694518413575281e-20	8.682464646739483
ENSG00000233585	3.235465597436578e-20	5.463509082533862
ENSG00000242021	3.654422661115691e-20	5.52157137619701
ENSG00000144589	3.654422661115691e-20	8.708081665974962
ENSG00000108107	4.126957715216999e-20	8.933273450982373
ENSG00000076662	4.1269577152170574e-20	8.941387041246065
ENSG00000245008	4.659834772172246e-20	6.579195781235941
ENSG00000134698	5.2606604529406494e-20	8.73142806557806
ENSG00000198937	5.589186722664214e-20	8.646692898213317
ENSG00000118473	5.937987509999854e-20	5.578922631675699
ENSG00000153179	5.937987509999854e-20	8.604593734922926
ENSG00000156427	5.937987509999854e-20	5.76419537214416
ENSG00000144040	6.701430887657547e-20	8.630465717685935
ENSG00000208028	6.701430887657547e-20	7.542929169558199
ENSG00000058404	7.118773010919455e-20	7.092604701460056
ENSG00000141736	7.561797815490396e-20	7.953639597141444
ENSG00000130810	8.032066413944198e-20	7.656073034540216
ENSG00000244165	8.032066413944198e-20	8.276089672011075
ENSG00000162244	8.531233606419629e-20	8.93733024611422
ENSG00000058056	8.531233606419629e-20	8.47010334440812
ENSG00000146066	9.623385026936027e-20	8.812563968214976
ENSG00000081760	9.623385026936027e-20	8.698894394143357
ENSG00000221983	1.0220198868802678e-19	8.933273450982373
ENSG00000160062	1.0220198868802824e-19	7.678548319451892
ENSG00000230207	1.0853583325598237e-19	7.226465238891403
ENSG00000147003	1.152575163133594e-19	5.424249703594676
ENSG00000124795	1.1525751631336185e-19	8.258665553419222
ENSG00000123144	1.2239049249726015e-19	8.872421524004686
ENSG00000175806	1.2995961669346362e-19	8.402669039138676
ENSG00000115649	1.3799122652017491e-19	8.835910367818073
ENSG00000167614	1.3799122652017491e-19	7.075543757045191
ENSG00000143653	1.4651322960337923e-19	8.417954245129122
ENSG00000260625	1.5555519591827966e-19	6.29347740157997
ENSG00000218175	1.5555519591827966e-19	8.428259144645262
ENSG00000131725	1.5555519591828188e-19	8.624877710582155
ENSG00000114423	1.5555519591828188e-19	8.566551366764378
ENSG00000213442	1.6514845548655611e-19	8.546724921509172
ENSG00000149273	1.6514845548655611e-19	8.945443836377912
ENSG00000121858	1.7532620173563212e-19	8.822208770450603
ENSG00000242071	1.753262017356346e-19	8.298441700426194
ENSG00000109685	1.8612360084335214e-19	8.876478319136533
ENSG00000102871	1.9757790740963698e-19	8.819146346506736
ENSG00000090581	1.9757790740963698e-19	8.845018329269742
ENSG00000232346	1.9757790740963698e-19	7.344130426063214
ENSG00000086619	2.097285868159467e-19	8.884591909400223
ENSG00000140750	2.226174446534944e-19	8.525983415445921
ENSG00000166816	2.362887636227969e-19	8.300430442802151
ENSG00000165171	2.362887636227969e-19	6.294107780924673
ENSG00000052126	2.5078944832941125e-19	7.240272084798197
ENSG00000006756	2.6616917842470254e-19	6.293920789235482
ENSG00000040199	2.661691784247082e-19	8.793274363743723
ENSG00000175505	2.824805705656347e-19	7.339149110507566
ENSG00000213885	2.9977934969384728e-19	6.318989865969137
ENSG00000232070	2.997793496938537e-19	5.248733307091287
ENSG00000198380	3.181245301625829e-19	8.895231082823827
ENSG00000123989	3.58207759782164e-19	8.929216655850528
ENSG00000102054	3.800820640850952e-19	8.879003902296445
ENSG00000080839	4.032757205928494e-19	8.592423349527389
ENSG00000227372	4.278672931341915e-19	8.659857654796832
ENSG00000234771	4.539399620315706e-19	8.71366967307874
ENSG00000000460	4.539399620315706e-19	7.9923364967333255
ENSG00000182050	4.815817916504983e-19	7.117063842643524
ENSG00000038002	4.815817916505051e-19	8.887117492560137
ENSG00000104765	4.815817916505154e-19	8.815626392158844
ENSG00000246090	5.108860132333966e-19	8.080218964269045
ENSG00000102271	5.419513238781074e-19	4.156745362118981
ENSG00000119906	5.748822025690423e-19	8.773527228868451
ENSG00000078061	6.467895127310357e-19	8.842492746109832
ENSG00000177731	7.275725910425244e-19	8.895231082823827
ENSG00000104626	7.275725910425244e-19	8.387436229799272
ENSG00000177283	7.716253392338026e-19	5.31244490307218
ENSG00000169239	8.183120482652831e-19	8.253077546315444
ENSG00000261400	8.183120482652947e-19	3.3554809842990156
ENSG00000119979	8.6778816678075e-19	8.618295332290398
ENSG00000188825	9.202181943059368e-19	7.028277415559326
ENSG00000141441	9.202181943059368e-19	8.19434640359088
ENSG00000264920	9.202181943059368e-19	7.495305527509423
ENSG00000160055	9.757762008701681e-19	8.188960628517396
ENSG00000144713	1.0970236089071729e-18	8.945443836377912
ENSG00000101577	1.163114101044603e-18	8.537616960057504
ENSG00000166348	1.233136013776906e-18	8.406725834270523
ENSG00000120805	1.2331360137769235e-18	8.852137548345457
ENSG00000221413	1.233136013776941e-18	2.076729913265625
ENSG00000188846	1.3073201521634939e-18	8.941387041246065
ENSG00000110002	1.3073201521635123e-18	8.728365641634191
ENSG00000270036	1.4691659201233772e-18	4.358321468576036
ENSG00000100373	1.4691659201233772e-18	3.9802755933162812
ENSG00000138172	1.4691659201233772e-18	7.944419845733767
ENSG00000088298	1.4691659201233982e-18	8.874947107164598
ENSG00000182054	1.557359086106136e-18	8.908932680191299
ENSG00000230516	1.557359086106136e-18	3.220347371439202
ENSG00000179299	1.5573590861061581e-18	7.4220119439066305
ENSG00000243926	1.9655475742060615e-18	5.64899372551995
ENSG00000228323	2.083114030222846e-18	5.8794858887193335
ENSG00000171425	2.2076226525558398e-18	8.700962446899247
ENSG00000170899	2.2076226525558398e-18	8.368199021979061
ENSG00000198890	2.3394779335989446e-18	8.216232116221365
ENSG00000166896	2.4791076093560317e-18	8.156676354763048
ENSG00000071205	2.6269639759645775e-18	7.134748128348245
ENSG00000254615	2.783525279671908e-18	8.5949489326873
ENSG00000187123	2.783525279671987e-18	5.353575388727854
ENSG00000188818	2.9492971843004093e-18	8.328370478321048
ENSG00000204396	2.9492971843004093e-18	8.710607249134874
ENSG00000163040	2.9492971843004093e-18	5.666994091294646
ENSG00000101997	2.9492971843004093e-18	8.574664957028071
ENSG00000254343	3.12481432045244e-18	8.274224186131674
ENSG00000094804	3.507377547150993e-18	8.624675143705662
ENSG00000260219	3.507377547150993e-18	6.5955868477815525
ENSG00000149548	3.7156529113589834e-18	7.246174328343426
ENSG00000260521	3.7156529113589834e-18	6.051585667266196
ENSG00000120093	3.7156529113589834e-18	7.305822632375167
ENSG00000231969	3.936135800177215e-18	4.049339941830407
ENSG00000185100	4.169532104728477e-18	6.797844716670757
ENSG00000143578	4.416587963331236e-18	8.543204967161282
ENSG00000144026	4.678092022846944e-18	8.677616047296151
ENSG00000188419	4.678092022846944e-18	8.649218481373232
ENSG00000259331	4.954877825155718e-18	2.042552105301134
ENSG00000166321	5.247826325573835e-18	7.926354093055879
ENSG00000273002	5.5578685503907886e-18	6.991098071330897
ENSG00000130811	5.5578685503907886e-18	8.893699870851894
ENSG00000247735	5.885988401091196e-18	5.530242858765636
ENSG00000140451	5.8859884010912796e-18	8.759825631500979
ENSG00000147036	6.233225613224959e-18	5.449650638626588
ENSG00000269988	6.233225613225048e-18	5.165160197075988
ENSG00000214612	6.233225613225048e-18	5.987715051129302
ENSG00000149972	6.233225613225048e-18	8.822208770450603
ENSG00000166441	6.233225613225048e-18	8.93733024611422
ENSG00000179899	6.233225613225048e-18	5.188108274717559
ENSG00000124357	6.6006788783209326e-18	8.85466313150537
ENSG00000213862	7.400943057381517e-18	6.693563988305741
ENSG00000228933	7.836276694244413e-18	5.461547283408776
ENSG00000214717	7.836276694244524e-18	8.66598250268457
ENSG00000162913	8.784197716721381e-18	6.297507461456806
ENSG00000088881	8.784197716721506e-18	6.327839440113361
ENSG00000152582	8.784197716721506e-18	8.77452160005643
ENSG00000105894	9.299760048201104e-18	7.278021566739939
ENSG00000235169	9.299760048201236e-18	7.189745949981123
ENSG00000137876	9.299760048201236e-18	8.908932680191299
ENSG00000147475	9.845180830706528e-18	8.750180829265354
ENSG00000163362	9.845180830706528e-18	7.764154936354248
ENSG00000049769	1.0422165504431085e-17	7.97858806856199
ENSG00000269696	1.1032515525854096e-17	4.252312941815072
ENSG00000181524	1.1032515525854253e-17	8.281272545361873
ENSG00000243276	1.1032515525854253e-17	7.060386371012271
ENSG00000260660	1.1678133692813282e-17	6.390176853468291
ENSG00000258920	1.1678133692813448e-17	7.937248230007014
ENSG00000186056	1.1678133692813448e-17	8.389504282555162
ENSG00000166562	1.2361029760303672e-17	8.917046270454989
ENSG00000205664	1.2361029760303672e-17	7.962912080046355
ENSG00000233016	1.2361029760303672e-17	8.764876797820804
ENSG00000134779	1.3083326362619692e-17	8.66391444992868
ENSG00000160293	1.3847265258270824e-17	8.227153166901394
ENSG00000153048	1.3847265258271021e-17	8.502891979370354
ENSG00000225573	1.4655213914984576e-17	7.1782115161763524
ENSG00000104738	1.4655213914984576e-17	8.707544825191007
ENSG00000120256	1.4655213914984576e-17	8.319799357653336
ENSG00000205078	1.4655213914984576e-17	7.5792772581720635
ENSG00000111602	1.4655213914984576e-17	8.806975961111196
ENSG00000258178	1.4655213914984576e-17	4.276891403277704
ENSG00000108828	1.4655213914984576e-17	8.795342416499613
ENSG00000173153	1.4655213914984785e-17	8.835910367818073
ENSG00000139644	1.5509672453002966e-17	8.941387041246065
ENSG00000236772	1.5509672453002966e-17	4.379025848322815
ENSG00000233379	1.5509672453002966e-17	5.120410431895468
ENSG00000236204	1.641328096585695e-17	6.492536027167315
ENSG00000267169	1.6413280965857533e-17	7.515818983774036
ENSG00000162878	1.6413280965857533e-17	4.999783715140763
ENSG00000136631	1.736882723879573e-17	8.728365641634191
ENSG00000165912	1.837925488611724e-17	8.052076361873658
ENSG00000126768	1.837925488611724e-17	8.755768836369135
ENSG00000127920	1.8379254886117498e-17	7.463466383617168
ENSG00000150967	1.944767192976434e-17	8.866833516900904
ENSG00000105202	1.9447671929764755e-17	8.900819089927607
ENSG00000250148	2.1771783081890345e-17	2.4214081285883466
ENSG00000159788	2.1771783081890345e-17	8.27083593881476
ENSG00000040341	2.3034599136798737e-17	8.706550454003029
ENSG00000082512	2.3034599136798737e-17	8.602859956074502
ENSG00000183023	2.436966912106947e-17	8.429385222864214
ENSG00000128165	2.436966912106947e-17	8.81409518018691
ENSG00000100206	2.436966912106947e-17	6.2896660687917665
ENSG00000172216	2.436966912106947e-17	8.778578395188276
ENSG00000152402	2.5781068936006242e-17	7.717452702459216
ENSG00000146147	2.5781068936006242e-17	6.610951685385644
ENSG00000008513	2.5781068936006242e-17	8.739999186245774
ENSG00000047230	2.7273101036367438e-17	8.379859480319537
ENSG00000149295	2.7273101036367438e-17	5.704697750948795
ENSG00000197180	2.885030683037122e-17	6.835181688657561
ENSG00000143603	3.414224414244996e-17	8.887117492560137
ENSG00000155792	3.4142244142450444e-17	8.860251138609149
ENSG00000242247	3.4142244142450444e-17	8.895231082823827
ENSG00000172379	3.4142244142450444e-17	8.42192831253366
ENSG00000136758	3.4142244142450925e-17	8.904875885059452
ENSG00000130779	3.611081026617425e-17	8.850606336373524
ENSG00000095002	3.611081026617425e-17	8.64569852702534
ENSG00000236552	3.8191324207632195e-17	8.740536027029728
ENSG00000135677	4.2713644146714943e-17	8.880535114268378
ENSG00000169857	4.2713644146714943e-17	8.755768836369135
ENSG00000261739	4.2713644146714943e-17	8.665498058551655
ENSG00000143195	4.2713644146714943e-17	6.110692391979101
ENSG00000133640	4.5169059707007685e-17	3.784918647369312
ENSG00000127946	4.5169059707007685e-17	8.468114602032166
ENSG00000101868	4.7763680903697866e-17	8.590892137555453
ENSG00000235670	4.7763680903697866e-17	4.033725024897558
ENSG00000239815	4.7763680903697866e-17	6.19907890898521
ENSG00000226926	5.050528665603207e-17	4.462588174265409
ENSG00000260144	5.050528665603207e-17	6.0257688163353
ENSG00000135404	5.340208408342459e-17	8.929216655850528
ENSG00000233762	5.340208408342573e-17	7.933355621482216
ENSG00000230565	5.646273170866013e-17	6.834788021445128
ENSG00000171735	5.646273170866013e-17	8.50110580387089
ENSG00000248458	5.646273170866013e-17	4.714067074421806
ENSG00000125459	5.969636389789164e-17	8.77452160005643
ENSG00000180098	5.969636389789164e-17	8.550324186236994
ENSG00000255516	5.969636389789249e-17	3.3121154457813726
ENSG00000170889	5.969636389789249e-17	8.945443836377912
ENSG00000170417	6.311261660224541e-17	8.241901532107882
ENSG00000138814	6.672165446914604e-17	8.839430322165963
ENSG00000189233	6.672165446914604e-17	8.826265565582448
ENSG00000101003	6.672165446914604e-17	7.898748331444445
ENSG00000231327	7.053419939499979e-17	6.021227373372226
ENSG00000198960	7.456156059455817e-17	8.511744977294494
ENSG00000153250	7.456156059455976e-17	8.88864870453207
ENSG00000164346	7.456156059455976e-17	8.899287877955674
ENSG00000249348	7.881566626609701e-17	7.684367261041548
ENSG00000183386	7.881566626609701e-17	6.640855480074263
ENSG00000107187	7.881566626609701e-17	4.8119016958756236
ENSG00000182899	7.881566626609701e-17	8.941387041246065
ENSG00000159259	7.881566626609701e-17	7.853817678696063
ENSG00000135253	8.805512056802658e-17	8.52391536269003
ENSG00000063660	9.3067729535769e-17	7.352893316759254
ENSG00000140367	9.3067729535769e-17	8.860251138609149
ENSG00000115966	9.836167954409887e-17	8.822208770450603
ENSG00000204219	9.836167954409887e-17	6.864243003246185
ENSG00000083845	9.836167954410026e-17	8.941387041246065
ENSG00000069329	1.0985669021757079e-16	8.856194343477304
ENSG00000165195	1.0985669021757079e-16	8.733416807954013
ENSG00000245954	1.1609145871802228e-16	7.624038158466219
ENSG00000181798	1.1609145871802393e-16	7.143779661088077
ENSG00000147536	1.2267507716497223e-16	7.383105090944835
ENSG00000235280	1.2962677763627418e-16	5.624876192818482
ENSG00000271344	1.2962677763627694e-16	7.077950195675231
ENSG00000170540	1.3696683621627678e-16	8.815626392158844
ENSG00000089692	1.3696683621627678e-16	7.962166370351292
ENSG00000173208	1.447166287607883e-16	8.693385697419513
ENSG00000120519	1.4471662876079036e-16	8.594209525026853
ENSG00000188971	1.5289868959066823e-16	8.61171295399864
ENSG00000131943	1.5289868959066823e-16	8.712138461106807
ENSG00000144036	1.5289868959067148e-16	8.386441858611294
ENSG00000078177	1.6153677326507973e-16	8.834379155846138
ENSG00000261231	1.6153677326508202e-16	6.079618895813202
ENSG00000136710	1.706559195931574e-16	8.661925707552722
ENSG00000068308	1.706559195931574e-16	8.845018329269742
ENSG00000101052	1.706559195931574e-16	8.491461001635264
ENSG00000170915	1.706559195931574e-16	6.9384111612361545
ENSG00000213513	1.802825220508664e-16	4.058415631830366
ENSG00000273382	1.9044439977823455e-16	6.24824338397161
ENSG00000198342	2.1249284444973874e-16	7.525888836837611
ENSG00000141401	2.1249284444974177e-16	8.293697894284943
ENSG00000112531	2.1249284444974177e-16	8.868364728872839
ENSG00000235065	2.24442879840435e-16	7.831413253629902
ENSG00000089220	2.370552995281408e-16	8.925159860718681
ENSG00000198088	2.370552995281408e-16	8.296707921577768
ENSG00000101310	2.370552995281408e-16	8.884591909400223
ENSG00000247982	2.370552995281408e-16	8.155766859802185
ENSG00000157978	2.503662696594541e-16	8.86277672176906
ENSG00000115977	2.503662696594541e-16	8.25687937791976
ENSG00000162607	2.503662696594541e-16	8.805981589923219
ENSG00000255224	2.503662696594541e-16	6.48206390993992
ENSG00000162869	2.503662696594541e-16	8.71213846110681
ENSG00000158716	2.6441390019796157e-16	8.462324028051897
ENSG00000139352	2.792383476901487e-16	6.680719883894206
ENSG00000104979	2.792383476901487e-16	8.852137548345457
ENSG00000120798	2.792383476901487e-16	8.740333460153238
ENSG00000183955	2.792383476901487e-16	8.727371270446213
ENSG00000137054	2.948819233710902e-16	8.763882426632826
ENSG00000165168	2.948819233710902e-16	8.887117492560137
ENSG00000176732	2.948819233710902e-16	6.106015693959607
ENSG00000270681	2.948819233710902e-16	7.193220527405642
ENSG00000126217	3.288071658890003e-16	7.616443660795482
ENSG00000204390	3.288071658890003e-16	7.240940060727795
ENSG00000257221	3.28807165889005e-16	7.82542567862032
ENSG00000149256	3.28807165889005e-16	7.941066561338921
ENSG00000222020	3.4718528189350114e-16	7.309381751180607
ENSG00000117242	3.4718528189350114e-16	7.932131769688851
ENSG00000167748	3.6657568256627306e-16	3.8970830314031346
ENSG00000158828	3.6657568256627306e-16	8.491918532039286
ENSG00000253986	3.6657568256627306e-16	5.027620332758954
ENSG00000198056	3.6657568256627306e-16	8.388562308018223
ENSG00000224738	3.665756825662783e-16	4.884833508160546
ENSG00000232940	3.870332809197609e-16	6.2791733272251715
ENSG00000158710	3.870332809197609e-16	8.900819089927607
ENSG00000249167	4.086159216761356e-16	3.518683510117246
ENSG00000255046	4.0861592167614135e-16	4.8307867823729245
ENSG00000259560	4.0861592167614135e-16	5.669512990346323
ENSG00000116497	4.0861592167614135e-16	8.846549541241677
ENSG00000159840	4.313845351928539e-16	8.627403293742066
ENSG00000171189	4.807398096566271e-16	5.707254663607931
ENSG00000196182	4.807398096566271e-16	8.846549541241677
ENSG00000272667	4.807398096566271e-16	6.645564534498912
ENSG00000175886	4.807398096566271e-16	6.565634690153271
ENSG00000178922	4.807398096566271e-16	8.63577184753329
ENSG00000237434	5.074652584330294e-16	4.305267212827855
ENSG00000224858	5.074652584330294e-16	5.596630838179135
ENSG00000131153	5.356546227875361e-16	7.948975101380127
ENSG00000137309	5.653868625772468e-16	8.853131919533435
ENSG00000197603	5.653868625772468e-16	8.649218481373232
ENSG00000255438	5.653868625772468e-16	6.357591092485741
ENSG00000101057	5.653868625772549e-16	8.695374439795467
ENSG00000174989	5.653868625772549e-16	8.795342416499613
ENSG00000163482	5.967451284063333e-16	8.719257680182523
ENSG00000181191	5.967451284063418e-16	8.6228889682062
ENSG00000186187	6.298169803188407e-16	7.4891315025040806
ENSG00000224165	6.646946177029426e-16	6.984919006443379
ENSG00000103174	6.646946177029426e-16	8.527972157821875
ENSG00000218426	6.646946177029519e-16	8.363016148628262
ENSG00000111859	7.014751209707119e-16	8.900819089927607
ENSG00000171469	7.014751209707119e-16	8.771996016896518
ENSG00000260027	7.014751209707119e-16	7.025996199478265
ENSG00000120860	7.014751209707119e-16	8.674096092948263
ENSG00000272156	7.402607056053286e-16	5.674440266986714
ENSG00000165689	7.811589891968204e-16	8.838435950977985
ENSG00000256917	7.811589891968204e-16	5.3113029959048355
ENSG00000125462	7.811589891968204e-16	7.829482662181391
ENSG00000168556	7.811589891968315e-16	8.44915927146838
ENSG00000163249	7.811589891968315e-16	8.65480648847701
ENSG00000144354	8.242832721180203e-16	5.439704973349666
ENSG00000230067	8.242832721180379e-16	4.804646234899253
ENSG00000226086	8.242832721180379e-16	5.44235193317129
ENSG00000074054	8.242832721180496e-16	8.844023958081767
ENSG00000166224	8.697528325243474e-16	8.6629200787407
ENSG00000100994	8.697528325243474e-16	8.896762294795762
ENSG00000251192	9.176932363948242e-16	7.839230615409379
ENSG00000204104	9.68236663366948e-16	8.439514469232757
ENSG00000148730	9.68236663366948e-16	8.868364728872839
ENSG00000137575	9.682366633669618e-16	8.827796777554383
ENSG00000232995	9.682366633669618e-16	7.118673883066316
ENSG00000008853	9.682366633669618e-16	8.650212852561207
ENSG00000156042	9.682366633669756e-16	8.167805538166744
ENSG00000260719	1.0215222491544704e-15	8.400195852629807
ENSG00000168807	1.0215222491544704e-15	8.294719179201815
ENSG00000165804	1.077696445376524e-15	8.21341908995785
ENSG00000158714	1.0776964453765393e-15	6.477448318402304
ENSG00000224596	1.1369133976666918e-15	4.021485062614498
ENSG00000102007	1.1369133976666918e-15	8.88864870453207
ENSG00000173171	1.1369133976666918e-15	8.485872994531485
ENSG00000164620	1.136913397666708e-15	8.511744977294494
ENSG00000219626	1.136913397666708e-15	7.745897413648031
ENSG00000257543	1.1993353429727382e-15	5.958631597671683
ENSG00000116852	1.1993353429727382e-15	8.818151975318758
ENSG00000181544	1.1993353429727552e-15	7.2710316879972945
ENSG00000166200	1.1993353429727552e-15	8.874947107164598
ENSG00000169255	1.1993353429727552e-15	6.546594383017463
ENSG00000099326	1.2651330270030697e-15	8.872421524004686
ENSG00000151553	1.2651330270030697e-15	8.747118405321485
ENSG00000079616	1.2651330270030697e-15	8.784166402292056
ENSG00000100316	1.3344861428217119e-15	8.945443836377912
ENSG00000258847	1.4075837916432892e-15	3.9142533490385816
ENSG00000251535	1.4846249669297371e-15	2.9080230917038135
ENSG00000150281	1.4846249669297371e-15	5.694246531410178
ENSG00000267166	1.5658190629450878e-15	7.065261932185165
ENSG00000069493	1.5658190629450878e-15	8.454747278572162
ENSG00000203930	1.5658190629450878e-15	3.696042463342568
ENSG00000162836	1.5658190629450878e-15	8.678152888080106
ENSG00000224032	1.5658190629450878e-15	8.788223197423902
ENSG00000047346	1.5658190629450878e-15	8.933273450982373
ENSG00000060237	1.6513864089801514e-15	8.892705499663915
ENSG00000143768	1.6513864089801514e-15	6.795125490384333
ENSG00000244038	1.6513864089801514e-15	8.929216655850528
ENSG00000119969	1.6513864089801514e-15	8.301759087897592
ENSG00000186468	1.6513864089801749e-15	8.917046270454989
ENSG00000064787	1.741558830517922e-15	8.164129847746228
ENSG00000139219	1.8365802386722835e-15	4.708127261517415
ENSG00000242615	2.042209833232295e-15	5.443020960388875
ENSG00000123570	2.042209833232295e-15	6.940798737849051
ENSG00000229278	2.153371999215473e-15	3.757202194219585
ENSG00000144567	2.153371999215473e-15	8.884591909400223
ENSG00000118197	2.1533719992155036e-15	8.733416807954013
ENSG00000147251	2.270492511081095e-15	8.760820002688957
ENSG00000182185	2.270492511081095e-15	7.472463489114208
ENSG00000244436	2.270492511081095e-15	2.7761479337056443
ENSG00000198521	2.270492511081095e-15	6.8991683852246855
ENSG00000065320	2.3938856409223053e-15	4.3378021432576315
ENSG00000263164	2.3938856409223053e-15	3.7758992602359283
ENSG00000149823	2.3938856409223393e-15	8.88306069742829
ENSG00000170989	2.3938856409223736e-15	6.724143039250277
ENSG00000172661	2.3938856409223736e-15	8.641641731893493
ENSG00000166428	2.523881959991599e-15	7.764460507806132
ENSG00000251680	2.523881959991599e-15	4.18089318452866
ENSG00000012174	2.660829169191537e-15	8.655343329260965
ENSG00000215301	2.660829169191575e-15	8.941387041246065
ENSG00000144671	2.660829169191575e-15	4.624764587680342
ENSG00000259026	2.8050929710998297e-15	4.545119997314015
ENSG00000254650	2.8050929710998297e-15	5.649628239438405
ENSG00000255547	2.8050929710998297e-15	3.764933262276057
ENSG00000116957	2.8050929710998696e-15	8.610181742026706
ENSG00000115841	2.957057985564441e-15	8.38139069229147
ENSG00000264349	2.957057985564441e-15	4.700531681112015
ENSG00000075568	2.957057985564441e-15	8.896762294795762
ENSG00000151229	2.957057985564441e-15	8.491003471231243
ENSG00000101400	2.957057985564441e-15	8.399940889102275
ENSG00000145050	3.1171287110037143e-15	8.921103065586836
ENSG00000133195	3.1171287110037143e-15	8.698436863739335
ENSG00000134318	3.285730533647992e-15	8.785160773480033
ENSG00000110700	3.285730533648039e-15	8.933273450982373
ENSG00000143870	3.463310787067108e-15	8.912989475323146
ENSG00000179085	3.463310787067108e-15	8.740536027029728
ENSG00000055070	3.4633107870671817e-15	8.765413638604759
ENSG00000117411	3.4633107870671817e-15	8.73747360308586
ENSG00000101888	3.4633107870671817e-15	8.567545737952356
ENSG00000099994	3.650339864439081e-15	6.972848639385982
ENSG00000111450	3.650339864439081e-15	8.586298501639652
ENSG00000197647	3.650339864439081e-15	7.984425473346123
ENSG00000180815	3.8473123861343096e-15	5.201128277643289
ENSG00000243452	4.0547484253121145e-15	8.676621676108173
ENSG00000231500	4.054748425312172e-15	8.945443836377912
ENSG00000262089	4.054748425312172e-15	5.745205490668176
ENSG00000076685	4.273194794354271e-15	8.704024870843115
ENSG00000137563	4.273194794354271e-15	8.811032756243042
ENSG00000169116	4.273194794354271e-15	8.929216655850528
ENSG00000134490	4.503226395094863e-15	8.225498698432904
ENSG00000057468	4.503226395094927e-15	6.47628074535581
ENSG00000230979	4.503226395094927e-15	7.056351926148349
ENSG00000187243	4.503226395094927e-15	4.220092432378185
ENSG00000149679	4.503226395094927e-15	8.364089830196175
ENSG00000144426	4.745447635950089e-15	8.493449744011219
ENSG00000167779	4.745447635950089e-15	5.804458540983092
ENSG00000132704	4.745447635950089e-15	8.88306069742829
ENSG00000118816	4.745447635950089e-15	8.933273450982373
ENSG00000008226	4.745447635950089e-15	8.603062522950992
ENSG00000164741	5.000493919192964e-15	8.112602800324492
ENSG00000147044	5.000493919192964e-15	8.672028040192371
ENSG00000137177	5.269033201778502e-15	7.579446226438182
ENSG00000222375	5.269033201778502e-15	5.1565601717012575
ENSG00000003393	5.269033201778577e-15	8.704024870843115
ENSG00000203761	5.551767633283131e-15	7.890229607427773
ENSG00000143499	5.55176763328321e-15	8.71139905344636
ENSG00000198856	5.55176763328321e-15	8.896762294795762
ENSG00000124198	5.55176763328321e-15	8.907401468219364
ENSG00000078369	5.8494352746911285e-15	8.904875885059452
ENSG00000116885	5.8494352746911285e-15	7.326271462181459
ENSG00000137747	5.849435274691212e-15	5.61893421180852
ENSG00000207954	5.849435274691212e-15	5.812104989092599
ENSG00000198814	6.162811901939703e-15	8.169081786611148
ENSG00000172955	6.162811901939703e-15	6.191737171519901
ENSG00000174748	6.162811901939703e-15	8.941387041246065
ENSG00000147437	6.492712898317822e-15	6.253731120101011
ENSG00000130340	6.492712898317914e-15	8.508198109217709
ENSG00000114023	6.492712898317914e-15	8.74864961729342
ENSG00000184381	6.839995240007885e-15	8.790748780583813
ENSG00000101940	6.839995240007885e-15	8.76893359295265
ENSG00000213609	6.839995240007885e-15	6.54947416578355
ENSG00000166483	6.839995240007885e-15	8.481816199399638
ENSG00000156976	6.839995240007982e-15	8.941387041246065
ENSG00000072778	7.205559579262522e-15	8.93733024611422
ENSG00000146904	7.205559579262522e-15	5.3931783976886765
ENSG00000241852	7.205559579262624e-15	7.657166298336902
ENSG00000250220	7.59035242992022e-15	5.738434368069757
ENSG00000234719	7.995368460185368e-15	7.782449834791327
ENSG00000145087	7.995368460185368e-15	5.644014569938401
ENSG00000104921	7.995368460185368e-15	8.019545909972392
ENSG00000091428	8.421652897830621e-15	8.784166402292056
ENSG00000171119	8.421652897830621e-15	5.8072285061307936
ENSG00000088833	8.42165289783074e-15	8.832847943874205
ENSG00000184634	8.42165289783074e-15	8.844023958081767
ENSG00000136021	8.87030405322126e-15	8.907401468219364
ENSG00000184164	8.87030405322126e-15	8.899287877955674
ENSG00000155660	9.342475965816108e-15	8.93733024611422
ENSG00000187741	9.342475965816108e-15	8.550324186236997
ENSG00000268584	9.342475965816108e-15	6.457480877844253
ENSG00000143443	9.34247596581624e-15	8.311809023886198
ENSG00000105146	9.34247596581624e-15	6.854910360338358
ENSG00000052850	9.839381180064054e-15	4.719504471876845
ENSG00000273056	9.839381180064054e-15	5.492401824617269
ENSG00000176371	9.839381180064054e-15	8.430327197401152
ENSG00000172568	9.839381180064194e-15	6.451168889084406
ENSG00000110080	9.839381180064194e-15	7.661203511239975
ENSG00000205022	1.0362293656894307e-14	6.8771165189239385
ENSG00000236914	1.0362293656894307e-14	5.45166201200568
ENSG00000260990	1.0912551827284568e-14	5.496403508260977
ENSG00000115286	1.0912551827284568e-14	8.801924794791372
ENSG00000164258	1.0912551827284724e-14	8.750180829265354
ENSG00000248757	1.0912551827284724e-14	3.7303470386832
ENSG00000115875	1.0912551827284724e-14	8.933273450982373
ENSG00000165006	1.1491561794704542e-14	8.786691985451967
ENSG00000134339	1.1491561794704542e-14	4.401793463749809
ENSG00000135116	1.1491561794704542e-14	5.957698373815329
ENSG00000122882	1.2100800693534175e-14	8.755768836369135
ENSG00000104331	1.2100800693534175e-14	8.856194343477304
ENSG00000120784	1.2100800693534347e-14	6.384159833070281
ENSG00000011021	1.2100800693534347e-14	8.575659328216048
ENSG00000257027	1.2741820210907237e-14	7.890229607427773
ENSG00000081721	1.2741820210907419e-14	8.742067239001663
ENSG00000143882	1.2741820210907419e-14	8.060515775510396
ENSG00000254754	1.2741820210907419e-14	2.66581249587951
ENSG00000267193	1.2741820210907419e-14	3.6906165653754326
ENSG00000108061	1.3416250279758581e-14	8.776052812028363
ENSG00000144485	1.3416250279758581e-14	7.714780483069319
ENSG00000237595	1.3416250279758772e-14	6.402314827808684
ENSG00000204852	1.3416250279758772e-14	8.710607249134874
ENSG00000223949	1.3416250279758963e-14	4.755691164077075
ENSG00000171241	1.4125802951232294e-14	8.465589018872256
ENSG00000241556	1.4872276454977816e-14	6.427954968554485
ENSG00000273230	1.4872276454977816e-14	7.61594269655081
ENSG00000107959	1.4872276454978027e-14	8.845018329269742
ENSG00000204262	1.5657559456260487e-14	7.86736765195759
ENSG00000234444	1.648363551922897e-14	8.475770661891836
ENSG00000151414	1.735258778611487e-14	8.838435950977985
ENSG00000143862	1.7352587786115118e-14	8.675090464136238
ENSG00000158458	1.7352587786115118e-14	8.426067835392814
ENSG00000166295	1.7352587786115118e-14	8.86277672176906
ENSG00000176208	1.7352587786115118e-14	8.276960786702496
ENSG00000008086	1.8266603882592216e-14	8.001195060504642
ENSG00000067445	1.8266603882592216e-14	7.537967319583232
ENSG00000268592	1.8266603882592216e-14	4.409593857901014
ENSG00000248544	1.8266603882592216e-14	6.328235879509442
ENSG00000228748	1.8266603882592216e-14	4.92731176339635
ENSG00000134109	1.8266603882592475e-14	8.929216655850528
ENSG00000163931	1.9227981059995684e-14	8.892705499663915
ENSG00000146263	1.9227981059995684e-14	8.535680614332588
ENSG00000262468	1.9227981059995956e-14	8.016630436720538
ENSG00000160789	2.0239131585600426e-14	8.917046270454989
ENSG00000144645	2.0239131585600713e-14	8.912989475323146
ENSG00000127184	2.0239131585600713e-14	8.925159860718681
ENSG00000269533	2.1302588392673302e-14	4.126648909477685
ENSG00000260352	2.1302588392673302e-14	5.054921139679095
ENSG00000156313	2.1302588392673302e-14	8.264790401306959
ENSG00000227838	2.1302588392673302e-14	3.134557888618315
ENSG00000106948	2.1302588392673302e-14	8.844023958081767
ENSG00000073150	2.242101100255147e-14	6.126367166224768
ENSG00000124422	2.242101100255147e-14	8.912989475323146
ENSG00000226851	2.359719173156932e-14	6.096640039678173
ENSG00000087008	2.359719173156932e-14	8.362892892131706
ENSG00000273314	2.359719173156932e-14	6.741105155698305
ENSG00000196867	2.359719173156932e-14	5.694693031341762
ENSG00000224545	2.359719173156982e-14	2.8798758565258633
ENSG00000138796	2.359719173156982e-14	8.706550454003029
ENSG00000205771	2.359719173156982e-14	6.591730599644744
ENSG00000121406	2.359719173156982e-14	8.255805696351844
ENSG00000188153	2.359719173156982e-14	8.122790009191249
ENSG00000110092	2.359719173156982e-14	8.81508955137489
ENSG00000169679	2.483406219624504e-14	8.653275276505076
ENSG00000116147	2.750233653135329e-14	5.4391424501864
ENSG00000111707	2.750233653135329e-14	8.79939921163146
ENSG00000114942	2.750233653135329e-14	8.945443836377912
ENSG00000164334	2.750233653135329e-14	3.975181957489351
ENSG00000269890	2.894036314313736e-14	6.385291552529243
ENSG00000214711	2.894036314313736e-14	6.297536529679126
ENSG00000115758	2.894036314313736e-14	8.929216655850528
ENSG00000112218	2.894036314313777e-14	8.144590845594625
ENSG00000181163	2.894036314313777e-14	8.945443836377912
ENSG00000129353	2.894036314313777e-14	8.699431234927314
ENSG00000267401	3.0452340305116865e-14	4.914914683853706
ENSG00000105649	3.0452340305116865e-14	7.646192851005832
ENSG00000175697	3.0452340305116865e-14	5.398765167549418
ENSG00000136928	3.204200517046316e-14	4.162097748840767
ENSG00000128708	3.2042005170463395e-14	8.78010960716021
ENSG00000250978	3.2042005170463395e-14	3.6857602034403785
ENSG00000138279	3.371328031944518e-14	8.872421524004686
ENSG00000173221	3.547028278341459e-14	8.925159860718681
ENSG00000130734	3.547028278341459e-14	8.540679384001368
ENSG00000260591	3.547028278341459e-14	6.966102409333372
ENSG00000164932	3.547028278341484e-14	8.675627304920194
ENSG00000221968	3.547028278341484e-14	8.66950245703246
ENSG00000212978	3.547028278341484e-14	8.147011635452456
ENSG00000175279	3.7317333499047614e-14	7.102649386063516
ENSG00000141556	3.731733349904788e-14	8.771996016896516
ENSG00000154479	3.731733349904788e-14	6.3103869056488575
ENSG00000072501	3.925896721290122e-14	8.853131919533435
ENSG00000205763	3.925896721290178e-14	7.171622257878759
ENSG00000077235	3.925896721290178e-14	8.831853572686226
ENSG00000068394	3.925896721290178e-14	8.584309759263697
ENSG00000182749	3.925896721290178e-14	8.01228619848509
ENSG00000177189	3.925896721290206e-14	8.81409518018691
ENSG00000085465	3.925896721290206e-14	8.102844419406171
ENSG00000256757	3.925896721290206e-14	4.327872032534842
ENSG00000145194	3.925896721290206e-14	8.4696458140041
ENSG00000143815	4.129994285728098e-14	8.827259936770426
ENSG00000114270	4.570014232642527e-14	8.338138537053231
ENSG00000111540	4.570014232642527e-14	8.551573520952504
ENSG00000225855	4.570014232642527e-14	8.26984156762678
ENSG00000176978	4.570014232642527e-14	8.933273450982373
ENSG00000078246	4.570014232642592e-14	8.314584004726465
ENSG00000158427	4.570014232642592e-14	7.702530452447654
ENSG00000187151	4.570014232642592e-14	4.696715603595668
ENSG00000228205	4.570014232642624e-14	7.390537236046298
ENSG00000261786	4.807010537146193e-14	8.739796619369283
ENSG00000143498	4.8070105371462613e-14	8.297702292765747
ENSG00000166411	5.056091320373416e-14	8.789754409395835
ENSG00000136643	5.056091320373416e-14	8.752706412425267
ENSG00000271086	5.056091320373488e-14	4.6516519271445
ENSG00000123595	5.056091320373524e-14	8.773527228868451
ENSG00000164904	5.056091320373524e-14	8.4095856913379
ENSG00000131127	5.056091320373524e-14	8.19106706154273
ENSG00000164924	5.056091320373524e-14	8.929216655850528
ENSG00000089177	5.056091320373524e-14	8.39095618414716
ENSG00000258118	5.317861941099968e-14	2.7618931259192023
ENSG00000177600	5.3178619411000435e-14	8.93733024611422
ENSG00000237991	5.3178619411000435e-14	6.520154344584718
ENSG00000126249	5.3178619411000435e-14	8.096314437765455
ENSG00000102409	5.592957522047299e-14	8.708539196378984
ENSG00000143514	5.5929575220473385e-14	8.771459176112561
ENSG00000204186	5.5929575220473385e-14	8.79381120452768
ENSG00000049768	5.5929575220473385e-14	5.025285500899875
ENSG00000187446	5.5929575220473385e-14	8.856194343477304
ENSG00000236998	5.5929575220473385e-14	5.47179505531099
ENSG00000130312	5.592957522047418e-14	8.800393582819439
ENSG00000173744	5.592957522047418e-14	8.829785519930336
ENSG00000047365	5.882044384728075e-14	8.650212852561207
ENSG00000138674	5.882044384728158e-14	8.929216655850528
ENSG00000239183	5.88204438472818e-14	5.972617541518946
ENSG00000272129	5.88204438472818e-14	6.136025550576922
ENSG00000235663	5.88204438472818e-14	5.053367902835576
ENSG00000223387	6.185821552030172e-14	4.356024301324382
ENSG00000163754	6.185821552030172e-14	8.860251138609149
ENSG00000078725	6.185821552030172e-14	4.313354652813326
ENSG00000123684	6.185821552030259e-14	8.414839424534216
ENSG00000176894	6.185821552030259e-14	6.223372261489992
ENSG00000107863	6.185821552030259e-14	8.83996716294992
ENSG00000177337	6.505022321667422e-14	5.21222674615561
ENSG00000104687	6.505022321667422e-14	8.776052812028363
ENSG00000119900	6.505022321667422e-14	8.818151975318758
ENSG00000260855	6.505022321667422e-14	4.2698473646877835
ENSG00000230188	6.505022321667422e-14	4.46038875453049
ENSG00000164122	6.505022321667422e-14	6.010347143147235
ENSG00000272143	6.505022321667422e-14	5.1498670249087075
ENSG00000126733	6.840415913766005e-14	3.9019791214906543
ENSG00000139641	6.840415913766005e-14	8.912989475323146
ENSG00000026103	6.840415913766005e-14	7.764592214837108
ENSG00000214226	6.840415913766053e-14	7.807215321564158
ENSG00000204387	6.840415913766053e-14	8.896762294795762
ENSG00000197256	7.192809196001643e-14	8.52950336979381
ENSG00000246089	7.192809196001745e-14	7.933218348604061
ENSG00000132824	7.192809196001745e-14	8.88306069742829
ENSG00000147121	7.563048489857398e-14	8.310814652698223
ENSG00000179195	7.563048489857398e-14	8.88864870453207
ENSG00000137310	7.563048489857398e-14	8.70348803005916
ENSG00000104205	7.563048489857398e-14	8.451939818155823
ENSG00000237316	7.563048489857451e-14	2.446508425942566
ENSG00000136044	7.563048489857451e-14	8.761356843472914
ENSG00000196154	7.952021461731482e-14	8.727626233973744
ENSG00000157870	7.952021461731482e-14	8.356513080716438
ENSG00000173406	7.952021461731539e-14	6.1079989466656555
ENSG00000163517	7.952021461731539e-14	7.823762759617409
ENSG00000180182	8.360659102793123e-14	8.811569597026997
ENSG00000239268	8.789937801656856e-14	4.594848066722716
ENSG00000090776	8.789937801656919e-14	7.289790352377962
ENSG00000143156	8.789937801656919e-14	7.9657251063098675
ENSG00000101849	8.789937801657044e-14	8.78010960716021
ENSG00000158555	9.240881514132409e-14	8.384878167063286
ENSG00000255353	9.240881514132475e-14	5.64437809594336
ENSG00000226029	9.714564034490485e-14	6.325970932987614
ENSG00000223704	9.714564034490485e-14	7.6125743663088645
ENSG00000150867	9.714564034490624e-14	8.815626392158844
ENSG00000142765	9.714564034490692e-14	8.88864870453207
ENSG00000119403	1.0212111372892895e-13	8.595943303875279
ENSG00000124222	1.0212111372892968e-13	8.876478319136533
ENSG00000100246	1.0212111372892968e-13	8.104885558433168
ENSG00000169189	1.0212111372892968e-13	8.675627304920196
ENSG00000137070	1.0212111372893114e-13	8.578721752159916
ENSG00000124098	1.0212111372893114e-13	8.681215312023975
ENSG00000108405	1.0734704243833182e-13	8.917046270454989
ENSG00000144895	1.0734704243833259e-13	8.892705499663915
ENSG00000215595	1.0734704243833259e-13	6.20684776831709
ENSG00000162373	1.1283580670656808e-13	6.579235785823506
ENSG00000233220	1.1283580670656808e-13	5.122312135012471
ENSG00000180530	1.1283580670656969e-13	8.352508682235635
ENSG00000170890	1.1283580670656969e-13	3.8500632119091973
ENSG00000137337	1.1283580670656969e-13	8.806975961111196
ENSG00000119737	1.1283580670656969e-13	7.27255444943481
ENSG00000172687	1.1283580670656969e-13	6.311356237669736
ENSG00000188636	1.1283580670656969e-13	8.105228617721245
ENSG00000171428	1.1860038711454127e-13	7.795600240147051
ENSG00000178026	1.1860038711454127e-13	7.25152127165318
ENSG00000132640	1.2465439311850886e-13	8.88306069742829
ENSG00000136149	1.2465439311850886e-13	7.917180837605872
ENSG00000253051	1.2465439311850886e-13	5.257256690008709
ENSG00000119326	1.2465439311850886e-13	8.564483314008488
ENSG00000095752	1.2465439311850886e-13	6.116626282535675
ENSG00000197958	1.2465439311850886e-13	8.93733024611422
ENSG00000102265	1.3101209290473944e-13	8.845018329269742
ENSG00000116791	1.3101209290474037e-13	8.687797690315731
ENSG00000139239	1.3101209290474222e-13	8.147389855476542
ENSG00000179029	1.3768844463120194e-13	8.595740736998788
ENSG00000142408	1.3768844463120194e-13	3.7262942761372675
ENSG00000233080	1.376884446312029e-13	5.059526899853875
ENSG00000101412	1.376884446312029e-13	8.567343171075866
ENSG00000173581	1.376884446312029e-13	8.541471188312856
ENSG00000246334	1.4469912911924043e-13	7.8052394765355
ENSG00000100678	1.5206058406104613e-13	7.298190000249593
ENSG00000198081	1.5206058406104666e-13	8.538611331245482
ENSG00000111726	1.5206058406104666e-13	8.560426518876644
ENSG00000150938	1.597900398115566e-13	7.791933218459056
ENSG00000132846	1.5979003981155773e-13	8.61523290834653
ENSG00000136830	1.5979003981155773e-13	7.768008829763409
ENSG00000270012	1.5979003981155773e-13	7.647732848358381
ENSG00000206077	1.5979003981155886e-13	7.929633100257835
ENSG00000103160	1.6790555683650407e-13	8.608447963178282
ENSG00000167992	1.6790555683650766e-13	7.226643776726239
ENSG00000102921	1.6790555683650766e-13	8.80291916597935
ENSG00000022277	1.7642606489149354e-13	8.789754409395835
ENSG00000165678	1.7642606489149604e-13	8.917046270454989
ENSG00000116584	1.7642606489149604e-13	8.925159860718681
ENSG00000089280	1.853714040102642e-13	8.929216655850528
ENSG00000151640	1.853714040102642e-13	5.478543775074769
ENSG00000146350	1.853714040102642e-13	7.875689374944951
ENSG00000236796	1.8537140401026551e-13	5.373075241589017
ENSG00000256287	1.8537140401026551e-13	3.316262090453389
ENSG00000231193	1.8537140401026551e-13	4.835090994871853
ENSG00000140297	1.8537140401026683e-13	6.125296101731898
ENSG00000089159	1.9476236738378212e-13	8.691317644663624
ENSG00000251417	1.9476236738378212e-13	6.677866956985703
ENSG00000197557	1.9476236738378212e-13	8.211515223809007
ENSG00000172362	1.9476236738378212e-13	3.478648620947893
ENSG00000157216	1.947623673837849e-13	8.832847943874205
ENSG00000259891	1.947623673837849e-13	6.9415136649735585
ENSG00000163817	2.0462074621534832e-13	5.248073262154432
ENSG00000106868	2.0462074621535122e-13	7.833938836789814
ENSG00000116990	2.149693766406713e-13	7.464097703362135
ENSG00000234160	2.149693766406713e-13	7.371598914796494
ENSG00000147852	2.149693766406713e-13	6.998927314681197
ENSG00000138780	2.149693766406713e-13	8.422953014797907
ENSG00000157680	2.1496937664067284e-13	8.452881792692763
ENSG00000213402	2.258321888057935e-13	8.653125106279626
ENSG00000185666	2.258321888057967e-13	3.8352586251496
ENSG00000147408	2.258321888057983e-13	8.876478319136533
ENSG00000156140	2.258321888057983e-13	4.152325807420071
ENSG00000249453	2.3723425819977534e-13	5.630238672776627
ENSG00000268362	2.3723425819977873e-13	6.4208848985340525
ENSG00000160783	2.3723425819977873e-13	8.449616801872404
ENSG00000153446	2.3723425819977873e-13	3.766449852911761
ENSG00000223797	2.3723425819977873e-13	7.577849385621718
ENSG00000100997	2.3723425819977873e-13	8.783172031104078
ENSG00000238061	2.3723425819977873e-13	6.046502485992258
ENSG00000108774	2.492018593432985e-13	8.564483314008488
ENSG00000155592	2.6176252193883213e-13	8.10062619642483
ENSG00000241743	2.6176252193883213e-13	1.9181600703395472
ENSG00000124785	2.61762521938834e-13	7.272586896953966
ENSG00000162409	2.749450895925436e-13	3.3335984758297057
ENSG00000185339	2.749450895925436e-13	8.719257680182523
ENSG00000272476	2.749450895925475e-13	7.295575360511055
ENSG00000069275	2.749450895925475e-13	8.858719926637214
ENSG00000148824	2.749450895925475e-13	8.082744547428959
ENSG00000134243	2.8877978122299403e-13	8.800393582819439
ENSG00000149346	2.8877978122299403e-13	7.22994124712267
ENSG00000232324	2.8877978122299403e-13	3.5007662823993586
ENSG00000136828	2.8877978122299403e-13	8.830322360714293
ENSG00000095585	2.8877978122299403e-13	8.812563968214976
ENSG00000101945	3.0329825527664105e-13	8.036254315099256
ENSG00000213625	3.0329825527664105e-13	8.88864870453207
ENSG00000127483	3.0329825527664105e-13	8.929216655850528
ENSG00000165533	3.0329825527664105e-13	8.331890432668938
ENSG00000226200	3.0329825527664105e-13	8.21656639012883
ENSG00000115266	3.0329825527664534e-13	7.955039102082402
ENSG00000021826	3.0329825527664534e-13	7.979610807359357
ENSG00000110492	3.0329825527664534e-13	8.85718871466528
ENSG00000205339	3.0329825527664534e-13	8.904875885059452
ENSG00000065970	3.1853367687545186e-13	8.694380068607492
ENSG00000170502	3.1853367687545186e-13	8.739004815057795
ENSG00000188342	3.1853367687545413e-13	8.728365641634191
ENSG00000166946	3.1853367687545413e-13	8.904875885059452
ENSG00000162267	3.1853367687545413e-13	6.63043436057707
ENSG00000184293	3.345207880273085e-13	8.699968075711269
ENSG00000103496	3.345207880273097e-13	8.648224110185254
ENSG00000178852	3.345207880273097e-13	8.355852983435927
ENSG00000130939	3.345207880273097e-13	8.819683187290691
ENSG00000086730	3.3452078802731206e-13	8.789754409395835
ENSG00000116198	3.512959810356266e-13	8.775515971244408
ENSG00000221817	3.512959810356316e-13	8.454413004664694
ENSG00000053501	3.5129598103563413e-13	8.697442492551358
ENSG00000234498	3.68897375250513e-13	6.325805682476929
ENSG00000132589	3.68897375250513e-13	8.864307933740994
ENSG00000260401	3.68897375250513e-13	7.270415536833404
ENSG00000143258	3.6889737525051564e-13	8.772990388084494
ENSG00000166913	3.6889737525051564e-13	8.908932680191299
ENSG00000138286	3.873648973098885e-13	8.68879206150371
ENSG00000168028	3.873648973098885e-13	8.941387041246065
ENSG00000008294	3.873648973098913e-13	8.856194343477304
ENSG00000165548	3.873648973098913e-13	8.393783561638465
ENSG00000166025	4.067403650255969e-13	6.739129134673359
ENSG00000096093	4.0674036502560263e-13	8.673101721760284
ENSG00000163875	4.0674036502560263e-13	8.7542376243972
ENSG00000137478	4.0674036502560263e-13	8.904875885059452
ENSG00000268798	4.0674036502560263e-13	6.2577847802905975
ENSG00000106006	4.0674036502560263e-13	4.905661152316217
ENSG00000116918	4.270675750760192e-13	8.710070408350918
ENSG00000237212	4.270675750760192e-13	5.408294828655558
ENSG00000123130	4.270675750760192e-13	8.63100255846989
ENSG00000083067	4.270675750760192e-13	6.695973279863613
ENSG00000248319	4.270675750760192e-13	2.91133267307347
ENSG00000259495	4.2706757507602527e-13	6.518148756723198
ENSG00000040487	4.2706757507602527e-13	8.340875137624051
ENSG00000262703	4.2706757507602527e-13	3.724506929080678
ENSG00000136731	4.2706757507602527e-13	8.904875885059452
ENSG00000125817	4.483923946738332e-13	8.734948019925948
ENSG00000156738	4.483923946738332e-13	7.8159848971416785
ENSG00000198157	4.483923946738332e-13	8.324313683189203
ENSG00000259562	4.483923946738332e-13	7.510051094907884
ENSG00000272663	4.707628573847894e-13	5.2722099097077475
ENSG00000207146	4.707628573847894e-13	3.8771857360507145
ENSG00000170832	4.70762857384796e-13	8.530497740981788
ENSG00000241324	4.70762857384796e-13	6.87150498896859
ENSG00000169016	4.70762857384796e-13	8.634522512817782
ENSG00000151151	4.70762857384796e-13	8.46178718726794
ENSG00000272970	4.70762857384796e-13	4.382496442349134
ENSG00000005189	4.942292632810072e-13	7.6012610792231525
ENSG00000108924	4.942292632810072e-13	7.309080998284975
ENSG00000269243	4.942292632810072e-13	7.237877753432018
ENSG00000183617	4.942292632810072e-13	8.770464804924583
ENSG00000176871	4.942292632810108e-13	8.55185539820893
ENSG00000211448	4.942292632810108e-13	7.601052946499483
ENSG00000044446	4.942292632810178e-13	8.718720839398566
ENSG00000156222	5.1884428362e-13	3.5718510484475896
ENSG00000239552	5.1884428362e-13	3.2178552354800853
ENSG00000003096	5.188442836200037e-13	4.646687003810451
ENSG00000140688	5.446630702491738e-13	8.846549541241677
ENSG00000273301	5.446630702491795e-13	6.288386212680984
ENSG00000189362	5.446630702491795e-13	8.599542568603102
ENSG00000237301	5.446630702491795e-13	5.23342558193463
ENSG00000120802	5.717433699438814e-13	8.845018329269742
ENSG00000109466	5.717433699438814e-13	8.54399677147277
ENSG00000118181	5.717433699438855e-13	8.941387041246065
ENSG00000013016	5.717433699438855e-13	8.674553623352283
ENSG00000257241	5.717433699438855e-13	3.239825480826342
ENSG00000125691	5.717433699438855e-13	8.941387041246065
ENSG00000038532	6.00145643896085e-13	8.695911280579425
ENSG00000135913	6.00145643896085e-13	8.456938587824608
ENSG00000150873	6.00145643896085e-13	3.315833042498017
ENSG00000186275	6.00145643896085e-13	8.202530518853893
ENSG00000230852	6.001456438960892e-13	2.127559022383069
ENSG00000204361	6.001456438960935e-13	4.2761671377619095
ENSG00000170049	6.001456438960935e-13	6.428047265850513
ENSG00000053918	6.299331925800652e-13	8.554099104112417
ENSG00000272016	6.299331925800652e-13	6.7069547065736055
ENSG00000235501	6.299331925800652e-13	5.806997130768596
ENSG00000007516	6.299331925800652e-13	7.575522257371611
ENSG00000257261	6.299331925800652e-13	7.843164154044669
ENSG00000116857	6.299331925800652e-13	8.811032756243042
ENSG00000184992	6.611722862311949e-13	8.660931336364747
ENSG00000250519	6.611722862311949e-13	4.967393032288063
ENSG00000187098	6.611722862311949e-13	7.797239464954501
ENSG00000173273	6.611722862311949e-13	8.794805575715658
ENSG00000184258	6.611722862311949e-13	4.112690686270547
ENSG00000138085	6.611722862312066e-13	8.88864870453207
ENSG00000108468	6.939323011840932e-13	8.706013613219072
ENSG00000203832	6.939323011840981e-13	8.134761939676983
ENSG00000116977	6.939323011840981e-13	8.75676320755711
ENSG00000242712	6.939323011840981e-13	5.239489500456026
ENSG00000177888	7.282858623265646e-13	8.690323273475645
ENSG00000122026	7.282858623265749e-13	8.93733024611422
ENSG00000262155	7.643089919372596e-13	4.652928179475832
ENSG00000273388	7.643089919372623e-13	3.9110277911538187
ENSG00000163382	7.643089919372623e-13	8.876478319136533
ENSG00000214274	7.643089919372677e-13	7.755052205903563
ENSG00000196437	7.643089919372677e-13	7.633269346645568
ENSG00000171365	8.020812651858507e-13	8.111925467128948
ENSG00000142327	8.020812651858507e-13	8.860251138609149
ENSG00000136521	8.020812651858563e-13	8.868364728872839
ENSG00000123374	8.416859725867515e-13	8.460995382956453
ENSG00000206120	8.416859725867515e-13	6.147973738324249
ENSG00000140563	8.416859725867605e-13	8.899287877955674
ENSG00000105341	8.416859725867605e-13	8.721783263342433
ENSG00000210196	8.832102897096609e-13	8.846549541241677
ENSG00000101443	8.832102897096609e-13	5.693889675045904
ENSG00000177084	8.832102897096609e-13	8.762351214660892
ENSG00000115159	8.832102897096609e-13	8.757300048341069
ENSG00000227895	8.832102897096609e-13	5.269007131371206
ENSG00000161031	8.832102897096609e-13	5.050627984791942
ENSG00000270110	8.832102897096735e-13	5.458411820087603
ENSG00000249734	9.267454544628976e-13	3.1978563367349575
ENSG00000176928	9.267454544629075e-13	7.5652811979733166
ENSG00000162073	9.267454544629141e-13	7.248097441874851
ENSG00000173295	9.723869522793783e-13	7.479629204147591
ENSG00000131089	9.723869522793783e-13	8.724308846502344
ENSG00000167393	9.723869522793783e-13	8.58025296413185
ENSG00000185133	9.72386952279392e-13	6.66743405210196
ENSG00000143793	1.0202347095483719e-12	8.469900777531633
ENSG00000140374	1.0202347095483719e-12	8.855657502693346
ENSG00000132780	1.0202347095483719e-12	8.86277672176906
ENSG00000180998	1.0202347095483828e-12	6.59262085348456
ENSG00000198755	1.0703932956513646e-12	8.933273450982373
ENSG00000261597	1.0703932956513875e-12	8.621815286638286
ENSG00000256594	1.1229721339751686e-12	8.214700904249431
ENSG00000269165	1.1229721339751686e-12	5.814262220551578
ENSG00000150625	1.1229721339751805e-12	6.4704013424958475
ENSG00000229914	1.1780857222908434e-12	6.542877386849583
ENSG00000167900	1.1780857222908517e-12	8.34000402293263
ENSG00000100982	1.1780857222908517e-12	8.757300048341069
ENSG00000249948	1.1780857222908684e-12	8.593470117366408
ENSG00000237857	1.1780857222908684e-12	7.823513361937057
ENSG00000074695	1.2358538629042912e-12	8.93733024611422
ENSG00000173442	1.2358538629042912e-12	8.929216655850528
ENSG00000155130	1.2358538629042912e-12	8.921103065586836
ENSG00000147485	1.2358538629042912e-12	7.269030383120236
ENSG00000101974	1.2358538629043001e-12	8.77452160005643
ENSG00000247011	1.2964019030003445e-12	2.673021348994727
ENSG00000176834	1.2964019030003445e-12	6.997041340450742
ENSG00000101353	1.2964019030003445e-12	7.903544534236737
ENSG00000183291	1.2964019030003538e-12	8.912989475323146
ENSG00000183943	1.2964019030003538e-12	8.426015438741775
ENSG00000197119	1.2964019030003538e-12	7.93204689346174
ENSG00000134508	1.2964019030003538e-12	8.491715965162795
ENSG00000156535	1.3598609856209738e-12	6.9770689280869815
ENSG00000198612	1.3598609856209738e-12	8.770464804924583
ENSG00000242265	1.3598609856209738e-12	6.027085818822168
ENSG00000143401	1.3598609856209738e-12	8.856194343477304
ENSG00000206561	1.3598609856209835e-12	8.26172797736309
ENSG00000100991	1.3598609856209835e-12	8.858719926637214
ENSG00000144847	1.3598609856209835e-12	8.515519895169914
ENSG00000213523	1.3598609856209835e-12	8.758294419529046
ENSG00000102057	1.4263683117356814e-12	7.550314483855797
ENSG00000148343	1.4263683117356814e-12	8.84808075321361
ENSG00000180228	1.4263683117356814e-12	8.79939921163146
ENSG00000147853	1.4263683117356814e-12	8.872421524004686
ENSG00000180592	1.4263683117356814e-12	4.980101781398237
ENSG00000118162	1.4263683117356814e-12	8.347325808884836
ENSG00000229414	1.4263683117356915e-12	2.8872802780706963
ENSG00000271734	1.4263683117356915e-12	4.076856116949563
ENSG00000196659	1.4263683117356915e-12	8.049013937929788
ENSG00000144460	1.4960674138824464e-12	6.368905639263157
ENSG00000185686	1.4960674138824464e-12	7.457207714636789
ENSG00000166963	1.496067413882457e-12	6.547745427114806
ENSG00000106211	1.496067413882457e-12	8.870890312032751
ENSG00000180881	1.496067413882457e-12	8.026943786771096
ENSG00000008869	1.496067413882457e-12	8.860251138609149
ENSG00000078674	1.496067413882457e-12	8.850606336373524
ENSG00000106993	1.4960674138824781e-12	8.698436863739335
ENSG00000132646	1.5691084418769047e-12	8.787228826235923
ENSG00000166455	1.5691084418769158e-12	5.795336384001277
ENSG00000166484	1.5691084418769158e-12	8.392029865715072
ENSG00000188266	1.5691084418769158e-12	7.98314922490172
ENSG00000179862	1.5691084418769158e-12	6.569481012680243
ENSG00000095110	1.5691084418769158e-12	8.198170920309312
ENSG00000118960	1.5691084418769158e-12	8.538611331245479
ENSG00000169184	1.645648461108213e-12	8.048961541278748
ENSG00000180660	1.6456484611082364e-12	6.814613820870268
ENSG00000249353	1.6456484611082364e-12	7.791595841666246
ENSG00000104695	1.6456484611082481e-12	8.7542376243972
ENSG00000101811	1.6456484611082481e-12	8.386776132518758
ENSG00000178607	1.6456484611082481e-12	8.933273450982373
ENSG00000112812	1.6456484611082481e-12	8.77452160005643
ENSG00000174132	1.7258517639625096e-12	8.872421524004686
ENSG00000107902	1.7258517639625096e-12	8.446299414401004
ENSG00000273032	1.7258517639625096e-12	7.2239200735027165
ENSG00000169567	1.725851763962534e-12	8.919571853614903
ENSG00000128408	1.725851763962534e-12	5.780881024564352
ENSG00000117090	1.725851763962534e-12	8.892705499663915
ENSG00000136383	1.725851763962534e-12	7.8594437312230925
ENSG00000100092	1.725851763962534e-12	8.417822538098148
ENSG00000156650	1.725851763962534e-12	8.800393582819439
ENSG00000253284	1.725851763962534e-12	2.1478090139252104
ENSG00000103544	1.725851763962534e-12	8.788223197423902
ENSG00000112787	1.80989019493637e-12	8.827796777554383
ENSG00000032389	1.80989019493637e-12	8.62334649861022
ENSG00000173926	1.80989019493637e-12	7.775741315315773
ENSG00000100360	1.80989019493637e-12	8.706550454003029
ENSG00000213339	1.809890194936383e-12	8.88306069742829
ENSG00000198108	1.809890194936383e-12	8.727626233973744
ENSG00000214097	1.809890194936383e-12	5.119992239527541
ENSG00000179057	1.809890194936383e-12	6.1664413824276245
ENSG00000231028	1.809890194936383e-12	5.593996593345823
ENSG00000137877	1.809890194936383e-12	8.314008783673065
ENSG00000116668	1.8979434900272216e-12	8.738010443869817
ENSG00000138036	1.8979434900272216e-12	8.381645655819
ENSG00000164967	1.8979434900272487e-12	8.682209683211953
ENSG00000186815	1.8979434900272487e-12	8.850606336373524
ENSG00000100626	1.8979434900272487e-12	4.770060843070738
ENSG00000273107	1.897943490027262e-12	4.818036715022226
ENSG00000149926	1.897943490027262e-12	5.094067907187084
ENSG00000140988	1.897943490027262e-12	8.941387041246065
ENSG00000248300	1.990199631011198e-12	2.429965018114447
ENSG00000237840	1.990199631011198e-12	6.51605309204205
ENSG00000234891	1.990199631011198e-12	2.333938604908963
ENSG00000173064	2.086855215244568e-12	8.845018329269742
ENSG00000197265	2.086855215244568e-12	8.693843227823534
ENSG00000106018	2.086855215244568e-12	6.721076242802042
ENSG00000145425	2.086855215244568e-12	8.941387041246065
ENSG00000101049	2.086855215244568e-12	6.3969631081259415
ENSG00000111276	2.0868552152445828e-12	8.874947107164598
ENSG00000198860	2.0868552152445828e-12	8.815626392158844
ENSG00000242732	2.0868552152445828e-12	7.911804066111104
ENSG00000006704	2.1881158416522603e-12	5.929741819337536
ENSG00000205143	2.1881158416522603e-12	5.148083235405925
ENSG00000250462	2.294196513592529e-12	8.296015344721186
ENSG00000179222	2.294196513592529e-12	8.904875885059452
ENSG00000251478	2.294196513592529e-12	2.817675672836641
ENSG00000157404	2.294196513592529e-12	8.726834429662258
ENSG00000258056	2.294196513592529e-12	8.046893488522858
ENSG00000156802	2.294196513592562e-12	8.657332071636922
ENSG00000132688	2.294196513592562e-12	7.974270069820289
ENSG00000117410	2.294196513592562e-12	8.880535114268378
ENSG00000140876	2.294196513592562e-12	5.955857098323428
ENSG00000117362	2.294196513592562e-12	8.88864870453207
ENSG00000225938	2.294196513592562e-12	2.6769655686928484
ENSG00000257591	2.4053220593173823e-12	4.1563045946703445
ENSG00000115539	2.4053220593173823e-12	8.602068151763014
ENSG00000130511	2.4053220593173823e-12	8.65480648847701
ENSG00000102931	2.4053220593173823e-12	8.715200885050676
ENSG00000230629	2.4053220593173823e-12	7.667032465489689
ENSG00000134955	2.4053220593173823e-12	7.8617852107009885
ENSG00000102882	2.521727570777099e-12	8.7542376243972
ENSG00000225806	2.521727570777099e-12	6.101217688615503
ENSG00000103148	2.521727570777099e-12	8.666976873872548
ENSG00000139116	2.521727570777099e-12	8.761356843472914
ENSG00000169021	2.5217275707771527e-12	8.83996716294992
ENSG00000115524	2.6436588615485127e-12	8.933273450982373
ENSG00000155970	2.6436588615485313e-12	5.387473461122757
ENSG00000260618	2.6436588615485313e-12	8.44150321160871
ENSG00000129691	2.6436588615485692e-12	8.651286534129119
ENSG00000108387	2.6436588615485692e-12	6.983863569871839
ENSG00000259768	2.6436588615485692e-12	5.18740720469501
ENSG00000184925	2.771372944698232e-12	7.642662099809781
ENSG00000261438	2.771372944698232e-12	3.480504642647513
ENSG00000115808	2.771372944698232e-12	8.687058282655284
ENSG00000175643	2.771372944698252e-12	7.5251397513633025
ENSG00000198053	2.9051385314266314e-12	8.492992213607197
ENSG00000107104	2.9051385314266314e-12	8.912989475323146
ENSG00000068438	2.9051385314266314e-12	8.832847943874205
ENSG00000173166	2.905138531426652e-12	7.80037797974487
ENSG00000132475	3.045236551372357e-12	8.941387041246065
ENSG00000196372	3.0452365513723788e-12	7.345369966316769
ENSG00000132128	3.0452365513723788e-12	8.776052812028363
ENSG00000099385	3.045236551372422e-12	8.031713075834492
ENSG00000181444	3.045236551372422e-12	7.934886833454149
ENSG00000272717	3.045236551372422e-12	6.050168533037048
ENSG00000139613	3.191960695493542e-12	8.828791148742358
ENSG00000109705	3.191960695493542e-12	6.482915734752065
ENSG00000187735	3.1919606954935645e-12	8.868364728872839
ENSG00000228903	3.1919606954935645e-12	8.51174497729449
ENSG00000218052	3.1919606954935645e-12	7.927080603369028
ENSG00000125818	3.1919606954935645e-12	8.830322360714293
ENSG00000101294	3.191960695493587e-12	8.925159860718681
ENSG00000259436	3.191960695493587e-12	8.08118642172813
ENSG00000236854	3.345617982479454e-12	3.615306387007027
ENSG00000143761	3.345617982479454e-12	8.933273450982373
ENSG00000236830	3.345617982479454e-12	4.363011688662101
ENSG00000158793	3.345617982479454e-12	8.724308846502344
ENSG00000236133	3.345617982479454e-12	4.094368304356574
ENSG00000170209	3.3456179824794774e-12	8.007169738166928
ENSG00000114013	3.3456179824794774e-12	8.663456919524657
ENSG00000072401	3.3456179824794774e-12	8.491918532039286
ENSG00000232453	3.5065293496858245e-12	6.543626395261375
ENSG00000004975	3.5065293496858245e-12	8.728365641634191
ENSG00000177119	3.5065293496858245e-12	8.770464804924583
ENSG00000266258	3.5065293496858245e-12	2.6109218961907144
ENSG00000068912	3.5065293496858245e-12	8.912989475323146
ENSG00000005108	3.6750302696278005e-12	6.7762746664709
ENSG00000035403	3.6750302696278005e-12	8.569613790708246
ENSG00000146094	3.6750302696278005e-12	8.908932680191299
ENSG00000255121	3.675030269627853e-12	7.213197142886299
ENSG00000177096	3.675030269627853e-12	8.468369565559698
ENSG00000167283	3.8514713931057125e-12	8.900819089927607
ENSG00000236801	3.8514713931057674e-12	7.069637171189272
ENSG00000206549	3.8514713931057674e-12	6.384514168263977
ENSG00000100297	4.036219220084801e-12	8.826265565582448
ENSG00000260296	4.03621922008483e-12	7.304688887809903
ENSG00000126107	4.03621922008483e-12	8.808507173083129
ENSG00000136715	4.03621922008483e-12	8.757300048341069
ENSG00000133135	4.03621922008483e-12	3.906079233065007
ENSG00000213755	4.03621922008483e-12	4.515447329856679
ENSG00000240907	4.03621922008483e-12	4.734726177464052
ENSG00000169241	4.03621922008483e-12	8.838435950977985
ENSG00000204682	4.229656799493814e-12	3.723253882706615
ENSG00000196998	4.229656799493814e-12	8.794805575715658
ENSG00000249198	4.229656799493814e-12	2.213300037941543
ENSG00000248780	4.229656799493814e-12	2.702745684400145
ENSG00000143811	4.229656799493814e-12	8.816620763346823
ENSG00000145808	4.229656799493814e-12	4.389418781661009
ENSG00000111452	4.229656799493844e-12	7.009136880511014
ENSG00000090273	4.432184459156196e-12	8.811032756243042
ENSG00000188613	4.432184459156259e-12	8.141613632724061
ENSG00000142279	4.432184459156259e-12	5.565094925762682
ENSG00000273008	4.43218445915629e-12	6.568170725930433
ENSG00000223722	4.43218445915629e-12	4.973148276960037
ENSG00000105676	4.43218445915629e-12	8.747118405321485
ENSG00000163584	4.43218445915629e-12	8.876478319136533
ENSG00000175602	4.644220567117069e-12	8.831316731902271
ENSG00000251108	4.644220567117069e-12	2.62244393178163
ENSG00000102001	4.6442205671170856e-12	7.363730275400278
ENSG00000184939	4.6442205671170856e-12	8.505620129406758
ENSG00000234377	4.644220567117151e-12	5.598235102783173
ENSG00000204666	4.644220567117151e-12	5.054310633778787
ENSG00000226386	4.866202325678933e-12	4.585116006706507
ENSG00000118307	4.866202325678933e-12	5.591751418773102
ENSG00000222222	4.866202325678933e-12	4.135308347894215
ENSG00000215086	4.866202325679019e-12	4.7232929337775875
ENSG00000094914	4.866202325679019e-12	8.788223197423902
ENSG00000173960	5.098586599515315e-12	8.70555608281505
ENSG00000139626	5.098586599515369e-12	8.929216655850528
ENSG00000143412	5.098586599515369e-12	8.16266949561981
ENSG00000117519	5.341850779283767e-12	8.030070044137675
ENSG00000244313	5.341850779283767e-12	8.533560164925657
ENSG00000169188	5.341850779283767e-12	8.477759404267793
ENSG00000233048	5.341850779283805e-12	3.4466156128395937
ENSG00000176108	5.341850779283805e-12	8.05526204231408
ENSG00000160972	5.341850779283805e-12	8.328959715756046
ENSG00000181852	5.341850779283805e-12	8.764876797820804
ENSG00000108239	5.341850779283805e-12	8.476148881915924
ENSG00000094975	5.341850779283805e-12	8.876478319136533
ENSG00000271420	5.596493682220503e-12	2.5154840565107053
ENSG00000121101	5.596493682220523e-12	7.915828498314969
ENSG00000118308	5.863036491256142e-12	8.89117428769198
ENSG00000078098	5.8630364912561836e-12	6.077762959426821
ENSG00000175782	5.863036491256267e-12	8.590892137555453
ENSG00000211460	5.863036491256267e-12	8.812563968214976
ENSG00000197747	5.863036491256267e-12	8.776052812028363
ENSG00000239559	5.863036491256267e-12	7.171997570141861
ENSG00000185567	6.142023734256691e-12	4.937220327742442
ENSG00000153774	6.142023734256691e-12	8.36255861822424
ENSG00000222808	6.142023734256691e-12	5.938389100555822
ENSG00000246523	6.434024305055912e-12	4.6870949250472895
ENSG00000271334	6.434024305055912e-12	2.762362434933737
ENSG00000228643	6.434024305055912e-12	5.179750559092521
ENSG00000148187	6.434024305055912e-12	8.808507173083129
ENSG00000112029	6.434024305055912e-12	8.390419343363204
ENSG00000087274	6.434024305055912e-12	8.921103065586836
ENSG00000123901	6.434024305055912e-12	6.626928066580616
ENSG00000102387	6.434024305055912e-12	6.128066352458325
ENSG00000163888	6.434024305055912e-12	5.73635953186443
ENSG00000223547	6.434024305055912e-12	8.796336787687592
ENSG00000254966	6.43402430505598e-12	5.044843842760522
ENSG00000008283	6.739632528016636e-12	8.834379155846138
ENSG00000240087	6.739632528016636e-12	6.046594705392242
ENSG00000203666	6.739632528016732e-12	8.380114443847068
ENSG00000251286	6.739632528016732e-12	2.3596949105201612
ENSG00000158089	6.73963252801678e-12	6.025220736350868
ENSG00000185615	7.0594692679233996e-12	5.455461483570026
ENSG00000261251	7.0594692679233996e-12	4.925065402401923
ENSG00000103479	7.0594692679233996e-12	8.880535114268378
ENSG00000100060	7.0594692679233996e-12	8.873415895192664
ENSG00000094916	7.0594692679233996e-12	8.800393582819439
ENSG00000183150	7.0594692679233996e-12	7.083659026082611
ENSG00000135686	7.39418308708456e-12	8.732219869889548
ENSG00000085999	7.39418308708456e-12	7.716514261917744
ENSG00000068784	7.394183087084613e-12	8.66391444992868
ENSG00000244398	7.394183087084613e-12	8.362101087820218
ENSG00000235269	7.394183087084613e-12	3.362749133701537
ENSG00000188906	7.394183087084613e-12	8.784166402292056
ENSG00000068650	7.744451451599265e-12	8.691775175067644
ENSG00000118898	7.744451451599265e-12	6.710203237849099
ENSG00000149485	7.744451451599265e-12	8.014166035592279
ENSG00000067992	7.744451451599265e-12	8.071771100097891
ENSG00000170043	7.744451451599347e-12	8.697442492551358
ENSG00000070886	7.744451451599402e-12	5.813061485563941
ENSG00000128641	8.110981988816461e-12	8.487116763399817
ENSG00000105997	8.110981988816461e-12	5.409507402898443
ENSG00000116871	8.11098198881652e-12	8.80291916597935
ENSG00000267185	8.11098198881652e-12	5.346448854926408
ENSG00000181192	8.110981988816605e-12	8.82067755847867
ENSG00000137720	8.110981988816605e-12	8.790748780583813
ENSG00000068323	8.49451379810223e-12	8.796336787687592
ENSG00000214050	8.49451379810223e-12	8.410043221741923
ENSG00000162755	8.494513798102292e-12	7.895110686447177
ENSG00000203705	8.895818817110995e-12	8.697442492551358
ENSG00000178722	8.895818817110995e-12	5.41224668029838
ENSG00000107864	8.895818817110995e-12	8.600000099007122
ENSG00000175215	9.315703245847003e-12	8.892705499663915
ENSG00000154845	9.315703245847003e-12	8.762351214660892
ENSG00000158062	9.315703245847003e-12	8.675090464136238
ENSG00000182196	9.755009030890714e-12	6.256058433384038
ENSG00000182319	9.755009030890819e-12	7.000106750631863
ENSG00000125652	9.755009030890819e-12	8.85466313150537
ENSG00000197779	9.755009030890819e-12	8.362356051347751
ENSG00000102241	9.755009030890889e-12	8.842492746109832
ENSG00000160753	9.755009030890889e-12	8.549787345453039
ENSG00000135953	9.755009030890889e-12	8.685729637559842
ENSG00000233912	1.0214615412263666e-11	8.12816109819075
ENSG00000165795	1.0214615412263666e-11	8.513531152793957
ENSG00000141429	1.0214615412263666e-11	8.872421524004686
ENSG00000267868	1.0214615412263666e-11	3.454084174550654
ENSG00000202078	1.0214615412263776e-11	4.649702422795657
ENSG00000224616	1.0695440535498967e-11	6.224193651305593
ENSG00000232176	1.0695440535498967e-11	5.091275962326868
ENSG00000166908	1.0695440535498967e-11	8.736479231897881
ENSG00000162840	1.0695440535499006e-11	4.668536100788847
ENSG00000241352	1.1198443131591674e-11	5.531732698644006
ENSG00000205832	1.1198443131591755e-11	5.670616498803137
ENSG00000185267	1.1198443131591755e-11	8.118798173211548
ENSG00000168268	1.1198443131591755e-11	8.908932680191299
ENSG00000002834	1.1198443131591755e-11	8.872421524004686
ENSG00000231007	1.1724624267605096e-11	6.2119901879786035
ENSG00000084112	1.1724624267605096e-11	8.751712041237289
ENSG00000173698	1.1724624267605096e-11	4.203897179435638
ENSG00000205683	1.1724624267605096e-11	7.505589945233542
ENSG00000153347	1.1724624267605096e-11	5.520624077315902
ENSG00000167196	1.2275029170822096e-11	8.729896853606125
ENSG00000232573	1.2275029170822096e-11	8.463063435712343
ENSG00000102886	1.2275029170822096e-11	6.689283911644066
ENSG00000147144	1.2275029170822096e-11	8.513531152793957
ENSG00000178209	1.2275029170822096e-11	8.921103065586836
ENSG00000198951	1.2850749129443873e-11	8.717189627426633
ENSG00000176896	1.2850749129443963e-11	8.328370478321048
ENSG00000135473	1.2850749129444055e-11	8.880535114268378
ENSG00000096092	1.2850749129444055e-11	8.593417720715367
ENSG00000119711	1.2850749129444055e-11	8.73954165584175
ENSG00000136810	1.3452923472957886e-11	8.900819089927607
ENSG00000137824	1.3452923472957886e-11	8.842492746109832
ENSG00000237765	1.3452923472957886e-11	7.888566688424863
ENSG00000122359	1.3452923472957886e-11	8.880535114268378
ENSG00000160752	1.3452923472957981e-11	8.75676320755711
ENSG00000235052	1.4082741635418492e-11	5.260274892451614
ENSG00000205791	1.4082741635418492e-11	6.4681413240696095
ENSG00000085719	1.4082741635418492e-11	8.908932680191299
ENSG00000167797	1.4082741635418592e-11	8.870890312032751
ENSG00000124313	1.4082741635418592e-11	8.641104891109538
ENSG00000089876	1.4082741635418642e-11	8.691854485447578
ENSG00000267373	1.4082741635418642e-11	4.156930238711593
ENSG00000257167	1.474144530501605e-11	7.149795487058956
ENSG00000095059	1.4741445305016256e-11	8.846549541241677
ENSG00000182179	1.4741445305016256e-11	8.912989475323146
ENSG00000158813	1.4741445305016256e-11	7.3626429122969625
ENSG00000119912	1.4741445305016362e-11	8.852137548345457
ENSG00000233560	1.4741445305016362e-11	5.084791701396288
ENSG00000197565	1.5430330663436234e-11	7.935985997944208
ENSG00000260359	1.5430330663436234e-11	8.840961534137898
ENSG00000130985	1.5430330663436454e-11	8.917046270454989
ENSG00000012048	1.5430330663436454e-11	8.515344242022318
ENSG00000185834	1.5430330663436454e-11	7.292709602750304
ENSG00000271553	1.5430330663436454e-11	7.105591234670763
ENSG00000104267	1.543033066343651e-11	8.007692562569288
ENSG00000204923	1.543033066343651e-11	8.39960661519481
ENSG00000135324	1.6150750718656035e-11	3.13232125816773
ENSG00000245017	1.6150750718656093e-11	6.140464573197353
ENSG00000226237	1.6150750718656093e-11	7.122788757344472
ENSG00000232860	1.6150750718656093e-11	6.981765922227116
ENSG00000124143	1.6150750718656093e-11	5.031809781485192
ENSG00000135185	1.6150750718656093e-11	8.900819089927607
ENSG00000099814	1.6904117734963955e-11	8.760820002688957
ENSG00000185668	1.6904117734963955e-11	3.3562223749616473
ENSG00000243224	1.6904117734963955e-11	6.4648581562028475
ENSG00000188559	1.6904117734963955e-11	8.622352127422245
ENSG00000272324	1.6904117734963955e-11	1.8266369112811474
ENSG00000232648	1.6904117734963955e-11	5.02742882298849
ENSG00000179632	1.6904117734963955e-11	8.797867999659527
ENSG00000228492	1.6904117734964194e-11	7.340063618271311
ENSG00000213096	1.6904117734964194e-11	7.999105746746249
ENSG00000156170	1.6904117734964194e-11	8.641104891109538
ENSG00000005379	1.6904117734964194e-11	8.396878465158407
ENSG00000154227	1.6904117734964256e-11	5.213295829504744
ENSG00000117697	1.769190576413859e-11	8.666976873872548
ENSG00000153291	1.7691905764138716e-11	7.038155872490318
ENSG00000136636	1.7691905764138716e-11	8.84808075321361
ENSG00000172296	1.7691905764138904e-11	6.158892744992523
ENSG00000073111	1.7691905764138904e-11	8.684735266371867
ENSG00000073060	1.7691905764138904e-11	8.741072867813685
ENSG00000231738	1.7691905764138904e-11	5.357755893707315
ENSG00000145626	1.7691905764138904e-11	3.649114123376615
ENSG00000132792	1.7691905764138904e-11	8.66598250268457
ENSG00000272727	1.7691905764138904e-11	4.024043875220612
ENSG00000134153	1.8515653281875406e-11	8.900819089927607
ENSG00000143554	1.8515653281875535e-11	8.776052812028363
ENSG00000189143	1.8515653281875535e-11	5.6327704450025236
ENSG00000272841	1.937696593371354e-11	6.388535131260875
ENSG00000088970	1.937696593371354e-11	8.712138461106807
ENSG00000238153	1.937696593371354e-11	4.599201984165546
ENSG00000132781	1.937696593371354e-11	8.506156970190712
ENSG00000116691	1.937696593371354e-11	8.651286534129122
ENSG00000260300	1.937696593371354e-11	4.097362397334045
ENSG00000180209	1.9376965933713815e-11	5.057615829320259
ENSG00000235673	2.0277519394879377e-11	4.985778534353489
ENSG00000177383	2.0277519394879377e-11	8.815626392158844
ENSG00000196507	2.0277519394879377e-11	8.648224110185254
ENSG00000018699	2.0277519394879377e-11	8.574128116244117
ENSG00000253483	2.0277519394879377e-11	5.55915041595063
ENSG00000105339	2.0277519394879377e-11	8.933273450982373
ENSG00000103275	2.027751939487981e-11	8.71951264371005
ENSG00000165806	2.027751939487981e-11	8.661925707552722
ENSG00000242013	2.027751939487981e-11	7.340209559881986
ENSG00000124444	2.121906234863259e-11	8.382385063479449
ENSG00000134709	2.1219062348632663e-11	8.789015001735388
ENSG00000271430	2.1219062348632663e-11	8.350388232828703
ENSG00000169071	2.1219062348632663e-11	8.470739412646981
ENSG00000253619	2.1219062348632663e-11	4.574400417626087
ENSG00000150054	2.1219062348632815e-11	6.717599486027116
ENSG00000176393	2.1219062348632815e-11	8.729896853606125
ENSG00000272795	2.1219062348632815e-11	3.537468095631746
ENSG00000103066	2.2203419587886775e-11	8.708081665974962
ENSG00000198815	2.2203419587886775e-11	8.870890312032751
ENSG00000232712	2.2203419587886775e-11	5.655753751912144
ENSG00000102780	2.220341958788701e-11	7.533884736451925
ENSG00000185483	2.220341958788701e-11	5.707210619967326
ENSG00000187479	2.220341958788701e-11	8.255192429875196
ENSG00000205659	2.3232495245056027e-11	8.656337700448944
ENSG00000141665	2.3232495245056027e-11	5.629344565913337
ENSG00000268218	2.3232495245056027e-11	7.597289160318419
ENSG00000107014	2.3232495245056027e-11	6.460859365137348
ENSG00000272994	2.3232495245056027e-11	8.436733922545313
ENSG00000137806	2.323249524505619e-11	8.783172031104078
ENSG00000010404	2.323249524505619e-11	8.896762294795762
ENSG00000236841	2.4308276155274497e-11	3.6244901665782296
ENSG00000101199	2.4308276155274497e-11	8.908932680191299
ENSG00000271192	2.430827615527467e-11	5.560178161693259
ENSG00000270006	2.430827615527467e-11	6.00678755602603
ENSG00000086475	2.430827615527467e-11	8.728365641634191
ENSG00000228510	2.4308276155274756e-11	5.069711565790806
ENSG00000199933	2.4308276155274756e-11	4.206561652610646
ENSG00000267623	2.5432835358334552e-11	5.010429584907395
ENSG00000227946	2.543283535833491e-11	7.3847776877616065
ENSG00000082293	2.543283535833491e-11	4.937398122339973
ENSG00000149124	2.543283535833491e-11	3.2980515454850003
ENSG00000127837	2.543283535833491e-11	8.838435950977985
ENSG00000119943	2.543283535833491e-11	8.46638082318374
ENSG00000169330	2.543283535833491e-11	8.512334214729488
ENSG00000230202	2.543283535833491e-11	8.551318557424972
ENSG00000104998	2.543283535833491e-11	8.81409518018691
ENSG00000120509	2.543283535833491e-11	8.598011356631169
ENSG00000198794	2.543283535833491e-11	8.921103065586836
ENSG00000111786	2.543283535833491e-11	8.879003902296445
ENSG00000235776	2.543283535833491e-11	6.200052292191084
ENSG00000141526	2.543283535833491e-11	8.70348803005916
ENSG00000147234	2.5432835358335e-11	6.910518917168189
ENSG00000017621	2.660833574490017e-11	7.199443148867788
ENSG00000117691	2.660833574490017e-11	8.850606336373524
ENSG00000247373	2.6608335744900357e-11	7.570639389625519
ENSG00000248866	2.783703385275946e-11	7.737783823384339
ENSG00000152409	2.7837033852759658e-11	8.912989475323146
ENSG00000101489	2.783703385275976e-11	5.188692777130606
ENSG00000232519	2.783703385275976e-11	4.380264822879892
ENSG00000079974	2.783703385275976e-11	8.496309601078597
ENSG00000141560	2.783703385275976e-11	8.750180829265354
ENSG00000078814	2.912128381911457e-11	7.958770073841202
ENSG00000162616	2.912128381911457e-11	8.54399677147277
ENSG00000003056	2.912128381911457e-11	8.842492746109832
ENSG00000235084	2.912128381911488e-11	5.1034387584280205
ENSG00000164039	2.912128381911488e-11	8.110473565536948
ENSG00000115204	2.912128381911488e-11	8.678689728864065
ENSG00000213262	2.912128381911509e-11	8.068708676154023
ENSG00000147533	2.912128381911509e-11	8.722777634530411
ENSG00000066027	3.046354149512973e-11	8.835910367818073
ENSG00000110697	3.046354149512973e-11	8.755768836369135
ENSG00000126088	3.046354149512973e-11	8.75676320755711
ENSG00000120370	3.046354149512973e-11	8.681215312023975
ENSG00000130227	3.046354149512973e-11	8.822208770450601
ENSG00000116062	3.046354149512973e-11	8.801924794791372
ENSG00000155846	3.0463541495130165e-11	8.732422436766036
ENSG00000272864	3.0463541495130165e-11	3.568660615075817
ENSG00000124104	3.186636872919941e-11	7.270477053711251
ENSG00000179588	3.186636872919941e-11	8.295045002574861
ENSG00000049319	3.186636872919941e-11	5.335014965745075
ENSG00000133704	3.186636872919952e-11	8.808507173083129
ENSG00000119650	3.186636872919952e-11	8.191354504646332
ENSG00000101843	3.186636872919952e-11	8.732422436766036
ENSG00000228265	3.186636872919997e-11	7.571521970857491
ENSG00000136738	3.186636872919997e-11	8.43359218822151
ENSG00000226779	3.33324378256557e-11	4.278864823823876
ENSG00000223725	3.33324378256557e-11	5.370985667383634
ENSG00000141294	3.33324378256557e-11	6.578544127179095
ENSG00000149657	3.33324378256557e-11	8.676621676108173
ENSG00000120217	3.48645361858806e-11	8.593954561499322
ENSG00000164754	3.486453618588085e-11	8.866833516900904
ENSG00000089248	3.486453618588085e-11	8.921103065586836
ENSG00000131470	3.486453618588085e-11	7.756559388833843
ENSG00000165215	3.486453618588085e-11	5.894009926927421
ENSG00000138756	3.486453618588085e-11	8.547261762293129
ENSG00000237292	3.6465571139068894e-11	4.222552831424637
ENSG00000270673	3.646557113906928e-11	6.931851743470991
ENSG00000185436	3.646557113906928e-11	8.808507173083129
ENSG00000130720	3.646557113906928e-11	2.6307018276790717
ENSG00000139537	3.646557113906928e-11	7.61203195967773
ENSG00000250362	3.646557113906928e-11	6.30063782581245
ENSG00000188878	3.646557113906928e-11	8.042713436894456
ENSG00000196208	3.646557113906993e-11	7.536431667493553
ENSG00000102100	3.813857497015152e-11	8.742524769405685
ENSG00000084234	3.813857497015152e-11	8.892705499663915
ENSG00000166104	3.8138574970152055e-11	5.722253897321939
ENSG00000179526	3.8138574970152055e-11	8.742067239001663
ENSG00000140682	3.8138574970152055e-11	5.769648429963242
ENSG00000181026	3.988671015269228e-11	8.887117492560137
ENSG00000166341	3.988671015269242e-11	8.263461756211516
ENSG00000169733	3.988671015269242e-11	8.646156057429364
ENSG00000116127	4.1713274794860346e-11	8.787228826235923
ENSG00000140948	4.1713274794860346e-11	8.629471346497956
ENSG00000272426	4.1713274794860346e-11	5.321743384330041
ENSG00000123975	4.1713274794860346e-11	8.679684100052041
ENSG00000167978	4.1713274794860495e-11	8.941387041246065
ENSG00000248564	4.1713274794860495e-11	3.1220632989968555
ENSG00000100221	4.1713274794860495e-11	8.812563968214976
ENSG00000069712	4.1713274794860495e-11	7.1208411632771105
ENSG00000141367	4.1713274794860495e-11	8.899287877955674
ENSG00000173085	4.1713274794860495e-11	8.393024236903052
ENSG00000261435	4.171327479486079e-11	5.0048413333803765
ENSG00000073584	4.171327479486079e-11	8.72584005847428
ENSG00000205138	4.171327479486079e-11	8.489392948879374
ENSG00000241469	4.362170830689145e-11	2.85898075181766
ENSG00000213967	4.362170830689145e-11	6.083301664813677
ENSG00000015171	4.362170830689145e-11	8.852137548345457
ENSG00000142676	4.362170830689145e-11	8.933273450982373
ENSG00000147799	4.362170830689145e-11	7.5522550515003575
ENSG00000137634	4.3621708306892063e-11	8.755231995585179
ENSG00000154545	4.3621708306892063e-11	2.971442598771918
ENSG00000272599	4.3621708306892063e-11	5.567745650157992
ENSG00000101444	4.3621708306892063e-11	8.879003902296445
ENSG00000139719	4.3621708306892063e-11	8.32691857672905
ENSG00000124635	4.56155972987756e-11	8.600000099007122
ENSG00000160282	4.56155972987756e-11	5.876114031460897
ENSG00000163009	4.561559729877593e-11	5.806693509205845
ENSG00000073605	4.561559729877593e-11	8.852137548345457
ENSG00000231459	4.561559729877593e-11	2.8845888231678916
ENSG00000164032	4.5615597298776414e-11	8.900819089927607
ENSG00000010810	4.5615597298776414e-11	8.391747988458649
ENSG00000227252	4.5615597298776414e-11	5.7284478121706375
ENSG00000170581	4.5615597298776414e-11	8.921103065586836
ENSG00000233230	4.769868171723823e-11	7.443268553032623
ENSG00000168216	4.769868171723823e-11	8.850606336373524
ENSG00000135093	4.769868171723857e-11	8.364089830196173
ENSG00000143368	4.769868171723857e-11	8.812563968214976
ENSG00000125648	4.769868171723857e-11	8.858719926637214
ENSG00000212802	4.769868171723857e-11	7.918161192412253
ENSG00000104131	4.769868171723857e-11	8.880535114268378
ENSG00000148660	4.769868171723857e-11	8.652280905317099
ENSG00000138629	4.769868171723857e-11	8.838435950977985
ENSG00000136997	4.769868171723857e-11	8.895231082823827
ENSG00000181982	4.769868171723857e-11	8.634522512817782
ENSG00000149806	4.769868171723857e-11	8.929216655850528
ENSG00000184905	4.987486123143193e-11	5.063946671014614
ENSG00000233791	4.987486123143193e-11	6.775886121727758
ENSG00000184007	4.987486123143246e-11	8.912989475323146
ENSG00000127838	4.987486123143246e-11	8.645161686241385
ENSG00000182518	4.987486123143246e-11	8.011488828326423
ENSG00000268061	4.987486123143246e-11	7.5898356673352385
ENSG00000177576	4.987486123143246e-11	6.312392863555685
ENSG00000157578	4.987486123143246e-11	6.647615173909992
ENSG00000255022	5.2148201877109736e-11	3.81302156018163
ENSG00000108379	5.2148201877109736e-11	5.069696317055723
ENSG00000159346	5.2148201877110104e-11	8.89117428769198
ENSG00000167487	5.2148201877110104e-11	8.206464057489184
ENSG00000107242	5.2148201877110104e-11	8.900819089927607
ENSG00000117625	5.2148201877110104e-11	8.81508955137489
ENSG00000234741	5.45229429694192e-11	8.908932680191299
ENSG00000022840	5.45229429694192e-11	8.834379155846138
ENSG00000226104	5.45229429694192e-11	2.900327461908603
ENSG00000168081	5.452294296941959e-11	8.747118405321485
ENSG00000125319	5.452294296941959e-11	7.262337529031129
ENSG00000109501	5.452294296941959e-11	8.89117428769198
ENSG00000125089	5.452294296941959e-11	8.706550454003029
ENSG00000166682	5.452294296941978e-11	7.184007772651893
ENSG00000204681	5.7003504294854646e-11	7.670341204612727
ENSG00000155495	5.7003504294854646e-11	8.600217017111406
ENSG00000183283	5.7003504294854646e-11	8.921103065586836
ENSG00000269946	5.7003504294855254e-11	4.9349762242765465
ENSG00000145287	5.7003504294855254e-11	8.84808075321361
ENSG00000270041	5.7003504294855254e-11	6.501404713551645
ENSG00000125962	5.7003504294855254e-11	8.527972157821875
ENSG00000234222	5.959449359328605e-11	6.807728748662636
ENSG00000253390	5.95944935932871e-11	6.121501482838145
ENSG00000136699	5.95944935932871e-11	8.812563968214976
ENSG00000171827	5.95944935932871e-11	5.788190737397663
ENSG00000175336	5.95944935932871e-11	4.871092962297744
ENSG00000090989	5.95944935932871e-11	8.77452160005643
ENSG00000065665	5.95944935932871e-11	8.364089830196175
ENSG00000234684	5.95944935932871e-11	8.026327635607203
ENSG00000204272	6.230071434140667e-11	8.608650530054772
ENSG00000185386	6.230071434140667e-11	8.620284074666351
ENSG00000137767	6.230071434140667e-11	8.624340869798198
ENSG00000179178	6.230071434140667e-11	7.014646954109009
ENSG00000147324	6.230071434140689e-11	7.4140421397611735
ENSG00000164751	6.230071434140689e-11	8.823739982422536
ENSG00000123416	6.230071434140689e-11	8.83996716294992
ENSG00000079689	6.230071434140689e-11	3.8061645799314743
ENSG00000141002	6.512717384936773e-11	8.868364728872839
ENSG00000117215	6.512717384936818e-11	7.4598530274277834
ENSG00000229809	6.512717384936818e-11	8.487404206503419
ENSG00000174514	6.512717384936818e-11	6.979163461880227
ENSG00000185519	6.512717384936818e-11	2.7236303599787686
ENSG00000228925	6.512717384936818e-11	6.550704369764568
ENSG00000129474	6.512717384936888e-11	6.593121806729784
ENSG00000260919	6.512717384936888e-11	4.074363674535095
ENSG00000125869	6.512717384936888e-11	8.814552710590933
ENSG00000169621	6.512717384936888e-11	8.073354708720863
ENSG00000259362	6.512717384936888e-11	4.293765108210402
ENSG00000220583	6.512717384936888e-11	6.703307963300469
ENSG00000178585	6.807909168282113e-11	8.186505905203001
ENSG00000269656	6.807909168282137e-11	4.440938674712816
ENSG00000229727	6.807909168282137e-11	5.345736506059947
ENSG00000227431	6.807909168282137e-11	4.179802081877779
ENSG00000271452	6.807909168282137e-11	4.458204446008547
ENSG00000259420	6.807909168282137e-11	3.6358070797688353
ENSG00000172943	6.807909168282234e-11	8.82067755847867
ENSG00000160087	6.807909168282234e-11	8.68879206150371
ENSG00000250156	7.116190842301905e-11	4.08304370780156
ENSG00000143575	7.116190842301981e-11	8.904875885059452
ENSG00000109184	7.116190842301981e-11	8.72584005847428
ENSG00000140400	7.116190842302031e-11	8.908932680191299
ENSG00000232065	7.116190842302031e-11	5.024665273859525
ENSG00000245059	7.116190842302031e-11	3.8320662687028575
ENSG00000272677	7.438129477815168e-11	6.113937024557885
ENSG00000258422	7.438129477815168e-11	4.480355175260635
ENSG00000176171	7.438129477815168e-11	8.434973229967992
ENSG00000147606	7.438129477815168e-11	7.021081435944724
ENSG00000164236	7.438129477815168e-11	5.154949917396219
ENSG00000136319	7.438129477815168e-11	8.520113531085716
ENSG00000129214	7.438129477815274e-11	4.8220199230798855
ENSG00000137404	7.774316105953323e-11	8.331432902264917
ENSG00000135632	7.774316105953323e-11	8.732422436766036
ENSG00000124209	7.774316105953323e-11	8.721783263342434
ENSG00000130433	7.774316105953323e-11	5.850375032194622
ENSG00000173320	7.774316105953323e-11	6.703882742265535
ENSG00000236305	7.774316105953378e-11	6.003270351222908
ENSG00000101746	7.774316105953378e-11	7.918582828274046
ENSG00000261114	8.125366703681672e-11	8.449616801872404
ENSG00000117593	8.125366703681672e-11	8.716732097022609
ENSG00000197063	8.125366703681672e-11	8.720788892154456
ENSG00000139133	8.125366703681672e-11	8.052481495626637
ENSG00000187091	8.125366703681672e-11	8.562494571632534
ENSG00000255527	8.125366703681787e-11	4.224353761048629
ENSG00000227630	8.125366703681815e-11	2.8840480181446906
ENSG00000186998	8.491923218690686e-11	4.476976434453816
ENSG00000155761	8.491923218690716e-11	6.576937380790303
ENSG00000139187	8.491923218690716e-11	6.338016227848826
ENSG00000198934	8.491923218690716e-11	8.091923368726142
ENSG00000259660	8.491923218690837e-11	5.4392721573392215
ENSG00000050393	8.491923218690837e-11	8.838435950977985
ENSG00000131475	8.491923218690837e-11	8.74612403413351
ENSG00000131778	8.874654635180616e-11	8.744592822161575
ENSG00000091039	8.874654635180616e-11	8.818151975318758
ENSG00000221949	8.874654635180616e-11	6.860390689452816
ENSG00000236810	8.874654635180616e-11	6.681931583112622
ENSG00000255910	8.874654635180679e-11	3.439294689132365
ENSG00000146677	8.874654635180679e-11	7.861394428175799
ENSG00000226113	8.874654635180679e-11	3.397016296386205
ENSG00000092931	9.274258082120451e-11	8.758294419529046
ENSG00000167526	9.274258082120451e-11	8.945443836377912
ENSG00000139624	9.274258082120451e-11	8.634522512817782
ENSG00000105467	9.274258082120451e-11	5.207640144458185
ENSG00000126746	9.274258082120517e-11	8.809501544271107
ENSG00000237214	9.274258082120517e-11	6.939765869743537
ENSG00000170471	9.274258082120517e-11	8.805981589923219
ENSG00000258994	9.274258082120517e-11	5.52551683616698
ENSG00000164556	9.274258082120517e-11	7.43249733773185
ENSG00000179832	9.274258082120583e-11	8.555172785680329
ENSG00000200959	9.274258082120583e-11	3.822792752876735
ENSG00000186918	9.274258082120583e-11	8.816620763346823
ENSG00000169891	9.274258082120583e-11	8.60306252295099
ENSG00000165288	9.691459985619838e-11	8.68879206150371
ENSG00000103111	9.691459985619838e-11	8.818151975318758
ENSG00000227986	9.691459985619942e-11	5.742895209879778
ENSG00000173401	9.691459985619942e-11	6.316329493277068
ENSG00000240342	1.0127017267114201e-10	8.351971841451677
ENSG00000177946	1.0127017267114201e-10	6.903103206099071
ENSG00000116786	1.0127017267114201e-10	8.827796777554383
ENSG00000148803	1.0127017267114201e-10	8.41430258375026
ENSG00000043039	1.0127017267114201e-10	6.767313989871426
ENSG00000122884	1.0127017267114201e-10	8.86277672176906
ENSG00000260177	1.0127017267114201e-10	2.9963248377713225
ENSG00000117500	1.0127017267114201e-10	8.929216655850528
ENSG00000198795	1.0127017267114201e-10	5.040113179120977
ENSG00000238063	1.0127017267114201e-10	5.24144734317345
ENSG00000168172	1.0581718589126974e-10	8.72584005847428
ENSG00000143537	1.0581718589126974e-10	8.782635190320123
ENSG00000227611	1.0581718589126974e-10	3.832051834660391
ENSG00000197858	1.0581718589126974e-10	8.900819089927607
ENSG00000034713	1.0581718589126974e-10	8.816620763346823
ENSG00000090661	1.0581718589126974e-10	8.706347887126539
ENSG00000099622	1.0581718589127049e-10	8.929216655850528
ENSG00000198242	1.0581718589127049e-10	8.908932680191299
ENSG00000250541	1.0581718589127124e-10	4.433893828454726
ENSG00000198453	1.1056385650437635e-10	7.815990774761304
ENSG00000155974	1.1056385650437753e-10	8.60306252295099
ENSG00000232633	1.1056385650437753e-10	4.953863242714348
ENSG00000084463	1.1056385650437753e-10	8.864307933740994
ENSG00000220472	1.1056385650437753e-10	7.173072254095982
ENSG00000272071	1.1056385650437753e-10	3.3439897915514143
ENSG00000231711	1.1056385650437831e-10	7.432558519763504
ENSG00000163521	1.1551874532552658e-10	7.944164882206237
ENSG00000072422	1.1551874532552658e-10	7.268400903498925
ENSG00000124486	1.1551874532552658e-10	8.83996716294992
ENSG00000207367	1.1551874532552658e-10	2.173922407887795
ENSG00000223269	1.1551874532552822e-10	2.534186410836718
ENSG00000120158	1.1551874532552822e-10	8.696905651767402
ENSG00000204536	1.1551874532552822e-10	8.685527070683351
ENSG00000183688	1.206907709944574e-10	8.763143018972379
ENSG00000031691	1.206907709944587e-10	8.087664006717807
ENSG00000147174	1.206907709944587e-10	8.13747162651891
ENSG00000196924	1.206907709944587e-10	8.874947107164598
ENSG00000125520	1.2608922452609257e-10	8.772990388084494
ENSG00000225156	1.2608922452609257e-10	3.7499988473098687
ENSG00000155366	1.2608922452609257e-10	8.408257046242456
ENSG00000134453	1.2608922452609392e-10	8.88306069742829
ENSG00000186063	1.2608922452609392e-10	8.776052812028363
ENSG00000140464	1.317237844352848e-10	8.866833516900904
ENSG00000266075	1.3172378443528573e-10	3.6107512659529033
ENSG00000234043	1.3172378443528573e-10	5.7996987711065255
ENSG00000227425	1.3172378443528573e-10	2.832016635062646
ENSG00000101194	1.3172378443528573e-10	8.91145826335121
ENSG00000107537	1.3172378443528761e-10	8.527514627417855
ENSG00000164306	1.3760453245776294e-10	8.434920833316953
ENSG00000187231	1.376045324577649e-10	8.389222405298735
ENSG00000033627	1.376045324577649e-10	8.844023958081767
ENSG00000167522	1.376045324577649e-10	8.900819089927607
ENSG00000150403	1.43741969889987e-10	8.706550454003029
ENSG00000142784	1.43741969889987e-10	8.864307933740994
ENSG00000196118	1.43741969889987e-10	5.543172952734039
ENSG00000013619	1.4374196988998803e-10	6.9941810103279565
ENSG00000198793	1.4374196988998803e-10	8.845018329269742
ENSG00000074964	1.4374196988998803e-10	6.0778887508706685
ENSG00000139160	1.4374196988998803e-10	7.860032968658089
ENSG00000162522	1.4374196988999007e-10	8.35903866387635
ENSG00000235217	1.4374196988999007e-10	7.026414246224791
ENSG00000159403	1.4374196988999007e-10	8.695911280579425
ENSG00000072506	1.4374196988999007e-10	8.78921756861188
ENSG00000082458	1.4374196988999007e-10	8.525446574661965
ENSG00000250493	1.4374196988999007e-10	5.840834175968155
ENSG00000250565	1.5014703457150472e-10	8.444231361645114
ENSG00000198918	1.5014703457150472e-10	8.925159860718681
ENSG00000271590	1.5014703457150472e-10	4.953316629699582
ENSG00000008735	1.5014703457150472e-10	6.560720725374593
ENSG00000108344	1.5014703457150578e-10	8.88864870453207
ENSG00000250659	1.5014703457150578e-10	7.166114758665481
ENSG00000116761	1.5014703457150578e-10	8.413308212562281
ENSG00000233086	1.5683111853424587e-10	6.633617749399549
ENSG00000198429	1.5683111853424587e-10	8.280735704577918
ENSG00000196576	1.5683111853424755e-10	8.900819089927607
ENSG00000164056	1.5683111853424755e-10	8.0208713355344
ENSG00000169084	1.5683111853424755e-10	8.485670427654993
ENSG00000089157	1.5683111853424755e-10	8.941387041246065
ENSG00000145476	1.5683111853424755e-10	8.702493658871182
ENSG00000187325	1.5683111853424755e-10	8.638579307949625
ENSG00000108984	1.5683111853424755e-10	8.413308212562281
ENSG00000149571	1.5683111853424755e-10	4.311603296539899
ENSG00000111328	1.6380608634410835e-10	8.130686681350662
ENSG00000187372	1.6380608634410835e-10	6.897802391843876
ENSG00000065613	1.6380608634410952e-10	8.763882426632826
ENSG00000186260	1.6380608634410952e-10	8.59142897833941
ENSG00000260475	1.6380608634410952e-10	5.858865829583667
ENSG00000122335	1.6380608634410952e-10	8.075258574869707
ENSG00000205293	1.6380608634410952e-10	5.789839816438213
ENSG00000258451	1.6380608634411127e-10	2.1918403360073144
ENSG00000213930	1.6380608634411127e-10	8.747655246105444
ENSG00000107201	1.6380608634411127e-10	8.776052812028363
ENSG00000170962	1.7108429416107117e-10	7.631333030689531
ENSG00000117862	1.7108429416107117e-10	8.838435950977985
ENSG00000121853	1.7108429416107117e-10	2.640440390739081
ENSG00000189343	1.710842941610718e-10	8.912989475323146
ENSG00000012061	1.710842941610718e-10	8.835910367818073
ENSG00000126945	1.710842941610718e-10	8.823739982422536
ENSG00000162814	1.710842941610718e-10	4.459106851767984
ENSG00000250497	1.710842941610718e-10	2.8041023416527784
ENSG00000262879	1.71084294161073e-10	7.894749498810817
ENSG00000125122	1.71084294161073e-10	6.596532021467763
ENSG00000243710	1.71084294161073e-10	5.164484339075877
ENSG00000132906	1.7867860954509275e-10	8.375520807931265
ENSG00000153162	1.7867860954509275e-10	8.925159860718681
ENSG00000213261	1.7867860954509275e-10	6.840099804018874
ENSG00000143621	1.7867860954509338e-10	8.912989475323146
ENSG00000165359	1.7867860954509338e-10	8.824734353610515
ENSG00000158941	1.7867860954509338e-10	8.795342416499613
ENSG00000068383	1.7867860954509338e-10	8.284942669935214
ENSG00000065183	1.7867860954509338e-10	8.796336787687592
ENSG00000203863	1.7867860954509338e-10	3.4014076922365724
ENSG00000264769	1.7867860954509338e-10	5.834028983778731
ENSG00000251580	1.8660243203599163e-10	4.819561924564085
ENSG00000133958	1.8660243203599294e-10	6.252472451802548
ENSG00000139112	1.8660243203599426e-10	8.868364728872839
ENSG00000271147	1.8660243203599426e-10	7.994867645740414
ENSG00000244061	1.8660243203599426e-10	5.530300830677644
ENSG00000189157	1.8660243203599426e-10	6.224849224174691
ENSG00000251603	1.8660243203599426e-10	5.6450233834327515
ENSG00000135318	1.9486971453659416e-10	6.8413473392017154
ENSG00000116161	1.9486971453659485e-10	8.826265565582448
ENSG00000267421	1.9486971453659485e-10	1.8513318710128366
ENSG00000099821	1.9486971453659485e-10	8.842492746109832
ENSG00000163995	1.9486971453659622e-10	5.3519961475082125
ENSG00000241644	1.9486971453659622e-10	6.384574460698586
ENSG00000089169	2.0349498552939514e-10	8.148289672623545
ENSG00000197746	2.0349498552939804e-10	8.941387041246065
ENSG00000165821	2.0349498552939804e-10	7.32637525309733
ENSG00000128463	2.0349498552939804e-10	8.868364728872839
ENSG00000057252	2.0349498552939876e-10	8.787228826235923
ENSG00000155254	2.0349498552939876e-10	8.309467544408303
ENSG00000198455	2.1249337215824983e-10	8.648224110185254
ENSG00000269979	2.1249337215824983e-10	7.150080045475319
ENSG00000259959	2.2188062420754542e-10	8.293645497633902
ENSG00000181418	2.2188062420754542e-10	7.488374858928602
ENSG00000250132	2.2188062420754542e-10	6.842030918742806
ENSG00000130638	2.2188062420754542e-10	8.846549541241677
ENSG00000184305	2.2188062420754542e-10	8.069817320644002
ENSG00000143198	2.2188062420754542e-10	8.84808075321361
ENSG00000159363	2.2188062420754542e-10	8.715200885050676
ENSG00000231119	2.2188062420754542e-10	6.444083508001133
ENSG00000213621	2.2188062420754542e-10	5.2199888545909605
ENSG00000263753	2.316731390126813e-10	8.788223197423902
ENSG00000168488	2.316731390126813e-10	8.88864870453207
ENSG00000157933	2.316731390126813e-10	8.760820002688957
ENSG00000002016	2.3167313901268458e-10	8.334952856612807
ENSG00000242866	2.316731390126854e-10	6.637378717388424
ENSG00000169242	2.316731390126854e-10	6.52621561168598
ENSG00000245281	2.316731390126854e-10	6.339345554309409
ENSG00000119446	2.418879873367684e-10	8.765413638604759
ENSG00000171502	2.418879873367684e-10	8.74612403413351
ENSG00000148334	2.4188798733677096e-10	8.812563968214976
ENSG00000100284	2.525429402497593e-10	8.616764120318463
ENSG00000164953	2.525429402497593e-10	7.988227304950439
ENSG00000169740	2.525429402497593e-10	8.538153800841458
ENSG00000267394	2.525429402497593e-10	4.560204502231882
ENSG00000112031	2.525429402497593e-10	8.511999940822024
ENSG00000128228	2.525429402497593e-10	8.884591909400223
ENSG00000077157	2.525429402497593e-10	8.654067080816564
ENSG00000269961	2.525429402497611e-10	5.2470003498177
ENSG00000227487	2.525429402497611e-10	5.07103450216915
ENSG00000213293	2.525429402497611e-10	3.8233059576008865
ENSG00000167632	2.636564970476005e-10	8.737016072681838
ENSG00000047597	2.6365649704760237e-10	8.730891224794103
ENSG00000144868	2.6365649704760237e-10	8.487941047287375
ENSG00000013725	2.6365649704760237e-10	7.046041052313795
ENSG00000148700	2.6365649704760237e-10	8.884591909400223
ENSG00000252213	2.7524791425020733e-10	2.4106661195437318
ENSG00000109118	2.752479142502083e-10	8.835373527034116
ENSG00000168434	2.752479142502083e-10	8.616227279534508
ENSG00000185565	2.752479142502083e-10	8.804450377951285
ENSG00000073670	2.752479142502083e-10	7.001620953289815
ENSG00000131697	2.752479142502083e-10	8.534686243144609
ENSG00000134291	2.7524791425021224e-10	8.771996016896516
ENSG00000119242	2.7524791425021224e-10	8.409788258214391
ENSG00000174255	2.8733723571862975e-10	3.9103804750689526
ENSG00000234141	2.8733723571862975e-10	6.656945883622112
ENSG00000267913	2.873372357186328e-10	5.149124778625705
ENSG00000176974	2.873372357186328e-10	8.611176113214684
ENSG00000141447	2.873372357186328e-10	8.229548496910825
ENSG00000011451	2.873372357186328e-10	8.849075124401589
ENSG00000112367	2.873372357186328e-10	8.617758491506441
ENSG00000141905	2.873372357186328e-10	8.770464804924583
ENSG00000161570	2.873372357186328e-10	8.401190223817782
ENSG00000265451	2.8733723571863487e-10	6.941767626114881
ENSG00000176236	2.8733723571863487e-10	6.106212947498662
ENSG00000269071	2.873372357186379e-10	5.135710165900565
ENSG00000140443	2.999453239330553e-10	8.460387682326981
ENSG00000272369	2.999453239330553e-10	6.7202623283761485
ENSG00000134986	2.999453239330553e-10	7.94652037806573
ENSG00000164989	2.999453239330553e-10	7.241788490305099
ENSG00000006740	2.999453239330553e-10	7.765183935618102
ENSG00000273139	2.999453239330596e-10	4.578945754496732
ENSG00000197279	2.999453239330596e-10	8.210644109117585
ENSG00000100299	2.999453239330606e-10	8.912989475323146
ENSG00000122965	2.999453239330606e-10	8.766408009792737
ENSG00000241288	2.999453239330606e-10	5.997132164366461
ENSG00000261777	3.1309389247493174e-10	6.0006018188137515
ENSG00000162600	3.1309389247493397e-10	8.632454460061892
ENSG00000127884	3.1309389247493397e-10	8.765871169008783
ENSG00000163519	3.1309389247493397e-10	8.062823875848977
ENSG00000184207	3.1309389247493397e-10	8.50110580387089
ENSG00000104447	3.1309389247493397e-10	6.863193157679282
ENSG00000130702	3.1309389247493397e-10	8.915515058483056
ENSG00000232472	3.1309389247493397e-10	8.3136745097656
ENSG00000143553	3.130938924749373e-10	8.687797690315735
ENSG00000149294	3.268055397579767e-10	8.727626233973744
ENSG00000246528	3.268055397579767e-10	8.038747418683096
ENSG00000183128	3.268055397579779e-10	4.550371789518132
ENSG00000231292	3.268055397579779e-10	7.988402958098035
ENSG00000241278	3.268055397579779e-10	3.8845157548788616
ENSG00000230555	3.268055397579779e-10	7.148962199592681
ENSG00000226856	3.268055397579779e-10	5.3521920039010205
ENSG00000154240	3.268055397579779e-10	7.568943991046538
ENSG00000128928	3.268055397579802e-10	8.860251138609149
ENSG00000121068	3.268055397579802e-10	4.4042529314656145
ENSG00000103507	3.268055397579802e-10	8.772990388084494
ENSG00000242299	3.268055397579802e-10	8.504088917434823
ENSG00000165661	3.268055397579802e-10	8.88864870453207
ENSG00000166135	3.4110378405442626e-10	8.776052812028363
ENSG00000182551	3.4110378405442626e-10	8.892705499663915
ENSG00000132670	3.411037840544287e-10	8.828791148742358
ENSG00000134072	3.411037840544287e-10	5.749355243370404
ENSG00000204217	3.411037840544287e-10	8.874947107164598
ENSG00000165322	3.411037840544323e-10	8.766408009792737
ENSG00000273384	3.411037840544323e-10	4.3215557891213585
ENSG00000204131	3.411037840544323e-10	6.266901848609642
ENSG00000224977	3.411037840544323e-10	4.001419398796268
ENSG00000157110	3.411037840544323e-10	7.385145895125637
ENSG00000132915	3.5601309986459767e-10	4.300592367257814
ENSG00000105063	3.5601309986459767e-10	8.899287877955674
ENSG00000160791	3.5601309986459767e-10	7.256024964989644
ENSG00000103540	3.5601309986460015e-10	8.61270732518662
ENSG00000171222	3.5601309986460015e-10	8.804450377951285
ENSG00000106785	3.5601309986460015e-10	8.758294419529046
ENSG00000126749	3.5601309986460015e-10	8.57611685862007
ENSG00000198408	3.715589556794526e-10	8.917046270454989
ENSG00000103404	3.715589556794526e-10	8.522920991502053
ENSG00000140694	3.715589556794526e-10	8.773527228868451
ENSG00000203836	3.715589556794526e-10	5.720849443090516
ENSG00000071127	3.715589556794526e-10	8.852137548345457
ENSG00000160051	3.715589556794526e-10	7.719436193450024
ENSG00000156876	3.8776785318774603e-10	8.065391288682624
ENSG00000168781	3.8776785318775016e-10	8.59474636581081
ENSG00000143590	3.8776785318775016e-10	5.830268736473378
ENSG00000226957	3.8776785318775016e-10	2.881861749028753
ENSG00000189376	3.8776785318775016e-10	6.928207748438441
ENSG00000255992	3.8776785318775016e-10	5.441114071029015
ENSG00000006453	3.8776785318775016e-10	6.352714319729566
ENSG00000140839	3.8776785318775016e-10	7.099102517986732
ENSG00000165752	4.0466736798109607e-10	7.507018382500937
ENSG00000051108	4.0466736798109607e-10	8.945443836377912
ENSG00000140961	4.046673679810975e-10	7.226761467375619
ENSG00000270362	4.046673679810975e-10	6.581393992770382
ENSG00000116771	4.0466736798110326e-10	7.560732627208435
ENSG00000226828	4.0466736798110326e-10	2.7975443733036003
ENSG00000262165	4.2228619181215645e-10	3.273580120076145
ENSG00000067704	4.2228619181215795e-10	8.892705499663915
ENSG00000264469	4.2228619181215795e-10	6.5252071395252305
ENSG00000142330	4.2228619181215795e-10	8.755231995585177
ENSG00000163625	4.2228619181215795e-10	8.41662560003368
ENSG00000255020	4.4065417646318604e-10	3.652453115617666
ENSG00000151117	4.4065417646318604e-10	7.82111948580812
ENSG00000142937	4.4065417646318604e-10	8.933273450982373
ENSG00000148498	4.4065417646319075e-10	8.128360247719865
ENSG00000116406	4.4065417646319075e-10	8.892705499663915
ENSG00000172361	4.4065417646319075e-10	6.736734363507078
ENSG00000101464	4.4065417646319075e-10	8.57446239015158
ENSG00000162385	4.4065417646319075e-10	8.64363047426945
ENSG00000271533	4.4065417646319075e-10	8.223888176081037
ENSG00000105523	4.4065417646319385e-10	4.158650969909283
ENSG00000260361	4.4065417646319385e-10	7.436536004515417
ENSG00000197771	4.5980237928422036e-10	8.824734353610515
ENSG00000085982	4.5980237928422036e-10	8.807512801895154
ENSG00000171962	4.5980237928422036e-10	7.57746271506321
ENSG00000146463	4.59802379284222e-10	8.78010960716021
ENSG00000174238	4.59802379284222e-10	8.795342416499613
ENSG00000166143	4.59802379284222e-10	6.58356174129694
ENSG00000140577	4.5980237928422853e-10	8.779572766376255
ENSG00000159202	4.5980237928422853e-10	8.866833516900904
ENSG00000247853	4.797631104620998e-10	6.785846952874479
ENSG00000166068	4.797631104620998e-10	8.586095934763163
ENSG00000243517	4.797631104621066e-10	7.061201979472176
ENSG00000263874	4.797631104621066e-10	7.177949337796793
ENSG00000184863	4.797631104621066e-10	8.912989475323146
ENSG00000254456	4.797631104621066e-10	2.4325729794249793
ENSG00000089022	4.797631104621084e-10	8.651286534129119
ENSG00000158292	4.797631104621084e-10	5.51101230950935
ENSG00000148798	4.797631104621084e-10	3.5485141694365976
ENSG00000108306	4.797631104621084e-10	8.296707921577768
ENSG00000155304	5.00569982083969e-10	8.91145826335121
ENSG00000157796	5.005699820839743e-10	8.792279992555747
ENSG00000227533	5.005699820839743e-10	4.939460247094507
ENSG00000101439	5.005699820839743e-10	8.901813461115584
ENSG00000251602	5.005699820839743e-10	6.941570625085568
ENSG00000263063	5.005699820839743e-10	4.3611623946912506
ENSG00000227373	5.005699820839743e-10	5.482824818582057
ENSG00000005302	5.005699820839743e-10	8.884591909400223
ENSG00000010626	5.222579590608212e-10	8.077326627625599
ENSG00000134982	5.22257959060825e-10	8.796336787687592
ENSG00000104381	5.22257959060825e-10	7.786427319543239
ENSG00000268496	5.22257959060825e-10	3.949397410551047
ENSG00000227910	5.22257959060825e-10	2.0524617111277825
ENSG00000188868	5.22257959060825e-10	7.10740888066496
ENSG00000198625	5.22257959060825e-10	8.900819089927607
ENSG00000187837	5.222579590608305e-10	8.925159860718681
ENSG00000272572	5.448634119792912e-10	4.090345940030372
ENSG00000068878	5.448634119792912e-10	8.870890312032751
ENSG00000136052	5.44863411979297e-10	8.739004815057795
[truncated: 4,579 more rows]
