# Supplementary material for: Machine learning predicts treatment sensitivity in multiple myeloma based on molecular and clinical information coupled with drug response
Source: PLoS One. 2021 Jul 28;16(7):e0254596. doi: 10.1371/journal.pone.0254596 (PMC8318243; doi:10.1371/journal.pone.0254596)
Supplement: S1 File — (ZIP) [file pone.0254596.s004.zip › Supplementary Material 1/9q33/selected_genes_experiment_5.csv]

gene	pvalue	entropy
ENSG00000188004	3.967404307683032e-38	6.062650026139269
ENSG00000148303	2.892827814851008e-36	8.945443836377912
ENSG00000119280	8.549195398126661e-35	8.136345548299957
ENSG00000170677	9.372270642609602e-34	7.161620108580011
ENSG00000248991	2.1263380844572763e-33	6.8526513127911315
ENSG00000002586	2.261137642465785e-31	8.24027254656154
ENSG00000225579	3.629520894616937e-31	7.198278573731302
ENSG00000131773	3.629520894616937e-31	6.689154194144184
ENSG00000243284	9.902665421158627e-31	5.1176256735144765
ENSG00000136942	1.853726593053514e-30	8.93733024611422
ENSG00000272668	3.211617235882435e-30	6.028636986395665
ENSG00000125827	5.4319895690538915e-30	8.850606336373524
ENSG00000104611	1.7975789106214726e-29	6.8677419579378585
ENSG00000247746	1.622000889816837e-28	7.336573928504641
ENSG00000241741	4.092396842494495e-28	6.737011207576459
ENSG00000164181	7.02460487605569e-28	8.766408009792737
ENSG00000117461	2.2251707169739045e-27	8.667971245060526
ENSG00000159556	2.991555989717848e-27	8.066269757947909
ENSG00000111752	3.237735745575222e-27	7.863160686600295
ENSG00000105372	3.3893378876786144e-27	8.945443836377912
ENSG00000165689	8.261715687578329e-27	8.822208770450603
ENSG00000173218	2.1895605126941146e-26	7.142497844277921
ENSG00000180447	2.0640221370213965e-25	7.442253255688336
ENSG00000155886	2.300434057690485e-25	5.196177415923617
ENSG00000255815	2.800050185265382e-25	5.598981335086653
ENSG00000115268	2.8339157903798676e-25	8.941387041246065
ENSG00000137154	2.8339157903798676e-25	8.945443836377912
ENSG00000259514	3.9344618147210255e-25	6.691207138266391
ENSG00000063177	5.099765823688469e-25	8.93733024611422
ENSG00000162004	1.3066609298262752e-24	8.385244920546826
ENSG00000242071	1.3066609298262752e-24	8.273106558447141
ENSG00000113272	1.6365384634856684e-24	8.710607249134874
ENSG00000213862	3.2828043855140063e-24	6.701032167362905
ENSG00000165801	3.6922938469812474e-24	8.76334558584887
ENSG00000129757	4.152337653250593e-24	7.9313898990665725
ENSG00000234771	4.578758827629614e-24	8.698436863739335
ENSG00000178982	5.479811891161407e-24	8.912989475323146
ENSG00000168264	8.642140762830843e-24	8.904875885059452
ENSG00000204628	9.01945404461055e-24	8.941387041246065
ENSG00000089692	3.021173463028776e-23	7.9361593047780605
ENSG00000075073	3.05617824794175e-23	6.984539832033751
ENSG00000099624	3.1515005188821044e-23	8.850606336373524
ENSG00000245008	5.30491703246403e-23	6.504026895118609
ENSG00000214870	6.669561329435549e-23	7.133328272203053
ENSG00000146066	7.886146959794006e-23	8.818151975318758
ENSG00000103253	8.477167486502783e-23	8.445762573617047
ENSG00000131188	9.008737450379439e-23	8.38036384152742
ENSG00000142541	1.085068619745822e-22	8.945443836377912
ENSG00000165169	2.1428552416134926e-22	8.71160162032285
ENSG00000233016	2.8845407856956507e-22	8.781103978348188
ENSG00000105173	2.917232925878212e-22	8.709612877946897
ENSG00000121797	4.29220321897424e-22	8.323574275528758
ENSG00000176399	5.155102518576255e-22	6.645597477539527
ENSG00000213609	5.21318805717415e-22	6.532487752241917
ENSG00000147100	5.830879658966601e-22	5.317652658663163
ENSG00000140474	7.210763976117462e-22	8.921103065586836
ENSG00000148187	7.825867781348242e-22	8.812563968214976
ENSG00000188959	1.0494230599099716e-21	5.323949296105026
ENSG00000114631	1.2216001246843704e-21	8.01193346138315
ENSG00000253982	1.2818218767159225e-21	7.673411942058761
ENSG00000249184	1.4060098689421255e-21	6.554772192827333
ENSG00000176978	1.80731041154885e-21	8.933273450982373
ENSG00000174444	1.938432425934204e-21	8.945443836377912
ENSG00000177283	2.0789621472844263e-21	5.390214302524047
ENSG00000071205	2.1020542787709164e-21	7.1531362666676435
ENSG00000081913	2.2050887795938663e-21	7.651939697067585
ENSG00000166441	2.417479566640879e-21	8.93733024611422
ENSG00000255086	3.3269458954497508e-21	3.5525973352345233
ENSG00000156384	3.425902774381153e-21	8.255603129475356
ENSG00000179520	4.441980249605193e-21	5.058118422410314
ENSG00000149273	4.8135655028849705e-21	8.945443836377912
ENSG00000105373	5.529201448444701e-21	8.929216655850528
ENSG00000167658	6.419652575181893e-21	8.945443836377912
ENSG00000261418	7.082084339039814e-21	8.519858567558185
ENSG00000225573	7.451748620310605e-21	7.196131327243568
ENSG00000114391	1.13883238948782e-20	8.941387041246065
ENSG00000185950	1.2198155284951342e-20	7.690117968814966
ENSG00000107187	1.2692776105114726e-20	4.812005114291869
ENSG00000197183	1.2784815249613998e-20	8.576653699404027
ENSG00000148334	1.5761069980755738e-20	8.812563968214976
ENSG00000227097	1.6877799992515712e-20	8.870890312032751
ENSG00000269988	1.6877799992515712e-20	5.10818926122431
ENSG00000166025	1.755973535814451e-20	6.851736209598104
ENSG00000179820	1.8802403520086023e-20	8.587627146735096
ENSG00000257698	1.991603864053198e-20	8.183830151817638
ENSG00000143624	2.944620915654551e-20	8.892705499663915
ENSG00000229638	4.650870518736089e-20	8.517332984398273
ENSG00000242021	4.976393449297056e-20	5.375944672902245
ENSG00000148343	5.3244306040229515e-20	8.83996716294992
ENSG00000205664	6.159574084575447e-20	7.9829141784491595
ENSG00000165102	6.404867467104228e-20	8.763882426632826
ENSG00000160691	6.404867467104228e-20	8.917046270454989
ENSG00000006756	7.486421360736047e-20	6.373549665077908
ENSG00000271133	7.75637413147318e-20	7.676720564533709
ENSG00000198353	8.15054756795175e-20	5.191687091000664
ENSG00000185905	9.159761922503752e-20	8.88864870453207
ENSG00000080947	9.422463637830568e-20	7.520459785339893
ENSG00000175197	1.077562722065489e-19	8.697442492551358
ENSG00000228031	1.197814087321133e-19	5.669450614081085
ENSG00000149548	1.2320622435797055e-19	7.269491016409602
ENSG00000237991	1.4233706291678115e-19	6.502857624224987
ENSG00000223891	1.757389429956141e-19	8.439514469232757
ENSG00000122787	1.8074159148944316e-19	7.600078827232668
ENSG00000270036	1.8074159148944316e-19	4.350535746996551
ENSG00000131386	2.086753301168898e-19	6.206074147347188
ENSG00000233927	2.168695774599025e-19	8.93733024611422
ENSG00000151208	2.168695774599025e-19	8.579513556471404
ENSG00000117308	2.3177909423659828e-19	8.310946359729197
ENSG00000145592	2.4086942451624053e-19	8.945443836377912
ENSG00000108107	2.5740831213693453e-19	8.93733024611422
ENSG00000105193	2.908659853037968e-19	8.941387041246065
ENSG00000184083	3.263340104868382e-19	8.311738164040685
ENSG00000164587	3.6226925509141833e-19	8.945443836377912
ENSG00000272899	4.1344745200123227e-19	7.883345434804621
ENSG00000175886	4.717600525299093e-19	6.570905501048396
ENSG00000178741	5.3818799754376615e-19	8.892705499663915
ENSG00000152422	5.9709011865586e-19	8.726834429662258
ENSG00000219665	7.630833088644445e-19	8.280885874803367
ENSG00000111445	7.630833088644445e-19	8.460255975296008
ENSG00000130255	7.710215999770359e-19	8.941387041246065
ENSG00000064787	8.789224421135961e-19	8.133919192594949
ENSG00000144591	8.789224421135961e-19	8.884591909400223
ENSG00000269979	1.1105122672995168e-18	7.154682466771734
ENSG00000105640	1.2309638804618464e-18	8.945443836377912
ENSG00000180573	1.496462751828358e-18	8.892705499663915
ENSG00000171425	1.5538604310805142e-18	8.683204054399932
ENSG00000182054	1.5698883045443047e-18	8.904875885059452
ENSG00000118473	1.658169053412196e-18	5.550834194098322
ENSG00000052126	1.806020410198634e-18	7.285797712123496
ENSG00000171759	1.960184340712575e-18	6.747817167601198
ENSG00000204060	1.9803467045575363e-18	4.63613697162464
ENSG00000146147	2.0560437784917287e-18	6.609928909670563
ENSG00000188818	2.2161160114604534e-18	8.334161052301319
ENSG00000251405	2.3402058621657274e-18	7.080941977971686
ENSG00000162929	2.4048001940660274e-18	7.922584741027635
ENSG00000188846	2.4294744916647117e-18	8.93733024611422
ENSG00000224032	2.9487753985025575e-18	8.811032756243042
ENSG00000147036	3.113302795780606e-18	5.466673627684145
ENSG00000251249	3.1773109151844165e-18	4.583398193624912
ENSG00000177917	3.231642664221044e-18	8.665445661900613
ENSG00000164346	3.354423799024137e-18	8.907401468219364
ENSG00000214274	3.613973838090237e-18	7.794770390412315
ENSG00000105426	4.308952898101246e-18	7.334309624161044
ENSG00000104852	4.849457059052119e-18	8.933273450982373
ENSG00000182742	4.898787704805417e-18	7.125872497113141
ENSG00000261400	4.898787704805417e-18	3.3475998587681772
ENSG00000273056	5.568234196799664e-18	5.475625224458308
ENSG00000256733	5.778354268710773e-18	4.494021300714561
ENSG00000260401	6.500398353340877e-18	7.265642354001423
ENSG00000119446	6.745215156597219e-18	8.79381120452768
ENSG00000228933	7.740612420959909e-18	5.316134913492101
ENSG00000109685	8.880806274269368e-18	8.872421524004686
ENSG00000162244	9.213950817098816e-18	8.93733024611422
ENSG00000197958	9.917695147619845e-18	8.941387041246065
ENSG00000160062	1.0358222127276656e-17	7.69788441988081
ENSG00000186153	1.1681516329287054e-17	8.432597817033534
ENSG00000228323	1.1997523410519311e-17	5.977763544194346
ENSG00000111666	1.232196842157474e-17	8.666976873872548
ENSG00000237434	1.2655073640406736e-17	4.246540011924279
ENSG00000137309	1.4652447676901314e-17	8.836904739006052
ENSG00000162878	1.504767535882393e-17	4.969096232640624
ENSG00000260521	1.5608349867575125e-17	6.0226983416182005
ENSG00000136878	1.602901968601481e-17	8.834379155846138
ENSG00000105855	1.6297602214891958e-17	7.7211291290671715
ENSG00000136828	1.6460879395683473e-17	8.81409518018691
ENSG00000179899	1.6625771368891198e-17	5.182987869019081
ENSG00000143578	1.7533124616864824e-17	8.539605702433457
ENSG00000236998	2.4258765026481092e-17	5.498210485872464
ENSG00000255760	2.4500563254957187e-17	5.923908736855821
ENSG00000166268	2.805360241506805e-17	6.67952884652311
ENSG00000120784	3.179848112098708e-17	6.463555500219636
ENSG00000187824	3.29717847330958e-17	8.393481767307073
ENSG00000244165	3.2971784733096267e-17	8.261393703455626
ENSG00000070081	3.8359062692558474e-17	8.933273450982373
ENSG00000165661	3.9122930234265364e-17	8.884591909400223
ENSG00000008513	4.7950292506133e-17	8.747118405321485
ENSG00000198521	5.020085021959677e-17	6.975949426263351
ENSG00000163754	5.0696508435665414e-17	8.860251138609149
ENSG00000221890	5.2041999466297086e-17	4.1668555770605735
ENSG00000164620	5.2041999466297086e-17	8.48952465591035
ENSG00000239183	5.290076421428907e-17	5.963865104104294
ENSG00000058056	5.483958022120465e-17	8.491918532039286
ENSG00000230207	6.049087266578209e-17	7.191813551242728
ENSG00000122705	6.49967825779904e-17	8.84808075321361
ENSG00000232533	6.915368261914252e-17	6.878844092001676
ENSG00000137818	7.167909603127491e-17	8.945443836377912
ENSG00000221983	7.903843521865138e-17	8.93733024611422
ENSG00000136810	7.981415102382548e-17	8.917046270454989
ENSG00000076662	8.407992479443256e-17	8.941387041246065
ENSG00000230131	8.857050682824851e-17	6.062950412697257
ENSG00000204387	8.943845654486229e-17	8.892705499663915
ENSG00000130159	8.943845654486229e-17	8.738010443869817
ENSG00000271344	9.421121076830697e-17	7.052230171864359
ENSG00000254615	9.859293399311391e-17	8.611176113214684
ENSG00000207954	9.955771578308361e-17	5.84971588460678
ENSG00000110700	1.0486270015827604e-16	8.93733024611422
ENSG00000197016	1.2171783212953078e-16	6.855766351584143
ENSG00000094631	1.273591095220693e-16	8.864307933740994
ENSG00000221413	1.454063269669324e-16	2.1741022135609955
ENSG00000111859	1.4634846149281618e-16	8.88864870453207
ENSG00000148484	1.627920193717944e-16	8.80291916597935
ENSG00000237212	1.99404354469275e-16	5.365766886318771
ENSG00000144713	2.0992836073199758e-16	8.945443836377912
ENSG00000130810	2.0992836073199758e-16	7.663996620428521
ENSG00000213885	2.1196173563965753e-16	6.341584210946005
ENSG00000109046	2.33394612488027e-16	8.872421524004686
ENSG00000196562	2.356520088421621e-16	8.897756665983739
ENSG00000168159	2.4568550007744403e-16	8.900819089927607
ENSG00000120519	2.545036158009643e-16	8.607656158866794
ENSG00000172365	2.678898934650566e-16	3.529891415062882
ENSG00000165171	2.730867929108173e-16	6.382034975061933
ENSG00000198960	2.8743630325888125e-16	8.49452342557913
ENSG00000163362	2.9020845071950664e-16	7.790803103353383
ENSG00000270102	2.977304148812142e-16	6.466561827413321
ENSG00000003096	3.006004507933096e-16	4.599773233001226
ENSG00000123144	3.276896850564618e-16	8.872421524004686
ENSG00000175395	3.3940393298293955e-16	8.271038505691251
ENSG00000140451	3.606180766115017e-16	8.744592822161575
ENSG00000261739	3.6408513545842157e-16	8.707544825191007
ENSG00000100316	3.69936760224005e-16	8.945443836377912
ENSG00000072195	3.968052118682258e-16	6.603062087699656
ENSG00000204681	4.0061512216356397e-16	7.714651544077495
ENSG00000131725	4.0704529408751516e-16	8.652280905317097
ENSG00000237857	4.4356734741297973e-16	7.825142347483401
ENSG00000130734	4.478196444922122e-16	8.561957730848578
ENSG00000136149	4.521121356199294e-16	7.876612886287412
ENSG00000181163	4.637581408848355e-16	8.945443836377912
ENSG00000133640	4.637581408848421e-16	3.814490191459798
ENSG00000134698	4.682012394203638e-16	8.71213846110681
ENSG00000272143	4.802557552843972e-16	5.184439229253793
ENSG00000162373	4.926162080502871e-16	6.573134532933675
ENSG00000105202	5.101254512747921e-16	8.908932680191299
ENSG00000166411	5.182857089819234e-16	8.807512801895154
ENSG00000230565	5.754662007680563e-16	6.84693569195767
ENSG00000141441	6.111646635182199e-16	8.230936870157427
ENSG00000234160	6.328210945610021e-16	7.345807696293914
ENSG00000187098	6.388575676892339e-16	7.838382302480167
ENSG00000224596	6.614809938343457e-16	4.037172023222561
ENSG00000115649	6.720237573694336e-16	8.838435950977985
ENSG00000241324	6.892377683816904e-16	6.841016630479859
ENSG00000147400	7.136188377711901e-16	8.631460088873913
ENSG00000179456	7.204145153560405e-16	8.578721752159916
ENSG00000156427	7.388498172036402e-16	5.769137771367832
ENSG00000156140	7.529807912300874e-16	4.137769985699587
ENSG00000267401	7.577500706765592e-16	4.894352153857641
ENSG00000214711	7.649598844966503e-16	6.286864413214908
ENSG00000261786	7.649598844966611e-16	8.739004815057795
ENSG00000229766	7.8451836278322155e-16	6.0683415055135805
ENSG00000110002	8.122184813776592e-16	8.751712041237289
ENSG00000163040	8.329675000767192e-16	5.70600436274775
ENSG00000175806	8.488713762517146e-16	8.404657781514633
ENSG00000137054	8.542389038145921e-16	8.778578395188276
ENSG00000236854	8.843638888887726e-16	3.6135712179986332
ENSG00000164967	8.927599880901837e-16	8.687058282655284
ENSG00000102271	8.927599880901837e-16	4.16871075999742
ENSG00000232346	9.155356954966973e-16	7.357930916039394
ENSG00000236796	1.078186472617342e-15	5.38305735951657
ENSG00000182220	1.0883938467777442e-15	8.880535114268378
ENSG00000119421	1.1056182299502796e-15	8.719715210586543
ENSG00000047365	1.173556292014725e-15	8.640568050325582
ENSG00000213513	1.173556292014725e-15	4.135233950634308
ENSG00000250148	1.2147527074365728e-15	2.4116985955072043
ENSG00000186468	1.2262333615610786e-15	8.912989475323146
ENSG00000213442	1.2573739291924658e-15	8.499574591898956
ENSG00000181524	1.2772312857845212e-15	8.25940496107967
ENSG00000121406	1.2772312857845212e-15	8.278615255170985
ENSG00000198917	1.289293742345798e-15	8.729896853606125
ENSG00000137720	1.3220120024315803e-15	8.776052812028363
ENSG00000243276	1.381249643630622e-15	7.107942806992798
ENSG00000169239	1.3942797991165617e-15	8.257873749107736
ENSG00000251680	1.4030338032989815e-15	4.199367609611402
ENSG00000130779	1.429622156563672e-15	8.870890312032751
ENSG00000170889	1.4658472117876395e-15	8.941387041246065
ENSG00000203930	1.4796635919714147e-15	3.739742642641354
ENSG00000158555	1.5410327716795764e-15	8.38947180297909
ENSG00000116852	1.5555473379766914e-15	8.831853572686226
ENSG00000235280	1.5555473379766914e-15	5.741554147802559
ENSG00000151287	1.5701966300172433e-15	7.71356919377706
ENSG00000124795	1.6099294693607525e-15	8.27389836275863
ENSG00000157625	1.7243759810195774e-15	8.737016072681838
ENSG00000180530	1.75148445264643e-15	8.342661313123516
ENSG00000121858	1.7957341108091924e-15	8.808507173083129
ENSG00000171792	1.812610249892559e-15	8.579716123347895
ENSG00000130560	1.9902070360551147e-15	8.751712041237289
ENSG00000226833	2.059533772375461e-15	4.838783251089927
ENSG00000246090	2.091827516440295e-15	8.049753345590236
ENSG00000152582	2.1312392451827673e-15	8.786691985451967
ENSG00000127946	2.164640633888118e-15	8.474494413447434
ENSG00000235776	2.3395426297233473e-15	6.195460689044605
ENSG00000086619	2.398398638324021e-15	8.876478319136533
ENSG00000129595	2.4587132102126563e-15	8.769470433736606
ENSG00000166896	2.481714445998318e-15	8.185813328346416
ENSG00000233762	2.6323925608007996e-15	7.948254156914154
ENSG00000226926	2.6487684232715495e-15	4.4189869641714985
ENSG00000171119	2.7920777083541066e-15	5.826488983128009
ENSG00000171159	2.8181489251822218e-15	8.792279992555747
ENSG00000148090	2.93392383234019e-15	8.733953648737971
ENSG00000196372	3.09241775468895e-15	7.366226147023266
ENSG00000104921	3.1406185785678463e-15	8.056355640956962
ENSG00000163673	3.1406185785678463e-15	4.250952434157982
ENSG00000184258	3.279554066972248e-15	4.149209665671696
ENSG00000240298	3.3306273434339036e-15	5.724335335956944
ENSG00000250978	3.4457631806184133e-15	3.677720419785882
ENSG00000120805	3.4457631806184133e-15	8.868364728872839
ENSG00000133872	3.597985680874179e-15	8.929216655850528
ENSG00000125869	3.815217766978924e-15	8.810495915459086
ENSG00000136908	3.815217766978924e-15	8.850606336373524
ENSG00000063660	3.9105037681813475e-15	7.362070459282712
ENSG00000126733	3.9105037681813475e-15	3.8477182363190043
ENSG00000231193	4.008133565252088e-15	4.840011008984628
ENSG00000105341	4.045360536969832e-15	8.724308846502344
ENSG00000106993	4.0703675529177026e-15	8.679684100052041
ENSG00000218426	4.146305973654953e-15	8.378046391091177
ENSG00000166816	4.146305973655012e-15	8.301301557493572
ENSG00000163931	4.1847968927949226e-15	8.88864870453207
ENSG00000248458	4.1847968927949226e-15	4.734792399210187
ENSG00000125691	4.2891687743609245e-15	8.941387041246065
ENSG00000226086	4.2891687743609245e-15	5.408794908898207
ENSG00000231738	4.436878642075007e-15	5.3249991131642584
ENSG00000196867	4.703906881653266e-15	5.768042640424988
ENSG00000187123	4.703906881653266e-15	5.301692674535574
ENSG00000114423	4.776769812662007e-15	8.545730550321194
ENSG00000149972	4.82102008661342e-15	8.810038385055064
ENSG00000167118	4.865674134336808e-15	8.796336787687592
ENSG00000150967	5.417722394675727e-15	8.866833516900904
ENSG00000233379	5.4177223946758046e-15	5.072828121380708
ENSG00000181544	5.467815849737796e-15	7.318762804508089
ENSG00000104219	6.511112094457589e-15	8.827796777554383
ENSG00000091428	6.571149296672255e-15	8.788223197423902
ENSG00000198081	7.0714892942176884e-15	8.566014525980423
ENSG00000112531	7.13661246760624e-15	8.860251138609149
ENSG00000136643	7.246466225604069e-15	8.78010960716021
ENSG00000126217	7.821214736034623e-15	7.657825902681499
ENSG00000106018	7.893132674324058e-15	6.643960451213912
ENSG00000228748	7.941439410887953e-15	4.979448725136013
ENSG00000152402	8.088113482073813e-15	7.69176267487842
ENSG00000155970	8.237454931543241e-15	5.418318390625006
ENSG00000102158	8.287836390762308e-15	8.921103065586836
ENSG00000218175	8.363978128730845e-15	8.423947385985883
ENSG00000136856	8.781852305445848e-15	8.659400124392812
ENSG00000180592	8.781852305445848e-15	5.047894383070572
ENSG00000086598	8.86246176521055e-15	8.933273450982373
ENSG00000130340	9.621524836853293e-15	8.525701538189494
ENSG00000049769	9.621524836853293e-15	8.006887860910503
ENSG00000168405	9.94881483272331e-15	8.900819089927607
ENSG00000254343	1.0636631448951463e-14	8.301424813990128
ENSG00000165006	1.0799368321879913e-14	8.788223197423902
ENSG00000107745	1.116606940012351e-14	8.68879206150371
ENSG00000166428	1.1371228325277809e-14	7.823102662336899
ENSG00000198157	1.1545026079950917e-14	8.322527507689738
ENSG00000261231	1.1650557565565071e-14	6.051701455839627
ENSG00000214612	1.1828558193842366e-14	5.974412093203973
ENSG00000173208	1.1936641208078776e-14	8.694916909391447
ENSG00000082293	1.1936641208078776e-14	4.8347618009763025
ENSG00000219626	1.222963990815748e-14	7.718926266394963
ENSG00000137177	1.2341330643885117e-14	7.6154813890262965
ENSG00000157216	1.2954194744067375e-14	8.840961534137898
ENSG00000120093	1.3072398129645136e-14	7.291838997509177
ENSG00000107201	1.3072398129645136e-14	8.773527228868451
ENSG00000094804	1.3392824261556235e-14	8.640902324233048
ENSG00000229278	1.5910807388024762e-14	3.8195848195992603
ENSG00000177628	1.5910807388024762e-14	8.84808075321361
ENSG00000214097	1.659735123683359e-14	5.062843623003298
ENSG00000176371	1.7002671893835016e-14	8.431321568589128
ENSG00000147003	1.7002671893835256e-14	5.4842417813257756
ENSG00000046604	1.7002671893835256e-14	6.939348652291878
ENSG00000139352	1.7157166454358e-14	6.687056418885239
ENSG00000099994	1.9064975955593278e-14	6.9413238273993025
ENSG00000155792	1.9885276681879372e-14	8.860251138609149
ENSG00000166401	2.0369519102763535e-14	7.998146987788566
ENSG00000104765	2.086536631823665e-14	8.801924794791372
ENSG00000165195	2.086536631823665e-14	8.742067239001663
ENSG00000221968	2.1054356501699365e-14	8.676621676108173
ENSG00000198755	2.249273380303702e-14	8.933273450982373
ENSG00000172687	2.338770625925308e-14	6.432021345687986
ENSG00000130312	2.338770625925308e-14	8.818151975318758
ENSG00000245017	2.5208439774809996e-14	6.104368773036968
ENSG00000188825	2.5820020938295584e-14	7.034965683113716
ENSG00000127184	2.582002093829595e-14	8.925159860718681
ENSG00000123975	2.6053109713654752e-14	8.670039297816416
ENSG00000143768	2.6446202150491385e-14	6.825225284237063
ENSG00000053371	2.6684853874297034e-14	8.50255770546289
ENSG00000174132	2.708732610518405e-14	8.884591909400223
ENSG00000198648	2.733167131529558e-14	8.001009612895091
ENSG00000107816	2.893035674199021e-14	8.629471346497956
ENSG00000167614	2.989761565826051e-14	7.037248888320946
ENSG00000104381	2.9897615658260727e-14	7.814531541669185
ENSG00000114698	3.016689242350198e-14	6.039886844739925
ENSG00000223949	3.034773500618131e-14	4.777620192220218
ENSG00000182050	3.06210013782028e-14	7.098043880052494
ENSG00000102316	3.164385735028282e-14	8.899287877955674
ENSG00000205339	3.164385735028282e-14	8.904875885059452
ENSG00000083845	3.192860649270838e-14	8.945443836377912
ENSG00000144589	3.192860649270838e-14	8.694380068607492
ENSG00000258118	3.211983881769157e-14	2.681590312229321
ENSG00000099326	3.2700325318417154e-14	8.868364728872839
ENSG00000000460	3.349039593096461e-14	7.9911395586688565
ENSG00000266258	3.349039593096461e-14	2.6729946778251676
ENSG00000173207	3.349039593096461e-14	8.589897766367475
ENSG00000230852	3.429924736487274e-14	2.1149148867838456
ENSG00000182154	3.460749784154755e-14	8.819683187290691
ENSG00000132846	3.460749784154755e-14	8.61730096110242
ENSG00000047346	3.54428915728019e-14	8.929216655850528
ENSG00000213755	3.662404661646912e-14	4.469482502422147
ENSG00000153291	3.875613465493132e-14	6.995776278522992
ENSG00000090581	3.875613465493132e-14	8.835373527034116
ENSG00000173153	3.875613465493187e-14	8.822208770450603
ENSG00000220583	3.875613465493187e-14	6.729572036052193
ENSG00000145050	3.968997961390672e-14	8.929216655850528
ENSG00000173221	4.1010265847946186e-14	8.925159860718681
ENSG00000177731	4.137778373679441e-14	8.907401468219364
ENSG00000147324	4.137778373679441e-14	7.49853602728616
ENSG00000249348	4.137778373679441e-14	7.7181163337351935
ENSG00000268061	4.137778373679529e-14	7.600187062809045
ENSG00000271192	4.174854245268589e-14	5.564239221674614
ENSG00000005108	4.237375190818598e-14	6.835255487069262
ENSG00000255516	4.2753290849579367e-14	3.297171566304213
ENSG00000143603	4.378182700777152e-14	8.895231082823827
ENSG00000269696	4.378182700777152e-14	4.322659431082318
ENSG00000143653	4.5235924226504344e-14	8.378969902433639
ENSG00000176928	4.5235924226504344e-14	7.575534272114502
ENSG00000270012	4.632319824157393e-14	7.650361770939879
ENSG00000136891	4.743617956931643e-14	8.781640819132145
ENSG00000170989	4.828814486756791e-14	6.798531830445097
ENSG00000124357	4.828814486756791e-14	8.850606336373524
ENSG00000188419	5.0634357824875447e-14	8.682209683211953
ENSG00000154358	5.309266078173362e-14	8.779572766376255
ENSG00000153179	5.356649450071317e-14	8.619289703478376
ENSG00000260625	5.356649450071317e-14	6.30032313413376
ENSG00000229914	5.4044488770188475e-14	6.552368479252988
ENSG00000188342	5.485048923430019e-14	8.73747360308586
ENSG00000273002	5.5833313914927924e-14	6.981946833454993
ENSG00000074054	5.5833313914927924e-14	8.832847943874205
ENSG00000167186	5.666555495957351e-14	8.317731304897446
ENSG00000143195	5.717074605702076e-14	6.1157744252330115
ENSG00000235065	5.717074605702199e-14	7.795462967268899
ENSG00000138814	5.802259694480606e-14	8.81508955137489
ENSG00000242615	6.047478132604805e-14	5.465645404725886
ENSG00000169071	6.047478132604805e-14	8.469953174182674
ENSG00000174748	6.247277910924737e-14	8.941387041246065
ENSG00000183023	6.453569204715886e-14	8.444212898450639
ENSG00000253619	6.549539744531194e-14	4.553042928626404
ENSG00000166321	6.607794632483448e-14	7.894738367116462
ENSG00000244247	6.866179249271081e-14	3.6778194915033326
ENSG00000230516	6.927203829863964e-14	3.165207300586269
ENSG00000088881	6.927203829864063e-14	6.346467015605701
ENSG00000026103	6.927203829864063e-14	7.784564601702988
ENSG00000232324	7.050858203566787e-14	3.544370590067887
ENSG00000235670	7.155560369858662e-14	4.017471982027167
ENSG00000078061	7.219114338794873e-14	8.850606336373524
ENSG00000119383	7.219114338794976e-14	8.880535114268378
ENSG00000243926	7.391319227667624e-14	5.636928763838791
ENSG00000136383	7.634716154574007e-14	7.832374810395615
ENSG00000083067	7.679809636909393e-14	6.766357125150898
ENSG00000198795	7.702454535848915e-14	5.069245772280361
ENSG00000188153	7.816668094888735e-14	8.10943806642454
ENSG00000147853	7.816668094888735e-14	8.868364728872839
ENSG00000170899	8.266075812562198e-14	8.391545421582158
ENSG00000185834	8.339321094273013e-14	7.326454898323461
ENSG00000105894	8.413204773774983e-14	7.240356327314182
ENSG00000231500	8.689662317870935e-14	8.945443836377912
ENSG00000125459	8.740878770540383e-14	8.759288790717024
ENSG00000257543	8.740878770540383e-14	5.952613401846397
ENSG00000107223	8.818260725927065e-14	8.908932680191299
ENSG00000160293	9.02792251250801e-14	8.214498337372941
ENSG00000130811	9.324234234158453e-14	8.893699870851894
ENSG00000179085	9.324234234158586e-14	8.710607249134874
ENSG00000158710	9.545722377994234e-14	8.908932680191299
ENSG00000148335	9.858740036304307e-14	8.66950245703246
ENSG00000228798	1.0332138944555949e-13	4.6028390570475715
ENSG00000148399	1.085962974357464e-13	8.846549541241677
ENSG00000078177	1.101975391191234e-13	8.846549541241677
ENSG00000137070	1.1116940764208432e-13	8.597474515847212
ENSG00000117242	1.1214970576190572e-13	7.923023808237183
ENSG00000273382	1.1380246380759285e-13	6.208312305897879
ENSG00000111276	1.192539327227317e-13	8.880535114268378
ENSG00000095059	1.213637759185087e-13	8.85466313150537
ENSG00000183943	1.2207518254782643e-13	8.414100016873766
ENSG00000144040	1.2243242235673428e-13	8.646692898213319
ENSG00000156738	1.3247624866023874e-13	7.847024282993396
ENSG00000164741	1.3247624866024157e-13	8.139943803946439
ENSG00000258920	1.4799757946431625e-13	7.937667380141591
ENSG00000241978	1.4929647121778018e-13	6.2337283457442885
ENSG00000208028	1.5148624758550096e-13	7.562578530859063
ENSG00000179299	1.5281524278451592e-13	7.3655769311820904
ENSG00000166483	1.5281524278451592e-13	8.492992213607199
ENSG00000140988	1.5778705311492772e-13	8.93733024611422
ENSG00000165688	1.5778705311492772e-13	8.822208770450603
ENSG00000124785	1.6530393993247407e-13	7.25981066363212
ENSG00000241556	1.6530393993247407e-13	6.402742614618867
ENSG00000177600	1.6675205241638099e-13	8.93733024611422
ENSG00000008853	1.706749541860927e-13	8.637048095977692
ENSG00000204219	1.8035922278497807e-13	6.833614965628186
ENSG00000239815	1.8035922278497807e-13	6.163031179351542
ENSG00000170417	1.8459664301891875e-13	8.256545104012293
ENSG00000213402	1.8459664301891875e-13	8.692312015851602
ENSG00000235052	1.8621078664810098e-13	5.269690493239606
ENSG00000137876	1.9676083584532832e-13	8.908932680191299
ENSG00000180660	2.1277080572592966e-13	6.830982785747609
ENSG00000213523	2.1462688170164514e-13	8.75676320755711
ENSG00000102054	2.235012171876908e-13	8.874947107164598
ENSG00000136819	2.247980812396776e-13	8.831853572686226
ENSG00000167136	2.2675726176777812e-13	7.74811563662937
ENSG00000141736	2.2675726176777812e-13	7.981618012929786
ENSG00000100206	2.2873322825763983e-13	6.278636686840699
ENSG00000267687	2.320641920763546e-13	2.880654052910739
ENSG00000143499	2.3956109669085666e-13	8.705019242031094
ENSG00000260027	2.4164670323559774e-13	7.0524408410375505
ENSG00000171469	2.451624534137817e-13	8.738010443869817
ENSG00000158716	2.472959922589608e-13	8.462526594928388
ENSG00000101695	2.472959922589608e-13	7.3103146258749
ENSG00000150054	2.5307507928873665e-13	6.74786664979612
ENSG00000172379	2.696609782300593e-13	8.43883612695587
ENSG00000101888	2.7595342159542114e-13	8.596480144659234
ENSG00000081760	2.80767271851686e-13	8.682667213615973
ENSG00000234444	2.8239016086507875e-13	8.495315229890618
ENSG00000267373	2.848418001939774e-13	4.171420992343256
ENSG00000197565	2.9827486033438626e-13	7.906339097305778
ENSG00000230979	3.0086200017514634e-13	7.051288197327421
ENSG00000116990	3.1053829665333174e-13	7.478183203248963
ENSG00000144671	3.1053829665333174e-13	4.6100834837552735
ENSG00000171189	3.1053829665333285e-13	5.690025379051206
ENSG00000261438	3.1053829665333285e-13	3.4787877430454386
ENSG00000267169	3.1322995955866943e-13	7.53982136869096
ENSG00000269533	3.251612947217244e-13	4.136559704151782
ENSG00000123684	3.3081767202760015e-13	8.409251417430434
ENSG00000159259	3.3851020401088176e-13	7.869795461543093
ENSG00000250362	3.3851020401088176e-13	6.313100548382668
ENSG00000120280	3.3851020401088176e-13	8.698691827266867
ENSG00000222375	3.4637850042159693e-13	5.151123150199956
ENSG00000114942	3.493752277629597e-13	8.945443836377912
ENSG00000236552	3.574916552414846e-13	8.710607249134874
ENSG00000231327	3.689550983298234e-13	6.066700210877651
ENSG00000165684	3.689550983298286e-13	8.750180829265354
ENSG00000101746	3.689550983298286e-13	7.860742999627807
ENSG00000162869	3.721437027952609e-13	8.724308846502344
ENSG00000151553	3.7751833880709187e-13	8.750180829265354
ENSG00000165283	3.8406868357470265e-13	8.872421524004686
ENSG00000196642	4.078867263259032e-13	8.892705499663915
ENSG00000233585	4.1140572630995543e-13	5.4858631944898875
ENSG00000240342	4.1140572630995835e-13	8.38284259388347
ENSG00000156976	4.306837193269645e-13	8.941387041246065
ENSG00000118705	4.4444956912366323e-13	8.941387041246065
ENSG00000165168	4.521395433109587e-13	8.895231082823827
ENSG00000173581	4.521395433109619e-13	8.535883181209078
ENSG00000188906	4.732912082897914e-13	8.80291916597935
ENSG00000260063	4.883940342065334e-13	6.244773358643669
ENSG00000259560	4.925945384261808e-13	5.676879880499002
ENSG00000131943	4.925945384261808e-13	8.726834429662258
ENSG00000222222	4.925945384261843e-13	4.126204841978131
ENSG00000146276	4.996744121559658e-13	5.742143781738638
ENSG00000163249	5.039702376861313e-13	8.656337700448944
ENSG00000173295	5.083023535690474e-13	7.466790270937123
ENSG00000273230	5.112107406540827e-13	7.602104945339487
ENSG00000146904	5.112107406540863e-13	5.42442772919206
ENSG00000129474	5.156040104705567e-13	6.608907005591503
ENSG00000171827	5.44302367720001e-13	5.8557021389999315
ENSG00000013016	5.48974937917175e-13	8.66743440427657
ENSG00000102871	5.568502992640034e-13	8.812563968214976
ENSG00000213339	5.616286959251589e-13	8.866833516900904
ENSG00000239268	5.696823851622267e-13	4.558648017312074
ENSG00000057468	5.844660032153899e-13	6.385935307372081
ENSG00000198108	5.844660032153899e-13	8.712393424634339
ENSG00000249258	5.844660032154003e-13	2.744508590294196
ENSG00000196437	5.878020976742691e-13	7.634735264619164
ENSG00000158321	5.928413535425106e-13	6.24127813306086
ENSG00000262089	5.928413535425106e-13	5.722006697761711
ENSG00000149823	5.928413535425106e-13	8.88306069742829
ENSG00000239559	6.116844579292434e-13	7.185092585914159
ENSG00000168843	6.25756963433726e-13	6.353270614940802
ENSG00000167283	6.25756963433726e-13	8.896762294795762
ENSG00000155974	6.31115763290777e-13	8.62082091545031
ENSG00000249167	6.456273359310746e-13	3.5513693919708564
ENSG00000185686	6.511532846177541e-13	7.469456461312803
ENSG00000232940	6.511532846177634e-13	6.258901806930167
ENSG00000126768	6.661173649531798e-13	8.738010443869817
ENSG00000187243	6.661173649531798e-13	4.242423592686678
ENSG00000255438	6.872460094734864e-13	6.308573768749434
ENSG00000150873	6.931217547876245e-13	3.330647909808238
ENSG00000197180	6.970663116292087e-13	6.809164431823892
ENSG00000272677	7.191588679952195e-13	6.08653232112015
ENSG00000147408	7.25302573356811e-13	8.88864870453207
ENSG00000107242	7.763445330824442e-13	8.900819089927607
ENSG00000186056	7.829678708312968e-13	8.405731463082546
ENSG00000253051	7.829678708312968e-13	5.298055247361011
ENSG00000228487	7.896467179588243e-13	7.067703593503505
ENSG00000228205	8.077318399614414e-13	7.36831546078166
ENSG00000120256	8.523308254207652e-13	8.32257990434078
ENSG00000163961	8.595904944174379e-13	8.761356843472914
ENSG00000114270	8.792479138436792e-13	8.340998394120609
ENSG00000198000	8.792479138436792e-13	8.872421524004686
ENSG00000162607	8.867327411708715e-13	8.784166402292056
ENSG00000233217	9.069996591554292e-13	4.0313324911778325
ENSG00000137478	9.121370766080972e-13	8.900819089927607
ENSG00000155621	9.277214607143336e-13	8.19980236881749
ENSG00000270093	9.489081619257072e-13	4.854853622862845
ENSG00000164122	9.651094252832857e-13	5.983093857164957
ENSG00000196668	9.87134454689719e-13	7.393263932202208
ENSG00000158089	9.87134454689719e-13	6.098961376261371
ENSG00000139644	1.0651767661205296e-12	8.933273450982373
ENSG00000245954	1.0742136109632273e-12	7.658338088325418
ENSG00000182310	1.0833257553005602e-12	5.167438993051081
ENSG00000100678	1.0986816690367767e-12	7.3358222883473285
ENSG00000122026	1.1236969604241666e-12	8.933273450982373
ENSG00000100994	1.1590086124034516e-12	8.904875885059452
ENSG00000272841	1.168826755417934e-12	6.399897760375543
ENSG00000165138	1.1853721726271905e-12	8.86530230492897
ENSG00000198937	1.2123245280632996e-12	8.641641731893493
ENSG00000249353	1.2329329401665148e-12	7.769205767827878
ENSG00000106785	1.2503691492431366e-12	8.74612403413351
ENSG00000158714	1.28958577366978e-12	6.511117527671718
ENSG00000236914	1.28958577366978e-12	5.477636517886616
ENSG00000104738	1.3004892526257088e-12	8.695911280579425
ENSG00000260719	1.330009807516986e-12	8.376391922622686
ENSG00000215386	1.3487933323593617e-12	6.8838317627641255
ENSG00000123570	1.371677704664274e-12	6.9538772809730505
ENSG00000148824	1.4146269970243846e-12	8.134488512954977
ENSG00000227802	1.4345834140388949e-12	2.6454851682040768
ENSG00000204390	1.479465840671334e-12	7.246884698702097
ENSG00000152409	1.4919439852311331e-12	8.903344673087517
ENSG00000144354	1.5045254731903656e-12	5.516843166596984
ENSG00000198380	1.525726555145859e-12	8.88306069742829
ENSG00000158813	1.5385877482806713e-12	7.416509760422867
ENSG00000232995	1.5472209653048821e-12	7.1063084020162455
ENSG00000119900	1.5515553960811326e-12	8.790748780583813
ENSG00000255495	1.5866628302974422e-12	4.484306418652682
ENSG00000271147	1.6225500777929804e-12	8.005991263296934
ENSG00000172456	1.659234124576031e-12	7.932739470318324
ENSG00000162913	1.673199596054524e-12	6.3133398125770555
ENSG00000165891	1.6872804815114544e-12	8.355034265395545
ENSG00000149295	1.7254008939313254e-12	5.660594052370671
ENSG00000231969	1.749654299019029e-12	4.012126184957893
ENSG00000176871	1.7496542990190664e-12	8.593954561499322
ENSG00000111602	1.779200584327689e-12	8.795799946903637
ENSG00000175283	1.8041963101138616e-12	8.695374439795467
ENSG00000065320	1.8193589252535573e-12	4.336513238067554
ENSG00000263164	1.8193589252535573e-12	3.780438143745459
ENSG00000145194	1.8193589252535573e-12	8.454413004664696
ENSG00000102265	1.8193589252535573e-12	8.86530230492897
ENSG00000197647	1.8604069726328417e-12	7.998461344621062
ENSG00000271553	1.8604069726328417e-12	7.0628319740998595
ENSG00000128165	1.8604069726328684e-12	8.828791148742358
ENSG00000272663	1.9023640542796886e-12	5.248936183525948
ENSG00000164056	1.9023640542796886e-12	8.039703744447824
ENSG00000112218	1.918336335763816e-12	8.151762461321379
ENSG00000136521	1.96157565506125e-12	8.88864870453207
ENSG00000203761	2.005771576005239e-12	7.910546062663073
ENSG00000167992	2.022595891422283e-12	7.23390438064679
ENSG00000069329	2.068141110622649e-12	8.834379155846138
ENSG00000119906	2.085478921655258e-12	8.758294419529046
ENSG00000244398	2.085478921655258e-12	8.345873907292836
ENSG00000067057	2.085478921655258e-12	6.614539204078344
ENSG00000118197	2.1803854375508817e-12	8.764876797820804
ENSG00000107104	2.1803854375508817e-12	8.917046270454989
ENSG00000243452	2.1803854375508817e-12	8.679684100052041
ENSG00000249948	2.2294162201085214e-12	8.596532541310276
ENSG00000256917	2.248080494071249e-12	5.33244393214421
ENSG00000250137	2.248080494071249e-12	4.654887343387008
ENSG00000242247	2.2858704515910703e-12	8.896762294795762
ENSG00000158458	2.2986051655418817e-12	8.41078262940237
ENSG00000266088	2.3897193773681216e-12	3.197085990610101
ENSG00000118181	2.3897193773681725e-12	8.93733024611422
ENSG00000127920	2.423111977281853e-12	7.436348818332218
ENSG00000168556	2.423111977281853e-12	8.45574164976014
ENSG00000215595	2.4433669802445672e-12	6.232618333557263
ENSG00000146374	2.4981965006591244e-12	4.599154583116946
ENSG00000189343	2.6552822786013546e-12	8.912989475323146
ENSG00000198918	2.6774408185088957e-12	8.921103065586836
ENSG00000172216	2.7147757827372736e-12	8.778578395188276
ENSG00000185666	2.7147757827372833e-12	3.835302110540779
ENSG00000136758	2.7374215817739007e-12	8.900819089927607
ENSG00000170469	2.7374215817739007e-12	8.245958327239729
ENSG00000162409	2.7602527989883885e-12	3.377652461735375
ENSG00000254650	2.8220538912650175e-12	5.640572867338454
ENSG00000236719	2.8220538912650175e-12	5.555148195931969
ENSG00000105146	2.8613672358368152e-12	6.8261956397749115
ENSG00000251535	2.8852127773988726e-12	2.923891050055043
ENSG00000226851	2.8852127773988726e-12	6.0896039444308
ENSG00000258449	2.8852127773988726e-12	5.27432140968305
ENSG00000008226	2.925389553201881e-12	8.5949489326873
ENSG00000181191	2.949758698358707e-12	8.644704155837362
ENSG00000065970	2.999096318284048e-12	8.701499287683204
ENSG00000116147	3.0157215116189255e-12	5.364654954669519
ENSG00000168028	3.040829061174519e-12	8.941387041246065
ENSG00000040341	3.040829061174519e-12	8.718183998614608
ENSG00000101134	3.066141772763088e-12	4.165907609498489
ENSG00000159840	3.1087900110419477e-12	8.610639272430728
ENSG00000151414	3.1087900110419477e-12	8.846549541241677
ENSG00000078725	3.16073702483484e-12	4.258097540175244
ENSG00000233560	3.160737024834885e-12	5.065054297510799
ENSG00000142279	3.178241310335805e-12	5.561672875874352
ENSG00000188227	3.2046762950176572e-12	5.453233822552176
ENSG00000203801	3.2313270715584343e-12	6.198845345951482
ENSG00000134339	3.2313270715584343e-12	4.353628569811221
ENSG00000167526	3.3034639679067752e-12	8.945443836377912
ENSG00000165804	3.330920859764924e-12	8.23271426027628
ENSG00000196154	3.4052390619348006e-12	8.74612403413351
ENSG00000166562	3.558791057307528e-12	8.925159860718681
ENSG00000102007	3.618108196992975e-12	8.872421524004686
ENSG00000162998	3.6181081969930006e-12	8.899287877955674
ENSG00000119969	3.668279540882813e-12	8.311201323256729
ENSG00000172955	3.749977418633824e-12	6.216406935064419
ENSG00000244436	3.812420223867247e-12	2.7916414931001077
ENSG00000107262	3.865234515048025e-12	8.876478319136533
ENSG00000162840	3.865234515048025e-12	4.636569100323605
ENSG00000047230	3.897267072767906e-12	8.386441858611294
ENSG00000260660	3.897267072767906e-12	6.333598078714349
ENSG00000147536	3.897267072767906e-12	7.384607935307383
ENSG00000114023	3.9295601329512075e-12	8.751712041237289
ENSG00000171097	4.0169643718372474e-12	8.495315229890618
ENSG00000269656	4.197535334798353e-12	4.440226795557916
ENSG00000255031	4.232268337018579e-12	7.942868716686866
ENSG00000139239	4.267283352455478e-12	8.156577127308145
ENSG00000103707	4.326274511330109e-12	8.52950336979381
ENSG00000067445	4.3620525821203706e-12	7.561112496237374
ENSG00000082512	4.3981209813925746e-12	8.619826544262331
ENSG00000157404	4.422329014093482e-12	8.728365641634191
ENSG00000068308	4.595485242196853e-12	8.840961534137898
ENSG00000070610	4.658925225453437e-12	8.900819089927607
ENSG00000158427	4.6974009097464424e-12	7.715440245503638
ENSG00000140374	4.6974009097464756e-12	8.84601270045772
ENSG00000187479	4.801533675716366e-12	8.281979473446249
ENSG00000225938	4.841164672832789e-12	2.7330423294166337
ENSG00000155761	4.948423313044478e-12	6.5791522224546775
ENSG00000136930	4.989243607623558e-12	8.86277672176906
ENSG00000206120	5.058012902885163e-12	6.087032897715053
ENSG00000138640	5.0997200442180815e-12	8.872421524004686
ENSG00000188636	5.141764598980954e-12	8.104682991556677
ENSG00000186187	5.169983074278829e-12	7.546515536938726
ENSG00000223387	5.212595939817415e-12	4.324370532289751
ENSG00000226029	5.212595939817433e-12	6.309110406949438
ENSG00000142676	5.25555339877325e-12	8.933273450982373
ENSG00000178922	5.327922353628001e-12	8.640365483449091
ENSG00000213967	5.327922353628001e-12	6.1015586400456066
ENSG00000232573	5.371812136919126e-12	8.497049008739044
ENSG00000171735	5.371812136919164e-12	8.468651442816121
ENSG00000107331	5.416056630835495e-12	8.787228826235923
ENSG00000115841	5.4905933400038844e-12	8.397415305942362
ENSG00000140750	5.4905933400038844e-12	8.50462575821878
ENSG00000213930	5.611950627608226e-12	8.74612403413351
ENSG00000137824	5.658134892657236e-12	8.860251138609149
ENSG00000260093	5.704692032612983e-12	3.567887955076431
ENSG00000105649	5.783123899647299e-12	7.581369339969607
ENSG00000179862	5.783123899647402e-12	6.581490551376166
ENSG00000268798	5.959417039246994e-12	6.262612070604263
ENSG00000239552	6.008405178263013e-12	3.2027487279875446
ENSG00000223722	6.008405178263013e-12	4.994580911285462
ENSG00000109466	6.008405178263013e-12	8.548053566604615
ENSG00000250493	6.0909314980829e-12	5.829767937027918
ENSG00000214717	6.140980043086877e-12	8.623883339394178
ENSG00000170915	6.140980043086877e-12	6.984437522077668
ENSG00000225697	6.1914320126276685e-12	8.782635190320123
ENSG00000089177	6.1914320126276685e-12	8.403126569542698
ENSG00000145431	6.1914320126276685e-12	6.851179451739181
ENSG00000184305	6.225292356264874e-12	8.08754075022125
ENSG00000224738	6.2764237931432675e-12	4.905526469722015
ENSG00000181798	6.2764237931432675e-12	7.171576857881644
ENSG00000166348	6.3279672065280005e-12	8.39282167002656
ENSG00000104979	6.3279672065280675e-12	8.856194343477304
ENSG00000131187	6.3279672065280675e-12	8.054259220591685
ENSG00000181418	6.379925848941683e-12	7.49857407270941
ENSG00000259331	6.414797244231193e-12	1.9547846975078664
ENSG00000260591	6.46745523119071e-12	6.930550012104444
ENSG00000269243	6.46745523119071e-12	7.270746033620378
ENSG00000131153	6.520537243940107e-12	7.967393591159955
ENSG00000144895	6.609958643203464e-12	8.900819089927607
ENSG00000144868	6.664187817869175e-12	8.50462575821878
ENSG00000247735	6.810941916770713e-12	5.578558428979404
ENSG00000136928	6.810941916770713e-12	4.103989654985905
ENSG00000272121	6.923083638239878e-12	7.080380445148823
ENSG00000170890	6.923083638239878e-12	3.8570668468953824
ENSG00000102409	7.017917156983832e-12	8.739004815057795
ENSG00000260359	7.056206375023253e-12	8.83996716294992
ENSG00000182185	7.0754277623443355e-12	7.466470348257449
ENSG00000148498	7.172307858347131e-12	8.161489057282935
ENSG00000234741	7.231059316401575e-12	8.904875885059452
ENSG00000178209	7.231059316401627e-12	8.929216655850528
ENSG00000207146	7.330029250642501e-12	3.8032853052780573
ENSG00000125841	7.614268668609336e-12	8.19313511429862
ENSG00000120798	7.845159418289394e-12	8.710404682258385
ENSG00000137038	7.845159418289533e-12	8.734948019925948
ENSG00000187742	7.845159418289533e-12	8.904875885059452
ENSG00000250659	8.082914327809439e-12	7.163284613135025
ENSG00000107518	8.082914327809439e-12	4.962415372463854
ENSG00000150867	8.082914327809439e-12	8.819683187290691
ENSG00000172296	8.082914327809439e-12	6.271799664049127
ENSG00000147251	8.1268954888579e-12	8.76334558584887
ENSG00000228510	8.510337343938072e-12	5.05285070599871
ENSG00000068394	8.579821631013206e-12	8.558437776500687
ENSG00000120217	8.6968673611525e-12	8.559432147688666
ENSG00000261645	8.6968673611525e-12	7.39057676615524
ENSG00000172661	8.767845080858714e-12	8.619826544262331
ENSG00000204682	8.887405938805335e-12	3.7796819107695225
ENSG00000102921	8.95990852607462e-12	8.81508955137489
ENSG00000125462	8.95990852607462e-12	7.7804872699568275
ENSG00000230629	9.082037440186968e-12	7.646290959426438
ENSG00000119403	9.082037440187098e-12	8.583315388075718
ENSG00000132640	9.10665843057529e-12	8.879003902296445
ENSG00000232176	9.156096977069666e-12	5.098131321049961
ENSG00000122406	9.230748775523567e-12	8.93733024611422
ENSG00000170832	9.230748775523633e-12	8.50462575821878
ENSG00000089220	9.230748775523633e-12	8.917046270454989
ENSG00000134779	9.230748775523633e-12	8.682667213615973
ENSG00000137106	9.30599747507303e-12	8.834379155846138
ENSG00000105676	9.30599747507303e-12	8.75676320755711
ENSG00000180332	9.356497193701622e-12	3.4858549122035174
ENSG00000165359	9.356497193701754e-12	8.846549541241677
ENSG00000185630	9.509614524299416e-12	5.678146951412096
ENSG00000150625	9.561197720432656e-12	6.333952240995191
ENSG00000226957	9.639087476435744e-12	2.8625932177371394
ENSG00000197747	1.0010879653386815e-11	8.782635190320123
ENSG00000272129	1.0229609605118772e-11	6.14542063354017
ENSG00000011021	1.031283600694112e-11	8.596937675063257
ENSG00000197992	1.0538033343462023e-11	4.469827274200919
ENSG00000134109	1.0538033343462023e-11	8.933273450982373
ENSG00000140443	1.076805152197799e-11	8.525244007785474
ENSG00000169184	1.0826321119788846e-11	8.073759842473844
ENSG00000154153	1.0943789543913313e-11	5.463712480177751
ENSG00000264920	1.1002991592625745e-11	7.479313393434602
ENSG00000131089	1.1581307247773288e-11	8.78010960716021
ENSG00000040199	1.1675304750186953e-11	8.812563968214976
ENSG00000101049	1.1675304750186953e-11	6.4145729794046575
ENSG00000136925	1.192963773901246e-11	8.614238537158553
ENSG00000144847	1.202640671076355e-11	8.504842676323062
ENSG00000143514	1.2387856742049884e-11	8.747118405321485
ENSG00000254754	1.2555653502460692e-11	2.7275429963693805
ENSG00000127080	1.2555653502460692e-11	8.093375270318143
ENSG00000107959	1.3037431219024575e-11	8.845018329269742
ENSG00000242732	1.3320823445440208e-11	7.946030368085637
ENSG00000145700	1.3320823445440208e-11	7.57129948690603
ENSG00000166913	1.3428645446312754e-11	8.892705499663915
ENSG00000258847	1.3610253487988037e-11	3.852582479485315
ENSG00000135404	1.401831018652443e-11	8.929216655850528
ENSG00000229727	1.401831018652443e-11	5.323233091941986
ENSG00000143882	1.401831018652443e-11	8.09355380815298
ENSG00000255353	1.401831018652443e-11	5.610132888231143
ENSG00000180815	1.4131664785718958e-11	5.248669979336257
ENSG00000021826	1.4555039680978522e-11	7.970869934237418
ENSG00000136938	1.4555039680978522e-11	8.880535114268378
ENSG00000101444	1.4555039680978522e-11	8.89117428769198
ENSG00000269890	1.4870735434837103e-11	6.435405136140305
ENSG00000242083	1.4950702549482444e-11	5.2896026808360626
ENSG00000164334	1.5193142119834847e-11	3.9380609735143515
ENSG00000198890	1.5986576044072608e-11	8.202407262357337
ENSG00000189143	1.5986576044072608e-11	5.708032980616163
ENSG00000038002	1.5986576044072608e-11	8.88306069742829
ENSG00000136044	1.5986576044072608e-11	8.749186458077377
ENSG00000198453	1.5986576044072608e-11	7.83628031626771
ENSG00000204262	1.6115513976496267e-11	7.8765804067113425
ENSG00000269946	1.6115513976496267e-11	4.936944305763982
ENSG00000099139	1.6115513976496267e-11	6.1448770114191715
ENSG00000149269	1.6332679798581986e-11	8.866833516900904
ENSG00000241852	1.646435374471022e-11	7.65335890088541
ENSG00000104626	1.659706828494356e-11	8.39302423690305
ENSG00000260618	1.668612672642361e-11	8.434383992532997
ENSG00000101310	1.6956122497947674e-11	8.884591909400223
ENSG00000170049	1.7092721898530385e-11	6.448537462772745
ENSG00000072778	1.718438692527263e-11	8.93733024611422
ENSG00000185112	1.732278877454966e-11	7.7141203857888065
ENSG00000187446	1.7697225064282207e-11	8.860251138609149
ENSG00000119711	1.7839674667464314e-11	8.741072867813685
ENSG00000105063	1.8225058522198166e-11	8.88306069742829
ENSG00000175643	1.8371671723199284e-11	7.566394713691167
ENSG00000104447	1.8371671723199284e-11	6.927694383651841
ENSG00000145626	1.8618600474851974e-11	3.652574352173044
ENSG00000135253	1.891921223722255e-11	8.502637015842824
ENSG00000176732	1.891921223722255e-11	6.088995491670136
ENSG00000173166	1.902046954219932e-11	7.7731917031142075
ENSG00000126249	1.9173352361175783e-11	8.074551646785332
ENSG00000183955	1.9173352361175987e-11	8.749186458077379
ENSG00000253284	1.9327439613933125e-11	2.172249947963145
ENSG00000099800	1.9327439613933193e-11	8.765668602132292
ENSG00000124635	1.9482740589187582e-11	8.578976715687448
ENSG00000100266	1.9902881674029466e-11	8.592423349527389
ENSG00000117090	2.0062713572453234e-11	8.896762294795762
ENSG00000125652	2.0495108568623118e-11	8.856194343477304
ENSG00000171496	2.0769980395426594e-11	3.6665217566241646
ENSG00000169857	2.0769980395426594e-11	8.762351214660892
ENSG00000198242	2.093663459144083e-11	8.912989475323146
ENSG00000105364	2.1104599334796802e-11	8.68067847124002
ENSG00000145425	2.1387480334887095e-11	8.93733024611422
ENSG00000236204	2.1558989396469945e-11	6.491016251967053
ENSG00000197816	2.15589893964701e-11	8.16933675013868
ENSG00000136848	2.167407697079181e-11	8.6583264428249
ENSG00000167779	2.2022964869898323e-11	5.8395737626449575
ENSG00000259026	2.24967236215626e-11	4.528920807152664
ENSG00000272016	2.2676946475326845e-11	6.720382061982556
ENSG00000058404	2.4363945121350284e-11	7.049429708101948
ENSG00000238961	2.508597172056995e-11	4.430505030441611
ENSG00000120802	2.528650078887469e-11	8.839430322165963
ENSG00000264349	2.528650078887469e-11	4.722280294139851
ENSG00000160055	2.562421245572399e-11	8.240704594043414
ENSG00000017621	2.5828957060215933e-11	7.232316660057132
ENSG00000156535	2.6173766544966574e-11	6.976717200066381
ENSG00000183617	2.638281339014653e-11	8.771996016896516
ENSG00000108061	2.659349628359754e-11	8.7542376243972
ENSG00000140464	2.6948304178286413e-11	8.858719926637214
ENSG00000250220	2.716341138278584e-11	5.771626106980371
ENSG00000136021	2.7163411382786227e-11	8.903344673087517
ENSG00000143815	2.7380201041394105e-11	8.834379155846138
ENSG00000101997	2.796663036944136e-11	8.61423853715855
ENSG00000110092	2.8414512886854765e-11	8.796336787687592
ENSG00000268592	2.8565363310772034e-11	4.4389727447926
ENSG00000107864	2.8565363310772034e-11	8.600536939791079
ENSG00000166200	2.8565363310772034e-11	8.879003902296445
ENSG00000267868	2.8565363310772034e-11	3.4820150917210557
ENSG00000089060	2.8565363310772034e-11	8.575659328216048
ENSG00000118985	2.8565363310772034e-11	8.93733024611422
ENSG00000111452	2.8793111571814458e-11	7.035251695410572
ENSG00000246334	2.917665240242454e-11	7.817612428807529
ENSG00000149256	2.9409175357365445e-11	7.997422625975218
ENSG00000099821	2.9409175357365445e-11	8.84808075321361
ENSG00000177932	2.940917535736555e-11	6.035582306203901
ENSG00000222020	2.9643513964459655e-11	7.339028316972842
ENSG00000106004	3.15852730322678e-11	6.7511764292283445
ENSG00000147044	3.15852730322678e-11	8.692848856635557
ENSG00000175505	3.15852730322678e-11	7.378927720476369
ENSG00000163584	3.183658939443402e-11	8.884591909400223
ENSG00000212978	3.183658939443447e-11	8.15024971254392
ENSG00000232519	3.208986489397008e-11	4.345735110177618
ENSG00000259420	3.3918918636060067e-11	3.6128889449332533
ENSG00000147955	3.418841466245198e-11	8.874947107164598
ENSG00000164258	3.418841466245198e-11	8.747655246105444
ENSG00000148384	3.418841466245198e-11	8.812563968214976
ENSG00000188971	3.4460008396710996e-11	8.616764120318463
ENSG00000148300	3.446000839671124e-11	8.712675301890766
ENSG00000115286	3.446000839671124e-11	8.777584024000298
ENSG00000164924	3.5194635685417433e-11	8.925159860718681
ENSG00000136631	3.5194635685417433e-11	8.736479231897881
ENSG00000144460	3.5474058601471113e-11	6.329683722375639
ENSG00000118162	3.5944601142983934e-11	8.34885702085677
ENSG00000177239	3.622985629371611e-11	8.870890312032751
ENSG00000147485	3.622985629371611e-11	7.276065060815031
ENSG00000160404	3.651732910235179e-11	8.692848856635557
ENSG00000250156	3.700142444831822e-11	4.033727167364726
ENSG00000236801	3.700142444831822e-11	7.063500856760986
ENSG00000167114	3.749180572636655e-11	8.767939221764673
ENSG00000204673	3.778908491477887e-11	8.784166402292056
ENSG00000145476	3.8088673180835205e-11	8.686803319127756
ENSG00000179195	3.8390588070990604e-11	8.880535114268378
ENSG00000211448	3.951780197761889e-11	7.608667741402468
ENSG00000165271	3.972620526252555e-11	8.884591909400223
ENSG00000055732	4.067742216730636e-11	3.4013432167374376
ENSG00000089280	4.12154805562418e-11	8.925159860718681
ENSG00000234498	4.121548055624238e-11	6.324268761193025
ENSG00000117407	4.176050958590155e-11	8.260988569702644
ENSG00000140367	4.209090961110435e-11	8.860251138609149
ENSG00000144026	4.242387011236041e-11	8.691317644663624
ENSG00000231007	4.242387011236041e-11	6.230302894040402
ENSG00000163682	4.275941050002683e-11	8.93733024611422
ENSG00000137563	4.332443073571864e-11	8.821671929666646
ENSG00000095002	4.332443073571864e-11	8.60944233436626
ENSG00000198342	4.366694681183178e-11	7.479007487136524
ENSG00000035403	4.424371084298489e-11	8.539685012813393
ENSG00000125962	4.424371084298489e-11	8.510750606106516
ENSG00000169255	4.459334442416605e-11	6.590439311614772
ENSG00000108387	4.459334442416605e-11	6.970501928907101
ENSG00000260855	4.459334442416605e-11	4.278543484602258
ENSG00000138796	4.494568420468512e-11	8.705019242031094
ENSG00000169116	4.553898666540596e-11	8.917046270454989
ENSG00000172568	4.6504264470535824e-11	6.4288842280874645
ENSG00000254369	4.6504264470535824e-11	4.8503356098012915
ENSG00000169189	4.6871387063778935e-11	8.689328902287667
ENSG00000262468	4.6871387063778935e-11	8.02905021979643
ENSG00000156042	4.7489576528256574e-11	8.179975923562283
ENSG00000135502	4.786431636144886e-11	5.996881036733974
ENSG00000147852	4.824195233904597e-11	7.041106512739711
ENSG00000185615	4.862250635322121e-11	5.5565135040761
ENSG00000244313	4.8877841044845304e-11	8.553844140584886
ENSG00000006453	4.926330754206853e-11	6.3859716944057645
ENSG00000120306	4.965175124826339e-11	8.673101721760284
ENSG00000224858	5.030583460544503e-11	5.612885916249411
ENSG00000198056	5.1774668717033177e-11	8.423489855581863
ENSG00000186310	5.2182497261587146e-11	5.806176029172147
ENSG00000101577	5.2182497261587146e-11	8.566014525980423
ENSG00000185567	5.2182497261587146e-11	5.086075990214968
ENSG00000189233	5.259347184764438e-11	8.797867999659527
ENSG00000136895	5.328548523954093e-11	8.463855240023829
ENSG00000198785	5.328548523954093e-11	6.765683770749971
ENSG00000092841	5.483945719343029e-11	8.929216655850528
ENSG00000092096	5.643778958814166e-11	8.468421962210737
ENSG00000234719	5.7179302493238733e-11	7.78704347070713
ENSG00000228649	5.762878141095708e-11	7.7298672341499595
ENSG00000119737	5.8081720271967136e-11	7.266504799960326
ENSG00000267166	5.930667119252806e-11	7.068173803056721
ENSG00000257221	6.05569126477931e-11	7.890164313429433
ENSG00000138172	6.05569126477931e-11	7.988109949147256
ENSG00000148730	6.05569126477931e-11	8.864307933740994
ENSG00000196152	6.055691264779332e-11	8.409251417430434
ENSG00000073670	6.103237727572847e-11	6.978803734819494
ENSG00000260144	6.135138280439806e-11	6.020928086156338
ENSG00000205771	6.151149734777787e-11	6.590358399693445
ENSG00000100360	6.412968438877139e-11	8.721783263342434
ENSG00000101443	6.547939439153687e-11	5.750686113149968
ENSG00000258422	6.547939439153687e-11	4.527374912403698
ENSG00000236133	6.633704825008094e-11	4.15359032203673
ENSG00000169740	6.685691074784106e-11	8.510750606106516
ENSG00000237840	6.738076214924365e-11	6.492262672226443
ENSG00000125743	6.738076214924365e-11	8.872421524004686
ENSG00000260219	6.738076214924365e-11	6.62679851100162
ENSG00000139187	6.738076214924365e-11	6.316348073119634
ENSG00000117020	6.738076214924365e-11	8.077077229945244
ENSG00000159788	6.826279342926652e-11	8.292114285661969
ENSG00000145087	6.879742880982631e-11	5.640528133902139
ENSG00000140297	6.879742880982631e-11	6.0796755948860275
ENSG00000226856	7.079306830314856e-11	5.357417423035523
ENSG00000144645	7.134710035574516e-11	8.908932680191299
ENSG00000213096	7.171881148209173e-11	8.006712207762906
ENSG00000109927	7.284535941151708e-11	8.631996929657868
ENSG00000055070	7.341511289706728e-11	8.745129662945532
ENSG00000181218	7.437441334988374e-11	5.904819811466335
ENSG00000160446	7.712622553122198e-11	8.70555608281505
ENSG00000206077	7.712622553122198e-11	7.8839021926635455
ENSG00000164615	7.874319189598489e-11	8.830322360714293
ENSG00000167748	7.935807254069398e-11	3.9569599355444636
ENSG00000147454	8.039333629602674e-11	8.687797690315735
ENSG00000173320	8.102082954073191e-11	6.817488150584467
ENSG00000147027	8.102082954073191e-11	4.893622576904057
ENSG00000161243	8.165311743270935e-11	4.435567144091123
ENSG00000136936	8.207732406228206e-11	8.559968988472622
ENSG00000140548	8.207732406228206e-11	8.685272107155821
ENSG00000154548	8.271768274914097e-11	6.773922772705156
ENSG00000196754	8.271768274914156e-11	4.002768925703246
ENSG00000162836	8.271768274914156e-11	8.676084835324216
ENSG00000184863	8.379583354399114e-11	8.921103065586836
ENSG00000215301	8.379583354399114e-11	8.941387041246065
ENSG00000243056	8.444931546073526e-11	5.593703157161569
ENSG00000173064	8.510778607517e-11	8.86277672176906
ENSG00000272717	8.621642433089874e-11	6.057406922140512
ENSG00000268362	8.621642433089874e-11	6.475136544199798
ENSG00000066697	8.688838088188821e-11	8.575659328216048
ENSG00000182087	8.688838088188821e-11	8.925159860718681
ENSG00000132824	8.688838088188944e-11	8.874947107164598
ENSG00000269620	8.688838088188944e-11	3.9184273394786486
ENSG00000160789	8.688838088188944e-11	8.921103065586836
ENSG00000166068	8.688838088188944e-11	8.602323115290545
ENSG00000101940	8.688838088188944e-11	8.787686356639945
ENSG00000111450	8.870543203178282e-11	8.58936092558352
ENSG00000135116	8.939637353742913e-11	5.943401408665083
ENSG00000205078	9.055966893988182e-11	7.629810269252015
ENSG00000204186	9.055966893988182e-11	8.797867999659527
ENSG00000123989	9.126474605462888e-11	8.929216655850528
ENSG00000248757	9.173778023088967e-11	3.6826928573218285
ENSG00000101945	9.389630670400371e-11	8.040847951015056
ENSG00000131373	9.389630670400371e-11	8.659400124392812
ENSG00000224545	9.785710880590219e-11	2.8818871298957434
ENSG00000234377	9.785710880590219e-11	5.613084764449659
ENSG00000228925	9.938419162624614e-11	6.598561292612966
ENSG00000178162	9.989838450644332e-11	6.3309623156101695
ENSG00000225988	1.0145663855132198e-10	6.82177983491514
ENSG00000228643	1.0357137183718693e-10	5.155443546285451
ENSG00000132704	1.0437547031512156e-10	8.88864870453207
ENSG00000229414	1.0572923451006376e-10	2.883799756841238
ENSG00000172362	1.0654972718700272e-10	3.4531815665762275
ENSG00000232633	1.0654972718700272e-10	4.951871429973725
ENSG00000124098	1.0654972718700386e-10	8.658863283608856
ENSG00000101003	1.0737645154475656e-10	7.968335565696893
ENSG00000154479	1.0737645154475656e-10	6.28835263065229
ENSG00000095585	1.0876829943822134e-10	8.838435950977985
ENSG00000008086	1.0961186866129253e-10	8.00782983544744
ENSG00000136874	1.1103206953834331e-10	8.782635190320123
ENSG00000094975	1.1422020854520383e-10	8.896762294795762
ENSG00000250519	1.1422020854520383e-10	4.967736587999194
ENSG00000273314	1.1422020854520383e-10	6.75535850266458
ENSG00000137802	1.1510514023536556e-10	8.743598450973597
ENSG00000136802	1.1510514023536556e-10	8.831316731902271
ENSG00000131127	1.1569881918922491e-10	8.22903856985576
ENSG00000185339	1.1599678152477996e-10	8.734490489521928
ENSG00000223807	1.1659496114150594e-10	3.3657696973444495
ENSG00000162267	1.174978957490191e-10	6.611260184906131
ENSG00000136710	1.1749789574901994e-10	8.665445661900613
ENSG00000144426	1.2086758794492236e-10	8.512202507698515
ENSG00000138326	1.218028927794636e-10	8.933273450982373
ENSG00000165175	1.218028927794649e-10	8.560760792784109
ENSG00000187151	1.218028927794649e-10	4.652546914753667
ENSG00000271334	1.233774991870741e-10	2.8374775949411544
ENSG00000263331	1.2433180765372393e-10	5.971291366377974
ENSG00000215086	1.2497202290641733e-10	4.684219825862959
ENSG00000148175	1.252933393369469e-10	8.88864870453207
ENSG00000235609	1.259383997232927e-10	6.011536270584803
ENSG00000104205	1.269120890097322e-10	8.434181425656506
ENSG00000272094	1.278931448330656e-10	5.927945497201436
ENSG00000144036	1.278931448330665e-10	8.421958643609928
ENSG00000213293	1.2954475604032615e-10	3.8091676015649134
ENSG00000236423	1.30545723265563e-10	7.40832254227451
ENSG00000240907	1.30545723265563e-10	4.699300860401287
ENSG00000170522	1.322308476591826e-10	7.899536023789249
ENSG00000065183	1.3325212103881143e-10	8.79128562136777
ENSG00000033867	1.3325212103881238e-10	8.04090345055144
ENSG00000227487	1.3706325773262653e-10	5.020185422287508
ENSG00000164236	1.3706325773262653e-10	5.235740421854993
ENSG00000233086	1.3918680947715665e-10	6.613937077709954
ENSG00000125648	1.3990178925644793e-10	8.86277672176906
ENSG00000136933	1.4098100282325643e-10	8.716195256238654
ENSG00000155495	1.4098100282325643e-10	8.603769451035367
ENSG00000171530	1.4098100282325643e-10	8.827796777554383
ENSG00000120158	1.4279782335335442e-10	8.698436863739335
ENSG00000178722	1.4389889254801514e-10	5.333676805233942
ENSG00000139211	1.4389889254801514e-10	8.540679384001372
ENSG00000171617	1.4500826861194946e-10	7.563806679652029
ENSG00000230067	1.468758549261057e-10	4.791960741548043
ENSG00000237301	1.4687585492610675e-10	5.2412396037658695
ENSG00000259660	1.4687585492610675e-10	5.4449189144112955
ENSG00000163625	1.4800768317645663e-10	8.46969821065514
ENSG00000153250	1.4800768317645663e-10	8.88864870453207
ENSG00000173578	1.4914804495996942e-10	8.618832173074352
ENSG00000258994	1.4991305802284249e-10	5.5718556264671735
ENSG00000166682	1.510677822674281e-10	7.1626060526600375
ENSG00000262703	1.5223120866972895e-10	3.7073372067454318
ENSG00000049768	1.5223120866972895e-10	5.019277139890757
ENSG00000236305	1.522312086697295e-10	5.964009744562892
ENSG00000069275	1.5340340129826714e-10	8.85466313150537
ENSG00000140400	1.5418976502323393e-10	8.908932680191299
ENSG00000257241	1.5537671165424605e-10	3.228823305881014
ENSG00000248544	1.5537671165424605e-10	6.309758982867104
ENSG00000116251	1.5537671165424605e-10	8.912989475323146
ENSG00000139722	1.5537671165424825e-10	8.929216655850528
ENSG00000227373	1.5980583194680248e-10	5.4704944331604235
ENSG00000169016	1.5980583194680248e-10	8.663456919524657
ENSG00000169679	1.5980583194680248e-10	8.639573679137603
ENSG00000185668	1.5980583194680248e-10	3.358689943705557
ENSG00000166946	1.606242940286594e-10	8.892705499663915
ENSG00000251478	1.606242940286594e-10	2.823590765643023
ENSG00000142937	1.6103506177470503e-10	8.93733024611422
ENSG00000133135	1.6103506177470617e-10	3.849186788160352
ENSG00000198363	1.64358416724515e-10	8.80291916597935
ENSG00000254966	1.664694938076397e-10	4.980460789493548
ENSG00000101868	1.6774885080090714e-10	8.567008897168401
ENSG00000204131	1.6903782647547747e-10	6.321764690563588
ENSG00000118308	1.699025221675498e-10	8.899287877955674
ENSG00000101439	1.712076862081925e-10	8.899287877955674
ENSG00000135318	1.712076862081925e-10	6.857998856837487
ENSG00000235673	1.725226584331777e-10	4.9549307589653395
ENSG00000080839	1.725226584331777e-10	8.622352127422245
ENSG00000188868	1.7607775133410838e-10	7.128763769852954
ENSG00000265452	1.7742930681819818e-10	5.245204998697245
ENSG00000137634	1.7742930681820007e-10	8.77804155440432
ENSG00000232070	1.7970448850129923e-10	5.262483926151787
ENSG00000100373	1.8247240504050145e-10	3.997863785569745
ENSG00000164647	1.8247240504050145e-10	6.038121186510919
ENSG00000003393	1.8481082822014613e-10	8.656337700448944
ENSG00000163995	1.8622792842858268e-10	5.358003949455775
ENSG00000177084	1.8622792842858268e-10	8.763882426632826
ENSG00000232860	1.8622792842858268e-10	6.942492682547536
ENSG00000205022	1.8861342078827036e-10	6.828448688646068
ENSG00000101849	1.9396722105210402e-10	8.78010960716021
ENSG00000196890	1.9545296773392582e-10	4.081639599748242
ENSG00000141556	1.9545296773392582e-10	8.776052812028363
ENSG00000101052	1.979539896720082e-10	8.52930080291732
ENSG00000233220	1.979539896720082e-10	5.135897191033783
ENSG00000089159	1.9946960237691123e-10	8.681672842427998
ENSG00000176208	1.9946960237691123e-10	8.284282572654702
ENSG00000258178	1.9946960237691123e-10	4.231607916336884
ENSG00000012061	2.0099656536510248e-10	8.835910367818073
ENSG00000167900	2.0099656536510248e-10	8.303087732993037
ENSG00000237292	2.0512459015138223e-10	4.197433420366598
ENSG00000185133	2.0512459015138443e-10	6.646389218927913
ENSG00000156313	2.0669388560955813e-10	8.271090902342292
ENSG00000172260	2.0933551547677623e-10	4.990561941652672
ENSG00000119335	2.1093631603624262e-10	8.925159860718681
ENSG00000138650	2.1526388993824236e-10	3.571914938061658
ENSG00000147144	2.1801260050466398e-10	8.496846441862553
ENSG00000266308	2.2135639734512452e-10	3.996491992230051
ENSG00000256166	2.2135639734512452e-10	5.107166680119713
ENSG00000210196	2.213563973451269e-10	8.832847943874205
ENSG00000225342	2.2589293177410475e-10	6.582830100424553
ENSG00000155254	2.2589293177410475e-10	8.319720047273401
ENSG00000186275	2.2589293177410475e-10	8.202125385100913
ENSG00000105339	2.3052036888586458e-10	8.929216655850528
ENSG00000270681	2.3227945550648502e-10	7.150186721078431
ENSG00000157870	2.3227945550648667e-10	8.395549820062962
ENSG00000079616	2.3227945550648667e-10	8.78010960716021
ENSG00000102001	2.3227945550648667e-10	7.359064325758466
ENSG00000185008	2.3405167002605007e-10	3.1548997548698785
ENSG00000251192	2.3405167002605007e-10	7.871632579813105
ENSG00000073060	2.3405167002605007e-10	8.743598450973597
ENSG00000130511	2.3703479414772745e-10	8.660394495580789
ENSG00000138674	2.4558678429063656e-10	8.921103065586836
ENSG00000107902	2.4558678429063656e-10	8.433926462128975
ENSG00000078098	2.468328751797195e-10	6.053519858124517
ENSG00000104408	2.474582375057313e-10	8.917046270454989
ENSG00000170540	2.5060836784402317e-10	8.811569597026997
ENSG00000115875	2.5060836784402317e-10	8.929216655850528
ENSG00000053501	2.5060836784402317e-10	8.691854485447578
ENSG00000273032	2.537977088443645e-10	7.178103954835122
ENSG00000087008	2.557303325487855e-10	8.380317010723557
ENSG00000233080	2.57677347415104e-10	5.104400948810997
ENSG00000174915	2.57677347415104e-10	8.70555608281505
ENSG00000143862	2.57677347415104e-10	8.693843227823535
ENSG00000176225	2.5963885807464984e-10	8.635851157913224
ENSG00000175697	2.6294054191644373e-10	5.376052111767418
ENSG00000042781	2.6294054191644373e-10	7.581638538076836
ENSG00000171365	2.6494122521022614e-10	8.100089355640877
ENSG00000167130	2.6628327731547586e-10	8.646692898213317
ENSG00000140563	2.6628327731547586e-10	8.904875885059452
ENSG00000164142	2.703494498454282e-10	7.792642609505266
ENSG00000101057	2.703494498454282e-10	8.70348803005916
ENSG00000124222	2.7240524523571324e-10	8.868364728872839
ENSG00000254211	2.75865594712453e-10	8.090110279497786
ENSG00000272960	2.75865594712453e-10	6.713703538187078
ENSG00000226386	2.7586559471245596e-10	4.524405135019245
ENSG00000273008	2.779623999574672e-10	6.532521614361477
ENSG00000107014	2.779623999574672e-10	6.415947945282715
ENSG00000256248	2.779623999574672e-10	4.22397087264723
ENSG00000118816	2.857848758560984e-10	8.933273450982373
ENSG00000077264	2.857848758560984e-10	5.032399749471082
ENSG00000101400	2.9160875961450426e-10	8.434383992532998
ENSG00000185100	2.938225046908028e-10	6.830490467596574
ENSG00000236772	2.9530745615468326e-10	4.413978999607525
ENSG00000105220	2.953074561546843e-10	8.912989475323146
ENSG00000205138	3.0590958073491515e-10	8.480284987427703
ENSG00000250889	3.0590958073491515e-10	5.438460498261623
ENSG00000213213	3.0590958073491515e-10	7.145982102034879
ENSG00000164796	3.08229425033001e-10	3.276540855898018
ENSG00000151229	3.121341162326071e-10	8.487404206503419
ENSG00000103740	3.121341162326082e-10	5.838262795261607
ENSG00000236841	3.274179539453168e-10	3.6050669424218706
ENSG00000233912	3.323947104964135e-10	8.157415762423497
ENSG00000242013	3.3914559185173925e-10	7.376202120281014
ENSG00000171241	3.3914559185173925e-10	8.464312770427851
ENSG00000257591	3.4603047492635905e-10	4.210270108968972
ENSG00000139626	3.4864738157271244e-10	8.925159860718681
ENSG00000167196	3.53051955130299e-10	8.728365641634191
ENSG00000185483	3.53051955130299e-10	5.716792290025223
ENSG00000115977	3.557207647934954e-10	8.248510824128536
ENSG00000250567	3.575109189093214e-10	2.0777222534980124
ENSG00000182196	3.6293439395628195e-10	6.231086157815074
ENSG00000259891	3.6293439395628195e-10	6.9599590684822825
ENSG00000200959	3.6567621418826426e-10	3.8092261856586638
ENSG00000163453	3.656762141882682e-10	6.525813701192337
ENSG00000148156	3.702909822179154e-10	4.245369667453428
ENSG00000072849	3.70290982217918e-10	8.880535114268378
ENSG00000196366	3.7308712200106834e-10	5.782306037618428
ENSG00000170502	3.7308712200106834e-10	8.755029428708687
ENSG00000255547	3.7308712200106834e-10	3.7689065768857795
ENSG00000135677	3.7308712200106834e-10	8.868364728872839
ENSG00000173171	3.7308712200106834e-10	8.49452342557913
ENSG00000268218	3.8064480315808363e-10	7.605912677637171
ENSG00000179057	3.9128148692451367e-10	6.089587117596252
ENSG00000164754	3.9128148692451367e-10	8.846549541241677
ENSG00000260589	3.9128148692451367e-10	5.428242928713502
ENSG00000150938	3.9128148692451367e-10	7.767310570411555
ENSG00000124191	3.942324790411536e-10	5.52767059392151
ENSG00000168589	3.972052255146504e-10	3.841274728340293
ENSG00000257526	3.9919921949163167e-10	3.5088678612812014
ENSG00000177189	4.05240097758551e-10	8.831853572686226
ENSG00000124243	4.052400977585582e-10	8.372053250234417
ENSG00000025039	4.1654799471024797e-10	8.912989475323146
ENSG00000198429	4.217893668221906e-10	8.23463214280672
ENSG00000143870	4.217893668221951e-10	8.925159860718681
ENSG00000155130	4.217893668221951e-10	8.912989475323146
ENSG00000184164	4.217893668221951e-10	8.904875885059452
ENSG00000184634	4.33548350462824e-10	8.852137548345457
ENSG00000145741	4.389987078646239e-10	8.925159860718681
ENSG00000226337	4.4562759420553906e-10	4.922522908398062
ENSG00000143412	4.5122632351349463e-10	8.197145078626605
ENSG00000234361	4.546185028242573e-10	2.2813748466596926
ENSG00000256757	4.672710856066099e-10	4.266361374206554
ENSG00000271086	4.672710856066099e-10	4.613736297887249
ENSG00000095110	4.672710856066099e-10	8.197036173357839
ENSG00000089876	4.731354299664255e-10	8.690323273475645
ENSG00000271943	4.766885024165591e-10	3.696163584481718
ENSG00000171444	4.899409512105946e-10	8.892705499663915
ENSG00000138629	4.899409512105946e-10	8.842492746109832
ENSG00000166823	4.998045978520279e-10	7.888651564651976
ENSG00000012174	4.998045978520279e-10	8.691854485447578
ENSG00000102882	4.998045978520279e-10	8.751712041237289
ENSG00000119669	4.998045978520279e-10	8.664451290712634
ENSG00000240616	4.998045978520279e-10	7.122396520938787
ENSG00000102886	4.998045978520279e-10	6.668545679810049
ENSG00000180769	5.035532823818215e-10	5.47301915198475
ENSG00000249734	5.060676575007417e-10	3.148717701652107
ENSG00000214226	5.175350261027598e-10	7.782789674545971
ENSG00000253986	5.240151188856281e-10	5.071454480932919
ENSG00000143401	5.240151188856281e-10	8.856194343477304
ENSG00000119608	5.240151188856374e-10	6.4824772787187985
ENSG00000148291	5.318959581677348e-10	8.3476600827923
ENSG00000234215	5.318959581677442e-10	2.0258439322861594
ENSG00000226237	5.466461061397384e-10	7.134653236441932
ENSG00000147437	5.49370567306373e-10	6.234681361529056
ENSG00000124444	5.493705673063827e-10	8.41078262940237
ENSG00000115966	5.534821575762988e-10	8.82067755847867
ENSG00000132872	5.576238155250141e-10	2.7124875899439433
ENSG00000261373	5.645939790864146e-10	8.291067517822949
ENSG00000108828	5.759237116703787e-10	8.815626392158844
ENSG00000090238	5.759237116703787e-10	8.824734353610515
ENSG00000249487	5.759237116703848e-10	2.863747467917903
ENSG00000137877	5.759237116703848e-10	8.269586604099253
ENSG00000176428	5.845665192363641e-10	6.964951967226573
ENSG00000104369	5.889353244379469e-10	3.752067052913682
ENSG00000136932	5.962876703617408e-10	8.646692898213319
ENSG00000230289	5.992536568062862e-10	4.5634138035568
ENSG00000076685	6.007420514077954e-10	8.721783263342433
ENSG00000180098	6.082383801029897e-10	8.566014525980423
ENSG00000224566	6.08238380102994e-10	5.787454196835177
ENSG00000259562	6.08238380102994e-10	7.539982670610767
ENSG00000175768	6.08238380102994e-10	8.050257706798119
ENSG00000154545	6.173546944401358e-10	2.94753395404474
ENSG00000166295	6.204230324421041e-10	8.866833516900904
ENSG00000196998	6.375671307235027e-10	8.784166402292056
ENSG00000224165	6.503254460796133e-10	6.989365356820971
ENSG00000213625	6.503254460796133e-10	8.884591909400223
ENSG00000223393	6.503254460796133e-10	3.2756142100901595
ENSG00000146094	6.682762363731194e-10	8.904875885059452
ENSG00000242299	6.682762363731194e-10	8.495517796767109
ENSG00000246523	6.732553482874647e-10	4.703618756418888
ENSG00000241743	6.765948743775621e-10	1.9011608057840204
ENSG00000125485	6.867108587164162e-10	8.562952102036554
ENSG00000236206	6.918241175224421e-10	4.230027637781349
ENSG00000176248	6.918241175224421e-10	8.864307933740994
ENSG00000269397	7.004289972906764e-10	3.621168353619336
ENSG00000053918	7.056420251509756e-10	8.565556995576403
ENSG00000273388	7.144147615710725e-10	3.965093776883035
ENSG00000268584	7.144147615710725e-10	6.4663264758834424
ENSG00000272156	7.250827726326389e-10	5.6959926508146
ENSG00000125755	7.250827726326389e-10	8.904875885059452
ENSG00000151117	7.340915362972733e-10	7.83249806689217
ENSG00000132026	7.340915362972733e-10	4.505617234109242
ENSG00000111726	7.395491865266505e-10	8.54419933834926
ENSG00000110851	7.395491865266505e-10	8.686266478343798
ENSG00000132970	7.450464710911419e-10	6.254665878870225
ENSG00000161031	7.450464710911419e-10	5.122956812166312
ENSG00000184905	7.450464710911419e-10	5.035743631303851
ENSG00000260352	7.450464710911419e-10	5.06797706837261
ENSG00000198856	7.542974515401416e-10	8.896762294795762
ENSG00000184381	7.542974515401416e-10	8.789754409395835
ENSG00000196182	7.599018051234746e-10	8.85466313150537
ENSG00000242169	7.599018051234746e-10	3.8130826012317307
ENSG00000232472	7.599018051234746e-10	8.318065578804912
ENSG00000159884	7.599018051234746e-10	7.631412006223272
ENSG00000224616	7.693329208795404e-10	6.202256822841899
ENSG00000251603	7.750463763412104e-10	5.634676511422245
ENSG00000086730	7.750463763412104e-10	8.79939921163146
ENSG00000135723	7.808012767463075e-10	8.667513714656502
ENSG00000169230	7.963525333281163e-10	8.795799946903637
ENSG00000260475	8.12206230939791e-10	5.81929292233417
ENSG00000143198	8.12206230939791e-10	8.860251138609149
ENSG00000157680	8.182305074615641e-10	8.417901848478081
ENSG00000242715	8.242984261029211e-10	6.244466832806244
ENSG00000119979	8.283681029606251e-10	8.631460088873913
ENSG00000221949	8.406952549918602e-10	6.822880598617258
ENSG00000119414	8.44843988497758e-10	8.892705499663915
ENSG00000143947	8.574105472483978e-10	8.941387041246065
ENSG00000115266	8.574105472483978e-10	7.972260653797764
ENSG00000272071	8.680219987554342e-10	3.329167146166197
ENSG00000232412	8.744503315759101e-10	4.703355878560265
ENSG00000132185	8.809251583531963e-10	8.912989475323146
ENSG00000125650	8.918207476879012e-10	7.526727137106768
ENSG00000170426	8.918207476879012e-10	3.290094756887411
ENSG00000140682	8.984211672774208e-10	5.832731893663935
ENSG00000216109	9.050692939695457e-10	4.4360649276803
ENSG00000176101	9.050692939695553e-10	8.817615134534801
ENSG00000146350	9.162564350001425e-10	7.934886833454149
ENSG00000167552	9.162564350001425e-10	8.341077704500542
ENSG00000220472	9.16256435000149e-10	7.159557863295869
ENSG00000243574	9.16256435000149e-10	5.628538839292189
ENSG00000167632	9.29859376810358e-10	8.716732097022609
ENSG00000152578	9.413456715190088e-10	5.836969383028122
ENSG00000177119	9.483038456119987e-10	8.764876797820804
ENSG00000128928	9.483038456120053e-10	8.860251138609149
ENSG00000197756	9.55312246201414e-10	8.93733024611422
ENSG00000258451	9.55312246201414e-10	2.1492753658120547
ENSG00000126231	9.600125913039707e-10	6.505610386378379
ENSG00000172794	9.742495616849989e-10	8.010873796196833
ENSG00000183688	9.86271048437697e-10	8.761611807000445
ENSG00000165548	9.86271048437697e-10	8.42147419947701
ENSG00000173744	1.0008881618252608e-09	8.811032756243042
ENSG00000149403	1.0058073872115839e-09	8.753243253209222
ENSG00000115758	1.0207071656475223e-09	8.925159860718681
ENSG00000255020	1.028237674399133e-09	3.651866211719653
ENSG00000237214	1.0332881289828303e-09	6.924832446469492
ENSG00000143621	1.0409092658433965e-09	8.904875885059452
ENSG00000088833	1.0485852890366385e-09	8.849075124401589
ENSG00000227838	1.0537333203984018e-09	3.07906592211548
ENSG00000136997	1.061501678314055e-09	8.915515058483056
ENSG00000163482	1.061501678314055e-09	8.73142806557806
ENSG00000221988	1.0693259558607393e-09	8.264456127399495
ENSG00000095380	1.077206545384114e-09	8.856194343477304
ENSG00000162543	1.09849976645245e-09	5.383462460504948
ENSG00000100246	1.09849976645245e-09	8.136679822207423
ENSG00000256287	1.1038869668640832e-09	3.268749580681153
ENSG00000107984	1.1038869668640832e-09	8.860251138609149
ENSG00000163875	1.1120161744063549e-09	8.755768836369135
ENSG00000133704	1.1284503495259025e-09	8.822208770450603
ENSG00000245556	1.142326466055702e-09	8.336686635461232
ENSG00000171631	1.142326466055702e-09	7.92911927943419
ENSG00000181444	1.150731966628063e-09	7.973721005924182
ENSG00000233230	1.1563691552277589e-09	7.429355603408049
ENSG00000161914	1.1734430032493168e-09	8.11838458892415
ENSG00000103174	1.173443003249325e-09	8.481816199399638
ENSG00000181852	1.173443003249325e-09	8.747118405321485
ENSG00000182150	1.1820719927373557e-09	8.639116148733583
ENSG00000151693	1.1820719927373683e-09	4.738168341401411
ENSG00000105467	1.1965915225454962e-09	5.230220504806567
ENSG00000156017	1.1965915225454962e-09	8.834379155846138
ENSG00000187741	1.1965915225454962e-09	8.536085748085567
ENSG00000148341	1.205386676779304e-09	8.921103065586836
ENSG00000251417	1.2053866767793125e-09	6.677635464912768
ENSG00000185565	1.2142449434554428e-09	8.807767765422684
ENSG00000224215	1.2381789036082e-09	2.897749248653322
ENSG00000072422	1.2381789036082e-09	7.340389010534235
ENSG00000262155	1.2472723814632499e-09	4.672679941139611
ENSG00000216866	1.2533708930388161e-09	5.812823957378894
ENSG00000101974	1.2533708930388161e-09	8.777047183216341
ENSG00000158828	1.262573286957636e-09	8.505620129406758
ENSG00000247853	1.262573286957636e-09	6.781626665754895
ENSG00000206561	1.2780574127358648e-09	8.207915959081184
ENSG00000162073	1.2874367222163578e-09	7.242056351179928
ENSG00000134490	1.296883226029545e-09	8.231596632591746
ENSG00000175602	1.2968832260295495e-09	8.831316731902271
ENSG00000170209	1.2968832260295495e-09	8.013497152931155
ENSG00000197557	1.3032184569406873e-09	8.21756076131681
ENSG00000260361	1.3127779952974173e-09	7.41949010594765
ENSG00000144485	1.3127779952974173e-09	7.750839674699088
ENSG00000106868	1.3224059859742806e-09	7.851820485785688
ENSG00000198908	1.3224059859742806e-09	7.56330504117221
ENSG00000242265	1.3224059859742806e-09	6.084497445249224
ENSG00000177337	1.3224059859742806e-09	5.210974389345242
ENSG00000251286	1.3484189261598713e-09	2.3271296655525826
ENSG00000197969	1.3484189261598713e-09	8.908932680191299
ENSG00000179604	1.358302019744302e-09	7.236297607467503
ENSG00000272324	1.358302019744302e-09	1.8087387480054442
ENSG00000137806	1.3583020197443115e-09	8.761356843472914
ENSG00000267421	1.368255822457139e-09	1.8731145726164258
ENSG00000165802	1.368255822457139e-09	8.726834429662258
ENSG00000095303	1.3850039653807443e-09	8.13037932117209
ENSG00000136867	1.3850039653807443e-09	6.599694770716866
ENSG00000182319	1.3951487447432425e-09	7.038256159875367
ENSG00000116957	1.4019521959420029e-09	8.587372183207565
ENSG00000235169	1.4225574691363126e-09	7.23908725399759
ENSG00000221562	1.4399541270902776e-09	2.638416980159461
ENSG00000164023	1.4504916318239788e-09	5.3602318386022985
ENSG00000233048	1.4504916318239788e-09	3.425535039126522
ENSG00000139112	1.4504916318239788e-09	8.864307933740994
ENSG00000198794	1.4504916318239788e-09	8.929216655850528
ENSG00000153774	1.4611044042189508e-09	8.35324808989608
ENSG00000069493	1.4717929680804746e-09	8.429667100120637
ENSG00000168807	1.4717929680804746e-09	8.299567778645146
ENSG00000125089	1.4789610439645788e-09	8.739004815057795
ENSG00000140545	1.4897771005847634e-09	8.457527825259604
ENSG00000226360	1.500670362874829e-09	7.4073152737392345
ENSG00000143674	1.500670362874829e-09	8.57007132111227
ENSG00000198034	1.511641367748672e-09	8.941387041246065
ENSG00000115526	1.5116413677486773e-09	5.676355776676421
ENSG00000164978	1.5189988281073706e-09	8.679684100052041
ENSG00000008294	1.5301006069661312e-09	8.864307933740994
ENSG00000232648	1.5301006069661312e-09	5.074579798385352
ENSG00000212664	1.5301006069661366e-09	6.321749791577586
ENSG00000157873	1.5301006069661366e-09	8.866833516900904
ENSG00000134318	1.541281577990325e-09	8.782635190320123
ENSG00000136897	1.548779825940895e-09	8.736479231897881
ENSG00000156802	1.5600940087213448e-09	8.675090464136238
ENSG00000137040	1.5600940087213504e-09	8.872421524004686
ENSG00000156650	1.571488859516091e-09	8.836904739006052
ENSG00000270110	1.571488859516091e-09	5.48434173165378
ENSG00000248300	1.590661063300731e-09	2.3944620506491194
ENSG00000165806	1.6022737783766034e-09	8.652280905317099
ENSG00000267381	1.6022737783766034e-09	4.166471963006702
ENSG00000247982	1.6022737783766262e-09	8.179184119250795
ENSG00000108679	1.6022737783766262e-09	8.745587193349554
ENSG00000146950	1.6257480059654002e-09	2.7604189538106394
ENSG00000197279	1.6455660090856328e-09	8.183830151817638
ENSG00000165912	1.6575697920638518e-09	8.04243155963803
ENSG00000002016	1.6575697920638518e-09	8.366210279603104
ENSG00000180998	1.677766288326023e-09	6.602849935048102
ENSG00000224611	1.6777662883260347e-09	3.1752889438087433
ENSG00000078674	1.6899992687547156e-09	8.86277672176906
ENSG00000175463	1.6982029094564686e-09	8.83996716294992
ENSG00000155846	1.710581297531416e-09	8.739004815057795
ENSG00000167112	1.744022464895498e-09	8.727371270446213
ENSG00000176386	1.7567267020422235e-09	8.159366124530008
ENSG00000171428	1.769521247803095e-09	7.8381838475703605
ENSG00000181982	1.769521247803095e-09	8.650749693345164
ENSG00000213222	1.8040863139878113e-09	6.398321389678343
ENSG00000090487	1.8172173732063096e-09	8.834379155846138
ENSG00000127415	1.8172173732063096e-09	8.83996716294992
ENSG00000143258	1.8260231856649846e-09	8.777047183216341
ENSG00000205143	1.8393100411943374e-09	5.1424707868708355
ENSG00000170464	1.8526912373090953e-09	8.49452342557913
ENSG00000134982	1.8526912373090953e-09	8.78010960716021
ENSG00000149806	1.8526912373090953e-09	8.929216655850528
ENSG00000225135	1.852691237309115e-09	6.736169921070052
ENSG00000168032	1.852691237309115e-09	5.247020263322451
ENSG00000133195	1.8661674264271674e-09	8.72377200571839
ENSG00000060237	1.9025733499215603e-09	8.896762294795762
ENSG00000107036	1.925678055602324e-09	8.904875885059452
ENSG00000144893	1.925678055602324e-09	8.00639228508323
ENSG00000197191	1.925678055602324e-09	6.43960257485875
ENSG00000171649	1.9256780556023377e-09	7.747816325643975
ENSG00000150281	1.939672074989931e-09	5.771420158518088
ENSG00000246089	1.939672074989931e-09	7.95437900480189
ENSG00000260296	1.939672074989931e-09	7.31188741726555
ENSG00000267127	1.939672074989931e-09	5.202609097887176
ENSG00000257167	1.9632162854957385e-09	7.15523743590397
ENSG00000235779	1.9774764379052287e-09	3.0095686698548474
ENSG00000170962	1.97747643790525e-09	7.618789991117083
ENSG00000137404	1.9918376558609387e-09	8.335155423489297
ENSG00000207642	1.9918376558609387e-09	1.7808528008132927
ENSG00000064490	1.99183765586096e-09	8.720252051370501
ENSG00000255145	1.99183765586096e-09	6.489197480243424
ENSG00000139116	2.0063006369359464e-09	8.761356843472914
ENSG00000154227	2.0306336551405275e-09	5.161839470532747
ENSG00000204666	2.0306336551405275e-09	5.044521465904583
ENSG00000160753	2.0306336551405635e-09	8.571065692300248
ENSG00000254876	2.0453714505683202e-09	6.200661926826925
ENSG00000134375	2.0453714505683347e-09	8.866833516900904
ENSG00000108239	2.0552545816105315e-09	8.503094546246844
ENSG00000184939	2.0851844052683276e-09	8.522384150718095
ENSG00000090661	2.1104504581632184e-09	8.71213846110681
ENSG00000010810	2.1257532246979015e-09	8.378503921495199
ENSG00000152270	2.1411642467392426e-09	7.442614356445484
ENSG00000096092	2.1827952418837254e-09	8.581784176103785
ENSG00000196683	2.1827952418837486e-09	8.912989475323146
ENSG00000169436	2.1986096191633176e-09	3.901082022924421
ENSG00000084463	2.1986096191633176e-09	8.876478319136533
ENSG00000117697	2.2252156912906635e-09	8.690323273475645
ENSG00000168216	2.241329857069268e-09	8.86277672176906
ENSG00000112812	2.241329857069268e-09	8.785160773480033
ENSG00000174485	2.2575578644578643e-09	8.831316731902271
ENSG00000196172	2.2848596541446052e-09	7.151003216993965
ENSG00000259436	2.2848596541446218e-09	8.102157408396765
ENSG00000149485	2.3013950819577884e-09	8.061538514307761
ENSG00000225643	2.346062460711406e-09	6.9840491043606026
ENSG00000235269	2.346062460711406e-09	3.345392327873408
ENSG00000100129	2.3630298682485967e-09	8.933273450982373
ENSG00000130717	2.3744079267426223e-09	8.738010443869817
ENSG00000176894	2.391575303117159e-09	6.217710343178821
ENSG00000272102	2.391575303117167e-09	5.420761796230695
ENSG00000137814	2.391575303117167e-09	8.66391444992868
ENSG00000011451	2.4088637604328964e-09	8.845018329269742
ENSG00000173273	2.426274130147085e-09	8.818151975318758
ENSG00000165322	2.426274130147085e-09	8.76893359295265
ENSG00000169021	2.437949185505947e-09	8.822208770450603
ENSG00000176058	2.4733041819539993e-09	8.442295015920198
ENSG00000132792	2.473304181954008e-09	8.647687269401297
ENSG00000261597	2.4851999628904647e-09	8.582039139631316
ENSG00000249198	2.4851999628904647e-09	2.0966646364162433
ENSG00000247373	2.5031483636518793e-09	7.575022008130411
ENSG00000198814	2.5394253565386753e-09	8.185106400262042
ENSG00000100368	2.5394253565386753e-09	8.903344673087517
ENSG00000188242	2.5516312815464317e-09	8.439180195325289
ENSG00000230188	2.5516312815464317e-09	4.448651168175815
ENSG00000176236	2.570047556066801e-09	6.1253097649304475
ENSG00000189056	2.570047556066801e-09	8.316261274957165
ENSG00000165678	2.570047556066801e-09	8.900819089927607
ENSG00000205208	2.570047556066801e-09	8.501897608182375
ENSG00000100097	2.5885934800394253e-09	8.900819089927607
ENSG00000117215	2.5885934800394253e-09	7.500493652245368
ENSG00000238001	2.619793879275281e-09	2.9109454447398098
ENSG00000218052	2.619793879275281e-09	7.909674947971651
ENSG00000151012	2.638689895283424e-09	8.596735108186767
ENSG00000068383	2.657718847825623e-09	8.306757857566376
ENSG00000260300	2.657718847825623e-09	4.120948385536057
ENSG00000087128	2.689731658783348e-09	6.7734156507688725
ENSG00000139537	2.689731658783348e-09	7.612814978608606
ENSG00000157978	2.7091195762444954e-09	8.860251138609149
ENSG00000220749	2.7091195762445244e-09	7.04529961993163
ENSG00000238460	2.7286437982248383e-09	3.5137250487814766
ENSG00000033627	2.741736131349006e-09	8.834379155846138
ENSG00000134138	2.7417361313490253e-09	6.968176522358177
ENSG00000157514	2.761489603554462e-09	8.945443836377912
ENSG00000269997	2.761489603554462e-09	4.101605228742813
ENSG00000069849	2.7813818816368724e-09	8.808507173083129
ENSG00000185386	2.7813818816368724e-09	8.65480648847701
ENSG00000174521	2.794720983343684e-09	6.041021910936695
ENSG00000183386	2.794720983343694e-09	6.681257690029834
ENSG00000196659	2.8148467175743143e-09	8.036640985657762
ENSG00000255046	2.8351138036064125e-09	4.8480262020853955
ENSG00000231119	2.8555232078080778e-09	6.436466609300182
ENSG00000188386	2.8555232078080778e-09	2.878380818550106
ENSG00000088298	2.8555232078080778e-09	8.86277672176906
ENSG00000120669	2.8555232078080778e-09	6.340318338359262
ENSG00000156482	2.8555232078080778e-09	8.908932680191299
ENSG00000134955	2.8692090230475336e-09	7.868231769995088
ENSG00000253569	2.889857789128153e-09	3.2672985709060067
ENSG00000137575	2.889857789128184e-09	8.831853572686226
ENSG00000074356	2.9106514818397937e-09	8.757300048341069
ENSG00000203666	2.9315910912787603e-09	8.397617872818852
ENSG00000071082	2.9315910912787603e-09	8.941387041246065
ENSG00000135324	2.945632387661945e-09	3.1108180557042395
ENSG00000267193	2.9668174097205525e-09	3.657308118743209
ENSG00000163817	2.9668174097205525e-09	5.187244184598407
ENSG00000268358	2.9668174097205525e-09	7.055817883172421
ENSG00000139219	2.9881510209918014e-09	4.688077389853812
ENSG00000188986	2.9881510209918014e-09	8.860251138609149
ENSG00000116127	2.9881510209918014e-09	8.79128562136777
ENSG00000166532	3.009634235864279e-09	7.6359675967158225
ENSG00000181026	3.045774822888698e-09	8.88306069742829
ENSG00000052850	3.045774822888698e-09	4.736539443849571
ENSG00000243517	3.045774822888698e-09	7.041991903578961
ENSG00000102057	3.1044819678245335e-09	7.553371341952489
ENSG00000068784	3.1044819678245335e-09	8.67861041848413
ENSG00000236830	3.126780480028371e-09	4.381542860292884
ENSG00000165124	3.126780480028371e-09	5.288509556534917
ENSG00000227372	3.126780480028371e-09	8.661388866768768
ENSG00000169567	3.126780480028371e-09	8.925159860718681
ENSG00000184304	3.149235178251773e-09	6.139707004087599
ENSG00000078369	3.1870096503468534e-09	8.908932680191299
ENSG00000099814	3.2098860690669957e-09	8.744592822161575
ENSG00000146263	3.248369804314201e-09	8.515599205549847
ENSG00000187866	3.248369804314212e-09	8.80291916597935
ENSG00000063438	3.248369804314212e-09	7.852926646929673
ENSG00000230897	3.2716756493740214e-09	7.6849110984794295
ENSG00000140876	3.2951445437936e-09	5.95544176578016
ENSG00000205808	3.310881604290914e-09	8.590892137555453
ENSG00000148248	3.33462471820165e-09	8.929216655850528
ENSG00000137310	3.3346247182016855e-09	8.693843227823535
ENSG00000136881	3.3585338581263782e-09	4.9386743700831675
ENSG00000143368	3.3585338581263902e-09	8.788223197423902
ENSG00000248319	3.3745660790339872e-09	2.8540907539871823
ENSG00000164032	3.3987544433212633e-09	8.908932680191299
ENSG00000107863	3.3987544433212633e-09	8.831853572686226
ENSG00000259658	3.4231118630197335e-09	7.4071311700572195
ENSG00000100092	3.464086367573598e-09	8.39634162437445
ENSG00000249784	3.4723384754660774e-09	3.5744420856616466
ENSG00000214160	3.513887428278657e-09	8.850606336373524
ENSG00000170271	3.513887428278657e-09	7.674708107578134
ENSG00000226221	3.513887428278657e-09	7.640350215220717
ENSG00000135686	3.5138874282786695e-09	8.715455848578207
ENSG00000172348	3.5390490994374086e-09	5.296415812576798
ENSG00000223802	3.55592106900695e-09	3.5794091674495903
ENSG00000271734	3.55592106900695e-09	4.112974328549946
ENSG00000150961	3.5813761896433095e-09	8.907401468219364
ENSG00000105997	3.5813761896433347e-09	5.35755470956863
ENSG00000107021	3.5813761896433347e-09	8.795342416499613
ENSG00000188559	3.607008975927438e-09	8.630465717685935
ENSG00000147604	3.607008975927502e-09	8.945443836377912
ENSG00000248610	3.607008975927502e-09	6.8219781957744425
ENSG00000152463	3.7025354727875186e-09	3.3556173732310115
ENSG00000006704	3.7025354727875186e-09	5.937569749760214
ENSG00000162616	3.720167006248233e-09	8.577190540187985
ENSG00000237316	3.720167006248233e-09	2.4238059557422966
ENSG00000013619	3.746767916263295e-09	6.9834552556349765
ENSG00000081721	3.746767916263295e-09	8.732422436766036
ENSG00000156222	3.791515483090276e-09	3.531810058308157
ENSG00000272870	3.81861370762623e-09	7.211721095604555
ENSG00000120709	3.845900748100576e-09	8.872421524004686
ENSG00000136738	3.873377884586517e-09	8.432060976249575
ENSG00000143761	3.873377884586517e-09	8.933273450982373
ENSG00000102931	3.919599051100941e-09	8.68274652399591
ENSG00000213315	3.947589432650701e-09	6.493684862281518
ENSG00000125122	4.023186697914451e-09	6.643309362054876
ENSG00000243224	4.051898049960575e-09	6.461555654907411
ENSG00000074964	4.051898049960575e-09	6.155714045140156
ENSG00000134709	4.051898049960575e-09	8.800393582819439
ENSG00000134321	4.071149836993467e-09	8.54983974210408
ENSG00000249128	4.071149836993467e-09	1.7808632700723064
ENSG00000166224	4.129441858007906e-09	8.658863283608856
ENSG00000177943	4.129441858007979e-09	8.713132832294786
ENSG00000135299	4.158892238634176e-09	8.43152413546562
ENSG00000103544	4.1588922386342495e-09	8.782635190320123
ENSG00000131171	4.178639487502029e-09	8.856194343477304
ENSG00000197256	4.2384313264637054e-09	8.528306431729343
ENSG00000204852	4.2585466817272086e-09	8.74612403413351
ENSG00000136816	4.2686392324977955e-09	8.747118405321485
ENSG00000158301	4.319452813326316e-09	7.826400467579522
ENSG00000241644	4.319452813326346e-09	6.380826092030169
ENSG00000141294	4.35022352077339e-09	6.589677122576279
ENSG00000108468	4.35022352077339e-09	8.71366967307874
ENSG00000241278	4.35022352077339e-09	3.82488702119365
ENSG00000176834	4.35022352077339e-09	7.011305261524318
ENSG00000173926	4.4019835674955516e-09	7.837091702807973
ENSG00000213860	4.401983567495583e-09	5.578794033364033
ENSG00000132688	4.433327273329841e-09	8.006098225482981
ENSG00000187735	4.433327273329841e-09	8.864307933740994
ENSG00000198860	4.486050929683137e-09	8.79939921163146
ENSG00000162949	4.5179780101077334e-09	3.0072728950338323
ENSG00000229809	4.5179780101077334e-09	8.493449744011219
ENSG00000230646	4.5179780101077334e-09	3.309514173860982
ENSG00000087589	4.517978010107766e-09	5.997702176294558
ENSG00000242294	4.517978010107766e-09	8.655800859664987
ENSG00000261251	4.550126568223245e-09	4.952115416750858
ENSG00000204396	4.604203734568132e-09	8.695374439795467
ENSG00000110080	4.636950232806326e-09	7.669962847556386
ENSG00000198722	4.636950232806326e-09	8.88864870453207
ENSG00000128915	4.636950232806326e-09	8.842492746109832
ENSG00000237437	4.6589072514938575e-09	6.805667859361804
ENSG00000230202	4.6699237365000595e-09	8.547798603077084
ENSG00000075340	4.669923736500093e-09	6.209553097740447
ENSG00000123901	4.758974556492932e-09	6.57736846191638
ENSG00000111057	4.758974556493e-09	6.486317356608525
ENSG00000141447	4.815469638143859e-09	8.207059195617552
ENSG00000134986	4.815469638143859e-09	7.921290029388757
ENSG00000089157	4.8496799344038315e-09	8.941387041246065
ENSG00000183444	4.884127101011364e-09	7.923960216926942
ENSG00000177051	4.942069761183277e-09	8.799856742035482
ENSG00000186193	4.942069761183277e-09	8.272112187259165
ENSG00000117625	4.942069761183329e-09	8.827259936770426
ENSG00000167797	4.942069761183329e-09	8.876478319136533
ENSG00000166965	4.977156408997324e-09	8.683204054399932
ENSG00000109680	4.977156408997395e-09	7.637889591212949
ENSG00000243660	5.000682279378295e-09	7.5318435974249285
ENSG00000087077	5.012485827249682e-09	8.717189627426633
ENSG00000154114	5.012485827249682e-09	8.917046270454989
ENSG00000176108	5.107896945042434e-09	8.074551646785332
ENSG00000131966	5.107896945042434e-09	8.727828800850236
ENSG00000198455	5.144130580192875e-09	8.6568745412329
ENSG00000163519	5.168425392223027e-09	8.030557286078619
ENSG00000241352	5.205077439266342e-09	5.508375178152535
ENSG00000134153	5.241982785369775e-09	8.896762294795762
ENSG00000242712	5.266727911379429e-09	5.22449720230121
ENSG00000272727	5.304059211196442e-09	4.0024289969636335
ENSG00000181458	5.341648374536324e-09	8.818151975318758
ENSG00000104969	5.379497133565205e-09	8.887117492560137
ENSG00000213585	5.379497133565205e-09	8.895231082823827
ENSG00000251168	5.379497133565205e-09	4.625611194600941
ENSG00000227431	5.379497133565263e-09	4.188607524902832
ENSG00000204311	5.379497133565263e-09	8.03018186386256
ENSG00000003056	5.379497133565263e-09	8.85466313150537
ENSG00000149346	5.379497133565263e-09	7.2431639662044045
ENSG00000174446	5.404874719909923e-09	8.6908601142596
ENSG00000102145	5.404874719909942e-09	5.299615516857179
ENSG00000104331	5.44316001836858e-09	8.860251138609149
ENSG00000250831	5.481709587002921e-09	6.991593287406288
ENSG00000244061	5.5075569917169895e-09	5.512891579459008
ENSG00000100479	5.58581395127261e-09	7.560905482548004
ENSG00000133138	5.58581395127261e-09	7.349812055587807
ENSG00000185920	5.585813951272649e-09	8.805981589923219
ENSG00000129691	5.6253477753465146e-09	8.636590565573671
ENSG00000010404	5.651855016420316e-09	8.900819089927607
ENSG00000183323	5.691844268496436e-09	8.660394495580789
ENSG00000176014	5.6918442684965375e-09	7.115981030798178
ENSG00000116977	5.6918442684965375e-09	8.776052812028363
ENSG00000227630	5.732109222324143e-09	2.8972004539001124
ENSG00000164684	5.732109222324143e-09	6.608681244014505
ENSG00000124159	5.772651726198561e-09	2.460111324378593
ENSG00000116791	5.799835174761855e-09	8.703030499655137
ENSG00000113048	5.840844402047404e-09	8.868364728872839
ENSG00000149679	5.882136167130046e-09	8.402669039138678
ENSG00000231081	5.882136167130046e-09	4.080402735364945
ENSG00000165288	5.882136167130046e-09	8.68067847124002
ENSG00000244558	5.951588783697246e-09	4.655893643050561
ENSG00000188015	5.99364326971042e-09	3.103353506004916
ENSG00000122359	5.99364326971042e-09	8.880535114268378
ENSG00000224839	5.99364326971042e-09	2.276246747886593
ENSG00000196081	6.021840328866656e-09	6.605041953408689
ENSG00000123595	6.064378454480645e-09	8.757300048341069
ENSG00000137055	6.107209355581022e-09	8.710070408350918
ENSG00000264859	6.1937573338474145e-09	2.479459778344463
ENSG00000265451	6.2228713787648535e-09	6.939579114670463
ENSG00000073150	6.266792649175091e-09	6.18057879159939
ENSG00000226200	6.266792649175091e-09	8.204396004733294
ENSG00000146677	6.340666936309497e-09	7.886814446381964
ENSG00000227986	6.340666936309541e-09	5.777525951085404
ENSG00000138286	6.340666936309541e-09	8.660394495580789
ENSG00000261435	6.4304367217994275e-09	5.00311989820206
ENSG00000139318	6.47578483146666e-09	8.912989475323146
ENSG00000165868	6.47578483146666e-09	4.552076447323642
ENSG00000259362	6.50618986734911e-09	4.290893030056751
ENSG00000142765	6.5520584051884285e-09	8.896762294795762
ENSG00000150093	6.598241982646814e-09	8.876478319136533
ENSG00000166484	6.598241982646814e-09	8.39861224400683
ENSG00000142408	6.598241982646814e-09	3.850110579108599
ENSG00000245330	6.598241982646814e-09	5.8454889622463275
ENSG00000121101	6.675920419330654e-09	7.941855882304414
ENSG00000234648	6.675920419330749e-09	7.585133126150671
ENSG00000102100	6.722954423558177e-09	8.770922335328605
ENSG00000159403	6.722954423558224e-09	8.672564880976328
ENSG00000238063	6.770311247289386e-09	5.283580490993816
ENSG00000100060	6.770311247289386e-09	8.870890312032751
ENSG00000268041	6.80206287037174e-09	7.604647982612531
ENSG00000132475	6.849962519981447e-09	8.941387041246065
ENSG00000164466	6.849962519981447e-09	8.812563968214976
ENSG00000015171	6.849962519981447e-09	8.856194343477304
ENSG00000130054	6.849962519981447e-09	3.7409292640455107
ENSG00000115159	6.898190763898531e-09	8.761356843472914
ENSG00000241288	6.946749793400351e-09	5.9592137165185814
ENSG00000177888	6.979307338027781e-09	8.680141630456063
ENSG00000204361	6.9793073380278555e-09	4.248493779423338
ENSG00000131831	6.9956418139334515e-09	3.421716126443672
ENSG00000111224	7.0284225848668134e-09	8.228736775524368
ENSG00000154359	7.0284225848668134e-09	8.770464804924583
ENSG00000115380	7.028422584866889e-09	8.053858425406437
ENSG00000104131	7.211409574927055e-09	8.884591909400223
ENSG00000260782	7.211409574927132e-09	3.878346496336419
ENSG00000040487	7.262115387774995e-09	8.37353206555531
ENSG00000149571	7.262115387774995e-09	4.345951088662987
ENSG00000196924	7.262115387774995e-09	8.89117428769198
ENSG00000269165	7.2961120615095455e-09	5.838845226989218
ENSG00000068650	7.3473979806891905e-09	8.730354384010148
ENSG00000124209	7.3473979806891905e-09	8.734948019925948
ENSG00000124198	7.485883545974129e-09	8.91145826335121
ENSG00000169100	7.538468501465646e-09	8.93733024611422
ENSG00000147912	7.538468501465646e-09	8.661925707552722
ENSG00000178343	7.5384685014657e-09	4.0101154577875615
ENSG00000266916	7.5384685014657e-09	3.652535683835933
ENSG00000151640	7.591413255421641e-09	5.42023826254901
ENSG00000187013	7.626910827074861e-09	3.139083592347536
ENSG00000205763	7.626910827074861e-09	7.182096909849123
ENSG00000044446	7.644720200610228e-09	8.73954165584175
ENSG00000171766	7.680460570014575e-09	8.822208770450603
ENSG00000187091	7.680460570014684e-09	8.568082578736313
ENSG00000155592	7.734376526462093e-09	8.115067201452751
ENSG00000161570	7.825056879954387e-09	8.403460843450164
ENSG00000135486	7.879961348537141e-09	8.93733024611422
ENSG00000109270	7.879961348537168e-09	8.68879206150371
ENSG00000167393	7.935241032674764e-09	8.58683534242361
ENSG00000155660	8.028214427859914e-09	8.929216655850528
ENSG00000229502	8.084506914067431e-09	2.4663205168181515
ENSG00000128944	8.084506914067431e-09	8.473702609135946
ENSG00000165795	8.084506914067431e-09	8.500621359737973
ENSG00000130939	8.141183832268227e-09	8.805981589923219
ENSG00000231943	8.179183277021876e-09	1.8597634395424496
ENSG00000103496	8.19824773389043e-09	8.656337700448944
ENSG00000121413	8.236506593153444e-09	8.30566014695681
ENSG00000138279	8.236506593153444e-09	8.860251138609149
ENSG00000258084	8.236506593153472e-09	3.795416350044256
ENSG00000171405	8.294221181612972e-09	4.870141979184741
ENSG00000263874	8.294221181612972e-09	7.181671859021173
ENSG00000259673	8.35232963782634e-09	8.653072709628585
ENSG00000139613	8.352329637826369e-09	8.853131919533435
ENSG00000070061	8.450059428750922e-09	8.884591909400223
ENSG00000106701	8.450059428750922e-09	8.306300327162354
ENSG00000257027	8.450059428750952e-09	7.90804039657813
ENSG00000165972	8.450059428750952e-09	6.08246234235558
ENSG00000143575	8.608748373807533e-09	8.904875885059452
ENSG00000241061	8.608748373807565e-09	6.3480693285485685
ENSG00000167178	8.608748373807565e-09	6.423004435898991
ENSG00000147121	8.72966629443936e-09	8.355976239932483
ENSG00000131711	8.790744020909204e-09	7.5302359277033855
ENSG00000242593	8.831693532845932e-09	4.812251729954911
ENSG00000116497	8.893466380947852e-09	8.85718871466528
ENSG00000203805	8.893466380947852e-09	2.4520970204762254
ENSG00000132646	8.893466380947852e-09	8.795342416499613
ENSG00000174469	8.955659986186362e-09	5.3587655950154085
ENSG00000122257	8.997357518116522e-09	8.84601270045772
ENSG00000255465	8.997357518116618e-09	3.0261839548662888
ENSG00000273281	9.060258582496562e-09	6.970953558617752
ENSG00000262165	9.060258582496562e-09	3.3426107646613477
ENSG00000255022	9.123587869878397e-09	3.814527262638017
ENSG00000118217	9.166046694572454e-09	8.917046270454989
ENSG00000166173	9.187348212935608e-09	4.171717194751437
ENSG00000105656	9.29458110413369e-09	8.823739982422536
ENSG00000251108	9.29458110413369e-09	2.5756371955204287
ENSG00000206549	9.337814722522622e-09	6.3560318357693975
ENSG00000144567	9.359504916071759e-09	8.846549541241677
ENSG00000111540	9.403032610023825e-09	8.565477685196466
ENSG00000220842	9.403032610023858e-09	6.595217964030002
ENSG00000199933	9.468694039405374e-09	4.191135648099976
ENSG00000187796	9.601359265896478e-09	7.4237634843375835
ENSG00000226104	9.78106527537596e-09	2.9437236629415082
ENSG00000130311	9.78106527537596e-09	8.730891224794103
ENSG00000072274	9.78106527537596e-09	8.892705499663915
ENSG00000271590	9.849296023422752e-09	4.983505725265136
ENSG00000130713	9.89504046633511e-09	8.803456006763307
ENSG00000166086	9.96404530991645e-09	7.3244032082629085
ENSG00000141401	9.96404530991645e-09	8.312450657972237
ENSG00000259495	9.96404530991659e-09	6.5316470313138675
ENSG00000183690	1.0080096122374353e-08	4.370789518192963
ENSG00000154845	1.0080096122374353e-08	8.778578395188276
ENSG00000085382	1.0080096122374353e-08	8.294587472170837
ENSG00000100997	1.0150357301343884e-08	8.795342416499613
ENSG00000197558	1.0340060174375493e-08	6.985133516281624
ENSG00000122033	1.0340060174375638e-08	8.762351214660892
ENSG00000197134	1.0412085163511008e-08	3.7823190814609537
ENSG00000170043	1.0412085163511008e-08	8.712675301890766
ENSG00000164989	1.0460372990385068e-08	7.242838477677551
ENSG00000104687	1.0484598610854997e-08	8.751712041237289
ENSG00000234773	1.053321386304994e-08	5.097883027985658
ENSG00000101199	1.0606548568668397e-08	8.917046270454989
ENSG00000141665	1.0606548568668397e-08	5.65735900972545
ENSG00000111581	1.068038035954909e-08	8.743598450973597
ENSG00000049323	1.068038035954909e-08	8.840961534137898
ENSG00000179178	1.068038035954909e-08	7.0868993322915586
ENSG00000162631	1.0729879327416938e-08	6.680283638602755
ENSG00000075568	1.0754712508752471e-08	8.900819089927607
ENSG00000135913	1.0754712508752471e-08	8.460001011768474
ENSG00000256347	1.080454687750756e-08	4.043176873467918
ENSG00000160783	1.0879720287482687e-08	8.37725458677969
ENSG00000108306	1.0955402886367313e-08	8.310664482472774
ENSG00000043039	1.1133994655487117e-08	6.658823264245101
ENSG00000095485	1.1159738064214439e-08	8.656337700448944
ENSG00000072858	1.1211398867175157e-08	8.805444749139262
ENSG00000130985	1.1237316515153087e-08	8.921103065586836
ENSG00000169084	1.1367782319149246e-08	8.481358668995615
ENSG00000096093	1.1367782319149246e-08	8.685729637559842
ENSG00000109705	1.1367782319149408e-08	6.443415319103543
ENSG00000122203	1.1446768468842378e-08	8.876478319136533
ENSG00000248456	1.144676846884246e-08	2.9725477357368786
ENSG00000114013	1.1499722496189157e-08	8.661925707552724
ENSG00000182179	1.1579601025735775e-08	8.912989475323146
ENSG00000118307	1.1579601025735857e-08	5.595215375804851
ENSG00000089009	1.1740981995215157e-08	8.945443836377912
ENSG00000105722	1.1740981995215157e-08	8.694380068607492
ENSG00000172053	1.1959566666219127e-08	8.899287877955674
ENSG00000099385	1.1959566666219254e-08	8.063657509834197
ENSG00000110888	1.1959566666219254e-08	8.796336787687592
ENSG00000072501	1.1959566666219254e-08	8.858719926637214
ENSG00000068438	1.2042553150244657e-08	8.816620763346823
ENSG00000272476	1.209818864792443e-08	7.289039813023159
ENSG00000189376	1.2266600771449724e-08	6.91133728482017
ENSG00000227110	1.2581303646401775e-08	3.3948529728157797
ENSG00000272994	1.2639360726422396e-08	8.433671498601443
ENSG00000152760	1.2815101204177815e-08	5.212216672978903
ENSG00000048540	1.2815101204177815e-08	5.370587602308525
ENSG00000129353	1.2903861211799018e-08	8.743061610189642
ENSG00000152127	1.3143490535819921e-08	8.64363047426945
ENSG00000213621	1.3204071449483984e-08	5.213432130191166
ENSG00000150477	1.329545278454143e-08	8.073504878946315
ENSG00000163517	1.329545278454143e-08	7.833360731049173
ENSG00000166963	1.329545278454143e-08	6.564069725008917
ENSG00000270504	1.3480066026526481e-08	4.646883338018741
ENSG00000140839	1.3635814452609419e-08	7.09757997474732
ENSG00000198732	1.3635814452609419e-08	8.879003902296445
ENSG00000132589	1.3635814452609565e-08	8.864307933740994
ENSG00000134897	1.3635814452609565e-08	6.061043422413962
ENSG00000227895	1.3730102830329503e-08	5.313431029102551
ENSG00000147168	1.3730102830329503e-08	8.917046270454989
ENSG00000134504	1.3793314005606465e-08	8.564360057511934
ENSG00000160791	1.3888662221728257e-08	7.244884886755085
ENSG00000272267	1.3984651884660969e-08	6.25927889171361
ENSG00000236675	1.3984651884660969e-08	7.193135986024724
ENSG00000099817	1.4081287184393002e-08	8.864307933740994
ENSG00000146083	1.4146071485780382e-08	8.872421524004686
ENSG00000226084	1.4243792229983603e-08	7.825849275567775
ENSG00000255224	1.4243792229983704e-08	6.497371801044484
ENSG00000198286	1.4243792229983704e-08	8.06688022661653
ENSG00000167528	1.4342169914291381e-08	8.603599363734947
ENSG00000271978	1.4408122120282776e-08	6.384902480834699
ENSG00000038532	1.4441208826657666e-08	8.672564880976328
ENSG00000105472	1.4441208826657666e-08	5.451489091044709
ENSG00000140688	1.4441208826657666e-08	8.846549541241677
ENSG00000198815	1.4441208826657666e-08	8.858719926637214
ENSG00000169253	1.4507604246926735e-08	4.51701161055642
ENSG00000155545	1.4507604246926735e-08	8.808507173083129
ENSG00000105767	1.4776169678204005e-08	7.742881820508025
ENSG00000241469	1.4878124126296587e-08	2.77444895615389
ENSG00000128408	1.4878124126296852e-08	5.828893170725492
ENSG00000097046	1.4980763133258794e-08	8.297499725889256
ENSG00000149547	1.4980763133258953e-08	8.840961534137898
ENSG00000085871	1.5257847909632203e-08	8.33913290824121
ENSG00000221817	1.5257847909632203e-08	8.447830626372937
ENSG00000186063	1.5257847909632203e-08	8.777584024000298
ENSG00000095066	1.5363035358774835e-08	8.792279992555747
ENSG00000022840	1.546892843355226e-08	8.838435950977985
ENSG00000186086	1.553991809906926e-08	7.48538969968783
ENSG00000116918	1.5827060753263895e-08	8.689786432691688
ENSG00000160094	1.5827060753263895e-08	8.331556158761474
ENSG00000074695	1.5936065013600453e-08	8.933273450982373
ENSG00000214960	1.5936065013600453e-08	5.443885929337029
ENSG00000197696	1.593606501360068e-08	8.113327856757149
ENSG00000198088	1.604579974485601e-08	8.321251259245335
ENSG00000135519	1.6045799744856126e-08	6.365652237835133
ENSG00000166257	1.6267479657471076e-08	3.975665844257401
ENSG00000257058	1.6342033118496335e-08	5.910403680649455
ENSG00000255910	1.6342033118496335e-08	3.4507479403660795
ENSG00000205659	1.6342033118496335e-08	8.67157050978835
ENSG00000101856	1.6342033118496335e-08	8.727828800850236
ENSG00000133424	1.6454487126028877e-08	8.685729637559842
ENSG00000236882	1.652987444277506e-08	6.321430634854225
ENSG00000116406	1.6643586006178378e-08	8.884591909400223
ENSG00000228350	1.6643586006178616e-08	4.338649111979175
ENSG00000126583	1.6758058645410395e-08	3.770226537492559
ENSG00000248787	1.6758058645410395e-08	4.100628255490565
ENSG00000255527	1.6758058645410633e-08	4.103266055261553
ENSG00000215481	1.687329730493446e-08	5.777639490718543
ENSG00000160282	1.706707753279953e-08	5.8638001509018105
ENSG00000135074	1.706707753279953e-08	8.900819089927607
ENSG00000122882	1.706707753279953e-08	8.743598450973597
ENSG00000134508	1.7184383323087532e-08	8.50255770546289
ENSG00000008869	1.7184383323087532e-08	8.852137548345457
ENSG00000146828	1.7263022657132003e-08	8.818151975318758
ENSG00000117505	1.7302473530815474e-08	8.779115235972231
ENSG00000153162	1.7381638636284387e-08	8.925159860718681
ENSG00000130818	1.7381638636284387e-08	8.416954308093969
ENSG00000176473	1.7501047535935852e-08	7.91248386226848
ENSG00000125319	1.7501047535935852e-08	7.290628987493311
ENSG00000180209	1.7501047535935852e-08	5.064530839099809
ENSG00000259768	1.7501047535935852e-08	5.217821149794207
ENSG00000260177	1.7621254500679336e-08	3.0332394029737624
ENSG00000108984	1.782338699531496e-08	8.436452045288886
ENSG00000237595	1.782338699531496e-08	6.410083265106792
ENSG00000184575	1.7945747531275965e-08	8.904875885059452
ENSG00000169851	1.7945747531275965e-08	2.5567909741010273
ENSG00000101412	1.7945747531275965e-08	8.527769590945388
ENSG00000198951	1.806892527371426e-08	8.744592822161575
ENSG00000228300	1.815150038672541e-08	8.846549541241677
ENSG00000213931	1.861226866464607e-08	5.03808534331109
ENSG00000148218	1.861226866464607e-08	8.835910367818073
ENSG00000079841	1.873989511732403e-08	7.334789968000029
ENSG00000139624	1.873989511732403e-08	8.64363047426945
ENSG00000224578	1.8868372890464423e-08	8.243230177203326
ENSG00000116871	1.8954500415051292e-08	8.805444749139262
ENSG00000186051	1.9215184316188875e-08	4.694128318617367
ENSG00000175556	1.9215184316188875e-08	4.683177545414049
ENSG00000149294	1.9215184316188875e-08	8.70706038105809
ENSG00000225156	1.9215184316188875e-08	3.766223857103868
ENSG00000105287	1.9302851576037405e-08	8.921103065586836
ENSG00000173702	1.934683100969732e-08	3.983972486495387
ENSG00000205791	1.9435082530827036e-08	6.439693033574245
ENSG00000122548	1.9435082530827036e-08	2.9687860419295076
ENSG00000270919	1.9435082530827036e-08	3.027395487749466
ENSG00000212802	1.9568194599143196e-08	7.918952996723739
ENSG00000171448	1.9568194599143196e-08	8.73954165584175
ENSG00000125266	1.956819459914327e-08	5.954774651461561
ENSG00000174514	1.956819459914327e-08	6.991633091766111
ENSG00000175548	1.956819459914327e-08	8.158037479434563
ENSG00000164932	1.956819459914327e-08	8.67409609294826
ENSG00000172403	1.970219347842292e-08	6.965825900110185
[truncated: 2,995 more rows]
