# Supplementary material for: Machine learning predicts treatment sensitivity in multiple myeloma based on molecular and clinical information coupled with drug response
Source: PLoS One. 2021 Jul 28;16(7):e0254596. doi: 10.1371/journal.pone.0254596 (PMC8318243; doi:10.1371/journal.pone.0254596)
Supplement: S1 File — (ZIP) [file pone.0254596.s004.zip › Supplementary Material 1/9q33/selected_genes_experiment_4.csv]

gene	pvalue	entropy
ENSG00000188004	9.458415722970669e-40	6.001994237178935
ENSG00000119280	1.2005259028468148e-35	8.11672166992124
ENSG00000248991	9.349780703045136e-35	6.908619699242499
ENSG00000148303	1.7718653849415658e-34	8.945443836377912
ENSG00000125827	1.7718653849415658e-34	8.838435950977985
ENSG00000131773	4.269297232569395e-34	6.667245710216131
ENSG00000272668	1.0801390729980784e-32	6.012464404249834
ENSG00000104611	1.6282264276827056e-32	6.761272003796331
ENSG00000225579	1.9356258853997634e-32	7.218014576912217
ENSG00000243284	2.4184635075136427e-32	5.110968733386657
ENSG00000002586	3.508060177166427e-32	8.21286378597942
ENSG00000170677	1.728582601336951e-31	7.06629593597545
ENSG00000247746	1.829387491427018e-30	7.309721590935249
ENSG00000136942	8.44066597545887e-30	8.93733024611422
ENSG00000105372	1.403915386990653e-29	8.945443836377912
ENSG00000117461	1.7813279473375633e-28	8.677616047296151
ENSG00000159556	1.2597951931724942e-27	8.103547570370056
ENSG00000111752	1.898647711268707e-27	7.843531242374399
ENSG00000155886	2.4087393618188584e-27	5.228841276101259
ENSG00000255815	5.2631399909844024e-27	5.60041933030651
ENSG00000241741	9.350612551898981e-27	6.770857640522054
ENSG00000113272	1.636472327275581e-26	8.671033669004395
ENSG00000165801	2.5580397672177723e-26	8.71160162032285
ENSG00000165169	3.694400032169601e-26	8.71466404426672
ENSG00000180447	6.503152226739946e-26	7.405304369524578
ENSG00000164181	1.3308730529095451e-25	8.770464804924583
ENSG00000115268	1.3912401181485282e-25	8.941387041246065
ENSG00000168264	1.750306497969428e-25	8.895231082823827
ENSG00000174444	1.9747611927852406e-25	8.945443836377912
ENSG00000165689	5.500908489057929e-25	8.818151975318758
ENSG00000176399	5.679025408334437e-25	6.635272190788745
ENSG00000121797	6.399363702555109e-25	8.297702292765747
ENSG00000214870	6.399363702555246e-25	7.155920553144796
ENSG00000184083	9.557383496767247e-25	8.30234832533259
ENSG00000099624	1.1110139122982806e-24	8.876478319136533
ENSG00000075073	1.2120795833236471e-24	6.982346039435307
ENSG00000063177	1.5856852807284914e-24	8.933273450982373
ENSG00000178982	2.0731038774824807e-24	8.912989475323146
ENSG00000253982	2.305484305916631e-24	7.654456611494977
ENSG00000140474	2.513771395965388e-24	8.925159860718681
ENSG00000129757	3.0470822524798218e-24	7.943105551866116
ENSG00000204628	4.024380009137644e-24	8.941387041246065
ENSG00000242071	4.874151783108629e-24	8.314413917426046
ENSG00000137154	8.026896463167988e-24	8.945443836377912
ENSG00000259514	1.0252098026771962e-23	6.747825441687609
ENSG00000147100	1.1383633056051611e-23	5.251803188597657
ENSG00000257698	1.2111669357118167e-23	8.153364533138829
ENSG00000173218	2.0093253746602737e-23	7.104915079943236
ENSG00000162004	2.255534992977335e-23	8.372871968274795
ENSG00000223891	2.7234776105302704e-23	8.438185824137312
ENSG00000081913	2.7763236755759913e-23	7.592683342058792
ENSG00000105173	3.3254523378719914e-23	8.698436863739335
ENSG00000146066	4.398695879805334e-23	8.82067755847867
ENSG00000245008	4.398695879805334e-23	6.557551784043832
ENSG00000188959	5.948608078369182e-23	5.370519535018409
ENSG00000142541	6.669561329435407e-23	8.945443836377912
ENSG00000089692	8.639856993179338e-23	7.949469668126056
ENSG00000131188	9.008737450379439e-23	8.393816041214539
ENSG00000213862	9.682985963292844e-23	6.707848562641722
ENSG00000270036	1.1312910699140677e-22	4.432485911064428
ENSG00000255086	1.3620356250538175e-22	3.5600571779136145
ENSG00000107187	1.5431109329471817e-22	4.761138378369763
ENSG00000105373	2.301828976693509e-22	8.929216655850528
ENSG00000271133	2.44471819980018e-22	7.600701238863047
ENSG00000156384	2.576928043585645e-22	8.235855994600083
ENSG00000177283	3.063189986760178e-22	5.344400841183844
ENSG00000165102	3.228466093102468e-22	8.752706412425267
ENSG00000197183	3.4281848216082337e-22	8.564483314008488
ENSG00000166441	3.4669712524392767e-22	8.941387041246065
ENSG00000071205	3.764993603564192e-22	7.041888958368624
ENSG00000140451	4.165599173469183e-22	8.784166402292056
ENSG00000185950	4.165599173469272e-22	7.678873862801041
ENSG00000179820	4.212636482985899e-22	8.58402788200727
ENSG00000160691	4.340655503947005e-22	8.917046270454989
ENSG00000179520	7.73902676367312e-22	5.106511593754768
ENSG00000114391	1.1728367994563873e-21	8.93733024611422
ENSG00000143624	1.3499645311461896e-21	8.900819089927607
ENSG00000114631	1.6359478200527866e-21	7.9764450439939
ENSG00000233016	1.6849725701485484e-21	8.781103978348188
ENSG00000103253	2.1020542787709164e-21	8.463520966116363
ENSG00000047365	2.6696338647064336e-21	8.617221650722483
ENSG00000122787	3.980626760463419e-21	7.582549463844451
ENSG00000152422	4.098801297932179e-21	8.740536027029728
ENSG00000228031	4.3140178924972814e-21	5.710454989138066
ENSG00000146147	4.8135655028849705e-21	6.566053212124761
ENSG00000167658	4.956178523956829e-21	8.945443836377912
ENSG00000147036	5.254063916171314e-21	5.405170190999815
ENSG00000080947	5.925529672866987e-21	7.5105980649999875
ENSG00000006756	6.0564305677699005e-21	6.346307479643868
ENSG00000166025	6.23542534699556e-21	6.767677377061731
ENSG00000249184	6.419652575181893e-21	6.572011704223053
ENSG00000111666	6.80441364383941e-21	8.647687269401295
ENSG00000229638	7.897641218691844e-21	8.539605702433457
ENSG00000251405	8.21940355138313e-21	7.042428179675611
ENSG00000164587	9.164349691841116e-21	8.941387041246065
ENSG00000205664	9.433990095455049e-21	7.969743856018465
ENSG00000148187	1.3594280615562995e-20	8.786691985451967
ENSG00000221890	1.4144857665671154e-20	4.140387073394159
ENSG00000178741	1.455907696764044e-20	8.900819089927607
ENSG00000234771	1.8268913643598723e-20	8.70555608281505
ENSG00000198353	1.860056274715133e-20	5.19842965261466
ENSG00000049769	1.991603864053198e-20	7.9723923608287395
ENSG00000176978	2.0719260681023047e-20	8.933273450982373
ENSG00000213609	2.7806484256009935e-20	6.56237607644749
ENSG00000144591	3.062863334831142e-20	8.879003902296445
ENSG00000261418	3.151795718770109e-20	8.518327355586251
ENSG00000105855	3.471218961506321e-20	7.651860356918773
ENSG00000149273	4.061695186088684e-20	8.945443836377912
ENSG00000175197	4.224207306028206e-20	8.678152888080106
ENSG00000272899	4.650870518736089e-20	7.870030507995656
ENSG00000233927	5.029811607990762e-20	8.93733024611422
ENSG00000204060	5.3815416586445074e-20	4.585391587222272
ENSG00000058056	5.536816363224436e-20	8.489850479283396
ENSG00000145592	5.596179602121542e-20	8.945443836377912
ENSG00000070081	5.923574362732893e-20	8.929216655850528
ENSG00000117308	5.987036359496429e-20	8.307092131473844
ENSG00000105426	6.924795538005968e-20	7.283980705619208
ENSG00000182054	7.124030232253977e-20	8.917046270454989
ENSG00000166268	7.620215789760425e-20	6.726034174852954
ENSG00000251249	7.922942670986389e-20	4.626934960863978
ENSG00000108107	8.717346388727573e-20	8.941387041246065
ENSG00000219665	8.717346388727573e-20	8.293390534106369
ENSG00000162929	8.717346388727573e-20	7.934986060909051
ENSG00000225573	8.967500570812149e-20	7.1865273384703405
ENSG00000109685	9.422463637830568e-20	8.876478319136533
ENSG00000227097	9.795880822908894e-20	8.86277672176906
ENSG00000255760	1.077562722065489e-19	5.947669181058192
ENSG00000086619	1.1202013924564447e-19	8.864307933740994
ENSG00000105193	1.3693360260321767e-19	8.941387041246065
ENSG00000148334	1.4639874160951325e-19	8.822208770450603
ENSG00000114423	1.5651020258570856e-19	8.579716123347895
ENSG00000188846	1.757389429956141e-19	8.941387041246065
ENSG00000172365	1.7884931230559797e-19	3.5581123104131125
ENSG00000177917	1.8588497783206374e-19	8.652280905317097
ENSG00000179456	1.9523637928777026e-19	8.547798603077084
ENSG00000148343	2.293593315630858e-19	8.835910367818073
ENSG00000131386	2.317790942366016e-19	6.247793363839097
ENSG00000269988	2.674914285374457e-19	5.1330331438496355
ENSG00000137818	2.722027887582503e-19	8.945443836377912
ENSG00000171759	3.0224336628789126e-19	6.731615775073276
ENSG00000160062	3.0224336628789126e-19	7.678627629831825
ENSG00000162878	3.0542190511589533e-19	4.993122471728121
ENSG00000186153	3.6607104205687007e-19	8.456938587824608
ENSG00000171425	4.901080387117114e-19	8.700962446899247
ENSG00000233379	5.807871690609879e-19	5.094850846396833
ENSG00000256733	7.710215999770194e-19	4.463513505104763
ENSG00000166816	8.462392793220266e-19	8.30017547927462
ENSG00000149548	8.462392793220266e-19	7.270364928909051
ENSG00000118473	9.383385497063952e-19	5.535617925340131
ENSG00000187098	9.4807605963646e-19	7.808787798492777
ENSG00000185905	1.1651998735022068e-18	8.884591909400223
ENSG00000204387	1.278290660447042e-18	8.904875885059452
ENSG00000008513	1.496462751828358e-18	8.73188559598208
ENSG00000226833	1.67525945780625e-18	4.83984886695711
ENSG00000232533	1.8879757116081136e-18	6.8257660793819905
ENSG00000162244	2.112884800986539e-18	8.93733024611422
ENSG00000130255	2.2161160114604534e-18	8.93733024611422
ENSG00000151208	2.2773261198458474e-18	8.542668126377325
ENSG00000156427	2.4711552654335943e-18	5.758928847435794
ENSG00000163362	2.496501987466833e-18	7.76332401558588
ENSG00000171792	2.496501987466833e-18	8.591886508743432
ENSG00000064787	2.5916566243513414e-18	8.1714715507734
ENSG00000111445	2.663101809927617e-18	8.455204808976182
ENSG00000261400	2.6903924177036843e-18	3.395775361806302
ENSG00000165661	3.423325850125622e-18	8.880535114268378
ENSG00000187824	3.517374186496324e-18	8.384831336259428
ENSG00000196562	3.5532964434679e-18	8.899287877955674
ENSG00000175886	4.2224673654773226e-18	6.597205460894724
ENSG00000242021	4.548227796703368e-18	5.459689246815417
ENSG00000082293	4.548227796703368e-18	4.8435975460758165
ENSG00000164346	4.720294558077625e-18	8.89117428769198
ENSG00000111859	5.032772208251477e-18	8.88864870453207
ENSG00000116852	5.568234196799664e-18	8.823739982422536
ENSG00000143578	5.720284406253424e-18	8.584309759263697
ENSG00000203930	5.837006259884942e-18	3.7623735301088463
ENSG00000152582	5.996301514239482e-18	8.78010960716021
ENSG00000105640	6.500398353340877e-18	8.941387041246065
ENSG00000214274	6.813549128423112e-18	7.766143343884009
ENSG00000104852	6.999133366795295e-18	8.933273450982373
ENSG00000065320	7.070006977698834e-18	4.377633829931606
ENSG00000141441	7.070006977698834e-18	8.21321652308136
ENSG00000230565	7.460139888104344e-18	6.834532723071404
ENSG00000254615	7.663103393324486e-18	8.595943303875279
ENSG00000224032	7.740612420959909e-18	8.822208770450603
ENSG00000186468	7.818895544988636e-18	8.912989475323146
ENSG00000197958	8.970465691966373e-18	8.933273450982373
ENSG00000230207	9.12188849588339e-18	7.215641961785784
ENSG00000237991	9.12188849588339e-18	6.540093447302261
ENSG00000109046	9.213950817098816e-18	8.872421524004686
ENSG00000086598	1.0854255729888214e-17	8.929216655850528
ENSG00000003096	1.2782267165660509e-17	4.604807092595071
ENSG00000104921	1.3985311211189403e-17	8.053833160682393
ENSG00000260521	1.504767535882393e-17	6.049939630973837
ENSG00000228323	1.5608349867575125e-17	5.9396925874548545
ENSG00000188906	1.602901968601481e-17	8.800393582819439
ENSG00000170889	1.602901968601481e-17	8.941387041246065
ENSG00000112531	1.707349815126471e-17	8.860251138609149
ENSG00000180573	1.7533124616864824e-17	8.900819089927607
ENSG00000207954	1.78858410064779e-17	5.798346674940647
ENSG00000244165	1.8367047459140036e-17	8.257002634416313
ENSG00000134698	1.886103106259308e-17	8.690323273475645
ENSG00000160293	1.917640755164592e-17	8.217155627563828
ENSG00000170899	1.9368126467836885e-17	8.369730233950994
ENSG00000175395	1.9561737417354213e-17	8.282417086775302
ENSG00000110700	2.0087423882774555e-17	8.933273450982373
ENSG00000102271	2.083308098621436e-17	4.114113433393441
ENSG00000148484	2.1392476239457927e-17	8.812563968214976
ENSG00000149972	2.2185927002395344e-17	8.810038385055064
ENSG00000270012	2.3625426516604318e-17	7.6653270542506515
ENSG00000226926	2.4258765026481092e-17	4.472790946216287
ENSG00000052126	2.5660784361639042e-17	7.226285928838718
ENSG00000157625	2.6347946272035744e-17	8.738010443869817
ENSG00000224596	2.7322539260029758e-17	4.025263873428376
ENSG00000131725	2.777721834534518e-17	8.61523290834653
ENSG00000231738	3.0971149386711297e-17	5.338635294969683
ENSG00000127946	3.148570616973565e-17	8.425073464204837
ENSG00000144713	3.2647620157344416e-17	8.945443836377912
ENSG00000213885	3.2971784733096267e-17	6.329998850450536
ENSG00000078177	3.475506745293615e-17	8.842492746109832
ENSG00000168159	3.603596164626706e-17	8.88306069742829
ENSG00000115649	4.123408411128274e-17	8.826265565582448
ENSG00000072195	4.317331633979653e-17	6.580190837262473
ENSG00000120519	4.38874906808056e-17	8.63804246716567
ENSG00000173207	4.670927736676203e-17	8.577190540187981
ENSG00000230131	4.9709975260486366e-17	6.121324227242404
ENSG00000246090	5.102962729441325e-17	8.061923730985773
ENSG00000153179	5.153335997449806e-17	8.610181742026706
ENSG00000130734	5.153335997449879e-17	8.536622588869525
ENSG00000155792	5.2041999466297086e-17	8.856194343477304
ENSG00000136828	5.394975806104424e-17	8.810038385055064
ENSG00000269979	5.483958022120465e-17	7.157305823506055
ENSG00000184258	5.538040949103183e-17	4.1951208742157755
ENSG00000105341	5.538040949103183e-17	8.718720839398566
ENSG00000169239	5.684848871384988e-17	8.256597500663334
ENSG00000271344	5.835496118511074e-17	7.061470849428345
ENSG00000147400	6.209254313750391e-17	8.647687269401295
ENSG00000163931	6.332119270848756e-17	8.896762294795762
ENSG00000221983	6.737236656284628e-17	8.93733024611422
ENSG00000130159	7.551567565322996e-17	8.751712041237289
ENSG00000197016	8.033546348553527e-17	6.804823381064962
ENSG00000133640	8.112373811027031e-17	3.7706995679154907
ENSG00000229766	8.191964405625974e-17	6.02895381143709
ENSG00000231193	8.326331063443786e-17	4.8208595714879365
ENSG00000223949	8.407992479443256e-17	4.700245094082232
ENSG00000182742	8.407992479443256e-17	7.133475318359191
ENSG00000107816	8.629639871762074e-17	8.61171295399864
ENSG00000198960	8.857050682824726e-17	8.47875377545577
ENSG00000151553	9.179423158227937e-17	8.749643988481399
ENSG00000166896	9.269334307342343e-17	8.172988411517544
ENSG00000163040	9.421121076830697e-17	5.650383808435331
ENSG00000186056	9.421121076830697e-17	8.389301715678672
ENSG00000105202	9.513367584510339e-17	8.88864870453207
ENSG00000120280	9.513367584510339e-17	8.689786432691688
ENSG00000143499	9.76373782876404e-17	8.705608479466092
ENSG00000163754	9.955771578308361e-17	8.856194343477304
ENSG00000250148	1.0118642677500006e-16	2.4023069924665763
ENSG00000177628	1.0384720892347256e-16	8.856194343477304
ENSG00000090581	1.0761882409185582e-16	8.82320314163858
ENSG00000237434	1.0761882409185582e-16	4.255516311835838
ENSG00000138814	1.104463958186038e-16	8.830322360714293
ENSG00000198081	1.104463958186038e-16	8.545193709537239
ENSG00000249348	1.1557208503289142e-16	7.693375995038315
ENSG00000243276	1.1670060918157273e-16	7.053638735079835
ENSG00000179899	1.1670060918157273e-16	5.176569882798192
ENSG00000237212	1.1976343416988228e-16	5.451848780545952
ENSG00000188825	1.2410468003220459e-16	7.027042097225412
ENSG00000260401	1.261289485782682e-16	7.290769363256809
ENSG00000120805	1.3069770702459187e-16	8.860251138609149
ENSG00000137177	1.3542965976832252e-16	7.580959280292957
ENSG00000107745	1.389768547992414e-16	8.6862664783438
ENSG00000102158	1.4400433347024106e-16	8.904875885059452
ENSG00000233762	1.492111473977945e-16	7.924705190434567
ENSG00000122705	1.492111473977945e-16	8.840961534137898
ENSG00000267401	1.5711784045009383e-16	4.872061652684487
ENSG00000140750	1.627920193717944e-16	8.50110580387089
ENSG00000228933	1.6866825268305735e-16	5.36313285251978
ENSG00000168405	1.8105548881100119e-16	8.892705499663915
ENSG00000173208	1.924727540549344e-16	8.721783263342434
ENSG00000151287	1.99404354469275e-16	7.720595086091243
ENSG00000171119	2.0459962167590515e-16	5.7634158479700535
ENSG00000143603	2.0459962167590515e-16	8.895231082823827
ENSG00000133872	2.0658207790051742e-16	8.929216655850528
ENSG00000198521	2.1196173563965753e-16	6.9096701300724925
ENSG00000124357	2.2747864205633235e-16	8.842492746109832
ENSG00000165171	2.33394612488027e-16	6.284389059193983
ENSG00000152402	2.730867929108134e-16	7.714914841491352
ENSG00000144040	2.948874087332984e-16	8.62082091545031
ENSG00000137054	3.1335584340481827e-16	8.759825631500979
ENSG00000125841	3.1942157653778103e-16	8.229194305928388
ENSG00000100316	3.2456469888050006e-16	8.945443836377912
ENSG00000167186	3.276896850564571e-16	8.292114285661969
ENSG00000254343	3.308443415227052e-16	8.282672050302832
ENSG00000076662	3.308443415227052e-16	8.93733024611422
ENSG00000236854	3.571835823021045e-16	3.57378737423115
ENSG00000232346	3.6408513545842157e-16	7.354477709570336
ENSG00000251535	3.7349215306142327e-16	2.857712052009468
ENSG00000104765	3.8313878283843165e-16	8.815626392158844
ENSG00000219626	3.8313878283843165e-16	7.722008607413799
ENSG00000164620	3.868192666308426e-16	8.47829624505175
ENSG00000106993	4.0704529408751516e-16	8.681672842427995
ENSG00000123570	4.215520970853526e-16	6.952559432725768
ENSG00000181191	4.215520970853526e-16	8.626408922554088
ENSG00000214711	4.215520970853526e-16	6.237274343052319
ENSG00000187123	4.215520970853526e-16	5.332047167545007
ENSG00000123144	4.2155209708536163e-16	8.872421524004686
ENSG00000128165	4.3656849966182394e-16	8.81409518018691
ENSG00000236796	4.478196444922122e-16	5.345456542856921
ENSG00000154358	4.593566259916078e-16	8.790211939799855
ENSG00000111276	5.23243506987762e-16	8.879003902296445
ENSG00000250978	5.754662007680563e-16	3.714680558099981
ENSG00000136878	5.9587514286007e-16	8.818151975318758
ENSG00000158714	6.111646635182199e-16	6.472324143737161
ENSG00000141736	6.328210945610021e-16	7.937007282861079
ENSG00000130779	6.388575676892339e-16	8.858719926637214
ENSG00000126733	6.552337893291059e-16	3.867048091791014
ENSG00000177731	6.784287579434094e-16	8.899287877955674
ENSG00000188818	6.848939390797965e-16	8.331432902264917
ENSG00000173153	7.136188377711901e-16	8.831853572686226
ENSG00000124795	7.204145153560405e-16	8.21508200896076
ENSG00000182220	7.272739886191645e-16	8.85466313150537
ENSG00000234160	7.388498172036402e-16	7.329519668581072
ENSG00000235280	7.38849817203656e-16	5.721728001193922
ENSG00000218175	7.458823114639527e-16	8.433055347437554
ENSG00000236998	7.577500706765592e-16	5.460506633896114
ENSG00000145050	7.649598844966503e-16	8.912989475323146
ENSG00000221413	7.722373227488263e-16	2.12498880274281
ENSG00000137309	7.995099873188517e-16	8.849075124401589
ENSG00000218426	8.122184813776823e-16	8.367407217667573
ENSG00000094631	8.705430521189152e-16	8.856194343477304
ENSG00000088881	9.155356954966842e-16	6.304161730357866
ENSG00000198917	9.155356954966973e-16	8.73954165584175
ENSG00000179299	9.242234582948857e-16	7.371063205479772
ENSG00000214612	9.719490267920758e-16	5.99842250649505
ENSG00000130810	9.811642630775225e-16	7.637150183552501
ENSG00000171159	9.904656199460886e-16	8.773527228868451
ENSG00000121858	9.96714760510443e-16	8.827796777554383
ENSG00000213755	1.0415603911645345e-15	4.55654225537189
ENSG00000245954	1.0883938467777442e-15	7.624712272128329
ENSG00000136810	1.1266424627757243e-15	8.912989475323146
ENSG00000166428	1.1266424627757405e-15	7.808354631976601
ENSG00000232940	1.2262333615610786e-15	6.24521400681989
ENSG00000182899	1.2573739291924658e-15	8.941387041246065
ENSG00000124785	1.3014684758185677e-15	7.226149829817163
ENSG00000102316	1.3344911985411754e-15	8.88306069742829
ENSG00000110002	1.3344911985411754e-15	8.720252051370501
ENSG00000259560	1.3470864914009647e-15	5.6576940634245645
ENSG00000181524	1.4030338032989815e-15	8.243635310956307
ENSG00000118705	1.4658472117876186e-15	8.945443836377912
ENSG00000143653	1.4658472117876186e-15	8.386880925820842
ENSG00000121406	1.502976672498072e-15	8.24496395605175
ENSG00000272143	1.517137908072096e-15	5.144649749768426
ENSG00000125691	1.517137908072096e-15	8.941387041246065
ENSG00000173581	1.5701966300172433e-15	8.562292004756044
ENSG00000239183	1.594914857386273e-15	5.955123953863324
ENSG00000173221	1.594914857386273e-15	8.921103065586836
ENSG00000119906	1.6099294693607525e-15	8.749186458077377
ENSG00000063660	1.6099294693607525e-15	7.383301975326056
ENSG00000136149	1.6661845167693099e-15	7.926975810066948
ENSG00000255516	1.6661845167693099e-15	3.334864729832848
ENSG00000114698	1.7243759810195774e-15	6.006991430057681
ENSG00000119446	1.8583812476825438e-15	8.773527228868451
ENSG00000273382	1.8934552359629553e-15	6.217141120537638
ENSG00000099994	1.941237176456272e-15	6.891278636231513
ENSG00000156738	1.941237176456272e-15	7.847876934490342
ENSG00000260625	1.9902070360551147e-15	6.270721908674386
ENSG00000130340	2.1114427596773387e-15	8.531289545293276
ENSG00000038002	2.1114427596773387e-15	8.879003902296445
ENSG00000270102	2.1849285343246424e-15	6.4451686628047264
ENSG00000136856	2.205403796105331e-15	8.636053724789715
ENSG00000249167	2.3178405439194894e-15	3.5395250536716785
ENSG00000273056	2.3983986383239872e-15	5.478675065051214
ENSG00000204219	2.398398638324021e-15	6.820145538806141
ENSG00000104219	2.497166269687031e-15	8.818151975318758
ENSG00000272016	2.544092816093337e-15	6.680915809347126
ENSG00000126217	2.544092816093337e-15	7.696974903735981
ENSG00000164967	2.544092816093337e-15	8.676419109231682
ENSG00000166411	2.8356628524285685e-15	8.773527228868451
ENSG00000176928	2.8888506772374685e-15	7.586052074032163
ENSG00000162409	2.915812016304034e-15	3.3889703223950227
ENSG00000170417	3.035538197125733e-15	8.217103230912787
ENSG00000257543	3.035538197125733e-15	5.879933908769936
ENSG00000162913	3.1698936116744094e-15	6.338261383522877
ENSG00000091428	3.4457631806184133e-15	8.797867999659527
ENSG00000188342	3.531952800767337e-15	8.732422436766036
ENSG00000158710	3.653941059086443e-15	8.900819089927607
ENSG00000136643	3.653941059086443e-15	8.750180829265354
ENSG00000137720	3.745257994784262e-15	8.781103978348188
ENSG00000125459	3.8744998592943136e-15	8.755231995585177
ENSG00000213442	3.910503768181292e-15	8.526440945849943
ENSG00000235776	4.045360536969832e-15	6.207524118813133
ENSG00000180592	4.249732175504719e-15	4.98341295764843
ENSG00000150967	4.249732175504779e-15	8.86277672176906
ENSG00000094804	4.821020086613351e-15	8.63531431712927
ENSG00000188419	4.9410046867538385e-15	8.630465717685935
ENSG00000177600	4.986753281680611e-15	8.933273450982373
ENSG00000198795	5.03291910526735e-15	5.05727471313898
ENSG00000159259	5.2378843614278176e-15	7.864213020286491
ENSG00000228798	5.368081092050386e-15	4.617615687024984
ENSG00000026103	5.417722394675727e-15	7.75040617333672
ENSG00000214097	5.467815849737796e-15	5.102194996289381
ENSG00000269696	5.742786251691433e-15	4.253068860907191
ENSG00000130560	5.93968458643239e-15	8.767939221764673
ENSG00000182050	5.93968458643239e-15	7.165582773029544
ENSG00000240298	6.2955626658602635e-15	5.669420286824565
ENSG00000155495	6.353641766234857e-15	8.59061026029903
ENSG00000158716	6.511112094457589e-15	8.429332826213173
ENSG00000136908	6.571149296672255e-15	8.816620763346823
ENSG00000147853	6.900675474383504e-15	8.880535114268378
ENSG00000158555	7.0714892942175874e-15	8.396054181270848
ENSG00000233585	7.13661246760624e-15	5.434519762226489
ENSG00000167614	7.313176178113318e-15	7.051678645006418
ENSG00000174748	7.562994939527159e-15	8.941387041246065
ENSG00000213523	7.562994939527159e-15	8.778578395188276
ENSG00000241324	7.749942287606465e-15	6.852841523394362
ENSG00000130312	7.749942287606465e-15	8.804450377951285
ENSG00000254650	7.893132674324058e-15	5.660861695464688
ENSG00000143195	8.088113482073928e-15	6.12758600905125
ENSG00000163673	8.287836390762308e-15	4.33551046884964
ENSG00000273002	8.649104952293518e-15	6.947623159247295
ENSG00000234444	8.701965047925027e-15	8.466917663967697
ENSG00000198108	8.781852305445848e-15	8.731683029105591
ENSG00000164741	8.862461765210677e-15	8.12227439964092
ENSG00000237857	8.99843323372158e-15	7.823866099038998
ENSG00000165006	8.99843323372158e-15	8.762351214660892
ENSG00000183023	9.164313058075372e-15	8.446809341456065
ENSG00000169071	9.390178782214726e-15	8.4866323192669
ENSG00000243452	9.621524836853293e-15	8.702493658871182
ENSG00000000460	9.621524836853293e-15	7.981952286837253
ENSG00000165688	9.709719106958614e-15	8.826265565582448
ENSG00000204681	1.0039962666538382e-14	7.732043183093274
ENSG00000165804	1.0039962666538382e-14	8.243602831380237
ENSG00000107104	1.0193706594794686e-14	8.912989475323146
ENSG00000165195	1.0287063404091233e-14	8.728365641634191
ENSG00000100266	1.0287063404091233e-14	8.589897766367475
ENSG00000157216	1.0444532610945397e-14	8.836904739006052
ENSG00000159840	1.0799368321879913e-14	8.604056894138969
ENSG00000269890	1.1268189073513217e-14	6.405669020707028
ENSG00000255438	1.1268189073513378e-14	6.337631831006075
ENSG00000213402	1.1828558193842366e-14	8.662435634607787
ENSG00000196668	1.1936641208078776e-14	7.382961181185872
ENSG00000170989	1.204569661446587e-14	6.717731475415118
ENSG00000153291	1.2529718076762201e-14	7.029440156087082
ENSG00000008853	1.2644106781720071e-14	8.642099262297517
ENSG00000147003	1.2644106781720071e-14	5.434274441601878
ENSG00000107242	1.283704396668259e-14	8.892705499663915
ENSG00000008226	1.283704396668259e-14	8.585840971235632
ENSG00000102409	1.2954194744067375e-14	8.71160162032285
ENSG00000165168	1.3514967435646532e-14	8.887117492560137
ENSG00000156140	1.3638207337535581e-14	4.111353692780551
ENSG00000188636	1.3972282800647896e-14	8.120631514361072
ENSG00000119421	1.4185158270597417e-14	8.736479231897881
ENSG00000120256	1.4185158270597619e-14	8.347170072812208
ENSG00000247735	1.4185158270597619e-14	5.55792189678021
ENSG00000165891	1.431441307581802e-14	8.352306115359143
ENSG00000123975	1.431441307581802e-14	8.691854485447578
ENSG00000258920	1.466478917578588e-14	7.898211490660489
ENSG00000144589	1.4798345840386534e-14	8.696905651767402
ENSG00000047346	1.5023606564744515e-14	8.933273450982373
ENSG00000119383	1.5160380031868765e-14	8.872421524004686
ENSG00000251680	1.5391065260191957e-14	4.19081687523668
ENSG00000127184	1.5531131731480693e-14	8.921103065586836
ENSG00000123684	1.5672453085831457e-14	8.39960661519481
ENSG00000103707	1.7002671893835016e-14	8.582778547291763
ENSG00000166321	1.757594121522726e-14	7.857525848692653
ENSG00000197565	1.8278011292043994e-14	7.9623567760679235
ENSG00000245017	1.923790187183409e-14	6.099195498657564
ENSG00000175806	1.9412371770141522e-14	8.411777000590348
ENSG00000117242	1.9412371770141522e-14	7.924149886456135
ENSG00000198890	1.9706622887315376e-14	8.204847969290137
ENSG00000205078	2.01865827478689e-14	7.599377130149277
ENSG00000242247	2.055408731955063e-14	8.887117492560137
ENSG00000106018	2.0865366318236948e-14	6.724137185089909
ENSG00000129595	2.0865366318236948e-14	8.773527228868451
ENSG00000078061	2.1054356501699365e-14	8.84808075321361
ENSG00000182154	2.1566608133617514e-14	8.815626392158844
ENSG00000167779	2.22910387566706e-14	5.77365633944293
ENSG00000242615	2.22910387566706e-14	5.398303301887018
ENSG00000174132	2.2628194157504105e-14	8.880535114268378
ENSG00000112218	2.3039412095357586e-14	8.134716562753612
ENSG00000248458	2.3812506135060527e-14	4.748133942269359
ENSG00000180530	2.3955786955637707e-14	8.333808315199379
ENSG00000101310	2.4390740816596567e-14	8.88864870453207
ENSG00000172379	2.4390740816596914e-14	8.425167009164472
ENSG00000105894	2.4611123693207796e-14	7.275962299364662
ENSG00000145194	2.5208439774809637e-14	8.45801226939252
ENSG00000204186	2.5588985216974978e-14	8.811569597026997
ENSG00000258449	2.5820020938295584e-14	5.2694493281484815
ENSG00000082512	2.5820020938295584e-14	8.601328744102567
ENSG00000235670	2.6446202150490824e-14	4.037265313755435
ENSG00000180660	2.708732610518405e-14	6.835607847416323
ENSG00000144354	2.733167131529558e-14	5.508020516215734
ENSG00000198157	2.733167131529558e-14	8.281017581834343
ENSG00000188153	2.7578185849070925e-14	8.124185402165526
ENSG00000263164	2.7578185849070925e-14	3.7288146501146104
ENSG00000261231	2.7578185849070925e-14	6.06978576429993
ENSG00000198380	2.893035674199021e-14	8.895231082823827
ENSG00000143768	2.893035674199021e-14	6.766791998183803
ENSG00000114942	3.0896689359840463e-14	8.945443836377912
ENSG00000226086	3.0896689359840463e-14	5.422477183803133
ENSG00000197180	3.1361608082071674e-14	6.81864291933683
ENSG00000169116	3.164385735028282e-14	8.917046270454989
ENSG00000232324	3.299442836671321e-14	3.5093981369459026
ENSG00000266088	3.3791490985427123e-14	3.1497080700281477
ENSG00000120784	3.3791490985427123e-14	6.3515986237025865
ENSG00000166562	3.46074978415473e-14	8.925159860718681
ENSG00000181544	3.54428915728019e-14	7.284084654624805
ENSG00000181798	3.54428915728019e-14	7.175601508283613
ENSG00000146904	3.629812497521248e-14	5.404926694023398
ENSG00000147251	3.662404661646886e-14	8.755231995585177
ENSG00000100373	3.6952848047687545e-14	3.9895489122854
ENSG00000260063	3.7843921789038955e-14	6.22258853683632
ENSG00000179085	3.7843921789038955e-14	8.728365641634191
ENSG00000114023	3.818349813828465e-14	8.751712041237289
ENSG00000228748	3.841154654088279e-14	4.924636896476748
ENSG00000163249	3.9103764668369946e-14	8.651286534129119
ENSG00000235065	4.004585105212375e-14	7.848620454117474
ENSG00000171189	4.0045851052124034e-14	5.67787678945972
ENSG00000198755	4.174854245268589e-14	8.933273450982373
ENSG00000261739	4.174854245268589e-14	8.679939063579573
ENSG00000119737	4.1748542452686186e-14	7.274282662436056
ENSG00000231500	4.2753290849579367e-14	8.945443836377912
ENSG00000261786	4.313617482029856e-14	8.752706412425267
ENSG00000126768	4.5235924226504344e-14	8.74612403413351
ENSG00000183943	4.5505364837221633e-14	8.431858409373085
ENSG00000173295	4.564067677003432e-14	7.460797130080362
ENSG00000156976	4.6323198241573276e-14	8.945443836377912
ENSG00000146276	4.743617956931643e-14	5.7258026551005
ENSG00000099326	4.7860296737404816e-14	8.864307933740994
ENSG00000130811	4.7860296737404816e-14	8.881529485456355
ENSG00000271192	4.8288144867567566e-14	5.523395035352687
ENSG00000215386	4.8575465634379804e-14	6.919811941176521
ENSG00000169184	5.139029401751621e-14	8.070207408549884
ENSG00000148090	5.309266078173438e-14	8.717726468210587
ENSG00000203761	5.666555495957351e-14	7.911710521151471
ENSG00000175505	5.666555495957351e-14	7.365516785745936
ENSG00000013016	5.802259694480606e-14	8.63804246716567
ENSG00000102265	5.906131545015523e-14	8.849075124401589
ENSG00000100206	5.906131545015523e-14	6.279098566481079
ENSG00000136383	6.047478132604805e-14	7.845252123875527
ENSG00000118308	6.137504456451223e-14	8.896762294795762
ENSG00000239815	6.192151842586599e-14	6.164190532871759
ENSG00000262089	6.192151842586643e-14	5.739710753342088
ENSG00000147408	6.247277910924737e-14	8.872421524004686
ENSG00000101888	6.549539744531241e-14	8.595406463091322
ENSG00000270093	6.549539744531241e-14	4.876045018582073
ENSG00000266258	6.765644932948496e-14	2.6105531232700208
ENSG00000148730	6.988761952923989e-14	8.868364728872839
ENSG00000196372	7.050858203566787e-14	7.358643744817141
ENSG00000260027	7.050858203566787e-14	7.0628116834266494
ENSG00000125962	7.15556036985851e-14	8.51128744689047
ENSG00000253051	7.155560369858662e-14	5.293976576875782
ENSG00000067445	7.456932620024207e-14	7.5342660295924775
ENSG00000232995	7.500992887219351e-14	7.072746425937
ENSG00000170962	7.816668094888735e-14	7.62065796034248
ENSG00000185666	8.266075812562198e-14	3.8264357814386174
ENSG00000083845	8.339321094273013e-14	8.945443836377912
ENSG00000155974	8.818260725927065e-14	8.62008150778986
ENSG00000208028	8.818260725927128e-14	7.556641898620025
ENSG00000249948	9.242486186633313e-14	8.613956659902126
ENSG00000198648	9.324234234158586e-14	8.013114704292292
ENSG00000134339	9.406693448117696e-14	4.400103401860021
ENSG00000167118	9.406693448117696e-14	8.781103978348188
ENSG00000125869	9.406693448117696e-14	8.839430322165963
ENSG00000239268	9.462064350276463e-14	4.607877449306474
ENSG00000236204	9.545722377994234e-14	6.483250140725022
ENSG00000183955	9.545722377994234e-14	8.702493658871182
ENSG00000117020	9.630107899184939e-14	8.080139653889113
ENSG00000250220	9.630107899184939e-14	5.7374045228241
ENSG00000102871	9.630107899184939e-14	8.81508955137489
ENSG00000243926	9.772383996115654e-14	5.624537033059945
ENSG00000271147	1.0271762947259198e-13	8.008903517015352
ENSG00000035403	1.0423358025493396e-13	8.543741807945237
ENSG00000268584	1.0423358025493396e-13	6.421991742761951
ENSG00000148824	1.0515369170141717e-13	8.09866436777777
ENSG00000233217	1.0515369170141717e-13	4.062480398168113
ENSG00000203801	1.085962974357464e-13	6.2200771399928465
ENSG00000172687	1.092340289435466e-13	6.338052380765092
ENSG00000089220	1.1116940764208353e-13	8.917046270454989
ENSG00000196154	1.1380246380759285e-13	8.734208612265501
ENSG00000136758	1.1480559373312284e-13	8.904875885059452
ENSG00000204262	1.1649683790457293e-13	7.856989007908695
ENSG00000101577	1.185587010578064e-13	8.52391536269003
ENSG00000214717	1.2136377591850956e-13	8.650292162941144
ENSG00000170890	1.2243242235673428e-13	3.8576685846525893
ENSG00000213513	1.2423410258624161e-13	4.075936024780801
ENSG00000139644	1.2423410258624161e-13	8.93733024611422
ENSG00000134109	1.2717117214202257e-13	8.929216655850528
ENSG00000152409	1.282900904510006e-13	8.903344673087517
ENSG00000104381	1.282900904510024e-13	7.786054665366328
ENSG00000083067	1.3017650910557667e-13	6.7360830167341845
ENSG00000170049	1.3364105618528246e-13	6.4152926441501075
ENSG00000236552	1.356048251744956e-13	8.72584005847428
ENSG00000269243	1.356048251744956e-13	7.266806929137912
ENSG00000205339	1.356048251744956e-13	8.908932680191299
ENSG00000231327	1.4002555956720198e-13	6.0447859484700865
ENSG00000005108	1.5148624758549935e-13	6.7141510118443435
ENSG00000053371	1.5778705311492883e-13	8.49883518423851
ENSG00000230852	1.600992291891026e-13	2.177531751675617
ENSG00000137070	1.6150249468505217e-13	8.584309759263697
ENSG00000040199	1.6150249468505217e-13	8.80291916597935
ENSG00000184863	1.691933441300704e-13	8.917046270454989
ENSG00000167136	1.691933441300704e-13	7.721767660267865
ENSG00000172955	1.7468857481787584e-13	6.184229339031809
ENSG00000255547	1.76217490093108e-13	3.7788662841327936
ENSG00000102054	1.7775956230150974e-13	8.879003902296445
ENSG00000164056	1.8035922278497807e-13	8.010901044771922
ENSG00000171469	1.8035922278497807e-13	8.7542376243972
ENSG00000181163	1.8621078664810098e-13	8.945443836377912
ENSG00000144671	1.8621078664810098e-13	4.59848866429641
ENSG00000206120	1.8621078664810163e-13	6.093959053861601
ENSG00000166401	1.8621078664810163e-13	7.9801151685672425
ENSG00000162607	1.9847950702547887e-13	8.804450377951285
ENSG00000175283	2.0313512607385024e-13	8.6629200787407
ENSG00000149823	2.0789808223813238e-13	8.892705499663915
ENSG00000164236	2.21569702488684e-13	5.117264166685199
ENSG00000021826	2.235012171876908e-13	7.96445764324608
ENSG00000081760	2.235012171876908e-13	8.695374439795469
ENSG00000102007	2.235012171876908e-13	8.88864870453207
ENSG00000057468	2.235012171876908e-13	6.44705639181517
ENSG00000196437	2.247980812396776e-13	7.601867654123191
ENSG00000168843	2.3956109669086176e-13	6.443160921234955
ENSG00000122026	2.3956109669086176e-13	8.929216655850528
ENSG00000162869	2.437501591333176e-13	8.708081665974962
ENSG00000176371	2.472959922589608e-13	8.429332826213173
ENSG00000250137	2.472959922589608e-13	4.636100175777808
ENSG00000147324	2.5307507928873665e-13	7.440079673442927
ENSG00000187243	2.5527629608227394e-13	4.174012553489672
ENSG00000118197	2.6123864983949034e-13	8.722777634530411
ENSG00000106785	2.673378622943945e-13	8.759825631500979
ENSG00000255353	2.696609782300593e-13	5.621862068005734
ENSG00000107864	2.696609782300612e-13	8.597474515847212
ENSG00000223722	2.7595342159542114e-13	4.9639081860950744
ENSG00000259331	2.8239016086507875e-13	2.0261909340840445
ENSG00000273230	2.8239016086507875e-13	7.5868525537713065
ENSG00000226029	2.8484180019398143e-13	6.286901986958923
ENSG00000067057	2.8484180019398143e-13	6.6328450508956305
ENSG00000119900	2.9656226368687477e-13	8.824734353610515
ENSG00000072778	2.9827486033438626e-13	8.93733024611422
ENSG00000187479	3.0086200017514634e-13	8.245415920608595
ENSG00000104626	3.008620001751474e-13	8.402211508734656
ENSG00000198937	3.07869375070868e-13	8.642636103081472
ENSG00000104205	3.1053829665333285e-13	8.442492016949512
ENSG00000119711	3.2052035918792964e-13	8.753243253209222
ENSG00000137824	3.2797749679118006e-13	8.846549541241677
ENSG00000169016	3.493752277629572e-13	8.631460088873913
ENSG00000151229	3.5749165524148207e-13	8.468651442816123
ENSG00000156042	3.5749165524148207e-13	8.11858715580064
ENSG00000228205	3.574916552414846e-13	7.41106358965821
ENSG00000144026	3.605828594060838e-13	8.685729637559842
ENSG00000179862	3.6579335253183765e-13	6.574676448532147
ENSG00000143882	3.689550983298234e-13	8.058324466257949
ENSG00000074054	3.721437027952609e-13	8.834379155846138
ENSG00000236914	3.7751833880709187e-13	5.452077508458407
ENSG00000107201	3.807796666332333e-13	8.777584024000298
ENSG00000110092	3.873856204553956e-13	8.811032756243042
ENSG00000068308	3.9297652581533045e-13	8.861245509797127
ENSG00000104979	3.9864672290727965e-13	8.860251138609149
ENSG00000137478	4.0439731574993864e-13	8.908932680191299
ENSG00000137876	4.078867263259032e-13	8.908932680191299
ENSG00000142676	4.245658829929344e-13	8.933273450982373
ENSG00000078725	4.419149235782428e-13	4.319001731546102
ENSG00000139352	4.482783499015034e-13	6.714785771839423
ENSG00000046604	4.482783499015034e-13	6.977993990588949
ENSG00000268592	4.521395433109587e-13	4.419526632575632
ENSG00000230516	4.586476263946555e-13	3.2036262893175986
ENSG00000171735	4.625965764678595e-13	8.521926620314074
ENSG00000149295	4.665789377111131e-13	5.715631571112461
ENSG00000161243	4.705949876497575e-13	4.368990423058428
ENSG00000120093	4.814712894258905e-13	7.293108842017792
ENSG00000116990	4.883940342065248e-13	7.514753752740543
ENSG00000131943	4.925945384261808e-13	8.722777634530411
ENSG00000158458	4.996744121559658e-13	8.442040052392667
ENSG00000105146	4.996744121559658e-13	6.817971268636555
ENSG00000221968	4.996744121559694e-13	8.66950245703246
ENSG00000204390	4.996744121559694e-13	7.248387987863796
ENSG00000138172	5.112107406540863e-13	7.98486454055567
ENSG00000012174	5.156040104705658e-13	8.695911280579425
ENSG00000140464	5.275016028457983e-13	8.858719926637214
ENSG00000006453	5.320324102984551e-13	6.33383130290884
ENSG00000222222	5.366014560131563e-13	4.105135817334528
ENSG00000234719	5.44302367720001e-13	7.776220193601511
ENSG00000164334	5.616286959251589e-13	3.9820596720007693
ENSG00000267169	5.664473811978638e-13	7.533204722096444
ENSG00000272841	5.664473811978638e-13	6.326906876928922
ENSG00000120306	5.664473811978638e-13	8.647229738997275
ENSG00000179195	5.844660032154003e-13	8.88864870453207
ENSG00000136848	5.87802097674265e-13	8.662383237956744
ENSG00000162836	5.979230560836826e-13	8.684198425587908
ENSG00000230629	6.40147474230949e-13	7.6658735728484695
ENSG00000148335	6.456273359310746e-13	8.632991300845847
ENSG00000137563	6.456273359310746e-13	8.801387954007417
ENSG00000131153	6.511532846177634e-13	7.952240092200485
ENSG00000115841	6.604666493168988e-13	8.412313841374303
ENSG00000095002	6.661173649531798e-13	8.638579307949625
ENSG00000150873	6.814192135841753e-13	3.3194012118122562
ENSG00000260855	6.872460094734766e-13	4.256846279000275
ENSG00000140988	6.872460094734864e-13	8.93733024611422
ENSG00000069329	7.030245378136942e-13	8.83996716294992
ENSG00000101695	7.030245378136942e-13	7.300183347654646
ENSG00000176732	7.090327969486107e-13	6.075137969800812
ENSG00000181444	7.090327969486107e-13	7.946672002171674
ENSG00000008086	7.090327969486107e-13	8.007038031135952
ENSG00000228487	7.253025733568162e-13	7.098791264039578
ENSG00000118181	7.419390201103935e-13	8.945443836377912
ENSG00000171827	7.419390201103935e-13	5.755071483456796
ENSG00000188971	7.482738691667039e-13	8.615769749130486
ENSG00000101049	7.654277625230028e-13	6.407629646772723
ENSG00000239559	7.654277625230082e-13	7.172255418356634
ENSG00000164122	7.719595893179307e-13	5.978971084198368
ENSG00000151414	7.829678708312968e-13	8.836904739006052
ENSG00000101940	7.89646717958813e-13	8.76334558584887
ENSG00000166068	7.89646717958813e-13	8.586298501639652
ENSG00000155970	8.031727702834365e-13	5.362979652187315
ENSG00000258118	8.192410435525705e-13	2.689810133556298
ENSG00000234741	8.332649041624667e-13	8.908932680191299
ENSG00000116147	8.379917292793228e-13	5.395509238467759
ENSG00000101997	8.523308254207652e-13	8.573133745056138
ENSG00000132640	8.595904944174379e-13	8.870890312032751
ENSG00000237840	8.595904944174379e-13	6.488259039701951
ENSG00000196867	8.595904944174379e-13	5.701887081587977
ENSG00000107223	8.669109023296246e-13	8.904875885059452
ENSG00000178722	8.792479138436792e-13	5.312384997569793
ENSG00000125652	8.867327411708653e-13	8.85466313150537
ENSG00000189233	8.942801556653342e-13	8.810038385055064
ENSG00000150054	8.993467894198648e-13	6.713342449740751
ENSG00000225697	9.069996591554292e-13	8.78569761426399
ENSG00000259026	9.069996591554292e-13	4.573535323207291
ENSG00000131187	9.069996591554292e-13	8.031326405275989
ENSG00000135404	9.277214607143403e-13	8.93733024611422
ENSG00000069275	9.435673464431838e-13	8.846549541241677
ENSG00000136891	9.489081619257208e-13	8.789754409395835
ENSG00000267687	9.489081619257208e-13	2.8859150034410552
ENSG00000140374	9.569751132390506e-13	8.851600707561502
ENSG00000089177	9.651094252832789e-13	8.379780169939602
ENSG00000140548	9.788178036252277e-13	8.707544825191007
ENSG00000095059	9.871344546897017e-13	8.856194343477304
ENSG00000087008	1.0096530561049178e-12	8.324228806962092
ENSG00000167283	1.0326760798681412e-12	8.896762294795762
ENSG00000106868	1.0414420148815239e-12	7.836666986826217
ENSG00000233080	1.0742136109632273e-12	5.0700071016044115
ENSG00000185615	1.0833257553005602e-12	5.5120451505044565
ENSG00000177189	1.0833257553005602e-12	8.81409518018691
ENSG00000236772	1.0894426550539592e-12	4.392720334242645
ENSG00000264920	1.0986816690368001e-12	7.463440403889654
ENSG00000173166	1.1142513407732342e-12	7.782836505349834
ENSG00000244247	1.1236969604241666e-12	3.6253418945860845
ENSG00000246334	1.1236969604241666e-12	7.813830514278182
ENSG00000168028	1.1236969604241666e-12	8.941387041246065
ENSG00000236841	1.1236969604241666e-12	3.6012082406607946
ENSG00000185834	1.1332212203988872e-12	7.343983475371198
ENSG00000172216	1.1590086124034516e-12	8.77452160005643
ENSG00000162373	1.1590086124034516e-12	6.5839753710395374
ENSG00000109466	1.168826755417934e-12	8.52930080291732
ENSG00000197647	1.168826755417934e-12	7.97797480208534
ENSG00000244313	1.1853721726271905e-12	8.542747436757262
ENSG00000127920	1.1853721726271905e-12	7.488370507579848
ENSG00000264349	1.2055305389740675e-12	4.679220376319911
ENSG00000165283	1.2433657926006602e-12	8.870890312032751
ENSG00000172456	1.2503691492431455e-12	7.928145834402522
ENSG00000143514	1.260946889614927e-12	8.751175200453332
ENSG00000260591	1.260946889614936e-12	6.963905199387553
ENSG00000154227	1.260946889614936e-12	5.156398452163619
ENSG00000169857	1.2716125085249574e-12	8.732959277549993
ENSG00000254754	1.2895857736697891e-12	2.702328138152254
ENSG00000142279	1.2895857736697891e-12	5.532348453135909
ENSG00000090661	1.3188632657486658e-12	8.694177501731
ENSG00000136044	1.330009807516986e-12	8.741072867813685
ENSG00000164142	1.330009807517005e-12	7.798427617638357
ENSG00000223387	1.330009807517005e-12	4.365947577293319
ENSG00000135324	1.3412488618588487e-12	3.1619078988375966
ENSG00000185100	1.352581182030875e-12	6.85347254690909
ENSG00000260660	1.3601882511934628e-12	6.413568228653514
ENSG00000260219	1.4466897092354847e-12	6.554036058310717
ENSG00000267373	1.4466897092354847e-12	4.198816986331266
ENSG00000148498	1.479465840671334e-12	8.141521730074146
ENSG00000105649	1.4794658406713444e-12	7.629135820743714
ENSG00000101746	1.4919439852311331e-12	7.922196359638485
ENSG00000231007	1.5385877482806713e-12	6.266310562786989
ENSG00000166348	1.5385877482806713e-12	8.383634398194957
ENSG00000166483	1.5385877482806713e-12	8.46405780690032
ENSG00000153250	1.5385877482806713e-12	8.900819089927607
ENSG00000159788	1.5602600626469844e-12	8.250015122371575
ENSG00000232573	1.5734070590351627e-12	8.483347411371572
ENSG00000104447	1.5866628302974422e-12	6.895748271609515
ENSG00000092096	1.5866628302974422e-12	8.48186859605068
ENSG00000172362	1.608999905230243e-12	3.462334373306767
ENSG00000100994	1.6225500777929804e-12	8.884591909400223
ENSG00000115977	1.673199596054524e-12	8.212994039129901
ENSG00000233220	1.6967323190577798e-12	5.093863554161657
ENSG00000213930	1.6967323190577798e-12	8.755768836369135
ENSG00000118162	1.749654299019029e-12	8.343805854536946
ENSG00000260359	1.7643667086376968e-12	8.832847943874205
ENSG00000073670	1.7643667086377095e-12	7.014455446382538
ENSG00000143862	1.779200584327689e-12	8.679147259268085
ENSG00000184304	1.834646651306691e-12	6.118840025728564
ENSG00000168556	1.844908474412477e-12	8.447628059496447
ENSG00000172661	1.8760332996561105e-12	8.647229738997275
ENSG00000187151	1.9023640542796886e-12	4.6689933127004855
ENSG00000212978	1.918336335763816e-12	8.148260970167962
ENSG00000225938	1.918336335763816e-12	2.6760291042394644
ENSG00000267868	1.961575655061257e-12	3.492967289785882
ENSG00000138650	1.961575655061257e-12	3.587015621476228
ENSG00000129474	2.068141110622649e-12	6.578532661735854
ENSG00000158321	2.068141110622649e-12	6.165078709066252
ENSG00000184634	2.085478921655258e-12	8.83996716294992
ENSG00000210196	2.1324138217501253e-12	8.838435950977985
ENSG00000186187	2.2294162201085214e-12	7.5000253046090215
ENSG00000253986	2.248080494071233e-12	5.038635740800123
ENSG00000136710	2.248080494071233e-12	8.641104891109538
ENSG00000155254	2.248080494071233e-12	8.276928307126425
ENSG00000081721	2.248080494071233e-12	8.736479231897881
ENSG00000145476	2.3178379439823557e-12	8.6862664783438
ENSG00000196642	2.3502442513385934e-12	8.896762294795762
ENSG00000269533	2.3502442513385934e-12	4.1299607507994995
ENSG00000149256	2.4433669802445672e-12	7.9557390037439735
ENSG00000164924	2.4433669802445846e-12	8.925159860718681
ENSG00000164647	2.463788185035256e-12	6.010430607283302
ENSG00000272677	2.575563923782104e-12	6.077442802605292
ENSG00000260589	2.6552822786013074e-12	5.394422433254401
ENSG00000136819	2.692313924935927e-12	8.83996716294992
ENSG00000146374	2.7147757827372833e-12	4.673557144082842
ENSG00000249353	2.7374215817739007e-12	7.791020955459041
ENSG00000118816	2.7987209163621755e-12	8.93733024611422
ENSG00000197816	2.8220538912650175e-12	8.176861102967376
ENSG00000255031	2.8220538912650175e-12	7.936620612302573
ENSG00000227372	2.8220538912650373e-12	8.675090464136238
ENSG00000158089	2.8220538912650373e-12	6.033513306294894
ENSG00000150938	2.8852127773988726e-12	7.748402070651633
ENSG00000225643	2.8852127773988726e-12	6.9678327708344225
ENSG00000101849	2.949758698358707e-12	8.770464804924583
ENSG00000146350	2.949758698358707e-12	7.9130192491719455
ENSG00000135253	2.9743270876589223e-12	8.518864196370206
ENSG00000181218	2.9743270876589647e-12	5.9499773281412205
ENSG00000099139	2.9743270876589647e-12	6.088236724075237
ENSG00000134779	2.9743270876589647e-12	8.677079206512195
ENSG00000156535	3.015721511618904e-12	6.911083323678847
ENSG00000140400	3.0157215116189255e-12	8.917046270454989
ENSG00000234498	3.066141772763066e-12	6.330284970010767
ENSG00000226957	3.1087900110419255e-12	2.880963397864333
ENSG00000213293	3.1087900110419255e-12	3.822370889131941
ENSG00000268798	3.1087900110419255e-12	6.230931419950837
ENSG00000105676	3.1346578919544915e-12	8.747118405321485
ENSG00000256917	3.2046762950176572e-12	5.31026783315818
ENSG00000180815	3.2313270715584574e-12	5.247682398003345
ENSG00000260719	3.377180935995321e-12	8.39029608686665
ENSG00000250362	3.481184159630067e-12	6.341734855304624
ENSG00000184164	3.5883293267108562e-12	8.903344673087517
ENSG00000181418	3.6181081969930006e-12	7.473334938651825
ENSG00000144868	3.668279540882774e-12	8.508761863730559
ENSG00000145626	3.749977418633824e-12	3.710653149637387
ENSG00000139626	3.812420223867247e-12	8.921103065586836
ENSG00000114270	3.812420223867301e-12	8.35217440832817
ENSG00000144847	3.897267072767906e-12	8.515232452066313
ENSG00000163995	3.897267072767906e-12	5.318467096030274
ENSG00000138796	3.9295601329512075e-12	8.666976873872548
ENSG00000169189	3.983966441877729e-12	8.668508085844481
ENSG00000003393	3.983966441877729e-12	8.691317644663624
ENSG00000108061	4.016964371837218e-12	8.771996016896516
ENSG00000172568	4.072557968194453e-12	6.410179258974288
ENSG00000123989	4.10627584489535e-12	8.933273450982373
ENSG00000249258	4.140267652870173e-12	2.714356239256497
ENSG00000102001	4.140267652870173e-12	7.301182949843608
ENSG00000244436	4.140267652870173e-12	2.723275759956572
ENSG00000160055	4.197535334798278e-12	8.201922818224421
ENSG00000259891	4.267283352455478e-12	6.957787559656714
ENSG00000241852	4.326274511330109e-12	7.636613342768546
ENSG00000229278	4.422329014093387e-12	3.7400506075795517
ENSG00000224858	4.422329014093482e-12	5.629740667347339
ENSG00000236801	4.557828983909714e-12	7.084464846775696
ENSG00000141447	4.658925225453355e-12	8.192330412639835
ENSG00000241556	4.658925225453437e-12	6.401730725110744
ENSG00000251192	4.736188363776619e-12	7.850740903524405
ENSG00000203666	4.801533675716366e-12	8.37912007265909
ENSG00000220583	4.801533675716366e-12	6.710315057573983
ENSG00000222020	4.8811166127659626e-12	7.296034009949375
ENSG00000155621	4.907930798051239e-12	8.201993678069936
ENSG00000145431	4.989243607623558e-12	6.914056860930843
ENSG00000047230	4.989243607623558e-12	8.37932263953558
ENSG00000099800	5.0997200442180815e-12	8.750972633576842
ENSG00000102921	5.099720044218118e-12	8.804450377951285
ENSG00000229414	5.25555339877325e-12	2.8903901135810828
ENSG00000248757	5.284384493242117e-12	3.7097533515691286
ENSG00000058404	5.371812136919126e-12	7.076066581447549
ENSG00000163453	5.416056630835495e-12	6.498375194635161
ENSG00000167992	5.535797522660497e-12	7.244100374894163
ENSG00000107262	5.535797522660497e-12	8.876478319136533
ENSG00000104738	5.535797522660497e-12	8.716195256238654
ENSG00000142765	5.704692032612983e-12	8.896762294795762
ENSG00000147852	5.704692032612983e-12	6.940296525140969
ENSG00000135318	5.830689857372225e-12	6.867530711033253
ENSG00000167526	5.830689857372225e-12	8.945443836377912
ENSG00000119979	5.91082084894374e-12	8.600536939791079
ENSG00000176871	5.959417039246909e-12	8.543741807945237
ENSG00000135116	5.959417039246909e-12	5.938344839861669
ENSG00000131127	6.041283215631546e-12	8.16226436186683
ENSG00000166200	6.140980043086812e-12	8.870890312032751
ENSG00000143412	6.140980043086877e-12	8.192598273514664
ENSG00000158427	6.140980043086877e-12	7.732275126660493
ENSG00000229914	6.1914320126276685e-12	6.602299975419917
ENSG00000233086	6.1914320126276685e-12	6.619558067281063
ENSG00000255020	6.242290593134818e-12	3.690840604855955
ENSG00000157404	6.276423793143289e-12	8.743061610189642
ENSG00000185567	6.379925848941683e-12	5.013423731127166
ENSG00000156313	6.379925848941683e-12	8.273695795882137
ENSG00000178922	6.414797244231239e-12	8.63324626437338
ENSG00000134709	6.520537243940107e-12	8.793811204527682
ENSG00000180332	6.609958643203464e-12	3.515643557304305
ENSG00000260990	6.7005828445326315e-12	5.487388489545233
ENSG00000144460	6.71885341231302e-12	6.3247688438041
ENSG00000211448	6.71885341231302e-12	7.619009793908606
ENSG00000171365	6.71885341231302e-12	8.10726097136763
ENSG00000242732	6.866788193454084e-12	7.913335278083038
ENSG00000198918	6.923083638239878e-12	8.925159860718681
ENSG00000261645	6.923083638239878e-12	7.357402743987961
ENSG00000100678	7.017917156983857e-12	7.349861074078382
ENSG00000251603	7.017917156983857e-12	5.643118498691354
ENSG00000136631	7.231059316401627e-12	8.70555608281505
ENSG00000273388	7.330029250642501e-12	3.9472822804471352
ENSG00000068394	7.511534719979343e-12	8.563286375944022
ENSG00000184905	7.676569323169881e-12	5.070030045960778
ENSG00000100360	7.676569323169881e-12	8.683740895183888
ENSG00000232070	7.781516744663744e-12	5.250747812629911
ENSG00000170540	7.845159418289394e-12	8.811569597026997
ENSG00000124635	7.90931261750546e-12	8.57798234449947
ENSG00000230979	8.082914327809439e-12	7.0828236105006965
ENSG00000155660	8.082914327809439e-12	8.933273450982373
ENSG00000137806	8.082914327809439e-12	8.779115235972231
ENSG00000265452	8.082914327809439e-12	5.2814268377385805
ENSG00000176225	8.148974015144058e-12	8.636845529101203
ENSG00000040341	8.260252244628831e-12	8.736479231897881
ENSG00000272129	8.260252244628831e-12	6.154848291505326
ENSG00000224738	8.441405119656644e-12	4.869701459396005
ENSG00000182185	8.510337343938072e-12	7.431235440515239
ENSG00000145087	8.6968673611525e-12	5.687547208902884
ENSG00000169255	8.95990852607462e-12	6.531274543876253
ENSG00000160446	9.032991174664178e-12	8.719257680182523
ENSG00000227802	9.082037440186968e-12	2.54028820631462
ENSG00000106004	9.156096977069666e-12	6.8625350512745475
ENSG00000080839	9.230748775523633e-12	8.593954561499322
ENSG00000269656	9.280847965028677e-12	4.436062897227192
ENSG00000137106	9.30599747507303e-12	8.81508955137489
ENSG00000165359	9.356497193701754e-12	8.838435950977985
ENSG00000166913	9.509614524299416e-12	8.900819089927607
ENSG00000197747	9.509614524299416e-12	8.770464804924583
ENSG00000103740	9.639087476435744e-12	5.787816648666905
ENSG00000271553	9.717599484654774e-12	7.097929608963916
ENSG00000174514	9.717599484654911e-12	6.96258209037041
ENSG00000105364	9.796738614328468e-12	8.68067847124002
ENSG00000224616	9.849848856345159e-12	6.177201085876761
ENSG00000125089	9.849848856345159e-12	8.732422436766036
ENSG00000189143	9.930044110332175e-12	5.628224487260155
ENSG00000198056	9.930044110332175e-12	8.418491085913079
ENSG00000094975	9.930044110332175e-12	8.876478319136533
ENSG00000244398	1.0010879653386815e-11	8.353450656772573
ENSG00000272156	1.0010879653386815e-11	5.657919839507769
ENSG00000100097	1.0010879653386815e-11	8.908932680191299
ENSG00000260093	1.0010879653386815e-11	3.5431983666387894
ENSG00000167748	1.009236049277938e-11	3.983766118371282
ENSG00000139187	1.0229609605118772e-11	6.307777257529236
ENSG00000143870	1.0229609605118772e-11	8.917046270454989
ENSG00000073150	1.031283600694112e-11	6.147300022878978
ENSG00000111602	1.062371983521001e-11	8.795799946903637
ENSG00000139239	1.062371983521001e-11	8.173261838239553
ENSG00000165912	1.062371983521001e-11	8.060058245106372
ENSG00000108387	1.076805152197799e-11	6.9776808761339755
ENSG00000136021	1.1092384024711496e-11	8.917046270454989
ENSG00000148399	1.1092384024711496e-11	8.858719926637214
ENSG00000226237	1.1182488592188039e-11	7.144803932242201
ENSG00000170915	1.1242956676692671e-11	6.93053514233915
ENSG00000065970	1.1519054969690522e-11	8.687797690315731
ENSG00000236133	1.1581307247773288e-11	4.141011552309953
ENSG00000107984	1.183363246205194e-11	8.868364728872839
ENSG00000175643	1.2026406710763508e-11	7.517882924563241
ENSG00000260352	1.21894016092879e-11	5.020436174749864
ENSG00000258422	1.2288236309758675e-11	4.531573331183335
ENSG00000011021	1.2759953393833845e-11	8.583236077695785
ENSG00000260475	1.2932690490188903e-11	5.821336679862052
ENSG00000250519	1.2932690490189179e-11	4.991167297348513
ENSG00000172296	1.3037431219024575e-11	6.217672491373207
ENSG00000124098	1.3037431219024575e-11	8.679684100052041
ENSG00000101443	1.3143003635674382e-11	5.750700302381179
ENSG00000149269	1.3320823445440208e-11	8.858719926637214
ENSG00000162267	1.3320823445440208e-11	6.653797314603559
ENSG00000222375	1.3428645446312754e-11	5.135364696512581
ENSG00000089280	1.3720372000082177e-11	8.925159860718681
ENSG00000204131	1.3831363996971002e-11	6.279291213475063
ENSG00000140367	1.401831018652443e-11	8.860251138609149
ENSG00000268061	1.401831018652443e-11	7.527132270859748
ENSG00000132846	1.4131664785718958e-11	8.602068151763016
ENSG00000165684	1.4438355914531033e-11	8.758294419529046
ENSG00000126249	1.4438355914531033e-11	8.131910533144023
ENSG00000089159	1.4751570500900415e-11	8.684735266371863
ENSG00000144036	1.4751570500900415e-11	8.417901848478085
ENSG00000173171	1.4870735434837103e-11	8.51021376532256
ENSG00000147536	1.4870735434837103e-11	7.348844520667544
ENSG00000272324	1.4870735434837103e-11	1.794300769196721
ENSG00000177932	1.4870735434837103e-11	5.941494382651527
ENSG00000134490	1.507144437302172e-11	8.213838240092429
ENSG00000136521	1.5193142119834847e-11	8.884591909400223
ENSG00000111452	1.5315803200115323e-11	7.002122864663537
ENSG00000205022	1.5522399379555075e-11	6.844380062414644
ENSG00000145425	1.5986576044072382e-11	8.945443836377912
ENSG00000158813	1.5986576044072608e-11	7.378417793421308
ENSG00000119969	1.5986576044072608e-11	8.298696663953725
ENSG00000267166	1.6115513976496267e-11	7.015103340935062
ENSG00000122406	1.6115513976496267e-11	8.93733024611422
ENSG00000107518	1.6115513976496267e-11	4.988164083243679
ENSG00000272121	1.6245471327058598e-11	7.038196485679733
ENSG00000150867	1.659706828494356e-11	8.842492746109832
ENSG00000262468	1.6820593512177417e-11	7.997675106156752
ENSG00000250889	1.6956122497947674e-11	5.443903546476153
ENSG00000101134	1.7092721898530385e-11	4.100393354706572
ENSG00000214226	1.7092721898530385e-11	7.766157360265606
ENSG00000272663	1.769722506428233e-11	5.208941789114407
ENSG00000134986	1.769722506428233e-11	7.971116112384336
ENSG00000138326	1.7983248173951872e-11	8.93733024611422
ENSG00000163625	1.7983248173952e-11	8.416088759249723
ENSG00000256287	1.8079592519923267e-11	3.3147622102319607
ENSG00000072849	1.8225058522198424e-11	8.88864870453207
ENSG00000257526	1.8225058522198424e-11	3.545143103339018
ENSG00000196890	1.8371671723199284e-11	4.086330574344292
ENSG00000120798	1.8371671723199284e-11	8.743061610189642
ENSG00000226337	1.8519440979872448e-11	4.887218641165413
ENSG00000258178	1.8768316354865333e-11	4.265657190130247
ENSG00000107014	1.891921223722255e-11	6.400423735663914
ENSG00000131089	1.9173352361175987e-11	8.7542376243972
ENSG00000151151	1.9327439613933125e-11	8.466583390060231
ENSG00000155130	1.9327439613933125e-11	8.917046270454989
ENSG00000187446	1.9327439613933193e-11	8.856194343477304
ENSG00000254369	1.9744298159770918e-11	4.9480288774437815
ENSG00000095303	1.9744298159770918e-11	8.206686541440643
ENSG00000017621	1.9902881674029466e-11	7.198853911432791
ENSG00000101400	1.9902881674029466e-11	8.405528896206054
ENSG00000261438	2.0331900417881607e-11	3.4182766219492895
ENSG00000189343	2.0331900417881823e-11	8.912989475323146
ENSG00000248544	2.0331900417881823e-11	6.311879801558362
ENSG00000107331	2.0495108568623118e-11	8.789754409395835
ENSG00000205771	2.065960073235637e-11	6.588766960075398
ENSG00000165806	2.1558989396469945e-11	8.653812117289032
ENSG00000072422	2.1558989396469945e-11	7.3045426046579
ENSG00000115286	2.15589893964701e-11	8.776052812028363
ENSG00000182087	2.2199467169790486e-11	8.929216655850528
ENSG00000136928	2.24967236215626e-11	4.146027945713416
ENSG00000215595	2.24967236215626e-11	6.229059441352874
ENSG00000154548	2.2676946475326845e-11	6.820359578918315
ENSG00000139537	2.2676946475326845e-11	7.595857175801387
ENSG00000229809	2.316448765805353e-11	8.45574164976014
ENSG00000236719	2.33499518925257e-11	5.557452029056895
ENSG00000099821	2.3851667772482412e-11	8.823739982422536
ENSG00000144426	2.3851667772482412e-11	8.538611331245482
ENSG00000103174	2.3851667772482412e-11	8.525983415445921
ENSG00000228925	2.404252251668077e-11	6.567897948516653
ENSG00000138674	2.4755214794391874e-11	8.921103065586836
ENSG00000140443	2.4887001474637904e-11	8.496898838513594
ENSG00000127080	2.488700147463826e-11	8.086792892026386
ENSG00000166224	2.5828957060215933e-11	8.630465717685935
ENSG00000158828	2.5828957060215933e-11	8.507688182162648
ENSG00000170522	2.6173766544966574e-11	7.8671721048087715
ENSG00000237292	2.6173766544966574e-11	4.189732003095859
ENSG00000229727	2.638281339014653e-11	5.367159372352472
ENSG00000213625	2.6948304178286607e-11	8.880535114268378
ENSG00000206561	2.7163411382786227e-11	8.275015990443162
ENSG00000234377	2.7745290946366585e-11	5.630606653730063
ENSG00000008869	2.796663036944136e-11	8.84808075321361
ENSG00000261435	2.796663036944136e-11	5.042945056612666
ENSG00000250567	2.8115150361914625e-11	2.131179395458854
ENSG00000188868	2.8565363310772034e-11	7.0896986628970415
ENSG00000213213	2.8793111571814458e-11	7.09744504818291
ENSG00000198242	2.9409175357365445e-11	8.921103065586836
ENSG00000269620	2.940917535736555e-11	3.86933209255978
ENSG00000235169	2.940917535736555e-11	7.169959004029657
ENSG00000169740	3.0038150819499716e-11	8.522920991502053
ENSG00000250493	3.0038150819499716e-11	5.821608570145525
ENSG00000143401	3.0038150819499716e-11	8.856194343477304
ENSG00000120217	3.0038150819499716e-11	8.590892137555453
ENSG00000167552	3.0437934601169766e-11	8.346128870820365
ENSG00000180340	3.051851475400763e-11	7.329523890500713
ENSG00000253619	3.068030268301934e-11	4.541160817953993
ENSG00000177337	3.092456161435633e-11	5.228642769007091
ENSG00000255495	3.1170725829636776e-11	4.431952587571696
ENSG00000271734	3.3210397801651774e-11	4.06988141419816
ENSG00000179057	3.3474377148318546e-11	6.126596540281286
ENSG00000260296	3.3474377148318546e-11	7.31868671366159
ENSG00000247982	3.3474377148318546e-11	8.17824214471386
ENSG00000175768	3.446000839671124e-11	8.052533892277678
ENSG00000231969	3.446000839671124e-11	4.046376972263684
ENSG00000163961	3.491736963765081e-11	8.759825631500979
ENSG00000053918	3.5194635685417433e-11	8.55024487585706
ENSG00000143674	3.547405860147061e-11	8.52138977953012
ENSG00000175556	3.547405860147061e-11	4.672732247601676
ENSG00000070610	3.5944601142983934e-11	8.912989475323146
ENSG00000204396	3.5944601142983934e-11	8.683204054399932
ENSG00000169084	3.622985629371572e-11	8.48620726843895
ENSG00000251478	3.642125738774135e-11	2.832280614659483
ENSG00000196998	3.700142444831822e-11	8.804450377951285
ENSG00000273314	3.729489381531988e-11	6.718883263785577
ENSG00000010404	3.749180572636722e-11	8.904875885059452
ENSG00000133135	3.7590643302771394e-11	3.890809478244935
ENSG00000167393	3.8088673180835205e-11	8.588366554395542
ENSG00000151012	3.8088673180835205e-11	8.590152729895006
ENSG00000144645	3.8390588070990604e-11	8.908932680191299
ENSG00000238153	3.8390588070990604e-11	4.566292265920214
ENSG00000146950	3.8694847261944756e-11	2.7898859612636198
ENSG00000164258	3.889899790050465e-11	8.740536027029728
ENSG00000169679	3.9207203897755236e-11	8.641104891109538
ENSG00000008294	3.9207203897755236e-11	8.864307933740994
ENSG00000169241	4.0040830574076204e-11	8.842492746109832
ENSG00000213339	4.004083057407649e-11	8.88306069742829
ENSG00000184381	4.035789670108393e-11	8.770464804924583
ENSG00000164796	4.15416558683914e-11	3.3330393909667557
ENSG00000227838	4.176050958590155e-11	3.0948532993628732
ENSG00000182310	4.275941050002667e-11	5.145193297847273
ENSG00000260144	4.389676312285485e-11	6.0142901550873145
ENSG00000116957	4.389676312285516e-11	8.644167315053407
ENSG00000117407	4.518209094743174e-11	8.27068576858931
ENSG00000112812	4.518209094743174e-11	8.760820002688957
ENSG00000224566	4.5538986665405476e-11	5.756985377955324
ENSG00000137575	4.553898666540596e-11	8.827796777554383
ENSG00000115966	4.553898666540596e-11	8.832847943874205
ENSG00000015171	4.553898666540596e-11	8.852137548345457
ENSG00000215301	4.553898666540596e-11	8.941387041246065
ENSG00000111450	4.553898666540596e-11	8.607119318082837
ENSG00000256248	4.589864355646989e-11	4.240375655835317
ENSG00000171241	4.589864355647021e-11	8.463520966116366
ENSG00000105722	4.6261082515759476e-11	8.695374439795467
ENSG00000257221	4.6871387063778935e-11	7.874394663306073
ENSG00000170469	4.6871387063778935e-11	8.285479510719169
ENSG00000174915	4.6871387063778935e-11	8.690323273475645
ENSG00000177047	4.7489576528256574e-11	3.3775183641407946
ENSG00000241978	4.786431636144886e-11	6.241366971874988
ENSG00000147044	4.78643163614492e-11	8.682667213615973
ENSG00000260361	4.824195233904528e-11	7.422335611787238
ENSG00000107959	4.824195233904597e-11	8.86277672176906
ENSG00000117090	4.8622506353222247e-11	8.88864870453207
ENSG00000148291	4.8622506353222247e-11	8.306097760285866
ENSG00000101052	4.8877841044845304e-11	8.464057806900321
ENSG00000237316	4.8877841044845304e-11	2.474960720472862
ENSG00000010810	4.926330754206853e-11	8.353626309920168
ENSG00000073060	4.991237882362621e-11	8.743598450973597
ENSG00000260618	4.991237882362621e-11	8.449616801872404
ENSG00000182319	5.0305834605445386e-11	7.017613289513727
ENSG00000160404	5.070232794006782e-11	8.713132832294786
ENSG00000150281	5.07023279400689e-11	5.7180219477317085
ENSG00000162998	5.1101881763042505e-11	8.89117428769198
ENSG00000147437	5.1101881763042867e-11	6.246088356641845
ENSG00000271086	5.1774668717033177e-11	4.615000234994512
ENSG00000077264	5.2182497261587146e-11	5.0409972092432875
ENSG00000272094	5.370496578392554e-11	5.952820278890286
ENSG00000095585	5.4411298566632803e-11	8.806975961111196
ENSG00000181982	5.483945719343029e-11	8.633985672033823
ENSG00000259495	5.4839457193431066e-11	6.4992199996118805
ENSG00000198453	5.556039906142887e-11	7.787768861985978
ENSG00000132704	5.643778958814166e-11	8.88864870453207
ENSG00000232519	5.643778958814166e-11	4.3355893720921905
ENSG00000196924	5.762878141095585e-11	8.876478319136533
ENSG00000147454	5.762878141095585e-11	8.6862664783438
ENSG00000186275	6.103237727572847e-11	8.206719021016713
ENSG00000262155	6.151149734777787e-11	4.6422405881149995
ENSG00000237214	6.18329550941509e-11	6.970707147174651
ENSG00000148156	6.18329550941509e-11	4.220762358582142
ENSG00000088833	6.280723156662581e-11	8.828791148742358
ENSG00000233560	6.280723156662581e-11	5.092564543824939
ENSG00000124222	6.280723156662581e-11	8.864307933740994
ENSG00000108984	6.363059953621904e-11	8.434129029005465
ENSG00000218052	6.363059953621949e-11	7.881626007183987
ENSG00000183617	6.363059953621949e-11	8.751712041237289
ENSG00000175602	6.41296843887723e-11	8.845018329269742
ENSG00000170502	6.446453525933817e-11	8.743598450973597
ENSG00000224165	6.497002431354218e-11	6.965582687816355
ENSG00000197992	6.547939439153687e-11	4.410063121987754
ENSG00000226851	6.547939439153687e-11	6.062540097085541
ENSG00000140563	6.633704825008094e-11	8.895231082823827
ENSG00000086730	6.633704825008141e-11	8.79381120452768
ENSG00000079841	6.738076214924365e-11	7.321015990411498
ENSG00000250156	6.879742880982631e-11	4.039230033691358
ENSG00000186310	6.879742880982631e-11	5.795314298255792
ENSG00000133195	6.933616389990645e-11	8.71466404426672
ENSG00000154153	6.987902943723038e-11	5.441529846034756
ENSG00000173320	6.987902943723038e-11	6.688023650199372
ENSG00000141401	7.02432497692736e-11	8.27647634256958
ENSG00000166682	7.079306830314856e-11	7.151520815372962
ENSG00000238063	7.134710035574542e-11	5.250919572041022
ENSG00000052850	7.227993633649196e-11	4.706156638850983
ENSG00000164989	7.322471191512982e-11	7.234886883952975
ENSG00000055070	7.341511289706728e-11	8.73954165584175
ENSG00000259362	7.379737034044616e-11	4.2878201906626625
ENSG00000165138	7.379737034044616e-11	8.830322360714293
ENSG00000109927	7.534598447158789e-11	8.632533770441825
ENSG00000187735	7.593488081643158e-11	8.868364728872839
ENSG00000104267	7.593488081643158e-11	8.003230633684462
ENSG00000198856	7.593488081643158e-11	8.896762294795762
ENSG00000160789	7.652828326669123e-11	8.921103065586836
ENSG00000181852	7.652828326669123e-11	8.762351214660892
ENSG00000120158	7.652828326669177e-11	8.694380068607492
ENSG00000077420	7.752739258432772e-11	8.702493658871182
ENSG00000207146	7.752739258432855e-11	3.882414423783933
ENSG00000245556	7.81329767838421e-11	8.34993070242468
ENSG00000107863	7.813297678384322e-11	8.827796777554383
ENSG00000132824	7.8743191895986e-11	8.870890312032751
ENSG00000227630	7.8743191895986e-11	2.8507821444305756
ENSG00000215086	7.915259178587454e-11	4.700792755035906
ENSG00000268218	7.9770602143598e-11	7.55738687212765
ENSG00000225342	8.039333629602674e-11	6.572420102529018
ENSG00000164754	8.039333629602674e-11	8.850606336373524
ENSG00000198429	8.039333629602731e-11	8.252874979438952
ENSG00000147955	8.207732406228206e-11	8.868364728872839
ENSG00000125648	8.207732406228206e-11	8.858719926637214
ENSG00000120370	8.207732406228352e-11	8.675090464136238
ENSG00000185483	8.271768274914097e-11	5.673666762578528
ENSG00000112787	8.271768274914156e-11	8.818151975318758
ENSG00000196754	8.271768274914156e-11	4.012086126159286
ENSG00000185339	8.336293216909014e-11	8.721783263342433
ENSG00000196659	8.379583354399114e-11	8.090066333381161
ENSG00000136895	8.444931546073526e-11	8.429332826213173
ENSG00000049768	8.510778607517e-11	5.030267205688876
ENSG00000197557	8.621642433089874e-11	8.198068589969067
ENSG00000185133	8.688838088188821e-11	6.660212403402926
ENSG00000242715	8.75654639654311e-11	6.247992357670569
ENSG00000143815	8.756546396543204e-11	8.805444749139262
ENSG00000123901	8.939637353742913e-11	6.630873427786614
ENSG00000144895	9.055966893988054e-11	8.896762294795762
ENSG00000257241	9.126474605462759e-11	3.231339230815005
ENSG00000213443	9.269106056120556e-11	7.575907474049623
ENSG00000102931	9.585668270442467e-11	8.693385697419513
ENSG00000163482	9.585668270442467e-11	8.72584005847428
ENSG00000213967	9.785710880590114e-11	6.028649475703074
ENSG00000204682	9.785710880590219e-11	3.7394725209577357
ENSG00000158301	9.861775669595364e-11	7.8356781814854175
ENSG00000253284	9.861775669595364e-11	2.1702356592870053
ENSG00000173064	9.938419162624614e-11	8.845018329269742
ENSG00000111224	1.0067456028502117e-10	8.232996137532703
ENSG00000170209	1.0067456028502117e-10	8.026732769360185
ENSG00000255145	1.0145663855132198e-10	6.499221669800698
ENSG00000240342	1.0145663855132198e-10	8.374781400270818
ENSG00000157978	1.014566385513227e-10	8.86277672176906
ENSG00000114013	1.0491492759090482e-10	8.650547126468673
ENSG00000232176	1.0491492759090632e-10	5.085819720660725
ENSG00000205138	1.0654972718700272e-10	8.455407375852673
ENSG00000142937	1.0737645154475656e-10	8.93733024611422
ENSG00000101439	1.0876829943822134e-10	8.889643075720047
ENSG00000141665	1.0876829943822134e-10	5.626703068910393
ENSG00000161570	1.0876829943822134e-10	8.398664640657872
ENSG00000155761	1.0876829943822211e-10	6.582823807603644
ENSG00000166046	1.0961186866129253e-10	8.681470275551504
ENSG00000135677	1.0961186866129253e-10	8.876478319136533
ENSG00000152270	1.0961186866129253e-10	7.441449897957086
ENSG00000136930	1.0961186866129448e-10	8.850606336373524
ENSG00000105339	1.1103206953834331e-10	8.929216655850528
ENSG00000196081	1.1334193709725114e-10	6.602691021010166
ENSG00000119403	1.1334193709725114e-10	8.588366554395542
ENSG00000271420	1.1510514023536352e-10	2.514079951506074
ENSG00000198934	1.1510514023536352e-10	8.04569655045839
ENSG00000136933	1.1510514023536556e-10	8.690120706599153
ENSG00000033627	1.1659496114150594e-10	8.835910367818073
ENSG00000198785	1.174978957490191e-10	6.7433444214840454
ENSG00000259562	1.174978957490191e-10	7.518367252048067
ENSG00000226386	1.1749789574901994e-10	4.507639249073114
ENSG00000143258	1.1749789574901994e-10	8.766408009792737
ENSG00000143621	1.184076733259941e-10	8.904875885059452
ENSG00000143409	1.184076733259941e-10	8.753700783613242
ENSG00000273008	1.184076733259941e-10	6.521716890019129
ENSG00000183688	1.184076733259941e-10	8.772787821208004
ENSG00000197256	1.184076733259941e-10	8.526440945849941
ENSG00000204852	1.1901801837138807e-10	8.730891224794103
ENSG00000171631	1.2086758794492406e-10	7.927308455353725
ENSG00000177239	1.2086758794492406e-10	8.866833516900904
ENSG00000169436	1.218028927794649e-10	3.8139226910454473
ENSG00000239552	1.2433180765372393e-10	3.216665405206591
ENSG00000171530	1.2433180765372393e-10	8.823739982422536
ENSG00000148175	1.252933393369469e-10	8.896762294795762
ENSG00000119669	1.269120890097322e-10	8.689328902287668
ENSG00000199933	1.269120890097322e-10	4.1755406563843716
ENSG00000261251	1.269120890097322e-10	4.904338569424978
ENSG00000102057	1.269120890097322e-10	7.495253130858381
ENSG00000107902	1.278931448330665e-10	8.45341863347672
ENSG00000134375	1.278931448330665e-10	8.874947107164598
ENSG00000108239	1.2855130144547893e-10	8.479748146643749
ENSG00000101945	1.2954475604032568e-10	8.095777596981499
ENSG00000139112	1.30545723265563e-10	8.880535114268378
ENSG00000006704	1.30545723265563e-10	5.9065221735776126
ENSG00000013619	1.3155425863183766e-10	6.996855484369955
ENSG00000134321	1.322308476591826e-10	8.572851867799711
ENSG00000169567	1.322308476591826e-10	8.921103065586836
ENSG00000256757	1.3428111255156108e-10	4.304798201824606
ENSG00000176834	1.3812103979129966e-10	6.997318989092392
ENSG00000271334	1.3990178925644793e-10	2.807842138055333
ENSG00000136830	1.3990178925644992e-10	7.787383310461773
ENSG00000109475	1.4098100282325643e-10	8.941387041246065
ENSG00000101868	1.409810028232589e-10	8.584309759263697
ENSG00000180998	1.409810028232589e-10	6.608671569596945
ENSG00000168216	1.409810028232589e-10	8.850606336373524
ENSG00000243056	1.4389889254801514e-10	5.61476091867926
ENSG00000060237	1.4500826861194946e-10	8.88864870453207
ENSG00000171617	1.4500826861194946e-10	7.458662634522955
ENSG00000120860	1.457524978000357e-10	8.674096092948263
ENSG00000139722	1.457524978000357e-10	8.929216655850528
ENSG00000242083	1.457524978000357e-10	5.316304701242777
ENSG00000139160	1.4687585492610675e-10	7.825091404712853
ENSG00000178162	1.4800768317645663e-10	6.262878039349214
ENSG00000178209	1.4800768317645663e-10	8.925159860718681
ENSG00000187091	1.510677822674281e-10	8.559968988472622
ENSG00000154479	1.510677822674281e-10	6.240931910710361
ENSG00000171097	1.534034012982655e-10	8.481076791739191
ENSG00000173744	1.5340340129826714e-10	8.811032756243042
ENSG00000169230	1.5537671165424605e-10	8.771459176112561
ENSG00000205832	1.5537671165424825e-10	5.678387661080747
ENSG00000161031	1.5657259761867444e-10	5.082179783116012
ENSG00000101298	1.5980583194680248e-10	7.889830039521969
ENSG00000236423	1.5980583194680361e-10	7.379302924494326
ENSG00000087077	1.6103506177470503e-10	8.693843227823534
ENSG00000100368	1.6103506177470503e-10	8.917046270454989
ENSG00000166278	1.6310436799986419e-10	8.361616643687304
ENSG00000170043	1.64358416724515e-10	8.693385697419513
ENSG00000247373	1.6774885080090714e-10	7.5322358338306135
ENSG00000012061	1.6774885080091014e-10	8.831853572686226
ENSG00000271105	1.6903782647547747e-10	3.4719727420747644
ENSG00000173578	1.6903782647547866e-10	8.57698797331149
ENSG00000259420	1.699025221675498e-10	3.613784940705887
ENSG00000133138	1.712076862081925e-10	7.323687685231206
ENSG00000123595	1.712076862081925e-10	8.767939221764673
ENSG00000269946	1.725226584331777e-10	4.894540980030861
ENSG00000228510	1.725226584331777e-10	5.03690982462898
ENSG00000117625	1.7384751084085065e-10	8.819146346506736
ENSG00000131171	1.7473627055760153e-10	8.860251138609149
ENSG00000065183	1.7607775133410838e-10	8.784166402292056
ENSG00000117362	1.7742930681819818e-10	8.884591909400223
ENSG00000248319	1.7833597734225448e-10	2.9191319143728336
ENSG00000184305	1.7833597734225448e-10	8.048643767098875
ENSG00000089876	1.7970448850129923e-10	8.668508085844481
ENSG00000166295	1.7970448850129923e-10	8.879003902296445
ENSG00000206549	1.8481082822014613e-10	6.36470097120385
ENSG00000185008	1.9151549443323316e-10	3.1939404853825173
ENSG00000198342	1.9151549443323316e-10	7.462243465825184
ENSG00000268362	1.9396722105210402e-10	6.41688383277062
ENSG00000257167	1.9396722105210402e-10	7.133889907984976
ENSG00000130511	1.9396722105210746e-10	8.65733207163692
ENSG00000196182	1.9545296773392582e-10	8.868364728872839
ENSG00000148300	1.9545296773392651e-10	8.71466404426672
ENSG00000164023	1.9946960237691123e-10	5.308966095616897
ENSG00000101003	1.9946960237691123e-10	7.903629410463851
ENSG00000157870	2.0512459015138223e-10	8.38743622979927
ENSG00000187867	2.0512459015138223e-10	2.9685363411548416
ENSG00000235269	2.0512459015138443e-10	3.351510039749155
ENSG00000242169	2.0512459015138443e-10	3.7729235719180934
ENSG00000042781	2.0512459015138443e-10	7.671170024881961
ENSG00000221562	2.0774660106823485e-10	2.654924601861972
ENSG00000167196	2.0933551547677623e-10	8.696905651767402
ENSG00000105063	2.0933551547677623e-10	8.88306069742829
ENSG00000104331	2.1526388993824236e-10	8.872421524004686
ENSG00000227895	2.1690902069250538e-10	5.259911982981028
ENSG00000079616	2.196782755958721e-10	8.793811204527682
ENSG00000227611	2.196782755958721e-10	3.8061844140892664
ENSG00000157873	2.2135639734512452e-10	8.86277672176906
ENSG00000110080	2.213563973451269e-10	7.6394351544126735
ENSG00000241743	2.2248210481341875e-10	1.834436285597154
ENSG00000237301	2.2304705657765745e-10	5.173109880671773
ENSG00000167114	2.2418117314546374e-10	8.741072867813685
ENSG00000253569	2.2589293177410315e-10	3.291271960377393
ENSG00000220749	2.2761747325738337e-10	7.065112048805241
ENSG00000111726	2.3227945550648667e-10	8.536085748085569
ENSG00000271430	2.3405167002605007e-10	8.366615413356085
ENSG00000235673	2.3524048686524627e-10	4.964494392618042
ENSG00000148384	2.3703479414772745e-10	8.784166402292056
ENSG00000068383	2.3703479414773164e-10	8.273766655727654
ENSG00000165175	2.388424859567576e-10	8.538206197492498
ENSG00000100092	2.4372917651737726e-10	8.415094388061744
ENSG00000055732	2.474582375057313e-10	3.375889275054491
ENSG00000090238	2.4871361462424203e-10	8.82067755847867
ENSG00000213096	2.537977088443645e-10	7.968273374583899
ENSG00000148803	2.557303325487855e-10	8.428004181117728
ENSG00000117697	2.557303325487855e-10	8.68067847124002
ENSG00000164032	2.557303325487855e-10	8.912989475323146
ENSG00000068784	2.557303325487855e-10	8.70907603716294
ENSG00000262703	2.57677347415104e-10	3.7416253706429945
ENSG00000076685	2.5963885807464984e-10	8.701499287683204
ENSG00000120709	2.6294054191644373e-10	8.868364728872839
ENSG00000116251	2.6294054191644373e-10	8.912989475323146
ENSG00000088298	2.6494122521022614e-10	8.866833516900904
ENSG00000183386	2.6628327731547586e-10	6.6215975759685985
ENSG00000125462	2.703494498454282e-10	7.834806417485769
ENSG00000233912	2.7240524523571324e-10	8.1079948131809
ENSG00000138286	2.7378426092696725e-10	8.638579307949625
ENSG00000147027	2.779623999574672e-10	4.824297365333365
ENSG00000185686	2.779623999574672e-10	7.5040965114022615
ENSG00000250659	2.779623999574672e-10	7.1335040004306105
ENSG00000144485	2.8149176170325495e-10	7.743257359372174
ENSG00000167202	2.8149176170325593e-10	8.812027127431021
ENSG00000198908	2.836303752554462e-10	7.556242330714222
ENSG00000108679	2.836303752554492e-10	8.721043855681986
ENSG00000163875	2.8941132804895175e-10	8.78010960716021
ENSG00000103544	2.938225046908028e-10	8.771996016896516
ENSG00000133704	2.938225046908028e-10	8.832847943874205
ENSG00000170832	2.938225046908028e-10	8.517332984398273
ENSG00000102145	2.9530745615468326e-10	5.277575702848737
ENSG00000202078	2.9530745615468326e-10	4.63727173558046
ENSG00000198088	2.9530745615468326e-10	8.309080873849798
ENSG00000146263	2.975486535636828e-10	8.513276189266428
ENSG00000198000	2.975486535636849e-10	8.88864870453207
ENSG00000101974	3.0360681298783133e-10	8.798862370847504
ENSG00000164978	3.0360681298783133e-10	8.697442492551358
ENSG00000242265	3.059095807349173e-10	5.976885745654595
ENSG00000226856	3.059095807349173e-10	5.3751184253430475
ENSG00000197558	3.121341162326071e-10	6.980554967781052
ENSG00000124422	3.1450010472185716e-10	8.91145826335121
ENSG00000124313	3.1450010472185716e-10	8.626408922554088
ENSG00000113734	3.1688362730438577e-10	8.28034903401941
ENSG00000257591	3.208954745119948e-10	4.123564941990943
ENSG00000180098	3.2089547451199596e-10	8.570608161896224
ENSG00000260300	3.2332637723255224e-10	4.152585736766591
ENSG00000183444	3.2741795394531213e-10	7.912359151891432
ENSG00000101057	3.298971558773477e-10	8.697442492551358
ENSG00000245330	3.298971558773477e-10	5.8108486521615985
ENSG00000115159	3.298971558773477e-10	8.765413638604759
ENSG00000248300	3.3156014493591053e-10	2.4211654924327335
ENSG00000167632	3.323947104964135e-10	8.719257680182523
ENSG00000253483	3.3659844587664343e-10	5.564906297945519
ENSG00000165678	3.3659844587664343e-10	8.908932680191299
ENSG00000095110	3.3914559185173925e-10	8.184734080931326
ENSG00000258546	3.434327767582719e-10	6.08804193495535
ENSG00000165338	3.434327767582719e-10	8.491918532039286
ENSG00000230188	3.434327767582743e-10	4.405545168804367
ENSG00000005379	3.5040272580076004e-10	8.437446416476867
ENSG00000184939	3.5040272580076004e-10	8.498043379927022
ENSG00000157680	3.557207647934954e-10	8.421219235949481
ENSG00000272717	3.5751091890932013e-10	6.037659670914653
ENSG00000069712	3.6021267683281145e-10	7.0715191567962625
ENSG00000273032	3.6021267683281403e-10	7.203970371750953
ENSG00000269997	3.6293439395628195e-10	4.076119595156263
ENSG00000104408	3.684382824480906e-10	8.921103065586836
ENSG00000220472	3.702909822179154e-10	7.206497408791359
ENSG00000173926	3.7308712200106834e-10	7.8076204553171396
ENSG00000172794	3.7590390125798653e-10	7.987187556839092
ENSG00000251286	3.8064480315808363e-10	2.3742506943150907
ENSG00000128928	3.8351735075345904e-10	8.868364728872839
ENSG00000105656	3.8351735075345904e-10	8.818151975318758
ENSG00000162894	3.8351735075346043e-10	8.246599961325767
ENSG00000033867	3.883520937500995e-10	8.02749486213475
ENSG00000271943	3.9128148692451367e-10	3.707297111861277
ENSG00000100246	3.9128148692451367e-10	8.111670503601417
ENSG00000120802	3.942324790411536e-10	8.845018329269742
ENSG00000089157	3.9919921949163167e-10	8.941387041246065
ENSG00000165271	3.9919921949163167e-10	8.864307933740994
ENSG00000119608	3.9919921949163167e-10	6.487536015121008
ENSG00000240907	4.022085715543522e-10	4.725520357829648
ENSG00000008283	4.022085715543536e-10	8.850606336373524
ENSG00000197119	4.05240097758551e-10	7.926505717161822
ENSG00000111540	4.072735128879694e-10	8.54399677147277
ENSG00000169021	4.103423508682554e-10	8.838435950977985
ENSG00000176236	4.103423508682554e-10	6.112306022526392
ENSG00000025039	4.103423508682554e-10	8.88864870453207
ENSG00000248610	4.1863685828161896e-10	6.833076453142794
ENSG00000155846	4.1863685828161896e-10	8.733953648737971
ENSG00000168807	4.1863685828161896e-10	8.306352723813394
ENSG00000143947	4.217893668221906e-10	8.93733024611422
ENSG00000147485	4.3354835046281785e-10	7.269467996449287
ENSG00000197603	4.3899870786462857e-10	8.672564880976328
ENSG00000188227	4.42301011873601e-10	5.330552374682061
ENSG00000250910	4.4562759420553906e-10	3.951239489886405
ENSG00000206077	4.4562759420553906e-10	7.918451520203096
ENSG00000185112	4.5122632351349463e-10	7.7262764199565535
ENSG00000124198	4.5122632351349463e-10	8.903344673087517
ENSG00000188015	4.546185028242573e-10	3.099606870938283
ENSG00000149679	4.546185028242573e-10	8.376797056375668
ENSG00000143761	4.580356050359773e-10	8.933273450982373
ENSG00000138279	4.637866454477165e-10	8.852137548345457
ENSG00000125629	4.637866454477165e-10	8.753243253209222
ENSG00000236675	4.672710856066049e-10	7.206905193935398
ENSG00000177084	4.672710856066049e-10	8.769470433736606
ENSG00000238961	4.672710856066099e-10	4.4599125087242015
ENSG00000108828	4.696082478343782e-10	8.807512801895154
ENSG00000147168	4.802676506035394e-10	8.921103065586836
ENSG00000147144	4.826683280652596e-10	8.507485615286157
ENSG00000197969	4.862913513715539e-10	8.908932680191299
ENSG00000244558	4.862913513715573e-10	4.596960018257341
ENSG00000236305	4.899409512105946e-10	5.966876034309109
ENSG00000116918	4.960831937719369e-10	8.680141630456063
ENSG00000166823	4.998045978520279e-10	7.904676178302868
ENSG00000183690	5.035532823818215e-10	4.384669309811862
ENSG00000270110	5.035532823818215e-10	5.461282895591194
ENSG00000176108	5.035532823818215e-10	8.050545149901723
ENSG00000164615	5.035532823818234e-10	8.830322360714293
ENSG00000078098	5.060676575007417e-10	6.0499975544894715
ENSG00000085382	5.098622436900019e-10	8.23705293266455
ENSG00000167797	5.098622436900019e-10	8.866833516900904
ENSG00000165972	5.136846336401666e-10	6.046549101550193
ENSG00000188559	5.201176101373497e-10	8.617758491506441
ENSG00000227986	5.201176101373497e-10	5.737115679873356
ENSG00000166173	5.214136212126888e-10	4.106365061861008
ENSG00000143575	5.240151188856281e-10	8.892705499663915
ENSG00000116406	5.240151188856281e-10	8.896762294795762
ENSG00000143198	5.240151188856281e-10	8.844023958081767
ENSG00000160791	5.240151188856374e-10	7.292897192164524
ENSG00000163682	5.318959581677348e-10	8.93733024611422
ENSG00000153162	5.345485554021869e-10	8.912989475323146
ENSG00000102882	5.385517088225765e-10	8.759825631500979
ENSG00000235052	5.385517088225765e-10	5.280201430559796
ENSG00000230646	5.385517088225765e-10	3.2209304041406734
ENSG00000134318	5.425841560296727e-10	8.792279992555747
ENSG00000197756	5.576238155250042e-10	8.93733024611422
ENSG00000108405	5.604017309517635e-10	8.907401468219364
ENSG00000196152	5.645939790864146e-10	8.340620174096522
ENSG00000135074	5.645939790864146e-10	8.912989475323146
ENSG00000224545	5.759237116703848e-10	2.863932527457214
ENSG00000165516	5.802293896805509e-10	8.88306069742829
ENSG00000164932	5.802293896805509e-10	8.682209683211953
ENSG00000140297	5.80229389680555e-10	6.110192368290075
ENSG00000185038	5.918655701900834e-10	6.489301993632994
ENSG00000243574	5.918655701900834e-10	5.669076690837499
ENSG00000162840	5.918655701900834e-10	4.67250692331065
ENSG00000051108	5.96287670361743e-10	8.945443836377912
ENSG00000272864	6.037296860323604e-10	3.557820854358188
ENSG00000261827	6.082383801029897e-10	7.82680526648631
ENSG00000226828	6.127799715309386e-10	2.7856080206312064
ENSG00000224215	6.127799715309386e-10	2.8961018392904627
ENSG00000197696	6.204230324421041e-10	8.107942416529859
ENSG00000230067	6.204230324421041e-10	4.801151695350293
ENSG00000178343	6.250534991725973e-10	3.995680960053231
ENSG00000232860	6.297177296743919e-10	6.92949068176432
ENSG00000134955	6.328460928382104e-10	7.893801958426702
ENSG00000226779	6.328460928382216e-10	4.29128000031489
ENSG00000242299	6.375671307234982e-10	8.496969698359111
ENSG00000172260	6.375671307235027e-10	4.958842900423573
ENSG00000086696	6.407335896973783e-10	2.5963463090329606
ENSG00000255527	6.423225764127998e-10	4.221698992247884
ENSG00000234215	6.471126744888823e-10	2.0362559732189043
ENSG00000101444	6.551738462525691e-10	8.899287877955674
ENSG00000136936	6.682762363731194e-10	8.600000099007122
ENSG00000263874	6.765948743775669e-10	7.171410905621657
ENSG00000260177	6.782707013856428e-10	2.987325058025384
ENSG00000133424	6.867108587164162e-10	8.65113636390367
ENSG00000235609	6.867108587164187e-10	5.997235755620103
ENSG00000116977	6.867108587164187e-10	8.74864961729342
ENSG00000232295	6.952536033634902e-10	5.295247672146777
ENSG00000140688	6.969745695230233e-10	8.846549541241677
ENSG00000166681	7.004289972906764e-10	7.822349238294854
ENSG00000246089	7.056420251509756e-10	7.9253737382494975
ENSG00000267127	7.056420251509756e-10	5.189010520583864
ENSG00000258994	7.144147615710725e-10	5.5352348107388964
ENSG00000150625	7.144147615710725e-10	6.465243112293396
ENSG00000258847	7.19729456337429e-10	3.9279772082866864
ENSG00000111057	7.250827726326389e-10	6.476852985149579
ENSG00000089060	7.395491865266505e-10	8.578721752159916
ENSG00000128641	7.395491865266505e-10	8.461244780636807
ENSG00000109680	7.395491865266505e-10	7.6315237961792795
ENSG00000137634	7.450464710911393e-10	8.759288790717024
ENSG00000090487	7.450464710911393e-10	8.844023958081767
ENSG00000154545	7.505836706677738e-10	2.939949872918061
ENSG00000228649	7.599018051234746e-10	7.765049745241129
ENSG00000140612	7.599018051234746e-10	8.904875885059452
ENSG00000270041	7.655468316832361e-10	6.456880433634939
ENSG00000176894	7.750463763412104e-10	6.192466388046408
ENSG00000156650	7.808012767463075e-10	8.830322360714293
ENSG00000131966	7.808012767463075e-10	8.732879967170058
ENSG00000173273	7.865979152436303e-10	8.79174315177179
ENSG00000204311	7.865979152436303e-10	8.012907915496159
ENSG00000204673	7.904856744153962e-10	8.766408009792737
ENSG00000189056	7.904856744153962e-10	8.346811769863088
ENSG00000228643	7.963525333281163e-10	5.1635079154330406
ENSG00000136938	8.022619219646845e-10	8.876478319136533
ENSG00000162631	8.062252903795939e-10	6.5871606289478
ENSG00000139219	8.122062309397939e-10	4.68022051803565
ENSG00000139116	8.182305074615641e-10	8.743598450973597
ENSG00000147121	8.242984261029152e-10	8.298644267302684
ENSG00000069849	8.242984261029211e-10	8.805444749139262
ENSG00000177383	8.345094445418794e-10	8.819683187290691
ENSG00000125650	8.345094445418883e-10	7.514321705258667
ENSG00000072501	8.406952549918602e-10	8.832847943874205
ENSG00000200959	8.406952549918692e-10	3.819169911102406
ENSG00000267381	8.574105472483978e-10	4.054490008536329
ENSG00000149806	8.574105472483978e-10	8.921103065586836
ENSG00000260940	8.637621126295219e-10	2.145553676617948
ENSG00000205763	8.680219987554311e-10	7.130793325691307
ENSG00000132185	8.809251583531963e-10	8.917046270454989
ENSG00000124243	8.874468069350885e-10	8.372053250234417
ENSG00000139133	8.874468069350885e-10	8.039826666098186
ENSG00000264176	8.918207476879012e-10	5.532560827284395
ENSG00000116857	8.984211672774208e-10	8.794805575715658
ENSG00000231292	8.984211672774208e-10	7.9529654834793355
ENSG00000266308	9.230334303902783e-10	4.03629076526375
ENSG00000179178	9.29859376810358e-10	7.044590238337105
ENSG00000205808	9.344373728961243e-10	8.593954561499322
ENSG00000163517	9.413456715190088e-10	7.809603631845918
ENSG00000006740	9.413456715190088e-10	7.740141413047835
ENSG00000272870	9.483038456119987e-10	7.215434948096415
ENSG00000167522	9.483038456119987e-10	8.896762294795762
ENSG00000167900	9.483038456119987e-10	8.317783701548485
ENSG00000135519	9.483038456120053e-10	6.378181703935355
ENSG00000165124	9.483038456120053e-10	5.230908606279788
ENSG00000259660	9.600125913039605e-10	5.45136172417973
ENSG00000166086	9.742495616849989e-10	7.333010028040128
ENSG00000101558	9.742495616849989e-10	8.880535114268378
ENSG00000177888	9.86271048437704e-10	8.673559252164305
ENSG00000118307	9.86271048437704e-10	5.573916105059631
ENSG00000183291	9.935533520610191e-10	8.921103065586836
ENSG00000164684	9.935533520610191e-10	6.6885957267993
ENSG00000185668	9.935533520610191e-10	3.325780680833948
ENSG00000125743	9.935533520610226e-10	8.860251138609149
ENSG00000105767	1.0058073872115731e-09	7.73664661347103
ENSG00000102886	1.0132305285157422e-09	6.652925505292828
ENSG00000118985	1.0132305285157422e-09	8.933273450982373
ENSG00000135486	1.0132305285157422e-09	8.93733024611422
ENSG00000236206	1.0207071656475223e-09	4.18426892072005
ENSG00000226200	1.0207071656475223e-09	8.222814494513123
ENSG00000250033	1.0207071656475223e-09	5.894008347717718
ENSG00000175215	1.0485852890366385e-09	8.900819089927607
ENSG00000007516	1.0485852890366385e-09	7.542511021809829
ENSG00000072274	1.0485852890366385e-09	8.908932680191299
ENSG00000108774	1.0537333203983943e-09	8.54978734545304
ENSG00000136897	1.0537333203984018e-09	8.74864961729342
ENSG00000166143	1.0693259558607393e-09	6.623835878658748
ENSG00000149346	1.077206545384114e-09	7.213372461187702
ENSG00000232633	1.082491751126994e-09	4.9608213915894
ENSG00000143368	1.09849976645245e-09	8.796336787687592
ENSG00000213931	1.1120161744063549e-09	5.130288576426146
ENSG00000146094	1.1120161744063549e-09	8.912989475323146
ENSG00000160783	1.120203832091674e-09	8.395549820062962
ENSG00000187741	1.120203832091674e-09	8.55231292861295
ENSG00000176208	1.142326466055702e-09	8.238381577759993
ENSG00000176248	1.150731966628063e-09	8.858719926637214
ENSG00000171428	1.150731966628063e-09	7.827544674146758
ENSG00000181026	1.1734430032493168e-09	8.887117492560137
ENSG00000182179	1.1965915225454962e-09	8.904875885059452
ENSG00000248564	1.1965915225454962e-09	3.070310909355849
ENSG00000135913	1.2053866767793125e-09	8.463520966116365
ENSG00000225855	1.2053866767793125e-09	8.24723457568413
ENSG00000182197	1.2053866767793125e-09	8.749643988481399
ENSG00000230280	1.2053866767793125e-09	5.922224811469471
ENSG00000175463	1.2112851482208375e-09	8.831853572686226
ENSG00000136816	1.2142449434554428e-09	8.730891224794103
ENSG00000141664	1.2201857348685445e-09	8.19708857000888
ENSG00000130669	1.2291501712095634e-09	8.432395250157041
ENSG00000250831	1.238178903608178e-09	7.012230722508534
ENSG00000241278	1.2381789036082e-09	3.8417568640472037
ENSG00000242013	1.2381789036082e-09	7.335376320747783
ENSG00000116885	1.244234000372473e-09	7.306957828668555
ENSG00000249198	1.244234000372482e-09	2.136598498703989
ENSG00000134153	1.2625732869576226e-09	8.908932680191299
ENSG00000239697	1.262573286957636e-09	7.121010196629232
ENSG00000178761	1.2874367222163441e-09	8.856194343477304
ENSG00000255183	1.2874367222163441e-09	4.93627256888092
ENSG00000205659	1.2874367222163578e-09	8.683740895183888
ENSG00000141556	1.296883226029545e-09	8.758294419529046
ENSG00000185386	1.2968832260295495e-09	8.642099262297517
ENSG00000115380	1.2968832260295495e-09	8.040811359472299
ENSG00000187742	1.3127779952974173e-09	8.88864870453207
ENSG00000186063	1.3224059859742806e-09	8.796336787687592
ENSG00000232472	1.3224059859742806e-09	8.334495326208785
ENSG00000232648	1.332102906597225e-09	5.016406423900498
ENSG00000117523	1.332102906597225e-09	8.921103065586836
ENSG00000216109	1.332102906597225e-09	4.432148571455276
ENSG00000221988	1.3321029065972297e-09	8.275834708483544
ENSG00000137747	1.3484189261598713e-09	5.66746543945266
ENSG00000102100	1.358302019744302e-09	8.75469515480122
ENSG00000138629	1.3583020197443115e-09	8.84808075321361
ENSG00000165802	1.368255822457139e-09	8.743061610189642
ENSG00000108306	1.368255822457139e-09	8.296962885105302
ENSG00000160094	1.3749312170673602e-09	8.32530805437718
ENSG00000132026	1.3749312170673602e-09	4.485263371361512
ENSG00000182196	1.3850039653807443e-09	6.250016429871703
ENSG00000117411	1.3850039653807443e-09	8.721246422558476
ENSG00000259291	1.4122181440437044e-09	7.726097882121716
ENSG00000144445	1.4329706822271009e-09	8.679684100052041
ENSG00000006788	1.4399541270902776e-09	3.463157817910518
ENSG00000104369	1.4434582977832264e-09	3.6828435752660615
ENSG00000225135	1.4504916318239788e-09	6.671686719514542
ENSG00000171444	1.4611044042189613e-09	8.904875885059452
ENSG00000116871	1.4789610439645788e-09	8.801924794791372
ENSG00000145741	1.4789610439645788e-09	8.921103065586836
ENSG00000121413	1.4897771005847634e-09	8.249826906722875
ENSG00000272795	1.4897771005847634e-09	3.4441280527606484
ENSG00000185920	1.489777100584774e-09	8.805981589923219
ENSG00000071082	1.511641367748672e-09	8.933273450982373
ENSG00000077235	1.5301006069661312e-09	8.849075124401589
ENSG00000128944	1.5301006069661366e-09	8.489929789663332
ENSG00000134982	1.5301006069661366e-09	8.788223197423902
ENSG00000137038	1.5301006069661366e-09	8.74612403413351
ENSG00000174485	1.5412815779902978e-09	8.805444749139262
ENSG00000166963	1.5600940087213448e-09	6.482898493322103
ENSG00000105467	1.5600940087213448e-09	5.182559189108073
ENSG00000136997	1.5600940087213504e-09	8.900819089927607
ENSG00000074356	1.571488859516091e-09	8.733953648737971
ENSG00000171405	1.571488859516091e-09	4.882071941295159
ENSG00000173702	1.571488859516091e-09	3.881972128963554
ENSG00000267193	1.590661063300731e-09	3.704843001771903
ENSG00000115758	1.590661063300731e-09	8.929216655850528
ENSG00000135093	1.590661063300731e-09	8.360569875848284
ENSG00000270681	1.6022737783766262e-09	7.174442615642395
ENSG00000159403	1.6022737783766262e-09	8.690323273475645
ENSG00000166104	1.6022737783766262e-09	5.694023662818784
ENSG00000043039	1.6100615203030092e-09	6.768393887731818
ENSG00000172292	1.6139692344972944e-09	7.975060803098144
ENSG00000162687	1.6455660090856328e-09	2.3119414401218465
ENSG00000186815	1.6455660090856328e-09	8.868364728872839
ENSG00000116127	1.6575697920638518e-09	8.803456006763307
ENSG00000197991	1.6696590295106135e-09	2.8166528540014815
ENSG00000241352	1.6777662883260347e-09	5.52278327651329
ENSG00000079335	1.71058129753141e-09	8.33954649252861
ENSG00000115875	1.71058129753141e-09	8.925159860718681
ENSG00000177051	1.710581297531416e-09	8.78921756861188
ENSG00000115266	1.7230477370185415e-09	7.927099066563504
ENSG00000099814	1.7356028380200443e-09	8.740536027029728
ENSG00000130720	1.744022464895498e-09	2.6042517654304507
ENSG00000167487	1.7567267020422235e-09	8.168474085981677
ENSG00000142327	1.7567267020422485e-09	8.868364728872839
ENSG00000116791	1.7567267020422485e-09	8.708081665974962
ENSG00000137337	1.7824067274774233e-09	8.819146346506736
ENSG00000161914	1.7910478767950548e-09	8.119863404245043
ENSG00000126583	1.8172173732063031e-09	3.7276650715423583
ENSG00000248780	1.8172173732063031e-09	2.682809607571625
ENSG00000134508	1.8172173732063031e-09	8.452934189343802
ENSG00000198860	1.8260231856649846e-09	8.803456006763307
ENSG00000176386	1.8393100411943374e-09	8.142294743040097
ENSG00000259436	1.8526912373090953e-09	8.100423629548342
ENSG00000234361	1.852691237309115e-09	2.2490978145559457
ENSG00000166946	1.861664768156847e-09	8.892705499663915
ENSG00000150457	1.8888406230925137e-09	8.616227279534508
ENSG00000050393	1.8888406230925137e-09	8.846549541241677
ENSG00000169992	1.9025733499215603e-09	7.480356049306934
ENSG00000092841	1.9025733499215603e-09	8.921103065586836
ENSG00000068438	1.9164034996851647e-09	8.822208770450603
ENSG00000170426	1.925678055602324e-09	3.300497290024821
ENSG00000132589	1.939672074989931e-09	8.860251138609149
ENSG00000125122	1.939672074989931e-09	6.579885071266453
ENSG00000255022	1.9537653223730048e-09	3.8240800160546784
ENSG00000162543	1.953765322373012e-09	5.348394505574586
ENSG00000162398	1.953765322373012e-09	4.933914024380179
ENSG00000060138	1.97747643790525e-09	8.633783105157333
ENSG00000143498	1.9918376558609387e-09	8.282469483426341
ENSG00000225988	1.99183765586096e-09	6.840793847352789
ENSG00000258418	2.0306336551405275e-09	2.4937887989405363
ENSG00000148341	2.0306336551405275e-09	8.917046270454989
ENSG00000242294	2.0306336551405275e-09	8.6629200787407
ENSG00000139344	2.0306336551405635e-09	7.748398967766289
ENSG00000094916	2.0306336551405635e-09	8.804450377951285
ENSG00000162073	2.0306336551405635e-09	7.224115308879087
ENSG00000267390	2.070166711803309e-09	6.870919503727161
ENSG00000144567	2.0851844052683276e-09	8.866833516900904
ENSG00000187013	2.0851844052683276e-09	3.11000873286954
ENSG00000176058	2.0851844052683495e-09	8.4110375929299
ENSG00000128408	2.1257532246979015e-09	5.809265872242849
ENSG00000147475	2.1411642467392426e-09	8.758294419529046
ENSG00000198625	2.1411642467392426e-09	8.900819089927607
ENSG00000170271	2.1411642467392426e-09	7.666641348118304
ENSG00000101199	2.1827952418837254e-09	8.900819089927607
ENSG00000197279	2.1986096191633176e-09	8.172601740959038
ENSG00000159267	2.209214589206064e-09	8.78010960716021
ENSG00000232075	2.2145357750748073e-09	3.7170238692252506
ENSG00000053501	2.241329857069268e-09	8.71366967307874
ENSG00000137802	2.241329857069268e-09	8.751712041237289
ENSG00000120669	2.2575578644578643e-09	6.368512701969899
ENSG00000231607	2.257557864457896e-09	8.120839312238546
ENSG00000262165	2.2684401678982067e-09	3.2574525915972306
ENSG00000162616	2.2684401678982067e-09	8.533357598049166
ENSG00000068650	2.2848596541446052e-09	8.693843227823535
ENSG00000116584	2.2848596541446052e-09	8.925159860718681
ENSG00000261373	2.2848596541446218e-09	8.316939500585958
ENSG00000108839	2.3013950819577884e-09	6.64186338154041
ENSG00000187231	2.3124835059159893e-09	8.376764576799596
ENSG00000116771	2.329213943741676e-09	7.5117014514096905
ENSG00000203863	2.329213943741676e-09	3.3968717080801896
ENSG00000171649	2.329213943741676e-09	7.71892805512165
ENSG00000165659	2.329213943741676e-09	5.275910726969651
ENSG00000138640	2.346062460711406e-09	8.860251138609149
ENSG00000128915	2.346062460711406e-09	8.844023958081767
ENSG00000078369	2.363029868248605e-09	8.904875885059452
ENSG00000236882	2.3744079267426223e-09	6.336271597329942
ENSG00000233230	2.3744079267426392e-09	7.435364549373093
ENSG00000044446	2.380116983193574e-09	8.736479231897881
ENSG00000188878	2.4088637604328964e-09	8.069193120286936
ENSG00000212664	2.4088637604328964e-09	6.3609792282586834
ENSG00000230897	2.4088637604328964e-09	7.678909507088251
ENSG00000180769	2.4088637604328964e-09	5.436898468504811
ENSG00000125755	2.4088637604328964e-09	8.892705499663915
ENSG00000143222	2.4088637604328964e-09	8.874947107164598
ENSG00000185565	2.426274130147085e-09	8.81662076334682
ENSG00000065809	2.426274130147085e-09	8.876478319136533
ENSG00000077157	2.426274130147085e-09	8.660394495580789
ENSG00000226113	2.455564605314347e-09	3.3613287773046827
ENSG00000090971	2.455564605314347e-09	7.748628448371674
ENSG00000177119	2.473304181954008e-09	8.78010960716021
ENSG00000132792	2.473304181954008e-09	8.65480648847701
ENSG00000139641	2.5031483636518793e-09	8.908932680191299
ENSG00000145214	2.5031483636518793e-09	8.71366967307874
ENSG00000124444	2.5031483636519057e-09	8.382385063479449
ENSG00000176473	2.521223205802792e-09	7.867788255972663
ENSG00000155592	2.5885934800394253e-09	8.093841251256583
ENSG00000069011	2.5885934800394435e-09	5.551861079868918
ENSG00000214160	2.5885934800394435e-09	8.850606336373524
ENSG00000078674	2.607269942026144e-09	8.85466313150537
ENSG00000136636	2.619793879275272e-09	8.844023958081767
ENSG00000257027	2.638689895283424e-09	7.881734912452751
ENSG00000198286	2.638689895283424e-09	8.04990530454237
ENSG00000066697	2.638689895283424e-09	8.588366554395542
ENSG00000100060	2.6577188478256042e-09	8.88306069742829
ENSG00000123836	2.6577188478256042e-09	8.790748780583813
ENSG00000168589	2.676881647339551e-09	3.83757145216485
ENSG00000244953	2.689731658783348e-09	4.6926679187961575
ENSG00000261114	2.689731658783348e-09	8.42267113754148
ENSG00000132646	2.7286437982248383e-09	8.795342416499613
ENSG00000136802	2.7417361313490253e-09	8.836904739006052
ENSG00000255036	2.761489603554462e-09	3.954566622550335
ENSG00000164175	2.7813818816368724e-09	4.447030406267705
ENSG00000179222	2.781381881636902e-09	8.912989475323146
ENSG00000213761	2.8148467175743143e-09	4.249781759780234
ENSG00000251417	2.8148467175743143e-09	6.648036280816321
ENSG00000188001	2.8351138036064125e-09	6.711809771748514
ENSG00000134056	2.8351138036064327e-09	8.672564880976328
ENSG00000243517	2.8351138036064327e-09	7.058279821338846
ENSG00000176896	2.8555232078080778e-09	8.344597658848432
ENSG00000142408	2.9315910912787603e-09	3.8067954797018198
ENSG00000104969	2.9315910912787603e-09	8.870890312032751
ENSG00000150961	2.966817409720542e-09	8.901813461115584
ENSG00000122359	2.966817409720542e-09	8.876478319136533
ENSG00000096092	2.966817409720542e-09	8.607656158866794
ENSG00000196683	2.9668174097205525e-09	8.917046270454989
ENSG00000272994	2.9881510209918014e-09	8.436197081761355
ENSG00000116497	2.9881510209918014e-09	8.846549541241677
ENSG00000185278	2.9881510209918014e-09	8.617758491506441
ENSG00000130287	2.9881510209918014e-09	5.170025644716158
ENSG00000248787	3.0457748228887197e-09	4.09713400069256
ENSG00000169756	3.0457748228887197e-09	8.797867999659527
ENSG00000134504	3.0823385839261816e-09	8.57752481409545
ENSG00000175106	3.1044819678245335e-09	8.412313841374303
ENSG00000160753	3.1044819678245335e-09	8.530497740981788
ENSG00000140682	3.1870096503468534e-09	5.820662568581162
ENSG00000228492	3.248369804314201e-09	7.3292403411656935
ENSG00000137404	3.2716756493740214e-09	8.352253718708102
ENSG00000084463	3.2716756493740214e-09	8.860251138609149
ENSG00000164690	3.2873033940160678e-09	5.561011612048133
ENSG00000198814	3.2951445437936e-09	8.168342378950701
ENSG00000254211	3.33462471820165e-09	8.068831932650577
ENSG00000145700	3.33462471820165e-09	7.57109692002954
ENSG00000074695	3.3346247182016855e-09	8.941387041246065
ENSG00000205208	3.3585338581263902e-09	8.490721593974817
ENSG00000149485	3.3585338581263902e-09	8.073486750598033
ENSG00000075568	3.3826101538598264e-09	8.892705499663915
ENSG00000198815	3.3826101538598264e-09	8.860251138609149
ENSG00000124116	3.3987544433212633e-09	3.788161450281589
ENSG00000203435	3.4231118630197335e-09	3.7833737843785378
ENSG00000231711	3.447639487935245e-09	7.413448680406533
ENSG00000087274	3.447639487935245e-09	8.925159860718681
ENSG00000188242	3.488900243618165e-09	8.439717036109244
ENSG00000198794	3.488900243618165e-09	8.925159860718681
ENSG00000008735	3.513887428278657e-09	6.48632691589668
ENSG00000103855	3.530642415301049e-09	8.33173469659631
ENSG00000227110	3.5390490994374086e-09	3.3375947978514895
ENSG00000228451	3.5390490994374086e-09	7.6291413865908915
ENSG00000074964	3.607008975927438e-09	6.083604218824056
ENSG00000105220	3.6501283797965242e-09	8.908932680191299
ENSG00000174989	3.6762408618125585e-09	8.795342416499613
ENSG00000245281	3.6762408618125585e-09	6.38421991663817
ENSG00000227373	3.6762408618125585e-09	5.442721875946824
ENSG00000198455	3.7025354727875186e-09	8.649218481373232
ENSG00000203705	3.746767916263295e-09	8.71366967307874
ENSG00000223269	3.746767916263335e-09	2.5736052459432956
ENSG00000256166	3.773554269465673e-09	5.131705017919503
ENSG00000177943	3.845900748100576e-09	8.683204054399932
ENSG00000250565	3.891802220418903e-09	8.469108973220145
ENSG00000235335	3.891802220418903e-09	4.634404714757745
ENSG00000168032	3.919599051100941e-09	5.224747287182512
ENSG00000102780	3.919599051100941e-09	7.510994523325314
ENSG00000186523	3.947589432650645e-09	5.683733678160328
ENSG00000243224	3.947589432650645e-09	6.447724898061973
ENSG00000147174	3.947589432650645e-09	8.162598635774295
ENSG00000125818	3.947589432650645e-09	8.823739982422536
ENSG00000185267	3.947589432650645e-09	8.140402343431804
ENSG00000072858	3.966357862440144e-09	8.809501544271107
ENSG00000267480	3.9663578624401864e-09	4.004180787560124
ENSG00000196366	4.023186697914436e-09	5.757251242793762
ENSG00000203485	4.10019484638199e-09	8.71160162032285
ENSG00000270996	4.129441858007906e-09	3.824854962996522
ENSG00000095066	4.129441858007979e-09	8.792279992555747
ENSG00000178878	4.2384313264637054e-09	8.14885020760296
ENSG00000251108	4.2384313264637054e-09	2.599996944731422
ENSG00000100505	4.2585466817272086e-09	5.835371715586102
ENSG00000162819	4.2585466817272086e-09	8.77452160005643
ENSG00000197191	4.288894341836616e-09	6.409042908329048
ENSG00000267394	4.319452813326316e-09	4.519391603803287
ENSG00000114790	4.319452813326316e-09	5.9106240034625595
ENSG00000154359	4.319452813326316e-09	8.735484860709903
ENSG00000197763	4.319452813326316e-09	7.509895358835256
ENSG00000173698	4.381207898097004e-09	4.179073126985496
ENSG00000179364	4.381207898097004e-09	8.793811204527682
ENSG00000272727	4.401983567495583e-09	3.9085233296773025
ENSG00000261597	4.401983567495583e-09	8.597271948970722
ENSG00000117410	4.433327273329841e-09	8.880535114268378
ENSG00000231943	4.486050929683137e-09	1.864422483823484
ENSG00000130054	4.5179780101077334e-09	3.6633424339645515
ENSG00000224611	4.517978010107766e-09	3.1633689602867547
ENSG00000107021	4.517978010107766e-09	8.795342416499613
ENSG00000236830	4.550126568223245e-09	4.305167584452668
ENSG00000157933	4.5716827210740334e-09	8.724308846502344
ENSG00000174469	4.5824980985083486e-09	5.3569595528877665
ENSG00000228929	4.6042037345681655e-09	7.196690518295446
ENSG00000180209	4.636950232806326e-09	5.041071319839508
ENSG00000065923	4.692032941909562e-09	8.064906844549707
ENSG00000233048	4.72538819444599e-09	3.448134897645069
ENSG00000179051	4.725388194446024e-09	8.816620763346823
ENSG00000115524	4.725388194446024e-09	8.933273450982373
ENSG00000136932	4.758974556492932e-09	8.636053724789715
ENSG00000143786	4.8496799344038315e-09	7.036903366071034
ENSG00000183655	4.8496799344038315e-09	7.372216519840879
ENSG00000251350	4.8496799344038315e-09	6.594878351338248
ENSG00000204666	4.8496799344038315e-09	5.041929165886547
ENSG00000119414	4.8841271010112945e-09	8.880535114268378
ENSG00000203832	4.884127101011364e-09	8.122925828188912
ENSG00000171496	4.942069761183277e-09	3.665566705605707
ENSG00000091039	4.942069761183329e-09	8.831853572686226
ENSG00000272264	4.977156408997395e-09	6.705143767411825
ENSG00000129691	5.012485827249593e-09	8.630008187281913
ENSG00000247934	5.012485827249593e-09	6.215977120673521
ENSG00000167978	5.012485827249593e-09	8.941387041246065
ENSG00000049319	5.012485827249682e-09	5.309956256882192
ENSG00000272071	5.0361744515488855e-09	3.3712544745975594
ENSG00000172738	5.071912122928866e-09	4.749779945193364
ENSG00000135686	5.107896945042434e-09	8.730688657917613
ENSG00000166965	5.107896945042489e-09	8.699431234927314
ENSG00000179476	5.205077439266435e-09	8.318065578804909
ENSG00000101104	5.205077439266435e-09	8.801924794791372
ENSG00000100129	5.241982785369775e-09	8.933273450982373
ENSG00000088970	5.2419827853698494e-09	8.702493658871182
ENSG00000137814	5.304059211196442e-09	8.664451290712634
ENSG00000186193	5.304059211196442e-09	8.30017547927462
ENSG00000110851	5.341648374536286e-09	8.710607249134874
ENSG00000263331	5.341648374536324e-09	5.9364427263981066
ENSG00000266976	5.341648374536324e-09	6.4002407270229575
ENSG00000140876	5.379497133565263e-09	5.95076405304529
ENSG00000273301	5.481709587002921e-09	6.220103291477783
ENSG00000185630	5.48170958700294e-09	5.65793987538876
ENSG00000150093	5.48170958700294e-09	8.868364728872839
ENSG00000119943	5.48170958700294e-09	8.463318399239872
ENSG00000254966	5.546550958351484e-09	4.987625738134895
ENSG00000222808	5.546550958351484e-09	5.937379414243301
ENSG00000179133	5.546550958351484e-09	2.9465973630649573
ENSG00000234684	5.58581395127261e-09	8.006043659947975
ENSG00000148700	5.732109222324143e-09	8.880535114268378
ENSG00000174521	5.759106604760301e-09	5.990838533464093
ENSG00000227134	5.772651726198561e-09	1.8138390096269497
ENSG00000104687	5.772651726198561e-09	8.747655246105444
ENSG00000003056	5.772651726198561e-09	8.842492746109832
ENSG00000150477	5.799835174761855e-09	8.073759842473844
ENSG00000166257	5.813473640433388e-09	3.989246203331169
ENSG00000160282	5.840844402047404e-09	5.919034387255249
ENSG00000249734	5.909821910139743e-09	3.1858133268036113
ENSG00000103160	5.909821910139743e-09	8.584107192387206
ENSG00000216866	5.951588783697183e-09	5.819197809503439
ENSG00000179604	5.99364326971042e-09	7.237112862849424
ENSG00000227487	5.99364326971042e-09	5.112694746355023
ENSG00000117691	6.021840328866656e-09	8.842492746109832
ENSG00000103148	6.150334991390453e-09	8.666976873872548
ENSG00000173812	6.179250130039559e-09	8.941387041246065
ENSG00000260473	6.1937573338474145e-09	2.2986322527760783
ENSG00000238001	6.222871378764831e-09	2.9164562939286887
ENSG00000272599	6.266792649175091e-09	5.55396654806743
ENSG00000176393	6.266792649175091e-09	8.73142806557806
ENSG00000163888	6.266792649175091e-09	5.6576780178811585
ENSG00000242712	6.340666936309541e-09	5.223134371775411
ENSG00000246523	6.340666936309541e-09	4.644069441428087
ENSG00000197976	6.355543293012864e-09	8.912989475323146
ENSG00000227252	6.385398108194764e-09	5.710840580175363
ENSG00000265451	6.4304367217994275e-09	6.953963494432564
ENSG00000163584	6.430436721799451e-09	8.860251138609149
ENSG00000149571	6.47578483146666e-09	4.2918030675828955
ENSG00000152463	6.47578483146666e-09	3.2918029624358507
ENSG00000146083	6.50618986734911e-09	8.880535114268378
ENSG00000162139	6.50618986734911e-09	8.82067755847867
ENSG00000090776	6.506189867349133e-09	7.278661168974264
ENSG00000265778	6.521444504851695e-09	2.5378485258519703
ENSG00000136925	6.5520584051884285e-09	8.632991300845847
ENSG00000184575	6.5520584051884285e-09	8.88306069742829
ENSG00000124209	6.5520584051884285e-09	8.740536027029728
ENSG00000086475	6.629207094533258e-09	8.767402380980716
ENSG00000269071	6.644742703287273e-09	5.148628408203747
ENSG00000134453	6.722954423558177e-09	8.864307933740994
ENSG00000136731	6.722954423558177e-09	8.908932680191299
ENSG00000072506	6.770311247289386e-09	8.78921756861188
ENSG00000119508	6.770311247289386e-09	8.32981681406587
ENSG00000213621	6.80206287037174e-09	5.238739112002101
ENSG00000249784	6.8179930444466225e-09	3.57956225803448
ENSG00000130717	6.849962519981447e-09	8.726834429662258
ENSG00000048540	6.849962519981447e-09	5.337449436098426
ENSG00000147604	6.8981907638985066e-09	8.941387041246065
ENSG00000183092	6.898190763898531e-09	5.692266809973576
ENSG00000011105	6.946749793400351e-09	5.1464850328685
ENSG00000074696	6.9793073380278555e-09	8.844023958081767
ENSG00000166188	7.07787453020842e-09	8.288843728994431
ENSG00000166135	7.07787453020842e-09	8.792279992555747
ENSG00000106665	7.1276654177175696e-09	6.88082338801604
ENSG00000165548	7.161048758469875e-09	8.386749218789864
ENSG00000235779	7.161048758469875e-09	3.018134730805271
ENSG00000070886	7.211409574927055e-09	5.845571889935571
ENSG00000089041	7.262115387774995e-09	8.72936001282217
ENSG00000100883	7.262115387774995e-09	8.866833516900904
ENSG00000163519	7.296112061509623e-09	8.047465627075077
ENSG00000240087	7.296112061509623e-09	6.068666923709246
ENSG00000272476	7.3473979806891905e-09	7.275795411213514
ENSG00000109906	7.3473979806891905e-09	4.835117113277138
ENSG00000131263	7.3473979806891905e-09	8.764876797820804
ENSG00000168702	7.3473979806891905e-09	3.452499722353252
[truncated: 3,484 more rows]
