# Supplementary material for: Machine learning predicts treatment sensitivity in multiple myeloma based on molecular and clinical information coupled with drug response
Source: PLoS One. 2021 Jul 28;16(7):e0254596. doi: 10.1371/journal.pone.0254596 (PMC8318243; doi:10.1371/journal.pone.0254596)
Supplement: S1 File — (ZIP) [file pone.0254596.s004.zip › Supplementary Material 1/9q33/selected_genes_experiment_3.csv]

gene	pvalue	entropy
ENSG00000188004	2.381658283305708e-37	5.983722668019273
ENSG00000248991	1.660050950655206e-35	6.903006079472906
ENSG00000119280	1.7492959971368086e-35	8.117645181263702
ENSG00000104611	1.4824201278287912e-34	6.845658664165427
ENSG00000148303	4.494034549226268e-34	8.945443836377912
ENSG00000125827	1.2207560152539819e-33	8.85466313150537
ENSG00000170677	5.7970902964038794e-33	7.046984850015554
ENSG00000225579	1.350765668637149e-32	7.23111538342493
ENSG00000131773	2.771293338074353e-32	6.664299883281218
ENSG00000002586	2.809271912741876e-32	8.211620017111088
ENSG00000241741	2.0877609700884978e-30	6.75195635561416
ENSG00000255815	3.793963853899633e-30	5.60417513375285
ENSG00000117461	7.94110006370103e-30	8.674096092948263
ENSG00000136942	8.44066597545887e-30	8.941387041246065
ENSG00000272668	2.9813403164808507e-29	5.939635505822723
ENSG00000243284	3.6828556535845954e-29	5.073280227915027
ENSG00000247746	9.390916652318284e-29	7.3120630704131475
ENSG00000159556	4.491364094424864e-28	8.097461462524882
ENSG00000180447	1.2597951931724942e-27	7.403740343130378
ENSG00000242071	1.3027596208868723e-27	8.283745731870743
ENSG00000111752	4.4957829441810086e-27	7.824241637903149
ENSG00000075073	5.0914783409107884e-27	7.030122649517562
ENSG00000105372	6.527644451433917e-27	8.945443836377912
ENSG00000165801	1.3380192844591322e-26	8.72936001282217
ENSG00000164181	1.791111704954208e-26	8.789754409395835
ENSG00000115268	3.8638584698833635e-26	8.945443836377912
ENSG00000165689	3.991920476595972e-26	8.838435950977985
ENSG00000155886	4.313182586881955e-26	5.227998044912338
ENSG00000213862	7.83674466355626e-26	6.717963792628667
ENSG00000178982	2.0640221370213965e-25	8.917046270454989
ENSG00000140474	2.1314403650427225e-25	8.921103065586836
ENSG00000173218	3.0580271336713416e-25	7.106640909036106
ENSG00000198353	4.0138487792900245e-25	5.213189704301087
ENSG00000259514	5.392408939598851e-25	6.688048305805105
ENSG00000105173	6.273310333465615e-25	8.691854485447578
ENSG00000063177	6.9844914321276975e-25	8.933273450982373
ENSG00000165169	7.532298162298376e-25	8.739004815057795
ENSG00000253982	1.2362906269697135e-24	7.646304975808036
ENSG00000168264	1.2912549025960047e-24	8.903344673087517
ENSG00000089692	1.7638838677407912e-24	7.943132800441203
ENSG00000113272	1.842048512940697e-24	8.690323273475645
ENSG00000099624	3.427442404138662e-24	8.858719926637214
ENSG00000197183	3.536582817680809e-24	8.550781716641017
ENSG00000228031	3.578392313106849e-24	5.6156112981043345
ENSG00000205664	3.854795174842208e-24	7.982116808290494
ENSG00000129757	4.152337653250593e-24	7.934739766114043
ENSG00000176399	4.3348852062945e-24	6.662053128339237
ENSG00000229638	4.66911122849728e-24	8.527972157821875
ENSG00000174444	5.901369349193849e-24	8.945443836377912
ENSG00000137154	8.121072509941714e-24	8.945443836377912
ENSG00000081913	9.196311695653628e-24	7.633316135881303
ENSG00000162004	9.709999075348481e-24	8.411908707621322
ENSG00000146066	1.174206275981484e-23	8.81409518018691
ENSG00000177283	1.3036318014894932e-23	5.273040946854705
ENSG00000179520	1.4194604205245e-23	5.0431925672384335
ENSG00000165102	2.0093253746602737e-23	8.742067239001663
ENSG00000204628	2.255534992977335e-23	8.941387041246065
ENSG00000188959	2.8410810954109874e-23	5.386244762603941
ENSG00000166025	4.5008401900753375e-23	6.776778747974207
ENSG00000249184	6.746250220221226e-23	6.547145053682399
ENSG00000245008	7.476947610900673e-23	6.573644564581052
ENSG00000071205	7.886146959794006e-23	7.071661547046454
ENSG00000131188	8.381013848367966e-23	8.400398419506296
ENSG00000233016	9.112019950523537e-23	8.790748780583813
ENSG00000225573	1.0407170626278433e-22	7.136924074272415
ENSG00000103253	1.5431109329471817e-22	8.445225732833093
ENSG00000160062	1.7612405855049038e-22	7.68859268959332
ENSG00000175197	1.9137006835719556e-22	8.70555608281505
ENSG00000147100	2.233517328326821e-22	5.252647396362253
ENSG00000107187	2.5005364573137065e-22	4.757754681770859
ENSG00000142541	2.655629549717859e-22	8.945443836377912
ENSG00000105373	3.097885994253637e-22	8.93733024611422
ENSG00000121797	3.5725385742514236e-22	8.327631070660603
ENSG00000255086	3.9975348976317374e-22	3.5580409490669465
ENSG00000131386	4.66034274865278e-22	6.242242023792899
ENSG00000122787	4.801821701600067e-22	7.565720148534773
ENSG00000214870	4.801821701600067e-22	7.098714796778757
ENSG00000234771	5.896497658167594e-22	8.728365641634191
ENSG00000271133	6.376746287819139e-22	7.637230523397941
ENSG00000167658	7.210763976117462e-22	8.945443836377912
ENSG00000184083	8.652134135119293e-22	8.325642328284648
ENSG00000164587	1.0931057977835465e-21	8.941387041246065
ENSG00000261418	1.5535281730487713e-21	8.539605702433457
ENSG00000251249	1.6849725701485484e-21	4.592159475678592
ENSG00000185950	2.0186033189389637e-21	7.651031348220314
ENSG00000188818	2.0410318866020262e-21	8.341535234904564
ENSG00000149548	2.7796729412508737e-21	7.2894051356999485
ENSG00000185905	2.8941985547238125e-21	8.900819089927607
ENSG00000242021	3.3269458954497508e-21	5.436499649296235
ENSG00000213609	3.865824653261649e-21	6.545512133061938
ENSG00000251405	5.15912023523155e-21	7.063189267967638
ENSG00000146147	5.3702806625143405e-21	6.646698129376566
ENSG00000178741	7.005263040017603e-21	8.912989475323146
ENSG00000270036	7.082084339039814e-21	4.390748020639338
ENSG00000257698	7.671490440210104e-21	8.178778985497814
ENSG00000143624	8.21940355138313e-21	8.88864870453207
ENSG00000175886	9.065212433753802e-21	6.559022558756462
ENSG00000166268	9.817603135369519e-21	6.679956045850862
ENSG00000171759	1.051688905359849e-20	6.758755610442071
ENSG00000272899	1.2555945055245302e-20	7.8219765841179445
ENSG00000176978	2.0719260681023047e-20	8.929216655850528
ENSG00000156384	2.444002198136615e-20	8.250754530032022
ENSG00000187824	2.6731895579167578e-20	8.394476138495051
ENSG00000111445	3.1517957187701765e-20	8.475691351511902
ENSG00000230207	3.5086292823284087e-20	7.221252319157487
ENSG00000237991	3.905368862225768e-20	6.528099191475525
ENSG00000227097	4.224207306028206e-20	8.880535114268378
ENSG00000152422	4.300186421683286e-20	8.732422436766038
ENSG00000179820	4.393147092478688e-20	8.545782946972233
ENSG00000151208	5.596179602121462e-20	8.51605673595387
ENSG00000145592	5.596179602121542e-20	8.945443836377912
ENSG00000188846	5.987036359496302e-20	8.93733024611422
ENSG00000105193	6.778994729185178e-20	8.941387041246065
ENSG00000223891	7.124030232253977e-20	8.416370636506148
ENSG00000118473	7.620215789760425e-20	5.58705442795487
ENSG00000140451	7.620215789760425e-20	8.75676320755711
ENSG00000171425	8.717346388727573e-20	8.68879206150371
ENSG00000114391	8.810335087964232e-20	8.941387041246065
ENSG00000117308	1.077562722065489e-19	8.308623343445776
ENSG00000144591	1.1202013924564447e-19	8.870890312032751
ENSG00000196562	1.1768887614317144e-19	8.89117428769198
ENSG00000182054	1.2451533905507683e-19	8.908932680191299
ENSG00000160691	1.267278249525006e-19	8.917046270454989
ENSG00000166441	1.3313168463846516e-19	8.93733024611422
ENSG00000105855	1.5057497063627484e-19	7.668603481842681
ENSG00000114631	1.6439965805495753e-19	7.978871399698909
ENSG00000006756	1.7268206035951272e-19	6.25914701255882
ENSG00000172365	1.986876478671708e-19	3.583500314795316
ENSG00000204060	2.0078728683146229e-19	4.582905710345207
ENSG00000164346	2.0649416182560126e-19	8.892705499663915
ENSG00000105640	2.206986190529939e-19	8.941387041246065
ENSG00000255760	2.230280431401228e-19	5.98495706629983
ENSG00000141441	2.4086942451623706e-19	8.227554188687689
ENSG00000148334	2.4770107410901946e-19	8.824734353610515
ENSG00000269988	2.674914285374457e-19	5.070408876207259
ENSG00000147036	2.7991213172025617e-19	5.429579207837241
ENSG00000108107	3.0542190511589533e-19	8.933273450982373
ENSG00000080947	3.3908147044660916e-19	7.499189772379016
ENSG00000219665	3.7249517565228424e-19	8.279152095954942
ENSG00000105426	3.9108154527398158e-19	7.2841488979736715
ENSG00000047365	4.416535658913798e-19	8.622809657826265
ENSG00000130255	4.636460947259917e-19	8.945443836377912
ENSG00000221890	5.144830788573339e-19	4.08364803337507
ENSG00000008513	5.590867470164527e-19	8.739004815057795
ENSG00000148187	5.868485648319601e-19	8.792279992555748
ENSG00000137818	7.146501295294094e-19	8.945443836377912
ENSG00000104852	8.462392793220266e-19	8.933273450982373
ENSG00000111666	8.789224421135961e-19	8.657332071636922
ENSG00000232533	9.286998790524393e-19	6.839105173064667
ENSG00000228933	9.383385497063952e-19	5.384144703865621
ENSG00000197016	9.645276089047469e-19	6.782940125281402
ENSG00000186153	9.846421719929021e-19	8.477759404267792
ENSG00000148343	1.2652079147000624e-18	8.831853572686226
ENSG00000213885	1.3274144715684172e-18	6.332814213643078
ENSG00000143578	1.4022142526047518e-18	8.485336153747527
ENSG00000233927	1.4166958061562693e-18	8.933273450982373
ENSG00000162244	1.7216893433865635e-18	8.93733024611422
ENSG00000167614	1.837117157376288e-18	7.069575654311423
ENSG00000177917	2.0913897639039307e-18	8.679147259268085
ENSG00000144040	2.0913897639039307e-18	8.635516884005757
ENSG00000182742	2.1935836988510303e-18	7.060802559019661
ENSG00000181524	2.2312644248511074e-18	8.277620883983007
ENSG00000070081	2.3402058621658106e-18	8.925159860718681
ENSG00000052126	2.4543988586666405e-18	7.207435361808135
ENSG00000115649	2.663101809927617e-18	8.834379155846138
ENSG00000232346	2.8406754880072865e-18	7.368774110219983
ENSG00000233762	3.3887018466689665e-18	7.909604088126136
ENSG00000058056	3.481810690521356e-18	8.50003212230298
ENSG00000269979	3.481810690521356e-18	7.152793960932021
ENSG00000131725	3.854026085095487e-18	8.624877710582155
ENSG00000221983	3.8933422502513135e-18	8.933273450982373
ENSG00000261400	4.151707560479543e-18	3.372710368578115
ENSG00000244165	4.151707560479543e-18	8.210644109117585
ENSG00000149273	4.426993940410041e-18	8.945443836377912
ENSG00000166816	5.222928204384519e-18	8.305481609121975
ENSG00000120519	5.720284406253424e-18	8.601328744102567
ENSG00000254615	5.876433834256595e-18	8.586298501639652
ENSG00000224032	5.936068867442284e-18	8.79381120452768
ENSG00000065320	5.996301514239482e-18	4.337422029990172
ENSG00000109046	6.222363617241035e-18	8.856194343477304
ENSG00000260521	6.632826148193039e-18	6.056042227443122
ENSG00000166411	7.070006977698834e-18	8.779115235972231
ENSG00000273056	7.262486814391307e-18	5.469755544962383
ENSG00000230131	7.460139888104237e-18	6.111414221840983
ENSG00000094631	7.535621404042967e-18	8.852137548345457
ENSG00000157625	7.818895544988526e-18	8.733953648737971
ENSG00000237212	7.818895544988636e-18	5.39356218605038
ENSG00000114423	7.951108389436012e-18	8.584309759263697
ENSG00000064787	8.031493274257735e-18	8.16364540361331
ENSG00000130734	8.559561751190081e-18	8.53509137689759
ENSG00000171792	9.818692210919083e-18	8.562952102036554
ENSG00000163040	1.0358222127276656e-17	5.629669123295396
ENSG00000204387	1.0462594732375628e-17	8.900819089927607
ENSG00000072195	1.0462594732375851e-17	6.549780810751039
ENSG00000156427	1.1037035794867986e-17	5.742684094989772
ENSG00000271344	1.1449917874469196e-17	6.997650043466423
ENSG00000226926	1.2199298737555107e-17	4.449445054725899
ENSG00000162929	1.2655073640407006e-17	7.914655254445959
ENSG00000256733	1.2782267165660509e-17	4.442446128402588
ENSG00000137054	1.2782267165660691e-17	8.781640819132145
ENSG00000152582	1.4125696285668117e-17	8.788223197423902
ENSG00000197958	1.5198583726424345e-17	8.933273450982373
ENSG00000233379	1.8185115420532714e-17	5.178571731062182
ENSG00000151287	2.028813124865265e-17	7.724953340708288
ENSG00000155792	2.028813124865265e-17	8.860251138609149
ENSG00000187098	2.2407318984804722e-17	7.760484476934714
ENSG00000162878	2.3008416335751573e-17	4.96192952817308
ENSG00000180573	2.4258765026481092e-17	8.88864870453207
ENSG00000229766	2.4744740347270646e-17	6.0373435270907025
ENSG00000254343	2.6347946272035744e-17	8.293108656849945
ENSG00000207954	3.016507223933793e-17	5.839584244981173
ENSG00000243276	3.2114322581434966e-17	7.065568173329438
ENSG00000136810	3.6754155789359635e-17	8.900819089927607
ENSG00000111859	4.082985687831124e-17	8.896762294795762
ENSG00000130560	4.2331434989436606e-17	8.781640819132145
ENSG00000267401	4.2750330314069593e-17	4.919498534971605
ENSG00000105202	4.84240152207416e-17	8.884591909400223
ENSG00000167186	5.153335997449806e-17	8.29344293075741
ENSG00000137309	5.3422720212248275e-17	8.85718871466528
ENSG00000261739	5.394975806104424e-17	8.698489260390376
ENSG00000223949	5.538040949103183e-17	4.748660542917969
ENSG00000086619	5.684848871384988e-17	8.868364728872839
ENSG00000237857	5.835496118511074e-17	7.8036289541836314
ENSG00000218175	6.108666365615991e-17	8.412771371778323
ENSG00000186468	6.737236656284628e-17	8.908932680191299
ENSG00000214274	6.915368261914252e-17	7.7438182291977835
ENSG00000226833	6.983359066775476e-17	4.8165427323885694
ENSG00000148484	7.098145896991067e-17	8.812563968214976
ENSG00000130312	7.285689032805615e-17	8.828791148742358
ENSG00000121406	7.285689032805615e-17	8.245369089804733
ENSG00000134698	7.429547319014324e-17	8.712138461106807
ENSG00000250148	7.82701597688148e-17	2.3904547910066767
ENSG00000100316	8.033546348553527e-17	8.945443836377912
ENSG00000214711	8.112373811027031e-17	6.289190449988999
ENSG00000198521	8.407992479443376e-17	6.880761394042321
ENSG00000235280	8.629639871762074e-17	5.595035611823795
ENSG00000105894	9.031479770668859e-17	7.1874710399081705
ENSG00000049769	9.179423158227937e-17	7.992544629456994
ENSG00000235776	9.859293399311391e-17	6.184558304042247
ENSG00000228323	1.021762431049352e-16	5.910397331700768
ENSG00000170889	1.0486270015827604e-16	8.945443836377912
ENSG00000123144	1.115255265372274e-16	8.872421524004686
ENSG00000165661	1.1261505882077938e-16	8.88864870453207
ENSG00000260401	1.1860569116436168e-16	7.300452210915683
ENSG00000150967	1.261289485782682e-16	8.850606336373524
ENSG00000164620	1.3197181687633433e-16	8.48393664880657
ENSG00000127946	1.3412261817328679e-16	8.42660467617677
ENSG00000164967	1.4400433347023902e-16	8.695171872918978
ENSG00000149295	1.4540632696693033e-16	5.670505714281559
ENSG00000170899	1.4777296585227503e-16	8.375855081838731
ENSG00000119446	1.5711784045009383e-16	8.773527228868451
ENSG00000163673	1.6279201937179208e-16	4.26941770082056
ENSG00000122705	1.6437429605986242e-16	8.836904739006052
ENSG00000237434	1.7931490251231802e-16	4.301668201203917
ENSG00000106018	1.8577895233320083e-16	6.661417493366577
ENSG00000248458	1.8758141570153856e-16	4.724446962508073
ENSG00000198960	1.9062393194936127e-16	8.516338613210294
ENSG00000163754	1.9433926207451197e-16	8.860251138609149
ENSG00000236796	1.9748986446736783e-16	5.398121104813184
ENSG00000213442	2.0459962167591242e-16	8.536085748085567
ENSG00000109685	2.1196173563965753e-16	8.880535114268378
ENSG00000249167	2.1747953335260385e-16	3.5590720684041965
ENSG00000130810	2.2529849808785886e-16	7.644236923052144
ENSG00000120280	2.33394612488027e-16	8.682667213615973
ENSG00000241324	2.3716889011489623e-16	6.8499809966345975
ENSG00000181163	2.3946228731650186e-16	8.945443836377912
ENSG00000110002	2.3946228731650186e-16	8.73142806557806
ENSG00000260027	2.417775560791788e-16	7.033702409912655
ENSG00000188825	2.417775560791788e-16	7.019645112859958
ENSG00000180592	2.4568550007744753e-16	5.028602452348812
ENSG00000179456	2.480601032955382e-16	8.522384150718098
ENSG00000226086	2.4806010329554173e-16	5.433436508565433
ENSG00000141736	2.545036158009643e-16	7.941305025138859
ENSG00000127184	2.6363375408121027e-16	8.929216655850528
ENSG00000171159	2.6617936588483045e-16	8.759825631500979
ENSG00000143768	2.704760326705026e-16	6.7775935287881
ENSG00000175395	2.9020845071950664e-16	8.278694565550921
ENSG00000196437	2.948874087332984e-16	7.61629165653226
ENSG00000230852	3.571835823021045e-16	2.1346781799112136
ENSG00000147003	3.606180766115017e-16	5.430194317756417
ENSG00000173221	3.930310380395127e-16	8.921103065586836
ENSG00000126217	3.968052118682258e-16	7.630146335629124
ENSG00000266258	4.215520970853526e-16	2.5542006730398032
ENSG00000175806	4.4075462938350714e-16	8.41330821256228
ENSG00000228748	4.4356734741297973e-16	4.941322545459739
ENSG00000104765	4.478196444922122e-16	8.81409518018691
ENSG00000269696	4.682012394203638e-16	4.270143803724565
ENSG00000137177	4.802557552843972e-16	7.55325152318747
ENSG00000152402	4.802557552844109e-16	7.694854810359209
ENSG00000239815	5.232435069877546e-16	6.1863247630967635
ENSG00000218426	5.418254574058742e-16	8.346128870820365
ENSG00000149972	5.418254574058742e-16	8.835910367818073
ENSG00000130159	5.754662007680563e-16	8.763882426632826
ENSG00000250978	5.754662007680563e-16	3.688332013596099
ENSG00000091428	5.80962903104545e-16	8.792279992555747
ENSG00000184258	5.809629031045533e-16	4.094823702366551
ENSG00000234160	5.902393381240958e-16	7.382776382884548
ENSG00000160293	6.053862888042483e-16	8.161806831462806
ENSG00000198917	6.111646635182113e-16	8.728365641634191
ENSG00000153179	6.328210945610021e-16	8.61270732518662
ENSG00000198081	6.656783852984488e-16	8.548256133481104
ENSG00000168159	6.720237573694336e-16	8.895231082823827
ENSG00000124795	7.204145153560405e-16	8.2345741803085
ENSG00000118705	7.649598844966503e-16	8.941387041246065
ENSG00000111276	7.8451836278322155e-16	8.880535114268378
ENSG00000187123	7.919792032647588e-16	5.333873387683216
ENSG00000179899	7.995099873188517e-16	5.175501170816806
ENSG00000088881	8.329675000767192e-16	6.285038078949985
ENSG00000171119	8.408823705674461e-16	5.809119736741903
ENSG00000234444	8.542389038145921e-16	8.458601506827515
ENSG00000273002	9.012346612064787e-16	6.952166145670617
ENSG00000164741	9.242234582948989e-16	8.092371915935612
ENSG00000130340	9.477901445360476e-16	8.517587947925804
ENSG00000163362	9.477901445360476e-16	7.71032368892155
ENSG00000232940	9.567795479455822e-16	6.268606752220731
ENSG00000182899	9.811642630775225e-16	8.945443836377912
ENSG00000143499	1.0061614170328209e-15	8.734745453049458
ENSG00000144713	1.0061614170328209e-15	8.945443836377912
ENSG00000188906	1.0061614170328209e-15	8.797867999659527
ENSG00000124357	1.0883938467777442e-15	8.850606336373524
ENSG00000120093	1.1958532927718266e-15	7.221741320056241
ENSG00000125869	1.2262333615610786e-15	8.833842315062183
ENSG00000074054	1.2692515199981247e-15	8.836904739006052
ENSG00000220583	1.289293742345798e-15	6.7048406540798196
ENSG00000136828	1.289293742345798e-15	8.810038385055064
ENSG00000171827	1.2892937423458164e-15	5.802211184025237
ENSG00000173581	1.3014684758185677e-15	8.513276189266428
ENSG00000105341	1.3014684758185677e-15	8.74612403413351
ENSG00000146904	1.3220120024315803e-15	5.349782320910462
ENSG00000112531	1.3344911985411754e-15	8.860251138609149
ENSG00000163931	1.3470864914009647e-15	8.896762294795762
ENSG00000239183	1.3683395325914027e-15	5.981379229686819
ENSG00000169071	1.381249643630622e-15	8.46324753939436
ENSG00000107745	1.4162664808297192e-15	8.687797690315731
ENSG00000082293	1.4162664808297192e-15	4.825450754681953
ENSG00000262089	1.4162664808297192e-15	5.742524902953817
ENSG00000147853	1.4521580083358323e-15	8.872421524004686
ENSG00000136643	1.4889457400436708e-15	8.78010960716021
ENSG00000106993	1.502976672498072e-15	8.660394495580789
ENSG00000104979	1.502976672498072e-15	8.864307933740994
ENSG00000139352	1.5555473379766914e-15	6.69290959390466
ENSG00000232995	1.6352639974335919e-15	7.084699893228257
ENSG00000136878	1.6661845167693099e-15	8.830322360714293
ENSG00000121858	1.7351693847195576e-15	8.832847943874205
ENSG00000173208	1.767950691565471e-15	8.689328902287667
ENSG00000119383	1.767950691565496e-15	8.872421524004686
ENSG00000236552	1.8126102498925335e-15	8.738010443869817
ENSG00000214612	1.8583812476825438e-15	5.988980897805255
ENSG00000102271	1.8758374523538456e-15	4.109622644522824
ENSG00000117242	2.078850570044422e-15	7.9250918609930725
ENSG00000155974	2.2609334888720283e-15	8.601328744102567
ENSG00000078725	2.282110435833418e-15	4.287794691000539
ENSG00000136908	2.3178405439194894e-15	8.826265565582448
ENSG00000181191	2.3178405439194894e-15	8.632533770441825
ENSG00000231738	2.3395426297233473e-15	5.25697140553656
ENSG00000099326	2.3983986383239872e-15	8.868364728872839
ENSG00000203930	2.5049276946472647e-15	3.6506759111140483
ENSG00000270012	2.6985006978587663e-15	7.66036076415794
ENSG00000116852	2.6985006978587663e-15	8.834379155846138
ENSG00000188153	2.8888506772374685e-15	8.102285338307249
ENSG00000174132	2.93392383234019e-15	8.880535114268378
ENSG00000261231	2.9889270328070956e-15	6.038305517842722
ENSG00000159259	3.035538197125733e-15	7.891026977586437
ENSG00000078177	3.035538197125733e-15	8.835910367818073
ENSG00000057468	3.09241775468895e-15	6.456363078815828
ENSG00000076662	3.1698936116744544e-15	8.93733024611422
ENSG00000236854	3.219283965008964e-15	3.5986238383278475
ENSG00000104381	3.2492813287798826e-15	7.805376749413653
ENSG00000063660	3.3616466409536886e-15	7.330464192959054
ENSG00000119421	3.4457631806184133e-15	8.725303217690323
ENSG00000123684	3.477838673952856e-15	8.38491064663936
ENSG00000221968	3.477838673952856e-15	8.64363047426945
ENSG00000143653	3.687924915588161e-15	8.380298547529081
ENSG00000270102	3.780078423663094e-15	6.433698945027077
ENSG00000110700	3.780078423663094e-15	8.933273450982373
ENSG00000144589	3.815217766978978e-15	8.689328902287667
ENSG00000188419	3.8744998592943136e-15	8.645161686241385
ENSG00000144671	4.146305973654953e-15	4.615716567059674
ENSG00000136856	4.249732175504719e-15	8.632533770441825
ENSG00000185666	4.249732175504719e-15	3.800749637329432
ENSG00000102871	4.249732175504779e-15	8.82067755847867
ENSG00000169239	4.328965869343332e-15	8.271830310002738
ENSG00000246090	4.355699142362007e-15	8.07529105444578
ENSG00000013016	4.3961042870159835e-15	8.65273843572112
ENSG00000123975	4.436878642075007e-15	8.699968075711269
ENSG00000267687	4.505665401374395e-15	2.927771752414355
ENSG00000167136	4.776769812662007e-15	7.75102232450061
ENSG00000008853	4.821020086613351e-15	8.637048095977692
ENSG00000183023	4.865674134336808e-15	8.481200048235747
ENSG00000172687	4.9410046867538385e-15	6.320169867092949
ENSG00000082512	4.986753281680504e-15	8.604593734922926
ENSG00000261786	5.205824300035786e-15	8.735739824237436
ENSG00000249353	5.467815849737796e-15	7.774412670220329
ENSG00000156976	5.467815849737796e-15	8.941387041246065
ENSG00000233585	5.603639860288526e-15	5.440620365488297
ENSG00000162373	5.603639860288526e-15	6.5659324653389906
ENSG00000249948	6.087045618085084e-15	8.617274047373524
ENSG00000120805	6.143229511503008e-15	8.856194343477304
ENSG00000166428	6.1999241566943005e-15	7.751820029505469
ENSG00000177731	6.353641766234857e-15	8.904875885059452
ENSG00000133872	6.631731710521401e-15	8.933273450982373
ENSG00000125459	6.672425286350948e-15	8.733416807954013
ENSG00000176928	6.9642490326560115e-15	7.585297196109628
ENSG00000120784	6.9642490326560115e-15	6.2915443799243285
ENSG00000264920	7.13661246760624e-15	7.462413553125602
ENSG00000165168	7.202326281381764e-15	8.892705499663915
ENSG00000165171	7.562994939527266e-15	6.303186762505485
ENSG00000174748	7.632573828392914e-15	8.941387041246065
ENSG00000171189	7.821214736034623e-15	5.698341240625284
ENSG00000173153	8.014445974824561e-15	8.826265565582448
ENSG00000249453	8.014445974824561e-15	5.6126189817366
ENSG00000181544	8.014445974824561e-15	7.304793346265789
ENSG00000090581	8.212377440159978e-15	8.840961534137898
ENSG00000230516	8.492414867398813e-15	3.1771387397803506
ENSG00000258920	8.570407239342626e-15	7.95024289929011
ENSG00000104219	9.08100012827138e-15	8.805981589923219
ENSG00000129474	9.390178782214726e-15	6.586278126845471
ENSG00000173207	9.621524836853293e-15	8.592423349527389
ENSG00000236998	9.858482034623098e-15	5.44506334453947
ENSG00000124785	1.0193706594794686e-14	7.192680194056992
ENSG00000182050	1.054015105867304e-14	7.133177771613113
ENSG00000224596	1.054015105867304e-14	3.9795669656436656
ENSG00000143603	1.0898184782894826e-14	8.899287877955674
ENSG00000196372	1.0997891545890849e-14	7.301813335587199
ENSG00000188636	1.0997891545890849e-14	8.142898215054792
ENSG00000094804	1.1545026079950917e-14	8.632454460061892
ENSG00000154358	1.1828558193842366e-14	8.78010960716021
ENSG00000204682	1.1828558193842366e-14	3.8098549320167634
ENSG00000179299	1.1936641208078776e-14	7.372469295681697
ENSG00000136149	1.1936641208078776e-14	7.962492595065583
ENSG00000182220	1.204569661446587e-14	8.85466313150537
ENSG00000164056	1.222963990815748e-14	8.006175701825144
ENSG00000208028	1.2644106781720071e-14	7.5619099830441305
ENSG00000239559	1.2644106781720071e-14	7.170286593055646
ENSG00000125691	1.3072398129645136e-14	8.941387041246065
ENSG00000148090	1.3271768210566144e-14	8.71366967307874
ENSG00000219626	1.3392824261556235e-14	7.744557636858231
ENSG00000267169	1.3514967435646339e-14	7.483534710019688
ENSG00000204681	1.3972282800647896e-14	7.641328107065264
ENSG00000259331	1.405705284450534e-14	1.9806471230374316
ENSG00000143195	1.431441307581802e-14	6.056964163791428
ENSG00000102316	1.466478917578588e-14	8.88306069742829
ENSG00000214097	1.5160380031868765e-14	5.088987515213562
ENSG00000245017	1.516038003186898e-14	6.092664366291833
ENSG00000213513	1.5531131731480693e-14	4.063160111110611
ENSG00000221413	1.6201547375490267e-14	2.1292684895998986
ENSG00000140750	1.6447821462161737e-14	8.5036313870308
ENSG00000086598	1.6597351236833355e-14	8.925159860718681
ENSG00000163249	1.6597351236833355e-14	8.653812117289032
ENSG00000272143	1.6597351236833355e-14	5.124853973461268
ENSG00000167118	1.7157166454358e-14	8.794805575715658
ENSG00000166321	1.757594121522726e-14	7.926764792656037
ENSG00000231193	1.8004775801344157e-14	4.8628497043143595
ENSG00000244436	1.8780160704664297e-14	2.798542065269078
ENSG00000102158	1.9064975955593006e-14	8.912989475323146
ENSG00000251680	1.9529549494892008e-14	4.196826912042846
ENSG00000107816	1.9706622887315376e-14	8.607119318082837
ENSG00000129595	1.9706622887315376e-14	8.776052812028363
ENSG00000176371	1.9706622887315376e-14	8.432395250157041
ENSG00000146276	2.0186582747869188e-14	5.71155987912172
ENSG00000162869	2.055408731955063e-14	8.690323273475645
ENSG00000131943	2.1054356501699665e-14	8.726834429662258
ENSG00000095059	2.1054356501699665e-14	8.858719926637214
ENSG00000137720	2.1373091804939907e-14	8.785160773480033
ENSG00000213755	2.1566608133617514e-14	4.511689305317094
ENSG00000125841	2.1566608133617514e-14	8.191151937769842
ENSG00000245954	2.17618491157197e-14	7.65631686637339
ENSG00000183955	2.2091124435326608e-14	8.733416807954013
ENSG00000255438	2.249273380303702e-14	6.339979509555145
ENSG00000170989	2.249273380303734e-14	6.704553157043617
ENSG00000148824	2.4390740816596567e-14	8.100705506804767
ENSG00000198453	2.4982792303594808e-14	7.783377792946667
ENSG00000158716	2.4982792303594808e-14	8.436452045288888
ENSG00000224545	2.5588985216974978e-14	2.903065540157595
ENSG00000130811	2.582002093829595e-14	8.904875885059452
ENSG00000158458	2.8500940085240567e-14	8.40751763858201
ENSG00000104921	3.0621001378202577e-14	8.022956842403422
ENSG00000078061	3.089668935984024e-14	8.835373527034116
ENSG00000211448	3.1174820053945917e-14	7.573931629020966
ENSG00000159840	3.21198388176918e-14	8.572596904272181
ENSG00000249348	3.299442836671321e-14	7.660757112530309
ENSG00000271192	3.299442836671368e-14	5.537486330302102
ENSG00000273382	3.349039593096461e-14	6.1969818189275445
ENSG00000180530	3.349039593096461e-14	8.316991897236997
ENSG00000166896	3.3791490985427123e-14	8.144708536244002
ENSG00000147400	3.42992473648725e-14	8.667971245060526
ENSG00000089177	3.4918474495241734e-14	8.359496194280373
ENSG00000183943	3.933722098398375e-14	8.372203420459867
ENSG00000165006	3.968997961390672e-14	8.785160773480033
ENSG00000138814	3.968997961390672e-14	8.812563968214976
ENSG00000114023	4.004585105212375e-14	8.78010960716021
ENSG00000116990	4.040486230606091e-14	7.517997395679186
ENSG00000156140	4.0767040613333967e-14	4.017914022598259
ENSG00000047346	4.1010265847946186e-14	8.933273450982373
ENSG00000185686	4.2753290849579367e-14	7.437799837319811
ENSG00000162409	4.313617482029856e-14	3.2727372079099246
ENSG00000267868	4.378182700777152e-14	3.4492381669056953
ENSG00000197565	4.4436987279828644e-14	7.916238863068934
ENSG00000107242	4.4436987279828644e-14	8.904875885059452
ENSG00000251535	4.5235924226504344e-14	2.8644350848297493
ENSG00000145194	4.6737521869579895e-14	8.430072233873618
ENSG00000130779	4.673752186958056e-14	8.86277672176906
ENSG00000230565	4.7860296737404816e-14	6.865552301801112
ENSG00000114698	4.828814486756791e-14	5.977173478063272
ENSG00000107104	4.900960387556733e-14	8.917046270454989
ENSG00000165195	4.900960387556802e-14	8.720252051370498
ENSG00000008226	5.018605953385698e-14	8.606661787678817
ENSG00000213402	5.18491747913699e-14	8.68631887499484
ENSG00000172362	5.231208699752843e-14	3.4525532582583125
ENSG00000101310	5.231208699752918e-14	8.880535114268378
ENSG00000026103	5.356649450071317e-14	7.729177425332526
ENSG00000101997	5.666555495957351e-14	8.5889033951795
ENSG00000126733	5.717074605702076e-14	3.772391699701312
ENSG00000101746	5.717074605702199e-14	7.935255375664375
ENSG00000177600	5.906131545015523e-14	8.941387041246065
ENSG00000170417	5.994087344049697e-14	8.237307896192082
ENSG00000182185	5.994087344049697e-14	7.452311220485956
ENSG00000230979	6.192151842586599e-14	7.061121215211748
ENSG00000137070	6.247277910924737e-14	8.5949489326873
ENSG00000099994	6.247277910924737e-14	6.908623486011558
ENSG00000196867	6.247277910924737e-14	5.721649842770845
ENSG00000103707	6.396652439355196e-14	8.53509137689759
ENSG00000236914	6.549539744531241e-14	5.453212997700258
ENSG00000100266	6.549539744531241e-14	8.626408922554088
ENSG00000205339	6.607794632483448e-14	8.908932680191299
ENSG00000137478	6.646914137379467e-14	8.904875885059452
ENSG00000173295	6.666559249456314e-14	7.481844542441692
ENSG00000177628	6.765644932948496e-14	8.860251138609149
ENSG00000255516	6.82579036115145e-14	3.3786802747628317
ENSG00000125962	7.15556036985851e-14	8.496054637551065
ENSG00000235065	7.219114338794976e-14	7.839611720120707
ENSG00000107223	7.283223580902015e-14	8.908932680191299
ENSG00000128165	7.456932620024207e-14	8.808507173083129
ENSG00000166401	7.634716154573953e-14	7.922528232409911
ENSG00000151553	7.816668094888735e-14	8.759288790717024
ENSG00000153291	8.002884476184491e-14	6.984336362254208
ENSG00000145050	8.002884476184491e-14	8.912989475323146
ENSG00000102265	8.145404296329758e-14	8.858719926637214
ENSG00000186056	8.266075812562198e-14	8.410914336433345
ENSG00000110092	8.487732319624914e-14	8.82067755847867
ENSG00000215301	8.537777775049714e-14	8.941387041246065
ENSG00000104205	8.818260725927128e-14	8.439971999636777
ENSG00000179085	8.818260725927128e-14	8.726834429662258
ENSG00000182154	9.324234234158453e-14	8.79939921163146
ENSG00000114270	9.406693448117696e-14	8.340998394120609
ENSG00000228205	9.858740036304307e-14	7.374407494247132
ENSG00000185100	1.0033710163799062e-13	6.880533208930203
ENSG00000132846	1.0181849106066575e-13	8.617758491506441
ENSG00000081760	1.0608179136938167e-13	8.697900022955379
ENSG00000225697	1.085962974357464e-13	8.784166402292056
ENSG00000147324	1.101975391191234e-13	7.398370379860313
ENSG00000232176	1.1380246380759285e-13	5.081532564537666
ENSG00000147955	1.1380246380759285e-13	8.880535114268378
ENSG00000271086	1.1380246380759285e-13	4.607819862215556
ENSG00000236772	1.1480559373312284e-13	4.428323823990999
ENSG00000135253	1.1480559373312284e-13	8.494980955983154
ENSG00000131127	1.1547917355899082e-13	8.186015895222909
ENSG00000180660	1.1649683790457457e-13	6.835120211126774
ENSG00000236801	1.2030430518615896e-13	7.054948199287748
ENSG00000243926	1.2314998946311548e-13	5.6370935568911635
ENSG00000229914	1.2532760109126778e-13	6.539550127853714
ENSG00000188342	1.2717117214202257e-13	8.724308846502344
ENSG00000144036	1.282900904510024e-13	8.406268303866502
ENSG00000240298	1.3132142768385861e-13	5.647312026657966
ENSG00000260660	1.356048251744956e-13	6.397246473700992
ENSG00000069329	1.3560482517449657e-13	8.838435950977985
ENSG00000139239	1.3679668025520443e-13	8.180381057315264
ENSG00000242247	1.379988364860187e-13	8.89117428769198
ENSG00000257543	1.3880604000238253e-13	5.9184221284721295
ENSG00000105649	1.3880604000238352e-13	7.622454214997053
ENSG00000038002	1.4002555956720198e-13	8.880535114268378
ENSG00000256917	1.4002555956720496e-13	5.32110284864772
ENSG00000058404	1.4799757946431625e-13	7.063140309048134
ENSG00000222222	1.4929647121778124e-13	4.126602975729262
ENSG00000166483	1.5281524278451592e-13	8.467120230844188
ENSG00000206077	1.5415570263221396e-13	7.89287844708424
ENSG00000244247	1.5870795597825862e-13	3.6374388352870435
ENSG00000231500	1.5917038747321055e-13	8.945443836377912
ENSG00000133640	1.6150249468505217e-13	3.774244781070034
ENSG00000119711	1.6150249468505217e-13	8.735484860709903
ENSG00000158714	1.6530393993247407e-13	6.465470769628316
ENSG00000203761	1.6530393993247407e-13	7.9104667522831384
ENSG00000175505	1.6530393993247407e-13	7.346579583530433
ENSG00000150873	1.6530393993247407e-13	3.328420011805715
ENSG00000198795	1.6821263836911707e-13	4.983515354763934
ENSG00000204390	1.6919334413007161e-13	7.234140764331757
ENSG00000241852	1.706749541860927e-13	7.646442248686186
ENSG00000244398	1.7775956230150974e-13	8.36462667098013
ENSG00000101888	1.8893192190774087e-13	8.571602533084203
ENSG00000228798	1.8893192190774087e-13	4.64034068316263
ENSG00000213293	1.90583332103653e-13	3.8059795401592873
ENSG00000157216	1.90583332103653e-13	8.835910367818073
ENSG00000047230	1.9847950702547887e-13	8.411240159806392
ENSG00000258118	1.9963347983804946e-13	2.6957323992298217
ENSG00000229278	2.013768191946524e-13	3.8030677136491846
ENSG00000165804	2.0490852670298264e-13	8.230188677116367
ENSG00000165283	2.0490852670298408e-13	8.86277672176906
ENSG00000260719	2.0789808223813238e-13	8.38144308894251
ENSG00000125648	2.0789808223813238e-13	8.85466313150537
ENSG00000003096	2.0971235794974493e-13	4.547688293539121
ENSG00000269890	2.0971235794974493e-13	6.3899509498814195
ENSG00000260625	2.1462688170164514e-13	6.257777500796694
ENSG00000213930	2.1965460268828593e-13	8.741072867813685
ENSG00000119906	2.21569702488684e-13	8.751712041237289
ENSG00000231327	2.21569702488684e-13	5.992997517245837
ENSG00000185834	2.2156970248868716e-13	7.332341145379003
ENSG00000198755	2.235012171876908e-13	8.933273450982373
ENSG00000171469	2.2675726176777812e-13	8.766408009792737
ENSG00000040199	2.340856149104261e-13	8.804450377951285
ENSG00000168405	2.3408561491042945e-13	8.900819089927607
ENSG00000214717	2.3956109669085666e-13	8.634522512817782
ENSG00000000460	2.3956109669085666e-13	7.969174200812244
ENSG00000140548	2.3956109669086176e-13	8.718720839398564
ENSG00000230629	2.589868925775126e-13	7.672614906746289
ENSG00000240342	2.6123864983949034e-13	8.340998394120609
ENSG00000235670	2.6123864983949034e-13	4.040824071998203
ENSG00000162913	2.6350965218375576e-13	6.326206969005819
ENSG00000136758	2.6350965218375576e-13	8.904875885059452
ENSG00000178922	2.673378622943888e-13	8.648479073712783
ENSG00000100678	2.696609782300593e-13	7.34469565484072
ENSG00000164122	2.7200393809654344e-13	5.944216863243499
ENSG00000107262	2.7595342159542114e-13	8.872421524004686
ENSG00000242615	2.7835011619658033e-13	5.43827413179702
ENSG00000083845	2.7835011619658033e-13	8.941387041246065
ENSG00000102921	2.7835011619658426e-13	8.806975961111196
ENSG00000144026	2.873143611832181e-13	8.689786432691688
ENSG00000102409	3.008620001751474e-13	8.707544825191007
ENSG00000213523	3.1053829665333174e-13	8.751712041237289
ENSG00000215595	3.1053829665333174e-13	6.233034209462606
ENSG00000236719	3.1322995955866943e-13	5.576712247370847
ENSG00000212978	3.2052035918792964e-13	8.113817866737241
ENSG00000137876	3.2052035918792964e-13	8.921103065586836
ENSG00000005108	3.4637850042159325e-13	6.765896013716089
ENSG00000156738	3.493752277629572e-13	7.843192739852159
ENSG00000109466	3.5749165524148207e-13	8.577190540187981
ENSG00000144868	3.574916552414846e-13	8.55185539820893
ENSG00000100206	3.605828594060838e-13	6.28426992400675
ENSG00000115841	3.6579335253183765e-13	8.361361680159773
ENSG00000148498	3.6579335253183765e-13	8.119615840602462
ENSG00000148335	3.775183388070972e-13	8.645161686241385
ENSG00000231969	3.775183388070972e-13	4.0355722228118145
ENSG00000132640	3.807796666332333e-13	8.887117492560137
ENSG00000165688	3.807796666332333e-13	8.816620763346823
ENSG00000196668	3.807796666332333e-13	7.359455887929003
ENSG00000136710	3.896125376275555e-13	8.635516884005757
ENSG00000259560	3.9297652581533187e-13	5.666376573329022
ENSG00000165891	3.963690587410043e-13	8.315460685265064
ENSG00000185112	3.986467229072768e-13	7.7137009008080355
ENSG00000136928	3.9864672290727965e-13	4.105055942746
ENSG00000116147	3.9864672290727965e-13	5.458261469662418
ENSG00000198380	4.020873598407866e-13	8.899287877955674
ENSG00000139644	4.1140572630995543e-13	8.933273450982373
ENSG00000260219	4.1140572630995543e-13	6.630915082285294
ENSG00000184634	4.14954562055058e-13	8.844023958081767
ENSG00000127920	4.209362654762241e-13	7.473226153774108
ENSG00000158710	4.4444956912366323e-13	8.900819089927607
ENSG00000155970	4.457222445184789e-13	5.301759687523041
ENSG00000117020	4.773640289255215e-13	8.060981756448836
ENSG00000215386	4.842287374422106e-13	6.95785187257573
ENSG00000250362	4.883940342065248e-13	6.329301108288215
ENSG00000198242	4.883940342065248e-13	8.912989475323146
ENSG00000198648	4.883940342065334e-13	7.992925734168322
ENSG00000166562	4.883940342065334e-13	8.917046270454989
ENSG00000169857	4.925945384261808e-13	8.7542376243972
ENSG00000270093	4.996744121559694e-13	4.921751243623599
ENSG00000166348	5.039702376861313e-13	8.420427431637995
ENSG00000207146	5.112107406540827e-13	3.846781155384188
ENSG00000172379	5.32032410298459e-13	8.372751078476146
ENSG00000264349	5.366014560131563e-13	4.711339762841252
ENSG00000107331	5.366014560131563e-13	8.801924794791372
ENSG00000162607	5.366014560131563e-13	8.79381120452768
ENSG00000101849	5.44302367720001e-13	8.766408009792737
ENSG00000114942	5.489749379171711e-13	8.945443836377912
ENSG00000136521	5.616286959251589e-13	8.880535114268378
ENSG00000101577	5.664473811978638e-13	8.558437776500687
ENSG00000205078	5.745689604491096e-13	7.59523545879032
ENSG00000102054	5.844660032154003e-13	8.88864870453207
ENSG00000236133	5.87802097674265e-13	4.230342463578835
ENSG00000259026	5.928413535425106e-13	4.549678847583799
ENSG00000155761	6.116844579292434e-13	6.617506532918157
ENSG00000239268	6.204428815595969e-13	4.581706195409973
ENSG00000181798	6.25756963433726e-13	7.147050217755613
ENSG00000067057	6.31115763290777e-13	6.548529365993087
ENSG00000167779	6.31115763290777e-13	5.72940581822157
ENSG00000143882	6.456273359310746e-13	8.077071664098066
ENSG00000268362	6.604666493168988e-13	6.415941707312781
ENSG00000136891	6.604666493168988e-13	8.789754409395835
ENSG00000106004	6.814192135841753e-13	6.753623967054
ENSG00000223722	6.872460094734766e-13	4.99069062481261
ENSG00000053371	7.090327969486107e-13	8.521644743057651
ENSG00000203801	7.090327969486157e-13	6.226433072179734
ENSG00000249258	7.314978400028758e-13	2.689523855225164
ENSG00000136819	7.356568725138629e-13	8.84808075321361
ENSG00000172216	7.546618535914725e-13	8.764876797820804
ENSG00000046604	7.654277625230028e-13	6.826038173233245
ENSG00000170915	7.654277625230028e-13	6.949032095924917
ENSG00000257241	7.654277625230082e-13	3.2271307928799398
ENSG00000272094	7.719595893179307e-13	5.961565774451877
ENSG00000140374	7.829678708312968e-13	8.867827888088883
ENSG00000271147	8.077318399614327e-13	7.98009236680503
ENSG00000168556	8.262237419416169e-13	8.446633688308468
ENSG00000140464	8.262237419416169e-13	8.856194343477304
ENSG00000181418	8.403650105895958e-13	7.449176817662273
ENSG00000140367	8.523308254207682e-13	8.868364728872839
ENSG00000134109	8.595904944174379e-13	8.929216655850528
ENSG00000134779	8.595904944174379e-13	8.659320814012878
ENSG00000175591	8.792479138436792e-13	7.639328930303844
ENSG00000144354	9.147164947622788e-13	5.4845207882606735
ENSG00000247982	9.569751132390506e-13	8.187684380072994
ENSG00000134709	9.651094252832789e-13	8.798659803971013
ENSG00000198108	1.0651767661205296e-12	8.742322202529195
ENSG00000231007	1.074213610963212e-12	6.244006429079372
ENSG00000155254	1.0986816690368001e-12	8.278596791976513
ENSG00000158427	1.1236969604241747e-12	7.741332145341615
ENSG00000155495	1.1332212203988872e-12	8.600000099007122
ENSG00000187479	1.1853721726271905e-12	8.254001057657906
ENSG00000147408	1.1954096196813838e-12	8.868364728872839
ENSG00000197647	1.1954096196814008e-12	8.003309944064394
ENSG00000241556	1.2225860838744582e-12	6.40108768060212
ENSG00000233217	1.2329329401665148e-12	3.9618432517889417
ENSG00000213339	1.260946889614936e-12	8.879003902296445
ENSG00000147251	1.2787720960157551e-12	8.755231995585177
ENSG00000105676	1.3004892526257088e-12	8.74864961729342
ENSG00000258422	1.3004892526257088e-12	4.503755112823494
ENSG00000269533	1.318863265748661e-12	4.122839919341306
ENSG00000224738	1.3412488618588297e-12	4.881043336214476
ENSG00000196154	1.3487933323593617e-12	8.742859043313151
ENSG00000148399	1.3601882511934628e-12	8.842492746109832
ENSG00000260063	1.371677704664274e-12	6.261959905995331
ENSG00000120256	1.3832624621595604e-12	8.314126474322444
ENSG00000123570	1.4027842871976559e-12	6.954125101429687
ENSG00000140988	1.402784287197666e-12	8.93733024611422
ENSG00000158555	1.4345834140388949e-12	8.414636857657724
ENSG00000260093	1.4588963257281502e-12	3.5585572376776025
ENSG00000235052	1.4919439852311331e-12	5.29352126419737
ENSG00000171530	1.5385877482806822e-12	8.831853572686226
ENSG00000258178	1.5734070590351627e-12	4.285789263125053
ENSG00000198785	1.5734070590351627e-12	6.775073609458066
ENSG00000232573	1.5734070590351627e-12	8.498580220710977
ENSG00000198157	1.5734070590351795e-12	8.315205721737534
ENSG00000272016	1.5734070590351795e-12	6.702060199113544
ENSG00000172296	1.5866628302974422e-12	6.206660358318273
ENSG00000131187	1.622550077792992e-12	8.048797354671702
ENSG00000198890	1.659234124576031e-12	8.234069819100618
ENSG00000118197	1.659234124576031e-12	8.72936001282217
ENSG00000104447	1.673199596054524e-12	6.825383788348841
ENSG00000204262	1.6967323190577798e-12	7.827898865129191
ENSG00000125652	1.7254008939313254e-12	8.842492746109832
ENSG00000260855	1.7643667086377095e-12	4.263486804098017
ENSG00000164334	1.8041963101138616e-12	3.9623032060093935
ENSG00000162267	1.8041963101138616e-12	6.615522030260464
ENSG00000164615	1.8193589252535573e-12	8.831853572686226
ENSG00000089220	1.8604069726328684e-12	8.912989475323146
ENSG00000068308	1.918336335763816e-12	8.85466313150537
ENSG00000148730	1.961575655061257e-12	8.85466313150537
ENSG00000142676	1.9780359186574646e-12	8.933273450982373
ENSG00000176732	1.9780359186574646e-12	6.097279069139154
ENSG00000099800	2.022595891422283e-12	8.763143018972379
ENSG00000124222	2.039558752645962e-12	8.876478319136533
ENSG00000255353	2.068141110622649e-12	5.6147052537264095
ENSG00000222375	2.068141110622649e-12	5.104359972880056
ENSG00000168028	2.1324138217501556e-12	8.941387041246065
ENSG00000198918	2.15028049196362e-12	8.917046270454989
ENSG00000259420	2.1622731766758143e-12	3.5700069280191338
ENSG00000107959	2.1986466389566402e-12	8.850606336373524
ENSG00000169184	2.260608484556642e-12	8.054262105278925
ENSG00000153250	2.3178379439823557e-12	8.900819089927607
ENSG00000087008	2.3699011207021716e-12	8.368604155732042
ENSG00000272663	2.3699011207021716e-12	5.182502157414416
ENSG00000137563	2.3699011207021716e-12	8.808507173083129
ENSG00000167992	2.3699011207021885e-12	7.209093516950592
ENSG00000172568	2.423111977281853e-12	6.415104086296375
ENSG00000134339	2.4433669802445672e-12	4.390767022995235
ENSG00000158089	2.463788185035256e-12	5.990766853407926
ENSG00000232070	2.4981965006591244e-12	5.26173546098369
ENSG00000108061	2.597069233692594e-12	8.752706412425267
ENSG00000119737	2.597069233692594e-12	7.273732924304803
ENSG00000150625	2.692313924935927e-12	6.382334466980526
ENSG00000272717	2.7147757827372736e-12	6.05549769666984
ENSG00000250519	2.7147757827372833e-12	4.961579577329244
ENSG00000152409	2.7374215817739007e-12	8.91145826335121
ENSG00000210196	2.7374215817739007e-12	8.844023958081767
ENSG00000147536	2.7374215817739007e-12	7.345029791715932
ENSG00000170049	2.7602527989883885e-12	6.451227902232093
ENSG00000200959	2.8220538912650175e-12	3.829671273456529
ENSG00000171097	2.8220538912650175e-12	8.500111432682912
ENSG00000150054	2.8613672358367744e-12	6.69467740539968
ENSG00000144460	3.066141772763066e-12	6.3220448171518875
ENSG00000117407	3.1087900110419255e-12	8.27994390026643
ENSG00000105146	3.1087900110419255e-12	6.841247143240331
ENSG00000136933	3.1346578919544915e-12	8.702291091994692
ENSG00000268061	3.1520204039656795e-12	7.60425820916868
ENSG00000169116	3.2046762950176572e-12	8.929216655850528
ENSG00000250493	3.2046762950176572e-12	5.852050783847932
ENSG00000189233	3.2581953669357117e-12	8.79381120452768
ENSG00000260591	3.2762292666033967e-12	6.935914104450015
ENSG00000248544	3.3034639679067752e-12	6.327746897539933
ENSG00000234741	3.3034639679067752e-12	8.908932680191299
ENSG00000187243	3.3034639679068103e-12	4.168023128587729
ENSG00000250567	3.424071463835357e-12	2.132505063601511
ENSG00000170469	3.481184159630067e-12	8.288260057406612
ENSG00000104738	3.5883293267108562e-12	8.727371270446213
ENSG00000273230	3.58832932671092e-12	7.582075933207788
ENSG00000119403	3.638095392447161e-12	8.573133745056138
ENSG00000147852	3.668279540882813e-12	6.970623419750717
ENSG00000136383	3.6987094467625974e-12	7.832676604727008
ENSG00000271334	3.865234515048025e-12	2.7658272993247452
ENSG00000228487	3.897267072767906e-12	7.086379814850016
ENSG00000242732	3.897267072767906e-12	7.92455812309446
ENSG00000177932	3.897267072767906e-12	5.942396183130947
ENSG00000115286	4.072557968194453e-12	8.789754409395835
ENSG00000149256	4.10627584489535e-12	7.930322477965148
ENSG00000021826	4.140267652870173e-12	7.936870009982927
ENSG00000198937	4.1630821187618155e-12	8.652280905317097
ENSG00000135324	4.290784477710259e-12	3.1539039733802294
ENSG00000131153	4.326274511330109e-12	7.9596666714547695
ENSG00000175283	4.326274511330109e-12	8.666976873872548
ENSG00000154227	4.326274511330109e-12	5.212021478821899
ENSG00000254650	4.3620525821203706e-12	5.680663784758269
ENSG00000184381	4.422329014093387e-12	8.79939921163146
ENSG00000236204	4.595485242196853e-12	6.491969857693298
ENSG00000083067	4.658925225453437e-12	6.696147139773857
ENSG00000226851	4.6974009097464756e-12	6.107741689813628
ENSG00000251192	4.736188363776619e-12	7.847881046457026
ENSG00000226957	4.801533675716366e-12	2.907516708951001
ENSG00000247735	4.801533675716366e-12	5.568208206771563
ENSG00000239552	4.84116467283272e-12	3.1879252013092203
ENSG00000111602	4.8811166127659626e-12	8.798862370847504
ENSG00000263164	4.989243607623558e-12	3.7543958198798792
ENSG00000173166	5.016640520419494e-12	7.780815283397806
ENSG00000205022	5.058012902885163e-12	6.88111628216264
ENSG00000160404	5.0997200442180815e-12	8.690323273475645
ENSG00000126768	5.099720044218118e-12	8.73954165584175
ENSG00000011021	5.141764598980954e-12	8.568540109140335
ENSG00000087077	5.141764598980954e-12	8.6923120158516
ENSG00000223387	5.212595939817415e-12	4.319486242474796
ENSG00000137824	5.371812136919126e-12	8.850606336373524
ENSG00000120798	5.535797522660497e-12	8.718518272522074
ENSG00000117090	5.5813668237444746e-12	8.876478319136533
ENSG00000260352	5.611950627608226e-12	5.053036804780471
ENSG00000065183	5.658134892657236e-12	8.792279992555747
ENSG00000101439	5.658134892657297e-12	8.897756665983739
ENSG00000172661	5.704692032612983e-12	8.64569852702534
ENSG00000204673	5.783123899647299e-12	8.804450377951285
ENSG00000165138	5.783123899647299e-12	8.850606336373524
ENSG00000006453	5.830689857372225e-12	6.2942152997378225
ENSG00000089060	5.830689857372225e-12	8.567343171075866
ENSG00000233220	5.91082084894374e-12	5.142198850030049
ENSG00000178162	5.91082084894374e-12	6.220312562676644
ENSG00000161243	5.926976219422699e-12	4.305675284987599
ENSG00000143514	5.959417039246909e-12	8.766408009792737
ENSG00000138629	5.959417039246994e-12	8.856194343477304
ENSG00000232324	6.008405178263013e-12	3.4717007217701656
ENSG00000241743	6.0412832156315036e-12	1.9148292228001134
ENSG00000069275	6.057788363682286e-12	8.879003902296445
ENSG00000170502	6.090931498082986e-12	8.738010443869817
ENSG00000268218	6.140980043086877e-12	7.606601142527071
ENSG00000166913	6.1914320126276685e-12	8.904875885059452
ENSG00000196642	6.3279672065280675e-12	8.88864870453207
ENSG00000182310	6.379925848941683e-12	5.050757575071448
ENSG00000204131	6.379925848941683e-12	6.272537202593387
ENSG00000227838	6.414797244231193e-12	3.1218598858422224
ENSG00000138172	6.556162473406417e-12	7.987167974610318
ENSG00000167114	6.556162473406417e-12	8.755768836369135
ENSG00000065970	6.574046628071579e-12	8.663456919524657
ENSG00000107864	6.664187817869127e-12	8.589897766367475
ENSG00000101695	6.664187817869127e-12	7.222431012225584
ENSG00000040341	6.664187817869127e-12	8.722777634530411
ENSG00000268798	6.810941916770713e-12	6.257524305611688
ENSG00000261645	6.810941916770713e-12	7.365673494435895
ENSG00000175643	6.866788193454084e-12	7.595281954747986
ENSG00000186187	6.960865219431439e-12	7.509802148721816
ENSG00000122406	7.0754277623443355e-12	8.941387041246065
ENSG00000123989	7.231059316401627e-12	8.933273450982373
ENSG00000176871	7.390047784882164e-12	8.565556995576399
ENSG00000183688	7.39004778488227e-12	8.781103978348188
ENSG00000164258	7.39004778488227e-12	8.747118405321487
ENSG00000049768	7.450548343733117e-12	5.039309650203168
ENSG00000145425	7.511534719979317e-12	8.93733024611422
ENSG00000138650	7.511534719979343e-12	3.560998810162989
ENSG00000165684	7.614268668609256e-12	8.765413638604759
ENSG00000257221	7.614268668609336e-12	7.877843757808447
ENSG00000185567	7.676569323169881e-12	4.981191716887068
ENSG00000167283	7.7815167446638e-12	8.908932680191299
ENSG00000115875	7.845159418289394e-12	8.925159860718681
ENSG00000227986	7.952367022320503e-12	5.721194495212847
ENSG00000156042	7.952367022320503e-12	8.149792182139898
ENSG00000003393	8.017380028489635e-12	8.66039449558079
ENSG00000197816	8.082914327809439e-12	8.216029549344876
ENSG00000181218	8.082914327809439e-12	5.8992973262338175
ENSG00000184304	8.148974015144058e-12	6.1136534206874655
ENSG00000144895	8.193307725324386e-12	8.88864870453207
ENSG00000260361	8.193307725324386e-12	7.38600855928264
ENSG00000185133	8.260252244628977e-12	6.6230078957819005
ENSG00000164142	8.510337343938072e-12	7.795283085506528
ENSG00000136848	8.556598595001086e-12	8.672028040192373
ENSG00000095110	8.6968673611525e-12	8.157732602601989
ENSG00000171241	8.767845080858714e-12	8.442497582796689
ENSG00000244313	8.887405938805335e-12	8.547798603077084
ENSG00000167526	8.95990852607462e-12	8.945443836377912
ENSG00000155130	9.156096977069666e-12	8.917046270454989
ENSG00000226029	9.356497193701754e-12	6.275406341894834
ENSG00000246334	9.509614524299416e-12	7.824830875338145
ENSG00000092096	9.509614524299416e-12	8.425530994608858
ENSG00000256287	9.561197720432656e-12	3.283789105839021
ENSG00000271553	9.717599484654774e-12	7.093652118607298
ENSG00000197180	9.849848856345159e-12	6.822297043677529
ENSG00000189143	9.930044110332175e-12	5.622429303045914
ENSG00000206120	9.930044110332175e-12	6.056922829829484
ENSG00000238961	1.0010879653386815e-11	4.469957969788374
ENSG00000256757	1.0010879653386815e-11	4.2481958825034685
ENSG00000104626	1.031283600694112e-11	8.389301715678672
ENSG00000135404	1.0453024762171718e-11	8.93733024611422
ENSG00000164924	1.0453024762171718e-11	8.925159860718681
ENSG00000149823	1.0453024762171718e-11	8.879003902296445
ENSG00000101868	1.0538033343462023e-11	8.586298501639652
ENSG00000196890	1.0538033343462023e-11	4.099538227995226
ENSG00000265452	1.076805152197799e-11	5.257225106202412
ENSG00000258449	1.1092384024711496e-11	5.250017551540884
ENSG00000106785	1.1426291378941808e-11	8.771996016896516
ENSG00000230646	1.1675304750186953e-11	3.2266458654411334
ENSG00000204219	1.1929637739012544e-11	6.788922909648744
ENSG00000268584	1.1929637739012544e-11	6.4518327895113305
ENSG00000233560	1.2123945326716829e-11	5.102853705054424
ENSG00000272121	1.2123945326716829e-11	7.0245607902795415
ENSG00000072778	1.21894016092879e-11	8.941387041246065
ENSG00000140400	1.21894016092879e-11	8.912989475323146
ENSG00000171631	1.2288236309758675e-11	7.928028164137307
ENSG00000012061	1.2657399252918608e-11	8.83996716294992
ENSG00000184905	1.2759953393833845e-11	4.919090126007781
ENSG00000261435	1.3037431219024575e-11	5.005596918577913
ENSG00000260359	1.3037431219024761e-11	8.824734353610515
ENSG00000159788	1.321385048710812e-11	8.243687707607348
ENSG00000158321	1.3320823445440208e-11	6.098144499790261
ENSG00000120306	1.3428645446312754e-11	8.655343329260965
ENSG00000172955	1.3610253487987891e-11	6.1995436796030425
ENSG00000234719	1.3610253487987891e-11	7.782567525440705
ENSG00000236841	1.3610253487988037e-11	3.5655190447039726
ENSG00000147027	1.3720372000082177e-11	4.830681662787394
ENSG00000133135	1.3831363996971002e-11	3.883010881879214
ENSG00000152578	1.401831018652443e-11	5.843090366388112
ENSG00000187091	1.401831018652443e-11	8.582778547291763
ENSG00000136044	1.401831018652443e-11	8.741072867813685
ENSG00000095002	1.443835591453093e-11	8.624675143705662
ENSG00000234498	1.4555039680978522e-11	6.307109017481205
ENSG00000253981	1.455503968097878e-11	5.839219274188353
ENSG00000067445	1.455503968097878e-11	7.503595075998025
ENSG00000151414	1.4751570500900415e-11	8.851600707561502
ENSG00000233080	1.4870735434837e-11	5.009288529758294
ENSG00000157873	1.4870735434837e-11	8.870890312032751
ENSG00000157680	1.4870735434837e-11	8.393561077687007
ENSG00000069849	1.4990844065418833e-11	8.798862370847504
ENSG00000119900	1.4990844065418833e-11	8.815626392158844
ENSG00000161570	1.507144437302172e-11	8.376391922622688
ENSG00000140297	1.5193142119834847e-11	6.0954514898186725
ENSG00000166200	1.5193142119834847e-11	8.880535114268378
ENSG00000196152	1.5193142119834847e-11	8.372995224771355
ENSG00000100994	1.5193142119834902e-11	8.884591909400223
ENSG00000136631	1.5193142119834902e-11	8.742067239001663
ENSG00000234377	1.531580320011505e-11	5.648830978348756
ENSG00000180815	1.5315803200115323e-11	5.17120575204185
ENSG00000167202	1.5522399379555075e-11	8.803913537167329
ENSG00000188868	1.5522399379555075e-11	7.145220314337631
ENSG00000197747	1.5647666005151224e-11	8.763882426632826
ENSG00000105063	1.5986576044072382e-11	8.895231082823827
ENSG00000242083	1.668612672642361e-11	5.330141758027039
ENSG00000205771	1.6730831470661418e-11	6.58866383356583
ENSG00000052850	1.6956122497947674e-11	4.713170432907818
ENSG00000123901	1.7092721898530204e-11	6.5974613168555045
ENSG00000229727	1.732278877454954e-11	5.353069236021134
ENSG00000089280	1.732278877454966e-11	8.925159860718681
ENSG00000170209	1.7462283249665262e-11	7.994946956120349
ENSG00000012174	1.7839674667464314e-11	8.698436863739335
ENSG00000272677	1.8225058522198424e-11	6.1181653759397
ENSG00000225342	1.8371671723199284e-11	6.599996776116371
ENSG00000242715	1.8519440979872448e-11	6.261522834639183
ENSG00000177189	1.8519440979872778e-11	8.827796777554383
ENSG00000068394	1.8519440979872778e-11	8.563823216727977
ENSG00000178722	1.8768316354865333e-11	5.345775626760394
ENSG00000260589	1.8768316354865333e-11	5.355037813903309
ENSG00000152760	1.891921223722255e-11	5.200051736530086
ENSG00000104408	1.907129722639365e-11	8.925159860718681
ENSG00000177239	1.9327439613933193e-11	8.86277672176906
ENSG00000240907	1.9327439613933193e-11	4.694494058373611
ENSG00000156313	1.9482740589187443e-11	8.266524180155384
ENSG00000184939	1.958695348167003e-11	8.522384150718098
ENSG00000269656	1.958695348167003e-11	4.463747964205635
ENSG00000094975	1.974429815977078e-11	8.880535114268378
ENSG00000115159	1.9902881674029466e-11	8.765413638604759
ENSG00000243056	2.0331900417881823e-11	5.627057902708985
ENSG00000145431	2.0495108568622827e-11	6.856718987448152
ENSG00000099139	2.065960073235637e-11	6.0580232369777125
ENSG00000163625	2.093663459144083e-11	8.430582160928681
ENSG00000107201	2.093663459144083e-11	8.767939221764673
ENSG00000169016	2.093663459144083e-11	8.650749693345164
ENSG00000142279	2.093663459144083e-11	5.578006998878284
ENSG00000143815	2.110459933479665e-11	8.82320314163858
ENSG00000160446	2.1104599334796802e-11	8.727371270446213
ENSG00000227802	2.121730889081496e-11	2.6495708204941892
ENSG00000269243	2.1387480334887095e-11	7.263918369614953
ENSG00000144847	2.15589893964701e-11	8.516933751338664
ENSG00000136938	2.15589893964701e-11	8.876478319136533
ENSG00000169230	2.15589893964701e-11	8.771459176112561
ENSG00000272129	2.167407697079181e-11	6.149614177001797
ENSG00000141447	2.1847838303317256e-11	8.203048896443375
ENSG00000254754	2.184783830331741e-11	2.715629808874776
ENSG00000134153	2.2022964869898323e-11	8.904875885059452
ENSG00000143870	2.2022964869898323e-11	8.921103065586836
ENSG00000267381	2.2022964869898323e-11	4.137743011336053
ENSG00000080839	2.2676946475326845e-11	8.585840971235632
ENSG00000226386	2.2676946475326845e-11	4.483031223700638
ENSG00000162998	2.2858584239289143e-11	8.899287877955674
ENSG00000254211	2.316448765805353e-11	8.073170605038847
ENSG00000259436	2.316448765805353e-11	8.08320207783298
ENSG00000232519	2.3349951892525535e-11	4.332783280001935
ENSG00000248319	2.347440245907596e-11	2.880137406560794
ENSG00000124635	2.4042522516680427e-11	8.587829713611585
ENSG00000171735	2.508597172056995e-11	8.483347411371572
ENSG00000116957	2.5421058745483936e-11	8.603599363734947
ENSG00000122026	2.5624212455723626e-11	8.933273450982373
ENSG00000258847	2.5624212455723626e-11	3.90616728138145
ENSG00000253051	2.5624212455723626e-11	5.29645847759471
ENSG00000156535	2.6035304751443896e-11	6.928155273755262
ENSG00000072422	2.659349628359754e-11	7.314566773031207
ENSG00000160055	2.6948304178286607e-11	8.213706533061453
ENSG00000253619	2.7163411382786227e-11	4.638561918514968
ENSG00000185668	2.796663036944136e-11	3.3070761220866887
ENSG00000187151	2.8565363310772034e-11	4.689334856107954
ENSG00000262155	2.9022638990349027e-11	4.676970020608488
ENSG00000166946	2.917665240242454e-11	8.908932680191299
ENSG00000118162	2.917665240242454e-11	8.339212218621142
ENSG00000135116	2.940917535736555e-11	5.96193051396284
ENSG00000253284	2.940917535736555e-11	2.1701745866107847
ENSG00000144645	2.9643513964459125e-11	8.925159860718681
ENSG00000142937	2.9643513964459125e-11	8.93733024611422
ENSG00000226237	2.9643513964459655e-11	7.132988863558528
ENSG00000132475	3.0038150819499716e-11	8.93733024611422
ENSG00000143401	3.0038150819499716e-11	8.860251138609149
ENSG00000111057	3.02773992721542e-11	6.399573012395716
ENSG00000215086	3.0437934601169333e-11	4.704549621455933
ENSG00000273032	3.092456161435622e-11	7.18604334583171
ENSG00000025039	3.141880987097834e-11	8.900819089927607
ENSG00000147437	3.15852730322678e-11	6.253138854860634
ENSG00000157404	3.15852730322678e-11	8.744055981377617
ENSG00000225988	3.183658939443402e-11	6.804634287293563
ENSG00000225938	3.183658939443447e-11	2.7156625754958115
ENSG00000145626	3.22598110116373e-11	3.65914092763209
ENSG00000120217	3.251638500313977e-11	8.567545737952356
ENSG00000172456	3.2516385003140115e-11	7.93327631110228
ENSG00000013619	3.2516385003140115e-11	6.984200650868009
ENSG00000107518	3.2774958229555984e-11	4.890785609839699
ENSG00000184305	3.391891863605958e-11	8.079520704917194
ENSG00000119969	3.418841466245198e-11	8.296171080793814
ENSG00000162836	3.4460008396710996e-11	8.680141630456063
ENSG00000262703	3.4460008396710996e-11	3.7406704795121013
ENSG00000260144	3.464224416375151e-11	5.992385812461224
ENSG00000189343	3.5194635685417433e-11	8.904875885059452
ENSG00000142765	3.5194635685417433e-11	8.892705499663915
ENSG00000118985	3.5194635685417433e-11	8.93733024611422
ENSG00000126249	3.5944601142983934e-11	8.11812962539662
ENSG00000213096	3.671021799807422e-11	7.988428411251302
ENSG00000115966	3.700142444831822e-11	8.82067755847867
ENSG00000227372	3.729489381531988e-11	8.655800859664987
ENSG00000171428	3.729489381531988e-11	7.86736765195759
ENSG00000171649	3.778908491477887e-11	7.775196445722804
ENSG00000145741	3.778908491477887e-11	8.929216655850528
ENSG00000250220	3.8088673180835205e-11	5.785508280274686
ENSG00000267193	3.808867318083534e-11	3.6962551415764024
ENSG00000125743	3.9207203897755514e-11	8.868364728872839
ENSG00000236305	3.9207203897755514e-11	5.997220652039509
ENSG00000185615	4.067742216730636e-11	5.440724651809524
ENSG00000204396	4.089181465401614e-11	8.721783263342434
ENSG00000204186	4.089181465401614e-11	8.805981589923219
ENSG00000102001	4.12154805562418e-11	7.33268977051426
ENSG00000235169	4.12154805562418e-11	7.1995947729737315
ENSG00000138640	4.121548055624238e-11	8.872421524004686
ENSG00000173578	4.1541655868391105e-11	8.614238537158553
ENSG00000102007	4.15416558683914e-11	8.88864870453207
ENSG00000090661	4.176050958590155e-11	8.68858949462722
ENSG00000147144	4.176050958590155e-11	8.522181583841606
ENSG00000233048	4.209090961110435e-11	3.440344734088689
ENSG00000259891	4.275941050002667e-11	6.927629417804564
ENSG00000116251	4.332443073571895e-11	8.921103065586836
ENSG00000232472	4.332443073571895e-11	8.32485052397316
ENSG00000099814	4.366694681183225e-11	8.755768836369135
ENSG00000116977	4.389676312285516e-11	8.782635190320123
ENSG00000105364	4.42437108429852e-11	8.678152888080106
ENSG00000235779	4.42437108429852e-11	3.001013637629169
ENSG00000248300	4.482793566073608e-11	2.401531686731706
ENSG00000224616	4.518209094743174e-11	6.19537122253982
ENSG00000263874	4.613995911447127e-11	7.160077366614781
ENSG00000106868	4.6871387063778935e-11	7.822278378449339
ENSG00000173064	4.724134820362607e-11	8.840961534137898
ENSG00000242299	4.786431636144886e-11	8.471634556380055
ENSG00000230897	4.824195233904528e-11	7.686552669600623
ENSG00000125755	4.824195233904528e-11	8.912989475323146
ENSG00000196081	4.849532943086945e-11	6.601226581843986
ENSG00000170522	4.8877841044845304e-11	7.846043928187013
ENSG00000241352	4.926330754206853e-11	5.527374335346955
ENSG00000150867	4.9651751248263036e-11	8.815626392158844
ENSG00000139219	4.965175124826339e-11	4.643014013273866
ENSG00000260618	4.991237882362621e-11	8.431066605061597
ENSG00000187446	5.070232794006782e-11	8.860251138609149
ENSG00000115977	5.07023279400689e-11	8.251828211599936
ENSG00000118308	5.07023279400689e-11	8.899287877955674
ENSG00000164236	5.07023279400689e-11	5.130647519744595
ENSG00000100373	5.1101881763042867e-11	3.9487888731194576
ENSG00000169189	5.1774668717033177e-11	8.68067847124002
ENSG00000010810	5.2182497261587146e-11	8.350106355572278
ENSG00000088833	5.2182497261587146e-11	8.831853572686226
ENSG00000248564	5.245612929724093e-11	3.0961410370995193
ENSG00000179862	5.286921441976137e-11	6.593618327887482
ENSG00000134138	5.328548523954093e-11	6.898937153394205
ENSG00000151012	5.328548523954188e-11	8.59288087993141
ENSG00000214226	5.370496578392592e-11	7.805854196892643
ENSG00000146374	5.4411298566632416e-11	4.645919922671602
ENSG00000147044	5.4411298566632803e-11	8.673559252164305
ENSG00000155621	5.556039906142887e-11	8.201588544316955
ENSG00000206561	5.556039906142887e-11	8.27410092963512
ENSG00000251603	5.59974112947928e-11	5.638329041957549
ENSG00000218052	5.59974112947928e-11	7.914957048777353
ENSG00000237214	5.7179302493238326e-11	6.939581766061522
ENSG00000174915	5.762878141095708e-11	8.718720839398566
ENSG00000179057	5.762878141095708e-11	6.134523116584659
ENSG00000243452	5.884437796327267e-11	8.675627304920196
ENSG00000272324	5.930667119252806e-11	1.780071058210928
ENSG00000154548	5.930667119252806e-11	6.816004092340419
ENSG00000148300	5.930667119252806e-11	8.698234296862847
ENSG00000259362	6.008507618296207e-11	4.270015472402357
ENSG00000199933	6.05569126477931e-11	4.235903209974636
ENSG00000170832	6.231822874213626e-11	8.560426518876644
ENSG00000099821	6.231822874213626e-11	8.83996716294992
ENSG00000101444	6.280723156662537e-11	8.877472690324511
ENSG00000163482	6.363059953621904e-11	8.743598450973597
ENSG00000086730	6.363059953621904e-11	8.805981589923219
ENSG00000198794	6.363059953621949e-11	8.925159860718681
ENSG00000197992	6.547939439153687e-11	4.469799651189286
ENSG00000120802	6.599267462925165e-11	8.835373527034116
ENSG00000161031	6.599267462925165e-11	5.067908105123401
ENSG00000141401	6.685691074784106e-11	8.281475112238363
ENSG00000124422	6.738076214924365e-11	8.903344673087517
ENSG00000182087	6.738076214924365e-11	8.929216655850528
ENSG00000101052	6.826279342926652e-11	8.510750606106516
ENSG00000176014	6.879742880982631e-11	7.043901695348098
ENSG00000204852	6.969761341290858e-11	8.706550454003029
ENSG00000238001	7.02432497692741e-11	2.9391835292601804
ENSG00000144426	7.079306830314856e-11	8.518327355586251
ENSG00000228649	7.079306830314856e-11	7.738452371199269
ENSG00000130511	7.227993633649196e-11	8.673101721760284
ENSG00000143674	7.495587376459232e-11	8.52904583938979
ENSG00000101945	7.652828326669123e-11	8.082612840397985
ENSG00000118181	7.81329767838421e-11	8.93733024611422
ENSG00000250156	7.81329767838421e-11	4.043064856603174
ENSG00000137575	7.813297678384322e-11	8.83996716294992
ENSG00000164175	7.874319189598489e-11	4.441697263187327
ENSG00000227630	7.8743191895986e-11	2.868049201166471
ENSG00000101443	7.935807254069398e-11	5.613471056018876
ENSG00000134986	7.9770602143598e-11	7.931287568726324
ENSG00000165359	7.9770602143598e-11	8.845018329269742
ENSG00000139722	8.144181985806246e-11	8.929216655850528
ENSG00000233086	8.165311743270877e-11	6.613635568071714
ENSG00000138674	8.271768274914156e-11	8.921103065586836
ENSG00000237301	8.510778607517e-11	5.19010309705811
ENSG00000167748	8.577128261567806e-11	3.841860343290792
ENSG00000224858	8.62164243308969e-11	5.6246574061531724
ENSG00000242169	8.688838088188821e-11	3.765468014633852
ENSG00000125462	8.688838088188821e-11	7.773834869557004
ENSG00000184164	8.688838088188944e-11	8.899287877955674
ENSG00000267373	8.801971963000131e-11	4.159490388282308
ENSG00000167196	8.870543203178345e-11	8.71466404426672
ENSG00000135519	8.939637353742913e-11	6.36613424019018
ENSG00000248757	8.985992550250888e-11	3.70378169512309
ENSG00000176225	9.00925831253426e-11	8.63783990028918
ENSG00000169567	9.00925831253426e-11	8.925159860718681
ENSG00000144485	9.055966893988182e-11	7.77115056408721
ENSG00000079616	9.126474605462888e-11	8.804450377951285
ENSG00000070886	9.197519658575718e-11	5.783713674169932
ENSG00000180769	9.19751965857575e-11	5.4307712364730785
ENSG00000197279	9.19751965857575e-11	8.16586919244183
ENSG00000229414	9.317133057911614e-11	2.8554594479130366
ENSG00000198856	9.317133057911614e-11	8.904875885059452
ENSG00000197969	9.31713305791168e-11	8.900819089927607
ENSG00000105722	9.462680444257041e-11	8.676084835324216
ENSG00000136930	9.660210651584514e-11	8.86277672176906
ENSG00000226200	9.660210651584514e-11	8.221617556448654
ENSG00000197497	9.938419162624614e-11	6.195443515513774
ENSG00000120158	9.938419162624791e-11	8.68067847124002
ENSG00000146350	1.0067456028502117e-10	7.885334177180577
ENSG00000064490	1.0145663855132198e-10	8.728365641634191
ENSG00000269946	1.0145663855132198e-10	4.896952646487669
ENSG00000267166	1.0145663855132198e-10	6.99062871461321
ENSG00000141556	1.014566385513227e-10	8.801924794791372
ENSG00000055070	1.0224466317508566e-10	8.741072867813685
ENSG00000103740	1.027733382642063e-10	5.778913899379846
ENSG00000170540	1.027733382642063e-10	8.795342416499613
ENSG00000145087	1.0357137183718583e-10	5.618336657527203
ENSG00000107902	1.0437547031512156e-10	8.404992055422099
ENSG00000182319	1.0572923451006376e-10	7.0061963758313
ENSG00000145700	1.0654972718700272e-10	7.640265004147411
ENSG00000174514	1.0654972718700386e-10	6.968469123766434
ENSG00000272071	1.07931085990042e-10	3.357301616521724
ENSG00000198056	1.0876829943822134e-10	8.374860710650752
ENSG00000158813	1.0876829943822134e-10	7.359799839650331
ENSG00000272156	1.0961186866129253e-10	5.689368410699011
ENSG00000180332	1.1103206953834331e-10	3.473701909183971
ENSG00000085465	1.1189281895452998e-10	8.071809480367333
ENSG00000035403	1.1422020854520383e-10	8.547798603077084
ENSG00000232860	1.1599678152477996e-10	6.942231057212274
ENSG00000188971	1.184076733259941e-10	8.610181742026706
ENSG00000197256	1.184076733259941e-10	8.51506236476589
ENSG00000103174	1.2086758794492236e-10	8.468114602032168
ENSG00000228925	1.218028927794649e-10	6.56651245995729
ENSG00000131089	1.2337749918707326e-10	8.727371270446213
ENSG00000135502	1.233774991870741e-10	5.9804303497822655
ENSG00000175602	1.252933393369469e-10	8.843487117297808
ENSG00000266088	1.2529333933694733e-10	3.1440376818011355
ENSG00000069493	1.2529333933694733e-10	8.457070294855583
ENSG00000070610	1.259383997232927e-10	8.900819089927607
ENSG00000132026	1.259383997232927e-10	4.505444580472683
ENSG00000139211	1.2691208900973265e-10	8.5315714225497
ENSG00000228643	1.2691208900973265e-10	5.186176907505682
ENSG00000109927	1.2855130144547893e-10	8.650749693345164
ENSG00000079335	1.2954475604032568e-10	8.307464785650751
ENSG00000122257	1.2954475604032568e-10	8.863771092957037
ENSG00000185483	1.2954475604032615e-10	5.726102134883162
ENSG00000136895	1.2954475604032615e-10	8.455407375852673
ENSG00000101940	1.30545723265563e-10	8.786691985451967
ENSG00000151229	1.30545723265563e-10	8.491461001635264
ENSG00000135486	1.3155425863183673e-10	8.929216655850528
ENSG00000237316	1.322308476591826e-10	2.425744314052039
ENSG00000256248	1.3428111255156108e-10	4.260051104961839
ENSG00000188227	1.342811125515625e-10	5.349262000622845
ENSG00000173273	1.353178791888885e-10	8.779572766376251
ENSG00000127080	1.3601340479042766e-10	8.102765109026238
ENSG00000235269	1.3706325773262653e-10	3.352750820060335
ENSG00000137106	1.3812103979129819e-10	8.82067755847867
ENSG00000166068	1.409810028232589e-10	8.618295332290398
ENSG00000108387	1.409810028232589e-10	6.945175455660571
ENSG00000235673	1.4279782335335442e-10	4.945022909494971
ENSG00000112218	1.5223120866972895e-10	8.142117659085754
ENSG00000166104	1.5537671165424605e-10	5.626160622396449
ENSG00000167393	1.5657259761867444e-10	8.60053693979108
ENSG00000249734	1.5737485368479835e-10	3.1777138601853254
ENSG00000197557	1.585857849291333e-10	8.231059791807787
ENSG00000240376	1.585857849291333e-10	8.358096689339414
ENSG00000167797	1.585857849291333e-10	8.868364728872839
ENSG00000163875	1.585857849291333e-10	8.759288790717024
ENSG00000173320	1.6103506177470617e-10	6.649809593636318
ENSG00000160094	1.618596832100507e-10	8.307549661877864
ENSG00000231943	1.618596832100507e-10	1.8563713702893043
ENSG00000188242	1.618596832100507e-10	8.449361838344872
ENSG00000240616	1.6310436799986419e-10	7.115978998946464
ENSG00000008086	1.64358416724515e-10	8.017474637683065
ENSG00000236423	1.64358416724515e-10	7.439008856178093
ENSG00000187742	1.664694938076397e-10	8.896762294795762
ENSG00000169255	1.6774885080090714e-10	6.593030192753225
ENSG00000163961	1.725226584331777e-10	8.776052812028363
ENSG00000164989	1.7340479110803935e-10	7.212586862646903
ENSG00000170890	1.7384751084085065e-10	3.7596708974796416
ENSG00000186275	1.7384751084085065e-10	8.217560761316808
ENSG00000221949	1.7742930681819818e-10	6.806726378434524
ENSG00000149485	1.7742930681819818e-10	8.022332022507012
ENSG00000137634	1.7742930681820007e-10	8.739999186245774
ENSG00000230067	1.7970448850129796e-10	4.822710152907361
ENSG00000205659	1.810832726261958e-10	8.663456919524657
ENSG00000228510	1.810832726261958e-10	5.016486098477788
ENSG00000166682	1.810832726261958e-10	7.170913875913893
ENSG00000251478	1.8200820642074354e-10	2.801030077984416
ENSG00000005379	1.8622792842858268e-10	8.400732693413762
ENSG00000167552	1.8717856216757142e-10	8.335947227800785
ENSG00000203666	1.8765565774863872e-10	8.421219235949481
ENSG00000175697	1.9005903861080972e-10	5.388458019657751
ENSG00000260300	1.9151549443323316e-10	4.158568557986212
ENSG00000249198	1.924925252597638e-10	2.2141171624352225
ENSG00000269001	1.9396722105210402e-10	5.4507303999438665
ENSG00000251286	1.9396722105210746e-10	2.3252821913270214
ENSG00000173171	1.9545296773392582e-10	8.517332984398273
ENSG00000241978	2.0099656536510248e-10	6.235374821434177
ENSG00000265451	2.035669522744443e-10	6.9091316176448005
ENSG00000181852	2.0512459015138223e-10	8.749643988481399
ENSG00000117697	2.0933551547677623e-10	8.675090464136238
ENSG00000166295	2.0933551547677623e-10	8.866833516900904
ENSG00000149346	2.125490895819748e-10	7.251022592940567
ENSG00000261438	2.125490895819748e-10	3.421683214748253
ENSG00000253986	2.1526388993824236e-10	5.014816342682964
ENSG00000115758	2.1690902069250538e-10	8.933273450982373
ENSG00000255020	2.1856644815310464e-10	3.634604124632497
ENSG00000136936	2.196782755958721e-10	8.548792974265062
ENSG00000156650	2.2761747325738337e-10	8.822208770450603
ENSG00000230188	2.287743151709105e-10	4.442242301637109
ENSG00000165271	2.3227945550648502e-10	8.872421524004686
ENSG00000163453	2.3405167002605007e-10	6.472807147573355
ENSG00000198342	2.3405167002605007e-10	7.4919172801925065
ENSG00000243574	2.3703479414772745e-10	5.615281967050694
ENSG00000124098	2.388424859567576e-10	8.695911280579425
ENSG00000184863	2.4188531413379026e-10	8.912989475323146
ENSG00000101049	2.4372917651737726e-10	6.409619676228039
ENSG00000166965	2.4558678429063656e-10	8.665445661900613
ENSG00000234648	2.4558678429063656e-10	7.552076630313611
ENSG00000138326	2.5251723679503633e-10	8.93733024611422
ENSG00000105467	2.557303325487855e-10	5.214198187637235
ENSG00000068784	2.557303325487855e-10	8.6923120158516
ENSG00000033867	2.629405419164456e-10	7.973656046772038
ENSG00000169241	2.629405419164456e-10	8.845018329269742
ENSG00000183617	2.6494122521022516e-10	8.762351214660892
ENSG00000255495	2.6494122521022614e-10	4.461261290516391
ENSG00000172260	2.7586559471245596e-10	5.001182860471159
ENSG00000136636	2.8149176170325495e-10	8.844023958081767
ENSG00000143258	2.836303752554462e-10	8.790748780583813
ENSG00000182141	2.850649366660839e-10	8.342943190379943
ENSG00000213213	2.857848758560984e-10	7.148268387053706
ENSG00000273388	2.8723009259224015e-10	3.923623515102814
ENSG00000185038	2.8941132804895175e-10	6.482079771419801
ENSG00000169679	2.9160875961450426e-10	8.66950245703246
ENSG00000119979	2.9530745615468326e-10	8.61477537794251
ENSG00000174446	2.953074561546843e-10	8.716195256238654
ENSG00000105997	2.975486535636849e-10	5.360601743295061
ENSG00000226360	2.998064816249995e-10	7.390168693836074
ENSG00000181444	2.998064816249995e-10	7.922566277833161
ENSG00000213625	3.0360681298783133e-10	8.892705499663915
ENSG00000051108	3.059095807349173e-10	8.945443836377912
ENSG00000169084	3.059095807349173e-10	8.472708237947968
ENSG00000269620	3.059095807349173e-10	3.8966278842592583
ENSG00000233912	3.08229425033001e-10	8.122822488767323
ENSG00000095585	3.121341162326071e-10	8.811032756243042
ENSG00000042781	3.121341162326082e-10	7.644213112208592
ENSG00000272960	3.121341162326082e-10	6.7179159527434615
ENSG00000185339	3.16883627304388e-10	8.735484860709905
ENSG00000196683	3.208954745119948e-10	8.908932680191299
ENSG00000140443	3.2089547451199596e-10	8.499961262457463
ENSG00000260296	3.2089547451199596e-10	7.322617367609637
ENSG00000106571	3.2251408232949977e-10	7.254890691160547
ENSG00000134318	3.2332637723255224e-10	8.792279992555747
ENSG00000134490	3.249569730168684e-10	8.209931615186031
ENSG00000256166	3.298971558773535e-10	5.1556230094820785
ENSG00000255547	3.298971558773535e-10	3.8316646492559236
ENSG00000103544	3.323947104964135e-10	8.790748780583813
ENSG00000224566	3.365984458766398e-10	5.730437764027415
ENSG00000183386	3.3659844587664343e-10	6.61674411480861
ENSG00000273008	3.3914559185173925e-10	6.5234352189896265
ENSG00000165806	3.3914559185173925e-10	8.679684100052041
ENSG00000197119	3.3914559185173925e-10	7.959634191878699
ENSG00000213967	3.434327767582719e-10	6.031207170604675
ENSG00000163817	3.434327767582743e-10	5.225795679647424
ENSG00000250831	3.4603047492635905e-10	7.056876281892382
ENSG00000259562	3.4603047492635905e-10	7.5460254103105395
ENSG00000101134	3.4864738157271244e-10	4.063700450662899
ENSG00000179195	3.4864738157271244e-10	8.892705499663915
ENSG00000272841	3.5305195513030024e-10	6.357420993741416
ENSG00000273314	3.5305195513030024e-10	6.758725940473275
ENSG00000150477	3.5305195513030024e-10	8.08335224805843
ENSG00000154479	3.5305195513030024e-10	6.253032697977962
ENSG00000157978	3.557207647934954e-10	8.866833516900904
ENSG00000255031	3.557207647934954e-10	7.903681807114891
ENSG00000182196	3.584092960367855e-10	6.259267038929895
ENSG00000149269	3.6021267683281403e-10	8.861245509797127
ENSG00000102057	3.6293439395628195e-10	7.529676317214136
ENSG00000198000	3.6293439395628836e-10	8.876478319136533
ENSG00000181026	3.6567621418826426e-10	8.887117492560137
ENSG00000155846	3.702909822179154e-10	8.726834429662258
ENSG00000149679	3.7308712200106834e-10	8.39753856243892
ENSG00000198429	3.7308712200106834e-10	8.261393703455626
ENSG00000120669	3.7590390125798653e-10	6.377382758600087
ENSG00000172794	3.7590390125798653e-10	7.961033696819659
ENSG00000105339	3.7779329385208966e-10	8.929216655850528
ENSG00000196998	3.8064480315808363e-10	8.78010960716021
ENSG00000255046	3.8064480315808363e-10	4.837180895474543
ENSG00000177084	3.8351735075346043e-10	8.762351214660892
ENSG00000118816	3.8351735075346043e-10	8.933273450982373
ENSG00000227910	3.864110881214939e-10	1.9991410862836394
ENSG00000270681	3.9128148692451367e-10	7.164712937179656
ENSG00000148291	3.9128148692451367e-10	8.333219077764381
ENSG00000153347	3.9128148692451367e-10	5.492502801016939
ENSG00000147604	3.942324790411536e-10	8.941387041246065
ENSG00000165175	3.942324790411536e-10	8.54938221170006
ENSG00000205085	3.9919921949163167e-10	7.9520759055934365
ENSG00000053501	4.022085715543522e-10	8.71466404426672
ENSG00000070614	4.052400977585582e-10	8.858719926637214
ENSG00000268592	4.1343379066236195e-10	4.428264348418582
ENSG00000224215	4.1343379066236195e-10	2.9486916918304105
ENSG00000135093	4.1863685828161896e-10	8.35858113347233
ENSG00000136021	4.217893668221906e-10	8.915515058483056
ENSG00000139187	4.217893668221951e-10	6.2855335360275015
ENSG00000177337	4.217893668221951e-10	5.181423680023866
ENSG00000133195	4.2496507837010283e-10	8.699228668050823
ENSG00000146950	4.281641595727241e-10	2.655948043416629
ENSG00000173926	4.303099463384336e-10	7.782737277894929
ENSG00000170962	4.303099463384336e-10	7.592459017374428
ENSG00000160791	4.303099463384336e-10	7.263186066042816
ENSG00000213315	4.3354835046281785e-10	6.457583711075755
ENSG00000110851	4.33548350462824e-10	8.682209683211953
ENSG00000196182	4.33548350462824e-10	8.846549541241677
ENSG00000140876	4.3681057435557584e-10	5.93239533174581
ENSG00000196172	4.42301011873601e-10	7.086857823341387
ENSG00000119669	4.42301011873601e-10	8.67157050978835
ENSG00000221988	4.4562759420553906e-10	8.293135570578839
ENSG00000244061	4.5122632351349463e-10	5.514017310169986
ENSG00000150961	4.546185028242573e-10	8.918040641642968
ENSG00000178209	4.546185028242573e-10	8.921103065586836
ENSG00000238063	4.580356050359773e-10	5.256475360383955
ENSG00000049319	4.580356050359773e-10	5.307810647514992
ENSG00000258418	4.6378664544771487e-10	2.435610126886277
ENSG00000167522	4.672710856066049e-10	8.904875885059452
ENSG00000135723	4.672710856066049e-10	8.630465717685935
ENSG00000108405	4.672710856066049e-10	8.907401468219364
ENSG00000226779	4.731354299664255e-10	4.236941107614566
ENSG00000198732	4.766885024165591e-10	8.866833516900904
ENSG00000241644	4.766885024165591e-10	6.3895146374568546
ENSG00000132970	4.802676506035394e-10	6.2250089317076185
ENSG00000176428	4.802676506035428e-10	6.939296785919752
ENSG00000151640	4.802676506035428e-10	5.4461710845294675
ENSG00000156017	4.862913513715539e-10	8.818151975318758
ENSG00000072849	4.862913513715573e-10	8.880535114268378
ENSG00000092841	4.899409512105912e-10	8.912989475323146
ENSG00000137806	4.899409512105946e-10	8.773527228868451
ENSG00000073060	4.960831937719369e-10	8.733953648737971
ENSG00000089159	4.998045978520279e-10	8.679147259268085
ENSG00000172738	4.998045978520279e-10	4.73319467094038
ENSG00000089876	4.998045978520279e-10	8.672028040192371
ENSG00000112812	4.998045978520279e-10	8.753700783613242
ENSG00000169740	5.060676575007417e-10	8.536165058465501
ENSG00000177051	5.098622436899983e-10	8.795799946903637
ENSG00000116584	5.098622436900019e-10	8.921103065586836
ENSG00000205138	5.136846336401684e-10	8.495517796767109
ENSG00000108306	5.175350261027598e-10	8.323521878877715
ENSG00000212802	5.175350261027598e-10	7.91120649478978
ENSG00000164978	5.240151188856374e-10	8.70555608281505
ENSG00000124243	5.318959581677348e-10	8.409840654865432
ENSG00000136816	5.318959581677348e-10	8.767939221764673
ENSG00000163682	5.318959581677348e-10	8.945443836377912
ENSG00000139116	5.318959581677442e-10	8.773527228868451
ENSG00000125650	5.385517088225765e-10	7.508314213174116
ENSG00000108679	5.385517088225765e-10	8.725100650813832
ENSG00000132704	5.425841560296727e-10	8.879003902296445
ENSG00000078674	5.425841560296727e-10	8.86277672176906
ENSG00000143621	5.534821575762988e-10	8.912989475323146
ENSG00000251417	5.534821575762988e-10	6.675675363040106
ENSG00000227895	5.534821575763047e-10	5.197382239534808
ENSG00000111450	5.645939790864146e-10	8.600000099007126
ENSG00000171405	5.688168701986139e-10	4.936442211829344
ENSG00000223393	5.759237116703787e-10	3.2569131272369147
ENSG00000258994	5.874755226240288e-10	5.461934365689332
ENSG00000108239	5.87475522624033e-10	8.526898476253963
ENSG00000236297	5.87475522624033e-10	4.7386195568937115
ENSG00000165912	6.007420514077954e-10	8.034520536250831
ENSG00000076685	6.007420514077954e-10	8.726834429662258
ENSG00000204361	6.037296860323711e-10	4.238458420568001
ENSG00000251210	6.037296860323711e-10	2.255973746736414
ENSG00000250889	6.250534991725951e-10	5.446774193317042
ENSG00000164932	6.250534991725973e-10	8.65580085966499
ENSG00000160783	6.250534991725973e-10	8.37419216283582
ENSG00000139537	6.375671307235027e-10	7.639690117940204
ENSG00000234751	6.584257158704426e-10	4.191443735715323
ENSG00000139626	6.60057559337635e-10	8.925159860718681
ENSG00000134504	6.682762363731194e-10	8.580587238039318
ENSG00000100360	6.732553482874647e-10	8.704024870843115
ENSG00000137337	6.732553482874647e-10	8.824734353610515
ENSG00000125089	6.732553482874647e-10	8.720252051370501
ENSG00000133704	6.782707013856428e-10	8.824734353610515
ENSG00000089009	6.782707013856452e-10	8.945443836377912
ENSG00000226869	6.867108587164162e-10	3.491095148178604
ENSG00000068650	6.867108587164187e-10	8.714127203482764
ENSG00000081721	6.867108587164187e-10	8.771996016896516
ENSG00000260475	6.867108587164187e-10	5.800098266660237
ENSG00000186310	6.918241175224421e-10	5.746971008589706
ENSG00000259495	6.918241175224421e-10	6.50427151944329
ENSG00000100129	7.108929538235626e-10	8.93733024611422
ENSG00000253569	7.19729456337429e-10	3.241744410039822
ENSG00000162840	7.19729456337429e-10	4.678212451094658
ENSG00000088298	7.250827726326389e-10	8.86277672176906
ENSG00000071082	7.30474984150359e-10	8.93733024611422
ENSG00000002016	7.304749841503719e-10	8.360033035064328
ENSG00000198860	7.340915362972785e-10	8.835910367818073
ENSG00000039600	7.395491865266505e-10	7.637150183552501
ENSG00000008869	7.450464710911419e-10	8.852137548345457
ENSG00000114013	7.487334850690041e-10	8.649552755280697
ENSG00000164032	7.542974515401416e-10	8.900819089927607
ENSG00000124198	7.542974515401416e-10	8.912989475323146
ENSG00000132824	7.599018051234746e-10	8.887117492560137
ENSG00000232648	7.599018051234746e-10	5.050801645755897
ENSG00000121413	7.599018051234746e-10	8.24245272411963
ENSG00000172348	7.655468316832361e-10	5.20456824706871
ENSG00000138286	7.693329208795404e-10	8.691854485447578
ENSG00000015171	7.750463763412104e-10	8.868364728872839
ENSG00000136867	7.750463763412104e-10	6.6116811237673945
ENSG00000196754	7.808012767463075e-10	3.9186211141718625
ENSG00000153064	8.02261921964676e-10	8.80291916597935
ENSG00000095752	8.022619219646845e-10	6.085265744583423
ENSG00000132792	8.12206230939791e-10	8.664451290712634
ENSG00000251108	8.182305074615641e-10	2.572070452790043
ENSG00000102100	8.182305074615641e-10	8.760283161905003
ENSG00000215481	8.242984261029211e-10	5.821817894438893
ENSG00000257591	8.242984261029211e-10	4.184153502536834
ENSG00000136830	8.345094445418794e-10	7.7657706897071
ENSG00000176236	8.345094445418794e-10	6.095351029557566
ENSG00000166823	8.345094445418883e-10	7.935291967207131
ENSG00000123595	8.51104612446817e-10	8.767939221764673
ENSG00000168843	8.51104612446826e-10	6.350390450858204
ENSG00000156222	8.51104612446826e-10	3.558707890721265
ENSG00000128915	8.574105472483978e-10	8.838435950977985
ENSG00000272264	8.574105472483978e-10	6.716944006903372
ENSG00000168758	8.637621126295219e-10	8.132165496671556
ENSG00000225156	8.744503315759163e-10	3.759585837796956
ENSG00000120709	8.809251583531963e-10	8.864307933740994
ENSG00000101057	8.809251583531963e-10	8.696905651767402
ENSG00000060237	8.874468069350885e-10	8.884591909400223
ENSG00000169021	8.918207476879012e-10	8.830322360714293
ENSG00000153774	8.984211672774208e-10	8.326584302821583
ENSG00000090487	9.050692939695553e-10	8.844023958081767
ENSG00000137038	9.230334303902783e-10	8.738010443869817
ENSG00000234361	9.230334303902783e-10	2.267617111583735
ENSG00000226856	9.230334303902783e-10	5.329659263940206
ENSG00000226329	9.230334303902783e-10	6.498840551264242
ENSG00000139112	9.230334303902783e-10	8.872421524004686
ENSG00000179178	9.29859376810358e-10	7.0715135415271515
ENSG00000078098	9.483038456120053e-10	6.027942635444203
ENSG00000109475	9.483038456120053e-10	8.941387041246065
ENSG00000171766	9.529705101827588e-10	8.797867999659527
ENSG00000224165	9.600125913039605e-10	6.978265768306106
ENSG00000101974	9.600125913039605e-10	8.782635190320123
ENSG00000150938	9.671054893143454e-10	7.7346987347105145
ENSG00000134056	9.742495616849883e-10	8.652817746101055
ENSG00000063438	9.86271048437697e-10	7.861145030495446
ENSG00000155660	9.86271048437704e-10	8.929216655850528
ENSG00000180182	9.86271048437704e-10	8.805981589923219
ENSG00000261114	9.935533520610191e-10	8.429790356617195
ENSG00000141564	9.935533520610191e-10	8.71366967307874
ENSG00000137802	9.935533520610226e-10	8.735484860709903
ENSG00000147121	1.0008881618252608e-09	8.297570585734773
ENSG00000221817	1.0132305285157422e-09	8.449361838344872
ENSG00000125629	1.0207071656475223e-09	8.749186458077377
ENSG00000176108	1.0207071656475223e-09	8.039519305919612
ENSG00000128928	1.0332881289828303e-09	8.868364728872839
ENSG00000220472	1.0332881289828303e-09	7.170733877503429
ENSG00000073584	1.0332881289828412e-09	8.72331447531437
ENSG00000224578	1.0485852890366385e-09	8.19421436171371
ENSG00000185305	1.061501678314055e-09	8.337760317029144
ENSG00000115524	1.061501678314055e-09	8.933273450982373
ENSG00000104969	1.077206545384114e-09	8.874947107164598
ENSG00000138796	1.077206545384114e-09	8.693385697419513
ENSG00000108828	1.0824917511270017e-09	8.79939921163146
ENSG00000160789	1.0824917511270017e-09	8.929216655850528
ENSG00000044446	1.09849976645245e-09	8.771996016896516
ENSG00000134375	1.09849976645245e-09	8.868364728872839
ENSG00000176386	1.1120161744063549e-09	8.187913860678377
ENSG00000089157	1.1120161744063549e-09	8.941387041246065
ENSG00000171496	1.1120161744063549e-09	3.702012352729335
ENSG00000245556	1.1202038320916623e-09	8.3416145452845
ENSG00000264469	1.120203832091674e-09	6.5099364482648765
ENSG00000008283	1.142326466055702e-09	8.844023958081767
ENSG00000229809	1.142326466055702e-09	8.475233821107881
ENSG00000140263	1.150731966628063e-09	8.302701062434531
ENSG00000207642	1.150731966628063e-09	1.7418538210071113
ENSG00000261251	1.150731966628063e-09	4.919238847422035
ENSG00000198363	1.150731966628063e-09	8.812563968214976
ENSG00000177119	1.150731966628063e-09	8.771996016896516
ENSG00000175463	1.1563691552277589e-09	8.856194343477304
ENSG00000101003	1.1648755332801113e-09	7.939721416515885
ENSG00000259660	1.1648755332801113e-09	5.445921919234138
ENSG00000214212	1.1734430032493168e-09	8.480284987427703
ENSG00000108774	1.18785904238504e-09	8.518327355586251
ENSG00000197763	1.18785904238504e-09	7.515894065539196
ENSG00000135913	1.2053866767793125e-09	8.477759404267792
ENSG00000008294	1.2053866767793125e-09	8.83996716294992
ENSG00000168032	1.2053866767793125e-09	5.194113623946555
ENSG00000225135	1.2053866767793125e-09	6.741431485261438
ENSG00000204666	1.2291501712095634e-09	5.049693116367899
ENSG00000165288	1.2381789036082e-09	8.700962446899247
ENSG00000212664	1.2625732869576226e-09	6.332493498537039
ENSG00000115266	1.2625732869576226e-09	7.9589641901832735
ENSG00000159884	1.2625732869576226e-09	7.643766495300826
ENSG00000259768	1.262573286957636e-09	5.193298431633989
ENSG00000196208	1.262573286957636e-09	7.5603913335733
ENSG00000166224	1.262573286957636e-09	8.666976873872548
ENSG00000179766	1.2780574127358648e-09	7.44621885217429
ENSG00000183444	1.2874367222163578e-09	7.9198381277967576
ENSG00000111452	1.296883226029545e-09	7.045554491737993
ENSG00000105656	1.2968832260295495e-09	8.810038385055064
ENSG00000232633	1.3127779952974173e-09	4.955361838171603
ENSG00000185920	1.3224059859742806e-09	8.801924794791372
ENSG00000164754	1.3224059859742806e-09	8.856194343477304
ENSG00000242712	1.3386060520912908e-09	5.227887316204447
ENSG00000234891	1.338606052091305e-09	2.263981055236829
ENSG00000154153	1.341869238032797e-09	5.340915041626587
ENSG00000135318	1.358302019744302e-09	6.7614309608939145
ENSG00000188033	1.368255822457139e-09	7.514066741731137
ENSG00000174485	1.368255822457139e-09	8.839430322165963
ENSG00000102886	1.3850039653807443e-09	6.701634726560188
ENSG00000198440	1.3850039653807443e-09	8.361819210563793
ENSG00000087589	1.3850039653807443e-09	5.968569896382783
ENSG00000165124	1.3951487447432623e-09	5.304473974148439
ENSG00000175768	1.3951487447432623e-09	8.018266441994552
ENSG00000254966	1.4122181440437044e-09	5.005496804998887
ENSG00000246089	1.4225574691363126e-09	7.961498223877605
ENSG00000147454	1.4225574691363126e-09	8.668508085844481
ENSG00000095303	1.4225574691363277e-09	8.180847038253706
ENSG00000159403	1.4225574691363277e-09	8.67157050978835
ENSG00000162894	1.4329706822271009e-09	8.284537536182231
ENSG00000131966	1.4329706822271009e-09	8.71512157467074
ENSG00000221562	1.4399541270902776e-09	2.6459653369642626
ENSG00000140563	1.4399541270902776e-09	8.89117428769198
ENSG00000205143	1.4399541270902776e-09	5.134528406816107
ENSG00000138279	1.4504916318239788e-09	8.864307933740994
ENSG00000146263	1.4504916318239788e-09	8.536217455116542
ENSG00000166963	1.4504916318239788e-09	6.514060593592211
ENSG00000032219	1.4611044042189508e-09	8.726297588878301
ENSG00000155592	1.4611044042189508e-09	8.121852146620999
ENSG00000118898	1.4611044042189508e-09	6.70846014954484
ENSG00000171444	1.4611044042189613e-09	8.904875885059452
ENSG00000235609	1.4789610439645788e-09	5.96249808166113
ENSG00000125122	1.4897771005847634e-09	6.631173579808292
ENSG00000121101	1.4897771005847634e-09	7.890394128881013
ENSG00000151117	1.489777100584774e-09	7.836370758342001
ENSG00000130669	1.489777100584774e-09	8.41330821256228
ENSG00000139613	1.5116413677486773e-09	8.842492746109832
ENSG00000068383	1.5189988281073706e-09	8.296655524926727
ENSG00000237840	1.5301006069661312e-09	6.5156843316337225
ENSG00000266308	1.5301006069661366e-09	4.007269743373728
ENSG00000140688	1.541281577990325e-09	8.846549541241677
ENSG00000253483	1.5600940087213448e-09	5.548701641125882
ENSG00000108984	1.5600940087213448e-09	8.418896219666061
ENSG00000198625	1.571488859516091e-09	8.904875885059452
ENSG00000164684	1.571488859516091e-09	6.602182233373567
ENSG00000196967	1.590661063300731e-09	8.060260811982863
ENSG00000259658	1.6022737783766034e-09	7.394591568216309
ENSG00000188266	1.6022737783766262e-09	7.970271911421809
ENSG00000120860	1.6100615203030092e-09	8.661388866768768
ENSG00000171365	1.6139692344972944e-09	8.084248845671999
ENSG00000148384	1.6336470919412021e-09	8.792279992555747
ENSG00000197191	1.6455660090856328e-09	6.43310583875042
ENSG00000189056	1.665619752255581e-09	8.293810019087143
ENSG00000178761	1.6777662883260347e-09	8.84808075321361
ENSG00000143368	1.6899992687547156e-09	8.789754409395835
ENSG00000152270	1.6899992687547156e-09	7.412505696788255
ENSG00000236206	1.6899992687547156e-09	4.189556243422129
ENSG00000038532	1.702319292816878e-09	8.691854485447578
ENSG00000242265	1.7230477370185415e-09	5.976129791222697
ENSG00000271943	1.7230477370185415e-09	3.629160455244774
ENSG00000237292	1.7230477370185415e-09	4.15833841724627
ENSG00000066697	1.7230477370185415e-09	8.579716123347895
ENSG00000102931	1.7567267020422485e-09	8.716732097022609
ENSG00000176894	1.7567267020422485e-09	6.206498452305479
ENSG00000137747	1.7567267020422485e-09	5.621333929317323
ENSG00000126583	1.769521247803095e-09	3.648426349352361
ENSG00000033627	1.769521247803095e-09	8.846549541241677
ENSG00000163995	1.8172173732063031e-09	5.302522599437192
ENSG00000055732	1.8304416953139824e-09	3.282907232471296
ENSG00000249856	1.8393100411943374e-09	2.494940595957697
ENSG00000216866	1.8393100411943374e-09	5.797789091314533
ENSG00000136802	1.8526912373090953e-09	8.835373527034116
ENSG00000228714	1.8526912373090953e-09	5.249462850836269
ENSG00000133138	1.852691237309115e-09	7.275542076604177
ENSG00000164796	1.8661674264271674e-09	3.2500141866410686
ENSG00000261373	1.8888406230925137e-09	8.256676811043269
ENSG00000137877	1.8888406230925137e-09	8.306555290689886
ENSG00000043039	1.897984982652552e-09	6.700671377797059
ENSG00000119943	1.9025733499215603e-09	8.452476658939778
ENSG00000167900	1.9025733499215603e-09	8.314721277604617
ENSG00000143862	1.9025733499215603e-09	8.676084835324216
ENSG00000198034	1.9025733499215674e-09	8.945443836377912
ENSG00000173812	1.9256780556023377e-09	8.941387041246065
ENSG00000185869	1.939672074989931e-09	7.13762613351014
ENSG00000172292	1.953765322373012e-09	7.946047822198771
ENSG00000154359	1.97747643790525e-09	8.750180829265354
ENSG00000074356	1.9918376558609387e-09	8.720788892154456
ENSG00000079841	1.9918376558609387e-09	7.3188648000021415
ENSG00000100246	1.9918376558609387e-09	8.125706374876353
ENSG00000147485	1.99183765586096e-09	7.3054423118519445
ENSG00000226113	2.0306336551405275e-09	3.383082092383011
ENSG00000255112	2.0306336551405635e-09	8.716195256238654
ENSG00000124209	2.0306336551405635e-09	8.74612403413351
ENSG00000094916	2.0306336551405635e-09	8.816620763346823
ENSG00000176058	2.0453714505683202e-09	8.457932959012584
ENSG00000134508	2.0453714505683347e-09	8.468369565559698
ENSG00000166188	2.1411642467392426e-09	8.306300327162356
ENSG00000086696	2.151498771448889e-09	2.5101935575208927
ENSG00000148175	2.1566842700386767e-09	8.904875885059452
ENSG00000136874	2.1670918790236546e-09	8.773527228868451
ENSG00000101353	2.1986096191633176e-09	7.915517918602963
ENSG00000180098	2.2252156912906635e-09	8.586835342423607
ENSG00000261827	2.2252156912906635e-09	7.836757428900507
ENSG00000124444	2.225215691290687e-09	8.39256670649903
ENSG00000146677	2.225215691290687e-09	7.908944325691817
ENSG00000186086	2.225215691290687e-09	7.462112916878062
ENSG00000136731	2.241329857069268e-09	8.912989475323146
ENSG00000197756	2.2575578644578643e-09	8.93733024611422
ENSG00000188986	2.2575578644578643e-09	8.846549541241677
ENSG00000102882	2.2848596541446052e-09	8.773527228868451
ENSG00000266208	2.3013950819577884e-09	6.294760527946495
ENSG00000270110	2.3013950819577884e-09	5.474743369502078
ENSG00000176101	2.3013950819577962e-09	8.783629561508098
ENSG00000078369	2.346062460711406e-09	8.904875885059452
ENSG00000163888	2.346062460711406e-09	5.713285173080148
ENSG00000156482	2.3630298682485967e-09	8.917046270454989
ENSG00000178607	2.363029868248605e-09	8.933273450982373
ENSG00000130720	2.3744079267426223e-09	2.5630747522478377
ENSG00000105220	2.391575303117167e-09	8.904875885059452
ENSG00000167619	2.391575303117167e-09	6.382436154245003
ENSG00000255145	2.4088637604328964e-09	6.4764904004809
ENSG00000116771	2.4379491855059382e-09	7.579400514668618
ENSG00000269165	2.4379491855059382e-09	5.830402798762977
ENSG00000160282	2.455564605314347e-09	5.885201627223546
ENSG00000249128	2.4851999628904647e-09	1.7975055546751748
ENSG00000174718	2.5031483636518793e-09	8.874947107164598
ENSG00000248610	2.5031483636519057e-09	6.8429530242054435
ENSG00000150281	2.521223205802792e-09	5.706565191744789
ENSG00000237732	2.521223205802792e-09	2.7349092190392517
ENSG00000143947	2.521223205802792e-09	8.93733024611422
ENSG00000109906	2.570047556066801e-09	4.881365252530722
ENSG00000162073	2.570047556066801e-09	7.259593713608277
ENSG00000141232	2.570047556066801e-09	8.789754409395835
ENSG00000107863	2.570047556066801e-09	8.852137548345457
ENSG00000223269	2.570047556066801e-09	2.5133337887214138
ENSG00000135677	2.5885934800394253e-09	8.884591909400223
ENSG00000258451	2.607269942026144e-09	2.155435492953616
ENSG00000107537	2.619793879275272e-09	8.569613790708246
ENSG00000228929	2.619793879275281e-09	7.1410522056709835
ENSG00000142408	2.657718847825623e-09	3.6965724266251385
ENSG00000151364	2.657718847825623e-09	5.182631871749795
ENSG00000116127	2.657718847825623e-09	8.807512801895154
ENSG00000233230	2.670479119167183e-09	7.41882444281996
ENSG00000236882	2.6704791191671924e-09	6.321103432680649
ENSG00000272102	2.689731658783348e-09	5.406713947587962
ENSG00000211933	2.689731658783348e-09	8.391460545355043
ENSG00000260782	2.7091195762444954e-09	3.871496593532956
ENSG00000269397	2.7091195762444954e-09	3.5364643733713588
ENSG00000101400	2.7091195762444954e-09	8.431937719753021
ENSG00000100368	2.7286437982248383e-09	8.908932680191299
ENSG00000164647	2.7286437982248383e-09	5.935922352329988
ENSG00000147475	2.761489603554462e-09	8.784166402292056
ENSG00000238061	2.761489603554462e-09	6.032749228161185
ENSG00000273301	2.7813818816368724e-09	6.223460512338936
ENSG00000271734	2.8148467175743143e-09	4.115023327522984
ENSG00000267394	2.8351138036064125e-09	4.521047910502237
ENSG00000096092	2.8351138036064125e-09	8.5949489326873
ENSG00000198908	2.8351138036064125e-09	7.557925166792098
ENSG00000230202	2.8555232078080778e-09	8.557443405312709
ENSG00000185008	2.8555232078080778e-09	3.064179979070027
ENSG00000268041	2.869209023047574e-09	7.630420737920638
ENSG00000176248	2.869209023047574e-09	8.856194343477304
ENSG00000120370	2.889857789128184e-09	8.649755322157187
ENSG00000069011	2.9106514818397833e-09	5.515418792669951
ENSG00000250659	2.9106514818397937e-09	7.152418412683156
ENSG00000227431	2.9315910912787603e-09	4.145415391746145
ENSG00000180998	2.966817409720542e-09	6.610041816749988
ENSG00000053918	2.966817409720542e-09	8.499574591898956
ENSG00000095066	2.9881510209918014e-09	8.767939221764673
ENSG00000116497	2.9881510209918014e-09	8.849075124401589
ENSG00000107984	3.0024564787248684e-09	8.852137548345457
ENSG00000268852	3.0240399961998237e-09	6.974694543036607
ENSG00000140612	3.045774822888698e-09	8.896762294795762
ENSG00000213585	3.045774822888698e-09	8.887117492560137
ENSG00000231521	3.060349277577116e-09	4.4738247836516765
ENSG00000100060	3.0676619912089097e-09	8.874947107164598
ENSG00000131171	3.0823385839261816e-09	8.868364728872839
ENSG00000182179	3.0823385839261816e-09	8.900819089927607
ENSG00000100097	3.126780480028371e-09	8.921103065586836
ENSG00000262468	3.164292272574889e-09	7.998669477344729
ENSG00000188559	3.2098860690669957e-09	8.599005727819147
ENSG00000260940	3.2098860690669957e-09	2.1805544334211224
ENSG00000101199	3.248369804314201e-09	8.908932680191299
ENSG00000017621	3.2716756493740214e-09	7.199410334445521
ENSG00000247853	3.2716756493740214e-09	6.788914410005391
ENSG00000167632	3.2951445437936e-09	8.735484860709905
ENSG00000168807	3.3346247182016855e-09	8.3136745097656
ENSG00000168702	3.3346247182016855e-09	3.4154522794671904
ENSG00000137310	3.3346247182016855e-09	8.699431234927314
ENSG00000134321	3.3745660790339872e-09	8.54797425622468
ENSG00000248557	3.3987544433212633e-09	4.524198475337166
ENSG00000267475	3.4231118630197335e-09	6.380646077984318
ENSG00000234380	3.4231118630197335e-09	5.223763162028346
ENSG00000162631	3.464086367573598e-09	6.6217191541541025
ENSG00000264176	3.4889002436181774e-09	5.556079196282845
ENSG00000170464	3.513887428278657e-09	8.491461001635264
ENSG00000181192	3.5138874282786695e-09	8.826265565582448
ENSG00000163517	3.55592106900695e-09	7.7740868468472835
ENSG00000248780	3.607008975927438e-09	2.681124117232179
ENSG00000166484	3.607008975927438e-09	8.367152254140041
ENSG00000159267	3.624196798790486e-09	8.79381120452768
ENSG00000241061	3.6501283797965242e-09	6.363400096495306
ENSG00000148218	3.6501283797965242e-09	8.818151975318758
ENSG00000146094	3.6501283797965242e-09	8.904875885059452
ENSG00000186193	3.6501283797965242e-09	8.291859322134435
ENSG00000196659	3.6501283797965242e-09	8.063454942957707
ENSG00000272727	3.6501283797965242e-09	3.94239506518916
ENSG00000128944	3.6762408618125324e-09	8.52138977953012
ENSG00000267623	3.6762408618125324e-09	4.986284610211309
ENSG00000158828	3.6762408618125585e-09	8.500568963086934
ENSG00000198369	3.6762408618125585e-09	8.776052812028363
ENSG00000189157	3.6762408618125585e-09	6.226671089502988
ENSG00000196924	3.7025354727875186e-09	8.874947107164598
ENSG00000115808	3.746767916263295e-09	8.690120706599153
ENSG00000272795	3.746767916263295e-09	3.498496799302944
ENSG00000205208	3.746767916263295e-09	8.499037751115
ENSG00000185386	3.746767916263335e-09	8.628397664930045
ENSG00000168216	3.773554269465606e-09	8.850606336373524
ENSG00000263331	3.773554269465673e-09	5.971681484748497
ENSG00000185641	3.81861370762623e-09	7.53723049153271
ENSG00000169253	3.81861370762623e-09	4.524080945777775
ENSG00000257027	3.845900748100617e-09	7.9055472929942905
ENSG00000151151	3.845900748100617e-09	8.486664798842972
ENSG00000270041	3.919599051100941e-09	6.460259656189172
ENSG00000137404	3.947589432650645e-09	8.29691048845426
ENSG00000139318	3.975774676290867e-09	8.921103065586836
ENSG00000113328	3.994673746853115e-09	8.880535114268378
ENSG00000103855	3.994673746853115e-09	8.30909522507759
ENSG00000085871	3.994673746853115e-09	8.322905727713824
ENSG00000176208	4.051898049960575e-09	8.251141200590528
ENSG00000131759	4.051898049960575e-09	8.695911280579425
ENSG00000153162	4.10019484638199e-09	8.917046270454989
ENSG00000143761	4.129441858007906e-09	8.93733024611422
ENSG00000163346	4.149052763799779e-09	8.895231082823827
ENSG00000072274	4.158892238634176e-09	8.904875885059452
ENSG00000135299	4.158892238634176e-09	8.45135058072083
ENSG00000231607	4.1588922386342495e-09	8.098801975502116
ENSG00000169436	4.1588922386342495e-09	3.69256383998366
ENSG00000165678	4.208431878115509e-09	8.908932680191299
ENSG00000224611	4.2084318781155546e-09	3.1388114880491536
ENSG00000119335	4.2084318781155546e-09	8.93733024611422
ENSG00000165630	4.2384313264637054e-09	7.9185747766996535
ENSG00000154654	4.2384313264637054e-09	5.024236360930491
ENSG00000259673	4.2686392324977955e-09	8.649552755280695
ENSG00000133424	4.2686392324977955e-09	8.658713113383406
ENSG00000223802	4.288894341836616e-09	3.582152683332898
ENSG00000269997	4.319452813326316e-09	4.0691226087290255
ENSG00000165516	4.319452813326316e-09	8.880535114268378
ENSG00000074695	4.319452813326316e-09	8.93733024611422
ENSG00000175061	4.350223520773359e-09	8.904875885059452
ENSG00000074964	4.35022352077339e-09	6.026099732706266
ENSG00000179222	4.35022352077339e-09	8.917046270454989
ENSG00000099385	4.4019835674955516e-09	8.019692860664405
ENSG00000261597	4.401983567495583e-09	8.61875286269442
ENSG00000131373	4.433327273329841e-09	8.667513714656502
ENSG00000230790	4.433327273329841e-09	4.8257632865907905
ENSG00000231668	4.433327273329841e-09	2.68257143675624
ENSG00000198814	4.464888518951003e-09	8.118666466180574
ENSG00000132872	4.464888518951003e-09	2.675727199421315
ENSG00000205763	4.486050929683137e-09	7.165052442088106
ENSG00000240087	4.486050929683137e-09	6.0628093495114115
ENSG00000175106	4.5179780101077334e-09	8.391747988458649
ENSG00000197558	4.5179780101077334e-09	6.949704827043539
ENSG00000008735	4.5501265682232124e-09	6.522304837075936
ENSG00000242013	4.550126568223245e-09	7.333756003933962
ENSG00000171490	4.582498098508414e-09	8.904875885059452
ENSG00000198088	4.604203734568132e-09	8.30808650266182
ENSG00000196366	4.636950232806326e-09	5.7687485548485915
ENSG00000166086	4.669923736500093e-09	7.273985876364785
ENSG00000073150	4.669923736500093e-09	6.1424835158252
ENSG00000183128	4.725388194446024e-09	4.585637413030059
ENSG00000226221	4.758974556492932e-09	7.602261016258307
ENSG00000214160	4.758974556492932e-09	8.85466313150537
ENSG00000178852	4.758974556493e-09	8.337557750152653
ENSG00000139133	4.7927935855604414e-09	8.01196594095922
ENSG00000068438	4.815469638143859e-09	8.834379155846138
ENSG00000131263	4.8496799344038315e-09	8.770464804924583
ENSG00000111726	4.8496799344038315e-09	8.547261762293129
ENSG00000077264	4.884127101011364e-09	4.999268735735296
ENSG00000245330	4.884127101011364e-09	5.850892721869193
ENSG00000226828	4.884127101011364e-09	2.7483560099160087
ENSG00000006704	4.884127101011364e-09	5.857137384900466
ENSG00000266680	4.942069761183329e-09	6.137258300402706
ENSG00000163584	4.977156408997324e-09	8.860251138609149
ENSG00000176473	4.977156408997395e-09	7.886808880534786
ENSG00000198482	5.000682279378295e-09	8.4017738954056
ENSG00000226337	5.012485827249682e-09	4.861890912809773
ENSG00000255022	5.012485827249682e-09	3.8640475589519676
ENSG00000104369	5.048059649649874e-09	3.5934557979134922
ENSG00000166173	5.048059649649874e-09	4.047954824161508
ENSG00000213672	5.071912122928866e-09	8.650749693345164
ENSG00000167178	5.071912122928866e-09	6.48255289902617
ENSG00000129214	5.107896945042434e-09	4.813145012665261
ENSG00000154845	5.168425392223064e-09	8.77452160005643
ENSG00000241058	5.205077439266435e-09	8.291401791730415
ENSG00000143412	5.205077439266435e-09	8.17839231493931
ENSG00000268358	5.266727911379466e-09	7.04807138123846
ENSG00000184672	5.304059211196442e-09	5.653962757127271
ENSG00000266976	5.304059211196442e-09	6.274347460781789
ENSG00000011451	5.341648374536324e-09	8.85718871466528
ENSG00000222020	5.379497133565263e-09	7.290903533249618
ENSG00000063046	5.481709587002921e-09	8.921103065586836
ENSG00000119912	5.48170958700294e-09	8.842492746109832
ENSG00000167528	5.48170958700294e-09	8.602068151763012
ENSG00000129151	5.5075569917169895e-09	5.695980519642559
ENSG00000163132	5.546550958351484e-09	5.504172140125572
ENSG00000031823	5.546550958351484e-09	8.770464804924583
ENSG00000272711	5.546550958351484e-09	6.412451039209096
ENSG00000136379	5.585813951272649e-09	8.285479510719169
ENSG00000168589	5.665154247184453e-09	3.7564665292644803
ENSG00000137040	5.691844268496436e-09	8.88864870453207
ENSG00000135686	5.732109222324143e-09	8.744592822161575
ENSG00000165322	5.772651726198561e-09	8.764876797820804
ENSG00000187866	5.772651726198561e-09	8.835910367818073
ENSG00000149571	5.772651726198561e-09	4.264230145302552
ENSG00000111540	5.772651726198561e-09	8.532283916481251
ENSG00000227611	5.799835174761855e-09	3.8989331182704046
ENSG00000116918	5.799835174761855e-09	8.707544825191007
ENSG00000132589	5.840844402047321e-09	8.856194343477304
ENSG00000166278	5.840844402047404e-09	8.323574275528758
ENSG00000270996	5.882136167130046e-09	3.831142132965347
ENSG00000216109	5.882136167130046e-09	4.458250241686653
ENSG00000238153	5.8821361671300665e-09	4.536458490397806
ENSG00000101843	5.909821910139743e-09	8.734948019925948
ENSG00000255465	5.951588783697183e-09	3.046943799868656
ENSG00000101856	5.951588783697246e-09	8.749643988481399
ENSG00000205808	5.99364326971042e-09	8.579258592943875
ENSG00000168273	6.035987293880517e-09	8.38697869939525
ENSG00000173898	6.064378454480645e-09	8.884591909400223
ENSG00000128610	6.107209355581022e-09	4.854063745824944
ENSG00000249784	6.150334991390453e-09	3.4711442176063736
ENSG00000174521	6.179250130039559e-09	5.990885590434144
ENSG00000272994	6.266792649175091e-09	8.431603445845553
ENSG00000256347	6.266792649175091e-09	4.089219794244856
ENSG00000117411	6.3110159475083835e-09	8.726834429662258
ENSG00000176834	6.3110159475083835e-09	6.995005767270925
ENSG00000121900	6.3110159475083835e-09	6.265953904789083
ENSG00000131037	6.3110159475083835e-09	6.948589919568495
ENSG00000246523	6.340666936309541e-09	4.6845688467003415
ENSG00000135074	6.385398108194833e-09	8.904875885059452
ENSG00000086758	6.4304367217994275e-09	8.912989475323146
ENSG00000243517	6.430436721799451e-09	7.02302437698232
ENSG00000148341	6.430436721799451e-09	8.921103065586836
ENSG00000267421	6.47578483146666e-09	1.8336107492061258
ENSG00000198055	6.5520584051884285e-09	8.896762294795762
ENSG00000142327	6.5520584051884285e-09	8.856194343477304
ENSG00000179151	6.5520584051884285e-09	8.733416807954013
ENSG00000160753	6.5520584051884285e-09	8.569076949924291
ENSG00000196547	6.598241982646814e-09	8.868364728872839
ENSG00000136319	6.598241982646814e-09	8.526440945849943
ENSG00000250462	6.598241982646814e-09	8.277465147910382
ENSG00000178715	6.629207094533376e-09	6.698915939875618
ENSG00000124116	6.675920419330654e-09	3.794822752018975
ENSG00000063245	6.675920419330749e-09	8.82879114874236
ENSG00000198934	6.722954423558177e-09	8.060392519013838
ENSG00000181666	6.722954423558177e-09	8.565020154792446
ENSG00000147168	6.770311247289386e-09	8.921103065586836
ENSG00000215283	6.849962519981447e-09	4.928123667662794
ENSG00000268613	6.849962519981447e-09	4.845382185093255
ENSG00000084234	6.849962519981447e-09	8.874947107164598
ENSG00000170271	6.8981907638985066e-09	7.674650145079914
ENSG00000145808	6.930526560433118e-09	4.3639783956896325
ENSG00000008441	7.028422584866889e-09	7.3160022139451675
ENSG00000101558	7.07787453020842e-09	8.884591909400223
ENSG00000172403	7.07787453020842e-09	6.976347550929472
ENSG00000119608	7.161048758469875e-09	6.486280495018975
ENSG00000100739	7.211409574927055e-09	6.029782102630443
ENSG00000176919	7.211409574927055e-09	6.415140297681852
ENSG00000143811	7.211409574927132e-09	8.822208770450603
ENSG00000263843	7.211409574927132e-09	6.765132988664383
ENSG00000204957	7.262115387774995e-09	6.409025659286344
ENSG00000160570	7.296112061509623e-09	8.81409518018691
ENSG00000134955	7.3990350552950505e-09	7.850609196493429
ENSG00000234215	7.451025622344575e-09	1.908510933926273
ENSG00000095380	7.451025622344628e-09	8.860251138609149
ENSG00000145494	7.485883545974129e-09	8.810038385055064
ENSG00000177888	7.485883545974129e-09	8.676621676108173
ENSG00000167112	7.485883545974129e-09	8.727371270446213
ENSG00000227487	7.538468501465646e-09	5.054844537081208
ENSG00000134982	7.591413255421641e-09	8.789754409395835
ENSG00000176896	7.591413255421641e-09	8.325308054377182
ENSG00000198626	7.626910827074861e-09	5.242720614614035
ENSG00000241469	7.680460570014575e-09	2.7993952446923274
ENSG00000143575	7.680460570014684e-09	8.88864870453207
ENSG00000168268	7.734376526462093e-09	8.908932680191299
ENSG00000152127	7.788661130536521e-09	8.661388866768768
ENSG00000173744	7.788661130536521e-09	8.808507173083129
ENSG00000185565	7.788661130536605e-09	8.802179758318905
ENSG00000242294	7.879961348537141e-09	8.665445661900613
ENSG00000162616	7.879961348537168e-09	8.542465559500835
ENSG00000175556	7.935241032674764e-09	4.5553192008862124
ENSG00000178338	7.972303838529922e-09	8.477759404267792
ENSG00000261586	7.990898424473972e-09	2.8648292329020926
ENSG00000249487	8.028214427859772e-09	2.917410992940238
ENSG00000137841	8.028214427859914e-09	8.771459176112561
ENSG00000161914	8.084506914067431e-09	8.123920199376888
ENSG00000125485	8.084506914067431e-09	8.578721752159916
ENSG00000205955	8.084506914067431e-09	3.105486712656906
ENSG00000151461	8.141183832268227e-09	8.779115235972231
ENSG00000231292	8.236506593153444e-09	7.972005690270232
ENSG00000183291	8.236506593153444e-09	8.917046270454989
ENSG00000272667	8.294221181612972e-09	6.638796708597604
ENSG00000072858	8.332916228440957e-09	8.79733115887557
ENSG00000267913	8.352329637826369e-09	5.152162585233469
ENSG00000197603	8.391288713296867e-09	8.649755322157187
ENSG00000164506	8.391288713296867e-09	8.550861027020952
ENSG00000068985	8.450059428750922e-09	4.803774338066231
ENSG00000107021	8.450059428750922e-09	8.795342416499613
ENSG00000237765	8.450059428750952e-09	7.856367290897627
ENSG00000132646	8.450059428750952e-09	8.815626392158844
ENSG00000166143	8.50923101496018e-09	6.568252617375213
ENSG00000147606	8.50923101496018e-09	7.025220862539951
ENSG00000130717	8.54890275653236e-09	8.729896853606125
ENSG00000177047	8.54890275653236e-09	3.366125730675291
ENSG00000257167	8.54890275653236e-09	7.181544263956882
ENSG00000213222	8.56880612904625e-09	6.369810484927947
ENSG00000232075	8.56880612904625e-09	3.712227921817841
ENSG00000136925	8.608748373807565e-09	8.642636103081472
ENSG00000117625	8.72966629443936e-09	8.836904739006052
ENSG00000172053	8.831693532845932e-09	8.91145826335121
ENSG00000151693	8.831693532845995e-09	4.759237171879312
[truncated: 3,277 more rows]
