# Supplementary material for: Machine learning predicts treatment sensitivity in multiple myeloma based on molecular and clinical information coupled with drug response
Source: PLoS One. 2021 Jul 28;16(7):e0254596. doi: 10.1371/journal.pone.0254596 (PMC8318243; doi:10.1371/journal.pone.0254596)
Supplement: S1 File — (ZIP) [file pone.0254596.s004.zip › Supplementary Material 1/hyperdiploid_flag/selected_genes_experiment_1.csv]

gene	pvalue	entropy
ENSG00000188004	2.6446479036050103e-43	6.015175051814154
ENSG00000247746	1.314728916146843e-41	7.3308623300581095
ENSG00000119280	7.562040040558401e-41	8.153848977271744
ENSG00000165801	5.131650448159113e-39	8.71466404426672
ENSG00000225579	1.0687488261095165e-37	7.194750168848992
ENSG00000272668	1.4927047819007474e-37	5.984067514874446
ENSG00000243284	9.200805666894901e-36	5.1025385342739815
ENSG00000125827	2.864579925950331e-35	8.850606336373524
ENSG00000255815	1.1254570537480977e-34	5.612724094587845
ENSG00000248991	1.6793487013585333e-34	6.82722864761153
ENSG00000131773	7.034008053114931e-34	6.712687367623102
ENSG00000063177	1.9629356357427654e-33	8.93733024611422
ENSG00000170677	2.123572618201927e-33	7.099459070734989
ENSG00000155886	2.297261783969731e-33	5.231254550279823
ENSG00000165169	2.297261783969731e-33	8.710607249134876
ENSG00000002586	2.907598817983885e-33	8.219780438178642
ENSG00000105372	8.037094807534298e-33	8.945443836377912
ENSG00000115268	1.0152526820351406e-32	8.945443836377912
ENSG00000253982	5.570072061367228e-32	7.643275031440239
ENSG00000148303	1.7579720341632667e-31	8.945443836377912
ENSG00000099624	2.209859496602372e-31	8.846549541241677
ENSG00000168264	2.209859496602372e-31	8.903344673087517
ENSG00000117308	2.209859496602372e-31	8.306300327162354
ENSG00000178982	3.7632979916940944e-31	8.900819089927607
ENSG00000197183	4.0600090235053015e-31	8.583236077695783
ENSG00000228031	5.096781919273177e-31	5.675229743024093
ENSG00000117461	6.898275159795601e-31	8.66950245703246
ENSG00000104611	1.0848672985778287e-30	6.849643935260487
ENSG00000162929	2.301526251572838e-29	7.925242031218522
ENSG00000256733	2.477431055771749e-29	4.4786480527142425
ENSG00000111752	3.324813524637547e-29	7.866223110544162
ENSG00000142541	1.239398956936337e-28	8.945443836377912
ENSG00000174444	1.5413265072797533e-28	8.945443836377912
ENSG00000165102	1.6573737209148175e-28	8.744592822161575
ENSG00000180447	2.381135773160693e-28	7.44119730112746
ENSG00000075073	6.079397125880454e-28	6.976204092664794
ENSG00000179520	1.1585950349104628e-27	5.073290974940053
ENSG00000162004	1.777664827767877e-27	8.387770503706736
ENSG00000227097	2.2007475306011557e-27	8.874947107164598
ENSG00000129757	3.138704307329062e-27	7.933540060010425
ENSG00000140474	5.527375954298643e-27	8.921103065586836
ENSG00000105373	5.931444782800231e-27	8.929216655850528
ENSG00000136942	5.931444782800231e-27	8.941387041246065
ENSG00000070081	6.829523547636642e-27	8.933273450982373
ENSG00000164181	7.327888201072341e-27	8.750180829265354
ENSG00000223891	7.862299376076247e-27	8.450153642656359
ENSG00000175197	8.435340774694388e-27	8.698436863739335
ENSG00000144591	8.435340774694567e-27	8.88306069742829
ENSG00000114391	1.3787286635349175e-26	8.93733024611422
ENSG00000111666	2.585509782774394e-26	8.659857654796832
ENSG00000121797	3.661265858691108e-26	8.28805749053012
ENSG00000159556	4.20669954030859e-26	8.055092289859857
ENSG00000257698	4.20669954030859e-26	8.190412530109398
ENSG00000167658	4.508894551859752e-26	8.945443836377912
ENSG00000131386	5.179337230970886e-26	6.217971126107376
ENSG00000114631	1.3605737851181692e-25	7.9969116694546525
ENSG00000111445	1.9172768362760844e-25	8.452881792692763
ENSG00000184083	3.312115711627979e-25	8.281324942012914
ENSG00000154358	3.5457123249891632e-25	8.785160773480033
ENSG00000130255	3.795629443279024e-25	8.93733024611422
ENSG00000137154	4.654988568368182e-25	8.945443836377912
ENSG00000173218	4.654988568368182e-25	7.128354427434497
ENSG00000185905	4.982280604009104e-25	8.904875885059452
ENSG00000176399	4.982280604009104e-25	6.693846071367408
ENSG00000156384	6.535661934162321e-25	8.222814494513123
ENSG00000113272	6.9937598086239175e-25	8.686266478343798
ENSG00000204628	8.007554823859231e-25	8.941387041246065
ENSG00000241741	9.166813241210205e-25	6.751269227956663
ENSG00000103253	1.1224407628304816e-24	8.44063209691729
ENSG00000080947	1.2844139981384649e-24	7.53035955110305
ENSG00000105640	1.3738815789702233e-24	8.941387041246065
ENSG00000198353	1.3738815789702233e-24	5.188229649900472
ENSG00000118705	1.68103205250468e-24	8.941387041246065
ENSG00000160691	1.7978337111841296e-24	8.917046270454989
ENSG00000179820	2.1986898824425897e-24	8.579513556471404
ENSG00000172365	2.51392230955915e-24	3.5290624799760906
ENSG00000272899	4.0128441554469075e-24	7.881729346605573
ENSG00000094631	5.2374584487475074e-24	8.844023958081767
ENSG00000188959	5.237458448747619e-24	5.357946893703407
ENSG00000162244	5.59749158096173e-24	8.93733024611422
ENSG00000102316	5.982030476286245e-24	8.880535114268378
ENSG00000149273	6.831340093021923e-24	8.945443836377912
ENSG00000147100	6.831340093021923e-24	5.3106660385620605
ENSG00000233585	7.799961290195557e-24	5.47734703187349
ENSG00000147003	8.904473437252293e-24	5.456575086487761
ENSG00000178741	9.51348441296366e-24	8.904875885059452
ENSG00000131188	1.4136972346677907e-23	8.386696822138825
ENSG00000232533	1.5099548893871455e-23	6.865651751197075
ENSG00000233927	1.6127009831563315e-23	8.93733024611422
ENSG00000255760	2.097666776511673e-23	5.8872464037224
ENSG00000182742	2.2399480512880035e-23	7.083764452178208
ENSG00000153179	2.3917826247103924e-23	8.618295332290398
ENSG00000105193	2.553805280274338e-23	8.941387041246065
ENSG00000171759	2.911165324968703e-23	6.75943275190956
ENSG00000107745	3.317991076557543e-23	8.698436863739335
ENSG00000110002	3.7810534137299195e-23	8.741072867813685
ENSG00000245008	4.036036475918001e-23	6.479998182565441
ENSG00000219665	4.3080393969543253e-23	8.286271315030655
ENSG00000186153	4.3080393969543253e-23	8.458469799796541
ENSG00000177917	4.3080393969543253e-23	8.666519343468524
ENSG00000109046	4.9076747743501405e-23	8.860251138609149
ENSG00000204060	4.907674774350245e-23	4.684960362946284
ENSG00000172456	5.237780563201038e-23	7.926104695375526
ENSG00000124795	5.237780563201038e-23	8.24330948758326
ENSG00000108107	5.58986266843378e-23	8.93733024611422
ENSG00000157625	6.36584055399694e-23	8.74612403413351
ENSG00000105173	8.804055920664609e-23	8.695911280579425
ENSG00000214870	8.804055920664735e-23	7.101718878067128
ENSG00000052126	9.392801420084798e-23	7.292450628806101
ENSG00000251249	9.392801420084798e-23	4.572819664803104
ENSG00000152422	1.0689731045694813e-22	8.726834429662258
ENSG00000105426	1.140318231534473e-22	7.289150399651197
ENSG00000143578	1.216375519647331e-22	8.540142543217414
ENSG00000164587	1.383878042522363e-22	8.941387041246065
ENSG00000137818	1.4760000184473442e-22	8.945443836377912
ENSG00000115649	1.5741902599904367e-22	8.838435950977985
ENSG00000177628	1.6788441925323017e-22	8.864307933740994
ENSG00000213442	1.7903827224443561e-22	8.526238378973453
ENSG00000104219	2.3147865871482123e-22	8.811569597026997
ENSG00000151208	2.3147865871482123e-22	8.529758333321341
ENSG00000130810	2.3147865871482123e-22	7.635887951489695
ENSG00000006756	2.314786587148245e-22	6.332856617189153
ENSG00000144589	2.4680730583415933e-22	8.695374439795469
ENSG00000180573	2.4680730583415933e-22	8.896762294795762
ENSG00000125841	2.631403082070449e-22	8.232963657956633
ENSG00000104852	2.631403082070449e-22	8.933273450982373
ENSG00000133872	2.8054275690905492e-22	8.933273450982373
ENSG00000130159	2.9908391416943654e-22	8.738010443869817
ENSG00000163040	2.9908391416944077e-22	5.697824769227435
ENSG00000122787	3.188374775698592e-22	7.599135063969043
ENSG00000081913	3.18837477569866e-22	7.608916088433352
ENSG00000143624	3.6230049183025475e-22	8.900819089927607
ENSG00000166441	3.623004918302599e-22	8.93733024611422
ENSG00000255086	3.861821300706404e-22	3.549376621843552
ENSG00000221890	3.861821300706404e-22	4.207285286832115
ENSG00000173207	3.861821300706459e-22	8.578721752159916
ENSG00000072195	4.387181633002758e-22	6.591647454061482
ENSG00000151287	4.675798702870544e-22	7.74150077876154
ENSG00000226833	5.310594357717864e-22	4.838563865896915
ENSG00000102158	5.31059435771794e-22	8.908932680191299
ENSG00000221983	5.31059435771794e-22	8.933273450982373
ENSG00000105855	5.65926801592657e-22	7.7004627047690795
ENSG00000165891	6.030588679812187e-22	8.314263747200597
ENSG00000229638	6.426011048804852e-22	8.52138977953012
ENSG00000228323	6.426011048804852e-22	5.926216831877913
ENSG00000232346	6.847082196694862e-22	7.354020514012508
ENSG00000230131	7.295447368302423e-22	6.094950847650134
ENSG00000229766	7.772856135465306e-22	6.068162610331021
ENSG00000242071	8.281168934329615e-22	8.288796898190569
ENSG00000175395	9.398544774151157e-22	8.256879377919757
ENSG00000251405	1.001194765918303e-21	7.069324245163522
ENSG00000076662	1.001194765918303e-21	8.93733024611422
ENSG00000187824	1.0664950401115454e-21	8.36814662532802
ENSG00000147400	1.0664950401115454e-21	8.65480648847701
ENSG00000271133	1.1360080876291982e-21	7.6610868500560985
ENSG00000259514	1.1360080876291982e-21	6.706143822460995
ENSG00000249184	1.3725970313963402e-21	6.543735257370997
ENSG00000177283	1.5567864581651366e-21	5.358730401451576
ENSG00000086598	1.7654047467805614e-21	8.925159860718681
ENSG00000213862	1.8798594630755275e-21	6.729634038735962
ENSG00000146066	2.001652989937829e-21	8.828791148742358
ENSG00000120280	2.1312505578592934e-21	8.672819844503858
ENSG00000107816	2.1312505578592934e-21	8.60306252295099
ENSG00000114423	2.1312505578592934e-21	8.560426518876644
ENSG00000143195	2.131250557859324e-21	6.140323552037758
ENSG00000243276	2.2691465446079484e-21	7.091746062390524
ENSG00000141441	2.2691465446079484e-21	8.247386199790077
ENSG00000244165	2.2691465446079484e-21	8.243969584863775
ENSG00000260625	2.2691465446079484e-21	6.235041167066056
ENSG00000038002	2.4158662792404596e-21	8.884591909400223
ENSG00000181524	2.57196795637071e-21	8.278360291643455
ENSG00000188846	2.571967956370765e-21	8.93733024611422
ENSG00000053371	2.738044667345153e-21	8.500823926614464
ENSG00000145592	3.3026255533504873e-21	8.945443836377912
ENSG00000261418	3.7415375728265855e-21	8.495517796767109
ENSG00000236552	3.982162408875575e-21	8.71466404426672
ENSG00000102271	4.238089653464118e-21	4.153893658062676
ENSG00000179456	4.510281253805316e-21	8.595943303875279
ENSG00000146147	4.799758908258741e-21	6.5799452204067395
ENSG00000101577	5.107607732082464e-21	8.540142543217414
ENSG00000175806	5.783099995341348e-21	8.401595357570764
ENSG00000081760	5.783099995341348e-21	8.682667213615973
ENSG00000261400	6.546861034906087e-21	3.3609645500613854
ENSG00000247735	6.546861034906087e-21	5.57252857705922
ENSG00000134698	6.546861034906087e-21	8.699968075711269
ENSG00000242021	6.965347747215002e-21	5.409764971108096
ENSG00000185950	6.965347747215002e-21	7.657848413191519
ENSG00000144040	7.410283072203069e-21	8.613701696374596
ENSG00000171792	7.410283072203069e-21	8.578721752159916
ENSG00000182220	7.883319109203152e-21	8.858719926637214
ENSG00000167186	7.883319109203263e-21	8.298775974333658
ENSG00000160062	9.489119465888795e-21	7.690882891454476
ENSG00000175505	1.0735328903105427e-20	7.348870120237781
ENSG00000167614	1.1417829286754914e-20	7.0499830282293345
ENSG00000058404	1.3733524286842354e-20	7.042025529268628
ENSG00000104765	1.460425627945106e-20	8.822208770450603
ENSG00000230207	1.5529561922435836e-20	7.194063969106986
ENSG00000131725	1.6512821176885722e-20	8.616764120318463
ENSG00000109685	1.755762077606698e-20	8.876478319136533
ENSG00000144713	1.8667766714528095e-20	8.945443836377912
ENSG00000166348	1.8667766714528363e-20	8.409048850553944
ENSG00000213885	1.8667766714528363e-20	6.319074236006164
ENSG00000171425	2.2431914898209346e-20	8.698436863739335
ENSG00000208028	2.3846371417457325e-20	7.59107943620357
ENSG00000164346	2.3846371417457662e-20	8.895231082823827
ENSG00000233762	2.534898491961031e-20	7.933944858917211
ENSG00000162878	2.864072796267536e-20	5.010270136971889
ENSG00000105202	3.235465597436578e-20	8.892705499663915
ENSG00000156427	3.235465597436578e-20	5.731228768834151
ENSG00000188971	3.438639312452645e-20	8.622352127422245
ENSG00000243926	3.438639312452645e-20	5.629604407819968
ENSG00000058056	3.438639312452645e-20	8.48686736571946
ENSG00000148484	3.4386393124527184e-20	8.82067755847867
ENSG00000080839	3.8835888036848745e-20	8.588366554395542
ENSG00000168159	3.8835888036848745e-20	8.88306069742829
ENSG00000165171	3.8835888036848745e-20	6.3458590192750775
ENSG00000166816	4.1269577152170574e-20	8.320256888057356
ENSG00000169239	4.6598347721721796e-20	8.268715489407828
ENSG00000141736	4.951242957897285e-20	7.930613455064216
ENSG00000218175	5.589186722664135e-20	8.41662560003368
ENSG00000203930	5.937987509999854e-20	3.761820569178819
ENSG00000257543	6.308298778641361e-20	5.892090470311734
ENSG00000166428	6.701430887657547e-20	7.784772851074749
ENSG00000155792	8.032066413944198e-20	8.864307933740994
ENSG00000000460	8.032066413944198e-20	7.981834596187875
ENSG00000063660	8.531233606419629e-20	7.344695969302752
ENSG00000165689	8.531233606419629e-20	8.838435950977985
ENSG00000225573	1.0220198868802678e-19	7.154706612461477
ENSG00000137876	1.0220198868802824e-19	8.900819089927607
ENSG00000264920	1.0853583325598237e-19	7.45379003580685
ENSG00000198890	1.1525751631336349e-19	8.191433815026269
ENSG00000231327	1.299596166934664e-19	5.995600458124784
ENSG00000071205	1.299596166934664e-19	7.148280297958547
ENSG00000115977	1.3799122652017491e-19	8.255348165947824
ENSG00000233016	1.3799122652017491e-19	8.753700783613242
ENSG00000235670	1.4651322960337923e-19	4.025124383411686
ENSG00000138172	1.4651322960337923e-19	8.011678497855616
ENSG00000127946	1.6514845548655611e-19	8.41078262940237
ENSG00000140750	1.6514845548655611e-19	8.492455372823242
ENSG00000163362	1.6514845548655963e-19	7.80476346175304
ENSG00000179899	1.753262017356346e-19	5.237972703621625
ENSG00000102054	1.861236008433495e-19	8.870890312032751
ENSG00000086619	1.8612360084335214e-19	8.868364728872839
ENSG00000188825	1.8612360084335214e-19	7.0317918040600365
ENSG00000197016	2.0972858681594224e-19	6.816573069434886
ENSG00000149548	2.097285868159467e-19	7.284492891263129
ENSG00000088881	2.226174446534912e-19	6.3645864641225
ENSG00000102871	2.226174446534944e-19	8.82067755847867
ENSG00000182050	2.362887636227969e-19	7.0969825404582485
ENSG00000105894	2.362887636227969e-19	7.253724134325389
ENSG00000163673	2.362887636227969e-19	4.29491713694836
ENSG00000168556	2.362887636227969e-19	8.466917663967697
ENSG00000173208	2.824805705656347e-19	8.70555608281505
ENSG00000143603	2.9977934969384728e-19	8.895231082823827
ENSG00000232070	2.997793496938537e-19	5.26080934366993
ENSG00000198960	3.3757860726915132e-19	8.503631387030802
ENSG00000111602	3.58207759782164e-19	8.79733115887557
ENSG00000159788	3.58207759782164e-19	8.275350264350628
ENSG00000100206	3.58207759782164e-19	6.302304970477958
ENSG00000214612	3.58207759782164e-19	5.968151572882169
ENSG00000246090	3.800820640850898e-19	8.056335723881993
ENSG00000234771	3.800820640850952e-19	8.699968075711269
ENSG00000166268	4.278672931341915e-19	6.705871332117401
ENSG00000273382	4.539399620315706e-19	6.213629289007968
ENSG00000258920	4.539399620315706e-19	7.9609613830936485
ENSG00000182054	4.815817916504983e-19	8.912989475323146
ENSG00000196562	4.815817916504983e-19	8.895231082823827
ENSG00000112531	5.108860132333966e-19	8.860251138609149
ENSG00000177731	5.419513238781074e-19	8.903344673087517
ENSG00000040199	5.419513238781074e-19	8.80291916597935
ENSG00000104738	5.748822025690423e-19	8.72584005847428
ENSG00000166321	6.467895127310357e-19	7.879543603200307
ENSG00000120805	6.860069141533397e-19	8.860251138609149
ENSG00000101997	7.275725910425244e-19	8.543204967161282
ENSG00000078061	7.275725910425244e-19	8.840961534137898
ENSG00000198056	7.716253392338026e-19	8.405326329329565
ENSG00000162913	7.716253392338026e-19	6.365761410838214
ENSG00000260660	8.677881667807684e-19	6.403113499169341
ENSG00000137309	9.202181943059237e-19	8.836904739006052
ENSG00000255224	9.202181943059368e-19	6.497029699440775
ENSG00000236204	9.202181943059368e-19	6.451611667845693
ENSG00000270036	9.757762008701681e-19	4.3057653470853605
ENSG00000254343	9.757762008701681e-19	8.294437301945388
ENSG00000205078	1.0346463760263958e-18	7.5548176776973115
ENSG00000111859	1.0346463760264106e-18	8.88864870453207
ENSG00000128165	1.0346463760264326e-18	8.82067755847867
ENSG00000221413	1.0346463760264326e-18	2.1513967023248504
ENSG00000011021	1.0970236089071729e-18	8.583236077695785
ENSG00000230565	1.0970236089071964e-18	6.845550756442606
ENSG00000179299	1.0970236089071964e-18	7.404815453217001
ENSG00000170889	1.0970236089071964e-18	8.941387041246065
ENSG00000188818	1.163114101044603e-18	8.354779301868014
ENSG00000120093	1.233136013776906e-18	7.260937503740853
ENSG00000255516	1.233136013776906e-18	3.287323051438847
ENSG00000100266	1.2331360137769235e-18	8.591886508743432
ENSG00000123989	1.3073201521635403e-18	8.929216655850528
ENSG00000130811	1.3859106874360025e-18	8.887117492560137
ENSG00000158714	1.3859106874360025e-18	6.5117680159567985
ENSG00000186056	1.4691659201233772e-18	8.406268303866502
ENSG00000236772	1.4691659201233772e-18	4.395707859625991
ENSG00000260521	1.557359086106136e-18	6.046841727391519
ENSG00000110700	1.557359086106136e-18	8.941387041246065
ENSG00000100373	1.6507792079771402e-18	3.9940467084736397
ENSG00000174748	1.6507792079771402e-18	8.941387041246065
ENSG00000104626	1.6507792079771402e-18	8.38843060098725
ENSG00000152582	1.6507792079771402e-18	8.767939221764673
ENSG00000164620	1.7497319942167122e-18	8.486999072750438
ENSG00000175886	1.7497319942167122e-18	6.558976179446884
ENSG00000140451	1.9655475742060615e-18	8.785160773480033
ENSG00000149972	2.083114030222846e-18	8.819683187290691
ENSG00000171735	2.2076226525558398e-18	8.471177025976035
ENSG00000166896	2.4791076093560317e-18	8.155177622367185
ENSG00000204390	2.4791076093560317e-18	7.275914220897192
ENSG00000124357	2.6269639759645775e-18	8.85466313150537
ENSG00000260219	2.6269639759645775e-18	6.585146823887066
ENSG00000120519	2.783525279671908e-18	8.622352127422241
ENSG00000123144	2.7835252796719474e-18	8.864307933740994
ENSG00000218426	2.7835252796719474e-18	8.362813581751771
ENSG00000240298	2.9492971843003674e-18	5.684358708638046
ENSG00000205664	2.9492971843004093e-18	7.946619605520633
ENSG00000119906	3.12481432045244e-18	8.743598450973597
ENSG00000173153	3.12481432045244e-18	8.81409518018691
ENSG00000166562	3.12481432045244e-18	8.917046270454989
ENSG00000230979	3.3106419209387186e-18	7.070396801002002
ENSG00000143653	3.3106419209387186e-18	8.366799517038102
ENSG00000138814	3.3106419209387186e-18	8.81508955137489
ENSG00000078177	3.507377547150943e-18	8.86277672176906
ENSG00000185100	3.507377547150993e-18	6.856937097184722
ENSG00000219626	3.507377547150993e-18	7.737849117382677
ENSG00000136631	3.7156529113589834e-18	8.710607249134874
ENSG00000136643	3.7156529113589834e-18	8.784166402292056
ENSG00000196668	3.7156529113589834e-18	7.377570175111405
ENSG00000242247	3.7156529113589834e-18	8.895231082823827
ENSG00000232995	3.715652911359063e-18	7.090055956764818
ENSG00000107187	3.936135800177215e-18	4.760580071891278
ENSG00000119979	4.416587963331236e-18	8.615769749130486
ENSG00000125459	4.678092022846944e-18	8.744592822161575
ENSG00000186468	4.678092022846944e-18	8.912989475323146
ENSG00000160293	5.2478263255737235e-18	8.19831798764942
ENSG00000176732	5.2478263255737235e-18	6.074520193412537
ENSG00000213513	5.247826325573835e-18	4.117883700987696
ENSG00000153250	5.5578685503907886e-18	8.900819089927607
ENSG00000090581	5.885988401091196e-18	8.829785519930336
ENSG00000147536	5.885988401091196e-18	7.414334146325746
ENSG00000247982	5.8859884010912796e-18	8.16607175931832
ENSG00000118473	6.233225613225048e-18	5.543552212165519
ENSG00000064787	6.233225613225048e-18	8.111528783910384
ENSG00000132704	6.233225613225048e-18	8.892705499663915
ENSG00000230516	6.233225613225048e-18	3.1860722174144325
ENSG00000197180	6.6006788783209326e-18	6.825471592423596
ENSG00000159259	6.6006788783209326e-18	7.873517982767474
ENSG00000150967	6.6006788783209326e-18	8.85466313150537
ENSG00000170417	6.6006788783209326e-18	8.211383516778032
ENSG00000117242	6.98950913768292e-18	7.905115245512415
ENSG00000226926	6.989509137683018e-18	4.430623635202937
ENSG00000178922	7.400943057381412e-18	8.648681640589274
ENSG00000088298	7.836276694244524e-18	8.86277672176906
ENSG00000139644	7.836276694244524e-18	8.941387041246065
ENSG00000073150	7.836276694244524e-18	6.144140033295099
ENSG00000184381	8.296879363182597e-18	8.788223197423902
ENSG00000139352	8.296879363182597e-18	6.7096843369842
ENSG00000160055	8.784197716721506e-18	8.219294540165235
ENSG00000145087	9.845180830706528e-18	5.649427250985651
ENSG00000235065	9.845180830706528e-18	7.830627015165592
ENSG00000273002	9.845180830706528e-18	6.947403158641834
ENSG00000188419	1.1032515525854096e-17	8.656337700448944
ENSG00000229278	1.1032515525854096e-17	3.7945395164912092
ENSG00000228933	1.1032515525854253e-17	5.337440921266315
ENSG00000181163	1.103251552585441e-17	8.945443836377912
ENSG00000131943	1.1678133692813282e-17	8.736479231897881
ENSG00000171119	1.1678133692813448e-17	5.855482860582204
ENSG00000147036	1.1678133692813448e-17	5.433116439285037
ENSG00000072778	1.3083326362619507e-17	8.945443836377912
ENSG00000255046	1.3847265258271021e-17	4.866368806364374
ENSG00000008513	1.3847265258271021e-17	8.747655246105444
ENSG00000095002	1.3847265258271021e-17	8.605385539234414
ENSG00000198380	1.3847265258271021e-17	8.879003902296445
ENSG00000182185	1.3847265258271021e-17	7.465338704191318
ENSG00000121858	1.5509672453002966e-17	8.804450377951285
ENSG00000133195	1.5509672453002966e-17	8.705811046342582
ENSG00000254615	1.5509672453003185e-17	8.59846888703519
ENSG00000170989	1.5509672453003407e-17	6.74711817980626
ENSG00000166200	1.736882723879573e-17	8.879003902296445
ENSG00000198937	1.736882723879573e-17	8.644167315053407
ENSG00000135404	1.736882723879573e-17	8.929216655850528
ENSG00000233379	2.057735984270672e-17	5.1452545283516
ENSG00000094804	2.0577359842707013e-17	8.636308688317245
ENSG00000100316	2.1771783081890345e-17	8.945443836377912
ENSG00000165912	2.1771783081890345e-17	8.012083631608599
ENSG00000224032	2.1771783081890345e-17	8.80291916597935
ENSG00000149823	2.1771783081890345e-17	8.88306069742829
ENSG00000251535	2.3034599136798737e-17	2.874699158086984
ENSG00000137177	2.436966912106947e-17	7.604587252075161
ENSG00000173171	2.436966912106947e-17	8.527514627417855
ENSG00000134779	2.5781068936006242e-17	8.659857654796832
ENSG00000162836	2.5781068936006242e-17	8.677616047296151
ENSG00000181544	2.5781068936006242e-17	7.290991629010165
ENSG00000204219	2.7273101036367438e-17	6.839026549357192
ENSG00000213609	2.727310103636841e-17	6.505395804758997
ENSG00000259560	2.885030683037122e-17	5.656598427433384
ENSG00000089220	3.0517479747529374e-17	8.917046270454989
ENSG00000083845	3.227967900968541e-17	8.941387041246065
ENSG00000169857	3.227967900968541e-17	8.733953648737971
ENSG00000068308	3.4142244142450925e-17	8.846549541241677
ENSG00000269988	3.611081026617425e-17	5.1046147326743645
ENSG00000116497	3.611081026617425e-17	8.846549541241677
ENSG00000120798	3.819132420763165e-17	8.710404682258385
ENSG00000260352	3.8191324207632195e-17	5.033649137388943
ENSG00000104979	3.8191324207632195e-17	8.844023958081767
ENSG00000136758	4.039006147571886e-17	8.896762294795762
ENSG00000187243	4.039006147571944e-17	4.236825033814193
ENSG00000114942	4.271364414671434e-17	8.945443836377912
ENSG00000189233	4.5169059707007685e-17	8.811569597026997
ENSG00000170899	4.5169059707007685e-17	8.381979929726466
ENSG00000259331	4.7763680903697866e-17	1.9566593473560052
ENSG00000159840	5.050528665603207e-17	8.62082091545031
ENSG00000249348	5.340208408342459e-17	7.666137321756613
ENSG00000127184	5.340208408342573e-17	8.908932680191299
ENSG00000144036	5.969636389789164e-17	8.415376265318171
ENSG00000120784	5.969636389789164e-17	6.365674345570225
ENSG00000215301	6.311261660224721e-17	8.941387041246065
ENSG00000198521	6.672165446914604e-17	6.917430951177327
ENSG00000267169	6.672165446914604e-17	7.54384979621342
ENSG00000214717	6.672165446914604e-17	8.632991300845847
ENSG00000116852	6.672165446914604e-17	8.846549541241677
ENSG00000235169	7.053419939499979e-17	7.218069771371286
ENSG00000049769	7.053419939500129e-17	7.995456883175411
ENSG00000142408	7.456156059455817e-17	3.8318000887372574
ENSG00000227372	7.456156059455976e-17	8.694380068607492
ENSG00000114023	7.456156059455976e-17	8.743598450973597
ENSG00000140367	7.456156059455976e-17	8.868364728872839
ENSG00000156313	8.330909693568812e-17	8.263056622458533
ENSG00000162607	8.33090969356899e-17	8.790748780583813
ENSG00000164258	8.805512056802658e-17	8.751175200453332
ENSG00000082512	9.306772953576769e-17	8.609979175150215
ENSG00000183386	9.3067729535769e-17	6.662870725440536
ENSG00000224165	9.3067729535769e-17	6.941247787949776
ENSG00000134339	9.3067729535769e-17	4.3742716366521615
ENSG00000125462	9.3067729535769e-17	7.788242745700625
ENSG00000144354	9.836167954409887e-17	5.491400735074526
ENSG00000264349	9.836167954409887e-17	4.70839890655488
ENSG00000181798	9.836167954410026e-17	7.14457001151907
ENSG00000272717	1.0395253061207572e-16	6.04513274821032
ENSG00000026103	1.0395253061207572e-16	7.770925530294706
ENSG00000228748	1.039525306120772e-16	4.963339114490476
ENSG00000167748	1.0985669021757079e-16	3.978359025153184
ENSG00000187123	1.0985669021757079e-16	5.385796572188712
ENSG00000130312	1.1609145871802228e-16	8.830322360714293
ENSG00000136149	1.1609145871802228e-16	7.920190864898699
ENSG00000131153	1.2267507716497223e-16	7.9950786631513235
ENSG00000158828	1.2267507716497223e-16	8.517332984398273
ENSG00000105146	1.2962677763627694e-16	6.807579029931471
ENSG00000177600	1.2962677763627694e-16	8.933273450982373
ENSG00000244436	1.2962677763627694e-16	2.781963378933315
ENSG00000119403	1.3696683621627483e-16	8.604593734922926
ENSG00000179085	1.3696683621627678e-16	8.74612403413351
ENSG00000144026	1.3696683621627678e-16	8.68067847124002
ENSG00000163249	1.3696683621627678e-16	8.634522512817782
ENSG00000008086	1.3696683621627678e-16	7.980963481496452
ENSG00000180098	1.3696683621627678e-16	8.571602533084203
ENSG00000137575	1.3696683621627678e-16	8.811569597026997
ENSG00000221968	1.447166287607883e-16	8.676621676108173
ENSG00000069329	1.447166287607883e-16	8.842492746109832
ENSG00000156042	1.447166287607883e-16	8.136142981423466
ENSG00000089692	1.4471662876079036e-16	7.907500473292992
ENSG00000204396	1.4471662876079036e-16	8.738010443869817
ENSG00000184258	1.5289868959066823e-16	4.146831588811027
ENSG00000115841	1.5289868959067148e-16	8.370751518867865
ENSG00000269533	1.6153677326508202e-16	4.121159132918458
ENSG00000253986	1.6153677326508431e-16	5.0507127308549435
ENSG00000222020	1.6153677326508431e-16	7.287835543458571
ENSG00000183023	1.6153677326508431e-16	8.468421962210737
ENSG00000102265	1.6153677326508431e-16	8.851600707561502
ENSG00000133640	1.706559195931574e-16	3.8107869873697586
ENSG00000102921	1.706559195931574e-16	8.813558339402954
ENSG00000136710	1.8028252205086383e-16	8.629928876901978
ENSG00000234719	1.802825220508664e-16	7.793611497771097
ENSG00000140988	1.9044439977823455e-16	8.93733024611422
ENSG00000180815	1.9044439977823455e-16	5.242845229349195
ENSG00000101868	1.9044439977823455e-16	8.57818491137596
ENSG00000237434	2.0117087334095315e-16	4.269677597016831
ENSG00000101888	2.0117087334095315e-16	8.596937675063257
ENSG00000135253	2.0117087334095315e-16	8.513276189266426
ENSG00000258178	2.1249284444973874e-16	4.216158074461185
ENSG00000250148	2.1249284444973874e-16	2.397422636242252
ENSG00000165195	2.1249284444974177e-16	8.728365641634191
ENSG00000172216	2.1249284444974177e-16	8.784166402292056
ENSG00000235280	2.1249284444974177e-16	5.683858919538888
ENSG00000081721	2.1249284444974177e-16	8.755768836369135
ENSG00000184164	2.1249284444974177e-16	8.903344673087517
ENSG00000008226	2.1249284444974177e-16	8.608650530054772
ENSG00000228205	2.244428798404318e-16	7.402235739810023
ENSG00000234444	2.24442879840435e-16	8.495315229890618
ENSG00000130340	2.24442879840435e-16	8.49909014776604
ENSG00000147475	2.244428798404382e-16	8.764876797820804
ENSG00000259026	2.370552995281408e-16	4.555235554659379
ENSG00000101940	2.370552995281408e-16	8.781103978348188
ENSG00000204852	2.370552995281408e-16	8.705019242031094
ENSG00000270681	2.503662696594541e-16	7.133356286734455
ENSG00000203761	2.503662696594541e-16	7.9394804693699506
ENSG00000146904	2.503662696594541e-16	5.409850819316407
ENSG00000074054	2.503662696594541e-16	8.828791148742358
ENSG00000176371	2.644139001979653e-16	8.412823768429366
ENSG00000151553	2.644139001979653e-16	8.74864961729342
ENSG00000156976	2.792383476901487e-16	8.941387041246065
ENSG00000224858	2.948819233710902e-16	5.610599161411327
ENSG00000040341	2.948819233710902e-16	8.726834429662258
ENSG00000260990	2.948819233710902e-16	5.452028941177412
ENSG00000269696	2.948819233710902e-16	4.3039823177443415
ENSG00000137054	3.1138920688247496e-16	8.758294419529046
ENSG00000121406	3.113892068824794e-16	8.273309125323632
ENSG00000047365	3.288071658890003e-16	8.6629200787407
ENSG00000150938	3.288071658890003e-16	7.815323680826867
ENSG00000258847	3.4718528189350114e-16	3.90906632115435
ENSG00000165804	3.6657568256627306e-16	8.238754231936902
ENSG00000198157	3.6657568256627306e-16	8.309820281510245
ENSG00000143499	3.870332809197609e-16	8.715992689362164
ENSG00000241324	3.870332809197664e-16	6.856302109364209
ENSG00000144671	3.870332809197664e-16	4.6189539799166015
ENSG00000261231	4.086159216761356e-16	6.0452503268230275
ENSG00000183955	4.0861592167614135e-16	8.724308846502344
ENSG00000126768	4.0861592167614135e-16	8.742067239001663
ENSG00000246089	4.0861592167614135e-16	7.944446759462662
ENSG00000162373	4.313845351928539e-16	6.571238448101444
ENSG00000204262	4.3138453519286e-16	7.844205356036509
ENSG00000176894	4.554032993292957e-16	6.212256115599556
ENSG00000263164	4.554032993292957e-16	3.75608179450397
ENSG00000120256	4.554032993292957e-16	8.30688956459735
ENSG00000139239	4.554032993292957e-16	8.172804307835529
ENSG00000168807	4.807398096566203e-16	8.30916018422973
ENSG00000156140	4.807398096566271e-16	4.1001131331971274
ENSG00000198814	4.807398096566271e-16	8.158697576715076
ENSG00000047230	5.074652584330294e-16	8.367152254140041
ENSG00000154479	5.074652584330402e-16	6.275511585098925
ENSG00000126249	5.356546227875437e-16	8.106496080785037
ENSG00000145050	5.653868625772468e-16	8.921103065586836
ENSG00000187098	5.653868625772549e-16	7.792193864481856
ENSG00000130779	5.653868625772549e-16	8.872421524004686
ENSG00000115875	5.967451284063333e-16	8.925159860718681
ENSG00000137563	6.298169803188407e-16	8.827259936770426
ENSG00000144485	6.646946177029426e-16	7.811841771902225
ENSG00000241852	7.014751209707119e-16	7.667040916024106
ENSG00000249167	7.014751209707119e-16	3.5487738099277
ENSG00000144895	7.014751209707119e-16	8.892705499663915
ENSG00000151229	7.014751209707119e-16	8.482810570587617
ENSG00000198081	7.014751209707119e-16	8.571065692300248
ENSG00000223949	7.014751209707119e-16	4.648315535181386
ENSG00000204682	7.014751209707119e-16	3.7549469141406977
ENSG00000197958	7.402607056053286e-16	8.933273450982373
ENSG00000231969	7.40260705605339e-16	4.0195457189060235
ENSG00000231500	7.811589891968204e-16	8.945443836377912
ENSG00000099994	7.811589891968204e-16	6.9196381567311835
ENSG00000256917	7.811589891968204e-16	5.315042807866545
ENSG00000162409	7.811589891968204e-16	3.404916792596839
ENSG00000101310	7.811589891968315e-16	8.88864870453207
ENSG00000116147	7.811589891968481e-16	5.36376655667501
ENSG00000251680	7.811589891968481e-16	4.1402265437828625
ENSG00000145194	8.697528325243474e-16	8.436654612165379
ENSG00000250978	8.697528325243474e-16	3.670564291205361
ENSG00000239815	8.697528325243474e-16	6.181422764616183
ENSG00000008853	8.697528325243474e-16	8.629928876901978
ENSG00000101003	9.176932363948242e-16	7.918627173350694
ENSG00000186187	9.176932363948372e-16	7.5471700683720595
ENSG00000237991	9.176932363948372e-16	6.522492864295411
ENSG00000116957	9.176932363948372e-16	8.63100255846989
ENSG00000118181	9.176932363948372e-16	8.93733024611422
ENSG00000145626	9.682366633669618e-16	3.703170896923324
ENSG00000119969	9.682366633669618e-16	8.325844895161138
ENSG00000144426	1.0215222491544704e-15	8.513276189266426
ENSG00000168028	1.0215222491544704e-15	8.945443836377912
ENSG00000262468	1.077696445376524e-15	7.995862016928393
ENSG00000198755	1.077696445376524e-15	8.933273450982373
ENSG00000245954	1.077696445376524e-15	7.634958874300056
ENSG00000153048	1.077696445376524e-15	8.491461001635264
ENSG00000260719	1.0776964453765393e-15	8.376136959095156
ENSG00000180530	1.0776964453765393e-15	8.35350305342361
ENSG00000268592	1.1369133976666918e-15	4.40259287183089
ENSG00000232940	1.1369133976666918e-15	6.229220726631474
ENSG00000262089	1.136913397666708e-15	5.731100759913475
ENSG00000213625	1.1993353429727382e-15	8.880535114268378
ENSG00000157978	1.1993353429727552e-15	8.85718871466528
ENSG00000259891	1.1993353429727552e-15	6.968749905062305
ENSG00000120860	1.1993353429727552e-15	8.666976873872548
ENSG00000260401	1.3344861428217119e-15	7.275128652125272
ENSG00000104205	1.4075837916432892e-15	8.429784790770016
ENSG00000224596	1.4075837916432892e-15	4.028225597120625
ENSG00000101052	1.4075837916432892e-15	8.497049008739044
ENSG00000260027	1.5658190629450878e-15	7.032632755720252
ENSG00000254650	1.5658190629450878e-15	5.671681720236633
ENSG00000226029	1.6513864089801514e-15	6.310522717951386
ENSG00000176871	1.6513864089801514e-15	8.566551366764378
ENSG00000205771	1.6513864089801749e-15	6.550072974939637
ENSG00000236914	1.7415588305178971e-15	5.465714954028936
ENSG00000204387	1.741558830517922e-15	8.892705499663915
ENSG00000089177	1.741558830517922e-15	8.388967441771204
ENSG00000166483	1.741558830517922e-15	8.444310672025049
ENSG00000163931	1.741558830517922e-15	8.896762294795762
ENSG00000158716	1.9367072492974495e-15	8.434383992532998
ENSG00000272129	1.9367072492974495e-15	6.162200545566055
ENSG00000166963	1.9367072492974495e-15	6.5559690878611105
ENSG00000089280	1.9367072492974495e-15	8.925159860718681
ENSG00000135677	1.9367072492974495e-15	8.864307933740994
ENSG00000127920	1.936707249297477e-15	7.447626786465702
ENSG00000052850	1.936707249297477e-15	4.6921895442054895
ENSG00000205022	1.936707249297477e-15	6.864526794964599
ENSG00000139219	2.042209833232295e-15	4.662438647072362
ENSG00000163754	2.042209833232295e-15	8.84808075321361
ENSG00000268584	2.042209833232295e-15	6.438271897911594
ENSG00000171469	2.042209833232295e-15	8.74864961729342
ENSG00000258118	2.0422098332323238e-15	2.7251362388817246
ENSG00000150281	2.153371999215473e-15	5.727380044395856
ENSG00000222375	2.153371999215473e-15	5.150167548220028
ENSG00000170540	2.153371999215473e-15	8.807512801895154
ENSG00000100994	2.153371999215473e-15	8.896762294795762
ENSG00000144567	2.153371999215473e-15	8.850606336373524
ENSG00000185567	2.153371999215473e-15	5.010725874291607
ENSG00000143768	2.153371999215473e-15	6.804322801588989
ENSG00000068394	2.1533719992155036e-15	8.564025783604468
ENSG00000065320	2.3938856409223053e-15	4.3428926916138275
ENSG00000187151	2.3938856409223393e-15	4.640573004509586
ENSG00000118197	2.3938856409223393e-15	8.727828800850236
ENSG00000149295	2.3938856409223736e-15	5.684352703976517
ENSG00000249353	2.523881959991599e-15	7.785870561684313
ENSG00000227838	2.523881959991599e-15	3.1118528750744594
ENSG00000181191	2.523881959991599e-15	8.633528141629803
ENSG00000237212	2.523881959991599e-15	5.412678864042745
ENSG00000176978	2.523881959991599e-15	8.929216655850528
ENSG00000180998	2.523881959991599e-15	6.6227735878767575
ENSG00000164932	2.523881959991599e-15	8.672564880976328
ENSG00000057468	2.6608291691914993e-15	6.446929433278087
ENSG00000137478	2.6608291691914993e-15	8.900819089927607
ENSG00000212978	2.660829169191537e-15	8.10156817096177
ENSG00000136021	2.660829169191575e-15	8.903344673087517
ENSG00000204186	2.8050929710998297e-15	8.805981589923219
ENSG00000115966	2.8050929710998297e-15	8.812563968214976
ENSG00000257027	2.8050929710998696e-15	7.902452389474349
ENSG00000162869	2.957057985564441e-15	8.71213846110681
ENSG00000112218	2.957057985564441e-15	8.143772127554243
ENSG00000272667	2.957057985564441e-15	6.614178055868697
ENSG00000170915	2.957057985564441e-15	6.974771929673878
ENSG00000273314	2.957057985564441e-15	6.7499214521267294
ENSG00000199933	2.957057985564441e-15	4.224604865193496
ENSG00000110080	3.1171287110037143e-15	7.661792748674971
ENSG00000143882	3.1171287110037143e-15	8.085190820208936
ENSG00000257221	3.1171287110037143e-15	7.873197725241604
ENSG00000147044	3.1171287110037143e-15	8.676084835324216
ENSG00000189143	3.1171287110037143e-15	5.6916282766487445
ENSG00000172955	3.1171287110037143e-15	6.2137833869486965
ENSG00000123595	3.285730533648039e-15	8.759825631500979
ENSG00000143870	3.463310787067108e-15	8.912989475323146
ENSG00000197603	3.4633107870671817e-15	8.652280905317097
ENSG00000171189	3.4633107870671817e-15	5.699431046098662
ENSG00000144645	3.4633107870671817e-15	8.917046270454989
ENSG00000248544	3.650339864439081e-15	6.337315157434775
ENSG00000261739	3.650339864439081e-15	8.688844458154751
ENSG00000248458	3.650339864439081e-15	4.6964539708182444
ENSG00000169116	3.650339864439081e-15	8.921103065586836
ENSG00000118816	3.650339864439081e-15	8.933273450982373
ENSG00000108828	3.6503398644391334e-15	8.807512801895154
ENSG00000175697	4.0547484253121145e-15	5.402921151086613
ENSG00000169255	4.0547484253121145e-15	6.570377366076592
ENSG00000136044	4.054748425312172e-15	8.75071767004931
ENSG00000110092	4.05474842531223e-15	8.804450377951285
ENSG00000232324	4.273194794354271e-15	3.4992831687784713
ENSG00000126217	4.273194794354271e-15	7.650766084040744
ENSG00000172568	4.273194794354271e-15	6.394764611100761
ENSG00000136521	4.273194794354271e-15	8.896762294795762
ENSG00000137337	4.503226395094863e-15	8.828791148742358
ENSG00000143498	4.503226395094863e-15	8.250015122371575
ENSG00000169184	4.503226395094927e-15	8.064599484371136
ENSG00000196182	4.745447635950089e-15	8.838435950977985
ENSG00000049768	4.745447635950089e-15	5.041111228806913
ENSG00000170502	4.74544763595019e-15	8.746915838444998
ENSG00000272841	5.000493919192964e-15	6.3545136504377755
ENSG00000172379	5.000493919192964e-15	8.477392650784255
ENSG00000069493	5.000493919193035e-15	8.456278490544095
ENSG00000196372	5.000493919193035e-15	7.392127841323198
ENSG00000239268	5.000493919193035e-15	4.60911127700009
ENSG00000145425	5.000493919193035e-15	8.945443836377912
ENSG00000214274	5.269033201778502e-15	7.760916524416589
ENSG00000079616	5.269033201778502e-15	8.805981589923219
ENSG00000088833	5.269033201778502e-15	8.82067755847867
ENSG00000198088	5.269033201778502e-15	8.30249849555804
ENSG00000272156	5.269033201778502e-15	5.672440202533036
ENSG00000141401	5.269033201778577e-15	8.273413918625712
ENSG00000124198	5.269033201778577e-15	8.903344673087517
ENSG00000267166	5.551767633283131e-15	7.010647230533651
ENSG00000251192	5.551767633283131e-15	7.841958765445781
ENSG00000162267	5.551767633283131e-15	6.640113820657447
ENSG00000134109	5.8494352746911285e-15	8.929216655850528
ENSG00000153446	6.162811901939703e-15	3.754184177096613
ENSG00000183291	6.492712898317822e-15	8.912989475323146
ENSG00000150867	6.492712898317914e-15	8.803456006763307
ENSG00000242732	6.839995240007885e-15	7.943693335420619
ENSG00000102007	6.839995240007885e-15	8.884591909400223
ENSG00000228903	6.839995240007982e-15	8.537616960057504
ENSG00000143514	6.839995240007982e-15	8.750180829265354
ENSG00000157216	7.205559579262522e-15	8.845018329269742
ENSG00000232573	7.205559579262522e-15	8.489472259259308
ENSG00000271344	7.205559579262522e-15	7.049803364665064
ENSG00000163482	7.59035242992022e-15	8.765413638604759
ENSG00000115266	7.59035242992022e-15	7.961673877025202
ENSG00000134490	7.59035242992022e-15	8.197558662914004
ENSG00000240342	7.59035242992022e-15	8.382640027006978
ENSG00000273056	7.59035242992022e-15	5.4649142565177895
ENSG00000224738	7.995368460185368e-15	4.889812887903944
ENSG00000268061	7.995368460185368e-15	7.553758012510995
ENSG00000099326	7.995368460185368e-15	8.876478319136533
ENSG00000125691	7.995368460185368e-15	8.941387041246065
ENSG00000101443	8.421652897830621e-15	5.743123343663178
ENSG00000183943	8.421652897830621e-15	8.413020769458676
ENSG00000187091	8.421652897830621e-15	8.558437776500687
ENSG00000146263	8.87030405322126e-15	8.543539241068746
ENSG00000067445	8.87030405322126e-15	7.517582990739669
ENSG00000164967	8.87030405322126e-15	8.681470275551506
ENSG00000236801	8.87030405322126e-15	7.056328906188036
ENSG00000148187	8.870304053221386e-15	8.812563968214976
ENSG00000085465	8.870304053221386e-15	8.112744185169328
ENSG00000166295	9.342475965816108e-15	8.870890312032751
ENSG00000107864	9.342475965816108e-15	8.557900935716733
ENSG00000108061	9.342475965816108e-15	8.74864961729342
ENSG00000123570	9.342475965816108e-15	6.912994491558933
ENSG00000205763	9.34247596581624e-15	7.167674033169487
ENSG00000236830	9.839381180064054e-15	4.384626439459334
ENSG00000112812	9.839381180064194e-15	8.777047183216341
ENSG00000232176	9.839381180064194e-15	5.077359150942541
ENSG00000187446	9.839381180064333e-15	8.856194343477304
ENSG00000164334	1.0362293656894307e-14	3.959747517739377
ENSG00000158427	1.0362293656894307e-14	7.725974625625161
ENSG00000226086	1.0362293656894307e-14	5.416996143428159
ENSG00000160753	1.0362293656894307e-14	8.550781716641017
ENSG00000055070	1.0362293656894307e-14	8.747655246105444
ENSG00000251417	1.0362293656894307e-14	6.621043642563396
ENSG00000122026	1.0362293656894307e-14	8.929216655850528
ENSG00000268798	1.0362293656894307e-14	6.26226708941743
ENSG00000250220	1.0912551827284724e-14	5.772040159266054
ENSG00000115286	1.0912551827284724e-14	8.790748780583813
ENSG00000197256	1.0912551827284724e-14	8.53741439318101
ENSG00000165168	1.0912551827284724e-14	8.887117492560137
ENSG00000111450	1.0912551827284724e-14	8.604056894138969
ENSG00000207954	1.0912551827284724e-14	5.796184267539039
ENSG00000076685	1.149156179470438e-14	8.691317644663624
ENSG00000178852	1.149156179470438e-14	8.326584302821583
ENSG00000272476	1.1491561794704542e-14	7.2472804894874105
ENSG00000160783	1.1491561794704542e-14	8.388967441771204
ENSG00000119737	1.1491561794704542e-14	7.274604038996226
ENSG00000047346	1.1491561794704542e-14	8.929216655850528
ENSG00000132688	1.1491561794704542e-14	8.05066448286082
ENSG00000172661	1.2100800693534347e-14	8.64569852702534
ENSG00000242615	1.2100800693534347e-14	5.426610350849483
ENSG00000124222	1.2741820210907237e-14	8.864307933740994
ENSG00000196437	1.2741820210907237e-14	7.651127041679752
ENSG00000187741	1.2741820210907419e-14	8.562952102036554
ENSG00000188906	1.2741820210907419e-14	8.78010960716021
ENSG00000169189	1.2741820210907419e-14	8.70555608281505
ENSG00000101400	1.3416250279758581e-14	8.430406507781084
ENSG00000215595	1.3416250279758581e-14	6.212756057873661
ENSG00000213402	1.3416250279758772e-14	8.654656318251561
ENSG00000129691	1.4125802951232495e-14	8.632533770441825
ENSG00000138674	1.4872276454977816e-14	8.929216655850528
ENSG00000104921	1.4872276454978027e-14	8.022364502083082
ENSG00000167779	1.4872276454978027e-14	5.797306022941405
ENSG00000223722	1.5657559456260266e-14	4.929447556017907
ENSG00000102001	1.5657559456260487e-14	7.351055863643051
ENSG00000273301	1.6483635519228735e-14	6.241722918794824
ENSG00000176208	1.6483635519228735e-14	8.253261649997457
ENSG00000185339	1.648363551922897e-14	8.727371270446213
ENSG00000198856	1.735258778611487e-14	8.896762294795762
ENSG00000239559	1.7352587786115118e-14	7.17851753912252
ENSG00000270673	1.7352587786115118e-14	6.905838710709338
ENSG00000141556	1.7352587786115118e-14	8.792279992555747
ENSG00000226851	1.8266603882592216e-14	6.091174293243778
ENSG00000170049	1.8266603882592216e-14	6.426616595492139
ENSG00000160789	1.8266603882592475e-14	8.925159860718681
ENSG00000149256	1.8266603882592475e-14	7.956947190150889
ENSG00000158555	1.8266603882592475e-14	8.403912808007007
ENSG00000008294	1.8266603882592475e-14	8.84808075321361
ENSG00000100997	1.8266603882592475e-14	8.765413638604759
ENSG00000234160	2.0239131585600426e-14	7.354613863414189
ENSG00000181444	2.0239131585600713e-14	7.939042856040897
ENSG00000161031	2.1302588392673302e-14	5.121290279849317
ENSG00000173581	2.1302588392673605e-14	8.539685012813393
ENSG00000100360	2.1302588392673605e-14	8.71114408991883
ENSG00000188636	2.242101100255147e-14	8.160008093462238
ENSG00000087008	2.242101100255147e-14	8.360739963148703
ENSG00000184634	2.242101100255147e-14	8.860251138609149
ENSG00000136928	2.242101100255179e-14	4.123938280454233
ENSG00000170832	2.359719173156982e-14	8.506614500594736
ENSG00000147437	2.483406219624504e-14	6.259412547711676
ENSG00000246523	2.483406219624504e-14	4.696188692255172
ENSG00000166025	2.483406219624504e-14	6.833357314622744
ENSG00000257261	2.4834062196245392e-14	7.797281622344436
ENSG00000196154	2.6134700130752636e-14	8.742067239001663
ENSG00000111276	2.6134700130752636e-14	8.880535114268378
ENSG00000224545	2.750233653135329e-14	2.855114602744278
ENSG00000132846	2.750233653135329e-14	8.609644901242751
ENSG00000243452	2.750233653135329e-14	8.689328902287668
ENSG00000223387	2.750233653135329e-14	4.301046595843613
ENSG00000213339	2.750233653135329e-14	8.874947107164598
ENSG00000215086	2.894036314313736e-14	4.702223658566507
ENSG00000270012	2.894036314313736e-14	7.642045948645893
ENSG00000237857	2.894036314313736e-14	7.807940712843009
ENSG00000116885	2.894036314313736e-14	7.339723778516667
ENSG00000124785	2.894036314313777e-14	7.2305773223541685
ENSG00000197647	2.894036314313777e-14	8.006809981337316
ENSG00000172296	2.894036314313777e-14	6.2223805997345965
ENSG00000255438	2.894036314313777e-14	6.358357485212087
ENSG00000100246	3.0452340305116865e-14	8.130757541196177
ENSG00000241556	3.0452340305116865e-14	6.3636739807974845
ENSG00000268362	3.04523403051173e-14	6.4478195601273
ENSG00000116977	3.04523403051173e-14	8.762351214660892
ENSG00000152402	3.204200517046316e-14	7.709403376728357
ENSG00000272677	3.2042005170463395e-14	6.076390700679731
ENSG00000155592	3.2042005170463395e-14	8.117592784612663
ENSG00000101057	3.371328031944518e-14	8.71466404426672
ENSG00000129353	3.3713280319445417e-14	8.700962446899247
ENSG00000270110	3.547028278341484e-14	5.512498173256738
ENSG00000233560	3.7317333499047614e-14	5.115285790220904
ENSG00000176896	3.7317333499047614e-14	8.335489697396763
ENSG00000241469	3.731733349904788e-14	2.7924452145703644
ENSG00000101439	3.731733349904788e-14	8.889643075720047
ENSG00000162616	3.731733349904788e-14	8.543204967161282
ENSG00000149346	3.731733349904788e-14	7.265521560466702
ENSG00000106868	3.731733349904788e-14	7.830221881412612
ENSG00000003096	3.731733349904788e-14	4.627511856885809
ENSG00000226200	3.925896721290122e-14	8.218097602100766
ENSG00000230629	3.925896721290178e-14	7.642324606368882
ENSG00000272143	3.925896721290178e-14	5.18875996452059
ENSG00000214226	4.129994285728098e-14	7.784995000180014
ENSG00000132640	4.129994285728098e-14	8.879003902296445
ENSG00000189343	4.3445254419347965e-14	8.912989475323146
ENSG00000126733	4.3445254419347965e-14	3.840764796268377
ENSG00000230852	4.3445254419347965e-14	2.1517505478813646
ENSG00000103174	4.3445254419347965e-14	8.487941047287375
ENSG00000147852	4.3445254419347965e-14	7.001148452118656
ENSG00000265451	4.3445254419348274e-14	6.914606497560172
ENSG00000126107	4.570014232642527e-14	8.811032756243042
ENSG00000115159	4.570014232642527e-14	8.775058440840384
ENSG00000174989	4.570014232642527e-14	8.797867999659527
ENSG00000260296	4.807010537146159e-14	7.302215701301031
ENSG00000134955	4.807010537146159e-14	7.865187809245695
ENSG00000167283	4.807010537146159e-14	8.900819089927607
ENSG00000103160	4.807010537146193e-14	8.603599363734949
ENSG00000132824	4.8070105371462613e-14	8.876478319136533
ENSG00000170890	4.8070105371462613e-14	3.8390666613310196
ENSG00000123684	5.056091320373416e-14	8.429077862685643
ENSG00000169016	5.056091320373524e-14	8.637048095977693
ENSG00000105341	5.056091320373524e-14	8.733953648737971
ENSG00000140688	5.31786194109993e-14	8.850606336373524
ENSG00000111452	5.317861941099968e-14	7.069337885130795
ENSG00000151414	5.3178619411000435e-14	8.843487117297808
ENSG00000153291	5.3178619411000435e-14	7.007854456191299
ENSG00000100092	5.592957522047299e-14	8.455662339380204
ENSG00000147853	5.5929575220473385e-14	8.884591909400223
ENSG00000173221	5.5929575220473385e-14	8.925159860718681
ENSG00000138796	5.592957522047418e-14	8.68879206150371
ENSG00000171241	5.592957522047418e-14	8.488398577691395
ENSG00000188153	5.882044384728158e-14	8.128058788234666
ENSG00000269890	5.88204438472818e-14	6.390427909538211
ENSG00000244398	5.88204438472818e-14	8.328115514793518
ENSG00000173064	5.88204438472818e-14	8.845018329269742
ENSG00000260144	5.88204438472818e-14	6.013668459260212
ENSG00000184992	5.88204438472818e-14	8.683740895183888
ENSG00000075568	6.185821552030172e-14	8.896762294795762
ENSG00000205339	6.185821552030172e-14	8.904875885059452
ENSG00000253284	6.185821552030259e-14	2.1841382519599306
ENSG00000186275	6.185821552030259e-14	8.195340439932663
ENSG00000156535	6.185821552030259e-14	6.958215139141744
ENSG00000136636	6.185821552030259e-14	8.856194343477304
ENSG00000003393	6.185821552030259e-14	8.691317644663624
ENSG00000244313	6.185821552030259e-14	8.541673755189347
ENSG00000164122	6.505022321667422e-14	6.038974624101822
ENSG00000235776	6.505022321667422e-14	6.212139161137614
ENSG00000138286	6.505022321667469e-14	8.648224110185254
ENSG00000248280	6.505022321667469e-14	6.650239964140645
ENSG00000044446	6.505022321667561e-14	8.738010443869817
ENSG00000012174	6.840415913766005e-14	8.693385697419513
ENSG00000172687	6.840415913766005e-14	6.3459367162384295
ENSG00000122882	6.840415913766005e-14	8.749186458077377
ENSG00000114270	6.840415913766053e-14	8.348575143600344
ENSG00000128408	6.840415913766102e-14	5.858675981214289
ENSG00000205143	7.192809196001643e-14	5.142733385173835
ENSG00000165006	7.192809196001643e-14	8.778578395188276
ENSG00000172362	7.192809196001643e-14	3.4034898572105825
ENSG00000134318	7.192809196001643e-14	8.760820002688957
ENSG00000173273	7.563048489857344e-14	8.814886984498399
ENSG00000140563	7.563048489857398e-14	8.89117428769198
ENSG00000143862	7.563048489857398e-14	8.697900022955379
ENSG00000244038	7.563048489857398e-14	8.929216655850528
ENSG00000163625	7.563048489857398e-14	8.442752546324218
ENSG00000158710	7.952021461731482e-14	8.912989475323146
ENSG00000234498	7.952021461731482e-14	6.35231299540158
ENSG00000250493	7.952021461731539e-14	5.784663588940354
ENSG00000165359	7.952021461731539e-14	8.834379155846138
ENSG00000115758	8.360659102793004e-14	8.925159860718681
ENSG00000169679	8.360659102793123e-14	8.673022411380348
ENSG00000185666	8.789937801656919e-14	3.8235143423548403
ENSG00000269165	8.789937801656919e-14	5.82080788594789
ENSG00000198795	8.789937801656919e-14	5.027963363802525
ENSG00000180881	8.789937801656919e-14	7.991550258269015
ENSG00000175279	8.789937801657044e-14	7.117222432968601
ENSG00000105649	9.240881514132409e-14	7.607423972534138
ENSG00000139112	9.240881514132409e-14	8.852137548345457
ENSG00000105676	9.240881514132475e-14	8.72936001282217
ENSG00000163875	9.714564034490485e-14	8.74612403413351
ENSG00000214711	9.714564034490485e-14	6.268668741917009
ENSG00000169567	9.714564034490624e-14	8.927685443878593
ENSG00000175602	9.714564034490624e-14	8.819146346506736
ENSG00000144460	9.714564034490692e-14	6.291512594901018
ENSG00000256757	1.0212111372892895e-13	4.288276837697882
ENSG00000094975	1.0212111372892968e-13	8.876478319136533
ENSG00000260855	1.0212111372892968e-13	4.311878334967547
ENSG00000077235	1.0212111372892968e-13	8.849075124401589
ENSG00000053501	1.0212111372892968e-13	8.733953648737971
ENSG00000147324	1.0212111372892968e-13	7.468870211958969
ENSG00000169071	1.0212111372892968e-13	8.471328650081979
ENSG00000108405	1.0212111372892968e-13	8.915515058483056
ENSG00000164904	1.0212111372892968e-13	8.446633688308468
ENSG00000246334	1.0212111372893114e-13	7.836672552673395
ENSG00000119900	1.073470424383303e-13	8.804450377951285
ENSG00000261645	1.073470424383303e-13	7.347022598387506
ENSG00000104331	1.0734704243833182e-13	8.872421524004686
ENSG00000187735	1.0734704243833182e-13	8.864307933740994
ENSG00000225938	1.0734704243833182e-13	2.733810725314929
ENSG00000196659	1.0734704243833182e-13	8.063049809204728
ENSG00000143443	1.0734704243833259e-13	8.332629840329385
ENSG00000078369	1.1283580670656808e-13	8.896762294795762
ENSG00000119326	1.1283580670656808e-13	8.573591275460158
ENSG00000101412	1.1283580670656969e-13	8.560223952000154
ENSG00000166411	1.1283580670656969e-13	8.78569761426399
ENSG00000149926	1.1283580670656969e-13	5.123816662510707
ENSG00000171428	1.1283580670656969e-13	7.837209393457351
ENSG00000164924	1.1860038711454127e-13	8.929216655850528
ENSG00000225855	1.1860038711454127e-13	8.266779143682912
ENSG00000237840	1.1860038711454127e-13	6.501139004572924
ENSG00000120802	1.1860038711454127e-13	8.836904739006052
ENSG00000139641	1.2465439311850886e-13	8.900819089927607
ENSG00000109466	1.2465439311850886e-13	8.542465559500835
ENSG00000138629	1.2465439311850886e-13	8.85466313150537
ENSG00000146350	1.2465439311850886e-13	7.923162846768277
ENSG00000149485	1.3101209290473944e-13	8.038271759930792
ENSG00000123130	1.3101209290474037e-13	8.655343329260965
ENSG00000183617	1.3101209290474037e-13	8.762351214660892
ENSG00000242265	1.3101209290474037e-13	6.011489581103079
ENSG00000267193	1.3101209290474037e-13	3.6756468223837993
ENSG00000135913	1.3101209290474037e-13	8.473165768351988
ENSG00000095752	1.3101209290474222e-13	6.069434196327628
ENSG00000177189	1.3101209290474222e-13	8.830322360714293
ENSG00000182310	1.3768844463120194e-13	5.087773187877562
ENSG00000179029	1.3768844463120194e-13	8.582039139631316
ENSG00000179195	1.376884446312029e-13	8.88864870453207
ENSG00000140374	1.376884446312029e-13	8.850069495589567
ENSG00000183688	1.376884446312029e-13	8.759086223840532
ENSG00000140297	1.4469912911924043e-13	6.054275488720808
ENSG00000142676	1.4469912911924043e-13	8.933273450982373
ENSG00000179222	1.4469912911924144e-13	8.912989475323146
ENSG00000256287	1.4469912911924144e-13	3.2860330621048828
ENSG00000091428	1.4469912911924248e-13	8.796336787687592
ENSG00000230067	1.5206058406104613e-13	4.78248461736833
ENSG00000163584	1.5206058406104613e-13	8.868364728872839
ENSG00000137070	1.5206058406104613e-13	8.616764120318463
ENSG00000065970	1.5206058406104613e-13	8.692848856635557
ENSG00000006704	1.597900398115566e-13	5.968606737165473
ENSG00000177337	1.597900398115566e-13	5.197237588773637
ENSG00000231193	1.5979003981155773e-13	4.826410049099342
ENSG00000185519	1.5979003981155886e-13	2.7424625142973063
ENSG00000157870	1.5979003981155886e-13	8.37932263953558
ENSG00000180182	1.6790555683650766e-13	8.801924794791372
ENSG00000179588	1.7642606489149604e-13	8.284405829151257
ENSG00000177888	1.7642606489149604e-13	8.672028040192371
ENSG00000013016	1.7642606489149604e-13	8.650749693345164
ENSG00000237595	1.7642606489149604e-13	6.378590465429156
ENSG00000180592	1.7642606489149604e-13	4.992214035632578
ENSG00000204104	1.7642606489149604e-13	8.408054479365967
ENSG00000143401	1.853714040102642e-13	8.860251138609149
ENSG00000260591	1.8537140401026551e-13	6.942750109036903
ENSG00000147121	1.8537140401026683e-13	8.326504992441649
ENSG00000262155	1.947623673837849e-13	4.675216423937938
ENSG00000164039	1.9476236738378629e-13	8.094043818133073
ENSG00000132780	1.9476236738378629e-13	8.88306069742829
ENSG00000272795	1.9476236738378629e-13	3.494492120783079
ENSG00000188266	2.0462074621534832e-13	7.957441428745758
ENSG00000060237	2.0462074621534832e-13	8.892705499663915
ENSG00000272970	2.0462074621534832e-13	4.385508427872942
ENSG00000165806	2.0462074621535122e-13	8.674096092948261
ENSG00000086730	2.149693766406713e-13	8.781640819132145
ENSG00000259959	2.149693766406713e-13	8.284995066586253
ENSG00000102882	2.149693766406713e-13	8.747655246105444
ENSG00000214097	2.1496937664067284e-13	5.06840703184955
ENSG00000261438	2.149693766406759e-13	3.429094828697924
ENSG00000166946	2.258321888057935e-13	8.900819089927607
ENSG00000101849	2.258321888057935e-13	8.766408009792737
ENSG00000148343	2.258321888057967e-13	8.835910367818073
ENSG00000253619	2.258321888057967e-13	4.558486574386186
ENSG00000132589	2.258321888057983e-13	8.860251138609149
ENSG00000184293	2.3723425819977454e-13	8.695911280579425
ENSG00000255547	2.3723425819977873e-13	3.8082929390809612
ENSG00000138279	2.3723425819977873e-13	8.856194343477304
ENSG00000142937	2.3723425819977873e-13	8.93733024611422
ENSG00000226856	2.3723425819977873e-13	5.344001642805636
ENSG00000206120	2.3723425819977873e-13	6.1276539275551505
ENSG00000271734	2.3723425819977873e-13	4.067955223774514
ENSG00000107863	2.3723425819977873e-13	8.83996716294992
ENSG00000140876	2.492018593432932e-13	5.960757457228148
ENSG00000143793	2.4920185934329673e-13	8.500366396210442
ENSG00000196867	2.4920185934329673e-13	5.749663732805206
ENSG00000196507	2.4920185934329673e-13	8.660394495580789
ENSG00000169241	2.4920185934329673e-13	8.836904739006052
ENSG00000256594	2.4920185934329673e-13	8.244172151740264
ENSG00000158458	2.492018593432985e-13	8.372000853583376
ENSG00000137310	2.617625219388284e-13	8.705019242031094
ENSG00000253483	2.617625219388284e-13	5.582042315881188
ENSG00000105467	2.617625219388284e-13	5.197212154858521
ENSG00000005189	2.6176252193883213e-13	7.590312779968035
ENSG00000104687	2.61762521938834e-13	8.755768836369135
ENSG00000130734	2.749450895925416e-13	8.5269777866339
ENSG00000136830	2.749450895925436e-13	7.805828713970497
ENSG00000198242	2.749450895925436e-13	8.917046270454989
ENSG00000150054	2.749450895925475e-13	6.712409661333475
ENSG00000273230	2.749450895925475e-13	7.591066538856274
ENSG00000107104	2.88779781222993e-13	8.917046270454989
ENSG00000220472	2.8877978122299403e-13	7.194435593818392
ENSG00000233220	2.8877978122299403e-13	5.084759636745981
ENSG00000233048	2.8877978122299403e-13	3.3894075691486
ENSG00000213523	2.8877978122299403e-13	8.762351214660892
ENSG00000138036	2.8877978122299403e-13	8.361361680159773
ENSG00000155970	2.8877978122299403e-13	5.413841035739832
ENSG00000241743	2.887797812230002e-13	1.848432483893995
ENSG00000238061	3.0329825527664105e-13	6.054389035973514
ENSG00000267401	3.0329825527664105e-13	4.850666695766974
ENSG00000135093	3.0329825527664105e-13	8.355518709528463
ENSG00000137824	3.0329825527664105e-13	8.842492746109832
ENSG00000110492	3.0329825527664534e-13	8.873415895192664
ENSG00000108774	3.1853367687545186e-13	8.54626739110515
ENSG00000143412	3.185336768754586e-13	8.180178490438774
ENSG00000130433	3.345207880273097e-13	5.922126483768809
ENSG00000236998	3.345207880273097e-13	5.4760020286941264
ENSG00000149679	3.345207880273097e-13	8.389961812959182
ENSG00000148334	3.3452078802731206e-13	8.81409518018691
ENSG00000136810	3.3452078802731206e-13	8.904875885059452
ENSG00000166484	3.512959810356316e-13	8.404737091894567
ENSG00000171365	3.512959810356316e-13	8.091825595151734
ENSG00000147027	3.512959810356316e-13	4.886283163457754
ENSG00000148730	3.512959810356316e-13	8.866833516900904
ENSG00000100626	3.5129598103563413e-13	4.765326651785489
ENSG00000237316	3.5129598103563413e-13	2.4183273757673787
ENSG00000233080	3.5129598103563413e-13	5.112714381663172
ENSG00000164754	3.68897375250513e-13	8.850606336373524
ENSG00000206561	3.68897375250513e-13	8.266647436651938
ENSG00000147485	3.68897375250513e-13	7.259705838410478
ENSG00000251286	3.68897375250513e-13	2.33871815740843
ENSG00000117411	3.68897375250513e-13	8.736479231897881
ENSG00000078674	3.68897375250513e-13	8.874947107164598
ENSG00000094916	3.68897375250513e-13	8.812563968214976
ENSG00000155366	3.6889737525051564e-13	8.403460843450164
ENSG00000162522	3.6889737525051564e-13	8.376057648715221
ENSG00000188342	3.873648973098885e-13	8.717189627426633
ENSG00000239183	3.873648973098885e-13	5.968864896543449
ENSG00000136997	3.873648973098885e-13	8.89117428769198
ENSG00000259562	3.873648973098885e-13	7.536645366064399
ENSG00000180209	3.873648973098913e-13	5.005414260194081
ENSG00000232648	3.873648973098913e-13	5.0432787031742725
ENSG00000231738	3.873648973098913e-13	5.3447691744003825
ENSG00000165678	3.873648973098913e-13	8.917046270454989
ENSG00000184905	3.873648973098913e-13	5.079951469482371
ENSG00000147251	3.873648973098913e-13	8.755231995585177
ENSG00000167992	3.873648973098913e-13	7.219445247270592
ENSG00000175643	3.87364897309894e-13	7.561146211495835
ENSG00000188559	4.067403650255969e-13	8.597474515847212
ENSG00000155660	4.0674036502560263e-13	8.933273450982373
ENSG00000148824	4.0674036502560263e-13	8.0976430828609
ENSG00000158292	4.270675750760177e-13	5.502151383270041
ENSG00000131089	4.270675750760192e-13	8.742067239001663
ENSG00000101945	4.270675750760192e-13	8.088403414378254
ENSG00000111707	4.270675750760192e-13	8.815626392158844
ENSG00000271086	4.270675750760192e-13	4.626688391665423
ENSG00000178209	4.270675750760192e-13	8.925159860718681
ENSG00000115539	4.270675750760192e-13	8.607119318082837
ENSG00000040487	4.2706757507602527e-13	8.340338296840095
ENSG00000132781	4.4839239467383e-13	8.528508998605831
ENSG00000224616	4.4839239467383e-13	6.176579448614912
ENSG00000229414	4.4839239467383e-13	2.8912743945711368
ENSG00000089159	4.4839239467383e-13	8.691854485447578
ENSG00000185008	4.483923946738332e-13	3.181577193552991
ENSG00000116990	4.483923946738332e-13	7.489183564308929
ENSG00000185834	4.483923946738332e-13	7.334394846907103
ENSG00000115524	4.483923946738332e-13	8.933273450982373
ENSG00000179057	4.483923946738332e-13	6.128742169821084
ENSG00000157404	4.483923946738332e-13	8.735942391113927
ENSG00000101444	4.707628573847894e-13	8.881529485456355
ENSG00000150625	4.70762857384796e-13	6.39897123395814
ENSG00000170209	4.707628573847993e-13	8.02701464661661
ENSG00000250519	4.707628573847993e-13	4.990056838108948
ENSG00000143258	4.942292632810072e-13	8.777047183216341
ENSG00000197557	4.942292632810072e-13	8.224222449988499
ENSG00000069275	4.942292632810108e-13	8.858719926637214
ENSG00000070886	4.942292632810108e-13	5.814998300885218
ENSG00000182196	4.942292632810178e-13	6.250614411119184
ENSG00000272663	4.942292632810178e-13	5.182363970833279
ENSG00000249734	5.188442836199945e-13	3.153006571299746
ENSG00000101199	5.1884428362e-13	8.904875885059452
ENSG00000248757	5.1884428362e-13	3.6890372680416355
ENSG00000249948	5.1884428362e-13	8.611431076742214
ENSG00000228925	5.188442836200037e-13	6.585232860716604
ENSG00000259768	5.188442836200037e-13	5.181801301133101
ENSG00000143554	5.188442836200037e-13	8.769470433736606
ENSG00000173442	5.446630702491795e-13	8.925159860718681
ENSG00000147144	5.446630702491795e-13	8.498043379927022
ENSG00000131127	5.446630702491795e-13	8.197813626441533
ENSG00000177084	5.446630702491795e-13	8.771996016896516
ENSG00000008283	5.446630702491795e-13	8.850606336373524
ENSG00000223704	5.717433699438774e-13	7.609446648366658
ENSG00000124422	5.717433699438814e-13	8.899287877955674
ENSG00000102409	5.717433699438855e-13	8.716652786642674
ENSG00000239552	5.717433699438855e-13	3.2157757129417965
ENSG00000142765	5.717433699438855e-13	8.896762294795762
ENSG00000261786	5.717433699438855e-13	8.745384626473061
ENSG00000198053	5.717433699438855e-13	8.511744977294494
ENSG00000249453	5.717433699438855e-13	5.648248446528827
ENSG00000260919	5.717433699438855e-13	4.053121884643072
ENSG00000260475	6.00145643896085e-13	5.8207314365356035
ENSG00000196998	6.00145643896085e-13	8.789754409395835
ENSG00000116791	6.00145643896085e-13	8.709612877946897
ENSG00000185686	6.001456438960892e-13	7.490548243360072
ENSG00000242013	6.001456438960935e-13	7.346854129286738
ENSG00000236796	6.001456438960935e-13	5.383915256828712
ENSG00000156650	6.001456438960935e-13	8.842492746109832
ENSG00000233912	6.001456438960935e-13	8.114172057719676
ENSG00000245017	6.001456438960935e-13	6.112189088322115
ENSG00000228510	6.299331925800562e-13	5.042522722800586
ENSG00000118898	6.299331925800652e-13	6.73002035326431
ENSG00000124098	6.299331925800652e-13	8.689328902287668
ENSG00000140263	6.299331925800652e-13	8.273695795882137
ENSG00000099814	6.299331925800652e-13	8.732422436766036
ENSG00000273008	6.299331925800652e-13	6.556476409213357
ENSG00000210196	6.299331925800652e-13	8.840961534137898
ENSG00000170522	6.611722862311949e-13	7.8931093815701185
ENSG00000135185	6.611722862311949e-13	8.904875885059452
ENSG00000164741	6.611722862311949e-13	8.108454826930918
ENSG00000233230	6.611722862311972e-13	7.42577035506182
ENSG00000221949	6.939323011840932e-13	6.8064850095631835
ENSG00000223797	6.939323011840932e-13	7.5569618212997005
ENSG00000068784	6.939323011840981e-13	8.698436863739335
ENSG00000268218	6.939323011840981e-13	7.592695524402617
ENSG00000198918	6.939323011840981e-13	8.921103065586836
ENSG00000247373	7.282858623265646e-13	7.548155654179424
ENSG00000212802	7.282858623265749e-13	7.925019882113257
ENSG00000156738	7.282858623265801e-13	7.818649402184592
ENSG00000206077	7.282858623265801e-13	7.883967486661883
ENSG00000116918	7.282858623265801e-13	8.722777634530411
ENSG00000130939	7.643089919372623e-13	8.826265565582448
ENSG00000216109	7.643089919372623e-13	4.447178146082263
ENSG00000206549	7.643089919372677e-13	6.405335380510689
ENSG00000213755	7.643089919372677e-13	4.456621118239503
ENSG00000136715	8.020812651858393e-13	8.754774465181157
ENSG00000162073	8.020812651858507e-13	7.258957645369419
ENSG00000231028	8.020812651858507e-13	5.593573113481319
ENSG00000032389	8.020812651858507e-13	8.605588106110904
ENSG00000173406	8.020812651858563e-13	6.11736313724275
ENSG00000105063	8.020812651858563e-13	8.879003902296445
ENSG00000143761	8.416859725867515e-13	8.93733024611422
ENSG00000234741	8.416859725867515e-13	8.908932680191299
ENSG00000154545	8.416859725867605e-13	2.9544969000035217
ENSG00000068438	8.416859725867605e-13	8.808507173083129
ENSG00000143811	8.416859725867605e-13	8.826265565582448
ENSG00000139116	8.416859725867664e-13	8.755768836369135
ENSG00000065183	8.416859725867664e-13	8.800393582819439
ENSG00000136828	8.416859725867664e-13	8.801924794791372
ENSG00000213096	8.832102897096547e-13	7.972896722036624
ENSG00000118307	8.832102897096609e-13	5.551166719690882
ENSG00000165661	8.832102897096609e-13	8.900819089927607
ENSG00000189362	8.832102897096609e-13	8.586835342423607
ENSG00000259436	8.832102897096609e-13	8.082462670172532
ENSG00000106948	8.832102897096609e-13	8.823739982422536
ENSG00000185668	8.832102897096609e-13	3.3627977052201863
ENSG00000166068	8.832102897096609e-13	8.582575980415271
ENSG00000169021	8.832102897096609e-13	8.830322360714293
ENSG00000182749	8.832102897096735e-13	7.998584601117617
ENSG00000102057	8.832102897096735e-13	7.5623531622203615
ENSG00000149806	8.832102897096735e-13	8.917046270454989
ENSG00000139722	8.832102897096735e-13	8.929216655850528
ENSG00000013619	8.832102897096735e-13	7.00443271978211
ENSG00000107902	9.267454544629075e-13	8.440174566513267
ENSG00000229914	9.267454544629075e-13	6.556741228041381
ENSG00000108468	9.267454544629075e-13	8.699431234927314
ENSG00000143198	9.267454544629141e-13	8.860251138609149
ENSG00000138780	9.723869522793783e-13	8.426015438741775
ENSG00000269979	9.723869522793783e-13	7.144566117750489
ENSG00000198815	9.723869522793783e-13	8.866833516900904
ENSG00000146677	9.723869522793783e-13	7.887134703907833
ENSG00000269243	9.723869522793783e-13	7.263258607180635
ENSG00000188878	9.723869522793783e-13	8.073302312069824
ENSG00000181418	9.723869522793783e-13	7.454398071282514
ENSG00000197779	9.723869522793783e-13	8.385165610166892
ENSG00000177119	9.723869522793783e-13	8.767939221764673
ENSG00000157680	9.72386952279392e-13	8.388228034110757
ENSG00000117090	9.72386952279392e-13	8.884591909400223
ENSG00000133135	1.0202347095483646e-12	3.956062791274176
ENSG00000234215	1.0202347095483646e-12	2.02600920672802
ENSG00000116871	1.0202347095483646e-12	8.795799946903637
ENSG00000116127	1.0202347095483719e-12	8.811569597026997
ENSG00000135473	1.0202347095483828e-12	8.88864870453207
ENSG00000072422	1.0703932956513798e-12	7.355888843011019
ENSG00000260359	1.0703932956513875e-12	8.834379155846138
ENSG00000135116	1.0703932956513875e-12	5.998603908558757
ENSG00000198342	1.0703932956513875e-12	7.470107658408523
ENSG00000155846	1.0703932956513875e-12	8.722777634530411
ENSG00000242712	1.0703932956513875e-12	5.238551638219615
ENSG00000158813	1.1229721339751686e-12	7.40412835761642
ENSG00000227946	1.1229721339751686e-12	7.3128109286080125
ENSG00000231007	1.1229721339751686e-12	6.257345089568211
ENSG00000116857	1.1229721339751686e-12	8.798862370847504
ENSG00000118162	1.1229721339751805e-12	8.320996295717803
ENSG00000125962	1.1780857222908434e-12	8.543741807945237
ENSG00000166682	1.1780857222908434e-12	7.157112042010178
ENSG00000107959	1.1780857222908517e-12	8.864307933740994
ENSG00000166224	1.1780857222908684e-12	8.646692898213319
ENSG00000174132	1.2358538629042737e-12	8.876478319136533
ENSG00000254754	1.2358538629042737e-12	2.7226997193506945
ENSG00000095585	1.2358538629042912e-12	8.826265565582448
ENSG00000116668	1.2358538629042912e-12	8.72584005847428
ENSG00000235663	1.2358538629042912e-12	5.047398082103767
ENSG00000035403	1.2358538629042912e-12	8.568082578736313
ENSG00000078725	1.2358538629042912e-12	4.264761004579538
ENSG00000136731	1.2358538629042912e-12	8.908932680191299
ENSG00000101353	1.2964019030003445e-12	7.908727407587536
ENSG00000180660	1.2964019030003538e-12	6.805822616988741
ENSG00000117410	1.2964019030003538e-12	8.868364728872839
ENSG00000106211	1.2964019030003538e-12	8.866833516900904
ENSG00000102387	1.2964019030003538e-12	6.098662395944546
ENSG00000187479	1.2964019030003538e-12	8.271425176249757
ENSG00000179862	1.3598609856209738e-12	6.597808800212317
ENSG00000173166	1.3598609856209738e-12	7.814583938320226
ENSG00000158062	1.3598609856209738e-12	8.681672842427998
ENSG00000272994	1.3598609856209738e-12	8.432140286629508
ENSG00000130511	1.3598609856209835e-12	8.658863283608856
ENSG00000072501	1.3598609856209835e-12	8.866833516900904
ENSG00000227630	1.3598609856209835e-12	2.8193253017311983
ENSG00000173744	1.4263683117356713e-12	8.812563968214976
ENSG00000237214	1.4263683117356814e-12	6.929062096940905
ENSG00000213262	1.4263683117356814e-12	8.130300010792157
ENSG00000108387	1.4263683117356814e-12	6.9974915393546455
ENSG00000271420	1.4263683117356814e-12	2.5509673727416238
ENSG00000137720	1.496067413882457e-12	8.772990388084494
ENSG00000213293	1.4960674138824781e-12	3.8218857236737485
ENSG00000258056	1.5691084418769047e-12	8.072078460276462
ENSG00000089157	1.5691084418769047e-12	8.941387041246065
ENSG00000211448	1.5691084418769158e-12	7.629215465969842
ENSG00000230188	1.569108441876927e-12	4.430577966781074
ENSG00000142279	1.6456484611082364e-12	5.585747030868663
ENSG00000128708	1.6456484611082481e-12	8.762351214660892
ENSG00000176393	1.6456484611082481e-12	8.72584005847428
ENSG00000197565	1.7258517639624973e-12	7.914702085249822
ENSG00000248300	1.7258517639625096e-12	2.3863680266197886
ENSG00000125648	1.725851763962534e-12	8.86277672176906
ENSG00000207146	1.725851763962534e-12	3.8655413347166108
ENSG00000232519	1.725851763962534e-12	4.306925960970271
ENSG00000103479	1.80989019493637e-12	8.866833516900904
ENSG00000100678	1.809890194936383e-12	7.309352039643685
ENSG00000269946	1.809890194936383e-12	4.898545070794336
ENSG00000204666	1.809890194936383e-12	5.024372330385582
ENSG00000142327	1.809890194936383e-12	8.860251138609149
ENSG00000233791	1.8979434900272216e-12	6.804118157116099
ENSG00000261435	1.8979434900272487e-12	5.012769134858328
ENSG00000226237	1.8979434900272487e-12	7.140144784129958
ENSG00000134986	1.8979434900272487e-12	7.9375356731106175
ENSG00000202078	1.8979434900272487e-12	4.612611407713343
ENSG00000185615	1.8979434900272487e-12	5.565708275797501
ENSG00000167526	1.897943490027262e-12	8.945443836377912
ENSG00000152409	1.897943490027262e-12	8.903344673087517
ENSG00000226337	1.897943490027262e-12	4.819523953999799
ENSG00000103066	1.897943490027262e-12	8.707087294786984
ENSG00000243517	1.990199631011177e-12	7.041273392305946
ENSG00000164032	1.990199631011177e-12	8.908932680191299
ENSG00000184939	1.990199631011198e-12	8.514270560454404
ENSG00000203666	1.990199631011198e-12	8.403460843450164
ENSG00000012061	2.086855215244568e-12	8.831853572686226
ENSG00000235269	2.086855215244568e-12	3.3233031659905072
ENSG00000106993	2.086855215244568e-12	8.684735266371863
ENSG00000103111	2.086855215244568e-12	8.798862370847504
ENSG00000185436	2.086855215244568e-12	8.798862370847504
ENSG00000184925	2.0868552152445828e-12	7.632787482122576
ENSG00000102886	2.0868552152445828e-12	6.655186337158388
ENSG00000150873	2.0868552152445828e-12	3.3444904550491588
ENSG00000180228	2.0868552152445828e-12	8.811569597026997
ENSG00000257241	2.086855215244605e-12	3.2296124452985002
ENSG00000106018	2.086855215244605e-12	6.648398869457233
ENSG00000200959	2.1881158416522837e-12	3.816184702426995
ENSG00000095059	2.1881158416522837e-12	8.856194343477304
ENSG00000236305	2.1881158416522837e-12	5.950497735102665
ENSG00000173698	2.188115841652299e-12	4.207956474339042
ENSG00000165795	2.294196513592529e-12	8.522181583841606
ENSG00000123374	2.294196513592529e-12	8.464057806900321
ENSG00000089248	2.4053220593173653e-12	8.929216655850528
ENSG00000100991	2.4053220593173653e-12	8.850606336373524
ENSG00000262703	2.4053220593173653e-12	3.7553228250619037
ENSG00000160972	2.4053220593173653e-12	8.329646726765452
ENSG00000240087	2.4053220593173653e-12	6.038135087699344
ENSG00000100221	2.4053220593173823e-12	8.818151975318758
ENSG00000118308	2.4053220593173823e-12	8.904875885059452
ENSG00000172794	2.4053220593173823e-12	7.947548682710274
ENSG00000097046	2.521727570777099e-12	8.283745731870743
ENSG00000272016	2.521727570777099e-12	6.726250614769169
ENSG00000143156	2.6436588615485127e-12	7.980749782925606
ENSG00000160282	2.6436588615485127e-12	5.911894952586289
ENSG00000173320	2.6436588615485313e-12	6.77183448357031
ENSG00000225806	2.6436588615485692e-12	6.039274290310772
ENSG00000158793	2.6436588615485692e-12	8.693385697419513
ENSG00000220583	2.6436588615485692e-12	6.7231967814027636
ENSG00000153774	2.6436588615485692e-12	8.333958485424828
ENSG00000233217	2.771372944698232e-12	4.044975365442301
ENSG00000155130	2.771372944698232e-12	8.917046270454989
ENSG00000168268	2.9051385314266314e-12	8.912989475323146
ENSG00000102931	2.9051385314266314e-12	8.698973704523292
ENSG00000267868	2.9051385314266314e-12	3.4470435216348965
ENSG00000273032	2.9051385314266314e-12	7.218416607779855
ENSG00000117625	2.905138531426652e-12	8.830322360714293
ENSG00000205138	3.045236551372357e-12	8.46712023084419
ENSG00000257591	3.0452365513723788e-12	4.1694990210578675
ENSG00000258422	3.0452365513723788e-12	4.499454360984731
ENSG00000167393	3.045236551372422e-12	8.593417720715367
ENSG00000141526	3.191960695493542e-12	8.700425606115292
ENSG00000116584	3.191960695493542e-12	8.921103065586836
ENSG00000131470	3.1919606954935645e-12	7.730884290452057
ENSG00000170581	3.1919606954935645e-12	8.908932680191299
ENSG00000130720	3.1919606954935645e-12	2.6239755876728883
ENSG00000156802	3.191960695493587e-12	8.674553623352283
ENSG00000122705	3.191960695493587e-12	8.858719926637214
ENSG00000156222	3.3456179824794064e-12	3.5476189131800706
ENSG00000137747	3.345617982479454e-12	5.62410882455343
ENSG00000068912	3.345617982479454e-12	8.917046270454989
ENSG00000235673	3.345617982479454e-12	4.950015581172514
ENSG00000257167	3.345617982479454e-12	7.137191265454855
ENSG00000272864	3.345617982479454e-12	3.5835719388868124
ENSG00000234222	3.345617982479454e-12	6.797129744235163
ENSG00000136738	3.345617982479454e-12	8.471177025976035
ENSG00000198369	3.345617982479454e-12	8.788223197423902
ENSG00000163517	3.3456179824794774e-12	7.809806198722407
ENSG00000132475	3.5065293496858245e-12	8.93733024611422
ENSG00000104131	3.5065293496858245e-12	8.896762294795762
ENSG00000012048	3.5065293496858245e-12	8.524452203473988
ENSG00000222222	3.5065293496858245e-12	4.132181350492581
ENSG00000184305	3.5065293496858746e-12	8.07304622281286
ENSG00000111540	3.5065293496858746e-12	8.55889530690471
ENSG00000198860	3.6750302696278005e-12	8.803456006763307
ENSG00000090776	3.6750302696278005e-12	7.308505070642007
ENSG00000221164	3.675030269627826e-12	5.283129578221396
ENSG00000271430	3.675030269627826e-12	8.386899389015317
ENSG00000167978	3.8514713931057674e-12	8.93733024611422
ENSG00000127483	3.8514713931057674e-12	8.912989475323146
ENSG00000100297	3.8514713931057674e-12	8.827796777554383
ENSG00000116198	3.8514713931057674e-12	8.794805575715658
ENSG00000125869	3.8514713931057674e-12	8.829785519930336
ENSG00000114698	4.036219220084801e-12	6.009614846774311
ENSG00000126583	4.036219220084801e-12	3.7046770412507906
ENSG00000164953	4.03621922008483e-12	7.97902156992436
ENSG00000086475	4.03621922008483e-12	8.724308846502344
ENSG00000259420	4.229656799493814e-12	3.5279933592953965
ENSG00000129474	4.229656799493814e-12	6.6246148338861985
ENSG00000117519	4.229656799493844e-12	8.073574394864295
ENSG00000163382	4.229656799493844e-12	8.874947107164598
ENSG00000147533	4.229656799493844e-12	8.716195256238654
ENSG00000139613	4.432184459156196e-12	8.846549541241677
ENSG00000157110	4.432184459156196e-12	7.385733678680141
ENSG00000125817	4.432184459156259e-12	8.739004815057795
ENSG00000197279	4.432184459156259e-12	8.19520873290169
ENSG00000072401	4.43218445915629e-12	8.490387320067352
ENSG00000204131	4.644220567117069e-12	6.297661412484652
ENSG00000228643	4.644220567117069e-12	5.162128088325623
ENSG00000107518	4.6442205671170856e-12	5.01154418226052
ENSG00000167797	4.6442205671170856e-12	8.86277672176906
ENSG00000096092	4.6442205671170856e-12	8.57213937386816
ENSG00000182319	4.866202325678933e-12	7.055288078091944
ENSG00000139624	4.866202325678933e-12	8.624340869798198
ENSG00000178026	4.866202325678933e-12	7.295088118570111
ENSG00000131697	4.866202325678933e-12	8.572191770519197
ENSG00000186918	4.866202325678985e-12	8.816620763346823
ENSG00000151640	4.866202325678985e-12	5.4918435361404825
ENSG00000104267	5.098586599515278e-12	7.986965407733826
ENSG00000184863	5.098586599515315e-12	8.917046270454989
ENSG00000123901	5.098586599515315e-12	6.560103966470606
ENSG00000230202	5.098586599515369e-12	8.516338613210294
ENSG00000229901	5.098586599515369e-12	1.695955092014488
ENSG00000140682	5.098586599515369e-12	5.8322677496637505
ENSG00000007516	5.098586599515369e-12	7.582229206318581
ENSG00000229727	5.341850779283767e-12	5.293488146525806
ENSG00000173295	5.341850779283767e-12	7.486833634296612
ENSG00000196081	5.341850779283805e-12	6.617555739633633
ENSG00000175215	5.341850779283805e-12	8.892705499663915
ENSG00000232860	5.341850779283805e-12	6.915156235691424
ENSG00000213967	5.341850779283805e-12	6.083363756757878
ENSG00000103496	5.341850779283805e-12	8.6629200787407
ENSG00000124313	5.596493682220503e-12	8.619289703478376
ENSG00000247011	5.596493682220503e-12	2.6783379728055876
ENSG00000010404	5.596493682220523e-12	8.904875885059452
ENSG00000089876	5.596493682220523e-12	8.665445661900613
ENSG00000188613	5.596493682220523e-12	8.165332351657874
ENSG00000162755	5.596493682220523e-12	7.92024326154974
ENSG00000171827	5.863036491256142e-12	5.822102449538744
ENSG00000117697	5.863036491256142e-12	8.665445661900613
ENSG00000171530	5.863036491256267e-12	8.823739982422536
ENSG00000132128	5.863036491256267e-12	8.773527228868451
ENSG00000266680	6.142023734256691e-12	6.140424882165556
ENSG00000053918	6.142023734256691e-12	8.51932172677423
ENSG00000235501	6.142023734256691e-12	5.854438781065912
ENSG00000266258	6.142023734256691e-12	2.597150025209947
ENSG00000170043	6.434024305055912e-12	8.712675301890766
ENSG00000232472	6.434024305055912e-12	8.292193596041903
ENSG00000117500	6.434024305055912e-12	8.925159860718681
ENSG00000221817	6.4340243050559344e-12	8.4696458140041
ENSG00000173926	6.4340243050559344e-12	7.831753093384546
ENSG00000108984	6.739632528016636e-12	8.45387616388074
ENSG00000082293	6.739632528016636e-12	4.874458639633331
ENSG00000135318	6.739632528016636e-12	6.86654507040359
ENSG00000134153	6.739632528016732e-12	8.900819089927607
ENSG00000185133	6.739632528016732e-12	6.631348583647661
ENSG00000242299	6.739632528016732e-12	8.496512167955087
ENSG00000090989	6.73963252801678e-12	8.750180829265354
ENSG00000232712	6.73963252801678e-12	5.602653652312209
ENSG00000124444	7.059469267923274e-12	8.408257046242456
ENSG00000132906	7.0594692679233245e-12	8.368146625328022
ENSG00000101294	7.0594692679233996e-12	8.929216655850528
ENSG00000008869	7.0594692679233996e-12	8.868364728872839
ENSG00000138085	7.394183087084613e-12	8.880535114268378
ENSG00000236854	7.394183087084613e-12	3.5568401264476943
ENSG00000128928	7.394183087084613e-12	8.868364728872839
ENSG00000176236	7.394183087084613e-12	6.100974253454315
ENSG00000147408	7.744451451599265e-12	8.880535114268378
ENSG00000167196	7.744451451599347e-12	8.718183998614608
ENSG00000272071	7.744451451599347e-12	3.3452955717642876
ENSG00000241288	7.744451451599347e-12	6.015510871640912
ENSG00000247081	8.11098198881652e-12	7.722748015074246
ENSG00000270006	8.11098198881652e-12	5.972121320773492
ENSG00000022277	8.11098198881652e-12	8.777047183216341
ENSG00000185267	8.110981988816605e-12	8.099684221887895
ENSG00000155974	8.110981988816605e-12	8.621612719761794
ENSG00000132646	8.110981988816605e-12	8.79939921163146
ENSG00000170469	8.49451379810223e-12	8.264658694275983
ENSG00000228649	8.49451379810223e-12	7.723082288981711
ENSG00000177383	8.49451379810223e-12	8.819683187290691
ENSG00000272426	8.49451379810223e-12	5.281282428139865
ENSG00000177576	8.494513798102292e-12	6.32714290084077
ENSG00000272727	8.895818817110995e-12	3.9433081484878345
ENSG00000184007	8.895818817111121e-12	8.900819089927607
ENSG00000238063	8.895818817111184e-12	5.232817090442529
ENSG00000111726	9.315703245847003e-12	8.523915362690031
ENSG00000135324	9.315703245847003e-12	3.119031416876243
ENSG00000065665	9.31570324584707e-12	8.397081032034897
ENSG00000095110	9.31570324584707e-12	8.176341381450358
ENSG00000101134	9.315703245847202e-12	4.105349748480014
ENSG00000261251	9.755009030890714e-12	4.929362985774863
ENSG00000140948	9.755009030890714e-12	8.619826544262331
ENSG00000179178	9.755009030890819e-12	7.052636649544875
ENSG00000213621	9.755009030890819e-12	5.207171627804275
ENSG00000072506	9.755009030890819e-12	8.759288790717024
ENSG00000198934	9.755009030890819e-12	8.043373534174968
ENSG00000103148	9.755009030890819e-12	8.68067847124002
ENSG00000102100	9.755009030890819e-12	8.757757578745089
ENSG00000213261	9.755009030890819e-12	6.839782197884067
ENSG00000232453	9.755009030890819e-12	6.538548477171834
ENSG00000271105	9.755009030890819e-12	3.4967743211194176
ENSG00000271147	9.755009030890889e-12	7.968001291789427
ENSG00000164615	1.0214615412263594e-11	8.822208770450603
ENSG00000248780	1.0214615412263594e-11	2.724515611992599
ENSG00000231711	1.0214615412263666e-11	7.384164756131151
ENSG00000120370	1.0214615412263666e-11	8.657868912420879
ENSG00000143815	1.0214615412263666e-11	8.819146346506736
ENSG00000198408	1.0214615412263666e-11	8.915515058483056
ENSG00000101811	1.0214615412263666e-11	8.386573565642268
ENSG00000234377	1.0214615412263776e-11	5.633417365438589
ENSG00000135074	1.0214615412263776e-11	8.904875885059452
ENSG00000215386	1.0214615412263776e-11	6.945212186925164
ENSG00000255353	1.0214615412263776e-11	5.6029757781997045
ENSG00000230897	1.0214615412263776e-11	7.709257435117684
ENSG00000269656	1.0214615412263776e-11	4.409192841154819
ENSG00000259362	1.0214615412263776e-11	4.275021228345135
ENSG00000272094	1.0695440535498967e-11	5.925358557362771
ENSG00000074695	1.0695440535498967e-11	8.933273450982373
ENSG00000218052	1.0695440535499006e-11	7.910801026190604
ENSG00000073605	1.1198443131591674e-11	8.835910367818073
ENSG00000176834	1.1198443131591755e-11	7.011064314378383
ENSG00000175782	1.1198443131591834e-11	8.554838511772864
ENSG00000251210	1.1198443131591834e-11	2.2113972908936614
ENSG00000237765	1.1198443131591834e-11	7.837647006786404
ENSG00000119446	1.1724624267605014e-11	8.777584024000298
ENSG00000107014	1.1724624267605096e-11	6.405729512433287
ENSG00000248319	1.1724624267605096e-11	2.8760264856050863
ENSG00000165533	1.1724624267605096e-11	8.364547360600195
ENSG00000164056	1.1724624267605096e-11	8.004861073111297
ENSG00000154845	1.1724624267605263e-11	8.78010960716021
ENSG00000108239	1.1724624267605263e-11	8.513733719670448
ENSG00000115808	1.1724624267605263e-11	8.694177501731
ENSG00000148798	1.2275029170822008e-11	3.709392248224552
ENSG00000211460	1.2275029170822008e-11	8.828791148742358
ENSG00000254966	1.2275029170822096e-11	5.004353756383893
ENSG00000139537	1.2275029170822096e-11	7.593991689921988
ENSG00000173401	1.2275029170822096e-11	6.3003202450394244
ENSG00000213930	1.2275029170822096e-11	8.781640819132145
ENSG00000069712	1.2275029170822096e-11	7.073231204916109
ENSG00000253051	1.2275029170822096e-11	5.250524420808638
ENSG00000240907	1.227502917082214e-11	4.727447423677137
ENSG00000130227	1.2275029170822314e-11	8.810038385055064
ENSG00000249198	1.2850749129443873e-11	2.137980596919186
ENSG00000263874	1.2850749129443873e-11	7.191669398358739
ENSG00000198951	1.2850749129443873e-11	8.733416807954013
ENSG00000005108	1.2850749129443963e-11	6.81337917348046
ENSG00000166913	1.2850749129443963e-11	8.912989475323146
ENSG00000077157	1.2850749129443963e-11	8.678152888080106
ENSG00000038532	1.3452923472957695e-11	8.68879206150371
ENSG00000004975	1.3452923472957886e-11	8.750180829265354
ENSG00000157916	1.3452923472957886e-11	8.84808075321361
ENSG00000141665	1.3452923472957886e-11	5.657265412199462
ENSG00000198785	1.3452923472957886e-11	6.7277821678969145
ENSG00000157578	1.3452923472957886e-11	6.661310925279893
ENSG00000034713	1.3452923472957886e-11	8.812563968214976
ENSG00000186260	1.3452923472957886e-11	8.584846600047653
ENSG00000088970	1.4082741635418492e-11	8.712138461106807
ENSG00000242083	1.4082741635418492e-11	5.304786488704905
ENSG00000148660	1.4082741635418492e-11	8.627940134526023
ENSG00000151151	1.4082741635418592e-11	8.474494413447433
ENSG00000108379	1.4082741635418642e-11	5.053449514269004
ENSG00000073584	1.4082741635418642e-11	8.729896853606125
ENSG00000101843	1.4082741635418642e-11	8.708081665974962
ENSG00000245281	1.474144530501605e-11	6.402097002173073
ENSG00000189157	1.474144530501605e-11	6.224383476532433
ENSG00000214050	1.474144530501605e-11	8.415913106102128
ENSG00000226386	1.4741445305016256e-11	4.57947527289936
ENSG00000124143	1.4741445305016256e-11	5.01816159979862
ENSG00000005379	1.4741445305016256e-11	8.387233662922782
ENSG00000094914	1.4741445305016362e-11	8.771996016896518
ENSG00000168081	1.4741445305016362e-11	8.747655246105444
ENSG00000158089	1.4741445305016362e-11	6.0645246801097334
ENSG00000143575	1.5430330663436125e-11	8.88864870453207
ENSG00000105364	1.5430330663436234e-11	8.695911280579425
ENSG00000244247	1.5430330663436234e-11	3.6648999014090395
ENSG00000255121	1.5430330663436454e-11	7.248776002349837
ENSG00000229809	1.5430330663436454e-11	8.445560006740557
ENSG00000137634	1.5430330663436454e-11	8.764876797820804
ENSG00000228492	1.5430330663436454e-11	7.346644877528771
ENSG00000243224	1.5430330663436454e-11	6.427555182450579
ENSG00000134243	1.5430330663436454e-11	8.81508955137489
ENSG00000227986	1.543033066343651e-11	5.687898409217209
ENSG00000161243	1.6150750718655806e-11	4.402921719756882
ENSG00000116062	1.6150750718656035e-11	8.81409518018691
ENSG00000268041	1.6150750718656035e-11	7.633893978112756
ENSG00000180769	1.6150750718656093e-11	5.4572225466518685
ENSG00000051108	1.6150750718656093e-11	8.945443836377912
ENSG00000018699	1.6150750718656093e-11	8.565477685196466
ENSG00000100439	1.6150750718656093e-11	8.71366967307874
ENSG00000186815	1.6150750718656093e-11	8.85466313150537
ENSG00000197265	1.6150750718656093e-11	8.684198425587908
ENSG00000272711	1.6150750718656093e-11	6.439272937625787
ENSG00000112787	1.6150750718656093e-11	8.822208770450603
ENSG00000238961	1.6150750718656093e-11	4.47437753230575
ENSG00000181192	1.6150750718656093e-11	8.805981589923219
ENSG00000141429	1.6150750718656093e-11	8.879003902296445
ENSG00000203832	1.6150750718656093e-11	8.138616167932339
ENSG00000144868	1.6150750718656093e-11	8.518864196370206
ENSG00000031691	1.6904117734963955e-11	8.079550416454117
ENSG00000160752	1.6904117734964194e-11	8.775515971244408
ENSG00000182518	1.6904117734964194e-11	8.038577331382676
ENSG00000131037	1.6904117734964194e-11	7.0134636945287046
ENSG00000078814	1.6904117734964194e-11	7.926740763614384
ENSG00000123975	1.6904117734964256e-11	8.678152888080106
ENSG00000122406	1.6904117734964256e-11	8.93733024611422
ENSG00000147604	1.6904117734964256e-11	8.945443836377912
ENSG00000179632	1.769190576413859e-11	8.805981589923219
ENSG00000072274	1.7691905764138716e-11	8.896762294795762
ENSG00000203705	1.7691905764138904e-11	8.717726468210587
ENSG00000104447	1.7691905764138904e-11	6.8938010116572395
ENSG00000078098	1.7691905764138904e-11	6.034700605057763
ENSG00000119943	1.7691905764138904e-11	8.452679225816269
ENSG00000273145	1.7691905764138904e-11	6.398346681481682
ENSG00000197119	1.7691905764138904e-11	7.928960440476217
ENSG00000135686	1.7691905764138904e-11	8.749441421604908
ENSG00000163519	1.7691905764138904e-11	8.035007463729743
ENSG00000157796	1.8515653281875406e-11	8.806975961111196
ENSG00000022840	1.8515653281875406e-11	8.826265565582448
ENSG00000139160	1.8515653281875535e-11	7.8102637291264285
ENSG00000108924	1.8515653281875535e-11	7.259089644086185
ENSG00000102780	1.8515653281875535e-11	7.5136431447836785
ENSG00000172738	1.8515653281875535e-11	4.753143550821256
ENSG00000231292	1.8515653281875535e-11	7.948908688347489
ENSG00000235036	1.8515653281875535e-11	5.037037986552453
ENSG00000228929	1.8515653281875535e-11	7.161641393008982
ENSG00000134138	1.8515653281875535e-11	6.906733667066563
ENSG00000100284	1.937696593371354e-11	8.636053724789715
ENSG00000163817	1.937696593371354e-11	5.218417605225046
ENSG00000096093	1.9376965933713815e-11	8.671033669004395
ENSG00000104695	1.9376965933713815e-11	8.759825631500979
ENSG00000177096	1.9376965933713815e-11	8.493784017918685
ENSG00000115137	1.9376965933713815e-11	8.499037751115
ENSG00000141232	2.0277519394879377e-11	8.81409518018691
ENSG00000236133	2.0277519394879377e-11	4.1608986209589345
ENSG00000125089	2.027751939487952e-11	8.717189627426633
ENSG00000105808	2.027751939487952e-11	7.107197979902142
ENSG00000002016	2.027751939487981e-11	8.337760317029144
ENSG00000260177	2.027751939487981e-11	2.990188440607213
ENSG00000205683	2.1219062348632663e-11	7.517772858692047
ENSG00000248866	2.1219062348632815e-11	7.754829721952103
ENSG00000227373	2.1219062348632815e-11	5.449945345055512
ENSG00000165322	2.1219062348632815e-11	8.75676320755711
ENSG00000151364	2.2203419587886775e-11	5.2447162509279
ENSG00000244061	2.2203419587886775e-11	5.504712479828932
ENSG00000169188	2.2203419587886775e-11	8.504168227814755
ENSG00000176108	2.2203419587886775e-11	8.103231089964678
ENSG00000197747	2.2203419587886775e-11	8.767939221764673
ENSG00000162543	2.2203419587886775e-11	5.357497624348056
ENSG00000117020	2.220341958788701e-11	8.080958371929494
ENSG00000125319	2.220341958788701e-11	7.2960199935677785
ENSG00000242715	2.220341958788701e-11	6.233326687905626
ENSG00000165288	2.3232495245056027e-11	8.708081665974962
ENSG00000139626	2.3232495245056027e-11	8.917046270454989
ENSG00000145431	2.3232495245056027e-11	6.901994322227022
ENSG00000163521	2.3232495245056027e-11	7.963709450205019
ENSG00000083067	2.323249524505619e-11	6.70690333415445
ENSG00000183049	2.323249524505619e-11	8.852137548345457
ENSG00000261373	2.323249524505619e-11	8.265784772494937
ENSG00000176928	2.323249524505619e-11	7.5774718602169395
ENSG00000247934	2.430827615527467e-11	6.235744837474194
ENSG00000198108	2.4308276155274756e-11	8.71466404426672
ENSG00000205832	2.4308276155274756e-11	5.6567403633122755
ENSG00000245059	2.4308276155274756e-11	3.7824951811971705
ENSG00000167900	2.4308276155274756e-11	8.343603287660455
ENSG00000254369	2.4308276155274756e-11	4.838804410188052
ENSG00000271334	2.4308276155274756e-11	2.7321505355782385
ENSG00000155254	2.4308276155274756e-11	8.272079707683092
ENSG00000237301	2.543283535833491e-11	5.21718247599958
ENSG00000271192	2.543283535833491e-11	5.479863363623995
ENSG00000021826	2.543283535833491e-11	7.922895320739643
ENSG00000107643	2.543283535833491e-11	8.74612403413351
ENSG00000259495	2.543283535833491e-11	6.51370005914439
ENSG00000204681	2.543283535833491e-11	7.692994575864955
ENSG00000155761	2.543283535833491e-11	6.5886699562002615
ENSG00000225156	2.543283535833491e-11	3.7517027777901095
ENSG00000170962	2.5432835358335e-11	7.58669896619848
ENSG00000175390	2.5432835358335e-11	8.904875885059452
ENSG00000165821	2.660833574490017e-11	7.38847094894335
ENSG00000196096	2.660833574490017e-11	4.30012848701251
ENSG00000189376	2.660833574490017e-11	6.896523960461536
ENSG00000153162	2.660833574490017e-11	8.921103065586836
ENSG00000125122	2.660833574490017e-11	6.609522578784175
ENSG00000089060	2.660833574490017e-11	8.585304130451673
ENSG00000130055	2.660833574490017e-11	4.803650806249959
ENSG00000110697	2.6608335744900357e-11	8.769470433736606
ENSG00000238105	2.6608335744900735e-11	8.778578395188276
ENSG00000079841	2.6608335744900735e-11	7.328242855419617
ENSG00000150477	2.783703385275946e-11	8.065391288682621
ENSG00000076258	2.783703385275946e-11	8.003465680137023
ENSG00000226360	2.7837033852759658e-11	7.405410288556093
ENSG00000181026	2.7837033852759658e-11	8.88864870453207
ENSG00000213315	2.7837033852759658e-11	6.456697129421073
ENSG00000099800	2.7837033852759658e-11	8.749441421604908
ENSG00000181852	2.783703385275976e-11	8.743061610189642
ENSG00000167522	2.783703385275976e-11	8.900819089927607
ENSG00000117691	2.912128381911488e-11	8.842492746109832
ENSG00000226779	2.912128381911488e-11	4.260048238962309
ENSG00000101190	2.912128381911509e-11	8.20658731398574
ENSG00000198554	3.046354149512973e-11	7.920974218675768
ENSG00000101049	3.046354149512973e-11	6.375896733075185
ENSG00000116761	3.046354149512973e-11	8.40871457664648
ENSG00000117362	3.046354149512973e-11	8.876478319136533
ENSG00000087274	3.046354149512973e-11	8.921103065586836
ENSG00000149657	3.046354149512973e-11	8.698436863739335
ENSG00000268852	3.046354149512973e-11	7.0000188881674985
ENSG00000116213	3.046354149512973e-11	8.68067847124002
ENSG00000114013	3.0463541495130165e-11	8.658660716732365
ENSG00000228798	3.0463541495130165e-11	4.652369331963605
ENSG00000262165	3.186636872919941e-11	3.317331589811363
ENSG00000233086	3.186636872919941e-11	6.621775595643093
ENSG00000182179	3.186636872919941e-11	8.900819089927607
ENSG00000149124	3.186636872919941e-11	3.289956618699403
ENSG00000125652	3.186636872919952e-11	8.858719926637214
ENSG00000150433	3.186636872919952e-11	8.66950245703246
ENSG00000243660	3.186636872919952e-11	7.520470582188057
ENSG00000120509	3.186636872919997e-11	8.599005727819147
ENSG00000145741	3.186636872919997e-11	8.921103065586836
ENSG00000178722	3.3332437825655344e-11	5.315202328234956
ENSG00000017621	3.33324378256557e-11	7.208453336745047
ENSG00000142330	3.33324378256557e-11	8.728365641634191
ENSG00000092841	3.33324378256557e-11	8.912989475323146
ENSG00000140961	3.333243782565593e-11	7.196131327243567
ENSG00000173085	3.333243782565593e-11	8.42593612836184
ENSG00000240376	3.486453618588085e-11	8.317194464113488
ENSG00000150403	3.486453618588085e-11	8.71114408991883
ENSG00000116251	3.486453618588085e-11	8.908932680191299
ENSG00000122965	3.486453618588085e-11	8.761356843472914
ENSG00000163346	3.486453618588122e-11	8.903344673087517
ENSG00000267381	3.646557113906928e-11	4.108308233410184
ENSG00000160766	3.646557113906928e-11	8.086061934900359
ENSG00000103051	3.646557113906928e-11	8.828791148742358
ENSG00000240616	3.646557113906928e-11	7.141055623018359
ENSG00000270041	3.646557113906928e-11	6.472502137112616
ENSG00000267390	3.646557113906928e-11	6.877899684271782
ENSG00000188868	3.8138574970152055e-11	7.132392294623413
ENSG00000100982	3.8138574970152055e-11	8.761356843472914
ENSG00000145476	3.813857497015219e-11	8.683740895183888
ENSG00000164236	3.813857497015219e-11	5.215245065435713
ENSG00000109184	3.813857497015219e-11	8.759825631500979
ENSG00000205791	3.988671015269228e-11	6.394727995875013
ENSG00000196118	3.988671015269242e-11	5.593149380139534
ENSG00000250131	3.988671015269242e-11	5.813849485367279
ENSG00000067992	3.988671015269242e-11	8.076233028982715
ENSG00000214595	3.988671015269242e-11	8.850606336373524
ENSG00000264469	3.988671015269242e-11	6.488747873799573
ENSG00000150961	3.988671015269242e-11	8.915515058483056
ENSG00000101974	3.988671015269299e-11	8.805981589923219
ENSG00000033867	3.988671015269299e-11	8.007674099374812
ENSG00000108187	4.1713274794860346e-11	8.02391974309667
ENSG00000124243	4.1713274794860346e-11	8.409048850553944
ENSG00000187231	4.1713274794860495e-11	8.354949389168434
ENSG00000260782	4.1713274794860495e-11	3.822144751199676
ENSG00000227939	4.171327479486079e-11	7.415984167981359
ENSG00000145808	4.171327479486079e-11	4.313362409129646
ENSG00000168843	4.171327479486079e-11	6.36394334208741
ENSG00000204361	4.3621708306891294e-11	4.27264736157016
ENSG00000158321	4.3621708306891294e-11	6.191162236877592
ENSG00000234684	4.3621708306891294e-11	8.001036439744771
ENSG00000197858	4.362170830689145e-11	8.896762294795762
ENSG00000119242	4.362170830689145e-11	8.438185824137312
ENSG00000273388	4.3621708306892063e-11	3.953607043820304
ENSG00000082458	4.3621708306892063e-11	8.562494571632532
ENSG00000139631	4.3621708306892063e-11	8.717726468210587
ENSG00000137877	4.56155972987756e-11	8.324313683189203
ENSG00000085719	4.561559729877593e-11	8.900819089927607
ENSG00000079689	4.561559729877593e-11	3.809059922894799
ENSG00000134508	4.561559729877593e-11	8.503094546246844
ENSG00000181045	4.561559729877593e-11	8.50462575821878
ENSG00000141002	4.561559729877593e-11	8.860251138609149
ENSG00000141294	4.561559729877593e-11	6.585374538839508
ENSG00000143553	4.561559729877593e-11	8.687797690315735
ENSG00000104998	4.769868171723857e-11	8.788223197423902
ENSG00000141560	4.769868171723857e-11	8.74864961729342
ENSG00000213626	4.769868171723857e-11	7.04484495911677
ENSG00000165548	4.769868171723857e-11	8.397925232997427
ENSG00000260093	4.769868171723857e-11	3.520422538707853
ENSG00000223725	4.769868171723857e-11	5.3715580823416
ENSG00000165215	4.769868171723857e-11	5.973265387146369
ENSG00000107829	4.769868171723857e-11	8.720252051370498
ENSG00000255568	4.987486123143193e-11	4.979478166328982
ENSG00000175336	4.987486123143193e-11	4.784754168675383
ENSG00000164751	4.987486123143193e-11	8.827796777554383
ENSG00000272599	4.987486123143193e-11	5.565965594378879
ENSG00000156170	4.987486123143193e-11	8.632991300845847
ENSG00000099917	4.987486123143246e-11	8.7542376243972
ENSG00000185591	4.987486123143246e-11	8.884591909400223
ENSG00000125755	4.987486123143246e-11	8.88864870453207
ENSG00000102241	4.987486123143246e-11	8.846549541241677
ENSG00000162819	4.987486123143246e-11	8.777047183216341
ENSG00000271553	4.987486123143282e-11	7.073787627928841
ENSG00000267623	4.987486123143282e-11	4.940949035048612
ENSG00000227252	5.214820187710936e-11	5.734523517549909
ENSG00000102145	5.2148201877109736e-11	5.2384342644688315
ENSG00000260618	5.2148201877109736e-11	8.438440787664842
ENSG00000261597	5.2148201877110104e-11	8.601328744102567
ENSG00000006453	5.2148201877110104e-11	6.33811112523191
ENSG00000169242	5.2148201877110104e-11	6.55511261276662
ENSG00000181218	5.2148201877110104e-11	5.945940755005293
ENSG00000222808	5.2148201877110104e-11	5.951201919505547
ENSG00000226957	5.2148201877110104e-11	2.882622564632895
ENSG00000174485	5.45229429694192e-11	8.838435950977985
ENSG00000128191	5.45229429694192e-11	8.660394495580789
ENSG00000136383	5.45229429694192e-11	7.847325742478595
ENSG00000121068	5.45229429694192e-11	4.398799824616606
ENSG00000259660	5.452294296941959e-11	5.483117920222872
ENSG00000198612	5.452294296941959e-11	8.78010960716021
ENSG00000169253	5.452294296941959e-11	4.529799481873661
ENSG00000146463	5.452294296941959e-11	8.79128562136777
ENSG00000253347	5.452294296941959e-11	3.5343422634095742
ENSG00000079974	5.452294296941959e-11	8.514067993577914
ENSG00000119608	5.452294296941978e-11	6.493796438881379
ENSG00000117215	5.7003504294854646e-11	7.492442587940863
ENSG00000131778	5.7003504294854646e-11	8.777584024000298
ENSG00000236841	5.7003504294854646e-11	3.5882896373552478
ENSG00000099139	5.7003504294854646e-11	6.148448168820698
ENSG00000174606	5.7003504294855254e-11	8.823739982422536
ENSG00000117593	5.7003504294855254e-11	8.724845687286303
ENSG00000121101	5.7003504294855254e-11	7.9003787708712805
ENSG00000145287	5.7003504294855254e-11	8.830322360714293
ENSG00000066027	5.7003504294855254e-11	8.818151975318758
ENSG00000213516	5.7003504294855254e-11	8.567343171075866
ENSG00000147234	5.700350429485566e-11	6.974862597093122
ENSG00000109118	5.700350429485566e-11	8.843487117297808
ENSG00000121900	5.700350429485566e-11	6.361821064587471
ENSG00000246528	5.959449359328605e-11	8.015767772563533
ENSG00000132915	5.959449359328647e-11	4.3116686224169865
ENSG00000260063	5.95944935932871e-11	6.217359508635578
ENSG00000258449	5.95944935932871e-11	5.277593999283006
ENSG00000002834	5.95944935932871e-11	8.872421524004686
ENSG00000100097	5.95944935932871e-11	8.904875885059452
ENSG00000167632	5.95944935932871e-11	8.719257680182523
ENSG00000148450	5.95944935932871e-11	8.455741649760137
ENSG00000147799	5.95944935932871e-11	7.550328500237395
ENSG00000143674	6.230071434140667e-11	8.545730550321194
ENSG00000160087	6.230071434140667e-11	8.672564880976328
ENSG00000196683	6.230071434140667e-11	8.908932680191299
ENSG00000203836	6.230071434140689e-11	5.759601669435802
ENSG00000183283	6.230071434140689e-11	8.921103065586836
ENSG00000196208	6.230071434140689e-11	7.548123509449546
ENSG00000269997	6.230071434140689e-11	4.08782833925212
ENSG00000078246	6.230071434140689e-11	8.34885702085677
ENSG00000143368	6.512717384936888e-11	8.79381120452768
ENSG00000107242	6.512717384936888e-11	8.892705499663915
ENSG00000241644	6.512717384936888e-11	6.374307531525736
ENSG00000010810	6.512717384936888e-11	8.383555087815022
ENSG00000116406	6.512717384936888e-11	8.884591909400223
ENSG00000198625	6.512717384936888e-11	8.896762294795762
ENSG00000099385	6.512717384936888e-11	8.019490293787912
ENSG00000178607	6.512717384936888e-11	8.941387041246065
ENSG00000178585	6.807909168282113e-11	8.20678988086223
ENSG00000160051	6.807909168282113e-11	7.689242657565686
ENSG00000149571	6.807909168282137e-11	4.288516534586182
ENSG00000227431	6.807909168282137e-11	4.1698261604206035
ENSG00000262001	6.807909168282234e-11	4.1202079508910625
ENSG00000128228	7.116190842301981e-11	8.876478319136533
ENSG00000125885	7.116190842301981e-11	8.68879206150371
ENSG00000255112	7.116190842302031e-11	8.704024870843115
ENSG00000273107	7.116190842302031e-11	4.8466504943789825
ENSG00000116161	7.116190842302031e-11	8.82320314163858
ENSG00000227895	7.116190842302031e-11	5.3105323750581
ENSG00000146094	7.116190842302031e-11	8.917046270454989
ENSG00000204673	7.438129477815115e-11	8.767939221764673
ENSG00000157873	7.438129477815168e-11	8.86277672176906
ENSG00000267373	7.438129477815168e-11	4.137414773850334
ENSG00000185112	7.438129477815168e-11	7.686057311971454
ENSG00000198794	7.438129477815168e-11	8.925159860718681
ENSG00000204923	7.438129477815168e-11	8.38491064663936
ENSG00000116652	7.438129477815168e-11	6.312353639961924
ENSG00000204311	7.774316105953323e-11	8.037556046465804
ENSG00000128641	7.774316105953323e-11	8.49097099165517
ENSG00000008735	7.774316105953323e-11	6.512496755764592
ENSG00000172943	7.774316105953323e-11	8.806975961111196
ENSG00000260589	7.774316105953323e-11	5.361144564277914
ENSG00000230790	7.774316105953323e-11	4.831197323062094
ENSG00000100060	7.774316105953378e-11	8.869359100060818
ENSG00000130985	7.774316105953378e-11	8.917046270454989
ENSG00000135632	8.125366703681672e-11	8.755231995585177
ENSG00000183128	8.125366703681672e-11	4.587113592719381
ENSG00000187535	8.125366703681787e-11	8.600000099007122
ENSG00000228702	8.125366703681787e-11	3.7177983540536945
ENSG00000185189	8.125366703681815e-11	8.723314475314366
ENSG00000090273	8.491923218690686e-11	8.836904739006052
ENSG00000134709	8.491923218690716e-11	8.789015001735388
ENSG00000143537	8.491923218690716e-11	8.790748780583813
ENSG00000112029	8.491923218690716e-11	8.414100016873768
ENSG00000197992	8.491923218690716e-11	4.4571756883974825
ENSG00000165138	8.491923218690716e-11	8.840961534137898
ENSG00000185278	8.491923218690716e-11	8.605588106110904
ENSG00000197746	8.491923218690716e-11	8.941387041246065
ENSG00000143507	8.491923218690837e-11	8.691854485447578
ENSG00000250156	8.491923218690837e-11	4.044805944727624
ENSG00000136699	8.491923218690837e-11	8.807512801895154
ENSG00000068383	8.491923218690837e-11	8.288999465067059
ENSG00000138326	8.874654635180583e-11	8.93733024611422
ENSG00000166143	8.874654635180583e-11	6.627193590526417
ENSG00000226221	8.874654635180583e-11	7.631261835997822
ENSG00000135953	8.874654635180616e-11	8.660394495580789
ENSG00000091651	8.874654635180616e-11	7.901816321235491
ENSG00000104381	8.874654635180616e-11	7.812868622666275
ENSG00000132792	8.874654635180616e-11	8.658863283608856
ENSG00000162840	8.874654635180679e-11	4.625224362967316
ENSG00000204536	8.874654635180679e-11	8.661186299892275
ENSG00000251478	8.874654635180679e-11	2.8061365901116426
ENSG00000118804	9.274258082120451e-11	7.820067152121925
ENSG00000073111	9.274258082120451e-11	8.70348803005916
ENSG00000173812	9.274258082120517e-11	8.941387041246065
ENSG00000146828	9.274258082120517e-11	8.804450377951285
ENSG00000163995	9.274258082120583e-11	5.354807113006737
ENSG00000269934	9.274258082120583e-11	4.8779335322687105
ENSG00000172361	9.274258082120583e-11	6.736006707080334
ENSG00000131171	9.69145998561977e-11	8.864307933740994
ENSG00000270638	9.691459985619838e-11	4.468347022230264
ENSG00000233871	9.691459985619838e-11	1.5575431526020682
ENSG00000248564	9.691459985619942e-11	3.1071663528432003
ENSG00000268496	9.691459985619942e-11	3.914827753343774
ENSG00000182551	1.0127017267114201e-10	8.880535114268378
ENSG00000197063	1.0127017267114201e-10	8.709612877946897
ENSG00000255992	1.0127017267114201e-10	5.445055082147245
ENSG00000073060	1.0127017267114201e-10	8.74612403413351
ENSG00000111530	1.0127017267114201e-10	8.868364728872839
ENSG00000226104	1.0127017267114201e-10	2.9548823427627386
ENSG00000101489	1.0127017267114201e-10	5.222168696438728
ENSG00000121039	1.0581718589126974e-10	8.10802729275697
ENSG00000166908	1.0581718589126974e-10	8.742067239001663
ENSG00000181982	1.0581718589126974e-10	8.645161686241385
ENSG00000185483	1.0581718589127049e-10	5.669500377382142
ENSG00000139719	1.0581718589127124e-10	8.328167911444558
ENSG00000257526	1.1056385650437635e-10	3.525277693941871
ENSG00000167508	1.1056385650437753e-10	8.684735266371867
ENSG00000104936	1.1056385650437753e-10	8.532028952953722
ENSG00000167178	1.1056385650437753e-10	6.416499476893613
ENSG00000153347	1.1056385650437753e-10	5.507088046413926
ENSG00000116691	1.1056385650437753e-10	8.633528141629803
ENSG00000166104	1.1056385650437753e-10	5.641567282934139
ENSG00000238153	1.1056385650437831e-10	4.640345865774679
ENSG00000172382	1.1056385650437831e-10	6.7245364931065605
ENSG00000198034	1.1551874532552616e-10	8.941387041246065
ENSG00000176387	1.1551874532552658e-10	5.8190072051608475
ENSG00000129214	1.1551874532552658e-10	4.836232774772096
ENSG00000269425	1.1551874532552658e-10	4.206448841048462
ENSG00000263753	1.1551874532552822e-10	8.778578395188276
ENSG00000129595	1.1551874532552822e-10	8.79939921163146
ENSG00000198276	1.1551874532552822e-10	8.811032756243042
ENSG00000245556	1.1551874532552822e-10	8.323319312001225
ENSG00000241352	1.1551874532552822e-10	5.526331650447709
ENSG00000271948	1.206907709944574e-10	6.927568687267197
ENSG00000260442	1.206907709944574e-10	5.0922148855195655
ENSG00000125818	1.206907709944587e-10	8.818151975318758
ENSG00000164306	1.206907709944587e-10	8.442040052392667
ENSG00000183150	1.206907709944587e-10	7.064363855764182
ENSG00000250565	1.206907709944587e-10	8.477222563483835
ENSG00000258451	1.2069077099445956e-10	2.167322323846917
ENSG00000140548	1.2069077099445956e-10	8.691854485447578
ENSG00000109705	1.2069077099445956e-10	6.498563747511273
ENSG00000232633	1.2608922452609257e-10	4.942254619530842
ENSG00000163795	1.2608922452609257e-10	8.659400124392812
ENSG00000109475	1.2608922452609257e-10	8.941387041246065
ENSG00000103544	1.2608922452609392e-10	8.76893359295265
ENSG00000111786	1.2608922452609392e-10	8.874947107164598
ENSG00000130638	1.2608922452609392e-10	8.850606336373524
ENSG00000134453	1.2608922452609392e-10	8.874947107164598
ENSG00000089169	1.317237844352848e-10	8.150494631354478
ENSG00000248540	1.317237844352848e-10	5.316045072303484
ENSG00000146276	1.317237844352848e-10	5.721572261551592
ENSG00000258393	1.317237844352848e-10	2.964177933158803
ENSG00000269996	1.3172378443528573e-10	7.936823179179065
ENSG00000182287	1.3172378443528573e-10	8.850606336373524
ENSG00000084112	1.3172378443528573e-10	8.767939221764673
ENSG00000223802	1.3172378443528573e-10	3.5566037565402646
ENSG00000179832	1.3172378443528573e-10	8.5315714225497
ENSG00000227910	1.3172378443528573e-10	2.030237717080255
ENSG00000269071	1.3172378443528573e-10	5.202856332410603
ENSG00000103707	1.3760453245776294e-10	8.542210595973303
ENSG00000227627	1.376045324577649e-10	3.9224612241478956
ENSG00000272369	1.376045324577649e-10	6.739932028477388
ENSG00000168032	1.376045324577649e-10	5.203219254912419
ENSG00000267394	1.376045324577649e-10	4.536062417268286
ENSG00000121073	1.376045324577649e-10	8.896762294795762
ENSG00000163535	1.376045324577649e-10	8.184569559478085
ENSG00000260630	1.376045324577649e-10	8.002928839353066
ENSG00000165124	1.376045324577649e-10	5.262587080021984
ENSG00000159202	1.4374196988998803e-10	8.86277672176906
ENSG00000119669	1.4374196988998803e-10	8.684735266371867
ENSG00000070761	1.4374196988998803e-10	8.548256133481104
ENSG00000236206	1.4374196988999007e-10	4.16313558213913
ENSG00000095303	1.4374196988999007e-10	8.159404504799452
ENSG00000120709	1.4374196988999007e-10	8.868364728872839
ENSG00000107331	1.5014703457150472e-10	8.781640819132145
ENSG00000232912	1.5014703457150472e-10	6.038572678389512
ENSG00000110851	1.5014703457150578e-10	8.68879206150371
ENSG00000225135	1.5014703457150578e-10	6.687263932069562
ENSG00000155495	1.5014703457150578e-10	8.577648070592005
ENSG00000272267	1.5014703457150578e-10	6.222782299666808
ENSG00000166747	1.5014703457150578e-10	8.880535114268378
ENSG00000172053	1.5683111853424587e-10	8.912989475323146
ENSG00000138376	1.5683111853424755e-10	8.590892137555453
ENSG00000109381	1.5683111853424755e-10	8.781640819132145
ENSG00000185386	1.5683111853424866e-10	8.633985672033823
ENSG00000111581	1.6380608634410835e-10	8.758831260313002
ENSG00000178035	1.6380608634410835e-10	8.900819089927607
ENSG00000255991	1.6380608634410835e-10	2.658077941878245
ENSG00000182197	1.6380608634410835e-10	8.764876797820804
ENSG00000092978	1.6380608634410835e-10	8.64363047426945
ENSG00000188015	1.6380608634410835e-10	3.0513165367379287
ENSG00000157514	1.6380608634410952e-10	8.945443836377912
ENSG00000178162	1.6380608634410952e-10	6.210599076382209
ENSG00000068650	1.6380608634410952e-10	8.690780803879667
ENSG00000164142	1.6380608634410952e-10	7.788815294978804
ENSG00000148498	1.6380608634410952e-10	8.190332905267429
ENSG00000085999	1.6380608634410952e-10	7.766849937122191
ENSG00000064490	1.6380608634410952e-10	8.734948019925948
ENSG00000143621	1.6380608634410952e-10	8.908932680191299
ENSG00000090615	1.6380608634411127e-10	8.904875885059452
ENSG00000125945	1.7108429416107117e-10	8.23912098542044
ENSG00000106785	1.7108429416107117e-10	8.758294419529046
ENSG00000185662	1.710842941610718e-10	5.377959632484828
ENSG00000205710	1.71084294161073e-10	7.813032809273324
ENSG00000151164	1.71084294161073e-10	6.20179543769017
ENSG00000230555	1.71084294161073e-10	7.123530816395978
ENSG00000184445	1.71084294161073e-10	8.925159860718681
ENSG00000126088	1.71084294161073e-10	8.76334558584887
ENSG00000257496	1.7867860954509275e-10	5.72270409532692
ENSG00000253476	1.7867860954509338e-10	4.528407511143759
ENSG00000146950	1.7867860954509338e-10	2.783389839546628
ENSG00000139318	1.7867860954509338e-10	8.917046270454989
ENSG00000250462	1.7867860954509338e-10	8.248530741203504
ENSG00000068878	1.7867860954509338e-10	8.858719926637214
ENSG00000174514	1.7867860954509338e-10	6.945013920444583
ENSG00000264769	1.7867860954509338e-10	5.821982042634311
ENSG00000266308	1.7867860954509338e-10	4.025265833712912
ENSG00000271590	1.7867860954509338e-10	4.976458470826473
ENSG00000111328	1.7867860954509338e-10	8.146913861878044
ENSG00000213398	1.7867860954509338e-10	8.277365920455479
ENSG00000169621	1.7867860954509338e-10	8.058508569939965
ENSG00000270504	1.8660243203599163e-10	4.601152981323137
ENSG00000005302	1.8660243203599163e-10	8.884591909400223
ENSG00000168172	1.8660243203599294e-10	8.7542376243972
ENSG00000166455	1.8660243203599294e-10	5.800991109215009
ENSG00000168216	1.8660243203599294e-10	8.864307933740994
[truncated: 4,799 more rows]
