# Supplementary material for: Machine learning predicts treatment sensitivity in multiple myeloma based on molecular and clinical information coupled with drug response
Source: PLoS One. 2021 Jul 28;16(7):e0254596. doi: 10.1371/journal.pone.0254596 (PMC8318243; doi:10.1371/journal.pone.0254596)
Supplement: S1 File — (ZIP) [file pone.0254596.s004.zip › Supplementary Material 1/hyperdiploid_flag/selected_genes_experiment_2.csv]

gene	pvalue	entropy
ENSG00000188004	1.1027240358257186e-41	6.0627004655019
ENSG00000119280	6.583303618575749e-40	8.119581526988618
ENSG00000247746	3.077930647733797e-39	7.304010327334915
ENSG00000165801	1.6225731187452948e-37	8.741530398217707
ENSG00000225579	2.4608817505185525e-37	7.203814184184041
ENSG00000272668	7.233129981454512e-37	6.011137130178274
ENSG00000243284	5.641287264524866e-36	5.089275063846114
ENSG00000125827	1.970343116122386e-34	8.846549541241677
ENSG00000165169	4.093377161362545e-32	8.730891224794103
ENSG00000248991	1.2950725175681164e-31	6.85844745261858
ENSG00000170677	1.3979771905204076e-31	7.003131630891296
ENSG00000255815	5.497733659449537e-31	5.622849667478557
ENSG00000117308	8.023366429056578e-31	8.323319312001225
ENSG00000253982	9.330437223735653e-31	7.643582391618811
ENSG00000168264	5.635446012974799e-30	8.91145826335121
ENSG00000104611	8.172592602729749e-30	6.791271933836283
ENSG00000131773	1.2749526934062928e-29	6.638062422441281
ENSG00000002586	1.3728440491104746e-29	8.20271462253591
ENSG00000155886	2.301526251572838e-29	5.214621040361481
ENSG00000197183	3.089245289578489e-29	8.574128116244117
ENSG00000228031	3.8507385466124434e-29	5.68739740245989
ENSG00000111752	4.79817954537994e-29	7.837746234241307
ENSG00000117461	8.00509618609662e-29	8.677616047296151
ENSG00000257698	1.433346399866589e-28	8.158415699458653
ENSG00000223891	2.0601162797320243e-28	8.439514469232757
ENSG00000144591	1.0786570630569202e-27	8.89117428769198
ENSG00000105372	4.1665461292923504e-27	8.945443836377912
ENSG00000063177	4.4718623453816316e-27	8.933273450982373
ENSG00000165102	6.36479312644287e-27	8.730891224794103
ENSG00000099624	7.862299376076414e-27	8.85466313150537
ENSG00000115268	8.435340774694388e-27	8.945443836377912
ENSG00000162929	1.7008281745022122e-26	7.936725405604653
ENSG00000184083	2.411438055841034e-26	8.334495326208785
ENSG00000178982	2.971893734642177e-26	8.908932680191299
ENSG00000148303	3.415463293770692e-26	8.945443836377912
ENSG00000175197	3.661265858691108e-26	8.682209683211953
ENSG00000171792	4.20669954030859e-26	8.603520053355014
ENSG00000114631	5.948501214360573e-26	7.975489053075367
ENSG00000256733	6.830778059764763e-26	4.474052660959129
ENSG00000164181	1.5608466921669588e-25	8.771996016896516
ENSG00000185905	2.5207899189583683e-25	8.892705499663915
ENSG00000140474	3.3121157116280264e-25	8.929216655850528
ENSG00000174444	7.483661925243599e-25	8.945443836377912
ENSG00000129757	8.007554823859231e-25	7.9066296432947265
ENSG00000070081	1.2007236735515543e-24	8.925159860718681
ENSG00000173218	1.2844139981384649e-24	7.090421074497675
ENSG00000176399	1.9226726950349515e-24	6.619493576097394
ENSG00000111445	1.9226726950349515e-24	8.46737519437172
ENSG00000080947	2.056096583604792e-24	7.513905323163239
ENSG00000226833	2.1986898824425115e-24	4.811778758498915
ENSG00000162004	4.0128441554469075e-24	8.393561077687005
ENSG00000272899	5.59749158096173e-24	7.866431243267832
ENSG00000180447	5.982030476286117e-24	7.388482080637705
ENSG00000179520	6.831340093021923e-24	5.099857869741654
ENSG00000154358	8.334109229954929e-24	8.765871169008783
ENSG00000255086	1.0163734059147816e-23	3.527307052137943
ENSG00000143624	1.0857986281257295e-23	8.900819089927607
ENSG00000075073	1.5099548893871455e-23	6.986913096468409
ENSG00000227097	1.9643431961066472e-23	8.876478319136533
ENSG00000053371	2.2399480512880035e-23	8.495975327171132
ENSG00000167658	2.3917826247103924e-23	8.945443836377912
ENSG00000186153	2.5538052802742834e-23	8.456938587824608
ENSG00000111666	2.5538052802742834e-23	8.666976873872548
ENSG00000125841	3.317991076557543e-23	8.212679682297402
ENSG00000142541	3.317991076557543e-23	8.945443836377912
ENSG00000214870	3.5420350650902606e-23	7.117021897943824
ENSG00000232533	4.036036475918001e-23	6.852269008427823
ENSG00000118705	4.907674774350245e-23	8.941387041246065
ENSG00000094631	5.58986266843378e-23	8.844023958081767
ENSG00000159556	6.36584055399694e-23	8.096721025398928
ENSG00000156384	6.792920568915758e-23	8.215237745033388
ENSG00000151287	6.792920568915903e-23	7.698106903832269
ENSG00000188959	7.734015478706297e-23	5.37116581448049
ENSG00000173207	8.251877226423734e-23	8.607656158866794
ENSG00000157625	8.804055920664735e-23	8.71366967307874
ENSG00000197016	8.804055920664735e-23	6.771465338632952
ENSG00000113272	1.216375519647331e-22	8.710607249134874
ENSG00000147100	1.383878042522363e-22	5.269482970166668
ENSG00000107816	1.3838780425223924e-22	8.593954561499322
ENSG00000105373	1.4760000184473442e-22	8.93733024611422
ENSG00000233585	1.7903827224443561e-22	5.453393779514066
ENSG00000198353	2.3147865871482123e-22	5.253474370486827
ENSG00000179820	2.9908391416944077e-22	8.573925549367623
ENSG00000133872	3.18837477569866e-22	8.925159860718681
ENSG00000182220	3.18837477569866e-22	8.860251138609149
ENSG00000114423	3.3988186077691653e-22	8.54978734545304
ENSG00000105855	3.623004918302599e-22	7.6817508046972245
ENSG00000219665	3.861821300706404e-22	8.294050631386883
ENSG00000102158	3.861821300706459e-22	8.908932680191299
ENSG00000204060	4.387181633002758e-22	4.62800146985719
ENSG00000102316	4.675798702870444e-22	8.879003902296445
ENSG00000105173	4.983199922022213e-22	8.708081665974962
ENSG00000107745	5.31059435771794e-22	8.685272107155821
ENSG00000171759	6.426011048804989e-22	6.735313462683735
ENSG00000177917	6.847082196694765e-22	8.65480648847701
ENSG00000081913	8.822364007268542e-22	7.586425757674577
ENSG00000271133	8.822364007268542e-22	7.643741565422975
ENSG00000163040	8.822364007268542e-22	5.665651929297904
ENSG00000163362	8.822364007268542e-22	7.7975478545985775
ENSG00000187824	9.398544774150956e-22	8.363016148628262
ENSG00000114391	1.1360080876291982e-21	8.941387041246065
ENSG00000172456	1.210002646578161e-21	7.900821950047512
ENSG00000121797	1.4618233456303604e-21	8.2950973992259
ENSG00000147400	1.4618233456303916e-21	8.671033669004395
ENSG00000172365	1.8798594630754873e-21	3.574999711346323
ENSG00000204628	2.1312505578592934e-21	8.941387041246065
ENSG00000038002	2.1312505578592934e-21	8.879003902296445
ENSG00000188825	2.2691465446079484e-21	7.041285984575928
ENSG00000052126	2.4158662792404596e-21	7.194981477230617
ENSG00000102054	2.571967956370765e-21	8.866833516900904
ENSG00000102871	2.738044667345153e-21	8.82067755847867
ENSG00000255760	2.9147265553721263e-21	5.936167177365571
ENSG00000230131	3.102683102071066e-21	6.129170284347468
ENSG00000109046	3.5153094929933294e-21	8.856194343477304
ENSG00000251249	3.7415375728265855e-21	4.576778982516886
ENSG00000122787	3.982162408875575e-21	7.598254154815669
ENSG00000185950	4.238089653464058e-21	7.684380041740755
ENSG00000072195	4.238089653464118e-21	6.6131273881752115
ENSG00000076662	4.510281253805316e-21	8.93733024611422
ENSG00000100266	5.107607732082464e-21	8.590892137555453
ENSG00000165891	5.78309999534143e-21	8.303545263397059
ENSG00000160691	6.153266930338294e-21	8.925159860718681
ENSG00000198937	6.546861034906087e-21	8.664451290712634
ENSG00000144589	6.965347747215002e-21	8.702493658871182
ENSG00000130159	7.410283072203174e-21	8.755768836369135
ENSG00000245008	7.883319109203152e-21	6.573623857215039
ENSG00000228323	9.48911946588893e-21	5.926185107119195
ENSG00000144040	9.48911946588893e-21	8.619289703478376
ENSG00000249184	1.0093213912085305e-20	6.559545226913009
ENSG00000180573	1.1417829286755077e-20	8.896762294795762
ENSG00000128165	1.1417829286755077e-20	8.82067755847867
ENSG00000130255	1.214322521693933e-20	8.941387041246065
ENSG00000104219	1.2143225216939589e-20	8.81409518018691
ENSG00000165171	1.460425627945106e-20	6.296423176984887
ENSG00000078061	1.5529561922435617e-20	8.849075124401589
ENSG00000103253	1.5529561922435836e-20	8.473165768351992
ENSG00000247735	1.6512821176885722e-20	5.551058977526643
ENSG00000233927	1.6512821176885722e-20	8.933273450982373
ENSG00000148484	1.6512821176885722e-20	8.818151975318758
ENSG00000143195	1.755762077606698e-20	6.099033749968681
ENSG00000168159	1.8667766714528363e-20	8.879003902296445
ENSG00000130810	1.8667766714528363e-20	7.662277192807887
ENSG00000081760	1.9847297481639313e-20	8.68879206150371
ENSG00000177628	1.9847297481639313e-20	8.860251138609149
ENSG00000241741	1.9847297481639313e-20	6.753487450938002
ENSG00000100206	1.9847297481639313e-20	6.269230658219021
ENSG00000196562	2.2431914898209346e-20	8.897756665983739
ENSG00000137154	2.2431914898209665e-20	8.945443836377912
ENSG00000260625	2.3846371417457325e-20	6.254945098521293
ENSG00000229766	2.534898491961031e-20	6.039461683144456
ENSG00000251405	2.534898491961031e-20	7.018866315848726
ENSG00000086619	2.6945184135753383e-20	8.880535114268378
ENSG00000143578	2.864072796267536e-20	8.52743531703792
ENSG00000261418	3.044172528546426e-20	8.54419933834926
ENSG00000104852	3.044172528546426e-20	8.933273450982373
ENSG00000006756	3.235465597436532e-20	6.316569024419104
ENSG00000175806	3.438639312452645e-20	8.403126569542698
ENSG00000120280	3.654422661115691e-20	8.676876639635704
ENSG00000178741	3.8835888036848745e-20	8.904875885059452
ENSG00000134698	3.8835888036848745e-20	8.717726468210587
ENSG00000105640	3.8835888036848745e-20	8.941387041246065
ENSG00000131188	4.126957715216999e-20	8.39654419125094
ENSG00000141736	4.951242957897285e-20	7.9658808423824965
ENSG00000102271	4.951242957897355e-20	4.144625939144639
ENSG00000221890	5.589186722664135e-20	4.128162275151022
ENSG00000137818	6.308298778641227e-20	8.945443836377912
ENSG00000177731	6.308298778641361e-20	8.907401468219364
ENSG00000124795	6.701430887657547e-20	8.220133175280582
ENSG00000167614	6.701430887657547e-20	7.07001760620821
ENSG00000123989	7.118773010919353e-20	8.933273450982373
ENSG00000152422	7.118773010919353e-20	8.766408009792737
ENSG00000131386	7.118773010919353e-20	6.243835273561399
ENSG00000230565	8.032066413944198e-20	6.827637418753897
ENSG00000179456	8.531233606419629e-20	8.555375352556819
ENSG00000163673	8.531233606419629e-20	4.331669696264556
ENSG00000229638	9.061053429122473e-20	8.51174497729449
ENSG00000136942	9.623385026936027e-20	8.941387041246065
ENSG00000208028	9.623385026936027e-20	7.542300121047011
ENSG00000088298	9.623385026936027e-20	8.866833516900904
ENSG00000166348	1.0853583325598237e-19	8.397335995562427
ENSG00000144026	1.0853583325598237e-19	8.658863283608856
ENSG00000000460	1.0853583325598237e-19	7.9661627196389215
ENSG00000080839	1.0853583325598237e-19	8.5949489326873
ENSG00000167186	1.299596166934664e-19	8.277215750230026
ENSG00000105426	1.3799122652017491e-19	7.296710065894401
ENSG00000259514	1.3799122652017491e-19	6.730663729320297
ENSG00000141441	1.4651322960337923e-19	8.241915883335674
ENSG00000179299	1.5555519591828188e-19	7.361647183789924
ENSG00000147003	1.5555519591828188e-19	5.46014592821868
ENSG00000242071	1.753262017356346e-19	8.3182681456814
ENSG00000244165	1.8612360084335214e-19	8.25613997025931
ENSG00000140750	1.9757790740963698e-19	8.515344242022318
ENSG00000182742	1.975779074096412e-19	7.133335169584901
ENSG00000166268	2.226174446534912e-19	6.687103857429198
ENSG00000058404	2.226174446534912e-19	7.078627747068878
ENSG00000198960	2.226174446534944e-19	8.50317385662678
ENSG00000086598	2.362887636227969e-19	8.933273450982373
ENSG00000166562	2.362887636227969e-19	8.925159860718681
ENSG00000120805	2.507894483294077e-19	8.864307933740994
ENSG00000119906	2.5078944832941125e-19	8.744592822161575
ENSG00000146066	2.6616917842470254e-19	8.835910367818073
ENSG00000260219	2.6616917842470254e-19	6.631043874860149
ENSG00000115649	2.824805705656347e-19	8.834379155846138
ENSG00000196668	2.9977934969384728e-19	7.344619878456251
ENSG00000131725	3.58207759782164e-19	8.641104891109538
ENSG00000243276	3.58207759782164e-19	7.072494838188717
ENSG00000101997	4.03275720592858e-19	8.57213937386816
ENSG00000264920	4.278672931341915e-19	7.446775275187022
ENSG00000058056	4.278672931341915e-19	8.500568963086934
ENSG00000110002	4.278672931341915e-19	8.735484860709903
ENSG00000149972	4.815817916504983e-19	8.805981589923219
ENSG00000242021	4.815817916504983e-19	5.4231010511579525
ENSG00000188419	4.815817916504983e-19	8.665445661900613
ENSG00000094804	4.815817916505051e-19	8.619087136601884
ENSG00000160062	5.108860132333966e-19	7.674468189897702
ENSG00000138172	5.419513238781074e-19	8.014858612448863
ENSG00000183023	5.748822025690423e-19	8.447883023023978
ENSG00000125459	5.748822025690423e-19	8.747118405321485
ENSG00000164587	6.467895127310357e-19	8.941387041246065
ENSG00000153179	6.860069141533397e-19	8.593954561499322
ENSG00000111859	6.860069141533397e-19	8.884591909400223
ENSG00000126768	7.275725910425244e-19	8.733953648737971
ENSG00000198380	7.275725910425244e-19	8.89117428769198
ENSG00000049769	7.716253392338026e-19	8.007574871919907
ENSG00000160293	7.716253392338026e-19	8.151578357639364
ENSG00000177283	7.716253392338026e-19	5.346339092190356
ENSG00000162244	8.183120482652831e-19	8.93733024611422
ENSG00000143603	8.6778816678075e-19	8.895231082823827
ENSG00000182050	8.677881667807684e-19	7.114516229210594
ENSG00000101577	8.677881667807684e-19	8.533560164925657
ENSG00000158716	1.0346463760263958e-18	8.423005411448946
ENSG00000136631	1.0970236089071964e-18	8.73954165584175
ENSG00000231327	1.0970236089071964e-18	6.0412032896891255
ENSG00000243926	1.163114101044603e-18	5.61135446935228
ENSG00000175395	1.233136013776906e-18	8.284942669935214
ENSG00000112531	1.3859106874360025e-18	8.872421524004686
ENSG00000173171	1.5573590861061581e-18	8.500111432682912
ENSG00000232346	1.650779207977105e-18	7.358292438521947
ENSG00000261400	1.6507792079771402e-18	3.382945217668513
ENSG00000273382	1.6507792079771402e-18	6.1797218164741965
ENSG00000242247	1.6507792079771402e-18	8.88864870453207
ENSG00000155792	1.7497319942167122e-18	8.856194343477304
ENSG00000166428	1.8545407888259755e-18	7.735841911812245
ENSG00000235670	1.9655475742060337e-18	4.063878161828692
ENSG00000149273	2.4791076093559963e-18	8.945443836377912
ENSG00000213442	2.4791076093560317e-18	8.52677521975741
ENSG00000102007	2.6269639759645775e-18	8.880535114268378
ENSG00000104626	2.6269639759645775e-18	8.388764874894715
ENSG00000158714	3.12481432045244e-18	6.472423866371843
ENSG00000240298	3.3106419209387186e-18	5.659175602301698
ENSG00000258920	3.3106419209387186e-18	7.934886833454149
ENSG00000100373	3.3106419209387656e-18	3.9951432303831065
ENSG00000063660	3.507377547150993e-18	7.356327725187645
ENSG00000179899	3.507377547150993e-18	5.193967941635543
ENSG00000166321	3.936135800177215e-18	7.890969015088219
ENSG00000232070	3.936135800177271e-18	5.219779444641625
ENSG00000168556	4.169532104728418e-18	8.454413004664696
ENSG00000221983	4.169532104728566e-18	8.93733024611422
ENSG00000186056	4.416587963331236e-18	8.420761705545459
ENSG00000151208	4.416587963331236e-18	8.511999940822024
ENSG00000100994	4.416587963331236e-18	8.892705499663915
ENSG00000205664	4.416587963331236e-18	7.969631731216266
ENSG00000197647	4.678092022846944e-18	7.961243260350074
ENSG00000254343	4.678092022846944e-18	8.288312454057653
ENSG00000124357	5.2478263255737235e-18	8.846549541241677
ENSG00000183386	5.247826325573835e-18	6.596215256369232
ENSG00000149548	5.5578685503907886e-18	7.264313825554071
ENSG00000109685	5.5578685503907886e-18	8.860251138609149
ENSG00000136758	5.885988401091196e-18	8.904875885059452
ENSG00000040341	5.885988401091196e-18	8.699431234927314
ENSG00000236204	6.233225613224959e-18	6.481130340626316
ENSG00000101868	6.6006788783209326e-18	8.576653699404027
ENSG00000246090	7.400943057381412e-18	8.076364736013693
ENSG00000230516	7.400943057381517e-18	3.2466592886049015
ENSG00000260660	7.836276694244413e-18	6.376008690061166
ENSG00000095002	7.836276694244524e-18	8.624138302921708
ENSG00000134490	8.296879363182597e-18	8.228534208647877
ENSG00000139644	8.784197716721381e-18	8.933273450982373
ENSG00000156427	8.784197716721381e-18	5.779988516063497
ENSG00000108107	8.784197716721381e-18	8.93733024611422
ENSG00000071205	8.784197716721506e-18	7.073737632413841
ENSG00000234771	9.299760048201104e-18	8.675627304920196
ENSG00000198056	9.299760048201236e-18	8.375063277527245
ENSG00000146147	9.845180830706387e-18	6.591586967172456
ENSG00000213862	9.845180830706528e-18	6.7022633737301325
ENSG00000144354	9.845180830706528e-18	5.453950029696486
ENSG00000118197	1.0422165504431085e-17	8.730891224794103
ENSG00000089220	1.0422165504431085e-17	8.912989475323146
ENSG00000135404	1.0422165504431085e-17	8.933273450982373
ENSG00000160055	1.0422165504431085e-17	8.199599801941
ENSG00000117242	1.0422165504431234e-17	7.92174755979278
ENSG00000104738	1.103251552585441e-17	8.713132832294786
ENSG00000182185	1.103251552585441e-17	7.43569325743338
ENSG00000162878	1.1678133692813448e-17	4.983773839069502
ENSG00000090581	1.1678133692813448e-17	8.821671929666646
ENSG00000204219	1.1678133692813448e-17	6.819171417020752
ENSG00000197180	1.1678133692813448e-17	6.8170673395228665
ENSG00000116497	1.2361029760303672e-17	8.858719926637214
ENSG00000261739	1.2361029760303672e-17	8.694380068607492
ENSG00000101310	1.2361029760303672e-17	8.908932680191299
ENSG00000232995	1.2361029760303672e-17	7.088075330077087
ENSG00000116852	1.3083326362619228e-17	8.819683187290691
ENSG00000203761	1.3083326362619692e-17	7.913981140783851
ENSG00000175505	1.3847265258271021e-17	7.324967297621953
ENSG00000247982	1.3847265258271021e-17	8.178576418621324
ENSG00000253986	1.4655213914984576e-17	5.032495254509865
ENSG00000233379	1.5509672453002966e-17	5.120448784693992
ENSG00000204396	1.5509672453003185e-17	8.699431234927314
ENSG00000119979	1.641328096585695e-17	8.627940134526023
ENSG00000171425	1.736882723879573e-17	8.692848856635557
ENSG00000166896	1.736882723879573e-17	8.171484113274504
ENSG00000134779	1.736882723879573e-17	8.672028040192371
ENSG00000170899	1.944767192976434e-17	8.385702450950847
ENSG00000269696	1.944767192976434e-17	4.229888712920134
ENSG00000147475	1.9447671929764755e-17	8.786691985451967
ENSG00000273002	1.9447671929764755e-17	6.957251864986352
ENSG00000144036	2.0577359842707013e-17	8.385447487423317
ENSG00000144567	2.0577359842707013e-17	8.866833516900904
ENSG00000166816	2.0577359842707013e-17	8.299233504737682
ENSG00000133195	2.0577359842707013e-17	8.69210944897511
ENSG00000235169	2.1771783081890345e-17	7.214837260126998
ENSG00000120256	2.303459913679939e-17	8.291401791730415
ENSG00000111602	2.436966912106947e-17	8.796336787687592
ENSG00000233762	2.436966912106947e-17	7.943387094276346
ENSG00000228933	2.5781068936006242e-17	5.35685362459625
ENSG00000230207	2.5781068936006242e-17	7.201973963028683
ENSG00000249348	2.727310103636841e-17	7.690732721229025
ENSG00000040199	3.0517479747529374e-17	8.804450377951285
ENSG00000162836	3.0517479747529374e-17	8.677616047296151
ENSG00000159259	3.0517479747529374e-17	7.879237696902227
ENSG00000169239	3.0517479747529374e-17	8.241364691323927
ENSG00000008513	3.227967900968541e-17	8.727828800850236
ENSG00000188846	3.227967900968541e-17	8.941387041246065
ENSG00000117411	3.227967900968541e-17	8.739004815057795
ENSG00000184381	3.414224414244996e-17	8.776052812028363
ENSG00000146904	3.414224414244996e-17	5.4102856567164475
ENSG00000171469	3.611081026617425e-17	8.747655246105444
ENSG00000104765	3.611081026617425e-17	8.81409518018691
ENSG00000227372	3.819132420763165e-17	8.689786432691688
ENSG00000205078	4.271364414671343e-17	7.588888126951124
ENSG00000150967	4.5169059707007685e-17	8.876478319136533
ENSG00000136643	4.5169059707007685e-17	8.762351214660892
ENSG00000143653	4.5169059707007685e-17	8.405783859733585
ENSG00000214226	4.5169059707007685e-17	7.801038077025381
ENSG00000127946	4.5169059707007685e-17	8.436452045288888
ENSG00000145592	4.5169059707007685e-17	8.945443836377912
ENSG00000166441	4.5169059707007685e-17	8.941387041246065
ENSG00000198890	4.7763680903697866e-17	8.217070751336713
ENSG00000269988	4.7763680903697866e-17	5.1143322174403725
ENSG00000188818	4.776368090369889e-17	8.324313683189203
ENSG00000251192	5.0505286656030996e-17	7.86652901684224
ENSG00000259331	5.050528665603207e-17	2.030509570602547
ENSG00000118473	5.050528665603279e-17	5.576316984155286
ENSG00000120519	5.646273170866013e-17	8.624675143705662
ENSG00000215301	5.646273170866013e-17	8.941387041246065
ENSG00000183955	5.646273170866094e-17	8.718720839398566
ENSG00000143499	5.646273170866094e-17	8.705608479466092
ENSG00000270681	6.672165446914604e-17	7.124989186823726
ENSG00000145050	6.672165446914604e-17	8.917046270454989
ENSG00000105146	6.672165446914604e-17	6.855690916307399
ENSG00000135253	6.672165446914604e-17	8.519858567558185
ENSG00000121858	7.053419939500129e-17	8.816620763346823
ENSG00000176732	7.456156059455817e-17	6.103685127977965
ENSG00000181524	7.456156059455976e-17	8.282803757333808
ENSG00000179085	7.456156059455976e-17	8.72936001282217
ENSG00000144713	7.881566626609589e-17	8.945443836377912
ENSG00000153048	7.881566626609701e-17	8.494778389106663
ENSG00000236772	7.881566626609701e-17	4.392641924304303
ENSG00000064787	7.881566626609701e-17	8.159758695781886
ENSG00000236998	7.881566626609701e-17	5.441795798398183
ENSG00000185100	8.330909693568812e-17	6.84445333426915
ENSG00000141401	8.330909693568812e-17	8.309467544408303
ENSG00000134339	8.330909693568812e-17	4.4018553704066266
ENSG00000198342	8.330909693568812e-17	7.462446032701675
ENSG00000072778	8.805512056802533e-17	8.93733024611422
ENSG00000214717	8.805512056802533e-17	8.629471346497956
ENSG00000127920	8.805512056802658e-17	7.4785891686535075
ENSG00000105894	9.3067729535769e-17	7.266134847327514
ENSG00000137876	9.3067729535769e-17	8.908932680191299
ENSG00000267169	9.3067729535769e-17	7.536927243320825
ENSG00000221413	9.836167954409887e-17	2.1456714698729678
ENSG00000172216	9.836167954409887e-17	8.785160773480033
ENSG00000213885	9.836167954410026e-17	6.338781485334528
ENSG00000123144	9.836167954410026e-17	8.872421524004686
ENSG00000068308	1.0985669021757079e-16	8.872421524004686
ENSG00000255516	1.1609145871802228e-16	3.3016835443725188
ENSG00000239815	1.2267507716497223e-16	6.173608191133523
ENSG00000270036	1.2267507716497223e-16	4.375621888487137
ENSG00000105202	1.2267507716497223e-16	8.88864870453207
ENSG00000178922	1.2267507716497223e-16	8.632251893185401
ENSG00000218175	1.2267507716497223e-16	8.430529764277642
ENSG00000123570	1.2962677763627418e-16	6.94673066690528
ENSG00000226926	1.2962677763627418e-16	4.497974722379465
ENSG00000176371	1.2962677763627694e-16	8.463318399239872
ENSG00000224032	1.2962677763627694e-16	8.806975961111196
ENSG00000180098	1.3696683621627678e-16	8.573133745056138
ENSG00000163249	1.3696683621627678e-16	8.636053724789715
ENSG00000170540	1.447166287607883e-16	8.807512801895154
ENSG00000138814	1.5289868959067148e-16	8.816620763346823
ENSG00000069493	1.5289868959067365e-16	8.469443247127609
ENSG00000101940	1.6153677326508431e-16	8.788223197423902
ENSG00000189233	1.706559195931574e-16	8.810038385055064
ENSG00000162913	1.706559195931574e-16	6.2991860377407205
ENSG00000257543	1.706559195931574e-16	5.893641383757035
ENSG00000074054	1.706559195931574e-16	8.824734353610515
ENSG00000171735	1.706559195931574e-16	8.520852938746163
ENSG00000254615	1.706559195931574e-16	8.624340869798198
ENSG00000008086	1.8028252205086383e-16	8.03306018412441
ENSG00000236552	1.802825220508664e-16	8.733953648737971
ENSG00000120860	1.9044439977823186e-16	8.673559252164305
ENSG00000204390	1.9044439977823186e-16	7.227279728317009
ENSG00000088881	1.9044439977823186e-16	6.336594888886122
ENSG00000148824	1.9044439977823455e-16	8.125301241123372
ENSG00000145087	1.9044439977823455e-16	5.648447015743614
ENSG00000165804	1.9044439977823455e-16	8.232054162995766
ENSG00000146350	2.0117087334095315e-16	7.884137239116109
ENSG00000140451	2.01170873340956e-16	8.775515971244408
ENSG00000260521	2.1249284444973874e-16	6.034459173527175
ENSG00000008226	2.1249284444974177e-16	8.60053693979108
ENSG00000167748	2.124928444497463e-16	3.919579811779975
ENSG00000115841	2.24442879840435e-16	8.386239291734803
ENSG00000101052	2.244428798404382e-16	8.505699439786692
ENSG00000224165	2.370552995281408e-16	6.965547075586062
ENSG00000255046	2.370552995281408e-16	4.859196006006668
ENSG00000147044	2.370552995281408e-16	8.644624845457429
ENSG00000047230	2.370552995281408e-16	8.388967441771207
ENSG00000170417	2.370552995281408e-16	8.251291370815977
ENSG00000255224	2.503662696594541e-16	6.471218509167425
ENSG00000233016	2.503662696594541e-16	8.772990388084494
ENSG00000152582	2.503662696594541e-16	8.78010960716021
ENSG00000157978	2.503662696594541e-16	8.861245509797127
ENSG00000244038	2.644139001979653e-16	8.929216655850528
ENSG00000136710	2.792383476901487e-16	8.627403293742066
ENSG00000081721	2.792383476901487e-16	8.751175200453332
ENSG00000188971	2.948819233710902e-16	8.602068151763014
ENSG00000151229	3.113892068824794e-16	8.473245078731924
ENSG00000122882	3.288071658890003e-16	8.759825631500979
ENSG00000159840	3.288071658890003e-16	8.571065692300248
ENSG00000112218	3.28807165889005e-16	8.138008467302866
ENSG00000101003	3.28807165889005e-16	7.931634739981087
ENSG00000143768	3.4718528189350114e-16	6.774155148282722
ENSG00000169116	3.6657568256627306e-16	8.925159860718681
ENSG00000214612	3.665756825662783e-16	6.008763410506373
ENSG00000012174	3.870332809197609e-16	8.685272107155821
ENSG00000229278	4.086159216761356e-16	3.7689568800595485
ENSG00000173208	4.0861592167614135e-16	8.707087294786984
ENSG00000131153	4.0861592167614135e-16	7.9664516166230195
ENSG00000104205	4.313845351928539e-16	8.430864038185106
ENSG00000164346	4.313845351928539e-16	8.896762294795762
ENSG00000203930	4.313845351928539e-16	3.70523585088313
ENSG00000047365	4.3138453519286e-16	8.632454460061892
ENSG00000158828	4.554032993292957e-16	8.517332984398273
ENSG00000184164	4.554032993292957e-16	8.895231082823827
ENSG00000176894	4.554032993292957e-16	6.215174486319667
ENSG00000115875	4.554032993292957e-16	8.929216655850528
ENSG00000115966	4.807398096566203e-16	8.82067755847867
ENSG00000139352	4.807398096566271e-16	6.715013896718023
ENSG00000245954	4.807398096566271e-16	7.6559032820859905
ENSG00000272156	5.074652584330294e-16	5.67380877219626
ENSG00000164122	5.356546227875437e-16	5.971423832511343
ENSG00000204262	5.653868625772468e-16	7.848667284921336
ENSG00000116957	5.653868625772549e-16	8.590892137555453
ENSG00000149346	5.967451284063333e-16	7.206858261581523
ENSG00000251535	6.298169803188407e-16	2.8962463918673516
ENSG00000171189	6.298169803188407e-16	5.718853922290832
ENSG00000130811	6.298169803188407e-16	8.877472690324511
ENSG00000102265	6.646946177029331e-16	8.861245509797127
ENSG00000099326	6.646946177029519e-16	8.864307933740994
ENSG00000187741	7.014751209707119e-16	8.541673755189347
ENSG00000225573	7.014751209707119e-16	7.193257453794593
ENSG00000269890	7.402607056053286e-16	6.3914261604407985
ENSG00000268584	7.402607056053286e-16	6.43693304842804
ENSG00000169255	7.402607056053286e-16	6.523726280679871
ENSG00000156976	7.402607056053286e-16	8.941387041246065
ENSG00000257027	7.402607056053286e-16	7.875128505119341
ENSG00000137309	7.40260705605339e-16	8.850606336373524
ENSG00000170915	8.242832721180203e-16	6.935638542482375
ENSG00000162607	8.242832721180496e-16	8.812563968214976
ENSG00000144645	8.242832721180496e-16	8.912989475323146
ENSG00000198088	8.697528325243474e-16	8.31160645700971
ENSG00000242615	8.697528325243474e-16	5.424979457342818
ENSG00000108828	9.176932363948372e-16	8.811569597026997
ENSG00000159788	9.176932363948372e-16	8.22592931510803
ENSG00000181191	9.68236663366948e-16	8.636590565573671
ENSG00000103174	9.68236663366948e-16	8.510213765322558
ENSG00000078177	1.0215222491544704e-15	8.842492746109832
ENSG00000196867	1.0215222491544704e-15	5.683452304010192
ENSG00000242732	1.0215222491544704e-15	7.923070639041045
ENSG00000133640	1.0776964453765393e-15	3.791165528997974
ENSG00000198856	1.0776964453765393e-15	8.900819089927607
ENSG00000146263	1.1369133976666918e-15	8.522718424625563
ENSG00000222375	1.1369133976666918e-15	5.118782586867452
ENSG00000149679	1.1369133976666918e-15	8.413765742966302
ENSG00000170989	1.136913397666724e-15	6.705649942273319
ENSG00000181798	1.1993353429727382e-15	7.131321832588935
ENSG00000166200	1.1993353429727552e-15	8.870890312032751
ENSG00000153250	1.1993353429727552e-15	8.896762294795762
ENSG00000182054	1.1993353429727552e-15	8.912989475323146
ENSG00000175886	1.1993353429727552e-15	6.588594419197861
ENSG00000182899	1.2651330270030697e-15	8.941387041246065
ENSG00000057468	1.2651330270030697e-15	6.436103698621856
ENSG00000119969	1.2651330270030697e-15	8.32283486786831
ENSG00000234719	1.2651330270030697e-15	7.810979107745223
ENSG00000228903	1.3344861428217119e-15	8.537616960057504
ENSG00000250148	1.3344861428217119e-15	2.442552140711107
ENSG00000165689	1.3344861428217119e-15	8.844023958081767
ENSG00000120093	1.3344861428217119e-15	7.3120140887495
ENSG00000236914	1.407583791643259e-15	5.468628135982168
ENSG00000047346	1.4075837916432892e-15	8.933273450982373
ENSG00000131943	1.4075837916432892e-15	8.73954165584175
ENSG00000137054	1.4075837916432892e-15	8.767939221764673
ENSG00000165912	1.4846249669297371e-15	8.028900049570977
ENSG00000262468	1.4846249669297371e-15	8.028343291712055
ENSG00000219626	1.4846249669297371e-15	7.713390655942224
ENSG00000172379	1.5658190629450878e-15	8.448310841891077
ENSG00000164620	1.6513864089801514e-15	8.528306431729343
ENSG00000196998	1.6513864089801514e-15	8.770464804924583
ENSG00000169189	1.6513864089801514e-15	8.709612877946897
ENSG00000101888	1.6513864089801514e-15	8.580710494535873
ENSG00000137337	1.6513864089801514e-15	8.811032756243042
ENSG00000207954	1.6513864089801749e-15	5.870027432006168
ENSG00000258178	1.741558830517922e-15	4.266677585759365
ENSG00000173153	1.741558830517922e-15	8.831853572686226
ENSG00000120784	1.8365802386722575e-15	6.3435821789898
ENSG00000230979	1.8365802386722835e-15	7.038025557216538
ENSG00000158710	1.8365802386722835e-15	8.900819089927607
ENSG00000235663	1.8365802386722835e-15	5.046337753475702
ENSG00000196182	1.9367072492974495e-15	8.844023958081767
ENSG00000068394	1.9367072492974495e-15	8.555912193340776
ENSG00000119403	1.936707249297477e-15	8.590892137555453
ENSG00000232940	2.153371999215473e-15	6.255586146233165
ENSG00000260352	2.270492511081095e-15	5.0439541255036735
ENSG00000213513	2.3938856409223393e-15	4.0691476990521585
ENSG00000079616	2.3938856409223393e-15	8.785697614263992
ENSG00000101400	2.3938856409223393e-15	8.437191452949333
ENSG00000147536	2.3938856409223736e-15	7.346899841056301
ENSG00000107187	2.3938856409223736e-15	4.8031386837756305
ENSG00000256917	2.3938856409223736e-15	5.306218700143841
ENSG00000140688	2.523881959991599e-15	8.846549541241677
ENSG00000132704	2.523881959991599e-15	8.892705499663915
ENSG00000118816	2.523881959991599e-15	8.933273450982373
ENSG00000069329	2.523881959991599e-15	8.838435950977985
ENSG00000116885	2.660829169191537e-15	7.334111625723143
ENSG00000181544	2.660829169191537e-15	7.3179668882299165
ENSG00000197603	2.660829169191575e-15	8.66598250268457
ENSG00000234160	2.8050929710998696e-15	7.375807334034284
ENSG00000224738	2.957057985564441e-15	4.850357424643679
ENSG00000260719	2.957057985564441e-15	8.39256670649903
ENSG00000264349	2.957057985564441e-15	4.6690049700903264
ENSG00000187123	2.957057985564441e-15	5.294408204474747
ENSG00000089692	2.957057985564441e-15	7.955675505167455
ENSG00000169241	3.285730533648039e-15	8.849075124401589
ENSG00000170890	3.4633107870671817e-15	3.8396103981704646
ENSG00000162869	3.4633107870671817e-15	8.71213846110681
ENSG00000221968	3.4633107870671817e-15	8.671033669004395
ENSG00000165006	3.650339864439081e-15	8.782635190320123
ENSG00000137177	3.650339864439081e-15	7.551065779782201
ENSG00000259560	3.650339864439081e-15	5.693582578401734
ENSG00000135116	3.6503398644391334e-15	5.891517136033428
ENSG00000139219	3.847312386134255e-15	4.6922232433549755
ENSG00000170502	3.8473123861343096e-15	8.736276665021391
ENSG00000168807	3.8473123861343096e-15	8.288876208570503
ENSG00000100997	4.0547484253121145e-15	8.797867999659527
ENSG00000130779	4.0547484253121145e-15	8.868364728872839
ENSG00000262089	4.054748425312172e-15	5.7351398164433585
ENSG00000160789	4.503226395094927e-15	8.917046270454989
ENSG00000237434	4.503226395094927e-15	4.2842156513981955
ENSG00000167779	4.745447635950089e-15	5.834753253322742
ENSG00000271420	4.745447635950089e-15	2.5617185862219647
ENSG00000049768	4.74544763595019e-15	5.003481994216901
ENSG00000226851	4.74544763595019e-15	6.107131665509299
ENSG00000156042	4.74544763595019e-15	8.171070528987105
ENSG00000147036	4.74544763595019e-15	5.399928544260173
ENSG00000187243	5.000493919192964e-15	4.2010011301806465
ENSG00000224858	5.000493919192964e-15	5.621876447158352
ENSG00000254650	5.000493919192964e-15	5.66701468123622
ENSG00000073150	5.000493919193035e-15	6.173422951053447
ENSG00000082512	5.269033201778502e-15	8.601073780575037
ENSG00000261231	5.269033201778502e-15	6.050121040104392
ENSG00000149256	5.269033201778577e-15	7.959584563266808
ENSG00000149823	5.551767633283131e-15	8.892705499663915
ENSG00000134318	5.551767633283131e-15	8.77452160005643
ENSG00000149295	5.849435274691212e-15	5.69817842230329
ENSG00000249167	6.162811901939703e-15	3.5482251077429514
ENSG00000135677	6.162811901939703e-15	8.880535114268378
ENSG00000231969	6.492712898317822e-15	4.081820752597593
ENSG00000143761	6.492712898317822e-15	8.941387041246065
ENSG00000165678	6.839995240007885e-15	8.900819089927607
ENSG00000248544	6.839995240007982e-15	6.318911743270924
ENSG00000258118	7.205559579262522e-15	2.7375089212081294
ENSG00000263164	7.59035242992022e-15	3.7723213376095357
ENSG00000214274	7.59035242992022e-15	7.76410777070419
ENSG00000156535	7.59035242992022e-15	6.97492821350472
ENSG00000205771	7.59035242992022e-15	6.593134977097481
ENSG00000003393	7.590352429920329e-15	8.666976873872548
ENSG00000138674	7.995368460185254e-15	8.921103065586836
ENSG00000089280	7.995368460185368e-15	8.921103065586836
ENSG00000052850	7.995368460185368e-15	4.7205294312849615
ENSG00000124198	7.995368460185368e-15	8.912989475323146
ENSG00000189362	7.995368460185368e-15	8.606124946894859
ENSG00000125462	7.995368460185368e-15	7.868141211272706
ENSG00000272129	8.421652897830621e-15	6.162315188025889
ENSG00000143870	8.421652897830621e-15	8.921103065586836
ENSG00000259026	8.42165289783074e-15	4.522774121667684
ENSG00000184258	8.42165289783074e-15	4.128366653017696
ENSG00000272667	8.87030405322126e-15	6.624197894077218
ENSG00000150281	8.87030405322126e-15	5.720916244843912
ENSG00000213625	8.870304053221386e-15	8.880535114268378
ENSG00000229914	9.342475965815974e-15	6.550045527895707
ENSG00000237595	9.342475965816108e-15	6.364847614208485
ENSG00000143862	9.342475965816108e-15	8.684198425587908
ENSG00000204852	9.34247596581624e-15	8.706550454003029
ENSG00000198521	9.839381180064194e-15	6.849698513092996
ENSG00000088833	9.839381180064333e-15	8.835910367818073
ENSG00000120798	1.0362293656894307e-14	8.750180829265354
ENSG00000248458	1.0362293656894307e-14	4.777436337755982
ENSG00000144460	1.0362293656894307e-14	6.344061063867598
ENSG00000171119	1.0912551827284724e-14	5.798821514406286
ENSG00000170889	1.0912551827284724e-14	8.941387041246065
ENSG00000124785	1.0912551827284724e-14	7.263970451803962
ENSG00000166483	1.1491561794704542e-14	8.460995382956453
ENSG00000182749	1.1491561794704542e-14	8.00979309490125
ENSG00000140367	1.1491561794704542e-14	8.868364728872839
ENSG00000131127	1.1491561794704542e-14	8.184772126354575
ENSG00000148730	1.2100800693534175e-14	8.88864870453207
ENSG00000212978	1.2100800693534347e-14	8.140604910308294
ENSG00000234444	1.2100800693534347e-14	8.46617825630725
ENSG00000174748	1.2100800693534347e-14	8.941387041246065
ENSG00000157870	1.2100800693534347e-14	8.403126569542698
ENSG00000141556	1.2100800693534347e-14	8.776052812028363
ENSG00000110080	1.2741820210907419e-14	7.653377364079885
ENSG00000256287	1.2741820210907419e-14	3.3201945204541787
ENSG00000271344	1.2741820210907419e-14	7.035047674653588
ENSG00000162373	1.2741820210907419e-14	6.492532444077289
ENSG00000154479	1.2741820210907419e-14	6.268025544325851
ENSG00000204186	1.27418202109076e-14	8.803456006763307
ENSG00000244436	1.3416250279758581e-14	2.7212274869050215
ENSG00000155660	1.3416250279758772e-14	8.933273450982373
ENSG00000126733	1.4125802951232294e-14	3.89984345191022
ENSG00000214711	1.4125802951232294e-14	6.2263249299151076
ENSG00000251680	1.4125802951232294e-14	4.172154387525412
ENSG00000172568	1.4125802951232294e-14	6.45445648993892
ENSG00000184634	1.4125802951232294e-14	8.83996716294992
ENSG00000203666	1.4872276454977816e-14	8.360569875848284
ENSG00000251417	1.4872276454977816e-14	6.6565938615236435
ENSG00000169857	1.4872276454978027e-14	8.747655246105444
ENSG00000151414	1.5657559456260487e-14	8.831316731902271
ENSG00000026103	1.5657559456260487e-14	7.74787779236878
ENSG00000188153	1.6483635519228735e-14	8.14754469911592
ENSG00000089177	1.6483635519228735e-14	8.365084201384152
ENSG00000108405	1.6483635519228735e-14	8.91145826335121
ENSG00000223949	1.735258778611487e-14	4.731795028228555
ENSG00000173581	1.735258778611487e-14	8.547261762293129
ENSG00000137310	1.7352587786115118e-14	8.677616047296151
ENSG00000186187	1.7352587786115118e-14	7.526369169003842
ENSG00000166295	1.7352587786115118e-14	8.860251138609149
ENSG00000225855	1.7352587786115118e-14	8.227205563552435
ENSG00000055070	1.7352587786115118e-14	8.751712041237289
ENSG00000078369	1.8266603882592475e-14	8.908932680191299
ENSG00000158427	1.8266603882592475e-14	7.7171939414270305
ENSG00000101057	1.9227981059995684e-14	8.68879206150371
ENSG00000115977	1.9227981059995684e-14	8.22417005333746
ENSG00000180228	1.9227981059995684e-14	8.79128562136777
ENSG00000272016	2.0239131585600426e-14	6.691023745193809
ENSG00000151553	2.0239131585600426e-14	8.78010960716021
ENSG00000121406	2.1302588392673302e-14	8.232661863625239
ENSG00000114023	2.1302588392673302e-14	8.767939221764673
ENSG00000147852	2.1302588392673605e-14	6.996391249135154
ENSG00000160783	2.1302588392673605e-14	8.40871457664648
ENSG00000099994	2.1302588392673605e-14	6.963607177633891
ENSG00000124422	2.242101100255147e-14	8.900819089927607
ENSG00000198157	2.242101100255147e-14	8.27994390026643
ENSG00000260144	2.242101100255147e-14	6.047909573785662
ENSG00000163482	2.359719173156932e-14	8.721783263342434
ENSG00000100246	2.359719173156932e-14	8.090444553405248
ENSG00000144426	2.359719173156932e-14	8.524909733878008
ENSG00000254754	2.359719173156982e-14	2.67191929278115
ENSG00000222020	2.359719173156982e-14	7.3077328485592945
ENSG00000233220	2.6134700130752263e-14	5.082851004333705
ENSG00000075568	2.6134700130752263e-14	8.88864870453207
ENSG00000150938	2.6134700130752263e-14	7.7284666034795695
ENSG00000171241	2.6134700130752263e-14	8.45946417098452
ENSG00000196154	2.6134700130752636e-14	8.745384626473061
ENSG00000198081	2.750233653135329e-14	8.556369723744798
ENSG00000149485	2.750233653135329e-14	8.03702799106246
ENSG00000235065	2.750233653135329e-14	7.834329619315005
ENSG00000187151	2.894036314313736e-14	4.645500111988312
ENSG00000257221	2.894036314313736e-14	7.881716449258277
ENSG00000165195	2.894036314313736e-14	8.733416807954013
ENSG00000105649	2.894036314313777e-14	7.640317400798451
ENSG00000103148	2.894036314313777e-14	8.673559252164305
ENSG00000237212	3.0452340305116865e-14	5.396010618903723
ENSG00000137575	3.0452340305116865e-14	8.815626392158844
ENSG00000239183	3.204200517046362e-14	5.98165162944235
ENSG00000115266	3.371328031944518e-14	7.997340832249286
ENSG00000119737	3.3713280319445417e-14	7.249486149967648
ENSG00000124098	3.547028278341459e-14	8.670039297816416
ENSG00000214097	3.547028278341459e-14	5.116125971600683
ENSG00000130734	3.547028278341459e-14	8.558437776500687
ENSG00000147251	3.547028278341484e-14	8.760820002688957
ENSG00000104921	3.547028278341484e-14	8.019047449457878
ENSG00000198814	3.547028278341484e-14	8.127722030981202
ENSG00000260990	3.7317333499047614e-14	5.504636704387817
ENSG00000143498	3.731733349904788e-14	8.289588702502055
ENSG00000268592	3.925896721290122e-14	4.378317278728421
ENSG00000185666	3.925896721290178e-14	3.8144176044305174
ENSG00000138286	3.925896721290178e-14	8.668508085844481
ENSG00000176208	3.925896721290178e-14	8.233919648875169
ENSG00000273314	3.925896721290178e-14	6.737361293287341
ENSG00000100316	3.925896721290206e-14	8.945443836377912
ENSG00000087008	4.129994285728098e-14	8.347575206565189
ENSG00000241852	4.129994285728098e-14	7.6473049128431905
ENSG00000255438	4.129994285728098e-14	6.348722264056001
ENSG00000110092	4.344525441934766e-14	8.788223197423902
ENSG00000115286	4.344525441934766e-14	8.78010960716021
ENSG00000101412	4.3445254419347965e-14	8.585101563575185
ENSG00000067445	4.3445254419347965e-14	7.571820850732764
ENSG00000138279	4.3445254419347965e-14	8.872421524004686
ENSG00000180182	4.3445254419347965e-14	8.808507173083129
ENSG00000077235	4.3445254419347965e-14	8.845018329269742
ENSG00000134109	4.3445254419348274e-14	8.93733024611422
ENSG00000226086	4.570014232642527e-14	5.421446567257239
ENSG00000124222	4.570014232642527e-14	8.872421524004686
ENSG00000102921	4.570014232642592e-14	8.817615134534801
ENSG00000143514	4.807010537146193e-14	8.760820002688957
ENSG00000006704	4.807010537146193e-14	5.912128502031986
ENSG00000137070	4.807010537146193e-14	8.592423349527389
ENSG00000170049	4.8070105371462613e-14	6.450822768479112
ENSG00000100991	4.8070105371462613e-14	8.850606336373524
ENSG00000187098	4.8070105371462613e-14	7.798902383957411
ENSG00000185339	5.056091320373488e-14	8.716732097022609
ENSG00000156140	5.31786194109993e-14	4.107655700780748
ENSG00000262703	5.317861941099968e-14	3.710794397599065
ENSG00000140563	5.317861941099968e-14	8.887117492560137
ENSG00000180660	5.317861941099968e-14	6.843687843043136
ENSG00000224596	5.317861941099968e-14	4.031921974156473
ENSG00000132589	5.3178619411000435e-14	8.864307933740994
ENSG00000258847	5.3178619411000435e-14	3.895385352204947
ENSG00000137563	5.3178619411000435e-14	8.820140717694711
ENSG00000094975	5.592957522047299e-14	8.884591909400223
ENSG00000100360	5.592957522047299e-14	8.712138461106807
ENSG00000267401	5.5929575220473385e-14	4.903906594879734
ENSG00000255547	5.592957522047418e-14	3.752630473551149
ENSG00000223547	5.882044384728075e-14	8.78010960716021
ENSG00000213609	5.882044384728158e-14	6.535836917540087
ENSG00000239268	5.882044384728158e-14	4.489928842992869
ENSG00000197256	5.88204438472818e-14	8.48413921568306
ENSG00000110700	5.88204438472818e-14	8.933273450982373
ENSG00000174989	5.88204438472818e-14	8.797867999659527
ENSG00000251286	6.185821552030172e-14	2.326812973590285
ENSG00000065320	6.185821552030172e-14	4.341215317245803
ENSG00000273230	6.185821552030172e-14	7.612507618430034
ENSG00000162073	6.185821552030259e-14	7.234032193909185
ENSG00000250220	6.185821552030259e-14	5.769785378745231
ENSG00000068784	6.185821552030259e-14	8.687260849531777
ENSG00000166224	6.185821552030259e-14	8.634522512817782
ENSG00000178026	6.505022321667422e-14	7.26300330880691
ENSG00000130340	6.505022321667422e-14	8.515651602200888
ENSG00000177888	6.505022321667422e-14	8.684735266371863
ENSG00000237857	6.840415913766005e-14	7.834787149719026
ENSG00000172955	6.840415913766005e-14	6.202382883408014
ENSG00000143575	6.840415913766005e-14	8.896762294795762
ENSG00000218426	6.840415913766053e-14	8.328370478321048
ENSG00000204131	6.840415913766053e-14	6.309215991134757
ENSG00000196437	7.192809196001593e-14	7.617966401848835
ENSG00000185567	7.192809196001643e-14	4.967218931502873
ENSG00000040487	7.192809196001643e-14	8.346665711604322
ENSG00000267193	7.192809196001643e-14	3.719451699169205
ENSG00000272143	7.192809196001745e-14	5.181203642151678
ENSG00000177383	7.192809196001745e-14	8.807512801895154
ENSG00000155970	7.563048489857344e-14	5.356307223443067
ENSG00000068438	7.563048489857344e-14	8.830322360714293
ENSG00000136044	7.563048489857451e-14	8.749186458077377
ENSG00000187479	7.952021461731482e-14	8.265549726042373
ENSG00000136021	7.952021461731482e-14	8.917046270454989
ENSG00000226029	7.952021461731482e-14	6.28323879108954
ENSG00000095752	7.952021461731482e-14	6.088961160314116
ENSG00000206549	7.952021461731482e-14	6.383528208560866
ENSG00000101439	7.952021461731482e-14	8.899287877955674
ENSG00000101443	7.952021461731482e-14	5.701959946861076
ENSG00000144485	7.952021461731539e-14	7.75120676302882
ENSG00000166946	7.952021461731539e-14	8.896762294795762
ENSG00000091428	7.952021461731539e-14	8.796336787687592
ENSG00000008853	7.952021461731539e-14	8.617758491506441
ENSG00000172687	7.952021461731539e-14	6.319565169253728
ENSG00000269533	7.952021461731539e-14	4.124102701806413
ENSG00000013016	8.360659102793004e-14	8.657332071636922
ENSG00000230067	8.360659102793004e-14	4.801183603550075
ENSG00000117090	8.360659102793004e-14	8.892705499663915
ENSG00000132780	8.360659102793123e-14	8.879003902296445
ENSG00000177189	8.360659102793123e-14	8.819683187290691
ENSG00000107959	8.360659102793123e-14	8.845018329269742
ENSG00000156313	8.789937801656919e-14	8.271170212722225
ENSG00000011021	8.789937801656919e-14	8.57007132111227
ENSG00000069275	9.240881514132409e-14	8.868364728872839
ENSG00000237840	9.240881514132409e-14	6.514119890770606
ENSG00000110492	9.240881514132475e-14	8.884591909400223
ENSG00000123595	9.714564034490485e-14	8.747655246105444
ENSG00000101849	9.714564034490485e-14	8.773527228868451
ENSG00000163875	9.714564034490485e-14	8.766408009792737
ENSG00000213402	9.714564034490485e-14	8.668560482495522
ENSG00000172661	9.714564034490624e-14	8.629471346497956
ENSG00000166025	9.714564034490624e-14	6.732888607603792
ENSG00000246523	9.714564034490624e-14	4.674465497835685
ENSG00000184293	1.0212111372892895e-13	8.691854485447578
ENSG00000131089	1.0212111372892968e-13	8.759825631500979
ENSG00000273301	1.0212111372893114e-13	6.309414595857835
ENSG00000083845	1.073470424383303e-13	8.941387041246065
ENSG00000116918	1.0734704243833182e-13	8.697900022955379
ENSG00000090776	1.1283580670656808e-13	7.261237050382412
ENSG00000166411	1.1283580670656969e-13	8.79939921163146
ENSG00000179195	1.1283580670656969e-13	8.892705499663915
ENSG00000116990	1.1860038711454044e-13	7.410338198379359
ENSG00000233080	1.1860038711454044e-13	5.071181509774081
ENSG00000176978	1.1860038711454127e-13	8.93733024611422
ENSG00000147121	1.1860038711454127e-13	8.32505309084965
ENSG00000119900	1.1860038711454127e-13	8.816620763346823
ENSG00000158813	1.246543931185071e-13	7.367382489823438
ENSG00000115758	1.2465439311850886e-13	8.925159860718681
ENSG00000215595	1.2465439311850886e-13	6.232195137951051
ENSG00000122026	1.2465439311850886e-13	8.929216655850528
ENSG00000142327	1.2465439311850886e-13	8.880535114268378
ENSG00000109466	1.2465439311850886e-13	8.557161528056286
ENSG00000143882	1.3101209290474037e-13	8.074885920692797
ENSG00000111450	1.3101209290474037e-13	8.614238537158553
ENSG00000268362	1.3101209290474037e-13	6.413128634195055
ENSG00000272841	1.3768844463120194e-13	6.362790729873124
ENSG00000226200	1.3768844463120194e-13	8.247894672964645
ENSG00000180998	1.376884446312029e-13	6.611505713744824
ENSG00000175279	1.376884446312029e-13	7.146463865007858
ENSG00000188636	1.376884446312029e-13	8.139742580997483
ENSG00000107864	1.376884446312029e-13	8.5949489326873
ENSG00000152402	1.376884446312029e-13	7.715645915265472
ENSG00000267166	1.376884446312029e-13	7.061589344649992
ENSG00000103496	1.4469912911924144e-13	8.65733207163692
ENSG00000134955	1.4469912911924144e-13	7.850406629616939
ENSG00000101843	1.4469912911924248e-13	8.740536027029728
ENSG00000153291	1.4469912911924248e-13	6.980365413478684
ENSG00000150867	1.4469912911924248e-13	8.819683187290691
ENSG00000116147	1.5206058406104613e-13	5.427030562223349
ENSG00000008283	1.5206058406104613e-13	8.842492746109832
ENSG00000104331	1.5206058406104666e-13	8.84808075321361
ENSG00000235280	1.5206058406104666e-13	5.620529627740914
ENSG00000147437	1.5206058406104666e-13	6.220352261261325
ENSG00000129353	1.597900398115566e-13	8.71259599151083
ENSG00000177337	1.597900398115566e-13	5.209044652275591
ENSG00000181163	1.5979003981155773e-13	8.945443836377912
ENSG00000173406	1.6790555683650647e-13	6.122892582693126
ENSG00000187446	1.6790555683650647e-13	8.856194343477304
ENSG00000196208	1.6790555683650647e-13	7.5598123353994096
ENSG00000271734	1.6790555683650766e-13	4.075245087584944
ENSG00000232648	1.6790555683650766e-13	5.028327722418287
ENSG00000142408	1.7642606489149228e-13	3.732913429790545
ENSG00000169184	1.7642606489149354e-13	8.040108543354611
ENSG00000179222	1.7642606489149354e-13	8.908932680191299
ENSG00000170043	1.7642606489149354e-13	8.709612877946897
ENSG00000250978	1.7642606489149354e-13	3.722989882823404
ENSG00000123684	1.853714040102642e-13	8.389961812959182
ENSG00000160972	1.853714040102642e-13	8.343805854536946
ENSG00000166682	1.8537140401026551e-13	7.190053310159693
ENSG00000144895	1.8537140401026551e-13	8.892705499663915
ENSG00000265451	1.8537140401026551e-13	6.934166425868086
ENSG00000103544	1.8537140401026683e-13	8.772990388084494
ENSG00000101294	1.9476236738378212e-13	8.925159860718681
ENSG00000166913	1.9476236738378629e-13	8.896762294795762
ENSG00000132688	1.9476236738378629e-13	7.974601124194319
ENSG00000008294	1.9476236738378629e-13	8.860251138609149
ENSG00000164932	2.0462074621534832e-13	8.668508085844481
ENSG00000248780	2.0462074621534832e-13	2.6843371989428935
ENSG00000204104	2.0462074621535122e-13	8.470437618315588
ENSG00000176393	2.0462074621535122e-13	8.729896853606125
ENSG00000165168	2.0462074621535122e-13	8.879003902296445
ENSG00000053918	2.149693766406713e-13	8.542465559500835
ENSG00000086730	2.149693766406713e-13	8.797867999659527
ENSG00000227838	2.149693766406713e-13	3.0884002215936555
ENSG00000246089	2.149693766406713e-13	7.92039343177519
ENSG00000105341	2.1496937664067284e-13	8.719257680182523
ENSG00000270012	2.258321888057935e-13	7.6394026748366
ENSG00000143811	2.258321888057935e-13	8.82067755847867
ENSG00000143815	2.258321888057967e-13	8.811032756243042
ENSG00000223722	2.258321888057983e-13	4.959970872263164
ENSG00000132824	2.3723425819977534e-13	8.866833516900904
ENSG00000176108	2.3723425819977534e-13	8.070494851653486
ENSG00000138796	2.3723425819977534e-13	8.694380068607492
ENSG00000272476	2.3723425819977873e-13	7.29930599742366
ENSG00000136731	2.3723425819977873e-13	8.908932680191299
ENSG00000136636	2.3723425819977873e-13	8.844023958081767
ENSG00000231500	2.3723425819977873e-13	8.945443836377912
ENSG00000104687	2.4920185934329673e-13	8.765413638604759
ENSG00000072501	2.4920185934329673e-13	8.840961534137898
ENSG00000255353	2.492018593432985e-13	5.651784735346437
ENSG00000221817	2.492018593432985e-13	8.439180195325289
ENSG00000138036	2.617625219388284e-13	8.34207207568852
ENSG00000117697	2.617625219388284e-13	8.689328902287667
ENSG00000262155	2.6176252193883213e-13	4.670668714883923
ENSG00000228748	2.6176252193883213e-13	4.950064986300665
ENSG00000180530	2.6176252193883213e-13	8.297499725889256
ENSG00000179862	2.6176252193883213e-13	6.570017518618006
ENSG00000180815	2.61762521938834e-13	5.199661631350565
ENSG00000111540	2.61762521938834e-13	8.554838511772864
ENSG00000213755	2.749450895925416e-13	4.5012195311478065
ENSG00000188878	2.749450895925436e-13	8.077156540325177
ENSG00000130985	2.749450895925436e-13	8.921103065586836
ENSG00000142765	2.749450895925436e-13	8.904875885059452
ENSG00000116857	2.749450895925475e-13	8.80291916597935
ENSG00000005189	2.8877978122299403e-13	7.583790129827436
ENSG00000180592	2.8877978122299403e-13	5.036231827450172
ENSG00000232324	2.8877978122299403e-13	3.47609993056987
ENSG00000105467	2.887797812229961e-13	5.1998373481978835
ENSG00000167797	2.887797812229961e-13	8.870890312032751
ENSG00000102886	2.887797812229961e-13	6.674137104261205
ENSG00000116977	3.0329825527664105e-13	8.7542376243972
ENSG00000179632	3.0329825527664105e-13	8.79939921163146
ENSG00000257261	3.0329825527664105e-13	7.833264388281511
ENSG00000101945	3.0329825527664105e-13	8.058192759226973
ENSG00000111707	3.0329825527664105e-13	8.819683187290691
ENSG00000161031	3.0329825527664105e-13	5.13292715536987
ENSG00000115159	3.0329825527664105e-13	8.765413638604759
ENSG00000175643	3.0329825527664105e-13	7.539514008512389
ENSG00000138780	3.0329825527664105e-13	8.495517796767109
ENSG00000136149	3.0329825527664534e-13	7.942208619406353
ENSG00000246334	3.0329825527664534e-13	7.817344567932699
ENSG00000157216	3.1853367687545186e-13	8.826265565582448
ENSG00000143156	3.1853367687545186e-13	7.983365808159809
ENSG00000180881	3.1853367687545413e-13	8.004336794828443
ENSG00000187735	3.1853367687545413e-13	8.872421524004686
ENSG00000270110	3.1853367687545413e-13	5.473043720317511
ENSG00000118181	3.1853367687545413e-13	8.93733024611422
ENSG00000257591	3.345207880273085e-13	4.1645922804409725
ENSG00000186468	3.345207880273085e-13	8.908932680191299
ENSG00000155366	3.345207880273097e-13	8.385499884074356
ENSG00000158555	3.345207880273097e-13	8.383634398194957
ENSG00000227630	3.345207880273097e-13	2.815118923186146
ENSG00000234498	3.3452078802731206e-13	6.317242064653229
ENSG00000250519	3.3452078802731206e-13	5.005323726208086
ENSG00000139239	3.3452078802731206e-13	8.162165134411925
ENSG00000143793	3.512959810356316e-13	8.493784017918685
ENSG00000169679	3.512959810356316e-13	8.645161686241384
ENSG00000143258	3.512959810356316e-13	8.778578395188276
ENSG00000197557	3.512959810356316e-13	8.224679980392523
ENSG00000102001	3.68897375250513e-13	7.329443242888377
ENSG00000228205	3.6889737525051564e-13	7.389457653785015
ENSG00000137747	3.6889737525051564e-13	5.616812364525924
ENSG00000181418	3.873648973098885e-13	7.474837448168179
ENSG00000204682	3.873648973098885e-13	3.7874404705835176
ENSG00000242265	3.873648973098913e-13	6.041645310593952
ENSG00000122335	3.873648973098913e-13	8.117305341509057
ENSG00000162409	3.873648973098913e-13	3.3401785392938104
ENSG00000144671	4.0674036502560263e-13	4.608857435992707
ENSG00000184925	4.0674036502560263e-13	7.655676686167847
ENSG00000160753	4.270675750760192e-13	8.54626739110515
ENSG00000130312	4.270675750760192e-13	8.810038385055064
ENSG00000189143	4.270675750760192e-13	5.668452220909445
ENSG00000236854	4.270675750760192e-13	3.5927565357310693
ENSG00000085465	4.2706757507602527e-13	8.085256114207274
ENSG00000130939	4.2706757507602527e-13	8.830322360714293
ENSG00000117519	4.2706757507602527e-13	8.021912537526239
ENSG00000139641	4.4839239467383e-13	8.900819089927607
ENSG00000108774	4.4839239467383e-13	8.523915362690031
ENSG00000259891	4.4839239467383e-13	6.947720621049258
ENSG00000224545	4.483923946738332e-13	2.9259212426052494
ENSG00000004975	4.483923946738332e-13	8.728365641634191
ENSG00000259562	4.483923946738332e-13	7.502353886739621
ENSG00000173221	4.483923946738332e-13	8.929216655850528
ENSG00000205339	4.707628573847894e-13	8.908932680191299
ENSG00000132128	4.707628573847894e-13	8.801924794791372
ENSG00000223387	4.707628573847993e-13	4.3349968758459685
ENSG00000156738	4.942292632810072e-13	7.803586680145606
ENSG00000158089	4.942292632810072e-13	5.993330587735775
ENSG00000225806	4.942292632810072e-13	6.08547975924189
ENSG00000094916	4.942292632810108e-13	8.822208770450603
ENSG00000177119	4.942292632810108e-13	8.77452160005643
ENSG00000261438	4.942292632810178e-13	3.4193377822054005
ENSG00000136928	5.1884428362e-13	4.156360085973199
ENSG00000187091	5.1884428362e-13	8.568082578736313
ENSG00000247373	5.188442836200037e-13	7.529992127927127
ENSG00000139626	5.188442836200037e-13	8.921103065586836
ENSG00000140876	5.188442836200037e-13	5.944519932009333
ENSG00000235501	5.446630702491738e-13	5.805379710681069
ENSG00000126107	5.446630702491738e-13	8.812563968214976
ENSG00000178852	5.446630702491795e-13	8.352790559492059
ENSG00000173295	5.446630702491795e-13	7.447424240773178
ENSG00000184992	5.446630702491795e-13	8.695911280579425
ENSG00000163382	5.446630702491795e-13	8.85466313150537
ENSG00000256594	5.717433699438814e-13	8.244172151740262
ENSG00000260027	5.717433699438855e-13	7.084481732746454
ENSG00000103160	5.717433699438855e-13	8.609979175150215
ENSG00000035403	5.717433699438855e-13	8.547798603077084
ENSG00000165359	6.001456438960892e-13	8.832847943874205
ENSG00000181444	6.001456438960935e-13	7.951265638087476
ENSG00000241469	6.001456438960935e-13	2.7897194475171743
ENSG00000072422	6.001456438960935e-13	7.286635016702837
ENSG00000163517	6.299331925800562e-13	7.808609260657939
ENSG00000258056	6.299331925800652e-13	8.026459342638178
ENSG00000136521	6.299331925800652e-13	8.876478319136533
ENSG00000210196	6.299331925800652e-13	8.836904739006052
ENSG00000179057	6.299331925800652e-13	6.161135632737548
ENSG00000176871	6.611722862311949e-13	8.542210595973303
ENSG00000163817	6.611722862311949e-13	5.243995655101662
ENSG00000260296	6.611722862311972e-13	7.31542172284123
ENSG00000205763	6.611722862312066e-13	7.13632060225772
ENSG00000120509	6.939323011840932e-13	8.622352127422245
ENSG00000218052	6.939323011840932e-13	7.92785282545174
ENSG00000082293	6.939323011840932e-13	4.8728897027896245
ENSG00000116668	6.939323011840932e-13	8.751712041237289
ENSG00000167992	6.939323011840981e-13	7.2335408466966875
ENSG00000137478	7.282858623265646e-13	8.900819089927607
ENSG00000198860	7.282858623265646e-13	8.815626392158844
ENSG00000257241	7.282858623265749e-13	3.2513007970631502
ENSG00000136828	7.643089919372623e-13	8.818151975318758
ENSG00000129691	7.643089919372623e-13	8.628476975309978
ENSG00000204387	7.643089919372677e-13	8.88864870453207
ENSG00000074695	7.643089919372677e-13	8.941387041246065
ENSG00000095110	7.643089919372677e-13	8.188321477777357
ENSG00000248319	7.643089919372677e-13	2.893484269335299
ENSG00000232176	7.643089919372677e-13	5.0764107836784875
ENSG00000164924	8.020812651858507e-13	8.933273450982373
ENSG00000107863	8.020812651858507e-13	8.831853572686226
ENSG00000248866	8.020812651858563e-13	7.70710450613468
ENSG00000104979	8.020812651858563e-13	8.852137548345457
ENSG00000203705	8.416859725867515e-13	8.697442492551358
ENSG00000112812	8.416859725867515e-13	8.772990388084494
ENSG00000243452	8.416859725867515e-13	8.668508085844481
ENSG00000169188	8.416859725867605e-13	8.526440945849943
ENSG00000130511	8.416859725867605e-13	8.670039297816416
ENSG00000273056	8.416859725867664e-13	5.483045205646177
ENSG00000177600	8.832102897096547e-13	8.93733024611422
ENSG00000272324	8.832102897096609e-13	1.8424565224013876
ENSG00000272970	8.832102897096609e-13	4.397070533796297
ENSG00000139116	8.832102897096609e-13	8.769470433736606
ENSG00000272663	8.832102897096609e-13	5.197824888393059
ENSG00000153446	8.832102897096735e-13	3.727432811526798
ENSG00000157680	9.267454544629075e-13	8.407183364674545
ENSG00000102882	9.267454544629075e-13	8.7542376243972
ENSG00000171365	9.267454544629075e-13	8.080262910385668
ENSG00000223704	9.267454544629075e-13	7.58937959081171
ENSG00000143443	9.267454544629075e-13	8.33089606148096
ENSG00000111726	9.267454544629075e-13	8.565020154792444
ENSG00000145626	9.267454544629075e-13	3.635812202798038
ENSG00000158793	9.267454544629075e-13	8.716732097022609
ENSG00000233048	9.723869522793783e-13	3.454492107838597
ENSG00000231007	9.723869522793783e-13	6.207172163034069
ENSG00000238061	9.723869522793783e-13	6.045333207228836
ENSG00000108061	9.723869522793783e-13	8.752706412425267
ENSG00000273008	1.0202347095483646e-12	6.505145333355428
ENSG00000143554	1.0202347095483646e-12	8.767939221764673
ENSG00000032389	1.0202347095483719e-12	8.639573679137603
ENSG00000112787	1.0202347095483719e-12	8.797867999659527
ENSG00000105676	1.0202347095483719e-12	8.74864961729342
ENSG00000137824	1.0202347095483719e-12	8.850606336373524
ENSG00000185519	1.0202347095483828e-12	2.6695189899641303
ENSG00000126217	1.0202347095483828e-12	7.595721039823122
ENSG00000198951	1.0703932956513646e-12	8.766408009792737
ENSG00000163754	1.0703932956513646e-12	8.856194343477304
ENSG00000253619	1.0703932956513798e-12	4.569306745002573
ENSG00000172296	1.0703932956513798e-12	6.159506709314308
ENSG00000135913	1.0703932956513798e-12	8.438185824137312
ENSG00000202078	1.0703932956513875e-12	4.606436008803911
ENSG00000118308	1.0703932956513875e-12	8.895231082823827
ENSG00000224616	1.1229721339751686e-12	6.154747759172441
ENSG00000173744	1.1229721339751805e-12	8.809501544271107
ENSG00000179029	1.1229721339751805e-12	8.60306252295099
ENSG00000132640	1.1780857222908434e-12	8.896762294795762
ENSG00000253051	1.1780857222908434e-12	5.290172880249843
ENSG00000260618	1.1780857222908517e-12	8.420682395165526
ENSG00000022277	1.1780857222908517e-12	8.786691985451967
ENSG00000260475	1.1780857222908684e-12	5.801849619974556
ENSG00000111276	1.2358538629042737e-12	8.874947107164598
ENSG00000172362	1.2358538629042912e-12	3.46525083703634
ENSG00000136830	1.2358538629042912e-12	7.7905959046310915
ENSG00000116198	1.2358538629042912e-12	8.785160773480033
ENSG00000147324	1.2358538629043001e-12	7.401359774274896
ENSG00000229809	1.2964019030003445e-12	8.479545579767256
ENSG00000168028	1.2964019030003538e-12	8.941387041246065
ENSG00000261251	1.2964019030003538e-12	4.927683281168656
ENSG00000158458	1.2964019030003538e-12	8.443773831241094
ENSG00000198108	1.2964019030003538e-12	8.708336629502492
ENSG00000164334	1.2964019030003538e-12	3.990583886838194
ENSG00000183291	1.2964019030003538e-12	8.921103065586836
ENSG00000144847	1.2964019030003538e-12	8.532330747285114
ENSG00000260359	1.3598609856209738e-12	8.835910367818073
ENSG00000065970	1.3598609856209738e-12	8.690323273475645
ENSG00000153774	1.3598609856209738e-12	8.351382604016681
ENSG00000232519	1.3598609856209738e-12	4.315518614344967
ENSG00000241324	1.3598609856209738e-12	6.845943804115689
ENSG00000197958	1.3598609856210029e-12	8.93733024611422
ENSG00000184939	1.4263683117356713e-12	8.536622588869525
ENSG00000243224	1.4263683117356814e-12	6.481297983196689
ENSG00000171428	1.4263683117356814e-12	7.831111459298509
ENSG00000012061	1.4263683117356814e-12	8.827796777554383
ENSG00000196659	1.4263683117356915e-12	8.028245518137645
ENSG00000125122	1.4960674138824464e-12	6.6182437530292475
ENSG00000176896	1.4960674138824464e-12	8.335947227800785
ENSG00000198053	1.496067413882457e-12	8.51460483436187
ENSG00000273107	1.496067413882457e-12	4.825183441872369
ENSG00000248757	1.4960674138824781e-12	3.7200431878155538
ENSG00000196507	1.5691084418769047e-12	8.630465717685935
ENSG00000166068	1.5691084418769047e-12	8.624877710582156
ENSG00000136383	1.5691084418769158e-12	7.857775246373005
ENSG00000143401	1.5691084418769158e-12	8.84808075321361
ENSG00000270673	1.5691084418769158e-12	6.9141943440795215
ENSG00000106948	1.569108441876927e-12	8.856194343477304
ENSG00000044446	1.569108441876927e-12	8.74612403413351
ENSG00000267185	1.645648461108213e-12	5.328644523784579
ENSG00000089876	1.645648461108213e-12	8.684735266371867
ENSG00000205022	1.6456484611082364e-12	6.867236365158433
ENSG00000102409	1.6456484611082364e-12	8.688255220719755
ENSG00000173064	1.6456484611082481e-12	8.846549541241677
ENSG00000177576	1.6456484611082481e-12	6.313949528680888
ENSG00000156802	1.6456484611082481e-12	8.66391444992868
ENSG00000273388	1.7258517639625096e-12	3.958320546540922
ENSG00000015171	1.725851763962534e-12	8.84808075321361
ENSG00000165795	1.725851763962534e-12	8.494778389106663
ENSG00000145194	1.809890194936383e-12	8.447830626372937
ENSG00000126249	1.809890194936383e-12	8.073302312069824
ENSG00000213339	1.809890194936383e-12	8.870890312032751
ENSG00000232573	1.809890194936383e-12	8.470182654788058
ENSG00000099385	1.809890194936383e-12	8.004257484448509
ENSG00000268798	1.809890194936383e-12	6.274133042344686
ENSG00000125962	1.8979434900272216e-12	8.522920991502053
ENSG00000223797	1.8979434900272216e-12	7.558003023291541
ENSG00000128708	1.8979434900272216e-12	8.766408009792737
ENSG00000069712	1.8979434900272216e-12	7.071312652693282
ENSG00000188906	1.8979434900272216e-12	8.82320314163858
ENSG00000107104	1.8979434900272487e-12	8.917046270454989
ENSG00000138085	1.8979434900272487e-12	8.872421524004686
ENSG00000241743	1.8979434900272487e-12	1.902897386599087
ENSG00000060237	1.897943490027262e-12	8.892705499663915
ENSG00000153347	1.897943490027262e-12	5.542964438202979
ENSG00000132846	1.897943490027262e-12	8.603599363734949
ENSG00000197119	1.897943490027262e-12	7.955190726188346
ENSG00000182196	1.990199631011177e-12	6.244802420872366
ENSG00000072506	1.990199631011198e-12	8.77452160005643
ENSG00000125817	1.990199631011198e-12	8.737016072681838
ENSG00000173442	1.990199631011198e-12	8.929216655850528
ENSG00000148343	1.990199631011198e-12	8.831853572686226
ENSG00000188559	1.990199631011198e-12	8.612170484402661
ENSG00000147408	1.990199631011198e-12	8.876478319136533
ENSG00000176236	1.990199631011198e-12	6.093011380374484
ENSG00000241556	1.990199631011198e-12	6.406004246618815
ENSG00000204666	2.086855215244568e-12	5.02395105449641
ENSG00000206077	2.086855215244568e-12	7.888071112597593
ENSG00000136715	2.086855215244568e-12	8.742604079785618
ENSG00000119326	2.086855215244568e-12	8.583772918479738
ENSG00000100221	2.0868552152445828e-12	8.828791148742358
ENSG00000170522	2.0868552152445828e-12	7.900469547791767
ENSG00000177096	2.0868552152445828e-12	8.465843982399786
ENSG00000269243	2.1881158416522603e-12	7.258744281644767
ENSG00000095585	2.1881158416522603e-12	8.808507173083129
ENSG00000078725	2.1881158416522837e-12	4.337265897064069
ENSG00000132646	2.188115841652299e-12	8.811569597026997
ENSG00000183688	2.294196513592529e-12	8.789015001735388
ENSG00000237991	2.294196513592529e-12	6.553334528028458
ENSG00000197779	2.294196513592529e-12	8.363632299792153
ENSG00000102241	2.294196513592562e-12	8.842492746109832
ENSG00000101811	2.294196513592562e-12	8.398691554386764
ENSG00000155592	2.294196513592562e-12	8.095777596981499
ENSG00000165533	2.294196513592562e-12	8.346788968100878
ENSG00000143412	2.294196513592562e-12	8.201791111193446
ENSG00000132781	2.294196513592562e-12	8.551318557424972
ENSG00000087274	2.4053220593173653e-12	8.925159860718681
ENSG00000167393	2.4053220593173653e-12	8.602068151763016
ENSG00000068912	2.4053220593173653e-12	8.912989475323146
ENSG00000156650	2.4053220593173653e-12	8.822208770450603
ENSG00000256757	2.4053220593173823e-12	4.294375394324181
ENSG00000116791	2.4053220593173823e-12	8.741072867813685
ENSG00000198755	2.4053220593173823e-12	8.93733024611422
ENSG00000164741	2.4053220593173823e-12	8.165995668471822
ENSG00000095059	2.4053220593173823e-12	8.850606336373524
ENSG00000128408	2.4053220593173823e-12	5.72231325667651
ENSG00000108984	2.4053220593173823e-12	8.447293785588982
ENSG00000102057	2.521727570777099e-12	7.564952489913031
ENSG00000236801	2.521727570777135e-12	7.112440464756009
ENSG00000010404	2.521727570777135e-12	8.904875885059452
ENSG00000114942	2.5217275707771527e-12	8.945443836377912
ENSG00000175697	2.6436588615485127e-12	5.401351671959455
ENSG00000271430	2.6436588615485692e-12	8.386899389015317
ENSG00000106868	2.6436588615485692e-12	7.859142271737892
ENSG00000106211	2.6436588615485692e-12	8.872421524004686
ENSG00000189157	2.771372944698232e-12	6.205778738544278
ENSG00000233217	2.771372944698232e-12	4.087529539151747
ENSG00000211448	2.771372944698232e-12	7.6182996462907955
ENSG00000149926	2.771372944698232e-12	5.077338249050239
ENSG00000117410	2.771372944698232e-12	8.876478319136533
ENSG00000237316	2.9051385314266314e-12	2.4535846352651562
ENSG00000134243	2.9051385314266314e-12	8.81662076334682
ENSG00000133135	2.9051385314266314e-12	3.8821287652197194
ENSG00000197858	2.9051385314266314e-12	8.896762294795762
ENSG00000114270	2.9051385314266314e-12	8.358756786619926
ENSG00000137634	2.905138531426652e-12	8.767402380980716
ENSG00000134986	3.045236551372357e-12	7.9358812046421265
ENSG00000199933	3.045236551372357e-12	4.17327209508299
ENSG00000253284	3.045236551372357e-12	2.183382073383197
ENSG00000248300	3.045236551372357e-12	2.396000410973223
ENSG00000147485	3.0452365513723788e-12	7.288587848466316
ENSG00000116584	3.191960695493542e-12	8.929216655850528
ENSG00000261435	3.191960695493542e-12	5.004081340927041
ENSG00000260401	3.1919606954935645e-12	7.282151411785232
ENSG00000169016	3.1919606954935645e-12	8.63551688400576
ENSG00000143537	3.1919606954935645e-12	8.772990388084494
ENSG00000124313	3.1919606954935645e-12	8.593417720715367
ENSG00000181982	3.1919606954935645e-12	8.668508085844481
ENSG00000231028	3.191960695493587e-12	5.567853155676983
ENSG00000271147	3.191960695493587e-12	7.998669477344729
ENSG00000073060	3.345617982479454e-12	8.747655246105444
ENSG00000232712	3.345617982479454e-12	5.601107842830959
ENSG00000150873	3.345617982479454e-12	3.3125489349815616
ENSG00000070886	3.5065293496858245e-12	5.79171488345288
ENSG00000163931	3.5065293496858245e-12	8.904875885059452
ENSG00000160752	3.5065293496858245e-12	8.790748780583813
ENSG00000226386	3.5065293496858245e-12	4.533632729502561
ENSG00000164032	3.5065293496858746e-12	8.904875885059452
ENSG00000100626	3.5065293496858746e-12	4.761988443203127
ENSG00000236796	3.5065293496858746e-12	5.39546336450172
ENSG00000102387	3.6750302696278005e-12	6.140849258323498
ENSG00000116871	3.6750302696278005e-12	8.832847943874205
ENSG00000135632	3.675030269627826e-12	8.72936001282217
ENSG00000173926	3.8514713931057674e-12	7.794115858978979
ENSG00000206120	3.8514713931057674e-12	6.093484329741099
ENSG00000123130	3.8514713931057674e-12	8.625414551366113
ENSG00000226337	3.8514713931057674e-12	4.893560689073732
ENSG00000108468	3.8514713931057674e-12	8.689786432691688
ENSG00000207146	3.8514713931057674e-12	3.8485651729321657
ENSG00000067992	3.8514713931057674e-12	8.078687752297112
ENSG00000176834	4.036219220084801e-12	7.014514078573144
ENSG00000185436	4.03621922008483e-12	8.801924794791372
ENSG00000157404	4.03621922008483e-12	8.730354384010148
ENSG00000267373	4.03621922008483e-12	4.201701600023877
ENSG00000232860	4.229656799493844e-12	6.946216992498604
ENSG00000198429	4.229656799493844e-12	8.264790401306959
ENSG00000076685	4.229656799493844e-12	8.708081665974962
ENSG00000233560	4.229656799493844e-12	5.09807105861849
ENSG00000106993	4.432184459156196e-12	8.68067847124002
ENSG00000266258	4.432184459156259e-12	2.5718299268798446
ENSG00000260855	4.432184459156259e-12	4.279789540655806
ENSG00000117625	4.6442205671170856e-12	8.831316731902271
ENSG00000269165	4.644220567117151e-12	5.832690721102946
ENSG00000242712	4.644220567117151e-12	5.206142642348495
ENSG00000184863	4.644220567117151e-12	8.921103065586836
ENSG00000143198	4.866202325678933e-12	8.852137548345457
ENSG00000139160	4.866202325678985e-12	7.801895175335207
ENSG00000215086	4.866202325679019e-12	4.686205766749055
ENSG00000162840	5.098586599515315e-12	4.628136065980533
ENSG00000254966	5.098586599515315e-12	5.0395061838941615
ENSG00000104695	5.098586599515369e-12	8.752706412425267
ENSG00000135473	5.341850779283805e-12	8.892705499663915
ENSG00000119943	5.341850779283805e-12	8.46530714161583
ENSG00000272717	5.341850779283805e-12	6.040461166430606
ENSG00000100297	5.596493682220503e-12	8.838435950977985
ENSG00000125818	5.596493682220503e-12	8.822208770450603
ENSG00000225938	5.596493682220503e-12	2.751911173561474
ENSG00000260591	5.596493682220523e-12	6.9324878117098505
ENSG00000270006	5.863036491256267e-12	5.9978894980887425
ENSG00000188266	5.863036491256267e-12	8.022015876947828
ENSG00000241352	5.863036491256267e-12	5.512053973691302
ENSG00000259495	5.863036491256267e-12	6.497176795392347
ENSG00000273032	5.863036491256267e-12	7.222329133379623
ENSG00000107902	5.863036491256267e-12	8.406523267394032
ENSG00000038532	5.863036491256267e-12	8.701499287683204
ENSG00000267623	6.142023734256647e-12	4.978982534547908
ENSG00000173698	6.142023734256691e-12	4.162621106776788
ENSG00000100092	6.142023734256691e-12	8.424941757173862
ENSG00000183617	6.142023734256691e-12	8.78010960716021
ENSG00000127184	6.434024305055912e-12	8.917046270454989
ENSG00000183943	6.434024305055912e-12	8.386776132518758
ENSG00000269071	6.434024305055912e-12	5.1578226866759485
ENSG00000104447	6.434024305055912e-12	6.852763198056857
ENSG00000229414	6.434024305055912e-12	2.9100245295072353
ENSG00000101049	6.434024305055912e-12	6.413327866608792
ENSG00000167487	6.434024305055912e-12	8.208734677121564
ENSG00000166484	6.4340243050559344e-12	8.406188993486566
ENSG00000181852	6.4340243050559344e-12	8.74405598137762
ENSG00000117593	6.4340243050559344e-12	8.720788892154456
ENSG00000117362	6.4340243050559344e-12	8.88864870453207
ENSG00000197747	6.739632528016636e-12	8.77452160005643
ENSG00000166963	6.739632528016636e-12	6.467651492426046
ENSG00000164236	6.739632528016636e-12	5.171738935978555
ENSG00000078246	6.739632528016732e-12	8.3215855331528
ENSG00000196372	6.73963252801678e-12	7.316385930998001
ENSG00000128228	7.0594692679233245e-12	8.872421524004686
ENSG00000259959	7.0594692679233245e-12	8.307215387970398
ENSG00000219565	7.0594692679233245e-12	6.386740696955043
ENSG00000120802	7.0594692679233245e-12	8.847543912429655
ENSG00000247011	7.0594692679233245e-12	2.6795023089432854
ENSG00000162998	7.0594692679233996e-12	8.88306069742829
ENSG00000103275	7.0594692679233996e-12	8.749643988481399
ENSG00000255121	7.0594692679233996e-12	7.249825654876097
ENSG00000269946	7.0594692679233996e-12	4.917205269702922
ENSG00000177932	7.0594692679233996e-12	5.895992365623329
ENSG00000183150	7.0594692679233996e-12	7.038439476350131
ENSG00000163346	7.0594692679233996e-12	8.903344673087517
ENSG00000158062	7.0594692679233996e-12	8.687260849531777
ENSG00000151151	7.39418308708456e-12	8.482810570587617
ENSG00000167196	7.39418308708456e-12	8.716195256238654
ENSG00000235776	7.394183087084613e-12	6.200388609623015
ENSG00000118960	7.394183087084613e-12	8.598011356631169
ENSG00000261786	7.394183087084613e-12	8.748904580820952
ENSG00000164754	7.394183087084613e-12	8.856194343477304
ENSG00000086967	7.394183087084613e-12	5.397951839512297
ENSG00000145476	7.394183087084613e-12	8.709612877946897
ENSG00000106018	7.744451451599265e-12	6.64961295655752
ENSG00000224072	7.744451451599265e-12	4.573443880326353
ENSG00000163995	7.744451451599265e-12	5.343412098291541
ENSG00000003096	7.744451451599347e-12	4.588426253045097
ENSG00000136997	7.744451451599347e-12	8.908932680191299
ENSG00000170832	7.744451451599347e-12	8.515801772426338
ENSG00000268218	7.744451451599347e-12	7.610350577480346
ENSG00000250493	8.110981988816461e-12	5.854001373712906
ENSG00000249258	8.11098198881652e-12	2.729071810035965
ENSG00000173273	8.11098198881652e-12	8.805444749139264
ENSG00000148450	8.11098198881652e-12	8.444310672025047
ENSG00000169567	8.110981988816605e-12	8.915515058483056
ENSG00000249453	8.110981988816605e-12	5.662517176358886
ENSG00000135185	8.49451379810223e-12	8.921103065586836
ENSG00000272994	8.49451379810223e-12	8.424563537149776
ENSG00000184905	8.49451379810223e-12	5.08744296972223
ENSG00000232453	8.49451379810223e-12	6.52641842881749
ENSG00000118307	8.49451379810223e-12	5.561689540400381
ENSG00000255183	8.49451379810223e-12	4.940964907752454
ENSG00000185386	8.49451379810223e-12	8.63551688400576
ENSG00000235084	8.49451379810223e-12	5.148950523237156
ENSG00000129474	8.49451379810223e-12	6.5942456401850045
ENSG00000053501	8.494513798102292e-12	8.71466404426672
ENSG00000139537	8.895818817110995e-12	7.583417475650528
ENSG00000005108	8.895818817110995e-12	6.765514774169893
ENSG00000140682	8.895818817110995e-12	5.7921918067340075
ENSG00000206561	8.895818817110995e-12	8.26876788605887
ENSG00000186275	9.315703245847003e-12	8.172196607206057
ENSG00000102931	9.315703245847003e-12	8.70555608281505
ENSG00000164967	9.315703245847003e-12	8.700759880022757
ENSG00000197992	9.315703245847003e-12	4.416017966475692
ENSG00000205143	9.31570324584707e-12	5.175118890839915
ENSG00000233912	9.31570324584707e-12	8.140868324370244
ENSG00000065665	9.31570324584707e-12	8.377588860687156
ENSG00000165806	9.315703245847202e-12	8.676621676108173
ENSG00000197265	9.315703245847202e-12	8.688255220719755
ENSG00000237292	9.755009030890714e-12	4.174093458092253
ENSG00000090273	9.755009030890714e-12	8.835373527034116
ENSG00000130720	9.755009030890819e-12	2.616256471824619
ENSG00000117691	9.755009030890819e-12	8.852137548345457
ENSG00000142279	9.755009030890819e-12	5.572246213667272
ENSG00000250132	9.755009030890819e-12	6.833538255619498
ENSG00000249948	9.755009030890819e-12	8.62566951489364
ENSG00000174485	9.755009030890889e-12	8.840961534137898
ENSG00000270041	9.755009030890889e-12	6.461102328191243
ENSG00000170581	9.755009030890889e-12	8.912989475323146
ENSG00000237301	9.755009030890889e-12	5.2060722354194136
ENSG00000140988	1.0214615412263594e-11	8.93733024611422
ENSG00000143621	1.0214615412263666e-11	8.908932680191299
ENSG00000145425	1.0214615412263776e-11	8.93733024611422
ENSG00000205659	1.0695440535498967e-11	8.676621676108173
ENSG00000111452	1.0695440535498967e-11	7.006890406568377
ENSG00000157916	1.0695440535498967e-11	8.864307933740994
ENSG00000127483	1.0695440535498967e-11	8.917046270454989
ENSG00000182179	1.0695440535498967e-11	8.904875885059452
ENSG00000078814	1.0695440535499006e-11	7.975762144951179
ENSG00000083067	1.0695440535499006e-11	6.704835812620829
ENSG00000118162	1.1198443131591674e-11	8.330561787573496
ENSG00000120327	1.1198443131591674e-11	7.774931047809811
ENSG00000251603	1.1198443131591674e-11	5.628391005899723
ENSG00000164039	1.1198443131591755e-11	8.09003941965227
ENSG00000116691	1.1198443131591755e-11	8.657868912420879
ENSG00000236133	1.1724624267605014e-11	4.156624026782564
ENSG00000230852	1.1724624267605014e-11	2.1366546780753786
ENSG00000259436	1.1724624267605096e-11	8.086132794745874
ENSG00000231193	1.1724624267605096e-11	4.850727667821919
ENSG00000135318	1.1724624267605096e-11	6.8165838974677975
ENSG00000102100	1.1724624267605263e-11	8.765871169008783
ENSG00000222222	1.2275029170822008e-11	4.111920541666221
ENSG00000227986	1.2275029170822096e-11	5.696123464865322
ENSG00000115524	1.2275029170822096e-11	8.93733024611422
ENSG00000013619	1.2275029170822096e-11	6.962467867221448
ENSG00000188342	1.2275029170822096e-11	8.733953648737971
ENSG00000101199	1.2275029170822096e-11	8.908932680191299
ENSG00000214050	1.2275029170822096e-11	8.405986426610076
ENSG00000150403	1.2850749129443873e-11	8.717726468210587
ENSG00000204536	1.2850749129443873e-11	8.661925707552724
ENSG00000103066	1.2850749129443963e-11	8.716195256238654
ENSG00000231738	1.2850749129443963e-11	5.311045941130013
ENSG00000186260	1.3452923472957886e-11	8.59701698544319
ENSG00000149657	1.3452923472957886e-11	8.697442492551358
ENSG00000105339	1.3452923472957886e-11	8.93733024611422
ENSG00000177084	1.3452923472957886e-11	8.805981589923219
ENSG00000185565	1.3452923472957886e-11	8.818151975318754
ENSG00000073584	1.3452923472957981e-11	8.735484860709903
ENSG00000162267	1.4082741635418492e-11	6.639932341896443
ENSG00000088970	1.4082741635418492e-11	8.706550454003029
ENSG00000147027	1.4082741635418492e-11	4.81533427982922
ENSG00000267868	1.4082741635418592e-11	3.430665667325783
ENSG00000188868	1.4082741635418642e-11	7.1259363923616466
ENSG00000137720	1.4082741635418642e-11	8.782635190320123
ENSG00000186998	1.4741445305016362e-11	4.522261362230542
ENSG00000123901	1.4741445305016362e-11	6.606991702670986
ENSG00000262165	1.5430330663436125e-11	3.3056111227917
ENSG00000129214	1.5430330663436454e-11	4.844121244708952
ENSG00000272369	1.5430330663436454e-11	6.7790497569775745
ENSG00000086475	1.5430330663436454e-11	8.72377200571839
ENSG00000108387	1.5430330663436454e-11	6.928980754709259
ENSG00000204923	1.543033066343651e-11	8.417901848478085
ENSG00000273145	1.6150750718656035e-11	6.370054603480152
ENSG00000211460	1.6150750718656035e-11	8.82067755847867
ENSG00000180209	1.6150750718656093e-11	5.057428196592764
ENSG00000138629	1.6150750718656093e-11	8.858719926637214
ENSG00000228798	1.6150750718656093e-11	4.608113819961617
ENSG00000196096	1.6904117734963955e-11	4.350346092551826
ENSG00000171827	1.6904117734963955e-11	5.751214661597048
ENSG00000142330	1.6904117734963955e-11	8.743598450973597
ENSG00000226957	1.6904117734964194e-11	2.8584030418594515
ENSG00000089159	1.6904117734964194e-11	8.695374439795467
ENSG00000139613	1.7691905764138716e-11	8.832847943874205
ENSG00000124635	1.7691905764138716e-11	8.57239433739569
ENSG00000147234	1.7691905764138716e-11	6.869769468247688
ENSG00000005379	1.7691905764138904e-11	8.413105645685791
ENSG00000100097	1.7691905764138904e-11	8.917046270454989
ENSG00000181192	1.7691905764138904e-11	8.810038385055064
ENSG00000169071	1.8515653281875406e-11	8.47213891758794
ENSG00000227533	1.8515653281875406e-11	4.932749364325136
ENSG00000119912	1.8515653281875535e-11	8.86277672176906
ENSG00000136738	1.8515653281875535e-11	8.431603445845553
ENSG00000125089	1.8515653281875535e-11	8.736479231897881
ENSG00000139624	1.8515653281875535e-11	8.642636103081472
ENSG00000162522	1.8515653281875535e-11	8.330104257169474
ENSG00000269979	1.8515653281875735e-11	7.138558625665938
ENSG00000156170	1.937696593371354e-11	8.642636103081472
ENSG00000155254	1.937696593371354e-11	8.284047526202139
ENSG00000155495	1.937696593371354e-11	8.585304130451675
ENSG00000147799	2.0277519394879377e-11	7.519136371245437
ENSG00000213523	2.0277519394879377e-11	8.76893359295265
ENSG00000272677	2.0277519394879377e-11	6.081154804853033
ENSG00000175782	2.0277519394879377e-11	8.547261762293129
ENSG00000117020	2.0277519394879377e-11	8.064651881022176
ENSG00000173166	2.027751939487952e-11	7.798069314689238
ENSG00000239559	2.027751939487952e-11	7.194199093485335
ENSG00000135093	2.027751939487952e-11	8.349393861640726
ENSG00000228265	2.027751939487981e-11	7.555850094308538
ENSG00000230188	2.1219062348632663e-11	4.454630736155785
ENSG00000112029	2.1219062348632663e-11	8.389222405298735
ENSG00000012048	2.1219062348632815e-11	8.511744977294494
ENSG00000103111	2.1219062348632815e-11	8.811569597026997
ENSG00000100284	2.1219062348632815e-11	8.624877710582155
ENSG00000150054	2.1219062348632815e-11	6.716028586322214
ENSG00000141002	2.2203419587886617e-11	8.868364728872839
ENSG00000269934	2.2203419587886775e-11	4.863721332693419
ENSG00000245059	2.2203419587886775e-11	3.7587207981833455
ENSG00000115539	2.220341958788701e-11	8.576196169000006
ENSG00000235269	2.220341958788701e-11	3.335778240903616
ENSG00000169740	2.220341958788701e-11	8.522920991502053
ENSG00000234222	2.220341958788701e-11	6.840012068031444
ENSG00000119711	2.220341958788701e-11	8.751712041237289
ENSG00000234377	2.220341958788701e-11	5.62628221398714
ENSG00000170209	2.220341958788701e-11	7.992878903364459
ENSG00000255022	2.220341958788701e-11	3.8549022867937817
ENSG00000109184	2.220341958788701e-11	8.777584024000298
ENSG00000164904	2.3232495245056027e-11	8.394352881998493
ENSG00000227946	2.3232495245056027e-11	7.368073394601427
ENSG00000167978	2.323249524505619e-11	8.941387041246065
ENSG00000204361	2.323249524505619e-11	4.255844217030329
ENSG00000165548	2.323249524505619e-11	8.429842753268236
ENSG00000089169	2.4308276155274497e-11	8.17343091645863
ENSG00000119669	2.4308276155274756e-11	8.657868912420879
ENSG00000205832	2.4308276155274756e-11	5.614930803198977
ENSG00000145287	2.4308276155274756e-11	8.818151975318758
ENSG00000174606	2.4308276155274756e-11	8.818151975318758
ENSG00000261645	2.543283535833491e-11	7.377553511064654
ENSG00000234684	2.543283535833491e-11	7.989279638636635
ENSG00000106006	2.543283535833491e-11	4.985154940185899
ENSG00000134709	2.543283535833491e-11	8.794603008839166
ENSG00000222808	2.5432835358335e-11	5.942243465716934
ENSG00000271533	2.5432835358335e-11	8.216900664036295
ENSG00000168268	2.660833574490017e-11	8.904875885059452
ENSG00000164142	2.6608335744900357e-11	7.793787150918694
ENSG00000259362	2.7837033852759658e-11	4.303864100696618
ENSG00000002016	2.7837033852759658e-11	8.378328268347603
ENSG00000228925	2.7837033852759658e-11	6.522440973834457
ENSG00000051108	2.783703385275976e-11	8.945443836377912
ENSG00000185686	2.783703385275976e-11	7.477322843964074
ENSG00000175215	2.783703385275976e-11	8.900819089927607
ENSG00000126088	2.783703385275976e-11	8.767402380980716
ENSG00000268496	2.912128381911488e-11	3.899202625211273
ENSG00000134453	2.912128381911488e-11	8.880535114268378
ENSG00000183128	2.912128381911488e-11	4.599273004809124
ENSG00000099814	2.912128381911488e-11	8.739004815057795
ENSG00000130638	2.912128381911488e-11	8.834379155846138
ENSG00000090238	2.912128381911509e-11	8.838435950977985
ENSG00000068383	2.912128381911509e-11	8.273766655727652
ENSG00000176928	2.912128381911509e-11	7.61414253702417
ENSG00000163584	2.912128381911509e-11	8.872421524004686
ENSG00000152409	3.046354149512963e-11	8.908932680191299
ENSG00000185267	3.046354149512973e-11	8.117135254208641
ENSG00000166401	3.046354149512973e-11	7.973896659071778
ENSG00000179526	3.046354149512973e-11	8.74864961729342
ENSG00000123374	3.046354149512973e-11	8.482810570587617
ENSG00000173320	3.046354149512973e-11	6.73164889682758
ENSG00000104998	3.046354149512973e-11	8.800393582819439
ENSG00000100678	3.0463541495130165e-11	7.332794132706219
ENSG00000122359	3.186636872919941e-11	8.884591909400223
ENSG00000233791	3.186636872919941e-11	6.803690526678225
ENSG00000109501	3.186636872919941e-11	8.88306069742829
ENSG00000125648	3.186636872919941e-11	8.866833516900904
ENSG00000249198	3.186636872919952e-11	2.231873457176182
ENSG00000167283	3.186636872919952e-11	8.896762294795762
ENSG00000003056	3.186636872919952e-11	8.872421524004686
ENSG00000250565	3.186636872919952e-11	8.470103344408123
ENSG00000102780	3.186636872919997e-11	7.536583174951406
ENSG00000213096	3.3332437825655344e-11	7.932260897109901
ENSG00000094914	3.33324378256557e-11	8.789754409395835
ENSG00000189376	3.33324378256557e-11	6.907836912701055
ENSG00000226856	3.33324378256557e-11	5.3783292325149485
ENSG00000267390	3.333243782565593e-11	6.900607217827991
ENSG00000121851	3.333243782565593e-11	8.742604079785618
ENSG00000185615	3.333243782565593e-11	5.5229941424777245
ENSG00000125652	3.486453618588085e-11	8.850606336373524
ENSG00000258422	3.486453618588085e-11	4.508141004841012
ENSG00000146094	3.486453618588085e-11	8.908932680191299
ENSG00000143036	3.486453618588085e-11	5.93486126879351
ENSG00000018699	3.486453618588085e-11	8.56986875423578
ENSG00000185133	3.486453618588085e-11	6.713562731313461
ENSG00000171222	3.486453618588085e-11	8.824734353610515
ENSG00000156873	3.486453618588085e-11	8.669044926628438
ENSG00000073111	3.486453618588085e-11	8.722777634530411
ENSG00000164258	3.486453618588085e-11	8.750180829265354
ENSG00000104131	3.486453618588147e-11	8.884591909400223
ENSG00000115204	3.6465571139068894e-11	8.706550454003029
ENSG00000131966	3.6465571139068894e-11	8.742524769405685
ENSG00000159267	3.646557113906928e-11	8.784166402292056
ENSG00000109705	3.646557113906928e-11	6.519381153198284
ENSG00000008869	3.646557113906928e-11	8.868364728872839
ENSG00000250362	3.646557113906928e-11	6.314236762171299
ENSG00000184007	3.646557113906928e-11	8.900819089927607
ENSG00000185668	3.646557113906928e-11	3.3483945789804768
ENSG00000124209	3.646557113906928e-11	8.728365641634191
ENSG00000147144	3.646557113906928e-11	8.497840813050532
ENSG00000185483	3.646557113906954e-11	5.664008376344434
ENSG00000205791	3.646557113906993e-11	6.432668054077475
ENSG00000174255	3.813857497015152e-11	3.9288093577238405
ENSG00000187792	3.813857497015152e-11	8.374860710650752
ENSG00000148803	3.813857497015152e-11	8.432060976249575
ENSG00000163519	3.8138574970152055e-11	8.05362180842529
ENSG00000168216	3.8138574970152055e-11	8.858719926637214
ENSG00000065183	3.8138574970152055e-11	8.781640819132145
ENSG00000235673	3.8138574970152055e-11	4.972813409290117
ENSG00000169242	3.813857497015219e-11	6.564512858780882
ENSG00000272599	3.813857497015219e-11	5.583313798291528
ENSG00000236830	3.988671015269242e-11	4.228016456783678
ENSG00000259420	3.988671015269242e-11	3.5860667281663687
ENSG00000162385	3.988671015269242e-11	8.650749693345164
ENSG00000121068	3.988671015269299e-11	4.425022394297411
ENSG00000230202	3.988671015269299e-11	8.561500200444556
ENSG00000148187	3.988671015269299e-11	8.812563968214976
ENSG00000271553	3.988671015269299e-11	7.083602517464885
ENSG00000123975	4.1713274794860346e-11	8.703030499655137
ENSG00000227895	4.1713274794860346e-11	5.293446404691816
ENSG00000165322	4.1713274794860346e-11	8.751175200453332
ENSG00000117215	4.1713274794860495e-11	7.478986444332122
ENSG00000140400	4.3621708306891294e-11	8.917046270454989
ENSG00000174514	4.362170830689145e-11	6.970612476485586
ENSG00000204272	4.362170830689145e-11	8.587372183207565
ENSG00000226828	4.3621708306892063e-11	2.825342432572533
ENSG00000068650	4.561559729877593e-11	8.707007984407051
ENSG00000165175	4.561559729877593e-11	8.563875613379018
ENSG00000249353	4.561559729877593e-11	7.7658555659342134
ENSG00000139631	4.561559729877593e-11	8.701499287683204
ENSG00000076258	4.5615597298776414e-11	7.991092727864994
ENSG00000215386	4.769868171723857e-11	6.918090852580779
ENSG00000153789	4.769868171723857e-11	8.14214490766084
ENSG00000160087	4.987486123143193e-11	8.677616047296151
ENSG00000160051	4.987486123143193e-11	7.693145060552438
ENSG00000234361	4.987486123143193e-11	2.268207663771522
ENSG00000121073	4.987486123143246e-11	8.908932680191299
ENSG00000106605	4.987486123143246e-11	8.444768202429069
ENSG00000266308	4.987486123143282e-11	4.020098021656306
ENSG00000129562	5.2148201877109736e-11	8.892705499663915
ENSG00000085999	5.2148201877110104e-11	7.756865295131922
ENSG00000266088	5.2148201877110104e-11	3.1752287100601717
ENSG00000213222	5.2148201877110104e-11	6.396291615641886
ENSG00000225135	5.2148201877110104e-11	6.725295366347692
ENSG00000228510	5.2148201877110104e-11	5.081845461791257
ENSG00000272727	5.2148201877110104e-11	3.9076156903406964
ENSG00000198795	5.45229429694192e-11	4.939901004318099
ENSG00000226104	5.45229429694192e-11	2.8547481992849035
ENSG00000272426	5.45229429694192e-11	5.275960132898518
ENSG00000169084	5.452294296941959e-11	8.466917663967697
ENSG00000100439	5.452294296941959e-11	8.706550454003029
ENSG00000082458	5.452294296941959e-11	8.55438098136884
ENSG00000090989	5.452294296941959e-11	8.766408009792737
ENSG00000253483	5.452294296941959e-11	5.545421206760612
ENSG00000101194	5.452294296941959e-11	8.907401468219364
ENSG00000158292	5.452294296941959e-11	5.513618387322646
ENSG00000245017	5.452294296941959e-11	6.08025634702915
ENSG00000142784	5.452294296941959e-11	8.852137548345457
ENSG00000162755	5.452294296941978e-11	7.885720847739083
ENSG00000271086	5.452294296941978e-11	4.624080080350564
ENSG00000101353	5.7003504294854646e-11	7.905410020116137
ENSG00000147174	5.7003504294854646e-11	8.175311427800965
ENSG00000100982	5.7003504294854646e-11	8.761356843472914
ENSG00000237765	5.7003504294855254e-11	7.850034310286223
ENSG00000101974	5.7003504294855254e-11	8.777047183216341
ENSG00000258451	5.700350429485566e-11	2.1772514528653435
ENSG00000241288	5.700350429485566e-11	5.954715166561921
ENSG00000198276	5.959449359328605e-11	8.804450377951285
ENSG00000096093	5.959449359328605e-11	8.658863283608856
ENSG00000228487	5.959449359328647e-11	7.054985118981565
ENSG00000244398	5.959449359328647e-11	8.357507451904416
ENSG00000105063	5.959449359328647e-11	8.887117492560137
ENSG00000198815	5.95944935932871e-11	8.85466313150537
ENSG00000260177	5.95944935932871e-11	3.008458541288039
ENSG00000257488	6.230071434140667e-11	4.994359298748612
ENSG00000114698	6.230071434140667e-11	6.047903728997671
ENSG00000240342	6.230071434140667e-11	8.374526436743286
ENSG00000072401	6.230071434140689e-11	8.479748146643749
ENSG00000147533	6.230071434140689e-11	8.695911280579425
ENSG00000198934	6.230071434140689e-11	8.061589457078307
ENSG00000078674	6.512717384936818e-11	8.858719926637214
ENSG00000092841	6.512717384936818e-11	8.921103065586836
ENSG00000131037	6.512717384936818e-11	7.011518408632283
ENSG00000085719	6.512717384936818e-11	8.896762294795762
ENSG00000233230	6.512717384936888e-11	7.414071851298095
ENSG00000107829	6.512717384936888e-11	8.72584005847428
ENSG00000136699	6.512717384936888e-11	8.819146346506736
ENSG00000178607	6.512717384936888e-11	8.93733024611422
ENSG00000134508	6.807909168282113e-11	8.486462231966481
ENSG00000225721	6.807909168282137e-11	4.012703927378417
ENSG00000117500	6.807909168282137e-11	8.929216655850528
ENSG00000162819	6.807909168282137e-11	8.767939221764673
ENSG00000168081	6.807909168282234e-11	8.739004815057795
ENSG00000136810	6.807909168282234e-11	8.912989475323146
ENSG00000132906	7.116190842301981e-11	8.353248089896079
ENSG00000141294	7.116190842302031e-11	6.55028999913669
ENSG00000107242	7.116190842302031e-11	8.900819089927607
ENSG00000166987	7.438129477815168e-11	8.827796777554383
ENSG00000230799	7.438129477815168e-11	3.796725092566557
ENSG00000127837	7.438129477815168e-11	8.811032756243042
ENSG00000050393	7.438129477815168e-11	8.830322360714293
ENSG00000140297	7.438129477815168e-11	6.150180978974182
ENSG00000111786	7.438129477815168e-11	8.899287877955674
ENSG00000125520	7.438129477815274e-11	8.769927964140626
ENSG00000257167	7.438129477815274e-11	7.176047033773587
ENSG00000178585	7.774316105953323e-11	8.2144459407219
ENSG00000017621	7.774316105953323e-11	7.190078458235645
ENSG00000116213	7.774316105953323e-11	8.70907603716294
ENSG00000270638	7.774316105953323e-11	4.4852292221498535
ENSG00000187231	7.774316105953378e-11	8.383346955091353
ENSG00000141526	7.774316105953461e-11	8.682667213615973
ENSG00000162616	8.125366703681672e-11	8.55211036173646
ENSG00000116406	8.125366703681672e-11	8.892705499663915
ENSG00000140374	8.125366703681787e-11	8.855657502693346
ENSG00000197063	8.125366703681787e-11	8.709612877946897
ENSG00000167900	8.125366703681815e-11	8.307347095001372
ENSG00000205730	8.125366703681815e-11	6.4825031540310745
ENSG00000163521	8.491923218690716e-11	7.974433499855735
ENSG00000230629	8.491923218690716e-11	7.636188291940597
ENSG00000186918	8.491923218690837e-11	8.801924794791372
ENSG00000259660	8.491923218690837e-11	5.435596526740907
ENSG00000255527	8.874654635180583e-11	4.1737896648148975
ENSG00000227252	8.874654635180616e-11	5.716912476514584
ENSG00000132792	8.874654635180616e-11	8.6629200787407
ENSG00000231711	8.874654635180616e-11	7.432368850234311
ENSG00000160282	8.874654635180679e-11	5.891298402706341
ENSG00000155974	8.874654635180679e-11	8.58357035160325
ENSG00000241644	9.274258082120451e-11	6.439292721676346
ENSG00000161243	9.274258082120517e-11	4.391383533476843
ENSG00000135324	9.274258082120517e-11	3.184658360191447
ENSG00000186815	9.274258082120517e-11	8.850606336373524
ENSG00000084112	9.274258082120583e-11	8.751712041237289
ENSG00000144868	9.274258082120583e-11	8.506156970190712
ENSG00000260093	9.274258082120583e-11	3.541477974696848
ENSG00000128928	9.274258082120583e-11	8.884591909400223
ENSG00000187013	9.69145998561977e-11	3.0535424227196053
ENSG00000164751	9.691459985619838e-11	8.83996716294992
ENSG00000070761	9.691459985619942e-11	8.535883181209078
ENSG00000203832	1.0127017267114201e-10	8.132236356517073
ENSG00000073605	1.0127017267114201e-10	8.831853572686226
ENSG00000107518	1.0127017267114201e-10	4.934415996665873
ENSG00000021826	1.0127017267114201e-10	8.00505807414061
ENSG00000118898	1.0127017267114201e-10	6.701590191117226
ENSG00000139719	1.0127017267114201e-10	8.29318796722988
ENSG00000125691	1.0127017267114201e-10	8.941387041246065
ENSG00000260396	1.0127017267114201e-10	5.265098755180719
ENSG00000226237	1.0127017267114201e-10	7.101543224919531
ENSG00000103051	1.0127017267114201e-10	8.810038385055064
ENSG00000120370	1.0127017267114201e-10	8.638579307949625
ENSG00000092931	1.0127017267114201e-10	8.728365641634191
ENSG00000270093	1.0127017267114236e-10	4.886694125991125
ENSG00000182518	1.0581718589126974e-10	8.026858910543982
ENSG00000213930	1.0581718589126974e-10	8.745129662945532
ENSG00000123416	1.0581718589126974e-10	8.823739982422536
ENSG00000135953	1.0581718589126974e-10	8.677616047296151
ENSG00000013725	1.0581718589126974e-10	6.9708014971401555
ENSG00000198612	1.0581718589126974e-10	8.766408009792737
ENSG00000198793	1.0581718589127124e-10	8.832847943874205
ENSG00000228492	1.1056385650437635e-10	7.33143755111151
ENSG00000110697	1.1056385650437635e-10	8.7542376243972
ENSG00000249734	1.1056385650437635e-10	3.136413854006068
ENSG00000189343	1.1056385650437753e-10	8.912989475323146
ENSG00000124104	1.1056385650437753e-10	7.304645944079489
ENSG00000159346	1.1056385650437753e-10	8.903344673087517
ENSG00000155846	1.1056385650437753e-10	8.732422436766036
ENSG00000198873	1.1056385650437753e-10	8.757300048341069
ENSG00000139187	1.1056385650437831e-10	6.329201596939962
ENSG00000238045	1.1056385650437831e-10	6.358108323961629
ENSG00000107014	1.1551874532552616e-10	6.414948206061498
ENSG00000108344	1.1551874532552658e-10	8.88864870453207
ENSG00000068323	1.1551874532552658e-10	8.810038385055064
ENSG00000034713	1.1551874532552658e-10	8.804450377951285
ENSG00000143590	1.1551874532552658e-10	5.824488463002817
ENSG00000150625	1.1551874532552658e-10	6.42171492741734
ENSG00000242013	1.1551874532552658e-10	7.356055635698041
ENSG00000107537	1.1551874532552822e-10	8.555912193340776
ENSG00000143740	1.1551874532552822e-10	8.735484860709905
ENSG00000163625	1.206907709944574e-10	8.442295015920198
ENSG00000166135	1.206907709944574e-10	8.778578395188276
ENSG00000128641	1.206907709944587e-10	8.474828687354899
ENSG00000143774	1.206907709944587e-10	8.896762294795762
ENSG00000100218	1.206907709944587e-10	5.396984127252706
ENSG00000173401	1.206907709944587e-10	6.2651620562679735
ENSG00000260919	1.2069077099445956e-10	4.074145061508069
ENSG00000115808	1.2069077099445956e-10	8.695171872918978
ENSG00000119446	1.2608922452609257e-10	8.773527228868451
ENSG00000099622	1.2608922452609257e-10	8.941387041246065
ENSG00000101134	1.2608922452609392e-10	4.135604077051547
ENSG00000100299	1.2608922452609392e-10	8.904875885059452
ENSG00000125319	1.2608922452609392e-10	7.2508472746391615
ENSG00000169733	1.3172378443528573e-10	8.626408922554088
ENSG00000101489	1.3172378443528573e-10	5.146375749242138
ENSG00000247934	1.3760453245776294e-10	6.214422239433049
ENSG00000131778	1.376045324577649e-10	8.770464804924583
ENSG00000223725	1.376045324577649e-10	5.383029946514102
ENSG00000164306	1.376045324577649e-10	8.414891821185254
ENSG00000198917	1.376045324577649e-10	8.736479231897881
ENSG00000102145	1.376045324577649e-10	5.268068647833289
ENSG00000259768	1.376045324577649e-10	5.161737404942374
ENSG00000079974	1.376045324577649e-10	8.522181583841606
ENSG00000072849	1.376045324577649e-10	8.896762294795762
ENSG00000197565	1.376045324577649e-10	7.917652719237684
ENSG00000130227	1.376045324577649e-10	8.824734353610515
ENSG00000241278	1.376045324577649e-10	3.8427876176738147
ENSG00000139998	1.4374196988998803e-10	7.70592748514518
ENSG00000143553	1.4374196988998803e-10	8.659400124392812
ENSG00000271452	1.4374196988998803e-10	4.440703388269194
ENSG00000099821	1.4374196988998803e-10	8.834379155846138
ENSG00000234891	1.4374196988998803e-10	2.3148230629642486
ENSG00000235036	1.4374196988998803e-10	5.013817712578047
ENSG00000141524	1.4374196988998803e-10	8.779572766376255
ENSG00000125869	1.4374196988999007e-10	8.828254307958403
ENSG00000205138	1.4374196988999007e-10	8.493986584795175
ENSG00000169330	1.4374196988999007e-10	8.522181583841606
ENSG00000143303	1.4374196988999007e-10	8.777584024000298
ENSG00000124444	1.5014703457150472e-10	8.401137827166744
ENSG00000136319	1.5014703457150578e-10	8.519858567558185
ENSG00000158301	1.5014703457150578e-10	7.816670454270591
ENSG00000212802	1.5014703457150578e-10	7.920883776601478
ENSG00000104267	1.5014703457150578e-10	7.987121143806456
ENSG00000164953	1.5014703457150578e-10	7.9616627453308455
ENSG00000149929	1.5014703457150578e-10	8.61270732518662
ENSG00000149124	1.5683111853424587e-10	3.298822290282864
ENSG00000058453	1.5683111853424755e-10	8.759825631500979
ENSG00000089248	1.5683111853424755e-10	8.917046270454989
ENSG00000196704	1.5683111853424755e-10	8.868364728872839
ENSG00000131470	1.5683111853424755e-10	7.7046693650490585
ENSG00000143368	1.5683111853424755e-10	8.79381120452768
ENSG00000116161	1.5683111853424755e-10	8.811032756243042
ENSG00000252612	1.5683111853424755e-10	5.041021052476737
ENSG00000196576	1.5683111853424755e-10	8.892705499663915
ENSG00000122884	1.5683111853424755e-10	8.866833516900904
ENSG00000146463	1.5683111853424755e-10	8.789754409395835
ENSG00000108239	1.5683111853424866e-10	8.461452913360473
ENSG00000165288	1.6380608634410835e-10	8.697442492551358
ENSG00000244247	1.6380608634410835e-10	3.6400628238789907
ENSG00000228702	1.6380608634410835e-10	3.741140990697395
ENSG00000071242	1.6380608634410835e-10	8.628934505714
ENSG00000179604	1.6380608634410835e-10	7.198061098039964
ENSG00000235313	1.6380608634410952e-10	7.024516179219307
ENSG00000246705	1.6380608634410952e-10	8.704024870843115
ENSG00000229043	1.6380608634410952e-10	8.069571340311025
ENSG00000240907	1.6380608634410952e-10	4.752340491642912
ENSG00000234215	1.6380608634411127e-10	2.0193463439061037
ENSG00000228643	1.710842941610718e-10	5.174169253453723
ENSG00000198794	1.710842941610718e-10	8.933273450982373
ENSG00000114013	1.710842941610718e-10	8.654603921600518
ENSG00000164615	1.710842941610718e-10	8.834379155846138
ENSG00000105808	1.710842941610718e-10	7.1078525113354765
ENSG00000116786	1.71084294161073e-10	8.808507173083129
ENSG00000141429	1.71084294161073e-10	8.874947107164598
ENSG00000260630	1.71084294161073e-10	7.9967331316198145
ENSG00000135686	1.71084294161073e-10	8.732422436766038
ENSG00000239552	1.7867860954509275e-10	3.2372056101191715
ENSG00000204311	1.7867860954509275e-10	7.993520537450496
ENSG00000134982	1.7867860954509275e-10	8.792279992555747
ENSG00000182319	1.7867860954509275e-10	7.005541188828209
ENSG00000197969	1.7867860954509275e-10	8.904875885059452
ENSG00000179588	1.7867860954509338e-10	8.303492866746017
ENSG00000164619	1.7867860954509338e-10	6.7258391075216455
ENSG00000034693	1.7867860954509338e-10	8.473702609135946
ENSG00000090661	1.7867860954509338e-10	8.67948153317555
ENSG00000272864	1.8660243203599163e-10	3.5803348729186903
ENSG00000221164	1.8660243203599294e-10	5.303883335377541
ENSG00000243660	1.8660243203599426e-10	7.538144098460261
ENSG00000096092	1.8660243203599426e-10	8.59701698544319
ENSG00000226469	1.8660243203599426e-10	4.316632268173628
ENSG00000251478	1.8660243203599426e-10	2.842503912908436
ENSG00000176171	1.8660243203599426e-10	8.439279422780192
ENSG00000173085	1.8660243203599426e-10	8.41682816691017
ENSG00000064601	1.8660243203599426e-10	8.858719926637214
ENSG00000164056	1.9486971453659416e-10	7.994914476544278
ENSG00000118495	1.9486971453659416e-10	8.312143297793666
ENSG00000223393	1.9486971453659416e-10	3.285733283247084
ENSG00000154845	1.9486971453659485e-10	8.747118405321485
ENSG00000244313	1.9486971453659485e-10	8.592960190311343
ENSG00000131828	1.9486971453659485e-10	8.78569761426399
ENSG00000265452	1.9486971453659622e-10	5.257135677222346
ENSG00000169891	1.9486971453659622e-10	8.544533612256725
ENSG00000197746	2.0349498552939804e-10	8.941387041246065
ENSG00000102309	2.0349498552939804e-10	8.462526594928386
ENSG00000148498	2.0349498552939804e-10	8.151184041118706
ENSG00000250462	2.0349498552939804e-10	8.283058720861339
ENSG00000182551	2.0349498552939876e-10	8.880535114268378
ENSG00000181045	2.0349498552939876e-10	8.488935418475354
ENSG00000225643	2.1249337215824983e-10	6.984632354223014
ENSG00000232093	2.1249337215824983e-10	5.775086588080138
ENSG00000169021	2.1249337215824983e-10	8.830322360714293
ENSG00000163795	2.2188062420754542e-10	8.650749693345164
ENSG00000198785	2.2188062420754542e-10	6.752771883889985
ENSG00000165832	2.2188062420754622e-10	8.678152888080106
ENSG00000243517	2.2188062420754622e-10	7.062031404791922
ENSG00000185189	2.218806242075478e-10	8.715200885050676
ENSG00000197279	2.316731390126813e-10	8.16788484854668
ENSG00000132915	2.3167313901268458e-10	4.294144023105615
ENSG00000271105	2.3167313901268458e-10	3.4257102069771324
ENSG00000112031	2.316731390126854e-10	8.525701538189494
ENSG00000173578	2.316731390126854e-10	8.636845529101203
ENSG00000141905	2.316731390126854e-10	8.78010960716021
ENSG00000116062	2.316731390126854e-10	8.807512801895154
ENSG00000119650	2.4188798733676667e-10	8.194011794837222
ENSG00000031691	2.418879873367684e-10	8.079013575670158
ENSG00000227373	2.418879873367684e-10	5.472448677775128
ENSG00000132196	2.418879873367684e-10	8.50921939413458
ENSG00000165215	2.4188798733677096e-10	5.929541616161823
ENSG00000042781	2.4188798733677096e-10	7.636378296315983
ENSG00000130433	2.525429402497593e-10	5.857527894074342
ENSG00000066027	2.525429402497593e-10	8.842492746109832
ENSG00000122705	2.525429402497593e-10	8.849075124401589
ENSG00000116127	2.525429402497593e-10	8.79128562136777
ENSG00000178209	2.525429402497593e-10	8.921103065586836
ENSG00000168434	2.525429402497593e-10	8.619289703478376
ENSG00000271522	2.525429402497611e-10	3.726368459098813
ENSG00000267768	2.525429402497611e-10	2.8715114277909226
ENSG00000124143	2.6365649704759766e-10	4.990944290315432
ENSG00000084234	2.6365649704759766e-10	8.879003902296445
ENSG00000141232	2.6365649704759766e-10	8.819683187290691
ENSG00000172260	2.6365649704759766e-10	5.007339786054253
ENSG00000099800	2.6365649704759766e-10	8.776052812028363
ENSG00000132475	2.6365649704759766e-10	8.93733024611422
ENSG00000246528	2.636564970476005e-10	8.025483434644675
ENSG00000204681	2.636564970476005e-10	7.688187555840338
ENSG00000116771	2.636564970476005e-10	7.550064077094104
ENSG00000223802	2.6365649704760237e-10	3.5781303264420403
ENSG00000109381	2.6365649704760237e-10	8.751712041237289
ENSG00000242299	2.6365649704760237e-10	8.480742517831727
ENSG00000176473	2.6365649704760237e-10	7.92148703041807
ENSG00000168172	2.6365649704760237e-10	8.747655246105444
ENSG00000171295	2.7524791425020733e-10	8.312882705454113
ENSG00000236841	2.7524791425020733e-10	3.6199249796267106
ENSG00000188613	2.7524791425020733e-10	8.18610077145002
ENSG00000117151	2.752479142502083e-10	8.733953648737971
ENSG00000140694	2.752479142502083e-10	8.760820002688957
ENSG00000143222	2.752479142502083e-10	8.879003902296445
ENSG00000145431	2.752479142502083e-10	6.827480473750441
ENSG00000260300	2.752479142502083e-10	4.12451903116203
ENSG00000188015	2.752479142502083e-10	3.0946199494018187
ENSG00000103404	2.7524791425021224e-10	8.494575822230173
ENSG00000119242	2.7524791425021224e-10	8.428541021901687
ENSG00000118804	2.7524791425021224e-10	7.834918856750002
ENSG00000068878	2.7524791425021224e-10	8.85466313150537
ENSG00000147853	2.873372357186328e-10	8.872421524004686
ENSG00000135778	2.873372357186328e-10	8.610181742026706
ENSG00000102081	2.873372357186328e-10	8.805981589923219
ENSG00000145808	2.873372357186328e-10	4.376446727901326
ENSG00000261114	2.873372357186328e-10	8.406980797798054
ENSG00000127884	2.873372357186328e-10	8.742524769405685
ENSG00000108924	2.873372357186328e-10	7.272026059185273
ENSG00000272795	2.873372357186328e-10	3.48124818642266
ENSG00000261777	2.873372357186328e-10	5.963412087305707
ENSG00000147654	2.873372357186328e-10	8.733953648737971
ENSG00000196754	2.8733723571863487e-10	4.007596139483422
ENSG00000097046	2.999453239330553e-10	8.27741831710652
ENSG00000107643	2.999453239330553e-10	8.738010443869817
ENSG00000215114	2.999453239330553e-10	8.750180829265354
ENSG00000145063	2.999453239330553e-10	3.143246725887199
ENSG00000103502	2.999453239330596e-10	8.78569761426399
ENSG00000167632	2.999453239330606e-10	8.707087294786984
ENSG00000184305	3.1309389247493174e-10	8.07141279714877
ENSG00000121900	3.1309389247493174e-10	6.341370241735976
ENSG00000270504	3.1309389247493174e-10	4.564959607884825
ENSG00000214401	3.1309389247493174e-10	7.733132224970317
ENSG00000140948	3.1309389247493174e-10	8.637584936761646
ENSG00000103479	3.1309389247493397e-10	8.88306069742829
ENSG00000166104	3.1309389247493397e-10	5.689706913285846
ENSG00000213293	3.1309389247493397e-10	3.798245697666178
ENSG00000132670	3.1309389247493397e-10	8.830322360714293
ENSG00000094841	3.130938924749373e-10	8.401595357570764
ENSG00000163535	3.130938924749373e-10	8.187095142637999
ENSG00000213262	3.130938924749373e-10	8.111802210632392
ENSG00000187535	3.268055397579767e-10	8.569076949924291
ENSG00000122965	3.268055397579767e-10	8.763882426632826
ENSG00000181026	3.268055397579767e-10	8.900819089927607
ENSG00000231435	3.268055397579779e-10	4.253345974325239
ENSG00000107614	3.268055397579779e-10	8.335155423489297
ENSG00000010810	3.411037840544287e-10	8.380369407374598
ENSG00000079950	3.411037840544287e-10	8.844023958081767
ENSG00000166908	3.411037840544287e-10	8.755768836369135
ENSG00000151640	3.411037840544287e-10	5.488258459019352
ENSG00000165661	3.411037840544287e-10	8.884591909400223
ENSG00000166272	3.411037840544287e-10	8.784166402292056
ENSG00000104936	3.411037840544323e-10	8.509676924538605
ENSG00000131171	3.411037840544323e-10	8.864307933740994
ENSG00000213967	3.5601309986459767e-10	6.072794257277032
ENSG00000132026	3.5601309986459767e-10	4.508066569579928
ENSG00000119608	3.5601309986459767e-10	6.4697835898101115
ENSG00000146677	3.5601309986459767e-10	7.926543762585071
ENSG00000229539	3.5601309986459767e-10	5.657254843536839
ENSG00000141665	3.5601309986459767e-10	5.630383519465459
ENSG00000234476	3.5601309986460015e-10	4.438612455909596
ENSG00000055813	3.5601309986460015e-10	4.909475207639588
ENSG00000117525	3.5601309986460015e-10	7.13270287433542
ENSG00000267127	3.5601309986460015e-10	5.2377955870390345
ENSG00000262693	3.5601309986460015e-10	3.734009989292182
ENSG00000095303	3.715589556794526e-10	8.186807699534395
ENSG00000271590	3.715589556794526e-10	4.953817744333494
ENSG00000248787	3.715589556794526e-10	4.112431399456912
ENSG00000161570	3.715589556794526e-10	8.387031096046291
ENSG00000250156	3.715589556794526e-10	4.047338313684344
ENSG00000115073	3.715589556794526e-10	8.823739982422536
ENSG00000120158	3.715589556794526e-10	8.684735266371867
ENSG00000111196	3.715589556794526e-10	8.544736179133215
ENSG00000134049	3.715589556794526e-10	8.78921756861188
ENSG00000135341	3.715589556794526e-10	8.81409518018691
ENSG00000221949	3.715589556794526e-10	6.813624115944987
ENSG00000147471	3.8776785318774603e-10	8.782635190320123
ENSG00000260063	3.8776785318775016e-10	6.246110843815526
ENSG00000134153	3.8776785318775016e-10	8.904875885059452
ENSG00000162814	3.8776785318775016e-10	4.476613296337947
ENSG00000178096	3.8776785318775016e-10	8.618295332290398
ENSG00000263874	3.8776785318775016e-10	7.171594674457477
ENSG00000121486	3.8776785318775016e-10	8.722777634530411
ENSG00000138650	3.8776785318775016e-10	3.5556705099091026
ENSG00000260782	3.8776785318775016e-10	3.8369877776252457
ENSG00000150961	3.8776785318775016e-10	8.901813461115584
ENSG00000170471	4.0466736798109607e-10	8.818151975318758
ENSG00000185013	4.046673679810975e-10	5.454550897775891
ENSG00000216109	4.046673679810975e-10	4.417838459303542
ENSG00000131697	4.0466736798110326e-10	8.56634879988789
ENSG00000184990	4.0466736798110326e-10	8.826265565582448
ENSG00000196236	4.0466736798110326e-10	8.538611331245479
ENSG00000142676	4.0466736798110326e-10	8.933273450982373
ENSG00000002834	4.2228619181215645e-10	8.880535114268378
ENSG00000085185	4.2228619181215645e-10	8.717726468210587
ENSG00000154227	4.2228619181215795e-10	5.215101957340277
ENSG00000228649	4.2228619181215795e-10	7.758618991055314
ENSG00000162543	4.2228619181215795e-10	5.367905174510648
ENSG00000077420	4.2228619181215795e-10	8.691854485447578
ENSG00000232671	4.2228619181215795e-10	4.975773437866414
ENSG00000054277	4.2228619181215795e-10	8.227460527079964
ENSG00000168843	4.2228619181215795e-10	6.337729432320352
ENSG00000231533	4.2228619181215795e-10	4.355178454787405
ENSG00000124116	4.4065417646318604e-10	3.830691182875303
ENSG00000079841	4.4065417646318604e-10	7.340691424404976
ENSG00000141314	4.4065417646318604e-10	3.64757686589918
ENSG00000159403	4.4065417646318604e-10	8.674096092948263
ENSG00000148660	4.4065417646318604e-10	8.673101721760284
ENSG00000111224	4.4065417646319075e-10	8.241312294672888
ENSG00000249784	4.4065417646319075e-10	3.5524225515776755
ENSG00000162585	4.4065417646319075e-10	8.62541455136611
ENSG00000175336	4.4065417646319075e-10	4.824854319727094
ENSG00000255992	4.4065417646319075e-10	5.448036627130212
ENSG00000167842	4.4065417646319075e-10	8.850606336373524
ENSG00000258449	4.4065417646319075e-10	5.260395753378524
ENSG00000107669	4.4065417646319075e-10	8.74612403413351
ENSG00000198625	4.5980237928422036e-10	8.88864870453207
ENSG00000268041	4.5980237928422036e-10	7.659853939988221
ENSG00000152527	4.5980237928422036e-10	4.611196839519324
ENSG00000255991	4.5980237928422036e-10	2.6629031789575452
ENSG00000248280	4.59802379284222e-10	6.620942697718814
ENSG00000227910	4.5980237928422853e-10	2.0165999327125053
ENSG00000168488	4.797631104620998e-10	8.88864870453207
ENSG00000069011	4.797631104620998e-10	5.611628600915575
ENSG00000267394	4.797631104621084e-10	4.490199245302641
ENSG00000141564	4.797631104621084e-10	8.719257680182523
ENSG00000141560	4.797631104621084e-10	8.750180829265354
ENSG00000238063	4.797631104621084e-10	5.2468241924006325
ENSG00000154478	5.00569982083969e-10	2.1455424042243205
ENSG00000226779	5.00569982083969e-10	4.239143660197577
ENSG00000159363	5.005699820839743e-10	8.70555608281505
ENSG00000109180	5.005699820839743e-10	8.884591909400223
ENSG00000067704	5.005699820839743e-10	8.88864870453207
ENSG00000155130	5.005699820839743e-10	8.912989475323146
ENSG00000230555	5.005699820839743e-10	7.119424539069209
ENSG00000168676	5.005699820839743e-10	4.719063977854539
ENSG00000130055	5.005699820839743e-10	4.801555763391132
ENSG00000144677	5.005699820839743e-10	6.980489353059153
[truncated: 4,478 more rows]
