# Supplementary material for: Machine learning predicts treatment sensitivity in multiple myeloma based on molecular and clinical information coupled with drug response
Source: PLoS One. 2021 Jul 28;16(7):e0254596. doi: 10.1371/journal.pone.0254596 (PMC8318243; doi:10.1371/journal.pone.0254596)
Supplement: S1 File — (ZIP) [file pone.0254596.s004.zip › Supplementary Material 1/hyperdiploid_flag/selected_genes_experiment_3.csv]

gene	pvalue	entropy
ENSG00000188004	1.5766472867699706e-42	6.027430092361993
ENSG00000247746	2.0391545370776773e-41	7.335194005792457
ENSG00000119280	5.084531507352124e-40	8.12397259602793
ENSG00000272668	1.102433088141453e-39	6.006557720210486
ENSG00000225579	1.791393398987413e-36	7.200214919456215
ENSG00000243284	2.1114111541766e-36	5.131912876260535
ENSG00000165801	4.2891993714237294e-35	8.71466404426672
ENSG00000125827	5.122265460392073e-34	8.858719926637214
ENSG00000165169	6.002993099594058e-34	8.717189627426633
ENSG00000170677	1.18613944906897e-32	7.039945584570793
ENSG00000248991	4.724879316423527e-31	6.86494417049512
ENSG00000255815	4.855476617350106e-30	5.600229524074082
ENSG00000162929	9.480007236800349e-30	7.9043702720047895
ENSG00000253982	1.0994785028020922e-29	7.659607005269701
ENSG00000105372	2.1380241286000218e-29	8.945443836377912
ENSG00000257698	2.477431055771749e-29	8.145303339526178
ENSG00000168264	2.8702505412156403e-29	8.89117428769198
ENSG00000131773	3.089245289578489e-29	6.679749578667989
ENSG00000223891	4.79817954537994e-29	8.439514469232757
ENSG00000148303	6.91741036674361e-29	8.945443836377912
ENSG00000144591	9.962502163912739e-29	8.879003902296445
ENSG00000002586	1.1524300657708191e-28	8.192938113269308
ENSG00000111752	1.6573737209148175e-28	7.812915453470139
ENSG00000165102	2.381135773160693e-28	8.747655246105444
ENSG00000178982	4.559577523604725e-28	8.912989475323146
ENSG00000099624	4.559577523604725e-28	8.884591909400223
ENSG00000063177	4.8998762415473015e-28	8.933273450982373
ENSG00000115268	6.079397125880454e-28	8.941387041246065
ENSG00000117308	7.01814522881466e-28	8.343805854536946
ENSG00000162004	1.0786570630569202e-27	8.41517369844168
ENSG00000155886	1.3365190306917088e-27	5.235519204603452
ENSG00000197183	1.6554182013785427e-27	8.526440945849941
ENSG00000114631	3.881917274096091e-27	8.017248041764923
ENSG00000173218	4.799356072941227e-27	7.177584643244262
ENSG00000180447	6.36479312644287e-27	7.443367663839435
ENSG00000104611	1.0414913825263435e-26	6.799689288797707
ENSG00000174444	1.4787350597628702e-26	8.945443836377912
ENSG00000094631	1.5859308555782982e-26	8.864307933740994
ENSG00000175197	1.5859308555782982e-26	8.696905651767402
ENSG00000185905	1.9559590936998036e-26	8.88864870453207
ENSG00000117461	1.9559590936998036e-26	8.66391444992868
ENSG00000118705	2.2489942711825533e-26	8.941387041246065
ENSG00000228031	3.1860331665695717e-26	5.669104368051947
ENSG00000256733	4.8326014192609413e-26	4.538134146538178
ENSG00000070081	5.948501214360573e-26	8.933273450982373
ENSG00000107745	7.842635843315381e-26	8.706550454003029
ENSG00000142541	1.106960764006482e-25	8.945443836377912
ENSG00000111445	1.36057378511814e-25	8.42700980992975
ENSG00000179520	1.3605737851181692e-25	5.082077899435632
ENSG00000176399	2.3542372430471046e-25	6.597163996405328
ENSG00000140474	3.093782783874859e-25	8.917046270454989
ENSG00000102316	9.166813241210074e-25	8.88864870453207
ENSG00000156384	1.6810320525047155e-24	8.254071917503422
ENSG00000114391	1.7978337111840914e-24	8.93733024611422
ENSG00000159556	1.7978337111840914e-24	8.091408928363155
ENSG00000103253	2.1986898824425585e-24	8.438643354541332
ENSG00000167658	2.5139223095592037e-24	8.945443836377912
ENSG00000157625	3.0725645544275713e-24	8.734948019925948
ENSG00000125841	4.900383238586628e-24	8.217933415493718
ENSG00000075073	4.900383238586733e-24	7.001859157323524
ENSG00000171759	4.900383238586733e-24	6.744572378548961
ENSG00000131188	8.904473437252293e-24	8.408257046242458
ENSG00000184083	9.51348441296366e-24	8.322122373936756
ENSG00000113272	1.1599188279025599e-23	8.706550454003029
ENSG00000102158	1.2390482570248756e-23	8.904875885059452
ENSG00000080947	1.2390482570248756e-23	7.510127637248668
ENSG00000241741	1.4136972346677907e-23	6.77420784241572
ENSG00000171792	1.5099548893871455e-23	8.599005727819147
ENSG00000164181	1.5099548893871455e-23	8.792279992555747
ENSG00000147400	1.83941849029532e-23	8.65480648847701
ENSG00000131386	2.553805280274338e-23	6.23658232647595
ENSG00000227097	3.107991946967728e-23	8.868364728872839
ENSG00000186153	3.107991946967728e-23	8.438185824137312
ENSG00000214870	3.317991076557543e-23	7.147174189255642
ENSG00000160691	3.781053413729866e-23	8.917046270454989
ENSG00000232533	4.5981863057008013e-23	6.859586347567149
ENSG00000204628	5.237780563201038e-23	8.941387041246065
ENSG00000104219	6.792920568915903e-23	8.822208770450603
ENSG00000154358	7.248357908994799e-23	8.79174315177179
ENSG00000130255	7.734015478706297e-23	8.941387041246065
ENSG00000144040	8.251877226423734e-23	8.645161686241385
ENSG00000151287	8.251877226423734e-23	7.703787118663282
ENSG00000229766	8.804055920664735e-23	6.0817617306573
ENSG00000147100	1.0020509468195279e-22	5.321416079996424
ENSG00000255760	1.0020509468195279e-22	5.89242111146402
ENSG00000162244	1.0020509468195422e-22	8.93733024611422
ENSG00000271133	1.0020509468195422e-22	7.627215550331401
ENSG00000111666	1.0020509468195422e-22	8.672028040192371
ENSG00000120280	1.2974528608489802e-22	8.699228668050823
ENSG00000143624	1.6788441925323017e-22	8.900819089927607
ENSG00000219665	1.7903827224443561e-22	8.28221451989881
ENSG00000129757	1.7903827224443561e-22	7.92935122300141
ENSG00000105373	1.9092538602533188e-22	8.929216655850528
ENSG00000172456	1.9092538602533188e-22	7.968793096100914
ENSG00000121797	2.3147865871482123e-22	8.284995066586252
ENSG00000136942	2.4680730583415933e-22	8.941387041246065
ENSG00000144589	2.4680730583415933e-22	8.696905651767402
ENSG00000198353	2.9908391416944077e-22	5.174801190668561
ENSG00000255086	3.188374775698592e-22	3.484791521553735
ENSG00000177628	3.3988186077691653e-22	8.860251138609149
ENSG00000137154	4.387181633002695e-22	8.945443836377912
ENSG00000242071	4.387181633002695e-22	8.3182681456814
ENSG00000131725	4.675798702870444e-22	8.628934505714
ENSG00000232346	6.426011048804852e-22	7.362204629275521
ENSG00000107816	6.426011048804989e-22	8.603599363734947
ENSG00000233585	7.295447368302423e-22	5.457511848102649
ENSG00000109046	7.295447368302578e-22	8.852137548345457
ENSG00000260219	7.772856135465306e-22	6.67031890996155
ENSG00000175395	7.772856135465472e-22	8.284740103058722
ENSG00000213442	8.281168934329909e-22	8.526238378973453
ENSG00000105193	8.281168934329909e-22	8.941387041246065
ENSG00000105640	8.822364007268542e-22	8.945443836377912
ENSG00000168159	9.398544774150956e-22	8.879003902296445
ENSG00000102054	1.001194765918303e-21	8.880535114268378
ENSG00000115649	1.0664950401115454e-21	8.850606336373524
ENSG00000177917	1.0664950401115454e-21	8.664451290712634
ENSG00000081913	1.0664950401115454e-21	7.614675233487019
ENSG00000166348	1.210002646578161e-21	8.368938429639508
ENSG00000179820	1.3725970313963402e-21	8.585356527102714
ENSG00000187824	1.6578510578047385e-21	8.364089830196175
ENSG00000137818	1.7654047467805614e-21	8.945443836377912
ENSG00000197016	1.8798594630754873e-21	6.789198920421085
ENSG00000053371	2.001652989937829e-21	8.486127958059013
ENSG00000188959	2.1312505578592934e-21	5.371239114319354
ENSG00000251249	2.738044667345153e-21	4.54996084563977
ENSG00000038002	2.9147265553720642e-21	8.880535114268378
ENSG00000229638	2.9147265553720642e-21	8.522384150718098
ENSG00000167186	3.102683102071066e-21	8.320256888057356
ENSG00000143578	3.102683102071066e-21	8.518327355586251
ENSG00000173207	3.5153094929933294e-21	8.609644901242751
ENSG00000233927	3.982162408875632e-21	8.93733024611422
ENSG00000204060	4.510281253805316e-21	4.6365943733585535
ENSG00000105426	4.510281253805316e-21	7.347493204147011
ENSG00000172365	4.510281253805316e-21	3.509316871484616
ENSG00000151208	4.510281253805316e-21	8.545527983444703
ENSG00000249184	4.799758908258741e-21	6.579934135570794
ENSG00000133872	4.799758908258741e-21	8.925159860718681
ENSG00000108107	5.107607732082464e-21	8.933273450982373
ENSG00000177731	5.78309999534143e-21	8.908932680191299
ENSG00000006756	7.410283072203174e-21	6.31422799403699
ENSG00000179456	7.883319109203152e-21	8.556906564528754
ENSG00000052126	8.386209912592979e-21	7.202574170094821
ENSG00000226833	8.386209912593098e-21	4.814204790734284
ENSG00000078061	8.386209912593098e-21	8.842492746109832
ENSG00000260625	8.386209912593098e-21	6.306058561655629
ENSG00000180573	8.386209912593098e-21	8.884591909400223
ENSG00000272899	9.489119465888795e-21	7.874747400408014
ENSG00000259514	1.0735328903105427e-20	6.68599635235768
ENSG00000139644	1.2143225216939589e-20	8.933273450982373
ENSG00000230565	1.2143225216939589e-20	6.8475884577380635
ENSG00000102271	1.3733524286842354e-20	4.244564843856223
ENSG00000246090	1.3733524286842354e-20	8.04941907168277
ENSG00000086598	1.6512821176885722e-20	8.929216655850528
ENSG00000080839	2.1100498083309938e-20	8.609644901242751
ENSG00000255224	2.1100498083309938e-20	6.488360299008567
ENSG00000081760	2.2431914898209346e-20	8.690780803879667
ENSG00000163362	2.3846371417457325e-20	7.7810229850113535
ENSG00000188825	2.3846371417457325e-20	7.0490881026943635
ENSG00000236204	2.3846371417457662e-20	6.479277102785988
ENSG00000182742	2.534898491961031e-20	7.105012718965138
ENSG00000102871	2.534898491961031e-20	8.816620763346823
ENSG00000149273	2.6945184135752426e-20	8.945443836377912
ENSG00000232995	2.6945184135752426e-20	7.104813781587068
ENSG00000181524	2.6945184135752426e-20	8.269049763315294
ENSG00000264920	2.864072796267536e-20	7.461970373949371
ENSG00000071205	3.044172528546426e-20	7.120973843656523
ENSG00000178741	3.044172528546426e-20	8.88864870453207
ENSG00000198937	3.235465597436532e-20	8.658863283608856
ENSG00000269696	3.235465597436532e-20	4.283862226464134
ENSG00000163040	3.235465597436532e-20	5.691218143038587
ENSG00000049769	3.235465597436532e-20	7.987748426664702
ENSG00000104852	3.438639312452645e-20	8.933273450982373
ENSG00000254343	3.654422661115691e-20	8.314466314077086
ENSG00000110002	3.6544226611157687e-20	8.743598450973597
ENSG00000143603	3.6544226611157687e-20	8.892705499663915
ENSG00000138172	3.6544226611157687e-20	8.021813310071336
ENSG00000148484	3.8835888036848745e-20	8.816620763346823
ENSG00000105855	3.8835888036848745e-20	7.676459005693497
ENSG00000232070	3.88358880368493e-20	5.270146070123396
ENSG00000242021	4.126957715216999e-20	5.426639308652021
ENSG00000160055	4.659834772172246e-20	8.202582915504934
ENSG00000213885	4.659834772172246e-20	6.335841866392931
ENSG00000221983	4.951242957897285e-20	8.933273450982373
ENSG00000130159	4.951242957897355e-20	8.758294419529046
ENSG00000088298	5.260660452940537e-20	8.896762294795762
ENSG00000175806	5.260660452940537e-20	8.417365007694126
ENSG00000247735	5.2606604529406494e-20	5.572973547457884
ENSG00000182220	5.589186722664135e-20	8.858719926637214
ENSG00000128165	5.589186722664135e-20	8.804450377951285
ENSG00000166896	5.937987509999854e-20	8.159201937922962
ENSG00000204219	6.308298778641361e-20	6.854023697352709
ENSG00000105173	7.118773010919353e-20	8.698436863739335
ENSG00000149548	7.561797815490289e-20	7.298246885281642
ENSG00000166562	1.0220198868802824e-19	8.925159860718681
ENSG00000145592	1.0853583325598237e-19	8.945443836377912
ENSG00000231327	1.1525751631336185e-19	6.066103487528801
ENSG00000136631	1.2239049249726015e-19	8.726834429662258
ENSG00000152422	1.299596166934664e-19	8.751712041237289
ENSG00000160062	1.3799122652017296e-19	7.704080127614064
ENSG00000122787	1.4651322960337923e-19	7.56941587267835
ENSG00000072195	1.4651322960337923e-19	6.59685628892305
ENSG00000171425	1.4651322960337923e-19	8.70907603716294
ENSG00000236552	1.5555519591827966e-19	8.721783263342434
ENSG00000149972	1.5555519591827966e-19	8.826265565582448
ENSG00000000460	1.6514845548655611e-19	7.991878966329303
ENSG00000244165	1.6514845548655611e-19	8.24289590329586
ENSG00000221413	1.6514845548655963e-19	2.140306187521718
ENSG00000058056	1.753262017356346e-19	8.501026493490954
ENSG00000188818	1.753262017356346e-19	8.336484068584742
ENSG00000230207	1.8612360084335214e-19	7.2291081778545
ENSG00000165891	1.9757790740963698e-19	8.336818342492206
ENSG00000205664	2.0972858681594224e-19	7.973046892262076
ENSG00000155792	2.097285868159467e-19	8.856194343477304
ENSG00000273002	2.226174446534912e-19	6.946516232146997
ENSG00000134698	2.226174446534944e-19	8.702493658871182
ENSG00000101997	2.226174446534944e-19	8.597474515847212
ENSG00000144713	2.6616917842470254e-19	8.945443836377912
ENSG00000147003	2.661691784247082e-19	5.461412113828887
ENSG00000166816	2.661691784247082e-19	8.309872678161286
ENSG00000166441	2.824805705656347e-19	8.93733024611422
ENSG00000141736	2.9977934969384728e-19	7.973354252440644
ENSG00000208028	2.9977934969384728e-19	7.549085066215258
ENSG00000179085	2.9977934969384728e-19	8.722777634530411
ENSG00000114423	3.1812453016257617e-19	8.590892137555453
ENSG00000164587	3.1812453016257617e-19	8.941387041246065
ENSG00000109685	3.3757860726915132e-19	8.860251138609149
ENSG00000141441	3.3757860726915132e-19	8.240836635920584
ENSG00000224165	3.58207759782164e-19	6.980541953785665
ENSG00000126768	3.58207759782164e-19	8.744592822161575
ENSG00000218175	3.58207759782164e-19	8.41124015980639
ENSG00000086619	3.58207759782164e-19	8.864307933740994
ENSG00000188846	3.800820640850952e-19	8.93733024611422
ENSG00000008853	4.278672931341915e-19	8.606582477298883
ENSG00000153179	4.539399620315706e-19	8.619826544262331
ENSG00000188419	4.815817916504983e-19	8.665445661900613
ENSG00000120805	5.108860132333966e-19	8.872421524004686
ENSG00000088881	5.748822025690423e-19	6.3470555116112655
ENSG00000243926	6.097892442187013e-19	5.637597175489929
ENSG00000137876	6.467895127310449e-19	8.908932680191299
ENSG00000076662	6.860069141533397e-19	8.93733024611422
ENSG00000165171	6.860069141533544e-19	6.34708440698239
ENSG00000273382	7.275725910425244e-19	6.2371303377063105
ENSG00000068308	7.716253392338026e-19	8.85718871466528
ENSG00000090581	8.183120482652831e-19	8.825728724798493
ENSG00000115841	9.202181943059368e-19	8.368480899235486
ENSG00000203930	9.202181943059368e-19	3.724926071782643
ENSG00000100994	9.757762008701681e-19	8.88864870453207
ENSG00000228323	9.757762008701681e-19	5.962144053495846
ENSG00000104765	9.757762008701681e-19	8.81409518018691
ENSG00000170417	1.0970236089071964e-18	8.267721118219853
ENSG00000089220	1.0970236089071964e-18	8.921103065586836
ENSG00000166321	1.163114101044603e-18	7.869408790984586
ENSG00000123144	1.2331360137769235e-18	8.864307933740994
ENSG00000100266	1.3073201521635403e-18	8.604593734922926
ENSG00000258920	1.3073201521635403e-18	7.926688366963345
ENSG00000133195	1.3859106874360025e-18	8.705811046342582
ENSG00000233016	1.3859106874360025e-18	8.785160773480033
ENSG00000139352	1.3859106874360025e-18	6.684834024137296
ENSG00000251405	1.3859106874360025e-18	7.079399329228081
ENSG00000166268	1.4691659201233772e-18	6.661045807517292
ENSG00000185950	1.4691659201233772e-18	7.640259773146426
ENSG00000101868	1.4691659201233772e-18	8.581247335319828
ENSG00000228933	1.4691659201233772e-18	5.41459178011647
ENSG00000130810	1.6507792079771402e-18	7.6714176338356275
ENSG00000158714	1.6507792079771402e-18	6.45932189939406
ENSG00000240298	1.8545407888260017e-18	5.621568235067467
ENSG00000163673	1.9655475742060337e-18	4.282545942439726
ENSG00000105202	1.9655475742060615e-18	8.900819089927607
ENSG00000124795	2.083114030222846e-18	8.188418221886263
ENSG00000123989	2.2076226525558398e-18	8.941387041246065
ENSG00000100206	2.2076226525558398e-18	6.296600814901136
ENSG00000245008	2.2076226525558398e-18	6.555794655182769
ENSG00000170889	2.2076226525558867e-18	8.941387041246065
ENSG00000101577	2.2076226525558867e-18	8.566014525980423
ENSG00000221890	2.339477933598895e-18	4.153467900936633
ENSG00000111602	2.339477933598895e-18	8.820677558478668
ENSG00000119906	2.4791076093560317e-18	8.757300048341069
ENSG00000235670	2.6269639759645775e-18	4.059772350286436
ENSG00000198056	2.7835252796719474e-18	8.410377495649387
ENSG00000063660	2.9492971843004093e-18	7.3703160914235735
ENSG00000251535	3.12481432045244e-18	2.8917385929630015
ENSG00000175505	3.12481432045244e-18	7.348949648815818
ENSG00000187123	3.12481432045244e-18	5.418302414953126
ENSG00000136710	3.3106419209387186e-18	8.649218481373232
ENSG00000137309	3.3106419209387656e-18	8.85466313150537
ENSG00000100373	3.3106419209387656e-18	3.9966851437275963
ENSG00000234771	3.507377547150943e-18	8.720252051370501
ENSG00000101310	3.507377547150993e-18	8.892705499663915
ENSG00000144026	3.7156529113589834e-18	8.691317644663624
ENSG00000196668	3.7156529113589834e-18	7.391363620432994
ENSG00000181191	3.7156529113589834e-18	8.639116148733583
ENSG00000147475	3.936135800177215e-18	8.762351214660892
ENSG00000260719	4.169532104728418e-18	8.394687155905961
ENSG00000251192	4.169532104728566e-18	7.86033330910899
ENSG00000261418	4.678092022846944e-18	8.511744977294494
ENSG00000119979	4.678092022846944e-18	8.608650530054772
ENSG00000172216	4.678092022846944e-18	8.770464804924583
ENSG00000136758	4.9548778251557886e-18	8.904875885059452
ENSG00000242247	5.2478263255737235e-18	8.892705499663915
ENSG00000134779	5.5578685503907886e-18	8.683204054399932
ENSG00000069329	5.5578685503907886e-18	8.835910367818073
ENSG00000198960	5.5578685503907886e-18	8.516338613210294
ENSG00000146066	5.885988401091196e-18	8.828791148742358
ENSG00000094804	5.885988401091196e-18	8.633783105157335
ENSG00000095002	5.885988401091196e-18	8.626408922554088
ENSG00000225573	6.233225613225136e-18	7.188894752364668
ENSG00000173208	6.233225613225136e-18	8.71114408991883
ENSG00000255516	6.6006788783209326e-18	3.294601912605913
ENSG00000173171	6.98950913768292e-18	8.519858567558185
ENSG00000101940	6.98950913768292e-18	8.786691985451967
ENSG00000262468	7.400943057381412e-18	8.026557116212588
ENSG00000198890	7.400943057381517e-18	8.200541776477937
ENSG00000233379	7.836276694244413e-18	5.168831977964484
ENSG00000140750	8.784197716721381e-18	8.493986584795175
ENSG00000040341	8.784197716721381e-18	8.717189627426633
ENSG00000159788	9.299760048201236e-18	8.272542803934291
ENSG00000144567	1.0422165504431085e-17	8.85466313150537
ENSG00000135404	1.0422165504431085e-17	8.929216655850528
ENSG00000213513	1.0422165504431085e-17	4.109359412992651
ENSG00000165804	1.0422165504431234e-17	8.268231045274915
ENSG00000227372	1.103251552585441e-17	8.691317644663624
ENSG00000151229	1.103251552585441e-17	8.50921939413458
ENSG00000162607	1.1678133692813448e-17	8.77452160005643
ENSG00000143195	1.2361029760303672e-17	6.139734222365358
ENSG00000171735	1.3083326362619228e-17	8.498043379927022
ENSG00000188971	1.3083326362619692e-17	8.628934505714
ENSG00000040199	1.3847265258271021e-17	8.801387954007417
ENSG00000237595	1.4655213914984576e-17	6.424417137819889
ENSG00000181798	1.4655213914984576e-17	7.187762773452343
ENSG00000156427	1.5509672453002966e-17	5.765681188663429
ENSG00000183023	1.6413280965857533e-17	8.444283758296155
ENSG00000153048	1.736882723879573e-17	8.505954403314222
ENSG00000101052	1.736882723879573e-17	8.519656000681694
ENSG00000147044	1.837925488611724e-17	8.697900022955379
ENSG00000205078	1.9447671929764062e-17	7.616009109583447
ENSG00000120519	1.944767192976434e-17	8.608447963178282
ENSG00000163249	2.0577359842707013e-17	8.660394495580789
ENSG00000184164	2.0577359842707013e-17	8.903344673087517
ENSG00000158828	2.0577359842707013e-17	8.510750606106516
ENSG00000166428	2.1771783081890345e-17	7.801939121451828
ENSG00000261400	2.3034599136799064e-17	3.384168985474585
ENSG00000180098	2.7273101036367438e-17	8.581247335319828
ENSG00000198088	2.7273101036367438e-17	8.300227875925657
ENSG00000135677	2.7273101036367438e-17	8.872421524004686
ENSG00000182899	2.727310103636841e-17	8.941387041246065
ENSG00000229278	2.885030683037081e-17	3.773146228947337
ENSG00000150967	2.885030683037081e-17	8.85466313150537
ENSG00000164346	3.051747974752894e-17	8.903344673087517
ENSG00000144036	3.0517479747529374e-17	8.423489855581863
ENSG00000047230	3.0517479747529374e-17	8.436117771381422
ENSG00000257543	3.0517479747529374e-17	5.909658035994523
ENSG00000204390	3.0517479747529374e-17	7.25457079824975
ENSG00000108828	3.227967900968541e-17	8.803456006763307
ENSG00000233762	3.227967900968541e-17	7.96141891349767
ENSG00000185339	3.227967900968541e-17	8.73701607268184
ENSG00000104738	3.227967900968541e-17	8.732959277549993
ENSG00000124357	3.227967900968541e-17	8.846549541241677
ENSG00000143499	3.414224414244996e-17	8.741327831341216
ENSG00000136643	3.414224414244996e-17	8.763882426632826
ENSG00000105894	3.611081026617374e-17	7.221291150921217
ENSG00000179899	3.611081026617425e-17	5.2041008809031455
ENSG00000224738	3.8191324207632195e-17	4.881675125338726
ENSG00000102921	4.039006147571886e-17	8.816620763346823
ENSG00000170540	4.039006147571886e-17	8.811569597026997
ENSG00000198380	4.039006147571944e-17	8.887117492560137
ENSG00000100997	4.039006147571944e-17	8.797867999659527
ENSG00000117242	4.0390061475720015e-17	7.941979138800968
ENSG00000127920	4.0390061475720015e-17	7.4404485754262675
ENSG00000228748	4.0390061475720015e-17	4.968455584413986
ENSG00000177283	4.2713644146714943e-17	5.315892795813414
ENSG00000125459	4.2713644146714943e-17	8.775515971244408
ENSG00000197180	4.5169059707007685e-17	6.819346744535861
ENSG00000268584	4.5169059707007685e-17	6.427210556059243
ENSG00000169239	4.5169059707007685e-17	8.270044134503275
ENSG00000230131	4.5169059707007685e-17	6.1173468793962495
ENSG00000258056	4.7763680903697866e-17	8.070776728909912
ENSG00000249348	5.340208408342459e-17	7.680635954436557
ENSG00000169116	5.646273170866013e-17	8.921103065586836
ENSG00000147536	5.646273170866013e-17	7.384003002717061
ENSG00000170502	5.969636389789249e-17	8.752706412425267
ENSG00000230516	6.311261660224631e-17	3.152272863692243
ENSG00000159259	6.672165446914604e-17	7.871731807268008
ENSG00000196562	6.672165446914604e-17	8.903344673087517
ENSG00000068394	7.053419939500129e-17	8.58563840435914
ENSG00000138279	7.053419939500129e-17	8.856194343477304
ENSG00000182050	7.053419939500129e-17	7.082546370438549
ENSG00000178922	7.053419939500129e-17	8.655061452004542
ENSG00000170899	7.456156059455817e-17	8.39986157872234
ENSG00000138814	7.456156059455817e-17	8.828791148742358
ENSG00000088833	7.881566626609701e-17	8.824734353610515
ENSG00000232940	7.881566626609701e-17	6.278114091305068
ENSG00000247982	7.881566626609701e-17	8.196000537213177
ENSG00000224858	7.881566626609701e-17	5.629872738900205
ENSG00000116852	7.881566626609701e-17	8.826265565582448
ENSG00000179299	8.330909693568812e-17	7.3862101357431795
ENSG00000120093	8.330909693568812e-17	7.25764126869721
ENSG00000162878	8.330909693568812e-17	4.94963958589317
ENSG00000261231	8.330909693568812e-17	6.054942978659393
ENSG00000112531	8.33090969356899e-17	8.860251138609149
ENSG00000143653	8.805512056802533e-17	8.421069065724032
ENSG00000104626	8.805512056802533e-17	8.391827298838583
ENSG00000241852	8.805512056802533e-17	7.640331752026241
ENSG00000189233	8.805512056802658e-17	8.801924794791372
ENSG00000184258	8.805512056802784e-17	4.192662462284047
ENSG00000120860	9.836167954409887e-17	8.676621676108173
ENSG00000143870	9.836167954409887e-17	8.925159860718681
ENSG00000270681	9.836167954410026e-17	7.149932092397094
ENSG00000162869	9.836167954410026e-17	8.698436863739335
ENSG00000183955	9.836167954410026e-17	8.699431234927314
ENSG00000204852	9.836167954410026e-17	8.718720839398566
ENSG00000176732	1.0395253061207572e-16	6.128840269027981
ENSG00000260521	1.0985669021756845e-16	6.058093830624459
ENSG00000120798	1.0985669021757079e-16	8.710404682258385
ENSG00000120256	1.0985669021757079e-16	8.316736933709468
ENSG00000198814	1.0985669021757079e-16	8.14326220049918
ENSG00000235280	1.0985669021757079e-16	5.6654750551755875
ENSG00000210196	1.0985669021757079e-16	8.830322360714293
ENSG00000171119	1.1609145871802228e-16	5.853604063615385
ENSG00000168556	1.2267507716497223e-16	8.448824997560916
ENSG00000257221	1.2267507716497223e-16	7.893481700900834
ENSG00000167779	1.2267507716497223e-16	5.806108774503331
ENSG00000251680	1.2962677763627418e-16	4.190919839186758
ENSG00000123570	1.2962677763627418e-16	6.978924528354216
ENSG00000162913	1.2962677763627694e-16	6.350572683603577
ENSG00000101003	1.2962677763627694e-16	7.933728275659123
ENSG00000173153	1.2962677763627694e-16	8.81409518018691
ENSG00000078369	1.3696683621627678e-16	8.904875885059452
ENSG00000107187	1.3696683621627678e-16	4.828430813402675
ENSG00000222020	1.3696683621627678e-16	7.3527428116876115
ENSG00000167614	1.4471662876079036e-16	7.05031441744956
ENSG00000072778	1.4471662876079036e-16	8.93733024611422
ENSG00000172955	1.4471662876079036e-16	6.21601687397524
ENSG00000166295	1.5289868959067148e-16	8.879003902296445
ENSG00000078177	1.6153677326507973e-16	8.830322360714293
ENSG00000166200	1.6153677326508202e-16	8.88864870453207
ENSG00000250148	1.6153677326508202e-16	2.412573329428528
ENSG00000185100	1.6153677326508431e-16	6.831990179304899
ENSG00000156042	1.6153677326508431e-16	8.145708473279157
ENSG00000165912	1.6153677326508431e-16	8.052783289958032
ENSG00000104205	1.706559195931574e-16	8.447425492619956
ENSG00000162836	1.706559195931574e-16	8.68879206150371
ENSG00000146147	1.706559195931574e-16	6.6248068362389665
ENSG00000118816	1.8028252205086383e-16	8.933273450982373
ENSG00000242732	1.802825220508664e-16	7.957951355800822
ENSG00000100246	1.802825220508664e-16	8.109813468256435
ENSG00000110700	1.9044439977823455e-16	8.933273450982373
ENSG00000162409	1.9044439977823455e-16	3.2888974532731976
ENSG00000118197	2.0117087334095315e-16	8.751175200453332
ENSG00000250220	2.0117087334095315e-16	5.800960975952682
ENSG00000167748	2.0117087334095315e-16	3.8796882076337167
ENSG00000008086	2.0117087334095315e-16	8.014562383964648
ENSG00000143768	2.0117087334095315e-16	6.78316235035633
ENSG00000166224	2.1249284444974177e-16	8.672564880976328
ENSG00000213625	2.1249284444974177e-16	8.884591909400223
ENSG00000137054	2.124928444497463e-16	8.782635190320123
ENSG00000012174	2.244428798404318e-16	8.706550454003029
ENSG00000157978	2.244428798404382e-16	8.870890312032751
ENSG00000118473	2.503662696594541e-16	5.555814850248214
ENSG00000255046	2.6441390019796157e-16	4.875018046242992
ENSG00000235065	2.644139001979653e-16	7.825660725072882
ENSG00000262089	2.644139001979653e-16	5.762404818352742
ENSG00000198521	2.644139001979653e-16	6.919143784123205
ENSG00000175886	2.644139001979691e-16	6.613331223899274
ENSG00000273314	2.792383476901487e-16	6.777667254655466
ENSG00000214717	2.792383476901487e-16	8.635516884005757
ENSG00000101400	2.792383476901487e-16	8.408054479365966
ENSG00000184381	2.792383476901487e-16	8.771996016896516
ENSG00000103174	2.948819233710902e-16	8.45494984544865
ENSG00000196182	3.1138920688247496e-16	8.850606336373524
ENSG00000003393	3.113892068824794e-16	8.671033669004395
ENSG00000234444	3.288071658890003e-16	8.453550340507693
ENSG00000153250	3.28807165889005e-16	8.900819089927607
ENSG00000218426	3.4718528189350114e-16	8.348654453980277
ENSG00000079616	3.4718528189350114e-16	8.804450377951285
ENSG00000127946	3.665756825662783e-16	8.434181425656506
ENSG00000204396	3.665756825662783e-16	8.68067847124002
ENSG00000260027	3.870332809197609e-16	7.040446700152353
ENSG00000112218	3.870332809197609e-16	8.147064032103497
ENSG00000058404	3.870332809197609e-16	7.0494058972583975
ENSG00000272156	3.870332809197609e-16	5.704097975938451
ENSG00000101888	3.870332809197664e-16	8.582778547291763
ENSG00000141401	4.086159216761356e-16	8.290177939937053
ENSG00000116497	4.0861592167614135e-16	8.868364728872839
ENSG00000132704	4.0861592167614135e-16	8.88306069742829
ENSG00000181163	4.313845351928539e-16	8.945443836377912
ENSG00000198856	4.3138453519286e-16	8.892705499663915
ENSG00000111450	4.554032993292957e-16	8.59846888703519
ENSG00000145087	4.554032993292957e-16	5.651239743474688
ENSG00000260352	4.807398096566203e-16	5.02568418031252
ENSG00000130811	4.807398096566271e-16	8.900819089927607
ENSG00000212978	4.807398096566271e-16	8.136090584772425
ENSG00000257027	5.074652584330294e-16	7.910061618530157
ENSG00000089692	5.074652584330294e-16	7.928749423065308
ENSG00000197256	5.074652584330294e-16	8.510803002757557
ENSG00000119969	5.074652584330402e-16	8.296452958050237
ENSG00000219626	5.356546227875361e-16	7.717546678528971
ENSG00000100360	5.967451284063333e-16	8.708081665974962
ENSG00000081721	5.967451284063418e-16	8.752706412425267
ENSG00000244436	6.298169803188407e-16	2.7433152786161337
ENSG00000083845	6.298169803188407e-16	8.941387041246065
ENSG00000122882	6.298169803188407e-16	8.743598450973597
ENSG00000130779	6.298169803188407e-16	8.85466313150537
ENSG00000254615	6.298169803188407e-16	8.581704865723848
ENSG00000226926	6.646946177029426e-16	4.443737521135649
ENSG00000214612	6.646946177029519e-16	5.995294022733883
ENSG00000140688	6.646946177029519e-16	8.846549541241677
ENSG00000251417	7.014751209707119e-16	6.702151943547242
ENSG00000224596	7.402607056053286e-16	4.054568431984797
ENSG00000131153	7.811589891968204e-16	7.948745620774741
ENSG00000116885	8.242832721180203e-16	7.342804665655011
ENSG00000069493	8.242832721180496e-16	8.427344083837218
ENSG00000101057	8.242832721180496e-16	8.717726468210587
ENSG00000131089	8.697528325243474e-16	8.75676320755711
ENSG00000149679	9.176932363948372e-16	8.413845053346238
ENSG00000184634	9.176932363948372e-16	8.844023958081767
ENSG00000126217	9.176932363948372e-16	7.658307251059065
ENSG00000198081	9.176932363948372e-16	8.529960900197832
ENSG00000182185	9.176932363948372e-16	7.45072761186298
ENSG00000144671	9.682366633669618e-16	4.612815774733842
ENSG00000165689	1.0215222491544558e-15	8.826265565582448
ENSG00000182054	1.0215222491544558e-15	8.908932680191299
ENSG00000181544	1.0215222491544704e-15	7.3145886535730575
ENSG00000196659	1.0215222491544704e-15	8.049348211837255
ENSG00000047346	1.077696445376524e-15	8.929216655850528
ENSG00000176896	1.077696445376524e-15	8.338015280556675
ENSG00000073150	1.077696445376524e-15	6.170826622177537
ENSG00000145050	1.0776964453765393e-15	8.925159860718681
ENSG00000174989	1.1369133976666918e-15	8.789754409395835
ENSG00000121406	1.136913397666708e-15	8.24309847017235
ENSG00000075568	1.136913397666724e-15	8.904875885059452
ENSG00000186056	1.1993353429727382e-15	8.420224864761503
ENSG00000198157	1.1993353429727552e-15	8.314466314077086
ENSG00000256594	1.1993353429727552e-15	8.244427115267795
ENSG00000259331	1.1993353429727552e-15	2.009657524940281
ENSG00000008513	1.1993353429727552e-15	8.722240793746455
ENSG00000270036	1.1993353429727552e-15	4.33642041653716
ENSG00000222375	1.2651330270030517e-15	5.158432969328586
ENSG00000147121	1.2651330270030517e-15	8.346331437696858
ENSG00000214274	1.2651330270030517e-15	7.808609260657939
ENSG00000259560	1.3344861428216928e-15	5.693207365660543
ENSG00000136044	1.3344861428216928e-15	8.745129662945532
ENSG00000163931	1.3344861428216928e-15	8.88864870453207
ENSG00000174748	1.3344861428217119e-15	8.941387041246065
ENSG00000196507	1.407583791643259e-15	8.649755322157187
ENSG00000204262	1.407583791643259e-15	7.841887905600266
ENSG00000055070	1.4075837916432892e-15	8.73954165584175
ENSG00000258178	1.484624966929716e-15	4.184391876362145
ENSG00000156976	1.4846249669297371e-15	8.941387041246065
ENSG00000177189	1.4846249669297371e-15	8.830322360714293
ENSG00000260144	1.5658190629450878e-15	6.013975495465541
ENSG00000146904	1.56581906294511e-15	5.385079381765824
ENSG00000169857	1.741558830517922e-15	8.743598450973597
ENSG00000272129	1.8365802386722575e-15	6.167793667022727
ENSG00000124785	1.8365802386722835e-15	7.223191735710832
ENSG00000243276	1.8365802386722835e-15	7.085317498272641
ENSG00000100316	1.936707249297408e-15	8.945443836377912
ENSG00000146263	1.9367072492974495e-15	8.5269777866339
ENSG00000253986	1.9367072492974495e-15	5.0343499786631964
ENSG00000176894	1.9367072492974495e-15	6.205257130752735
ENSG00000198934	1.9367072492974495e-15	8.060929359797797
ENSG00000116957	1.936707249297477e-15	8.61171295399864
ENSG00000047365	2.042209833232295e-15	8.618752862694418
ENSG00000008226	2.153371999215473e-15	8.60053693979108
ENSG00000239815	2.153371999215473e-15	6.1743069019796595
ENSG00000134339	2.153371999215473e-15	4.3751003197083165
ENSG00000163482	2.153371999215473e-15	8.743598450973597
ENSG00000082512	2.153371999215473e-15	8.578519185283426
ENSG00000234719	2.1533719992155036e-15	7.782285313338085
ENSG00000147251	2.1533719992155036e-15	8.769927964140626
ENSG00000137563	2.270492511081095e-15	8.81508955137489
ENSG00000067445	2.3938856409223053e-15	7.5698936252346565
ENSG00000236772	2.3938856409223393e-15	4.445127563664129
ENSG00000183386	2.523881959991599e-15	6.638973889113383
ENSG00000261739	2.523881959991599e-15	8.693438094070554
ENSG00000102007	2.660829169191537e-15	8.896762294795762
ENSG00000131943	2.80509297109979e-15	8.710607249134874
ENSG00000142408	2.8050929710998696e-15	3.7156798191015032
ENSG00000224032	2.8050929710998696e-15	8.80291916597935
ENSG00000272143	2.957057985564441e-15	5.147653355421074
ENSG00000166025	2.957057985564441e-15	6.823575353869019
ENSG00000160293	3.1171287110036698e-15	8.186232478480994
ENSG00000140451	3.1171287110037143e-15	8.760820002688957
ENSG00000169184	3.1171287110037143e-15	8.072281027152952
ENSG00000132824	3.1171287110037143e-15	8.870890312032751
ENSG00000169016	3.1171287110037143e-15	8.659857654796832
ENSG00000171241	3.1171287110037143e-15	8.485133586871038
ENSG00000032389	3.285730533648039e-15	8.624877710582155
ENSG00000204186	3.285730533648039e-15	8.789754409395835
ENSG00000247373	3.463310787067108e-15	7.546723669662395
ENSG00000187243	3.463310787067108e-15	4.224733245568982
ENSG00000171189	3.4633107870671817e-15	5.6762178696448595
ENSG00000118181	3.4633107870671817e-15	8.93733024611422
ENSG00000214226	3.4633107870671817e-15	7.778987842941656
ENSG00000147437	3.4633107870671817e-15	6.227485597593983
ENSG00000158427	3.4633107870671817e-15	7.7251234280087075
ENSG00000151553	3.4633107870671817e-15	8.743061610189642
ENSG00000180530	3.4633107870671817e-15	8.34745751591581
ENSG00000134318	3.650339864439081e-15	8.797867999659527
ENSG00000267169	3.650339864439081e-15	7.4957519262190875
ENSG00000197603	3.650339864439081e-15	8.692848856635557
ENSG00000188878	3.650339864439081e-15	8.065980526117619
ENSG00000235169	3.8473123861343096e-15	7.207189650801748
ENSG00000089177	4.0547484253121145e-15	8.394018608091029
ENSG00000168807	4.054748425312172e-15	8.302630202589015
ENSG00000124222	4.503226395094863e-15	8.880535114268378
ENSG00000111859	4.503226395094863e-15	8.896762294795762
ENSG00000134955	4.503226395094927e-15	7.860895632815092
ENSG00000233220	4.503226395094927e-15	5.1400823749163385
ENSG00000102001	4.503226395094927e-15	7.360098865942574
ENSG00000244038	4.503226395094927e-15	8.933273450982373
ENSG00000144426	4.745447635950089e-15	8.515264931642383
ENSG00000223797	5.000493919192964e-15	7.609394251715618
ENSG00000259768	5.000493919192964e-15	5.199189910603863
ENSG00000260660	5.000493919192964e-15	6.398375944109862
ENSG00000172661	5.000493919193035e-15	8.627940134526023
ENSG00000140367	5.269033201778502e-15	8.872421524004686
ENSG00000139239	5.269033201778502e-15	8.173798679023507
ENSG00000101945	5.269033201778577e-15	8.094043818133075
ENSG00000150938	5.269033201778577e-15	7.742668456783371
ENSG00000150281	5.269033201778577e-15	5.746595683755029
ENSG00000248458	5.551767633283131e-15	4.749036844425979
ENSG00000156313	5.551767633283131e-15	8.296047824297256
ENSG00000272369	5.551767633283131e-15	6.757517565637136
ENSG00000187098	5.551767633283131e-15	7.826324376733023
ENSG00000188559	5.551767633283131e-15	8.61270732518662
ENSG00000271344	5.551767633283131e-15	7.034802833739073
ENSG00000149823	5.551767633283131e-15	8.879003902296445
ENSG00000077235	5.8494352746911285e-15	8.842492746109832
ENSG00000121858	5.8494352746911285e-15	8.846549541241677
ENSG00000269988	5.849435274691212e-15	5.134537443858547
ENSG00000205771	5.849435274691212e-15	6.621077147862014
ENSG00000207954	5.849435274691212e-15	5.8343031024212
ENSG00000123595	6.162811901939703e-15	8.765413638604759
ENSG00000115966	6.162811901939703e-15	8.842492746109832
ENSG00000112812	6.162811901939791e-15	8.775515971244408
ENSG00000158716	6.162811901939791e-15	8.462526594928388
ENSG00000111540	6.162811901939791e-15	8.543459930688813
ENSG00000115977	6.162811901939791e-15	8.236595402260528
ENSG00000170915	6.492712898317822e-15	6.923832626082426
ENSG00000175279	6.492712898317822e-15	7.160981630574663
ENSG00000165168	6.492712898317822e-15	8.884591909400223
ENSG00000231969	6.492712898317914e-15	4.018078885264185
ENSG00000231500	6.839995240007885e-15	8.945443836377912
ENSG00000273056	6.839995240007982e-15	5.482895836062555
ENSG00000138286	6.839995240007982e-15	8.698436863739335
ENSG00000234160	6.839995240007982e-15	7.366063304343755
ENSG00000138796	6.839995240007982e-15	8.687797690315731
ENSG00000176871	7.205559579262522e-15	8.581247335319828
ENSG00000151414	7.205559579262522e-15	8.846549541241677
ENSG00000264349	7.205559579262522e-15	4.692058663957965
ENSG00000065320	7.59035242992022e-15	4.3197296680659365
ENSG00000215301	7.590352429920329e-15	8.945443836377912
ENSG00000236914	7.995368460185368e-15	5.4509928637176355
ENSG00000119403	7.995368460185368e-15	8.58936092558352
ENSG00000169189	8.421652897830621e-15	8.695911280579425
ENSG00000133640	8.421652897830621e-15	3.8085399455064355
ENSG00000204923	8.42165289783074e-15	8.421879333229995
ENSG00000197958	8.42165289783074e-15	8.941387041246065
ENSG00000165195	8.87030405322126e-15	8.708081665974962
ENSG00000221968	8.87030405322126e-15	8.651744064533142
ENSG00000114942	8.87030405322126e-15	8.945443836377912
ENSG00000115875	9.342475965816108e-15	8.925159860718681
ENSG00000074054	9.342475965816108e-15	8.828791148742358
ENSG00000258118	9.342475965816108e-15	2.6692913504443356
ENSG00000269890	9.342475965816108e-15	6.436057844408818
ENSG00000105146	9.34247596581624e-15	6.8685008076733345
ENSG00000246089	9.839381180064194e-15	7.940592531207307
ENSG00000124098	9.839381180064194e-15	8.698436863739335
ENSG00000099994	1.0362293656894307e-14	6.987613339671307
ENSG00000149295	1.0912551827284724e-14	5.641417894281066
ENSG00000146350	1.0912551827284724e-14	7.932813214851081
ENSG00000226200	1.0912551827284724e-14	8.255550732824315
ENSG00000147036	1.0912551827284724e-14	5.379354698669114
ENSG00000044446	1.1491561794704542e-14	8.744592822161575
ENSG00000157216	1.1491561794704542e-14	8.835910367818073
ENSG00000271420	1.1491561794704542e-14	2.567502069801099
ENSG00000267185	1.2100800693534347e-14	5.3297810536317
ENSG00000137337	1.2100800693534347e-14	8.82320314163858
ENSG00000272841	1.2100800693534347e-14	6.3798823335153205
ENSG00000204131	1.2100800693534347e-14	6.3075646932556815
ENSG00000255547	1.2741820210907237e-14	3.8040490002208505
ENSG00000165678	1.2741820210907419e-14	8.900819089927607
ENSG00000229809	1.2741820210907419e-14	8.473702609135946
ENSG00000272667	1.3416250279758581e-14	6.663445650834652
ENSG00000239268	1.3416250279758772e-14	4.47955108477776
ENSG00000148730	1.3416250279758772e-14	8.874947107164598
ENSG00000101412	1.4125802951232294e-14	8.534351969237145
ENSG00000263164	1.4125802951232294e-14	3.744509947122787
ENSG00000137575	1.4125802951232495e-14	8.84808075321361
ENSG00000101443	1.4125802951232495e-14	5.739436188469262
ENSG00000261251	1.4872276454978027e-14	4.946009729639557
ENSG00000176208	1.4872276454978027e-14	8.265837169145977
ENSG00000134490	1.5657559456260266e-14	8.226950600024903
ENSG00000225806	1.5657559456260266e-14	6.114440910588493
ENSG00000163875	1.5657559456260487e-14	8.751175200453332
ENSG00000114023	1.5657559456260487e-14	8.763882426632826
ENSG00000158710	1.5657559456260487e-14	8.912989475323146
ENSG00000116791	1.6483635519228735e-14	8.701499287683204
ENSG00000160783	1.6483635519228735e-14	8.350388232828704
ENSG00000249167	1.648363551922897e-14	3.5273032246554057
ENSG00000203761	1.735258778611487e-14	7.934604956197723
ENSG00000178852	1.7352587786115118e-14	8.367486528047507
ENSG00000177119	1.7352587786115118e-14	8.752706412425267
ENSG00000143882	1.7352587786115118e-14	8.07741150385271
ENSG00000040487	1.8266603882592216e-14	8.401137827166744
ENSG00000204104	1.8266603882592475e-14	8.422495484393885
ENSG00000138674	1.9227981059995684e-14	8.925159860718681
ENSG00000104331	1.9227981059995684e-14	8.860251138609149
ENSG00000049768	1.9227981059995684e-14	5.052721982817804
ENSG00000127483	1.9227981059995684e-14	8.912989475323146
ENSG00000169255	1.9227981059995684e-14	6.558152192875432
ENSG00000142327	1.9227981059995684e-14	8.872421524004686
ENSG00000180815	1.9227981059995684e-14	5.269698095676413
ENSG00000224616	1.9227981059995956e-14	6.194594155128332
ENSG00000137177	2.1302588392673302e-14	7.549361712470698
ENSG00000249353	2.1302588392673605e-14	7.792179513254065
ENSG00000134109	2.1302588392673605e-14	8.933273450982373
ENSG00000256917	2.1302588392673605e-14	5.353240346133497
ENSG00000169679	2.1302588392673605e-14	8.672028040192373
ENSG00000270012	2.1302588392673605e-14	7.64436863008312
ENSG00000143862	2.242101100255147e-14	8.702493658871182
ENSG00000089280	2.359719173156932e-14	8.925159860718681
ENSG00000143514	2.359719173156932e-14	8.770464804924583
ENSG00000094975	2.359719173156932e-14	8.880535114268378
ENSG00000228205	2.359719173156982e-14	7.389372777557903
ENSG00000197557	2.483406219624504e-14	8.21909197328874
ENSG00000116990	2.483406219624504e-14	7.468828947002286
ENSG00000107863	2.483406219624504e-14	8.823739982422536
ENSG00000163584	2.483406219624504e-14	8.876478319136533
ENSG00000187151	2.4834062196245392e-14	4.685853917982921
ENSG00000184925	2.4834062196245392e-14	7.66800837348319
ENSG00000221817	2.4834062196245392e-14	8.449361838344872
ENSG00000142765	2.4834062196245392e-14	8.904875885059452
ENSG00000243224	2.6134700130752263e-14	6.471892738433517
ENSG00000132589	2.6134700130752263e-14	8.852137548345457
ENSG00000237434	2.6134700130752263e-14	4.289265516588566
ENSG00000011021	2.6134700130752263e-14	8.583772918479742
ENSG00000187741	2.6134700130752636e-14	8.540142543217414
ENSG00000237840	2.750233653135329e-14	6.488874044752248
ENSG00000237991	2.750233653135329e-14	6.560128809469242
ENSG00000115159	2.750233653135329e-14	8.769470433736606
ENSG00000229914	2.894036314313777e-14	6.578255516442101
ENSG00000272476	3.0452340305116865e-14	7.310367336987972
ENSG00000126733	3.0452340305116865e-14	3.8152181165911756
ENSG00000268362	3.2042005170463395e-14	6.419808390925629
ENSG00000179195	3.2042005170463395e-14	8.876478319136533
ENSG00000124198	3.2042005170463395e-14	8.907401468219364
ENSG00000180881	3.2042005170463395e-14	8.022270840475358
ENSG00000183291	3.2042005170463395e-14	8.917046270454989
ENSG00000187091	3.2042005170463395e-14	8.586298501639652
ENSG00000268592	3.37132803194447e-14	4.426035499227513
ENSG00000149346	3.37132803194447e-14	7.243862108908168
ENSG00000163517	3.371328031944518e-14	7.794652699762937
ENSG00000130985	3.547028278341484e-14	8.917046270454989
ENSG00000102057	3.547028278341484e-14	7.529996574740006
ENSG00000101294	3.7317333499047614e-14	8.933273450982373
ENSG00000117500	3.7317333499047614e-14	8.929216655850528
ENSG00000245954	3.731733349904788e-14	7.635835554838655
ENSG00000120784	3.731733349904788e-14	6.364439327417119
ENSG00000069712	3.731733349904788e-14	7.103664009172656
ENSG00000230979	3.731733349904788e-14	7.066656825664488
ENSG00000242265	3.731733349904788e-14	6.075608667559245
ENSG00000150867	3.731733349904788e-14	8.823739982422536
ENSG00000137310	3.731733349904788e-14	8.710607249134876
ENSG00000237765	3.731733349904788e-14	7.8405396782760475
ENSG00000187446	3.925896721290178e-14	8.84808075321361
ENSG00000131127	3.925896721290178e-14	8.206097304005645
ENSG00000102409	4.129994285728039e-14	8.701956818087226
ENSG00000198860	4.129994285728039e-14	8.803456006763307
ENSG00000179222	4.129994285728098e-14	8.912989475323146
ENSG00000181852	4.129994285728098e-14	8.76334558584887
ENSG00000162373	4.129994285728098e-14	6.552704286230951
ENSG00000247011	4.570014232642527e-14	2.697255386891778
ENSG00000076685	4.570014232642527e-14	8.698436863739335
ENSG00000130340	4.570014232642527e-14	8.486919762370501
ENSG00000261435	4.807010537146159e-14	5.045081353590791
ENSG00000135253	4.807010537146193e-14	8.516338613210294
ENSG00000103496	4.807010537146193e-14	8.65733207163692
ENSG00000213755	5.056091320373488e-14	4.507524548269134
ENSG00000226029	5.056091320373524e-14	6.275966647003394
ENSG00000232648	5.056091320373524e-14	5.056812443107739
ENSG00000260855	5.056091320373524e-14	4.294505583934973
ENSG00000268798	5.3178619411000435e-14	6.259152227254395
ENSG00000183943	5.3178619411000435e-14	8.420139988534391
ENSG00000139641	5.3178619411000435e-14	8.900819089927607
ENSG00000177888	5.3178619411000435e-14	8.705019242031094
ENSG00000095752	5.3178619411000435e-14	6.093259525373631
ENSG00000239183	5.3178619411000435e-14	5.975742217483992
ENSG00000125962	5.3178619411000435e-14	8.502637015842824
ENSG00000257261	5.592957522047299e-14	7.854340168252227
ENSG00000176371	5.5929575220473385e-14	8.43364458487255
ENSG00000179029	5.5929575220473385e-14	8.607911122394325
ENSG00000125462	5.592957522047418e-14	7.799548013362041
ENSG00000155660	5.592957522047418e-14	8.929216655850528
ENSG00000254650	5.882044384728075e-14	5.625882741189233
ENSG00000115758	5.882044384728075e-14	8.929216655850528
ENSG00000186187	5.882044384728158e-14	7.5184906251927135
ENSG00000170043	5.88204438472818e-14	8.695911280579425
ENSG00000169567	5.88204438472818e-14	8.929216655850528
ENSG00000124422	5.88204438472818e-14	8.908932680191299
ENSG00000271430	5.88204438472818e-14	8.392029865715072
ENSG00000108061	6.185821552030172e-14	8.7542376243972
ENSG00000110092	6.185821552030172e-14	8.806975961111196
ENSG00000170989	6.185821552030172e-14	6.668803689808353
ENSG00000102265	6.185821552030172e-14	8.868364728872839
ENSG00000186468	6.185821552030172e-14	8.908932680191299
ENSG00000226851	6.185821552030172e-14	6.084460463856112
ENSG00000165795	6.185821552030172e-14	8.537080119273545
ENSG00000107537	6.185821552030259e-14	8.565556995576403
ENSG00000214711	6.185821552030259e-14	6.2475954197307955
ENSG00000265451	6.185821552030259e-14	6.949594892309269
ENSG00000164932	6.505022321667422e-14	8.65580085966499
ENSG00000173221	6.505022321667422e-14	8.925159860718681
ENSG00000102882	6.505022321667422e-14	8.771996016896516
ENSG00000116668	6.840415913766005e-14	8.73142806557806
ENSG00000129353	6.840415913766053e-14	8.725303217690323
ENSG00000104979	6.840415913766053e-14	8.852137548345457
ENSG00000197265	6.840415913766102e-14	8.675090464136238
ENSG00000068912	6.840415913766102e-14	8.921103065586836
ENSG00000156140	6.840415913766102e-14	4.08712883616536
ENSG00000136021	7.192809196001643e-14	8.917046270454989
ENSG00000130511	7.192809196001643e-14	8.690323273475645
ENSG00000026103	7.192809196001745e-14	7.733929595128984
ENSG00000171428	7.563048489857398e-14	7.8272627968903326
ENSG00000141556	7.563048489857398e-14	8.78569761426399
ENSG00000117411	7.563048489857451e-14	8.750180829265354
ENSG00000135913	7.952021461731482e-14	8.454413004664694
ENSG00000173295	7.952021461731482e-14	7.478150388826698
ENSG00000140988	7.952021461731539e-14	8.941387041246065
ENSG00000241556	8.360659102793004e-14	6.413424588045498
ENSG00000145194	8.360659102793004e-14	8.45288179269276
ENSG00000155592	8.360659102793123e-14	8.11174981398135
ENSG00000116857	8.360659102793182e-14	8.801387954007417
ENSG00000140563	8.789937801656856e-14	8.88306069742829
ENSG00000137747	8.789937801656919e-14	5.647976844052277
ENSG00000064787	8.789937801656919e-14	8.166962791084712
ENSG00000235663	9.240881514132409e-14	5.071026762182149
ENSG00000143258	9.240881514132409e-14	8.782635190320123
ENSG00000095585	9.240881514132409e-14	8.816620763346823
ENSG00000087008	9.240881514132409e-14	8.344597658848432
ENSG00000231028	9.240881514132409e-14	5.606342252724946
ENSG00000164620	9.240881514132475e-14	8.493784017918685
ENSG00000242712	9.714564034490485e-14	5.256397259439307
ENSG00000117697	9.714564034490485e-14	8.672564880976328
ENSG00000177600	9.714564034490624e-14	8.93733024611422
ENSG00000152582	9.714564034490624e-14	8.807512801895154
ENSG00000187479	9.714564034490624e-14	8.235823515024009
ENSG00000123374	9.714564034490692e-14	8.470640185192078
ENSG00000143761	9.714564034490692e-14	8.933273450982373
ENSG00000108468	1.0212111372892968e-13	8.692848856635557
ENSG00000269533	1.0212111372892968e-13	4.115645385419217
ENSG00000085465	1.0212111372893114e-13	8.050328566643635
ENSG00000094914	1.073470424383303e-13	8.804450377951285
ENSG00000223704	1.073470424383303e-13	7.5966489801128745
ENSG00000148824	1.0734704243833182e-13	8.11361529986075
ENSG00000159840	1.0734704243833182e-13	8.614696067562573
ENSG00000181418	1.0734704243833259e-13	7.462740807305397
ENSG00000100991	1.1283580670656969e-13	8.846549541241677
ENSG00000143811	1.1283580670656969e-13	8.822208770450603
ENSG00000262155	1.1283580670656969e-13	4.66494673138108
ENSG00000060237	1.1283580670656969e-13	8.892705499663915
ENSG00000230188	1.1860038711454044e-13	4.4391730359728125
ENSG00000240342	1.1860038711454044e-13	8.37146401279942
ENSG00000168028	1.1860038711454044e-13	8.941387041246065
ENSG00000259891	1.1860038711454127e-13	6.941662186194159
ENSG00000167992	1.1860038711454127e-13	7.197846642897516
ENSG00000104687	1.1860038711454127e-13	8.763882426632826
ENSG00000237212	1.1860038711454127e-13	5.415274337788285
ENSG00000184939	1.1860038711454127e-13	8.51480740123836
ENSG00000142784	1.2465439311850886e-13	8.884591909400223
ENSG00000140374	1.2465439311850886e-13	8.859714297825192
ENSG00000164258	1.2465439311850886e-13	8.732422436766038
ENSG00000180182	1.2465439311850886e-13	8.800393582819439
ENSG00000213402	1.2465439311850886e-13	8.650062682335758
ENSG00000154479	1.2465439311850886e-13	6.283176618641935
ENSG00000246334	1.2465439311850886e-13	7.830424448289102
ENSG00000171365	1.3101209290473944e-13	8.09649009091305
ENSG00000149256	1.3101209290474037e-13	7.989047360223224
ENSG00000144895	1.3101209290474037e-13	8.900819089927607
ENSG00000232176	1.4469912911924043e-13	5.089585112802036
ENSG00000233560	1.4469912911924043e-13	5.08894466884534
ENSG00000163521	1.4469912911924144e-13	7.954941328507993
ENSG00000135093	1.4469912911924144e-13	8.366157882952065
ENSG00000167393	1.4469912911924144e-13	8.593417720715367
ENSG00000243452	1.4469912911924144e-13	8.699968075711269
ENSG00000119737	1.4469912911924144e-13	7.294638951821294
ENSG00000272663	1.4469912911924144e-13	5.199860056267132
ENSG00000230852	1.4469912911924144e-13	2.124197159035806
ENSG00000136731	1.4469912911924144e-13	8.912989475323146
ENSG00000108405	1.5206058406104613e-13	8.915515058483056
ENSG00000140876	1.5206058406104613e-13	5.980268518928232
ENSG00000143443	1.5206058406104666e-13	8.265705462115001
ENSG00000196998	1.5979003981155773e-13	8.782635190320123
ENSG00000171469	1.5979003981155773e-13	8.744592822161575
ENSG00000173064	1.5979003981155886e-13	8.840961534137898
ENSG00000143498	1.5979003981155886e-13	8.28553190737021
ENSG00000129691	1.5979003981155886e-13	8.669044926628438
ENSG00000270673	1.6790555683650407e-13	6.934844986343074
ENSG00000182196	1.6790555683650647e-13	6.266653074316856
ENSG00000111707	1.6790555683650766e-13	8.811569597026997
ENSG00000177084	1.6790555683650766e-13	8.788223197423902
ENSG00000223722	1.7642606489149354e-13	4.9900757960101005
ENSG00000164751	1.7642606489149354e-13	8.823739982422536
ENSG00000262703	1.7642606489149354e-13	3.7390224575412225
ENSG00000145425	1.7642606489149604e-13	8.941387041246065
ENSG00000130312	1.8537140401026551e-13	8.812563968214976
ENSG00000136149	1.8537140401026551e-13	7.9052654157378655
ENSG00000256287	1.8537140401026551e-13	3.2905692089349756
ENSG00000139160	1.8537140401026551e-13	7.841063621712705
ENSG00000213609	1.8537140401026683e-13	6.536157541969065
ENSG00000273008	1.9476236738378212e-13	6.526905239648311
ENSG00000227838	1.9476236738378629e-13	3.1620083155559517
ENSG00000224545	1.9476236738378629e-13	2.9174194575483927
ENSG00000143815	2.0462074621534832e-13	8.830322360714293
ENSG00000005189	2.0462074621534832e-13	7.641966303419764
ENSG00000132128	2.0462074621534832e-13	8.789754409395835
ENSG00000175215	2.0462074621535122e-13	8.892705499663915
ENSG00000144485	2.0462074621535122e-13	7.76897038652912
ENSG00000147852	2.149693766406713e-13	7.055498265570061
ENSG00000172943	2.149693766406713e-13	8.81508955137489
ENSG00000223949	2.149693766406713e-13	4.692031032563646
ENSG00000102241	2.149693766406713e-13	8.850606336373524
ENSG00000091428	2.149693766406713e-13	8.807512801895154
ENSG00000214097	2.1496937664067284e-13	5.110999338864809
ENSG00000153291	2.258321888057935e-13	7.0300304621744925
ENSG00000139219	2.258321888057967e-13	4.670167681051946
ENSG00000188636	2.258321888057967e-13	8.123077452294854
ENSG00000022277	2.258321888057967e-13	8.800393582819439
ENSG00000127184	2.258321888057967e-13	8.908932680191299
ENSG00000180660	2.258321888057967e-13	6.811443405726763
ENSG00000273107	2.258321888057983e-13	4.8606593709750525
ENSG00000177383	2.258321888057983e-13	8.823739982422536
ENSG00000166908	2.258321888057983e-13	8.752706412425267
ENSG00000236133	2.3723425819977534e-13	4.214375271321252
ENSG00000226828	2.3723425819977534e-13	2.819996535181066
ENSG00000234684	2.3723425819977873e-13	7.986701658825682
ENSG00000086730	2.3723425819977873e-13	8.803456006763307
ENSG00000136715	2.492018593432932e-13	8.73954165584175
ENSG00000267868	2.4920185934329673e-13	3.472978015710733
ENSG00000169241	2.4920185934329673e-13	8.85466313150537
ENSG00000166913	2.4920185934329673e-13	8.904875885059452
ENSG00000116584	2.4920185934329673e-13	8.921103065586836
ENSG00000272717	2.492018593432985e-13	6.083209869677745
ENSG00000125691	2.492018593432985e-13	8.941387041246065
ENSG00000272677	2.492018593432985e-13	6.111178961745294
ENSG00000057468	2.492018593432985e-13	6.441165212014328
ENSG00000162755	2.6176252193883213e-13	7.906691834407718
ENSG00000184992	2.6176252193883213e-13	8.678689728864063
ENSG00000188266	2.749450895925436e-13	7.989613912544099
ENSG00000101974	2.749450895925475e-13	8.785160773480033
ENSG00000107902	2.8877978122299403e-13	8.46405780690032
ENSG00000170890	2.8877978122299403e-13	3.824381599071415
ENSG00000272994	2.8877978122299403e-13	8.422495484393886
ENSG00000038532	2.8877978122299403e-13	8.691854485447578
ENSG00000169188	2.8877978122299403e-13	8.522718424625563
ENSG00000258847	2.8877978122299403e-13	3.9189517386325794
ENSG00000238061	2.8877978122299403e-13	6.030965765878571
ENSG00000138036	2.8877978122299403e-13	8.382385063479449
ENSG00000149485	3.0329825527664105e-13	8.069711832722612
ENSG00000103148	3.0329825527664105e-13	8.66950245703246
ENSG00000144645	3.0329825527664534e-13	8.912989475323146
ENSG00000158813	3.1853367687545413e-13	7.399458296007924
ENSG00000225855	3.1853367687545413e-13	8.269049763315294
ENSG00000206077	3.345207880273085e-13	7.903596930887778
ENSG00000160753	3.345207880273097e-13	8.549787345453039
ENSG00000143554	3.345207880273097e-13	8.747655246105444
ENSG00000082458	3.345207880273097e-13	8.556369723744798
ENSG00000255121	3.345207880273097e-13	7.27313812102263
ENSG00000170832	3.345207880273097e-13	8.52950336979381
ENSG00000163382	3.345207880273097e-13	8.846549541241677
ENSG00000196437	3.3452078802731206e-13	7.6293795359287975
ENSG00000135632	3.3452078802731206e-13	8.743061610189642
ENSG00000259026	3.3452078802731206e-13	4.541331027995384
ENSG00000197647	3.512959810356266e-13	8.009604879252548
ENSG00000185834	3.512959810356266e-13	7.336699734842244
ENSG00000250131	3.512959810356316e-13	5.793542201417269
ENSG00000120802	3.512959810356316e-13	8.849075124401589
ENSG00000153774	3.512959810356316e-13	8.329444159888961
ENSG00000180228	3.512959810356316e-13	8.787228826235923
ENSG00000132646	3.68897375250513e-13	8.807512801895154
ENSG00000136383	3.68897375250513e-13	7.843216550695709
ENSG00000109466	3.6889737525051564e-13	8.570863125423754
ENSG00000103066	3.6889737525051564e-13	8.716732097022609
ENSG00000272970	3.6889737525051564e-13	4.394771083294059
ENSG00000164122	3.873648973098885e-13	5.980248783888993
ENSG00000136997	3.873648973098885e-13	8.895231082823827
ENSG00000104921	3.873648973098913e-13	8.060275163210656
ENSG00000123130	3.873648973098913e-13	8.64822411018525
ENSG00000197779	3.873648973098913e-13	8.378583231875131
ENSG00000198108	4.0674036502560263e-13	8.735739824237436
ENSG00000257241	4.0674036502560263e-13	3.2396878984500486
ENSG00000182551	4.0674036502560263e-13	8.884591909400223
ENSG00000122026	4.0674036502560263e-13	8.929216655850528
ENSG00000106018	4.0674036502560263e-13	6.664250729078765
ENSG00000161031	4.270675750760177e-13	5.173825250933961
ENSG00000099385	4.270675750760192e-13	8.056943424511466
ENSG00000126107	4.2706757507602527e-13	8.792279992555747
ENSG00000213096	4.4839239467383e-13	7.964706589432147
ENSG00000253051	4.483923946738332e-13	5.28839092067737
ENSG00000128708	4.483923946738332e-13	8.765413638604759
ENSG00000169021	4.483923946738332e-13	8.830322360714293
ENSG00000179178	4.483923946738332e-13	7.076537428636238
ENSG00000163754	4.707628573847894e-13	8.856194343477304
ENSG00000110080	4.70762857384796e-13	7.662682326560867
ENSG00000005379	4.70762857384796e-13	8.423999782636924
ENSG00000072501	4.70762857384796e-13	8.845018329269742
ENSG00000233230	4.70762857384796e-13	7.456359230237188
ENSG00000078246	4.942292632810072e-13	8.324026240085601
ENSG00000111726	4.942292632810108e-13	8.55231292861295
ENSG00000156535	5.188442836199945e-13	6.962618472597482
ENSG00000205339	5.188442836199945e-13	8.912989475323146
ENSG00000101843	5.1884428362e-13	8.724308846502344
ENSG00000260475	5.1884428362e-13	5.809729874637567
ENSG00000133135	5.188442836200037e-13	3.8209301917304663
ENSG00000260296	5.188442836200037e-13	7.298323427622427
ENSG00000087274	5.188442836200037e-13	8.917046270454989
ENSG00000125817	5.188442836200037e-13	8.728365641634191
ENSG00000076258	5.188442836200037e-13	8.019692860664406
ENSG00000175782	5.188442836200037e-13	8.557900935716733
ENSG00000257167	5.446630702491699e-13	7.15080832144141
ENSG00000103160	5.446630702491699e-13	8.608650530054772
ENSG00000150625	5.446630702491738e-13	6.396721440950826
ENSG00000196867	5.446630702491795e-13	5.694088848702138
ENSG00000072401	5.446630702491795e-13	8.486867365719464
ENSG00000139116	5.446630702491795e-13	8.73142806557806
ENSG00000175643	5.446630702491795e-13	7.587291620980851
ENSG00000132780	5.717433699438814e-13	8.870890312032751
ENSG00000101849	5.717433699438855e-13	8.782635190320123
ENSG00000143575	5.717433699438855e-13	8.900819089927607
ENSG00000271147	5.717433699438855e-13	8.01336544590018
ENSG00000143156	5.717433699438855e-13	7.9495503224335256
ENSG00000203705	6.00145643896085e-13	8.707087294786984
ENSG00000165359	6.001456438960892e-13	8.828791148742358
ENSG00000165006	6.001456438960892e-13	8.78921756861188
ENSG00000228903	6.001456438960892e-13	8.540679384001368
ENSG00000120509	6.001456438960935e-13	8.616764120318463
ENSG00000157870	6.001456438960935e-13	8.396623501630874
ENSG00000103544	6.001456438960935e-13	8.76893359295265
ENSG00000175697	6.001456438960935e-13	5.409602398913335
ENSG00000103111	6.299331925800562e-13	8.808507173083129
ENSG00000172379	6.299331925800562e-13	8.41874604944061
ENSG00000117410	6.299331925800652e-13	8.880535114268378
ENSG00000228492	6.299331925800652e-13	7.3406060249024465
ENSG00000125818	6.299331925800652e-13	8.83996716294992
ENSG00000172296	6.611722862311949e-13	6.2079525186036255
ENSG00000226856	6.611722862311972e-13	5.420845242527232
ENSG00000102931	6.611722862311972e-13	8.703030499655137
ENSG00000096093	6.611722862311972e-13	8.65480648847701
ENSG00000158793	6.611722862311972e-13	8.709612877946897
ENSG00000166963	6.939323011840932e-13	6.535221481379668
ENSG00000119900	6.939323011840932e-13	8.812563968214976
ENSG00000204682	6.939323011840932e-13	3.7674441037984883
ENSG00000104695	6.939323011840932e-13	8.77452160005643
ENSG00000166483	6.939323011840932e-13	8.466125859656211
ENSG00000136810	6.939323011840932e-13	8.904875885059452
ENSG00000266258	6.939323011840932e-13	2.6289036720132453
ENSG00000115808	6.939323011840932e-13	8.698973704523294
ENSG00000074695	6.939323011840932e-13	8.933273450982373
ENSG00000254754	6.939323011840932e-13	2.709090362538009
ENSG00000150054	6.939323011840981e-13	6.706375973475677
ENSG00000234377	7.282858623265749e-13	5.624458803223511
ENSG00000173581	7.282858623265749e-13	8.525244007785474
ENSG00000140297	7.282858623265749e-13	6.116357179623742
ENSG00000148450	7.282858623265801e-13	8.451887421504782
ENSG00000257433	7.643089919372623e-13	6.987685100353018
ENSG00000116198	7.643089919372623e-13	8.782635190320123
ENSG00000115286	7.643089919372623e-13	8.777584024000298
ENSG00000099326	7.643089919372677e-13	8.872421524004686
ENSG00000177576	7.643089919372677e-13	6.337826781495357
ENSG00000198755	7.643089919372677e-13	8.93733024611422
ENSG00000143401	7.643089919372677e-13	8.844023958081767
ENSG00000136928	8.020812651858393e-13	4.1081313141766485
ENSG00000183150	8.020812651858507e-13	7.072433834757446
ENSG00000139719	8.020812651858507e-13	8.306352723813395
ENSG00000164032	8.020812651858507e-13	8.900819089927607
ENSG00000008869	8.020812651858507e-13	8.852137548345457
ENSG00000102886	8.020812651858507e-13	6.658860683651372
ENSG00000270041	8.020812651858507e-13	6.496465525617054
ENSG00000008294	8.020812651858507e-13	8.84808075321361
ENSG00000126249	8.020812651858563e-13	8.118463899304084
ENSG00000239552	8.020812651858563e-13	3.192943765828326
ENSG00000139613	8.020812651858563e-13	8.858719926637214
ENSG00000215595	8.020812651858563e-13	6.202412594944936
ENSG00000239559	8.416859725867515e-13	7.164906718675534
ENSG00000206549	8.416859725867515e-13	6.430666016232289
ENSG00000260990	8.416859725867605e-13	5.52205435647906
ENSG00000198951	8.416859725867605e-13	8.739004815057795
ENSG00000135116	8.416859725867605e-13	5.990512704662141
ENSG00000182749	8.416859725867605e-13	8.028466548208609
ENSG00000108774	8.832102897096547e-13	8.526440945849941
ENSG00000149657	8.832102897096609e-13	8.704024870843115
ENSG00000189362	8.832102897096609e-13	8.607656158866794
ENSG00000097046	8.832102897096609e-13	8.266576576806425
ENSG00000152402	8.832102897096609e-13	7.678915072935427
ENSG00000227431	8.832102897096609e-13	4.180555640576071
ENSG00000153446	8.832102897096735e-13	3.750494077280961
ENSG00000069275	8.832102897096735e-13	8.870890312032751
ENSG00000167797	8.832102897096735e-13	8.876478319136533
ENSG00000203832	8.832102897096735e-13	8.140684220688227
ENSG00000116871	9.267454544629075e-13	8.785160773480033
ENSG00000236305	9.267454544629075e-13	5.975973252845216
ENSG00000068438	9.267454544629075e-13	8.824734353610515
ENSG00000107959	9.267454544629075e-13	8.853131919533435
ENSG00000111452	9.267454544629075e-13	7.025927530858095
ENSG00000273145	9.267454544629075e-13	6.391114266570134
ENSG00000169621	9.267454544629141e-13	8.01947183059344
ENSG00000123684	9.723869522793783e-13	8.383379434667425
ENSG00000090989	9.723869522793783e-13	8.787228826235923
ENSG00000271533	9.723869522793783e-13	8.220905062517101
ENSG00000242299	9.723869522793783e-13	8.51273934848247
ENSG00000110492	9.72386952279392e-13	8.861245509797127
ENSG00000170049	9.72386952279392e-13	6.444617580745937
ENSG00000013016	1.0202347095483646e-12	8.659857654796832
ENSG00000065970	1.0202347095483646e-12	8.718720839398566
ENSG00000089876	1.0202347095483646e-12	8.65733207163692
ENSG00000183688	1.0202347095483719e-12	8.775515971244408
ENSG00000204387	1.0202347095483719e-12	8.900819089927607
ENSG00000164924	1.0202347095483719e-12	8.929216655850528
ENSG00000124104	1.0202347095483719e-12	7.296339916247454
ENSG00000185666	1.0202347095483719e-12	3.819992810669982
ENSG00000132688	1.0202347095483828e-12	7.954560360828919
ENSG00000178096	1.0202347095483828e-12	8.592220782650896
ENSG00000034713	1.0202347095483828e-12	8.82067755847867
ENSG00000231738	1.0202347095483828e-12	5.354300203669786
ENSG00000181444	1.0703932956513798e-12	7.97136551006469
ENSG00000144451	1.0703932956513798e-12	8.409251417430434
ENSG00000003096	1.0703932956513798e-12	4.650813574184847
ENSG00000227946	1.0703932956513798e-12	7.396543274250358
ENSG00000272864	1.0703932956513798e-12	3.549554220958249
ENSG00000105467	1.0703932956513798e-12	5.2130078773449355
ENSG00000184007	1.1229721339751686e-12	8.900819089927607
ENSG00000101353	1.1229721339751686e-12	7.925288862022384
ENSG00000205683	1.1229721339751686e-12	7.497780882902258
ENSG00000232324	1.1229721339751686e-12	3.5463453654765176
ENSG00000245017	1.1229721339751686e-12	6.118874610911104
ENSG00000137404	1.1229721339751686e-12	8.314668880953578
ENSG00000164334	1.1229721339751805e-12	3.9658124798884877
ENSG00000230202	1.1780857222908434e-12	8.566551366764378
ENSG00000150477	1.1780857222908434e-12	8.071516136570358
ENSG00000169891	1.1780857222908517e-12	8.55185539820893
ENSG00000255438	1.1780857222908517e-12	6.32592727558487
ENSG00000205763	1.2358538629042737e-12	7.185364668708631
ENSG00000182518	1.2358538629042912e-12	8.05372526449497
ENSG00000139624	1.2358538629042912e-12	8.62334649861022
ENSG00000162073	1.2964019030003538e-12	7.282841220602666
ENSG00000267166	1.2964019030003538e-12	7.006993920149935
ENSG00000165533	1.2964019030003538e-12	8.374526436743286
ENSG00000173273	1.2964019030003538e-12	8.771459176112561
ENSG00000203666	1.2964019030003538e-12	8.406523267394032
ENSG00000237316	1.2964019030003538e-12	2.4262284981361897
ENSG00000167978	1.3598609856209738e-12	8.941387041246065
ENSG00000006704	1.3598609856209738e-12	5.869547304526136
ENSG00000138085	1.3598609856209738e-12	8.880535114268378
ENSG00000130939	1.3598609856209835e-12	8.83996716294992
ENSG00000242013	1.3598609856209835e-12	7.3577510342770225
ENSG00000181192	1.3598609856209835e-12	8.828791148742358
ENSG00000248757	1.3598609856209835e-12	3.7034280743884986
ENSG00000272599	1.3598609856209835e-12	5.569747296759408
ENSG00000160972	1.3598609856209835e-12	8.319059949992887
ENSG00000164741	1.3598609856210029e-12	8.156262456013618
ENSG00000211448	1.4263683117356713e-12	7.662447280108305
ENSG00000244313	1.4263683117356814e-12	8.551855398208929
ENSG00000231007	1.4263683117356814e-12	6.273178030738614
ENSG00000053501	1.4263683117356814e-12	8.70555608281505
ENSG00000148798	1.4263683117356814e-12	3.682954736142007
ENSG00000233912	1.4263683117356814e-12	8.152652039207275
ENSG00000244398	1.4263683117356814e-12	8.35858113347233
ENSG00000227252	1.4263683117356915e-12	5.745191221947847
ENSG00000105341	1.4263683117356915e-12	8.71366967307874
ENSG00000160789	1.496067413882457e-12	8.921103065586836
ENSG00000089248	1.496067413882457e-12	8.921103065586836
ENSG00000109184	1.496067413882457e-12	8.758294419529046
ENSG00000196154	1.496067413882457e-12	8.76893359295265
ENSG00000165806	1.496067413882457e-12	8.68274652399591
ENSG00000118960	1.496067413882457e-12	8.54879297426506
ENSG00000132792	1.5691084418769047e-12	8.648224110185254
ENSG00000232453	1.5691084418769047e-12	6.553799055086406
ENSG00000250978	1.645648461108213e-12	3.649336351260489
ENSG00000205022	1.6456484611082364e-12	6.873118137784595
ENSG00000144354	1.6456484611082481e-12	5.456417538095437
ENSG00000092841	1.6456484611082481e-12	8.912989475323146
ENSG00000147533	1.6456484611082481e-12	8.70555608281505
ENSG00000231119	1.6456484611082481e-12	6.457015363333059
ENSG00000103275	1.6456484611082481e-12	8.760617435812467
ENSG00000267401	1.7258517639625096e-12	4.901688682107959
ENSG00000270006	1.7258517639625096e-12	6.012890064747639
ENSG00000196208	1.7258517639625096e-12	7.5849162080463906
ENSG00000173698	1.725851763962534e-12	4.195978834229863
ENSG00000105676	1.725851763962534e-12	8.740536027029728
ENSG00000261438	1.8098901949363444e-12	3.430307140537968
ENSG00000141294	1.80989019493637e-12	6.587725234808139
ENSG00000119326	1.80989019493637e-12	8.557900935716733
ENSG00000205143	1.809890194936383e-12	5.18723760732674
ENSG00000227986	1.809890194936383e-12	5.753644906862487
ENSG00000145476	1.8979434900272216e-12	8.6862664783438
ENSG00000205791	1.8979434900272216e-12	6.438154182335293
ENSG00000166484	1.8979434900272487e-12	8.378328268347603
ENSG00000176108	1.897943490027262e-12	8.070037321249465
ENSG00000139631	1.897943490027262e-12	8.743598450973597
ENSG00000173744	1.990199631011177e-12	8.817615134534801
ENSG00000094916	1.990199631011198e-12	8.812563968214976
ENSG00000110318	1.990199631011198e-12	8.16219906786849
ENSG00000017621	1.990199631011198e-12	7.225071299797621
ENSG00000173926	1.990199631011198e-12	7.804218191618629
ENSG00000115204	1.990199631011198e-12	8.717726468210587
ENSG00000123975	2.086855215244568e-12	8.699968075711269
ENSG00000129214	2.0868552152445828e-12	4.824485285555692
ENSG00000137478	2.086855215244605e-12	8.908932680191299
ENSG00000184905	2.1881158416522603e-12	5.111002193135304
ENSG00000051108	2.1881158416522603e-12	8.945443836377912
ENSG00000082293	2.1881158416522603e-12	4.858675468736142
ENSG00000008283	2.1881158416522603e-12	8.850606336373524
ENSG00000052850	2.1881158416522603e-12	4.724976489043422
ENSG00000102780	2.1881158416522603e-12	7.49930335106171
ENSG00000188153	2.1881158416522603e-12	8.149509370882093
ENSG00000214050	2.1881158416522603e-12	8.39861224400683
ENSG00000172362	2.1881158416522837e-12	3.3967554467982324
ENSG00000263753	2.1881158416522837e-12	8.790748780583813
ENSG00000246523	2.1881158416522837e-12	4.6812847707063545
ENSG00000102387	2.294196513592529e-12	6.116958884376761
ENSG00000233080	2.294196513592529e-12	5.08631733065561
ENSG00000221164	2.294196513592529e-12	5.258236839394932
ENSG00000107864	2.294196513592562e-12	8.582241706507807
ENSG00000117215	2.294196513592562e-12	7.476177027144036
ENSG00000156650	2.4053220593173653e-12	8.82067755847867
ENSG00000215086	2.4053220593173653e-12	4.719136910550553
ENSG00000149926	2.4053220593173653e-12	5.135148105535909
ENSG00000233791	2.4053220593173823e-12	6.855346806369853
ENSG00000241469	2.4053220593173823e-12	2.77213821167513
ENSG00000100982	2.521727570777099e-12	8.766944850576694
ENSG00000124313	2.521727570777099e-12	8.622352127422245
ENSG00000180998	2.521727570777099e-12	6.646276516154492
ENSG00000067992	2.521727570777099e-12	8.10156817096177
ENSG00000101811	2.521727570777099e-12	8.369554580803399
ENSG00000232573	2.521727570777135e-12	8.476765033079815
ENSG00000115524	2.6436588615485127e-12	8.941387041246065
ENSG00000175602	2.6436588615485127e-12	8.853131919533435
ENSG00000068784	2.6436588615485313e-12	8.696905651767402
ENSG00000096092	2.6436588615485692e-12	8.625414551366113
ENSG00000072506	2.771372944698232e-12	8.77452160005643
ENSG00000070886	2.771372944698232e-12	5.815580213567113
ENSG00000197746	2.771372944698232e-12	8.941387041246065
ENSG00000169071	2.771372944698232e-12	8.503226253277818
ENSG00000267390	2.771372944698252e-12	6.9267395117676065
ENSG00000116918	2.9051385314266314e-12	8.680141630456063
ENSG00000164306	2.9051385314266314e-12	8.448622430684425
ENSG00000158062	3.045236551372357e-12	8.684735266371867
ENSG00000263063	3.045236551372357e-12	4.356866465990517
ENSG00000186275	3.045236551372357e-12	8.206921587893204
ENSG00000213967	3.045236551372357e-12	6.028274508337883
ENSG00000173166	3.045236551372357e-12	7.790275981951416
ENSG00000176978	3.0452365513723788e-12	8.933273450982373
ENSG00000260300	3.1919606954935645e-12	4.1405539022943
ENSG00000173085	3.1919606954935645e-12	8.388430600987249
ENSG00000229414	3.191960695493587e-12	2.878289855836802
ENSG00000108387	3.191960695493587e-12	7.007106630053348
ENSG00000211460	3.345617982479454e-12	8.82067755847867
ENSG00000136521	3.345617982479454e-12	8.876478319136533
ENSG00000119943	3.345617982479454e-12	8.476817429730856
ENSG00000172687	3.345617982479454e-12	6.347472215088929
ENSG00000270820	3.345617982479454e-12	7.50846471824576
ENSG00000136636	3.3456179824794774e-12	8.84808075321361
ENSG00000231193	3.3456179824794774e-12	4.833258902362035
ENSG00000004975	3.5065293496858245e-12	8.750180829265354
ENSG00000092931	3.5065293496858245e-12	8.74612403413351
ENSG00000177096	3.5065293496858245e-12	8.451939818155823
ENSG00000250462	3.5065293496858245e-12	8.251343767467018
ENSG00000106948	3.5065293496858746e-12	8.844023958081767
ENSG00000241288	3.5065293496858746e-12	6.001307764411972
ENSG00000169740	3.5065293496858746e-12	8.522463461098031
ENSG00000117625	3.6750302696278005e-12	8.832847943874205
ENSG00000226237	3.675030269627826e-12	7.164797361912484
ENSG00000170581	3.675030269627826e-12	8.917046270454989
ENSG00000184293	3.8514713931057674e-12	8.68067847124002
ENSG00000105649	3.8514713931057674e-12	7.653567033609078
ENSG00000198612	3.8514713931057674e-12	8.767939221764673
ENSG00000108984	3.8514713931057674e-12	8.454210437788205
ENSG00000157916	3.8514713931057674e-12	8.83996716294992
ENSG00000102100	3.851471393105781e-12	8.734411179141992
ENSG00000168216	4.036219220084801e-12	8.864307933740994
ENSG00000158458	4.03621922008483e-12	8.39075361727067
ENSG00000184305	4.03621922008483e-12	8.094263504276505
ENSG00000132781	4.03621922008483e-12	8.52950336979381
ENSG00000135473	4.03621922008483e-12	8.88864870453207
ENSG00000100678	4.03621922008483e-12	7.3604826220449615
ENSG00000117362	4.03621922008483e-12	8.884591909400223
ENSG00000035403	4.03621922008483e-12	8.554917822152797
ENSG00000271734	4.03621922008483e-12	4.120453164147506
ENSG00000134986	4.229656799493814e-12	7.953155153008528
ENSG00000189143	4.229656799493814e-12	5.645515735840092
ENSG00000101489	4.229656799493814e-12	5.222744238625414
ENSG00000177337	4.432184459156259e-12	5.196840381197266
ENSG00000213261	4.432184459156259e-12	6.8615345268622185
ENSG00000269946	4.644220567117069e-12	4.913508129317334
ENSG00000260063	4.6442205671170856e-12	6.273660811812707
ENSG00000173401	4.6442205671170856e-12	6.304288351950672
ENSG00000141665	4.6442205671170856e-12	5.636331971788725
ENSG00000090776	4.644220567117151e-12	7.333675691167819
ENSG00000147144	4.644220567117151e-12	8.52138977953012
ENSG00000135324	4.644220567117151e-12	3.091397048992239
ENSG00000188342	4.866202325678933e-12	8.73747360308586
ENSG00000100439	4.866202325678933e-12	8.70555608281505
ENSG00000188906	4.866202325678933e-12	8.793811204527682
ENSG00000237301	4.866202325678933e-12	5.209706812170093
ENSG00000128228	4.866202325678933e-12	8.880535114268378
ENSG00000198648	4.866202325678933e-12	8.02893252914705
ENSG00000267193	4.866202325678933e-12	3.6857411089589185
ENSG00000176393	4.866202325678985e-12	8.721783263342433
ENSG00000073584	4.866202325678985e-12	8.749186458077377
ENSG00000118308	5.098586599515315e-12	8.904875885059452
ENSG00000180592	5.098586599515315e-12	5.024547105388732
ENSG00000139537	5.098586599515369e-12	7.596470442278038
ENSG00000250132	5.098586599515369e-12	6.842303893970529
ENSG00000155130	5.098586599515369e-12	8.908932680191299
ENSG00000189343	5.341850779283767e-12	8.912989475323146
ENSG00000150403	5.341850779283805e-12	8.709612877946897
ENSG00000132640	5.341850779283805e-12	8.874947107164598
ENSG00000232860	5.341850779283805e-12	6.939277320339068
ENSG00000223387	5.341850779283805e-12	4.346153600605778
ENSG00000138780	5.341850779283805e-12	8.438643354541332
ENSG00000253284	5.341850779283805e-12	2.203326759171618
ENSG00000162522	5.341850779283805e-12	8.367152254140043
ENSG00000137070	5.341850779283805e-12	8.60053693979108
ENSG00000187735	5.596493682220503e-12	8.860251138609149
ENSG00000100297	5.596493682220503e-12	8.826265565582448
ENSG00000125885	5.596493682220503e-12	8.678152888080106
ENSG00000086475	5.596493682220523e-12	8.759825631500979
ENSG00000147324	5.596493682220523e-12	7.3884765147905265
ENSG00000130720	5.596493682220523e-12	2.6420187941677136
ENSG00000141002	5.596493682220523e-12	8.852137548345457
ENSG00000144460	5.596493682220563e-12	6.3681153400064545
ENSG00000122335	5.863036491256142e-12	8.112914272469746
ENSG00000115539	5.863036491256142e-12	8.592960190311343
ENSG00000087460	5.8630364912561836e-12	8.941387041246065
ENSG00000241743	5.8630364912561836e-12	1.880203079615482
ENSG00000260618	5.8630364912561836e-12	8.4417057784852
ENSG00000132670	5.863036491256267e-12	8.824734353610515
ENSG00000261786	5.863036491256267e-12	8.744390255285083
ENSG00000260401	5.863036491256267e-12	7.26175019697091
ENSG00000042980	5.863036491256267e-12	8.770464804924584
ENSG00000115266	6.142023734256647e-12	7.915799795859387
ENSG00000117090	6.142023734256647e-12	8.892705499663915
ENSG00000248544	6.142023734256691e-12	6.3307373511888985
ENSG00000164904	6.142023734256691e-12	8.410122532121855
ENSG00000212802	6.434024305055912e-12	7.928087871904304
ENSG00000114270	6.434024305055912e-12	8.316323349422069
ENSG00000198408	6.4340243050559344e-12	8.907401468219364
ENSG00000173960	6.4340243050559344e-12	8.743598450973597
ENSG00000108239	6.43402430505598e-12	8.490387320067352
ENSG00000154845	6.43402430505598e-12	8.743061610189642
ENSG00000236801	6.739632528016636e-12	7.075859457805222
ENSG00000236998	6.739632528016636e-12	5.4875566778770555
ENSG00000107829	6.739632528016636e-12	8.74612403413351
ENSG00000136830	6.739632528016636e-12	7.794247566009955
ENSG00000185567	6.73963252801678e-12	4.99510180724629
ENSG00000119912	6.73963252801678e-12	8.856194343477304
ENSG00000135318	6.73963252801678e-12	6.794341570250961
ENSG00000259901	7.0594692679233245e-12	6.679265507541123
ENSG00000139626	7.0594692679233245e-12	8.921103065586836
ENSG00000150433	7.0594692679233996e-12	8.71466404426672
ENSG00000175336	7.0594692679233996e-12	4.861108323847743
ENSG00000088970	7.0594692679233996e-12	8.733953648737971
ENSG00000111786	7.39418308708456e-12	8.879003902296445
ENSG00000204361	7.39418308708456e-12	4.239363999759269
ENSG00000143793	7.394183087084613e-12	8.460255975296004
ENSG00000271334	7.394183087084613e-12	2.8621114607010107
ENSG00000231292	7.394183087084613e-12	8.032373173115005
ENSG00000233217	7.744451451599265e-12	4.026483131455728
ENSG00000053918	7.744451451599265e-12	8.534554536113635
ENSG00000248866	7.744451451599347e-12	7.763395276772639
ENSG00000259660	7.744451451599347e-12	5.434390953110544
ENSG00000150873	8.110981988816461e-12	3.3426165847175104
ENSG00000228649	8.110981988816461e-12	7.751461391710156
ENSG00000173320	8.11098198881652e-12	6.740286129891026
ENSG00000168032	8.11098198881652e-12	5.262159945876299
ENSG00000272727	8.110981988816605e-12	3.9646323017974594
ENSG00000206120	8.110981988816605e-12	6.083637253163724
ENSG00000122359	8.49451379810223e-12	8.884591909400223
ENSG00000198053	8.49451379810223e-12	8.506156970190712
ENSG00000273388	8.494513798102292e-12	3.9655328922139965
ENSG00000121073	8.494513798102292e-12	8.896762294795762
ENSG00000168772	8.494513798102292e-12	8.695911280579425
ENSG00000213339	8.895818817110995e-12	8.874947107164598
ENSG00000103479	8.895818817110995e-12	8.866833516900904
ENSG00000107331	8.895818817110995e-12	8.810038385055064
ENSG00000162267	8.895818817110995e-12	6.655086435468338
ENSG00000164039	8.895818817110995e-12	8.07860844191718
ENSG00000185267	8.895818817110995e-12	8.134893646707958
ENSG00000181218	8.895818817110995e-12	5.980727170913559
ENSG00000106211	8.895818817110995e-12	8.870890312032751
ENSG00000213262	9.315703245847003e-12	8.114530360668793
ENSG00000161243	9.315703245847003e-12	4.4695022969132525
ENSG00000236830	9.31570324584707e-12	4.335419113161375
ENSG00000148343	9.31570324584707e-12	8.84808075321361
ENSG00000251286	9.31570324584707e-12	2.3297859935244847
ENSG00000131470	9.315703245847202e-12	7.706808277650465
ENSG00000185686	9.315703245847202e-12	7.5017773647817325
ENSG00000204272	9.315703245847202e-12	8.565020154792444
ENSG00000206559	9.755009030890714e-12	6.586739867198878
ENSG00000090273	9.755009030890714e-12	8.832847943874205
ENSG00000117593	9.755009030890714e-12	8.742604079785618
ENSG00000034693	9.755009030890819e-12	8.50110580387089
ENSG00000230067	9.755009030890819e-12	4.81960518882924
ENSG00000105339	9.755009030890819e-12	8.929216655850528
ENSG00000189157	9.755009030890819e-12	6.227876940034249
ENSG00000183617	9.755009030890819e-12	8.750180829265354
ENSG00000163346	9.755009030890889e-12	8.903344673087517
ENSG00000162600	9.755009030890889e-12	8.677616047296151
ENSG00000147485	1.0214615412263594e-11	7.2872267237948
ENSG00000155970	1.0214615412263594e-11	5.338484613141315
ENSG00000232065	1.0214615412263666e-11	5.001059864449639
ENSG00000156873	1.0214615412263666e-11	8.67157050978835
ENSG00000167632	1.0214615412263666e-11	8.721783263342433
ENSG00000148187	1.0214615412263776e-11	8.794805575715658
ENSG00000222222	1.0695440535498967e-11	4.139819598092446
ENSG00000230790	1.0695440535498967e-11	4.879700925526849
ENSG00000171502	1.0695440535498967e-11	8.747655246105444
ENSG00000012048	1.0695440535498967e-11	8.549787345453039
ENSG00000228643	1.1198443131591674e-11	5.158690351099078
ENSG00000116977	1.1198443131591674e-11	8.788223197423902
ENSG00000118162	1.1198443131591674e-11	8.354445027960548
ENSG00000145626	1.1198443131591755e-11	3.691410317471714
ENSG00000253483	1.1198443131591755e-11	5.584674264934241
ENSG00000100299	1.1198443131591755e-11	8.908932680191299
ENSG00000248300	1.1724624267605014e-11	2.3829242015850114
ENSG00000260177	1.1724624267605096e-11	3.019102681621205
ENSG00000235776	1.1724624267605096e-11	6.224798005924697
ENSG00000128408	1.1724624267605096e-11	5.838069352771427
ENSG00000207146	1.1724624267605096e-11	3.862542121114862
ENSG00000272426	1.1724624267605096e-11	5.298579859972696
ENSG00000078814	1.1724624267605096e-11	7.959685134649245
ENSG00000107104	1.1724624267605096e-11	8.908932680191299
ENSG00000168081	1.1724624267605096e-11	8.747118405321485
ENSG00000111276	1.1724624267605263e-11	8.887117492560137
ENSG00000166135	1.2275029170822008e-11	8.782635190320123
ENSG00000182319	1.2275029170822008e-11	7.010351302457495
ENSG00000085719	1.2275029170822008e-11	8.892705499663915
ENSG00000116127	1.2275029170822008e-11	8.811569597026997
ENSG00000185668	1.2275029170822096e-11	3.336185323505191
ENSG00000131171	1.2275029170822096e-11	8.864307933740994
ENSG00000253619	1.2275029170822096e-11	4.59763007809161
ENSG00000168434	1.2275029170822096e-11	8.619289703478376
ENSG00000021826	1.227502917082214e-11	7.973918006953496
ENSG00000172568	1.227502917082214e-11	6.398839986075172
ENSG00000147408	1.2850749129443873e-11	8.876478319136533
ENSG00000151151	1.2850749129443963e-11	8.452881792692763
ENSG00000273230	1.2850749129443963e-11	7.577221767917277
ENSG00000101134	1.2850749129443963e-11	4.174981449630247
ENSG00000105523	1.2850749129443963e-11	4.17384539284944
ENSG00000218510	1.2850749129443963e-11	8.637048095977692
ENSG00000141560	1.2850749129444055e-11	8.758294419529046
ENSG00000121900	1.3452923472957886e-11	6.381791247538863
ENSG00000031691	1.3452923472957886e-11	8.092257642633609
ENSG00000164967	1.3452923472957886e-11	8.685527070683351
ENSG00000166619	1.3452923472957886e-11	8.727371270446213
ENSG00000160051	1.3452923472957886e-11	7.721119029527901
ENSG00000267957	1.4082741635418492e-11	6.873109017557789
ENSG00000109501	1.4741445305016256e-11	8.879003902296445
ENSG00000272572	1.4741445305016256e-11	4.109331956779278
ENSG00000234222	1.4741445305016256e-11	6.805168722459771
ENSG00000248780	1.4741445305016362e-11	2.6771761660337616
ENSG00000230629	1.4741445305016362e-11	7.636698218995658
ENSG00000068323	1.4741445305016362e-11	8.796336787687592
ENSG00000198342	1.5430330663436454e-11	7.4572391303092225
ENSG00000196096	1.5430330663436454e-11	4.333941192660165
ENSG00000134709	1.5430330663436454e-11	8.79939921163146
ENSG00000198795	1.6150750718656035e-11	5.043829977735337
ENSG00000106993	1.6150750718656093e-11	8.679147259268085
ENSG00000112787	1.6150750718656093e-11	8.827796777554383
ENSG00000186815	1.6150750718656093e-11	8.850606336373524
ENSG00000155366	1.6150750718656093e-11	8.401190223817782
ENSG00000234741	1.6150750718656093e-11	8.900819089927607
ENSG00000181982	1.6904117734963955e-11	8.652280905317097
ENSG00000165548	1.6904117734964194e-11	8.39407100474207
ENSG00000166272	1.6904117734964194e-11	8.78569761426399
ENSG00000142279	1.6904117734964194e-11	5.589930194025158
ENSG00000270110	1.6904117734964194e-11	5.5065485832400825
ENSG00000121851	1.6904117734964194e-11	8.738010443869817
ENSG00000073605	1.769190576413859e-11	8.83996716294992
ENSG00000163535	1.769190576413859e-11	8.199142271536978
ENSG00000123901	1.769190576413859e-11	6.611983131454935
ENSG00000143368	1.7691905764138716e-11	8.79381120452768
ENSG00000249734	1.7691905764138716e-11	3.192012471014672
ENSG00000179862	1.7691905764138904e-11	6.584427782643498
ENSG00000101160	1.8515653281875535e-11	8.933273450982373
ENSG00000135686	1.8515653281875535e-11	8.733953648737971
ENSG00000147027	1.8515653281875535e-11	4.828866966717361
ENSG00000167900	1.937696593371354e-11	8.35350305342361
ENSG00000078674	1.937696593371354e-11	8.870890312032751
ENSG00000106868	2.0277519394879377e-11	7.824077116449907
ENSG00000134453	2.0277519394879377e-11	8.879003902296445
ENSG00000117020	2.0277519394879377e-11	8.10001849579536
ENSG00000218052	2.027751939487952e-11	7.938453618605901
ENSG00000234498	2.027751939487952e-11	6.299891077140672
ENSG00000125520	2.027751939487952e-11	8.786691985451967
ENSG00000172361	2.027751939487981e-11	6.735062892419739
ENSG00000065665	2.027751939487981e-11	8.375063277527245
ENSG00000185013	2.027751939487981e-11	5.469216172271664
ENSG00000265452	2.027751939487981e-11	5.251844717136299
ENSG00000170522	2.027751939487981e-11	7.8839772744287036
ENSG00000124209	2.1219062348632815e-11	8.781103978348188
ENSG00000234281	2.1219062348632815e-11	5.877824402226593
ENSG00000002016	2.2203419587886775e-11	8.359627901311347
ENSG00000247934	2.2203419587886775e-11	6.239336766524081
ENSG00000101464	2.2203419587886775e-11	8.59474636581081
ENSG00000213523	2.220341958788701e-11	8.762351214660892
ENSG00000149124	2.220341958788701e-11	3.264915944092651
ENSG00000164754	2.220341958788701e-11	8.846549541241677
ENSG00000143590	2.220341958788701e-11	5.84799067627708
ENSG00000187325	2.220341958788701e-11	8.628934505714
ENSG00000229539	2.220341958788701e-11	5.679812248683316
ENSG00000018699	2.220341958788701e-11	8.556369723744798
ENSG00000173442	2.3232495245056027e-11	8.925159860718681
ENSG00000143553	2.3232495245056027e-11	8.695911280579425
ENSG00000126088	2.3232495245056027e-11	8.751175200453332
ENSG00000003056	2.323249524505619e-11	8.85466313150537
ENSG00000232075	2.323249524505619e-11	3.7225128311516915
ENSG00000268218	2.323249524505619e-11	7.631981661429494
ENSG00000132185	2.323249524505619e-11	8.921103065586836
ENSG00000163817	2.4308276155274497e-11	5.222349033455775
ENSG00000116691	2.430827615527467e-11	8.649755322157187
ENSG00000228925	2.430827615527467e-11	6.581887064067691
ENSG00000171530	2.4308276155274756e-11	8.827796777554383
ENSG00000106004	2.4308276155274756e-11	6.771481778618465
ENSG00000264469	2.4308276155274756e-11	6.5081733474215255
ENSG00000079974	2.4308276155274756e-11	8.540679384001368
ENSG00000176387	2.5432835358334552e-11	5.802198005727743
ENSG00000228265	2.543283535833491e-11	7.5835366201804
ENSG00000196118	2.543283535833491e-11	5.6098958095864475
ENSG00000271086	2.543283535833491e-11	4.599444287666716
ENSG00000157680	2.543283535833491e-11	8.430072233873618
ENSG00000204681	2.543283535833491e-11	7.715842296755438
ENSG00000170962	2.5432835358335e-11	7.594017143075255
ENSG00000267080	2.660833574490017e-11	8.355976239932483
ENSG00000109180	2.660833574490017e-11	8.876478319136533
ENSG00000163625	2.660833574490017e-11	8.41869365278957
ENSG00000270638	2.660833574490017e-11	4.4939639174652495
ENSG00000166946	2.660833574490017e-11	8.88864870453207
ENSG00000130734	2.660833574490017e-11	8.565020154792446
ENSG00000227627	2.660833574490017e-11	3.945801582042829
ENSG00000226086	2.660833574490017e-11	5.391420798724365
ENSG00000101439	2.660833574490017e-11	8.889643075720047
ENSG00000143412	2.660833574490017e-11	8.201536147665916
ENSG00000116761	2.6608335744900357e-11	8.463520966116366
ENSG00000101199	2.6608335744900357e-11	8.904875885059452
ENSG00000197565	2.7837033852759658e-11	7.948019110461592
ENSG00000250493	2.7837033852759658e-11	5.903797163003566
ENSG00000146094	2.7837033852759658e-11	8.912989475323146
ENSG00000158423	2.7837033852759658e-11	5.837082527784614
ENSG00000124635	2.783703385275976e-11	8.610639272430726
ENSG00000135953	2.783703385275976e-11	8.671033669004395
ENSG00000178585	2.783703385275976e-11	8.214079187238362
ENSG00000116147	2.912128381911457e-11	5.412413170947443
ENSG00000142330	2.912128381911488e-11	8.74864961729342
ENSG00000177932	2.912128381911488e-11	5.985393947137573
ENSG00000171962	2.912128381911488e-11	7.621040693674497
ENSG00000242615	2.912128381911509e-11	5.455612444922818
ENSG00000094841	2.912128381911509e-11	8.429869666997131
ENSG00000250565	2.912128381911509e-11	8.468114602032168
ENSG00000124120	3.046354149512973e-11	8.704024870843115
ENSG00000116062	3.046354149512973e-11	8.810038385055064
ENSG00000130227	3.046354149512973e-11	8.826265565582448
ENSG00000231711	3.046354149512973e-11	7.4050781631484295
ENSG00000010810	3.046354149512973e-11	8.351100726760256
ENSG00000180209	3.046354149512973e-11	5.063435559209718
ENSG00000142507	3.0463541495130165e-11	8.81409518018691
ENSG00000243710	3.186636872919941e-11	5.162151496475312
ENSG00000101194	3.186636872919941e-11	8.915515058483056
ENSG00000164221	3.186636872919941e-11	8.679684100052041
ENSG00000178026	3.186636872919941e-11	7.258156741215289
ENSG00000090661	3.186636872919941e-11	8.687058282655284
ENSG00000156802	3.186636872919941e-11	8.684735266371863
ENSG00000068383	3.186636872919941e-11	8.30369543362251
ENSG00000246705	3.186636872919941e-11	8.716732097022609
ENSG00000234891	3.186636872919952e-11	2.264643695036113
ENSG00000271452	3.186636872919952e-11	4.475053133880306
ENSG00000167283	3.186636872919952e-11	8.904875885059452
ENSG00000146677	3.186636872919952e-11	7.91833973024709
ENSG00000188917	3.3332437825655344e-11	8.755768836369135
ENSG00000068697	3.3332437825655344e-11	8.872421524004686
ENSG00000118307	3.33324378256557e-11	5.555870171734288
ENSG00000086758	3.33324378256557e-11	8.917046270454989
ENSG00000185008	3.33324378256557e-11	3.1843950607809353
ENSG00000199933	3.333243782565593e-11	4.176397987934583
ENSG00000151012	3.333243782565593e-11	8.607911122394324
ENSG00000228510	3.48645361858806e-11	5.120046554749868
ENSG00000260093	3.486453618588085e-11	3.5562153872090283
ENSG00000136828	3.486453618588085e-11	8.822208770450603
ENSG00000143198	3.486453618588085e-11	8.84808075321361
ENSG00000197858	3.486453618588085e-11	8.892705499663915
ENSG00000230799	3.486453618588085e-11	3.8084653694055803
ENSG00000065809	3.486453618588085e-11	8.88864870453207
ENSG00000116161	3.486453618588122e-11	8.838435950977985
ENSG00000255353	3.646557113906928e-11	5.619326211045826
ENSG00000179057	3.646557113906928e-11	6.1302023799376295
ENSG00000226386	3.646557113906928e-11	4.517936484266018
ENSG00000070761	3.646557113906928e-11	8.526440945849943
ENSG00000114698	3.646557113906928e-11	5.960232613581857
ENSG00000165322	3.646557113906993e-11	8.773527228868451
ENSG00000156170	3.646557113906993e-11	8.675090464136238
ENSG00000204843	3.813857497015152e-11	8.846549541241677
ENSG00000183128	3.813857497015152e-11	4.5845034700927245
ENSG00000198455	3.8138574970152055e-11	8.65480648847701
ENSG00000245059	3.8138574970152055e-11	3.818198566062147
ENSG00000084112	3.8138574970152055e-11	8.76893359295265
ENSG00000104998	3.988671015269242e-11	8.792279992555747
ENSG00000112029	3.988671015269242e-11	8.372255817110908
ENSG00000152487	3.988671015269242e-11	6.903246044824402
ENSG00000163995	3.988671015269242e-11	5.334073572226062
ENSG00000148660	3.988671015269242e-11	8.630465717685935
ENSG00000186976	3.988671015269242e-11	6.850657511432749
ENSG00000112367	4.1713274794860346e-11	8.626866452958112
ENSG00000235501	4.1713274794860346e-11	5.81337492326187
ENSG00000109680	4.1713274794860346e-11	7.619491018508089
ENSG00000229901	4.1713274794860346e-11	1.6771958926680066
ENSG00000149806	4.171327479486079e-11	8.921103065586836
ENSG00000203863	4.3621708306891294e-11	3.407902160428165
ENSG00000105063	4.3621708306891294e-11	8.884591909400223
ENSG00000236854	4.3621708306891294e-11	3.6193535850642324
ENSG00000166682	4.362170830689145e-11	7.1800358537471585
ENSG00000155495	4.362170830689145e-11	8.594629010007624
ENSG00000200959	4.362170830689145e-11	3.7526406594666297
ENSG00000232519	4.3621708306892063e-11	4.321443889732511
ENSG00000147853	4.56155972987756e-11	8.884591909400223
ENSG00000249453	4.56155972987756e-11	5.549183516877498
ENSG00000072422	4.561559729877593e-11	7.248799833577549
ENSG00000135341	4.561559729877593e-11	8.800393582819439
ENSG00000225135	4.561559729877593e-11	6.7235095256944195
ENSG00000139187	4.561559729877593e-11	6.322016918839992
ENSG00000204842	4.561559729877593e-11	8.742067239001663
ENSG00000165288	4.561559729877593e-11	8.683204054399932
ENSG00000139531	4.5615597298776414e-11	8.570608161896224
ENSG00000159658	4.769868171723823e-11	8.86277672176906
ENSG00000104131	4.769868171723857e-11	8.880535114268378
ENSG00000258422	4.769868171723857e-11	4.517083455779807
ENSG00000166598	4.769868171723857e-11	8.941387041246065
ENSG00000205208	4.769868171723857e-11	8.491461001635264
ENSG00000140694	4.987486123143193e-11	8.76893359295265
ENSG00000119242	4.987486123143246e-11	8.46712023084419
ENSG00000155254	4.987486123143246e-11	8.300195396349586
ENSG00000260359	4.987486123143246e-11	8.822208770450603
ENSG00000144445	4.987486123143246e-11	8.634522512817782
ENSG00000183444	4.987486123143246e-11	7.905802256521821
ENSG00000158555	4.987486123143246e-11	8.423489855581863
ENSG00000010404	4.987486123143246e-11	8.917046270454989
ENSG00000117691	4.987486123143246e-11	8.834379155846138
ENSG00000237857	5.214820187710936e-11	7.822179150994437
ENSG00000186260	5.214820187710936e-11	8.578721752159916
ENSG00000128641	5.2148201877109736e-11	8.490735945202609
ENSG00000130764	5.2148201877110104e-11	8.741530398217707
ENSG00000232472	5.2148201877110104e-11	8.339828369785035
ENSG00000119711	5.2148201877110104e-11	8.745129662945532
ENSG00000159363	5.2148201877110104e-11	8.71366967307874
ENSG00000237594	5.2148201877110104e-11	4.724370839850956
ENSG00000022840	5.45229429694192e-11	8.834379155846138
ENSG00000135124	5.452294296941959e-11	8.835910367818073
ENSG00000234043	5.452294296941959e-11	5.8217625185432365
ENSG00000259959	5.452294296941959e-11	8.277084043199052
ENSG00000133678	5.452294296941959e-11	8.616024712658016
ENSG00000226779	5.452294296941959e-11	4.221985056015482
ENSG00000130433	5.452294296941959e-11	5.897745207281131
ENSG00000166411	5.452294296941959e-11	8.78569761426399
ENSG00000222808	5.452294296941959e-11	5.930841874183784
ENSG00000157578	5.452294296941959e-11	6.684455352618924
ENSG00000099800	5.452294296941959e-11	8.755768836369135
ENSG00000226084	5.7003504294854646e-11	7.781139652890359
ENSG00000134508	5.7003504294854646e-11	8.45599661328767
ENSG00000258451	5.700350429485566e-11	2.1701647828474315
ENSG00000101298	5.700350429485566e-11	7.915517918602964
ENSG00000259420	5.959449359328605e-11	3.5419703242084366
ENSG00000165675	5.959449359328605e-11	8.609644901242751
ENSG00000263874	5.959449359328647e-11	7.17997055974882
ENSG00000131187	5.959449359328647e-11	8.056119140623906
ENSG00000142676	5.959449359328647e-11	8.933273450982373
ENSG00000232712	5.95944935932871e-11	5.633813047385306
ENSG00000198815	5.95944935932871e-11	8.842492746109832
ENSG00000117519	5.95944935932871e-11	8.009463377759621
ENSG00000136319	5.95944935932871e-11	8.528966529009853
ENSG00000132906	5.95944935932871e-11	8.367152254140043
ENSG00000162604	5.95944935932871e-11	8.728365641634191
ENSG00000248280	6.230071434140578e-11	6.657600531703538
ENSG00000171222	6.230071434140667e-11	8.808507173083129
ENSG00000073060	6.230071434140667e-11	8.747655246105444
ENSG00000160752	6.230071434140689e-11	8.781103978348188
ENSG00000186918	6.230071434140689e-11	8.822208770450603
ENSG00000143013	6.230071434140689e-11	8.904875885059452
ENSG00000176236	6.230071434140689e-11	6.099585517745014
ENSG00000198276	6.230071434140689e-11	8.81409518018691
ENSG00000185133	6.230071434140689e-11	6.755535723651178
ENSG00000142687	6.512717384936773e-11	8.874947107164598
ENSG00000118898	6.512717384936818e-11	6.715575571115899
ENSG00000145354	6.512717384936818e-11	8.755231995585177
ENSG00000247363	6.512717384936818e-11	6.5243901804426585
ENSG00000197747	6.512717384936818e-11	8.767939221764673
ENSG00000136738	6.512717384936818e-11	8.460995382956453
ENSG00000206561	6.512717384936888e-11	8.26317987895509
ENSG00000250519	6.512717384936888e-11	4.958843141093742
ENSG00000140263	6.512717384936888e-11	8.251598730994548
ENSG00000147234	6.512717384936888e-11	6.874306619956824
ENSG00000145808	6.512717384936888e-11	4.332256864160507
ENSG00000185436	6.807909168282113e-11	8.794805575715658
ENSG00000139344	6.807909168282113e-11	7.770246634973525
ENSG00000115073	6.807909168282113e-11	8.823739982422536
ENSG00000169733	6.807909168282113e-11	8.66598250268457
ENSG00000185189	6.807909168282137e-11	8.715200885050676
ENSG00000263326	6.807909168282137e-11	3.8996583536336
ENSG00000227477	6.807909168282234e-11	5.111546586125861
ENSG00000229728	6.807909168282234e-11	5.498295348371873
ENSG00000160087	6.807909168282234e-11	8.683204054399932
ENSG00000227134	7.116190842301981e-11	1.8028680120277727
ENSG00000261777	7.116190842301981e-11	5.998475881796105
ENSG00000141526	7.116190842301981e-11	8.71160162032285
ENSG00000176834	7.116190842301981e-11	7.0085519634119615
ENSG00000182310	7.116190842301981e-11	5.092240336755793
ENSG00000084234	7.116190842302031e-11	8.877472690324511
ENSG00000090861	7.116190842302031e-11	8.921103065586836
ENSG00000141564	7.116190842302031e-11	8.727371270446213
ENSG00000115137	7.116190842302031e-11	8.468572132436186
ENSG00000230555	7.116190842302031e-11	7.151734600823022
ENSG00000108344	7.116190842302031e-11	8.88864870453207
ENSG00000138629	7.438129477815168e-11	8.835910367818073
ENSG00000185519	7.438129477815168e-11	2.5773196850976245
ENSG00000271855	7.438129477815168e-11	6.042252440464489
ENSG00000166987	7.438129477815168e-11	8.844023958081767
ENSG00000103540	7.438129477815168e-11	8.648224110185254
ENSG00000185591	7.438129477815274e-11	8.860251138609149
ENSG00000268041	7.438129477815274e-11	7.630018401975684
ENSG00000015171	7.438129477815274e-11	8.852137548345457
ENSG00000223393	7.438129477815274e-11	3.269256653793588
ENSG00000114013	7.438129477815274e-11	8.666774306996057
ENSG00000180773	7.774316105953323e-11	8.571145002680181
ENSG00000237214	7.774316105953323e-11	6.963704274820782
ENSG00000188542	7.774316105953323e-11	8.432597817033532
ENSG00000259562	7.774316105953323e-11	7.492397495710648
ENSG00000205832	7.774316105953323e-11	5.67486272767221
ENSG00000165821	7.774316105953323e-11	7.389071318072704
ENSG00000226329	7.774316105953378e-11	6.515064735243358
ENSG00000251478	7.774316105953461e-11	2.7726699802674752
ENSG00000107771	8.125366703681672e-11	8.667768678184036
ENSG00000147654	8.125366703681787e-11	8.762351214660892
ENSG00000273139	8.125366703681815e-11	4.547827116434017
ENSG00000203965	8.125366703681815e-11	8.429869666997128
ENSG00000158109	8.125366703681815e-11	8.811569597026997
ENSG00000078725	8.491923218690716e-11	4.291706477472836
ENSG00000255568	8.491923218690716e-11	5.002920343760932
ENSG00000100092	8.491923218690716e-11	8.420427431637995
ENSG00000198918	8.491923218690716e-11	8.921103065586836
ENSG00000230897	8.491923218690837e-11	7.71424330743917
ENSG00000123338	8.874654635180583e-11	8.884591909400223
ENSG00000157110	8.874654635180583e-11	7.3430651950297205
ENSG00000269934	8.874654635180616e-11	4.924814837771164
ENSG00000169242	8.874654635180616e-11	6.557424305627631
ENSG00000112031	8.874654635180616e-11	8.523378521906073
ENSG00000268688	8.874654635180616e-11	5.064035857841569
ENSG00000178607	8.874654635180616e-11	8.933273450982373
ENSG00000179526	8.874654635180616e-11	8.735484860709906
ENSG00000133958	8.874654635180616e-11	6.247996312465141
ENSG00000269165	8.874654635180679e-11	5.837422331508849
ENSG00000127837	9.274258082120451e-11	8.809501544271107
ENSG00000134291	9.274258082120451e-11	8.78010960716021
ENSG00000223725	9.274258082120583e-11	5.4219055820021556
ENSG00000171566	9.274258082120583e-11	8.70555608281505
ENSG00000233048	9.274258082120583e-11	3.4614131004311024
ENSG00000103502	9.274258082120583e-11	8.781640819132145
ENSG00000169213	9.274258082120583e-11	8.778578395188276
ENSG00000107614	9.274258082120583e-11	8.348654453980279
ENSG00000085382	9.69145998561977e-11	8.272314754135653
ENSG00000231084	9.691459985619838e-11	6.979203637571491
ENSG00000101190	9.691459985619942e-11	8.18133148238662
ENSG00000126945	9.691459985619942e-11	8.844023958081767
ENSG00000110697	9.691459985619942e-11	8.771996016896516
ENSG00000130638	9.691459985619942e-11	8.830322360714293
ENSG00000272016	9.691459985619942e-11	6.711580679990386
ENSG00000167526	1.0127017267114201e-10	8.945443836377912
ENSG00000132475	1.0127017267114201e-10	8.93733024611422
ENSG00000079841	1.0127017267114201e-10	7.3247992421732455
ENSG00000125319	1.0127017267114201e-10	7.2772716766933625
ENSG00000109381	1.0127017267114201e-10	8.775058440840384
ENSG00000154545	1.0127017267114201e-10	2.9662909264500708
ENSG00000204536	1.0127017267114201e-10	8.657129504760432
ENSG00000241324	1.0127017267114201e-10	6.826734402457624
ENSG00000170471	1.0127017267114201e-10	8.826265565582448
ENSG00000073111	1.0127017267114201e-10	8.696368810983445
ENSG00000002834	1.0127017267114236e-10	8.884591909400223
ENSG00000221949	1.0581718589126974e-10	6.840150746789423
ENSG00000252213	1.0581718589126974e-10	2.3313447555494617
ENSG00000248787	1.0581718589126974e-10	4.137807164614382
ENSG00000157637	1.0581718589126974e-10	8.93733024611422
ENSG00000168268	1.0581718589126974e-10	8.908932680191299
ENSG00000261373	1.0581718589126974e-10	8.296452958050239
ENSG00000134243	1.0581718589126974e-10	8.813558339402954
ENSG00000147604	1.0581718589127049e-10	8.945443836377912
ENSG00000267623	1.0581718589127049e-10	4.988431597040299
ENSG00000240907	1.0581718589127049e-10	4.7187366983111705
ENSG00000272009	1.1056385650437635e-10	7.192643852471749
ENSG00000116652	1.1056385650437635e-10	6.325133422992451
ENSG00000139112	1.1056385650437831e-10	8.868364728872839
ENSG00000136699	1.1056385650437831e-10	8.808507173083129
ENSG00000101457	1.1551874532552616e-10	8.518864196370206
ENSG00000226104	1.1551874532552616e-10	2.8619884685270436
ENSG00000269071	1.1551874532552616e-10	5.190257650373976
ENSG00000232412	1.1551874532552658e-10	4.6779581799858745
ENSG00000248008	1.1551874532552658e-10	7.977470775723651
ENSG00000150961	1.1551874532552658e-10	8.909927051379277
ENSG00000071242	1.1551874532552658e-10	8.653275276505076
ENSG00000168676	1.1551874532552658e-10	4.76624883328287
ENSG00000237292	1.206907709944574e-10	4.172423297178901
ENSG00000271105	1.206907709944574e-10	3.4720884478235905
ENSG00000156738	1.206907709944587e-10	7.793461327545645
ENSG00000179632	1.206907709944587e-10	8.795342416499613
ENSG00000227895	1.206907709944587e-10	5.261335021170229
ENSG00000160094	1.206907709944587e-10	8.332884803856917
ENSG00000147799	1.206907709944587e-10	7.591055290513825
ENSG00000141367	1.206907709944587e-10	8.91145826335121
ENSG00000121101	1.206907709944587e-10	7.922390959531758
ENSG00000078098	1.206907709944587e-10	6.016958733047361
ENSG00000244247	1.2069077099445956e-10	3.664107752039695
ENSG00000242715	1.2069077099445956e-10	6.228838819055691
ENSG00000240376	1.2069077099445956e-10	8.34559203003641
ENSG00000090238	1.2069077099445956e-10	8.811032756243042
ENSG00000127838	1.2608922452609257e-10	8.631257521997423
ENSG00000087077	1.2608922452609257e-10	8.70348803005916
ENSG00000236796	1.2608922452609257e-10	5.395267235318391
ENSG00000269979	1.2608922452609257e-10	7.133874547675846
ENSG00000196712	1.2608922452609257e-10	8.82067755847867
ENSG00000273032	1.2608922452609257e-10	7.203564903151778
ENSG00000155846	1.2608922452609257e-10	8.736479231897881
ENSG00000261716	1.2608922452609392e-10	8.693385697419513
ENSG00000239494	1.2608922452609392e-10	5.29676368157408
ENSG00000101049	1.2608922452609392e-10	6.36362864588637
ENSG00000091490	1.2608922452609392e-10	8.941387041246065
ENSG00000267127	1.2608922452609392e-10	5.206114819704667
ENSG00000260591	1.317237844352848e-10	6.955650107630934
ENSG00000226469	1.3172378443528573e-10	4.35952413422056
ENSG00000181026	1.3172378443528573e-10	8.874947107164598
ENSG00000197119	1.3172378443528573e-10	7.9577687059993
ENSG00000125122	1.3760453245776294e-10	6.629496309577591
ENSG00000241352	1.376045324577649e-10	5.5348215870069515
ENSG00000174721	1.376045324577649e-10	7.02214700182441
ENSG00000116786	1.376045324577649e-10	8.81409518018691
ENSG00000065183	1.376045324577649e-10	8.788223197423902
ENSG00000178878	1.376045324577649e-10	8.169873590922638
ENSG00000271335	1.376045324577649e-10	7.001217280112459
ENSG00000066027	1.376045324577649e-10	8.815626392158844
ENSG00000137720	1.376045324577649e-10	8.786691985451967
ENSG00000187231	1.376045324577649e-10	8.361819210563793
ENSG00000169727	1.376045324577649e-10	8.810038385055064
ENSG00000255020	1.376045324577649e-10	3.678679442356698
ENSG00000100221	1.4374196988998803e-10	8.845018329269742
ENSG00000159267	1.4374196988998803e-10	8.800393582819439
ENSG00000119446	1.4374196988998803e-10	8.784166402292056
ENSG00000105767	1.4374196988998803e-10	7.7472533073185605
ENSG00000089157	1.4374196988998803e-10	8.945443836377912
ENSG00000131966	1.4374196988999007e-10	8.719178369802586
ENSG00000254966	1.4374196988999007e-10	5.031335164186311
ENSG00000107014	1.4374196988999007e-10	6.443406594242957
ENSG00000250156	1.5014703457150472e-10	4.0031848854571885
ENSG00000151164	1.5014703457150472e-10	6.204432119891446
ENSG00000141429	1.5014703457150472e-10	8.858719926637214
ENSG00000140948	1.5014703457150472e-10	8.61171295399864
ENSG00000151640	1.5014703457150472e-10	5.513299357707831
ENSG00000134072	1.5014703457150578e-10	5.723781456873667
ENSG00000050393	1.5014703457150578e-10	8.846549541241677
ENSG00000187535	1.5014703457150578e-10	8.604593734922926
ENSG00000101856	1.5014703457150578e-10	8.745587193349552
ENSG00000272071	1.5014703457150578e-10	3.346766181767119
ENSG00000189376	1.5014703457150578e-10	6.929534744529033
ENSG00000235269	1.5683111853424587e-10	3.381470610673181
ENSG00000260442	1.5683111853424587e-10	5.10057528995738
ENSG00000138756	1.5683111853424587e-10	8.553386610180862
ENSG00000247081	1.5683111853424587e-10	7.6627727686351585
ENSG00000121068	1.5683111853424587e-10	4.390786701345658
ENSG00000166685	1.5683111853424755e-10	8.830322360714293
ENSG00000159346	1.5683111853424755e-10	8.904875885059452
ENSG00000103507	1.5683111853424755e-10	8.750638359669376
ENSG00000168172	1.5683111853424755e-10	8.751712041237289
ENSG00000174514	1.5683111853424755e-10	6.999532648612764
ENSG00000249198	1.5683111853424755e-10	2.2142995375500227
ENSG00000153789	1.5683111853424755e-10	8.134092047934518
ENSG00000089163	1.5683111853424755e-10	6.825542452269114
ENSG00000145741	1.5683111853424755e-10	8.925159860718681
ENSG00000169330	1.5683111853424866e-10	8.52930080291732
ENSG00000248319	1.5683111853424866e-10	2.8547340125368654
ENSG00000166401	1.6380608634410835e-10	7.963586193708463
ENSG00000162620	1.6380608634410952e-10	7.777252610212739
ENSG00000251350	1.6380608634410952e-10	6.623040144250766
ENSG00000259436	1.6380608634410952e-10	8.07741150385271
ENSG00000109118	1.6380608634411127e-10	8.840961534137898
ENSG00000100626	1.7108429416107117e-10	4.776866444676477
ENSG00000246731	1.710842941610718e-10	5.477367530104135
ENSG00000258449	1.71084294161073e-10	5.295738992311591
ENSG00000205559	1.71084294161073e-10	6.126022430903345
ENSG00000131475	1.71084294161073e-10	8.74864961729342
ENSG00000235084	1.7867860954509275e-10	5.129877830241405
ENSG00000142937	1.7867860954509275e-10	8.93733024611422
ENSG00000260782	1.7867860954509338e-10	3.87379355714279
ENSG00000270482	1.7867860954509338e-10	5.287707789009165
ENSG00000264176	1.7867860954509338e-10	5.533381206185605
ENSG00000165832	1.7867860954509338e-10	8.68067847124002
ENSG00000134049	1.7867860954509338e-10	8.78921756861188
ENSG00000228451	1.7867860954509338e-10	7.6249004877770306
ENSG00000261827	1.7867860954509338e-10	7.84542632314263
ENSG00000082641	1.7867860954509338e-10	8.917046270454989
ENSG00000104447	1.8660243203599294e-10	6.8709005827981064
ENSG00000174606	1.8660243203599426e-10	8.84808075321361
ENSG00000176171	1.8660243203599426e-10	8.445357439864067
ENSG00000173275	1.8660243203599426e-10	8.349851392044748
ENSG00000122481	1.8660243203599426e-10	7.629009679559916
ENSG00000168488	1.8660243203599426e-10	8.904875885059452
ENSG00000213888	1.8660243203599426e-10	6.395466469534081
ENSG00000179588	1.8660243203599426e-10	8.280683307926875
ENSG00000255992	1.8660243203599426e-10	5.464355026927783
ENSG00000132846	1.8660243203599426e-10	8.601073780575037
ENSG00000197566	1.8660243203599426e-10	7.779877420827552
ENSG00000261645	1.8660243203599426e-10	7.419797319709253
ENSG00000248564	1.8660243203599426e-10	3.091167349678213
ENSG00000255389	1.9486971453659416e-10	6.1471846201216405
ENSG00000256757	1.9486971453659416e-10	4.223415375350059
ENSG00000172260	1.9486971453659416e-10	4.973092187465211
ENSG00000119669	1.9486971453659416e-10	8.690323273475645
ENSG00000196372	1.9486971453659485e-10	7.33800980009512
ENSG00000259658	1.9486971453659485e-10	7.431446676124251
ENSG00000196741	1.9486971453659485e-10	6.727124503809359
ENSG00000089159	1.9486971453659622e-10	8.697900022955379
ENSG00000122884	1.9486971453659622e-10	8.872421524004686
ENSG00000197992	1.9486971453659622e-10	4.4579994096542865
ENSG00000260672	2.0349498552939514e-10	4.59242766925849
ENSG00000270504	2.0349498552939804e-10	4.575453387685734
ENSG00000234215	2.0349498552939804e-10	2.0021340358175492
ENSG00000164953	2.0349498552939876e-10	7.98481214390463
ENSG00000054277	2.0349498552939876e-10	8.171122925638144
ENSG00000225938	2.0349498552939876e-10	2.717315740485748
ENSG00000214719	2.0349498552939876e-10	5.42451198717842
ENSG00000258199	2.1249337215824983e-10	6.200740897817905
ENSG00000172794	2.1249337215824983e-10	7.965137322755366
ENSG00000236297	2.124933721582521e-10	4.794668717696048
ENSG00000077147	2.124933721582521e-10	8.908932680191299
ENSG00000224072	2.2188062420754542e-10	4.572235513243837
ENSG00000149609	2.2188062420754542e-10	5.879327967234368
ENSG00000143429	2.2188062420754542e-10	7.827517760417861
ENSG00000197279	2.2188062420754542e-10	8.181507135534217
ENSG00000169084	2.2188062420754542e-10	8.471177025976035
ENSG00000171827	2.2188062420754542e-10	5.770744998476968
ENSG00000138650	2.2188062420754542e-10	3.6234178227336917
ENSG00000185621	2.2188062420754542e-10	8.554635944896372
ENSG00000111581	2.2188062420754542e-10	8.73954165584175
ENSG00000269656	2.2188062420754542e-10	4.452268418692164
ENSG00000084463	2.2188062420754542e-10	8.884591909400223
ENSG00000158301	2.2188062420754542e-10	7.837798630892346
ENSG00000159202	2.218806242075478e-10	8.874947107164598
ENSG00000139645	2.218806242075478e-10	8.850606336373524
ENSG00000238063	2.218806242075478e-10	5.282147628860375
ENSG00000235609	2.316731390126813e-10	5.9931205562070495
ENSG00000185615	2.316731390126813e-10	5.51457834333911
ENSG00000156222	2.3167313901268458e-10	3.54993905454912
ENSG00000117151	2.316731390126854e-10	8.759825631500979
ENSG00000261114	2.316731390126854e-10	8.453673597004249
ENSG00000267913	2.316731390126854e-10	5.165687332896202
ENSG00000162385	2.418879873367684e-10	8.639573679137603
ENSG00000221562	2.418879873367684e-10	2.6464175550008617
ENSG00000213222	2.4188798733677096e-10	6.385593713763748
ENSG00000235036	2.4188798733677096e-10	5.0375312727607815
ENSG00000129474	2.4188798733677096e-10	6.604380587714207
ENSG00000128394	2.4188798733677096e-10	8.460001011768474
ENSG00000173451	2.4188798733677096e-10	8.405194622298588
ENSG00000223269	2.4188798733677096e-10	2.534735181578145
ENSG00000272870	2.4188798733677096e-10	7.2457636287432665
ENSG00000232485	2.525429402497593e-10	5.258935922251245
ENSG00000227799	2.525429402497593e-10	5.773463587180416
ENSG00000141127	2.525429402497611e-10	8.762351214660892
ENSG00000226957	2.525429402497611e-10	2.8767533140771664
ENSG00000188613	2.525429402497611e-10	8.166321156998674
ENSG00000272795	2.525429402497611e-10	3.5201171340520827
ENSG00000204666	2.525429402497611e-10	5.070490006926721
ENSG00000159348	2.6365649704759766e-10	8.866833516900904
ENSG00000125869	2.6365649704759766e-10	8.824197512826558
ENSG00000168958	2.6365649704759766e-10	8.880535114268378
ENSG00000143740	2.6365649704759766e-10	8.737016072681838
ENSG00000129562	2.636564970476005e-10	8.880535114268378
ENSG00000183891	2.6365649704760237e-10	8.581044768443338
ENSG00000085982	2.6365649704760237e-10	8.765413638604759
ENSG00000147416	2.752479142502083e-10	8.771996016896516
ENSG00000117419	2.752479142502083e-10	8.634522512817782
ENSG00000109705	2.752479142502083e-10	6.446384367468567
ENSG00000100284	2.752479142502083e-10	8.630465717685935
ENSG00000111667	2.752479142502083e-10	8.798862370847504
ENSG00000134138	2.7524791425021224e-10	6.97360381582458
ENSG00000072849	2.7524791425021224e-10	8.88864870453207
ENSG00000085999	2.7524791425021224e-10	7.761563724349804
ENSG00000091651	2.7524791425021224e-10	7.879766087151764
ENSG00000169756	2.873372357186328e-10	8.793811204527682
ENSG00000188001	2.873372357186328e-10	6.782448190883982
ENSG00000226245	2.873372357186328e-10	4.297451967568233
ENSG00000269961	2.873372357186328e-10	5.23587508867589
ENSG00000245281	2.873372357186328e-10	6.385240342024382
ENSG00000141232	2.873372357186328e-10	8.801924794791372
ENSG00000182446	2.873372357186328e-10	8.876478319136533
ENSG00000189180	2.873372357186328e-10	8.872421524004686
ENSG00000166104	2.873372357186328e-10	5.694095001059894
[truncated: 4,707 more rows]
