# Supplementary material for: Machine learning predicts treatment sensitivity in multiple myeloma based on molecular and clinical information coupled with drug response
Source: PLoS One. 2021 Jul 28;16(7):e0254596. doi: 10.1371/journal.pone.0254596 (PMC8318243; doi:10.1371/journal.pone.0254596)
Supplement: S1 File — (ZIP) [file pone.0254596.s004.zip › Supplementary Material 1/9q33/selected_genes_experiment_0.csv]

gene	pvalue	entropy
ENSG00000188004	2.7476641763122715e-35	6.043393481339535
ENSG00000248991	3.1078618345510576e-34	6.895260662034355
ENSG00000148303	1.2378404036713082e-33	8.945443836377912
ENSG00000119280	4.6297474387291234e-33	8.13887113145987
ENSG00000136942	3.6783750316920607e-31	8.941387041246065
ENSG00000225579	6.978030345417626e-31	7.214798879857556
ENSG00000170677	7.071518534014763e-31	6.996495503959698
ENSG00000002586	3.254170874756214e-30	8.214682441054956
ENSG00000125827	4.3267795989299566e-30	8.838435950977985
ENSG00000117461	4.540223986541588e-30	8.692848856635557
ENSG00000131773	6.412840622853191e-30	6.629042010677264
ENSG00000272668	2.1190570697195283e-29	5.995820410978619
ENSG00000243284	5.885838751681865e-29	5.059812709119356
ENSG00000104611	7.017999843224919e-29	6.776267470453813
ENSG00000247746	1.3161674090893723e-28	7.347899778091457
ENSG00000241741	5.034083433201921e-28	6.727275628420351
ENSG00000165689	8.261715687578329e-27	8.84808075321361
ENSG00000255815	1.0112671770616739e-26	5.664859728986417
ENSG00000253982	3.6494771701125794e-26	7.648660471667528
ENSG00000164181	5.75732412970243e-26	8.766408009792737
ENSG00000165801	6.503152226739946e-26	8.734948019925948
ENSG00000105372	1.2886078002533388e-25	8.945443836377912
ENSG00000159556	1.3912401181485282e-25	8.104714537131372
ENSG00000111752	2.5127599538110245e-25	7.838230678374223
ENSG00000173218	5.099765823688469e-25	7.136380929093861
ENSG00000131188	6.399363702555109e-25	8.377503984460041
ENSG00000165169	1.0304816314740723e-24	8.724308846502344
ENSG00000099624	2.513771395965388e-24	8.866833516900904
ENSG00000115268	2.740689870955584e-24	8.941387041246065
ENSG00000075073	3.735926859165896e-24	7.012752264809152
ENSG00000180447	3.735926859165896e-24	7.3957619523249996
ENSG00000242071	4.874151783108629e-24	8.3136745097656
ENSG00000113272	5.028851820682868e-24	8.686266478343798
ENSG00000178982	5.2495361603745174e-24	8.904875885059452
ENSG00000137154	5.479811891161407e-24	8.945443836377912
ENSG00000162004	5.901369349193849e-24	8.372871968274795
ENSG00000063177	5.901369349193849e-24	8.93733024611422
ENSG00000234771	6.232403517217819e-24	8.701499287683204
ENSG00000121797	6.84322926842187e-24	8.3537056203001
ENSG00000155886	7.36855344478045e-24	5.217803243318279
ENSG00000214870	1.0016193046515102e-23	7.139540575927825
ENSG00000131386	1.3188573395310699e-23	6.207060079799997
ENSG00000168264	1.986219869545005e-23	8.903344673087517
ENSG00000105173	2.929756968726136e-23	8.699968075711269
ENSG00000140474	3.1515005188821044e-23	8.929216655850528
ENSG00000147100	4.137399527139429e-23	5.3051762466299905
ENSG00000204628	6.017083191490927e-23	8.945443836377912
ENSG00000081913	6.132947255666669e-23	7.605384191123705
ENSG00000071205	9.50085419097836e-23	7.135309250432933
ENSG00000213862	1.085068619745822e-22	6.690062130684078
ENSG00000259514	1.2437190548173748e-22	6.747525517510913
ENSG00000257698	1.5257094235188119e-22	8.163088645754387
ENSG00000103253	2.0792171277014949e-22	8.479748146643749
ENSG00000188959	3.006216256855607e-22	5.3609752309075995
ENSG00000174444	3.097885994253637e-22	8.945443836377912
ENSG00000148334	3.5725385742514236e-22	8.84808075321361
ENSG00000198353	3.722907552754011e-22	5.182555096764385
ENSG00000223891	3.879539725765579e-22	8.432395250157041
ENSG00000176399	4.165599173469272e-22	6.648391077271912
ENSG00000107187	4.522991655798546e-22	4.789551079645413
ENSG00000165102	6.259002791662147e-22	8.739004815057795
ENSG00000197183	6.643555375609664e-22	8.567545737952356
ENSG00000166025	8.492865311856511e-22	6.75459384083541
ENSG00000089692	1.2444235305348344e-21	7.9696645456385315
ENSG00000146066	1.4322404543888878e-21	8.82067755847867
ENSG00000225573	1.4643571303855526e-21	7.181523672646767
ENSG00000129757	3.3269458954497508e-21	7.920284409858334
ENSG00000142541	3.566739954471628e-21	8.945443836377912
ENSG00000179520	3.7133038336424805e-21	5.071010175564312
ENSG00000271133	3.937185937342476e-21	7.6386491341464655
ENSG00000148343	4.098801297932179e-21	8.844023958081767
ENSG00000114631	4.189704185273287e-21	8.017752402972807
ENSG00000166441	6.167697115004203e-21	8.941387041246065
ENSG00000249184	6.419652575181893e-21	6.601801406660258
ENSG00000233016	7.671490440210104e-21	8.767402380980716
ENSG00000245008	8.130385766106856e-21	6.553010113668948
ENSG00000152422	8.710702508616588e-21	8.743598450973597
ENSG00000185905	8.902336147623088e-21	8.896762294795762
ENSG00000070081	1.3447838698940935e-20	8.925159860718681
ENSG00000105373	1.3992549551596796e-20	8.93733024611422
ENSG00000269988	1.4144857665670853e-20	5.1242313386365055
ENSG00000167658	1.860056274715133e-20	8.945443836377912
ENSG00000122787	1.991603864053198e-20	7.603296652402971
ENSG00000156384	2.0497075723992015e-20	8.260936173051602
ENSG00000177283	2.0497075723992015e-20	5.251873189858708
ENSG00000184083	2.0719260681023047e-20	8.30456654831393
ENSG00000255086	2.374851922693591e-20	3.5097473739962144
ENSG00000272899	3.151795718770109e-20	7.86348650997334
ENSG00000144591	3.6492436667730444e-20	8.88864870453207
ENSG00000114391	3.7954289731675027e-20	8.93733024611422
ENSG00000176978	4.8366723800901565e-20	8.933273450982373
ENSG00000143624	5.175048151111762e-20	8.892705499663915
ENSG00000204060	6.404867467104228e-20	4.597772731658251
ENSG00000172365	7.251419373681876e-20	3.552844015731314
ENSG00000227097	7.620215789760425e-20	8.85466313150537
ENSG00000251249	7.839220955377732e-20	4.618787851555921
ENSG00000229638	8.15054756795175e-20	8.52391536269003
ENSG00000148187	8.810335087964232e-20	8.812563968214976
ENSG00000261418	1.0365294250767471e-19	8.520852938746163
ENSG00000118473	1.4233706291678115e-19	5.59096183603732
ENSG00000105193	1.6267662220817148e-19	8.941387041246065
ENSG00000147003	2.0078728683146229e-19	5.474632546984806
ENSG00000104852	2.146037529559178e-19	8.933273450982373
ENSG00000237991	2.9392623508896044e-19	6.501231711795109
ENSG00000270036	3.140604472740655e-19	4.376932341139213
ENSG00000251405	3.263340104868382e-19	7.046380181505377
ENSG00000080947	4.021108311220417e-19	7.53995718768862
ENSG00000228031	4.2955270250833073e-19	5.687548266359768
ENSG00000171759	4.717600525299093e-19	6.744322477977352
ENSG00000205664	4.850352313686018e-19	7.97048882952609
ENSG00000130255	4.901080387117114e-19	8.93733024611422
ENSG00000244165	5.868485648319601e-19	8.263716719739048
ENSG00000006756	6.159719725759172e-19	6.271011038954663
ENSG00000146147	6.5100783776053055e-19	6.665796870945473
ENSG00000186153	6.577929548187016e-19	8.449819368748893
ENSG00000178741	7.072856779659399e-19	8.896762294795762
ENSG00000127946	7.072856779659549e-19	8.42473919029737
ENSG00000160691	7.4230724225698125e-19	8.921103065586836
ENSG00000177917	7.8443382173949445e-19	8.679147259268085
ENSG00000219665	8.008331057263034e-19	8.315663252141556
ENSG00000086619	8.789224421135961e-19	8.868364728872839
ENSG00000213609	9.745336111009084e-19	6.503639194379485
ENSG00000229766	1.051112565259621e-18	6.057804103602312
ENSG00000185950	1.1532614544290148e-18	7.632711969247296
ENSG00000165661	1.3274144715684172e-18	8.896762294795762
ENSG00000237857	1.3503556643130314e-18	7.841421924661824
ENSG00000164587	1.4166958061562693e-18	8.941387041246065
ENSG00000175886	1.511905576514943e-18	6.54922202044821
ENSG00000111445	1.5538604310805142e-18	8.442242619269157
ENSG00000175197	1.6134322364628708e-18	8.699968075711269
ENSG00000187824	1.721689343386588e-18	8.382305753099514
ENSG00000143578	2.171277740965038e-18	8.541673755189347
ENSG00000269979	2.2541790461600812e-18	7.180285134779419
ENSG00000151208	2.496501987466833e-18	8.53327828766923
ENSG00000188846	2.5916566243513414e-18	8.93733024611422
ENSG00000145592	2.6903924177036843e-18	8.945443836377912
ENSG00000130810	2.7645253532164446e-18	7.641823129848239
ENSG00000242021	2.9487753985025575e-18	5.489735232574744
ENSG00000160062	3.3544237990240895e-18	7.697585108895415
ENSG00000179456	3.3887018466689665e-18	8.562494571632534
ENSG00000105640	3.8540260850955414e-18	8.945443836377912
ENSG00000250148	3.8540260850955414e-18	2.441775965511237
ENSG00000105855	4.068340440818959e-18	7.710990088236676
ENSG00000149273	5.222928204384519e-18	8.945443836377912
ENSG00000166411	5.31169198153569e-18	8.777584024000298
ENSG00000117308	5.720284406253424e-18	8.332427273452895
ENSG00000179820	6.222363617241035e-18	8.549787345453039
ENSG00000254615	6.500398353340877e-18	8.601531310979057
ENSG00000180573	6.745215156597219e-18	8.884591909400223
ENSG00000196562	7.141589239648356e-18	8.903344673087517
ENSG00000114423	7.189707893287467e-18	8.561957730848578
ENSG00000140451	8.031493274257735e-18	8.794805575715658
ENSG00000188825	8.880806274269368e-18	7.047185915319247
ENSG00000008513	9.720665290346736e-18	8.734948019925948
ENSG00000239183	9.720665290346736e-18	6.011997691377094
ENSG00000182054	9.818692210919083e-18	8.917046270454989
ENSG00000207954	9.917695147619845e-18	5.8362599917851625
ENSG00000136828	1.0358222127276656e-17	8.811569597026997
ENSG00000130560	1.0746025758946182e-17	8.769470433736606
ENSG00000188818	1.1681516329287054e-17	8.308086502661821
ENSG00000164346	1.2199298737555107e-17	8.895231082823827
ENSG00000243276	1.2445855889174193e-17	7.057331661415383
ENSG00000108107	1.4898246561720705e-17	8.933273450982373
ENSG00000256733	1.504767535882393e-17	4.493526870018201
ENSG00000136810	1.54534249305552e-17	8.900819089927607
ENSG00000224032	1.54534249305552e-17	8.806975961111196
ENSG00000261400	1.5608349867575125e-17	3.4194388583015676
ENSG00000236998	1.586997272123279e-17	5.467031673202493
ENSG00000136878	1.602901968601481e-17	8.823739982422536
ENSG00000182742	1.6625771368891198e-17	7.1377843215396455
ENSG00000130159	1.9368126467836885e-17	8.736479231897881
ENSG00000094631	2.1392476239457927e-17	8.864307933740994
ENSG00000198917	2.1392476239457927e-17	8.728365641634191
ENSG00000105426	2.2407318984804722e-17	7.317964012823352
ENSG00000109046	2.3860992326623233e-17	8.860251138609149
ENSG00000233927	2.5407685547793632e-17	8.933273450982373
ENSG00000102271	2.6347946272035744e-17	4.224544913544319
ENSG00000162244	2.777721834534518e-17	8.941387041246065
ENSG00000237434	2.777721834534518e-17	4.289149183536024
ENSG00000130734	2.88039677888813e-17	8.565020154792446
ENSG00000230131	3.2647620157344416e-17	6.124705890119588
ENSG00000197016	3.29717847330958e-17	6.751669539074638
ENSG00000111666	3.3851837374583054e-17	8.650749693345164
ENSG00000064787	3.5099876542421983e-17	8.168978447189561
ENSG00000147036	3.5682076945973566e-17	5.399320099127365
ENSG00000115649	4.2331434989437204e-17	8.826265565582448
ENSG00000124795	5.020085021959677e-17	8.227454961232787
ENSG00000232533	5.102962729441325e-17	6.857404326586571
ENSG00000228933	5.153335997449879e-17	5.4341214523898485
ENSG00000141441	5.538040949103183e-17	8.230687472477074
ENSG00000166268	5.684848871385069e-17	6.691501916427302
ENSG00000049769	6.43633701769426e-17	7.966417683166454
ENSG00000137177	6.49967825779904e-17	7.5395992195856945
ENSG00000255760	6.671611234521536e-17	5.963260468171918
ENSG00000221983	6.737236656284628e-17	8.933273450982373
ENSG00000137818	6.848030775203767e-17	8.945443836377912
ENSG00000144713	7.551567565322996e-17	8.945443836377912
ENSG00000162878	7.625726706300411e-17	4.926000589244264
ENSG00000072195	8.112373811027031e-17	6.601073281116688
ENSG00000260521	8.714235670340728e-17	6.0039053669225195
ENSG00000175806	9.031479770669051e-17	8.404737091894567
ENSG00000246090	9.090372653588938e-17	8.064044180392703
ENSG00000149548	9.513367584510339e-17	7.2826146246845225
ENSG00000120519	1.0118642677500006e-16	8.610973546338194
ENSG00000154358	1.0761882409185582e-16	8.782635190320123
ENSG00000187098	1.1261505882077778e-16	7.75999446695462
ENSG00000273056	1.1557208503289308e-16	5.478706700399458
ENSG00000162929	1.261289485782682e-16	7.908917077116729
ENSG00000237212	1.3282802318533843e-16	5.420895436945955
ENSG00000171425	1.3897685479924337e-16	8.68879206150371
ENSG00000106993	1.3897685479924337e-16	8.672564880976328
ENSG00000163931	1.4540632696693033e-16	8.900819089927607
ENSG00000214274	1.5460360086156573e-16	7.726314800225998
ENSG00000157625	1.6018821640512042e-16	8.732422436766036
ENSG00000226833	1.6018821640512042e-16	4.842097729116027
ENSG00000133872	1.6018821640512042e-16	8.929216655850528
ENSG00000269696	1.8105548881099603e-16	4.241103317957075
ENSG00000230207	1.9748986446736783e-16	7.196394624657424
ENSG00000219626	1.9748986446737064e-16	7.734584126562317
ENSG00000052126	2.1747953335260074e-16	7.194666567353823
ENSG00000234160	2.1747953335260385e-16	7.3912626273251485
ENSG00000182220	2.2747864205633235e-16	8.842492746109832
ENSG00000137054	2.2894361850138326e-16	8.762351214660892
ENSG00000181524	2.2894361850138326e-16	8.257134341447289
ENSG00000231193	2.3115854862698233e-16	4.837175313067772
ENSG00000047365	2.4568550007744403e-16	8.654269647693054
ENSG00000271344	2.4568550007744753e-16	7.036958647409316
ENSG00000204387	2.6363375408121027e-16	8.892705499663915
ENSG00000082293	2.704760326705026e-16	4.84457664771745
ENSG00000163362	2.704760326705026e-16	7.819069581784675
ENSG00000198157	2.80170953447094e-16	8.276626512795032
ENSG00000168405	3.006004507933096e-16	8.900819089927607
ENSG00000163754	3.224977223057781e-16	8.844023958081767
ENSG00000156427	3.2456469888050006e-16	5.7488453104385435
ENSG00000171792	3.276896850564571e-16	8.567545737952356
ENSG00000121858	3.394039329829323e-16	8.832847943874205
ENSG00000149972	3.571835823021045e-16	8.835910367818073
ENSG00000236796	3.7349215306142327e-16	5.393015711605207
ENSG00000152402	3.7349215306142327e-16	7.638947176284291
ENSG00000264920	3.8313878283843165e-16	7.462709446763623
ENSG00000239815	3.8313878283843165e-16	6.199173697201355
ENSG00000121406	3.930310380395071e-16	8.23705293266455
ENSG00000133640	3.968052118682258e-16	3.749229997979814
ENSG00000155792	4.25596209604328e-16	8.864307933740994
ENSG00000141736	4.478196444922122e-16	7.987997824345054
ENSG00000233585	4.478196444922122e-16	5.503130104283398
ENSG00000168159	4.593566259916078e-16	8.88306069742829
ENSG00000102158	4.756998647875318e-16	8.925159860718681
ENSG00000143195	4.802557552843972e-16	6.137582135518044
ENSG00000187123	5.418254574058742e-16	5.327452598522992
ENSG00000228323	5.470052072759739e-16	5.9225063795211685
ENSG00000233762	5.610577825591923e-16	7.91667091055081
ENSG00000198081	5.700207848668172e-16	8.536085748085567
ENSG00000262089	5.754662007680563e-16	5.735188003790999
ENSG00000130312	5.902393381240958e-16	8.81409518018691
ENSG00000273002	6.015640004549384e-16	6.994285941839251
ENSG00000112531	6.328210945610021e-16	8.876478319136533
ENSG00000214711	6.552337893291059e-16	6.169380122710575
ENSG00000224596	6.614809938343457e-16	4.0087767081424515
ENSG00000213885	6.784287579434094e-16	6.338144985985546
ENSG00000177628	6.892377683816904e-16	8.860251138609149
ENSG00000235280	6.958044909422299e-16	5.618329867954049
ENSG00000151287	7.024328909481844e-16	7.662636949637498
ENSG00000197958	7.272739886191645e-16	8.933273450982373
ENSG00000164967	7.649598844966611e-16	8.686266478343798
ENSG00000261786	7.649598844966611e-16	8.761611807000445
ENSG00000228748	7.771268257264331e-16	4.952352432327172
ENSG00000158714	7.8451836278322155e-16	6.4486624673541595
ENSG00000139352	8.122184813776592e-16	6.672245892334634
ENSG00000226926	8.251260868733877e-16	4.466690486497564
ENSG00000090581	8.542389038145921e-16	8.831316731902271
ENSG00000165171	8.623529913653634e-16	6.301240256331856
ENSG00000163040	8.843638888887851e-16	5.690241016133193
ENSG00000232346	9.012346612064787e-16	7.3713594215310545
ENSG00000122705	9.242234582948989e-16	8.85466313150537
ENSG00000119446	9.242234582948989e-16	8.773527228868451
ENSG00000180530	1.0061614170328209e-15	8.350035495726761
ENSG00000166816	1.0061614170328209e-15	8.294182338417858
ENSG00000198521	1.0156963242994404e-15	6.862062357928851
ENSG00000221890	1.051425888721274e-15	4.118664717464796
ENSG00000137309	1.078186472617342e-15	8.845018329269742
ENSG00000171119	1.1444633170260648e-15	5.8183757173078225
ENSG00000258920	1.1444633170260648e-15	7.914386274536833
ENSG00000167186	1.173556292014725e-15	8.280278174173898
ENSG00000146904	1.2033780216151783e-15	5.383858341735326
ENSG00000136908	1.2262333615610786e-15	8.828791148742358
ENSG00000261739	1.3014684758185677e-15	8.683995858711416
ENSG00000134698	1.3344911985411754e-15	8.723314475314366
ENSG00000270102	1.3344911985411754e-15	6.460361035096056
ENSG00000254343	1.3470864914009647e-15	8.27721575023003
ENSG00000198960	1.3683395325913832e-15	8.5036313870308
ENSG00000148090	1.4030338032989815e-15	8.735484860709903
ENSG00000105202	1.4658472117876395e-15	8.904875885059452
ENSG00000111859	1.5555473379767245e-15	8.884591909400223
ENSG00000170899	1.594914857386273e-15	8.380651284631021
ENSG00000173221	1.594914857386273e-15	8.921103065586836
ENSG00000058056	1.6506528993985839e-15	8.47668572269988
ENSG00000236854	1.6923912365992378e-15	3.6171620270645506
ENSG00000136643	1.75148445264643e-15	8.7542376243972
ENSG00000249167	1.8126102498925335e-15	3.537470961493504
ENSG00000110700	1.8126102498925335e-15	8.933273450982373
ENSG00000260625	1.812610249892559e-15	6.300727861703542
ENSG00000165006	1.8583812476825438e-15	8.76893359295265
ENSG00000223949	1.8758374523538456e-15	4.762233421074223
ENSG00000160293	1.905290917895595e-15	8.165326785810697
ENSG00000183023	2.008882906084555e-15	8.425328427732367
ENSG00000273382	2.1114427596773387e-15	6.210713585885259
ENSG00000163673	2.1114427596773387e-15	4.260004237586575
ENSG00000241324	2.1646406338880874e-15	6.842316791317827
ENSG00000147400	2.164640633888118e-15	8.65480648847701
ENSG00000170889	2.1849285343246424e-15	8.941387041246065
ENSG00000136891	2.3761585940934618e-15	8.803456006763307
ENSG00000109685	2.6323925608007996e-15	8.864307933740994
ENSG00000104765	2.6985006978587663e-15	8.818151975318758
ENSG00000260401	2.862135024246238e-15	7.322874880978215
ENSG00000076662	2.9889270328070956e-15	8.941387041246065
ENSG00000257543	3.035538197125733e-15	5.938790543941028
ENSG00000167614	3.1406185785678463e-15	7.072628400441428
ENSG00000233379	3.1406185785678463e-15	5.166323965209301
ENSG00000091428	3.1406185785678463e-15	8.800393582819439
ENSG00000184258	3.1698936116744094e-15	4.183959081205835
ENSG00000143603	3.2492813287798826e-15	8.896762294795762
ENSG00000152582	3.477838673952856e-15	8.777584024000298
ENSG00000078177	3.653941059086443e-15	8.830322360714293
ENSG00000131725	3.653941059086443e-15	8.62082091545031
ENSG00000179899	3.722220141700333e-15	5.15714089248858
ENSG00000230565	3.745257994784262e-15	6.858321292769392
ENSG00000116852	3.780078423663147e-15	8.816620763346823
ENSG00000182050	4.008133565252088e-15	7.057779265937749
ENSG00000099994	4.249732175504719e-15	6.970490061025308
ENSG00000226086	4.249732175504719e-15	5.3997350470979715
ENSG00000150967	4.249732175504779e-15	8.86277672176906
ENSG00000169239	4.3961042870159835e-15	8.232459296748749
ENSG00000153179	4.3961042870159835e-15	8.614238537158553
ENSG00000242615	4.547440633447763e-15	5.470000746479087
ENSG00000008853	4.660715848441001e-15	8.65480648847701
ENSG00000267401	4.7039068816533666e-15	4.920245896195176
ENSG00000102871	4.776769812662007e-15	8.809501544271107
ENSG00000147853	4.941004686753768e-15	8.884591909400223
ENSG00000175395	4.986753281680504e-15	8.278157724766965
ENSG00000177731	4.986753281680504e-15	8.895231082823827
ENSG00000180660	5.552320750623695e-15	6.80512630869991
ENSG00000166321	5.7958389617205255e-15	7.911173680367513
ENSG00000130779	6.5711492966721615e-15	8.858719926637214
ENSG00000182899	6.733927235904879e-15	8.941387041246065
ENSG00000143653	6.733927235904975e-15	8.377641257338196
ENSG00000240298	7.313176178113318e-15	5.6423904263712545
ENSG00000088881	7.31317617811342e-15	6.321285418997661
ENSG00000099326	7.380490932338409e-15	8.864307933740994
ENSG00000231738	8.088113482073928e-15	5.31376556589276
ENSG00000245017	8.088113482073928e-15	6.12775414369077
ENSG00000123975	8.162447820998262e-15	8.67157050978835
ENSG00000251680	8.212377440159978e-15	4.203541257068325
ENSG00000186468	8.363978128730845e-15	8.908932680191299
ENSG00000166562	8.492414867398631e-15	8.921103065586836
ENSG00000230852	8.492414867398813e-15	2.144698133435299
ENSG00000213442	8.570407239342504e-15	8.55185539820893
ENSG00000255438	8.862461765210677e-15	6.358335647445696
ENSG00000218175	9.164313058075372e-15	8.442700149673179
ENSG00000203801	9.164313058075372e-15	6.225687242269268
ENSG00000126733	9.390178782214726e-15	3.7814395592343995
ENSG00000107745	9.621524836853293e-15	8.674096092948263
ENSG00000221413	1.0039962666538382e-14	2.1570719524210373
ENSG00000140750	1.0193706594794686e-14	8.497585849522999
ENSG00000117020	1.0287063404091233e-14	8.121983853651974
ENSG00000182185	1.0287063404091233e-14	7.465182968118689
ENSG00000125691	1.028706340409138e-14	8.941387041246065
ENSG00000169071	1.028706340409138e-14	8.496761565635442
ENSG00000203930	1.0381262090690604e-14	3.745336283085424
ENSG00000136856	1.0997891545890849e-14	8.644167315053407
ENSG00000149295	1.0997891545890849e-14	5.663380219981645
ENSG00000057468	1.1268189073513378e-14	6.472376950314358
ENSG00000119383	1.1268189073513378e-14	8.872421524004686
ENSG00000104219	1.1545026079950917e-14	8.822208770450603
ENSG00000123144	1.1545026079950917e-14	8.88864870453207
ENSG00000120805	1.1828558193842366e-14	8.860251138609149
ENSG00000038002	1.222963990815748e-14	8.874947107164598
ENSG00000100316	1.2529718076762201e-14	8.945443836377912
ENSG00000126217	1.3392824261556235e-14	7.611161471084691
ENSG00000213755	1.3720981346150438e-14	4.526497291691771
ENSG00000148335	1.3846070698362851e-14	8.624340869798198
ENSG00000174748	1.4185158270597417e-14	8.941387041246065
ENSG00000173207	1.4185158270597619e-14	8.584846600047653
ENSG00000243926	1.466478917578588e-14	5.643911146464651
ENSG00000119421	1.5531131731480693e-14	8.722777634530411
ENSG00000232995	1.5767369937066964e-14	7.107733366805604
ENSG00000130811	1.6055529428428512e-14	8.889643075720047
ENSG00000114698	1.6201547375490267e-14	6.006226963174907
ENSG00000166896	1.6597351236833355e-14	8.155511896274652
ENSG00000129595	1.659735123683359e-14	8.776052812028363
ENSG00000144040	1.6849547226145095e-14	8.61523290834653
ENSG00000164620	1.7157166454358e-14	8.499169458145975
ENSG00000120280	1.8168230650532716e-14	8.696905651767402
ENSG00000181163	1.861128666101981e-14	8.945443836377912
ENSG00000232940	1.9885276681879372e-14	6.273880675385915
ENSG00000132846	2.0369519102763535e-14	8.619826544262331
ENSG00000086598	2.1054356501699365e-14	8.925159860718681
ENSG00000205339	2.1566608133617514e-14	8.917046270454989
ENSG00000065320	2.176184911572001e-14	4.3062636635692435
ENSG00000196668	2.22910387566706e-14	7.378688873829572
ENSG00000157216	2.417230085447426e-14	8.828791148742358
ENSG00000165688	2.5208439774809637e-14	8.816620763346823
ENSG00000188419	2.5588985216974978e-14	8.639573679137603
ENSG00000204681	2.6053109713654752e-14	7.638780957825531
ENSG00000204219	2.6446202150491385e-14	6.8401425120931245
ENSG00000272143	2.6684853874297034e-14	5.104348618115598
ENSG00000197565	2.6845131439379286e-14	7.916253214296725
ENSG00000047346	2.708732610518405e-14	8.93733024611422
ENSG00000115841	2.708732610518405e-14	8.379656913443046
ENSG00000167118	2.7578185849070925e-14	8.801924794791372
ENSG00000107816	2.893035674199021e-14	8.593954561499322
ENSG00000137070	2.989761565826051e-14	8.596480144659234
ENSG00000118705	2.9897615658260727e-14	8.941387041246065
ENSG00000120093	3.0896689359840463e-14	7.296008149796052
ENSG00000148484	3.1361608082071674e-14	8.819146346506736
ENSG00000125869	3.192860649270838e-14	8.828254307958403
ENSG00000159840	3.240880289312203e-14	8.584767289667717
ENSG00000127184	3.2700325318417154e-14	8.917046270454989
ENSG00000158813	3.349039593096461e-14	7.388438017872993
ENSG00000143768	3.349039593096461e-14	6.779694705017064
ENSG00000260027	3.491847449524248e-14	7.032449333700883
ENSG00000107242	3.51273185064691e-14	8.900819089927607
ENSG00000173153	3.54428915728019e-14	8.822208770450603
ENSG00000138814	3.629812497521248e-14	8.80291916597935
ENSG00000250978	3.662404661646912e-14	3.7346290478521715
ENSG00000125459	3.750731801798194e-14	8.764876797820804
ENSG00000123684	3.7843921789038955e-14	8.394018608091029
ENSG00000139644	3.875613465493132e-14	8.933273450982373
ENSG00000218426	4.004585105212375e-14	8.34885702085677
ENSG00000267169	4.040486230606091e-14	7.5162381339086135
ENSG00000145194	4.040486230606091e-14	8.442779460053115
ENSG00000171159	4.174854245268589e-14	8.771996016896516
ENSG00000259331	4.19975292552627e-14	2.012236406136535
ENSG00000005108	4.237375190818598e-14	6.783926848782994
ENSG00000104921	4.237375190818658e-14	8.028281435445253
ENSG00000148824	4.378182700777152e-14	8.097388119333367
ENSG00000261231	4.417377343481378e-14	6.044689869442148
ENSG00000248458	4.417377343481378e-14	4.7085392691332855
ENSG00000188342	4.483470450491679e-14	8.74864961729342
ENSG00000228487	4.5235924226504344e-14	7.045250993705948
ENSG00000003096	4.673752186958056e-14	4.601310062700775
ENSG00000198108	4.900960387556733e-14	8.707544825191007
ENSG00000208028	5.18491747913699e-14	7.568054413160642
ENSG00000156976	5.356649450071317e-14	8.941387041246065
ENSG00000105341	5.4044488770188475e-14	8.708081665974962
ENSG00000231327	5.5339754710257026e-14	6.061574026999683
ENSG00000107262	5.666555495957351e-14	8.884591909400223
ENSG00000197647	5.717074605702199e-14	8.01167293200844
ENSG00000235065	5.717074605702199e-14	7.770279449395789
ENSG00000239268	5.941160418574488e-14	4.50941679457334
ENSG00000106018	6.247277910924737e-14	6.702737684533768
ENSG00000127920	6.34022964007948e-14	7.426049769356411
ENSG00000213402	6.34022964007948e-14	8.667821074835073
ENSG00000222222	6.453569204715886e-14	4.138270216064566
ENSG00000101746	6.607794632483448e-14	7.882511691301302
ENSG00000214097	6.607794632483448e-14	5.063967764234686
ENSG00000198795	6.666559249456314e-14	4.9827257704299655
ENSG00000124785	6.82579036115145e-14	7.2666424396042295
ENSG00000245954	6.988761952923989e-14	7.620641125768694
ENSG00000235776	6.988761952923989e-14	6.192894670080544
ENSG00000181191	7.283223580902015e-14	8.629471346497956
ENSG00000187479	7.326273913874397e-14	8.278374642871245
ENSG00000174132	7.567563933961748e-14	8.884591909400223
ENSG00000120784	7.634716154573953e-14	6.356499227873748
ENSG00000166401	7.634716154573953e-14	7.945795321633074
ENSG00000246334	7.634716154574007e-14	7.806573687478121
ENSG00000271192	7.702454535848915e-14	5.558107530008987
ENSG00000249348	7.702454535848915e-14	7.704740224894574
ENSG00000136149	7.88599427178251e-14	7.925039464342032
ENSG00000159259	8.073835019313984e-14	7.862676242467378
ENSG00000131943	8.145404296329758e-14	8.72584005847428
ENSG00000176928	8.339321094273013e-14	7.5800636434974695
ENSG00000229914	8.613390708926689e-14	6.551384843527339
ENSG00000259560	8.818260725927065e-14	5.709638347595282
ENSG00000162913	9.107803457166154e-14	6.342441860204194
ENSG00000124357	9.715227130911889e-14	8.850606336373524
ENSG00000269533	9.772383996115654e-14	4.150791461761332
ENSG00000143499	1.0423358025493396e-13	8.715992689362164
ENSG00000179085	1.0764656111104226e-13	8.73188559598208
ENSG00000166428	1.0955427467053215e-13	7.770246969819716
ENSG00000188906	1.1380246380759285e-13	8.800393582819439
ENSG00000147324	1.1480559373312284e-13	7.402145632581926
ENSG00000255516	1.1480559373312284e-13	3.2984757694390083
ENSG00000196642	1.1480559373312284e-13	8.880535114268378
ENSG00000165283	1.158174196421824e-13	8.858719926637214
ENSG00000236204	1.1752332203440116e-13	6.492848891367271
ENSG00000128165	1.185587010578064e-13	8.830322360714293
ENSG00000258118	1.1925393272273e-13	2.764740662056553
ENSG00000173208	1.2136377591850956e-13	8.709612877946897
ENSG00000153291	1.2717117214202257e-13	6.980714371770437
ENSG00000070610	1.2717117214202257e-13	8.892705499663915
ENSG00000214612	1.2717117214202257e-13	5.973676287626318
ENSG00000137720	1.2717117214202257e-13	8.76893359295265
ENSG00000221968	1.282900904510024e-13	8.679684100052041
ENSG00000100678	1.356048251744956e-13	7.317364702494779
ENSG00000204390	1.3880604000238253e-13	7.249628653846785
ENSG00000205078	1.3880604000238253e-13	7.591028493433022
ENSG00000163249	1.4002555956720198e-13	8.631996929657868
ENSG00000235670	1.4332936452235173e-13	4.057849714227516
ENSG00000213513	1.4332936452235274e-13	4.100889749024619
ENSG00000206120	1.4332936452235274e-13	6.072857132880408
ENSG00000107104	1.6530393993247407e-13	8.912989475323146
ENSG00000095059	1.6675205241638099e-13	8.846549541241677
ENSG00000150873	1.6821263836911707e-13	3.3371423760495724
ENSG00000197180	1.6919334413007161e-13	6.798186088338033
ENSG00000179299	1.762174900931105e-13	7.379347980694132
ENSG00000102054	1.7775956230150974e-13	8.874947107164598
ENSG00000117242	1.7775956230150974e-13	7.96172627367624
ENSG00000120256	1.8035922278497807e-13	8.323856152785183
ENSG00000185100	1.8352819933859518e-13	6.818435241241157
ENSG00000213339	1.8621078664810098e-13	8.88306069742829
ENSG00000104205	1.8621078664810163e-13	8.437983257260822
ENSG00000165804	1.878388073965905e-13	8.238381577759993
ENSG00000151553	1.90583332103653e-13	8.7542376243972
ENSG00000170989	1.939288477135842e-13	6.6745141010248785
ENSG00000204262	1.9505680062488638e-13	7.871397533360542
ENSG00000158555	1.9505680062488638e-13	8.385415007847245
ENSG00000162373	1.9676083584532832e-13	6.54439432995476
ENSG00000144589	1.9847950702547887e-13	8.70555608281505
ENSG00000230516	2.013768191946524e-13	3.186088859359892
ENSG00000000460	2.0789808223813238e-13	7.994580202636812
ENSG00000110002	2.1462688170164514e-13	8.729896853606125
ENSG00000158716	2.1462688170164514e-13	8.427599047364748
ENSG00000165138	2.1965460268828593e-13	8.840961534137898
ENSG00000164122	2.1965460268828593e-13	6.017996992076631
ENSG00000150054	2.1965460268828904e-13	6.702789319249626
ENSG00000100266	2.1965460268828904e-13	8.600536939791079
ENSG00000008226	2.1965460268828904e-13	8.592423349527389
ENSG00000101888	2.247980812396776e-13	8.604593734922926
ENSG00000136819	2.247980812396776e-13	8.815626392158844
ENSG00000171469	2.2675726176777812e-13	8.741072867813685
ENSG00000188153	2.2873322825764306e-13	8.124958318867547
ENSG00000170417	2.3206419207635626e-13	8.256545104012293
ENSG00000250220	2.340856149104261e-13	5.795347831783256
ENSG00000182154	2.3408561491042945e-13	8.807512801895154
ENSG00000220583	2.3956109669086176e-13	6.713410077742013
ENSG00000135253	2.472959922589608e-13	8.52138977953012
ENSG00000130340	2.472959922589608e-13	8.490976557502348
ENSG00000063660	2.5527629608227394e-13	7.3455614014989035
ENSG00000172216	2.6123864983949034e-13	8.778578395188276
ENSG00000271334	2.6123864983949034e-13	2.856633932580295
ENSG00000231969	2.6123864983949034e-13	4.05097491070864
ENSG00000165195	2.6123864983949034e-13	8.733416807954013
ENSG00000260660	2.673378622943945e-13	6.412315060402942
ENSG00000228649	2.7835011619658033e-13	7.749916163356626
ENSG00000172362	2.7835011619658033e-13	3.448001438000074
ENSG00000137876	2.848418001939774e-13	8.908932680191299
ENSG00000107223	2.848418001939774e-13	8.912989475323146
ENSG00000213930	2.848418001939774e-13	8.743598450973597
ENSG00000026103	2.8484180019398143e-13	7.732935223941006
ENSG00000263164	2.873143611832181e-13	3.7785774282961646
ENSG00000196372	2.9656226368687477e-13	7.314323129627258
ENSG00000181544	3.008620001751474e-13	7.307171978733686
ENSG00000102409	3.008620001751474e-13	8.682667213615973
ENSG00000236552	3.0347119678048195e-13	8.72584005847428
ENSG00000156738	3.0347119678048195e-13	7.834753326215421
ENSG00000114023	3.1053829665333174e-13	8.766408009792737
ENSG00000069329	3.1053829665333285e-13	8.838435950977985
ENSG00000156140	3.159445540745793e-13	4.052616899139503
ENSG00000181798	3.2797749679118475e-13	7.154249082057454
ENSG00000196867	3.3081767202760015e-13	5.66243303223359
ENSG00000167136	3.356051161518341e-13	7.750843786665773
ENSG00000225697	3.4144000788764667e-13	8.771996016896516
ENSG00000155495	3.493752277629597e-13	8.596984505867118
ENSG00000137478	3.513871892480827e-13	8.904875885059452
ENSG00000165891	3.523974365432008e-13	8.32257990434078
ENSG00000165168	3.605828594060838e-13	8.895231082823827
ENSG00000134339	3.6579335253183503e-13	4.3838798493751465
ENSG00000152409	3.775183388070972e-13	8.903344673087517
ENSG00000198937	3.896125376275555e-13	8.667513714656502
ENSG00000251535	4.020873598407866e-13	2.93078442423974
ENSG00000136383	4.020873598407866e-13	7.844407922913
ENSG00000053371	4.14954562055058e-13	8.500287085830509
ENSG00000078061	4.38139571122197e-13	8.82320314163858
ENSG00000164741	4.38139571122197e-13	8.118706605407827
ENSG00000124635	4.419149235782428e-13	8.60053693979108
ENSG00000223722	4.482783499015034e-13	4.977013344011313
ENSG00000260719	4.996744121559694e-13	8.42101666907299
ENSG00000175283	5.039702376861385e-13	8.670039297816416
ENSG00000269243	5.156040104705567e-13	7.263579648894607
ENSG00000249948	5.230087194118372e-13	8.627200726865576
ENSG00000148399	5.275016028457983e-13	8.846549541241677
ENSG00000249353	5.489749379171711e-13	7.779929817478593
ENSG00000260219	5.48974937917175e-13	6.647580094339833
ENSG00000102316	5.536869206027793e-13	8.88306069742829
ENSG00000144868	5.616286959251589e-13	8.533560164925657
ENSG00000100206	5.664473811978638e-13	6.288317256366335
ENSG00000146276	5.745689604491096e-13	5.757448689563749
ENSG00000126768	5.794967195631586e-13	8.740536027029728
ENSG00000120158	5.844660032153899e-13	8.71160162032285
ENSG00000013016	5.979230560836826e-13	8.64363047426945
ENSG00000144671	6.116844579292434e-13	4.612640355852573
ENSG00000145050	6.116844579292521e-13	8.921103065586836
ENSG00000144354	6.116844579292521e-13	5.4328999162460905
ENSG00000047230	6.169248225788324e-13	8.412313841374303
ENSG00000119906	6.25756963433726e-13	8.738010443869817
ENSG00000270012	6.456273359310746e-13	7.633008512193544
ENSG00000169116	6.456273359310746e-13	8.929216655850528
ENSG00000104381	6.567257007341969e-13	7.773394269990698
ENSG00000198380	6.814192135841753e-13	8.887117492560137
ENSG00000105676	6.872460094734864e-13	8.733416807954013
ENSG00000162409	6.931217547876245e-13	3.329354820547099
ENSG00000125841	7.030245378136942e-13	8.218672823154165
ENSG00000102265	7.090327969486107e-13	8.853131919533435
ENSG00000158458	7.314978400028758e-13	8.399149084790787
ENSG00000267373	7.419390201103935e-13	4.1633765311197255
ENSG00000140548	7.419390201103935e-13	8.710607249134876
ENSG00000186056	7.589502453842507e-13	8.447883023023978
ENSG00000213523	7.589502453842507e-13	8.760820002688957
ENSG00000143882	7.654277625230028e-13	8.085930227869381
ENSG00000058404	7.654277625230082e-13	7.075917725380758
ENSG00000228798	7.763445330824442e-13	4.622898872926705
ENSG00000253051	7.829678708312968e-13	5.289542220768326
ENSG00000094804	8.077318399614327e-13	8.619289703478376
ENSG00000067445	8.146181557164952e-13	7.56239573464057
ENSG00000118197	8.523308254207652e-13	8.744592822161575
ENSG00000259026	8.523308254207682e-13	4.515388759163103
ENSG00000136933	8.595904944174379e-13	8.72584005847428
ENSG00000166200	8.792479138436792e-13	8.874947107164598
ENSG00000164334	8.792479138436792e-13	3.9622996361780283
ENSG00000235169	8.792479138436917e-13	7.221113397274483
ENSG00000272016	9.069996591554292e-13	6.698814675071357
ENSG00000185666	9.788178036252277e-13	3.809562615173864
ENSG00000254650	9.871344546897017e-13	5.640224138569472
ENSG00000083845	9.871344546897017e-13	8.941387041246065
ENSG00000242247	1.02687243221276e-12	8.887117492560137
ENSG00000114942	1.0414420148815017e-12	8.945443836377912
ENSG00000104979	1.0986816690367767e-12	8.84808075321361
ENSG00000123570	1.0986816690368001e-12	6.948320292869718
ENSG00000089177	1.1079976351593024e-12	8.376717745995734
ENSG00000236801	1.1590086124034436e-12	7.089399753252888
ENSG00000272841	1.168826755417934e-12	6.383062944304689
ENSG00000254754	1.1853721726271905e-12	2.69523164070606
ENSG00000103707	1.1954096196814008e-12	8.549329815049019
ENSG00000176371	1.2225860838744582e-12	8.434181425656506
ENSG00000134779	1.2329329401665148e-12	8.667971245060526
ENSG00000170915	1.260946889614927e-12	6.989237974966205
ENSG00000229278	1.28958577366978e-12	3.804282572221008
ENSG00000105649	1.2895857736697891e-12	7.651021868220392
ENSG00000167283	1.2895857736697891e-12	8.900819089927607
ENSG00000131187	1.3004892526257088e-12	8.033983695466874
ENSG00000198755	1.3114832644994887e-12	8.941387041246065
ENSG00000272156	1.3412488618588297e-12	5.707756130141138
ENSG00000105894	1.4265678848252776e-12	7.278921753171271
ENSG00000255353	1.4466897092354847e-12	5.609182819487452
ENSG00000181418	1.4466897092354847e-12	7.462059696989362
ENSG00000164056	1.4466897092354847e-12	7.997533721311915
ENSG00000165684	1.4919439852311331e-12	8.747655246105444
ENSG00000232070	1.5045254731903656e-12	5.265253772172811
ENSG00000114270	1.5734070590351627e-12	8.324436939685759
ENSG00000136710	1.5734070590351795e-12	8.637048095977692
ENSG00000177600	1.5866628302974252e-12	8.933273450982373
ENSG00000158710	1.608999905230243e-12	8.904875885059452
ENSG00000140464	1.608999905230243e-12	8.85466313150537
ENSG00000155621	1.608999905230243e-12	8.20865536674163
ENSG00000232324	1.6362122966060485e-12	3.49187616736364
ENSG00000272663	1.6967323190577798e-12	5.227684290538742
ENSG00000115286	1.6967323190577798e-12	8.782635190320123
ENSG00000138172	1.7110076438267784e-12	7.975422305196536
ENSG00000244436	1.7254008939313254e-12	2.7788463974441235
ENSG00000074054	1.7254008939313254e-12	8.824734353610515
ENSG00000078725	1.7792005843276637e-12	4.238226248804116
ENSG00000260352	1.7891578013457204e-12	5.055533251120112
ENSG00000159788	1.7891578013457204e-12	8.256597500663332
ENSG00000171189	1.8041963101138487e-12	5.717832470934698
ENSG00000136930	1.8193589252535573e-12	8.872421524004686
ENSG00000082512	1.844908474412477e-12	8.613041599094084
ENSG00000226851	1.8604069726328417e-12	6.108520322649253
ENSG00000111276	1.9023640542796886e-12	8.879003902296445
ENSG00000185834	1.902364054279695e-12	7.323345308729537
ENSG00000106785	1.945249909223022e-12	8.759825631500979
ENSG00000233220	1.945249909223036e-12	5.107679744722293
ENSG00000234377	2.022595891422283e-12	5.608901606685002
ENSG00000172296	2.085478921655258e-12	6.192995046153182
ENSG00000147408	2.1324138217501253e-12	8.880535114268378
ENSG00000264349	2.1502804919635892e-12	4.672217263002536
ENSG00000170049	2.1502804919635892e-12	6.429842110082499
ENSG00000198342	2.15028049196362e-12	7.500620107891196
ENSG00000101997	2.1803854375508817e-12	8.568082578736313
ENSG00000176871	2.1803854375508817e-12	8.565556995576399
ENSG00000099821	2.198646638956609e-12	8.842492746109832
ENSG00000156042	2.248080494071233e-12	8.176253402337904
ENSG00000198648	2.248080494071233e-12	8.005353851130542
ENSG00000172687	2.2986051655418817e-12	6.343543044941908
ENSG00000116147	2.2986051655418817e-12	5.437158623957843
ENSG00000267687	2.2986051655418817e-12	2.9596531405166377
ENSG00000260359	2.3307474801122303e-12	8.826265565582448
ENSG00000135116	2.3699011207021716e-12	5.915629677405428
ENSG00000241852	2.4433669802445846e-12	7.666726224345417
ENSG00000203761	2.4981965006591244e-12	7.915315351726472
ENSG00000247735	2.4981965006591244e-12	5.577908495811569
ENSG00000230979	2.575563923782086e-12	7.034127382844562
ENSG00000240342	2.575563923782086e-12	8.383836965071447
ENSG00000180815	2.597069233692594e-12	5.218503047920215
ENSG00000183955	2.6333037975219946e-12	8.70348803005916
ENSG00000258178	2.6333037975219946e-12	4.238683467290291
ENSG00000153250	2.6552822786013074e-12	8.900819089927607
ENSG00000116990	2.7374215817739007e-12	7.444454242754644
ENSG00000107201	2.7374215817739007e-12	8.784166402292056
ENSG00000198785	2.7987209163621658e-12	6.77048633027268
ENSG00000205771	2.8455777998460657e-12	6.613848707336731
ENSG00000224545	2.8613672358368152e-12	2.923538505479117
ENSG00000237840	2.8852127773988726e-12	6.556078561649413
ENSG00000052850	2.8852127773988726e-12	4.720136488354527
ENSG00000171827	2.949758698358707e-12	5.776987187276041
ENSG00000260063	3.040829061174519e-12	6.2465997468580765
ENSG00000046604	3.040829061174519e-12	6.846485256361283
ENSG00000257221	3.040829061174519e-12	7.8907011542133905
ENSG00000140563	3.083131703866752e-12	8.892705499663915
ENSG00000231500	3.0916612900102905e-12	8.945443836377912
ENSG00000226957	3.1087900110419255e-12	2.892186812258834
ENSG00000196154	3.134657891954558e-12	8.746915838444995
ENSG00000260591	3.2046762950176572e-12	6.917364024287302
ENSG00000176732	3.2313270715584574e-12	6.122953014048508
ENSG00000172456	3.2313270715584574e-12	7.958074612297376
ENSG00000169857	3.3034639679067752e-12	8.728902482418148
ENSG00000196437	3.3493497705470694e-12	7.630808752406678
ENSG00000268798	3.377180935995321e-12	6.217949021780558
ENSG00000140374	3.377180935995321e-12	8.855657502693346
ENSG00000110092	3.4620434673261054e-12	8.809501544271107
ENSG00000250362	3.481184159630067e-12	6.29599398238724
ENSG00000140443	3.4811841596301287e-12	8.529890040352315
ENSG00000172955	3.558791057307528e-12	6.21874994350277
ENSG00000198890	3.668279540882813e-12	8.2020405088738
ENSG00000146350	3.668279540882813e-12	7.922121644776436
ENSG00000215386	3.749977418633824e-12	6.889869765424332
ENSG00000267868	3.7810723088507145e-12	3.444947873403873
ENSG00000145087	3.7810723088507145e-12	5.579528977604565
ENSG00000188868	3.781072308850795e-12	7.177076769224876
ENSG00000236841	3.865234515048025e-12	3.6317376587407684
ENSG00000105364	3.865234515048025e-12	8.6862664783438
ENSG00000170469	3.897267072767906e-12	8.287265686218635
ENSG00000173295	3.9295601329512075e-12	7.471765011564252
ENSG00000234444	3.951234588166781e-12	8.465183885119272
ENSG00000147251	4.039111858248926e-12	8.771459176112561
ENSG00000204361	4.072557968194453e-12	4.281222791920084
ENSG00000168028	4.072557968194453e-12	8.941387041246065
ENSG00000234719	4.072557968194482e-12	7.767551299359386
ENSG00000081760	4.140267652870173e-12	8.71160162032285
ENSG00000242732	4.197535334798278e-12	7.915889228852338
ENSG00000107331	4.232268337018579e-12	8.823739982422536
ENSG00000136521	4.326274511330109e-12	8.872421524004686
ENSG00000228643	4.326274511330109e-12	5.166389228419836
ENSG00000183943	4.4834226397608985e-12	8.411574433713856
ENSG00000155254	4.557828983909714e-12	8.29241607999336
ENSG00000189233	4.633446760614436e-12	8.818151975318758
ENSG00000102001	4.6974009097464424e-12	7.364003702122284
ENSG00000089220	4.6974009097464424e-12	8.925159860718681
ENSG00000105146	4.801533675716366e-12	6.852364743455387
ENSG00000136758	4.841164672832789e-12	8.904875885059452
ENSG00000269890	4.841164672832789e-12	6.4213892410765485
ENSG00000167779	5.099720044218118e-12	5.80719232213444
ENSG00000166682	5.212595939817415e-12	7.166560852297831
ENSG00000135404	5.212595939817433e-12	8.933273450982373
ENSG00000185686	5.25555339877325e-12	7.461841216759443
ENSG00000142676	5.371812136919126e-12	8.933273450982373
ENSG00000149269	5.371812136919126e-12	8.870890312032751
ENSG00000136631	5.371812136919164e-12	8.738010443869817
ENSG00000040199	5.371812136919164e-12	8.801387954007417
ENSG00000171735	5.371812136919164e-12	8.50462575821878
ENSG00000232176	5.4457514080021205e-12	5.090550288484311
ENSG00000250156	5.658134892657236e-12	4.037178321918463
ENSG00000140988	5.704692032612983e-12	8.93733024611422
ENSG00000168556	5.783123899647402e-12	8.429614703469598
ENSG00000119711	5.830689857372225e-12	8.735484860709903
ENSG00000083067	5.862613533442097e-12	6.7155105708870675
ENSG00000100373	5.8786396190724704e-12	4.03330208654024
ENSG00000145425	5.959417039246994e-12	8.93733024611422
ENSG00000180592	5.959417039246994e-12	5.044936073016556
ENSG00000250519	5.959417039246994e-12	4.972073636447407
ENSG00000160404	6.008405178263013e-12	8.720252051370501
ENSG00000119900	6.057788363682286e-12	8.80291916597935
ENSG00000158427	6.2764237931432675e-12	7.733806338632427
ENSG00000120798	6.3279672065280005e-12	8.73142806557806
ENSG00000161243	6.4323029980353415e-12	4.320019695062214
ENSG00000140367	6.46745523119071e-12	8.880535114268378
ENSG00000244398	6.520537243940107e-12	8.369677837299953
ENSG00000232860	6.520537243940107e-12	6.961854717392888
ENSG00000239559	6.664187817869175e-12	7.166831932706094
ENSG00000117090	6.866788193454035e-12	8.900819089927607
ENSG00000164142	6.866788193454035e-12	7.804009942246869
ENSG00000260855	6.866788193454084e-12	4.269616965989923
ENSG00000162267	7.017917156983857e-12	6.635715228999208
ENSG00000204852	7.114024764345884e-12	8.716195256238654
ENSG00000172568	7.172307858347131e-12	6.419498597609983
ENSG00000160055	7.172307858347131e-12	8.232336040252193
ENSG00000131089	7.172307858347131e-12	8.727371270446213
ENSG00000187151	7.231059316401627e-12	4.688261735029559
ENSG00000119979	7.330029250642449e-12	8.629471346497956
ENSG00000272677	7.390047784882164e-12	6.111655549956215
ENSG00000105063	7.39004778488227e-12	8.896762294795762
ENSG00000130511	7.39004778488227e-12	8.698436863739335
ENSG00000165271	7.39004778488227e-12	8.872421524004686
ENSG00000250493	7.552464088887496e-12	5.882387095456574
ENSG00000178922	7.552464088887496e-12	8.64615605742936
ENSG00000244313	7.552464088887496e-12	8.549329815049019
ENSG00000166913	7.676569323169881e-12	8.904875885059452
ENSG00000236914	7.781516744663744e-12	5.461246438451793
ENSG00000136928	7.7815167446638e-12	4.0986994412974695
ENSG00000255547	7.845159418289533e-12	3.793401534421917
ENSG00000170890	7.909312617505517e-12	3.827825579478588
ENSG00000227802	7.952367022320503e-12	2.584936588262966
ENSG00000228205	8.017380028489608e-12	7.372706529820972
ENSG00000215301	8.017380028489635e-12	8.941387041246065
ENSG00000067057	8.017380028489635e-12	6.569798383926597
ENSG00000224738	8.082914327809439e-12	4.864653984207261
ENSG00000133135	8.148974015144058e-12	3.9031387528102797
ENSG00000243452	8.260252244628831e-12	8.670039297816416
ENSG00000198918	8.327733226082013e-12	8.925159860718681
ENSG00000222375	8.441405119656644e-12	5.16462671903665
ENSG00000151414	8.441405119656644e-12	8.840961534137898
ENSG00000211448	8.579821631013206e-12	7.614119929508588
ENSG00000136897	8.62645332811643e-12	8.77452160005643
ENSG00000127080	8.887405938805335e-12	8.086792892026386
ENSG00000148300	9.082037440186968e-12	8.677950321203616
ENSG00000100994	9.156096977069666e-12	8.880535114268378
ENSG00000092096	9.156096977069666e-12	8.454667968192226
ENSG00000224566	9.43275113514983e-12	5.812852973475271
ENSG00000099800	9.717599484654774e-12	8.762351214660892
ENSG00000137575	9.930044110332175e-12	8.83996716294992
ENSG00000226029	9.930044110332175e-12	6.281651050115718
ENSG00000268218	1.0147042040396862e-11	7.586349646443915
ENSG00000149823	1.0147042040396862e-11	8.895231082823827
ENSG00000238961	1.0229609605118662e-11	4.469747708140084
ENSG00000175697	1.0229609605118662e-11	5.392567703691083
ENSG00000258449	1.0229609605118772e-11	5.295347461880921
ENSG00000011021	1.031283600694112e-11	8.595943303875279
ENSG00000136936	1.0453024762171718e-11	8.566551366764378
ENSG00000214717	1.0855571771114093e-11	8.65733207163692
ENSG00000162869	1.0855571771114093e-11	8.71366967307874
ENSG00000136848	1.0914305781777557e-11	8.66950245703246
ENSG00000187446	1.1002991592625745e-11	8.852137548345457
ENSG00000166348	1.1092384024711496e-11	8.357762415431948
ENSG00000188636	1.1182488592188039e-11	8.145496923208112
ENSG00000117407	1.1242956676692671e-11	8.285866181277674
ENSG00000223387	1.1334260504612674e-11	4.340640723687235
ENSG00000164924	1.1334260504612674e-11	8.925159860718681
ENSG00000147955	1.1334260504612674e-11	8.870890312032751
ENSG00000173166	1.148805200806183e-11	7.807464719244511
ENSG00000134109	1.1581307247773288e-11	8.93733024611422
ENSG00000126249	1.1675304750186953e-11	8.097106242076942
ENSG00000175768	1.1675304750186953e-11	8.037635356845739
ENSG00000170540	1.2026406710763508e-11	8.807512801895154
ENSG00000266258	1.2288236309758675e-11	2.583059281289065
ENSG00000260093	1.2387856742049884e-11	3.585781036136215
ENSG00000150281	1.2657399252918473e-11	5.750118203124515
ENSG00000187243	1.2657399252918473e-11	4.209725812527675
ENSG00000189343	1.2657399252918608e-11	8.904875885059452
ENSG00000235673	1.2828775031004164e-11	5.012531528072587
ENSG00000125648	1.2932690490189179e-11	8.858719926637214
ENSG00000068308	1.3037431219024575e-11	8.858719926637214
ENSG00000177932	1.3037431219024575e-11	5.9122091551534055
ENSG00000215595	1.3320823445440208e-11	6.24350955605228
ENSG00000101849	1.3610253487987891e-11	8.777584024000298
ENSG00000271147	1.3720372000082177e-11	8.001784297939638
ENSG00000104738	1.3720372000082177e-11	8.721246422558476
ENSG00000139239	1.401831018652443e-11	8.17839231493931
ENSG00000258422	1.401831018652443e-11	4.468410571584538
ENSG00000155130	1.401831018652443e-11	8.921103065586836
ENSG00000167114	1.4207733319464142e-11	8.763882426632826
ENSG00000270093	1.4322589482004498e-11	4.888660536269011
ENSG00000257241	1.4438355914531033e-11	3.232300703226378
ENSG00000260618	1.4633342001182567e-11	8.430529764277642
ENSG00000118308	1.4751570500900415e-11	8.908932680191299
ENSG00000142279	1.4870735434837e-11	5.596649460357674
ENSG00000233560	1.4990844065418833e-11	5.070676413590943
ENSG00000129474	1.5193142119834847e-11	6.612393902392102
ENSG00000109466	1.5193142119834902e-11	8.549047937792592
ENSG00000172661	1.5315803200115323e-11	8.641104891109538
ENSG00000107902	1.5315803200115323e-11	8.460001011768474
ENSG00000187742	1.5522399379555075e-11	8.88864870453207
ENSG00000262468	1.5522399379555075e-11	7.993160780620884
ENSG00000179862	1.5522399379555075e-11	6.549430242740672
ENSG00000137806	1.6115513976496267e-11	8.761356843472914
ENSG00000188971	1.6115513976496267e-11	8.607656158866794
ENSG00000231007	1.6115513976496267e-11	6.255960286347481
ENSG00000118985	1.6464353744710162e-11	8.933273450982373
ENSG00000272094	1.659706828494356e-11	5.946183354947605
ENSG00000251192	1.659706828494356e-11	7.87548680806846
ENSG00000197969	1.6820593512177297e-11	8.904875885059452
ENSG00000167992	1.6956122497947674e-11	7.188149778857043
ENSG00000205138	1.6956122497947674e-11	8.50156333427491
ENSG00000105722	1.7092721898530204e-11	8.700962446899247
ENSG00000227372	1.7462283249665262e-11	8.68879206150371
ENSG00000119737	1.7462283249665262e-11	7.242823007415462
ENSG00000150938	1.7839674667464314e-11	7.769830587724289
ENSG00000206561	1.7839674667464314e-11	8.265247931710979
ENSG00000241978	1.7983248173951872e-11	6.244463362006999
ENSG00000162607	1.8079592519923267e-11	8.78010960716021
ENSG00000260144	1.8079592519923267e-11	6.0357846429120325
ENSG00000271734	1.9173352361175987e-11	4.093890583644112
ENSG00000207146	1.9327439613933193e-11	3.8139389747843984
ENSG00000247982	1.9327439613933193e-11	8.191151937769845
ENSG00000242715	1.9482740589187582e-11	6.265592243346967
ENSG00000148384	1.9744298159770918e-11	8.792279992555747
ENSG00000184164	1.9902881674029466e-11	8.903344673087517
ENSG00000173581	2.0495108568623118e-11	8.518864196370206
ENSG00000244247	2.0769980395426594e-11	3.674253259258524
ENSG00000186187	2.121730889081511e-11	7.498456047213837
ENSG00000189143	2.1387480334886943e-11	5.669638516100418
ENSG00000158321	2.1387480334886943e-11	6.161993007050137
ENSG00000271086	2.1387480334887095e-11	4.6508676205176185
ENSG00000183617	2.1387480334887095e-11	8.770464804924583
ENSG00000270110	2.1558989396469945e-11	5.5126510708817245
ENSG00000197816	2.15589893964701e-11	8.19234887583431
ENSG00000260990	2.167407697079181e-11	5.514989414961107
ENSG00000248544	2.2022964869898323e-11	6.324255214537502
ENSG00000132640	2.2676946475326845e-11	8.879003902296445
ENSG00000271553	2.2676946475326845e-11	7.079460511259733
ENSG00000189056	2.316448765805353e-11	8.34514885086018
ENSG00000221817	2.316448765805353e-11	8.462526594928388
ENSG00000065183	2.316448765805353e-11	8.789754409395835
ENSG00000107518	2.3349951892525535e-11	4.9366483971495505
ENSG00000176248	2.33499518925257e-11	8.858719926637214
ENSG00000241556	2.4170589729619344e-11	6.3911571601475075
ENSG00000273230	2.4170589729619344e-11	7.599899619705444
ENSG00000118181	2.4363945121350284e-11	8.941387041246065
ENSG00000144026	2.4558816266493265e-11	8.664451290712634
ENSG00000163961	2.4558816266493352e-11	8.767939221764673
ENSG00000144485	2.4887001474637904e-11	7.760059760952958
ENSG00000243056	2.508597172056995e-11	5.6341572973057295
ENSG00000213293	2.5624212455723626e-11	3.782853537714707
ENSG00000233217	2.5828957060215933e-11	4.034622656327023
ENSG00000115966	2.5828957060215933e-11	8.816620763346823
ENSG00000212978	2.5828957060215933e-11	8.148260970167962
ENSG00000021826	2.6035304751443896e-11	7.983902983789958
ENSG00000272121	2.6035304751443896e-11	7.0540775564747715
ENSG00000236772	2.6173766544966574e-11	4.380018160950283
ENSG00000273008	2.6948304178286607e-11	6.557444243086762
ENSG00000101310	2.716341138278584e-11	8.880535114268378
ENSG00000230629	2.7525668532655496e-11	7.639643287136342
ENSG00000155974	2.7745290946366585e-11	8.597474515847212
ENSG00000145626	2.833938070737805e-11	3.6153847770982703
ENSG00000108828	2.8339380707378254e-11	8.819683187290691
ENSG00000198000	2.8565363310772034e-11	8.876478319136533
ENSG00000233086	2.8793111571814458e-11	6.644377193082457
ENSG00000169184	2.8945931329205435e-11	8.068506109277532
ENSG00000167797	2.917665240242454e-11	8.86277672176906
ENSG00000035403	2.917665240242454e-11	8.549329815049019
ENSG00000179178	2.9643513964459655e-11	7.121439793832816
ENSG00000268061	2.98007552449006e-11	7.568439629838654
ENSG00000169189	3.0038150819499716e-11	8.6862664783438
ENSG00000261645	3.0038150819499716e-11	7.40842280292082
ENSG00000111452	3.02773992721542e-11	7.070068452714829
ENSG00000235609	3.068030268301934e-11	5.976486797719211
ENSG00000204186	3.068030268301934e-11	8.826265565582448
ENSG00000267193	3.092456161435622e-11	3.704981889218665
ENSG00000040341	3.092456161435633e-11	8.695374439795467
ENSG00000181026	3.117072582963622e-11	8.887117492560137
ENSG00000158089	3.1170725829636776e-11	5.935162286121052
ENSG00000174514	3.13359009744086e-11	7.020887537800753
ENSG00000171530	3.183658939443402e-11	8.827796777554383
ENSG00000256917	3.22598110116373e-11	5.337451541835599
ENSG00000232519	3.2774958229555984e-11	4.351138359822507
ENSG00000105339	3.365150445999928e-11	8.933273450982373
ENSG00000204131	3.3740412176012295e-11	6.291980505247755
ENSG00000156017	3.418841466245198e-11	8.816620763346823
ENSG00000236133	3.491736963765081e-11	4.124188047263814
ENSG00000196152	3.5194635685417433e-11	8.358299256215904
ENSG00000255495	3.547405860147061e-11	4.473990253789328
ENSG00000136938	3.5474058601471113e-11	8.879003902296445
ENSG00000101444	3.5474058601471113e-11	8.879003902296445
ENSG00000120306	3.5474058601471113e-11	8.656337700448944
ENSG00000155761	3.5944601142983934e-11	6.630494322195419
ENSG00000249258	3.651732910235179e-11	2.6342710959252678
ENSG00000102007	3.651732910235179e-11	8.896762294795762
ENSG00000175505	3.671021799807422e-11	7.3734843177508615
ENSG00000172379	3.700142444831822e-11	8.421605906507988
ENSG00000131153	3.729489381531988e-11	7.981042791876387
ENSG00000141447	3.778908491477887e-11	8.220185571931623
ENSG00000145431	3.8390588070990604e-11	6.791321679677748
ENSG00000150625	3.859316595721762e-11	6.417643157506036
ENSG00000104626	3.889899790050465e-11	8.401929631478229
ENSG00000115977	3.9207203897755236e-11	8.257873749107738
ENSG00000273032	3.972620526252555e-11	7.224405636669932
ENSG00000268592	4.035789670108393e-11	4.387133573196154
ENSG00000169740	4.057063926957094e-11	8.504705068598714
ENSG00000242169	4.121548055624238e-11	3.7715279759512863
ENSG00000102921	4.209090961110376e-11	8.819146346506736
ENSG00000104447	4.242387011236041e-11	6.8166957733596645
ENSG00000269946	4.242387011236041e-11	4.918212501329382
ENSG00000255031	4.242387011236041e-11	7.925057927536506
ENSG00000143862	4.242387011236041e-11	8.671033669004395
ENSG00000188227	4.332443073571864e-11	5.342986218465399
ENSG00000101695	4.332443073571864e-11	7.277605301292602
ENSG00000101134	4.366694681183225e-11	4.200692335160574
ENSG00000109927	4.389676312285485e-11	8.625414551366113
ENSG00000166483	4.459334442416605e-11	8.45341863347672
ENSG00000224616	4.518209094743174e-11	6.206531305777299
ENSG00000251478	4.518209094743174e-11	2.7928455016952216
ENSG00000167393	4.589864355647021e-11	8.602068151763014
ENSG00000234741	4.6871387063778935e-11	8.900819089927607
ENSG00000163625	4.724134820362607e-11	8.423542252232904
ENSG00000185668	4.824195233904597e-11	3.3332089452475815
ENSG00000080839	4.824195233904597e-11	8.613701696374594
ENSG00000155970	4.900600045776401e-11	5.253175754269273
ENSG00000140297	4.926330754206853e-11	6.1030999046035
ENSG00000232573	4.926330754206853e-11	8.48434178255955
ENSG00000204666	4.926330754206853e-11	5.080830076167412
ENSG00000138640	5.070232794006782e-11	8.884591909400223
ENSG00000112812	5.07023279400689e-11	8.761814373876936
ENSG00000170832	5.07023279400689e-11	8.543204967161282
ENSG00000173171	5.07023279400689e-11	8.517332984398273
ENSG00000229414	5.2182497261587146e-11	2.8541575789224383
ENSG00000134986	5.286921441976137e-11	7.928022577905966
ENSG00000179195	5.370496578392592e-11	8.900819089927607
ENSG00000133195	5.370496578392592e-11	8.696166244106955
ENSG00000273314	5.4411298566632803e-11	6.78124940011635
ENSG00000223393	5.483945719343029e-11	3.2735653259142925
ENSG00000163995	5.483945719343029e-11	5.3153913390661724
ENSG00000144847	5.4839457193431066e-11	8.534803933793986
ENSG00000125652	5.527091516875889e-11	8.850606336373524
ENSG00000213625	5.7179302493238733e-11	8.880535114268378
ENSG00000179057	5.762878141095708e-11	6.152186950865184
ENSG00000228925	5.8081720271967136e-11	6.55680518861065
ENSG00000236305	5.930667119252806e-11	6.0161382010083075
ENSG00000123989	6.05569126477931e-11	8.929216655850528
ENSG00000256248	6.103237727572868e-11	4.271891202286407
ENSG00000141401	6.183295509415046e-11	8.332884803856917
ENSG00000146094	6.18329550941509e-11	8.912989475323146
ENSG00000157404	6.18329550941509e-11	8.76334558584887
ENSG00000122026	6.18329550941509e-11	8.933273450982373
ENSG00000160446	6.280723156662537e-11	8.698973704523292
ENSG00000227838	6.313531904411679e-11	3.1589486165293645
ENSG00000072778	6.313531904411725e-11	8.93733024611422
ENSG00000176236	6.363059953621904e-11	6.134862980822098
ENSG00000065970	6.463260217564682e-11	8.675090464136238
ENSG00000069275	6.463260217564682e-11	8.858719926637214
ENSG00000103174	6.547939439153687e-11	8.507688182162648
ENSG00000095110	6.547939439153687e-11	8.228783606328232
ENSG00000094975	6.685691074784106e-11	8.876478319136533
ENSG00000165912	6.790863238067021e-11	8.044872266570831
ENSG00000013619	6.879742880982631e-11	6.947139539083147
ENSG00000197747	6.933616389990645e-11	8.759825631500979
ENSG00000167202	7.02432497692741e-11	8.842492746109832
ENSG00000164236	7.079306830314856e-11	5.200505062784956
ENSG00000089280	7.079306830314856e-11	8.929216655850528
ENSG00000143401	7.227993633649196e-11	8.856194343477304
ENSG00000136044	7.227993633649196e-11	8.75071767004931
ENSG00000165548	7.227993633649196e-11	8.393260737236107
ENSG00000176894	7.227993633649196e-11	6.212442299396543
ENSG00000225988	7.284535941151708e-11	6.85372785470582
ENSG00000164989	7.322471191512982e-11	7.2325218783246825
ENSG00000269656	7.322471191512982e-11	4.42596837030324
ENSG00000163517	7.37973703404459e-11	7.841887905600266
ENSG00000134709	7.495587376459232e-11	8.797867999659527
ENSG00000184905	7.495587376459232e-11	4.980330987302544
ENSG00000155846	7.593488081643158e-11	8.741530398217707
ENSG00000242083	7.652828326669177e-11	5.299538984363786
ENSG00000185567	7.712622553122198e-11	4.897220718157957
ENSG00000181218	7.8743191895986e-11	5.85517665731925
ENSG00000120709	8.039333629602731e-11	8.880535114268378
ENSG00000248757	8.144181985806131e-11	3.670056788055672
ENSG00000164258	8.207732406228206e-11	8.76334558584887
ENSG00000125485	8.271768274914097e-11	8.59288087993141
ENSG00000240907	8.271768274914097e-11	4.724182125816469
ENSG00000241743	8.314730336578566e-11	1.9311624649366455
ENSG00000131127	8.314730336578566e-11	8.156676354763048
ENSG00000174485	8.336293216909014e-11	8.839430322165963
ENSG00000053918	8.444931546073437e-11	8.508682553350626
ENSG00000254211	8.444931546073526e-11	8.03864819122819
ENSG00000167130	8.55495563567585e-11	8.634522512817782
ENSG00000224858	8.62164243308969e-11	5.597181411748843
ENSG00000106868	8.688838088188944e-11	7.822612652356804
ENSG00000169255	8.688838088188944e-11	6.535004421797212
ENSG00000173578	8.75654639654311e-11	8.631794362781378
ENSG00000222020	8.756546396543204e-11	7.320223156634507
ENSG00000258994	8.801971963000131e-11	5.534060411648802
ENSG00000151229	8.870543203178282e-11	8.469645814004101
ENSG00000008086	8.939637353742913e-11	8.032320776463964
ENSG00000136874	9.055966893988054e-11	8.788223197423902
ENSG00000086730	9.245183525943072e-11	8.81409518018691
ENSG00000137038	9.389630670400371e-11	8.73142806557806
ENSG00000265452	9.660210651584514e-11	5.252727630004173
ENSG00000101577	9.660210651584514e-11	8.571602533084203
ENSG00000115875	9.785710880590114e-11	8.929216655850528
ENSG00000226856	9.861775669595364e-11	5.387324248637899
ENSG00000087008	1.0067456028502117e-10	8.36127680393266
ENSG00000233080	1.0145663855132198e-10	5.082399215540008
ENSG00000135324	1.0145663855132198e-10	3.146619625486915
ENSG00000101052	1.014566385513227e-10	8.5269777866339
ENSG00000184634	1.014566385513227e-10	8.84808075321361
ENSG00000156313	1.0224466317508566e-10	8.263461756211516
ENSG00000120217	1.027733382642063e-10	8.588366554395542
ENSG00000250137	1.0357137183718693e-10	4.692472582812951
ENSG00000226200	1.0437547031512156e-10	8.25481132516387
ENSG00000107014	1.0437547031512341e-10	6.438080777191489
ENSG00000182087	1.0437547031512341e-10	8.925159860718681
ENSG00000184381	1.0572923451006376e-10	8.786691985451967
ENSG00000144036	1.0572923451006376e-10	8.372282730839801
ENSG00000186275	1.0737645154475656e-10	8.187377019894424
ENSG00000171241	1.0961186866129253e-10	8.469108973220145
ENSG00000137106	1.1046184081351316e-10	8.794805575715658
ENSG00000148498	1.1103206953834331e-10	8.140193084978703
ENSG00000116251	1.1189281895452998e-10	8.908932680191299
ENSG00000125650	1.1189281895452998e-10	7.558389693850046
ENSG00000100626	1.1334193709725114e-10	4.77013197150271
ENSG00000257526	1.1422020854520383e-10	3.533712136318846
ENSG00000272324	1.1510514023536352e-10	1.8096341441404427
ENSG00000111602	1.1599678152477996e-10	8.78010960716021
ENSG00000223269	1.174978957490191e-10	2.5876225831869224
ENSG00000118816	1.1749789574901994e-10	8.929216655850528
ENSG00000141665	1.1749789574901994e-10	5.637633045850285
ENSG00000180769	1.184076733259941e-10	5.411109114279082
ENSG00000150867	1.184076733259941e-10	8.818151975318758
ENSG00000182310	1.1932434455024797e-10	5.05099491654496
ENSG00000101940	1.2086758794492236e-10	8.764876797820804
ENSG00000136895	1.2086758794492406e-10	8.460255975296004
ENSG00000233912	1.218028927794649e-10	8.145919490690067
ENSG00000207642	1.2433180765372393e-10	1.7965811946408692
ENSG00000140400	1.259383997232927e-10	8.921103065586836
ENSG00000103740	1.259383997232927e-10	5.753199266915624
ENSG00000107021	1.2691208900973265e-10	8.795342416499613
ENSG00000139219	1.278931448330656e-10	4.638551401404549
ENSG00000252106	1.2954475604032568e-10	2.461033861315375
ENSG00000147437	1.2954475604032568e-10	6.216839700239349
ENSG00000134982	1.2954475604032615e-10	8.784166402292056
ENSG00000136925	1.2954475604032615e-10	8.64363047426945
ENSG00000175643	1.30545723265563e-10	7.563554438852563
ENSG00000160789	1.30545723265563e-10	8.925159860718681
ENSG00000206077	1.3155425863183673e-10	7.885066651151941
ENSG00000178162	1.322308476591826e-10	6.226468861495314
ENSG00000099139	1.342811125515625e-10	6.033315801934574
ENSG00000120860	1.3497142287219674e-10	8.672564880976328
ENSG00000232633	1.3601340479042766e-10	4.975362866170099
ENSG00000137824	1.3601340479042766e-10	8.858719926637214
ENSG00000271943	1.3706325773262653e-10	3.7372557942419506
ENSG00000177337	1.3706325773262653e-10	5.199698389523137
ENSG00000234498	1.3812103979129819e-10	6.28600371770162
ENSG00000226386	1.3812103979129966e-10	4.615811876113371
ENSG00000119403	1.3883066177200191e-10	8.622352127422241
ENSG00000176386	1.3990178925644793e-10	8.202459659008378
ENSG00000233048	1.3990178925644793e-10	3.430079826316704
ENSG00000272727	1.3990178925644793e-10	3.9768771283108486
ENSG00000118307	1.3990178925644992e-10	5.587904024750215
ENSG00000239552	1.4098100282325643e-10	3.2224100513716762
ENSG00000101049	1.409810028232589e-10	6.410198431276905
ENSG00000107959	1.409810028232589e-10	8.861245509797127
ENSG00000049768	1.409810028232589e-10	5.026355635088634
ENSG00000068394	1.4206836211273984e-10	8.569613790708246
ENSG00000104408	1.4612601277340355e-10	8.917046270454989
ENSG00000156222	1.468758549261057e-10	3.562325446082432
ENSG00000185133	1.48007683176454e-10	6.738304739936562
ENSG00000196366	1.48007683176454e-10	5.7696871785332045
ENSG00000100360	1.4800768317645663e-10	8.736479231897881
ENSG00000138650	1.5340340129826714e-10	3.5237042987982177
ENSG00000101443	1.5340340129826714e-10	5.689461825094179
ENSG00000176225	1.5340340129826714e-10	8.644167315053407
ENSG00000144895	1.5418976502323393e-10	8.900819089927607
ENSG00000165359	1.5418976502323504e-10	8.828791148742358
ENSG00000236719	1.5657259761867278e-10	5.6523999222559915
ENSG00000235052	1.5657259761867278e-10	5.275346064102297
ENSG00000185630	1.5657259761867444e-10	5.597039063868518
ENSG00000107984	1.5737485368479835e-10	8.868364728872839
ENSG00000124116	1.585857849291333e-10	3.8403358000718244
ENSG00000266308	1.5980583194680361e-10	3.995723105784832
ENSG00000125462	1.5980583194680361e-10	7.824343516749112
ENSG00000157873	1.5980583194680361e-10	8.86277672176906
ENSG00000251603	1.6310436799986419e-10	5.635974058052001
ENSG00000185112	1.6310436799986768e-10	7.696945548229217
ENSG00000137563	1.6310436799986768e-10	8.806975961111196
ENSG00000198453	1.6310436799986768e-10	7.765540090067415
ENSG00000251417	1.664694938076397e-10	6.711251131417549
ENSG00000006453	1.6774885080090714e-10	6.3013592507018
ENSG00000235779	1.7120768620819068e-10	3.0621442951523234
ENSG00000228510	1.7120768620819068e-10	5.109158377787975
ENSG00000012174	1.712076862081925e-10	8.659400124392812
ENSG00000226329	1.725226584331777e-10	6.52857603121442
ENSG00000166823	1.7384751084085065e-10	7.912992335443051
ENSG00000184863	1.7473627055760153e-10	8.917046270454989
ENSG00000198242	1.7607775133410838e-10	8.917046270454989
ENSG00000272960	1.7607775133410838e-10	6.703035320766569
ENSG00000204682	1.7970448850129796e-10	3.769325179695006
ENSG00000204396	1.7970448850129923e-10	8.725303217690323
ENSG00000227487	1.810832726261958e-10	5.096321582313265
ENSG00000137802	1.86227928428584e-10	8.755768836369135
ENSG00000259362	1.8861342078827036e-10	4.313668404944532
ENSG00000167487	1.9005903861080972e-10	8.177124517029323
ENSG00000171365	1.9151549443323316e-10	8.10746353824412
ENSG00000246523	1.9249252525976584e-10	4.688524442637987
ENSG00000139537	1.9396722105210402e-10	7.622427301268158
ENSG00000168843	1.9396722105210746e-10	6.369214485476406
ENSG00000210196	1.9545296773392582e-10	8.85718871466528
ENSG00000164796	1.9694984618559162e-10	3.2079942035594886
ENSG00000260361	1.9946960237691123e-10	7.4345147825633875
ENSG00000261373	1.9946960237691123e-10	8.278157724766965
ENSG00000073670	2.0099656536510248e-10	6.987558959169222
ENSG00000272870	2.035669522744443e-10	7.255728353658567
ENSG00000033867	2.035669522744443e-10	8.031853451597991
ENSG00000204673	2.0356695227444793e-10	8.777584024000298
ENSG00000242265	2.0512459015138223e-10	6.0017637501681795
ENSG00000214226	2.0669388560955813e-10	7.792434476781596
ENSG00000143514	2.0774660106823263e-10	8.739004815057795
ENSG00000185038	2.0933551547677623e-10	6.549215296861884
ENSG00000170962	2.0933551547677623e-10	7.612665143229347
ENSG00000175602	2.1093631603624262e-10	8.831316731902271
ENSG00000108061	2.1093631603624487e-10	8.767939221764673
ENSG00000095585	2.196782755958721e-10	8.81508955137489
ENSG00000238063	2.2304705657765745e-10	5.2572868246981415
ENSG00000124222	2.2304705657765745e-10	8.868364728872839
ENSG00000272717	2.2589293177410475e-10	6.069382611378849
ENSG00000183386	2.2589293177410475e-10	6.6429943989372005
ENSG00000185339	2.2935489081141355e-10	8.728902482418148
ENSG00000118162	2.3052036888586458e-10	8.352913815988614
ENSG00000095002	2.3227945550648667e-10	8.616561553441972
ENSG00000101868	2.388424859567576e-10	8.558437776500687
ENSG00000225938	2.388424859567576e-10	2.696187794521675
ENSG00000125743	2.388424859567576e-10	8.876478319136533
ENSG00000166946	2.400550977926933e-10	8.900819089927607
ENSG00000182179	2.4188531413379026e-10	8.904875885059452
ENSG00000272795	2.4372917651737726e-10	3.518086295146542
ENSG00000148730	2.4372917651737726e-10	8.850606336373524
ENSG00000182196	2.4372917651737726e-10	6.22994710716886
ENSG00000107864	2.4372917651737726e-10	8.579716123347895
ENSG00000072422	2.4558678429063656e-10	7.274302014793976
ENSG00000119969	2.5060836784402317e-10	8.324313683189203
ENSG00000135677	2.5060836784402317e-10	8.864307933740994
ENSG00000144645	2.5251723679503633e-10	8.912989475323146
ENSG00000249198	2.537977088443645e-10	2.254046261952195
ENSG00000003393	2.557303325487855e-10	8.689786432691688
ENSG00000149485	2.557303325487855e-10	8.052463367278357
ENSG00000095752	2.57677347415104e-10	6.0915476875694
ENSG00000011451	2.57677347415104e-10	8.872421524004686
ENSG00000169021	2.609546370713984e-10	8.81409518018691
ENSG00000248610	2.6494122521022516e-10	6.843538659260144
ENSG00000268362	2.6830883034338933e-10	6.434435964805651
ENSG00000124313	2.703494498454282e-10	8.631460088873913
ENSG00000147536	2.703494498454282e-10	7.37769128310816
ENSG00000073060	2.7378426092696725e-10	8.72584005847428
ENSG00000102145	2.7378426092696725e-10	5.269987032632787
ENSG00000137040	2.75865594712453e-10	8.860251138609149
ENSG00000102057	2.7586559471245596e-10	7.585820137160077
ENSG00000229809	2.7586559471245596e-10	8.480284987427703
ENSG00000185615	2.7586559471245596e-10	5.451876440412683
ENSG00000167552	2.7936892079020593e-10	8.327173540256581
ENSG00000005379	2.8149176170325495e-10	8.420479828289036
ENSG00000148341	2.836303752554492e-10	8.925159860718681
ENSG00000272129	2.872300925922412e-10	6.155413937703926
ENSG00000124444	2.8941132804895175e-10	8.431603445845553
ENSG00000241469	2.8941132804895175e-10	2.782523073434827
ENSG00000124098	2.9160875961450426e-10	8.67157050978835
ENSG00000055070	2.938225046908028e-10	8.743598450973597
ENSG00000147475	2.975486535636828e-10	8.781640819132145
ENSG00000166295	3.0360681298783133e-10	8.872421524004686
ENSG00000177239	3.0590958073491515e-10	8.879003902296445
ENSG00000164932	3.059095807349173e-10	8.682209683211953
ENSG00000246089	3.059095807349173e-10	7.941050061611328
ENSG00000243710	3.059095807349173e-10	5.188117692598915
ENSG00000253284	3.059095807349173e-10	2.1586705770687726
ENSG00000134490	3.1450010472185716e-10	8.211999667941923
ENSG00000148175	3.1688362730438577e-10	8.896762294795762
ENSG00000145700	3.208954745119948e-10	7.612744118763089
ENSG00000128928	3.208954745119948e-10	8.880535114268378
ENSG00000149256	3.208954745119948e-10	7.969070744742566
ENSG00000079616	3.2089547451199596e-10	8.810038385055064
ENSG00000078674	3.2089547451199596e-10	8.868364728872839
ENSG00000139722	3.2332637723255224e-10	8.925159860718681
ENSG00000260300	3.2332637723255224e-10	4.144346273737422
ENSG00000213213	3.2332637723255224e-10	7.1132050204924075
ENSG00000162840	3.274179539453168e-10	4.632810331345532
ENSG00000244953	3.274179539453168e-10	4.641502567224708
ENSG00000197119	3.298971558773477e-10	7.948622699124379
ENSG00000261597	3.3407000829475136e-10	8.62566951489364
ENSG00000253986	3.3659844587664343e-10	5.029942671138413
ENSG00000010810	3.3659844587664343e-10	8.383097557411002
ENSG00000198056	3.3659844587664343e-10	8.383713708574891
ENSG00000107863	3.3659844587664343e-10	8.823739982422536
ENSG00000148291	3.3914559185173925e-10	8.36649215685953
ENSG00000255046	3.460304749263529e-10	4.846407825602948
ENSG00000100060	3.4603047492635905e-10	8.873415895192664
ENSG00000257591	3.4603047492635905e-10	4.199093349037865
ENSG00000250567	3.575109189093214e-10	2.1043338603517836
ENSG00000138674	3.584092960367855e-10	8.921103065586836
ENSG00000156535	3.6021267683281145e-10	6.910355546899344
ENSG00000102886	3.6293439395628195e-10	6.6718050727263165
ENSG00000259562	3.6293439395628836e-10	7.504893486281128
ENSG00000154227	3.6293439395628836e-10	5.192274618398493
ENSG00000200959	3.6567621418826426e-10	3.8138540790376343
ENSG00000161914	3.7308712200106834e-10	8.134611769451533
ENSG00000167632	3.7590390125798653e-10	8.720252051370501
ENSG00000154548	3.7590390125798653e-10	6.807035552266705
ENSG00000130720	3.7779329385208966e-10	2.6446372691680944
ENSG00000167196	3.8064480315808363e-10	8.718720839398564
ENSG00000164684	3.8351735075346043e-10	6.611600309353927
ENSG00000272970	3.8351735075346043e-10	4.407575735480511
ENSG00000215086	3.8544414518516854e-10	4.704539914251227
ENSG00000184304	3.864110881214939e-10	6.144452518470476
ENSG00000253619	3.883520937500954e-10	4.588973559081713
ENSG00000187764	3.883520937500954e-10	8.884591909400223
ENSG00000205832	3.9128148692451367e-10	5.674531576180831
ENSG00000242294	3.9128148692451367e-10	8.672564880976328
ENSG00000241352	3.9128148692451367e-10	5.517722375962897
ENSG00000168032	4.022085715543536e-10	5.256340237250905
ENSG00000108387	4.022085715543536e-10	6.938039117317917
ENSG00000112218	4.022085715543536e-10	8.160563062594477
ENSG00000268041	4.0727351288796794e-10	7.647304912843189
ENSG00000186310	4.103423508682554e-10	5.79186177373508
ENSG00000125755	4.103423508682554e-10	8.900819089927607
ENSG00000256757	4.1343379066236195e-10	4.276541769545476
ENSG00000221949	4.1343379066236195e-10	6.826742493218926
ENSG00000183688	4.1343379066236195e-10	8.77125660923607
ENSG00000167748	4.1654799471024797e-10	3.8487686215471086
ENSG00000101945	4.217893668221951e-10	8.076487992510248
ENSG00000168589	4.281641595727241e-10	3.789801883224362
ENSG00000172260	4.303099463384336e-10	4.995913739160821
ENSG00000147852	4.303099463384336e-10	7.032111908473803
ENSG00000170271	4.3354835046281785e-10	7.684248116511679
ENSG00000122406	4.3354835046281785e-10	8.941387041246065
ENSG00000196754	4.33548350462824e-10	3.9460812134224605
ENSG00000203666	4.3681057435557584e-10	8.400143455978766
ENSG00000224165	4.3899870786462857e-10	7.001498371028408
ENSG00000100246	4.4562759420553906e-10	8.044543558510544
ENSG00000131966	4.4562759420553906e-10	8.735942391113927
ENSG00000181444	4.4562759420553906e-10	7.982391354046799
ENSG00000161031	4.4562759420553906e-10	5.0992022688209016
ENSG00000171097	4.4562759420553906e-10	8.488196010814907
ENSG00000136802	4.546185028242557e-10	8.840961534137898
ENSG00000185483	4.580356050359773e-10	5.731830507033259
ENSG00000119335	4.6378664544771487e-10	8.933273450982373
ENSG00000197256	4.672710856066049e-10	8.52950336979381
ENSG00000270681	4.766885024165591e-10	7.131407043662243
ENSG00000260589	4.766885024165591e-10	5.4044893268116345
ENSG00000163453	4.802676506035394e-10	6.492844981883781
ENSG00000184939	4.826683280652596e-10	8.550781716641017
ENSG00000186193	4.862913513715539e-10	8.26519553505994
ENSG00000196890	4.899409512105912e-10	3.9938472080531677
ENSG00000069493	4.936173177856592e-10	8.461127089987428
ENSG00000033627	4.960831937719369e-10	8.830322360714293
ENSG00000078098	5.035532823818234e-10	6.063099584714316
ENSG00000197191	5.098622436899983e-10	6.439116098874121
ENSG00000149679	5.136846336401666e-10	8.396007350466984
ENSG00000012061	5.136846336401684e-10	8.815626392158844
ENSG00000251286	5.240151188856374e-10	2.316216806830201
ENSG00000188266	5.240151188856374e-10	8.001397627381133
ENSG00000105220	5.345485554021869e-10	8.900819089927607
ENSG00000199933	5.385517088225765e-10	4.206130087970938
ENSG00000125962	5.49370567306373e-10	8.502637015842824
ENSG00000136021	5.534821575763047e-10	8.907401468219364
ENSG00000237292	5.604017309517635e-10	4.161624209982685
ENSG00000116497	5.645939790864146e-10	8.864307933740994
ENSG00000101439	5.645939790864146e-10	8.889643075720047
ENSG00000261251	5.688168701986139e-10	4.948964664099714
ENSG00000072858	5.716492626498641e-10	8.805444749139262
ENSG00000170426	5.759237116703848e-10	3.3299126449147765
ENSG00000164754	5.802293896805509e-10	8.838435950977985
ENSG00000185920	5.80229389680555e-10	8.807512801895154
ENSG00000260177	5.845665192363745e-10	3.0726587400322964
ENSG00000143815	5.845665192363745e-10	8.801387954007417
ENSG00000260475	5.918655701900834e-10	5.861332288517615
ENSG00000146374	5.918655701900834e-10	4.679431489362
ENSG00000143198	5.918655701900834e-10	8.84808075321361
ENSG00000141556	5.96287670361743e-10	8.782635190320123
ENSG00000163519	6.037296860323711e-10	8.039941558939535
ENSG00000245330	6.127799715309386e-10	5.819658283930996
ENSG00000147144	6.158260910093148e-10	8.495852070674577
ENSG00000108239	6.158260910093148e-10	8.513196878886493
ENSG00000154153	6.173546944401358e-10	5.371601596981797
ENSG00000085465	6.250534991725951e-10	8.053593557463994
ENSG00000135502	6.250534991725951e-10	6.00693607540272
ENSG00000128915	6.250534991725951e-10	8.858719926637214
ENSG00000134955	6.250534991725973e-10	7.879642830655209
ENSG00000106571	6.281592198552291e-10	7.304480932765427
ENSG00000088833	6.297177296743919e-10	8.835910367818073
ENSG00000229727	6.375671307234982e-10	5.340376668833309
ENSG00000043039	6.407335896973783e-10	6.670993981752157
ENSG00000123901	6.423225764127998e-10	6.623809954671139
ENSG00000230188	6.45512109697777e-10	4.4404726891936415
ENSG00000042781	6.551738462525691e-10	7.630403618653697
ENSG00000143870	6.551738462525784e-10	8.921103065586836
ENSG00000256287	6.633331101477682e-10	3.2838744141458234
ENSG00000017621	6.732553482874647e-10	7.215623163745115
ENSG00000241288	6.732553482874647e-10	6.002433866553719
ENSG00000069849	6.782707013856452e-10	8.820677558478668
ENSG00000218052	6.867108587164162e-10	7.914151228084269
ENSG00000152578	6.867108587164162e-10	5.853665746859824
ENSG00000134321	6.952536033634779e-10	8.568055665007417
ENSG00000167526	7.056420251509756e-10	8.945443836377912
ENSG00000171444	7.056420251509756e-10	8.896762294795762
ENSG00000088298	7.108929538235702e-10	8.85466313150537
ENSG00000090661	7.144147615710725e-10	8.677950321203618
ENSG00000259420	7.144147615710725e-10	3.600939648956947
ENSG00000135318	7.197294563374342e-10	6.798910716041786
ENSG00000250659	7.250827726326389e-10	7.130138369842983
ENSG00000162836	7.250827726326389e-10	8.676084835324216
ENSG00000115159	7.250827726326389e-10	8.754774465181157
ENSG00000064490	7.250827726326389e-10	8.752706412425267
ENSG00000266088	7.304749841503719e-10	3.1208314164869058
ENSG00000251210	7.340915362972733e-10	2.2393376241226366
ENSG00000171649	7.340915362972785e-10	7.7566246828321805
ENSG00000261435	7.340915362972785e-10	5.024770741086328
ENSG00000259891	7.395491865266505e-10	6.969533375487465
ENSG00000147044	7.542974515401416e-10	8.640568050325582
ENSG00000130713	7.599018051234746e-10	8.819683187290691
ENSG00000268584	7.693329208795404e-10	6.468654346880022
ENSG00000116977	7.750463763412104e-10	8.74612403413351
ENSG00000227630	7.808012767463075e-10	2.882377542010415
ENSG00000180332	7.904856744153962e-10	3.5092911631613215
ENSG00000197992	7.963525333281135e-10	4.431030652369086
ENSG00000130669	7.963525333281163e-10	8.41078262940237
ENSG00000144460	7.963525333281163e-10	6.378809722981039
ENSG00000172403	8.022619219646845e-10	7.050827898884249
ENSG00000187091	8.12206230939791e-10	8.590892137555453
ENSG00000128944	8.182305074615641e-10	8.490924160851307
ENSG00000223807	8.283681029606192e-10	3.359535229906543
ENSG00000132824	8.574105472483978e-10	8.892705499663915
ENSG00000235269	8.574105472483978e-10	3.343641465776341
ENSG00000125089	8.680219987554311e-10	8.706550454003029
ENSG00000102931	8.744503315759101e-10	8.723314475314366
ENSG00000272102	8.744503315759163e-10	5.4336111472558075
ENSG00000070061	8.809251583531963e-10	8.88864870453207
ENSG00000173273	8.874468069350885e-10	8.794603008839166
ENSG00000121101	8.984211672774208e-10	7.905057283014197
ENSG00000178722	8.984211672774208e-10	5.377614657819449
ENSG00000101558	9.050692939695457e-10	8.880535114268378
ENSG00000176101	9.050692939695553e-10	8.801387954007417
ENSG00000255020	9.117654639329452e-10	3.6382718222816073
ENSG00000250889	9.16256435000149e-10	5.4356438734696315
ENSG00000198429	9.230334303902783e-10	8.253129942966483
ENSG00000164647	9.29859376810358e-10	6.026658063826461
ENSG00000160753	9.413456715190088e-10	8.5330233241417
ENSG00000089060	9.600125913039605e-10	8.564280747131997
ENSG00000187735	9.600125913039605e-10	8.876478319136533
ENSG00000183444	9.671054893143454e-10	7.923927737350871
ENSG00000158828	9.671054893143454e-10	8.496512167955087
ENSG00000169230	9.671054893143454e-10	8.767402380980716
ENSG00000232472	9.742495616849883e-10	8.3443426953209
ENSG00000130717	9.790408844347485e-10	8.726834429662258
ENSG00000196081	9.984373684938397e-10	6.589620928420585
ENSG00000131171	1.0058073872115731e-09	8.856194343477304
ENSG00000248780	1.0207071656475223e-09	2.7377889857150195
ENSG00000132704	1.0207071656475223e-09	8.88306069742829
ENSG00000227611	1.0332881289828303e-09	3.8491241714392213
ENSG00000205955	1.0409092658433965e-09	3.116870663215193
ENSG00000163584	1.0409092658434074e-09	8.872421524004686
ENSG00000135519	1.0693259558607393e-09	6.363135984515217
ENSG00000136816	1.077206545384114e-09	8.762351214660892
ENSG00000213967	1.0824917511270017e-09	6.108940181457111
ENSG00000241278	1.0824917511270017e-09	3.833605886333659
ENSG00000166965	1.0904670731045305e-09	8.685729637559842
ENSG00000108679	1.0904670731045305e-09	8.750972633576842
ENSG00000167112	1.1038869668640832e-09	8.733953648737971
ENSG00000072849	1.1120161744063549e-09	8.88864870453207
ENSG00000140263	1.1202038320916623e-09	8.318778072736464
ENSG00000139187	1.120203832091674e-09	6.307931094341995
ENSG00000008294	1.120203832091674e-09	8.84808075321361
ENSG00000090238	1.1339809312136275e-09	8.82067755847867
ENSG00000119669	1.142326466055702e-09	8.668508085844481
ENSG00000089159	1.142326466055702e-09	8.689786432691688
ENSG00000137310	1.142326466055702e-09	8.699431234927314
ENSG00000180098	1.142326466055702e-09	8.564025783604468
ENSG00000105656	1.150731966628063e-09	8.807512801895154
ENSG00000116957	1.1563691552277589e-09	8.627940134526023
ENSG00000144426	1.173443003249325e-09	8.50462575821878
ENSG00000162998	1.1820719927373557e-09	8.904875885059452
ENSG00000141294	1.1820719927373683e-09	6.567402645583284
ENSG00000073150	1.1820719927373683e-09	6.155897522306178
ENSG00000185008	1.1820719927373683e-09	3.1116355696437408
ENSG00000205763	1.18785904238504e-09	7.196000739246892
ENSG00000117697	1.1965915225454962e-09	8.668508085844481
ENSG00000123595	1.1965915225454962e-09	8.759825631500979
ENSG00000133138	1.1965915225454962e-09	7.309402326844475
ENSG00000267166	1.205386676779304e-09	7.038616977589473
ENSG00000169241	1.2053866767793125e-09	8.853131919533435
ENSG00000170502	1.2112851482208375e-09	8.73727103620937
ENSG00000165802	1.2142449434554428e-09	8.77452160005643
ENSG00000076685	1.2142449434554428e-09	8.70907603716294
ENSG00000255224	1.229150171209568e-09	6.502370570713267
ENSG00000262155	1.2472723814632499e-09	4.672635279773187
ENSG00000267381	1.262573286957636e-09	4.100905659611999
ENSG00000262165	1.262573286957636e-09	3.3166818727025875
ENSG00000103160	1.2780574127358557e-09	8.630465717685935
ENSG00000213096	1.2874367222163578e-09	7.930570846179996
ENSG00000138279	1.2874367222163578e-09	8.868364728872839
ENSG00000263874	1.296883226029545e-09	7.179924063791152
ENSG00000138326	1.3127779952974173e-09	8.933273450982373
ENSG00000165175	1.332102906597225e-09	8.579513556471404
ENSG00000137634	1.3321029065972297e-09	8.790748780583813
ENSG00000163875	1.3484189261598713e-09	8.758294419529046
ENSG00000164978	1.3484189261598713e-09	8.694916909391447
ENSG00000069712	1.358302019744302e-09	7.117477731342328
ENSG00000125122	1.3850039653807443e-09	6.6487862488950356
ENSG00000225342	1.3850039653807443e-09	6.536961656442924
ENSG00000008869	1.3951487447432425e-09	8.864307933740994
ENSG00000249734	1.4019521959419828e-09	3.148882272486255
ENSG00000184305	1.4019521959420029e-09	8.067490695285152
ENSG00000241644	1.4225574691363277e-09	6.419483573244353
ENSG00000077264	1.4329706822271009e-09	5.024180446210749
ENSG00000111450	1.4504916318239788e-09	8.618295332290398
ENSG00000260782	1.4611044042189508e-09	3.852020781030892
ENSG00000263331	1.4611044042189613e-09	5.999686266063393
ENSG00000206549	1.4682216597066442e-09	6.44327443201303
ENSG00000176393	1.4897771005847634e-09	8.76334558584887
ENSG00000188986	1.500670362874829e-09	8.84808075321361
ENSG00000114013	1.507975694767244e-09	8.670039297816416
ENSG00000205143	1.5189988281073706e-09	5.170419353305512
ENSG00000213761	1.5189988281073706e-09	4.291888993253486
ENSG00000198856	1.5189988281073706e-09	8.88864870453207
ENSG00000101057	1.5301006069661312e-09	8.700962446899247
ENSG00000271420	1.5301006069661312e-09	2.5498520327953242
ENSG00000236830	1.541281577990325e-09	4.315512835349982
ENSG00000157870	1.541281577990325e-09	8.371745890055845
ENSG00000169567	1.548779825940895e-09	8.919571853614903
ENSG00000104369	1.55254229152037e-09	3.6042232899636613
ENSG00000272476	1.5600940087213448e-09	7.28130410793736
ENSG00000185386	1.5600940087213504e-09	8.628934505714
ENSG00000187866	1.5600940087213504e-09	8.82067755847867
ENSG00000214160	1.571488859516091e-09	8.85466313150537
ENSG00000251108	1.571488859516091e-09	2.616014730844362
ENSG00000234215	1.5829649386343564e-09	1.9818625782616694
ENSG00000172348	1.5829649386343564e-09	5.277076344899699
ENSG00000107036	1.590661063300731e-09	8.912989475323146
ENSG00000142937	1.613969234497283e-09	8.93733024611422
ENSG00000095066	1.613969234497283e-09	8.789754409395835
ENSG00000139626	1.6139692344972944e-09	8.921103065586836
ENSG00000120802	1.6139692344972944e-09	8.855657502693346
ENSG00000243574	1.6336470919412021e-09	5.6645896407293375
ENSG00000137055	1.6336470919412021e-09	8.717189627426633
ENSG00000176058	1.6455660090856328e-09	8.417954245129122
ENSG00000104131	1.6455660090856328e-09	8.884591909400223
ENSG00000101400	1.6455660090856328e-09	8.440306273544243
ENSG00000092841	1.6455660090856328e-09	8.912989475323146
ENSG00000108405	1.6455660090856328e-09	8.921103065586836
ENSG00000010404	1.653559065279959e-09	8.904875885059452
ENSG00000226337	1.6575697920638578e-09	4.88594409020146
ENSG00000196172	1.677766288326023e-09	7.104178942335466
ENSG00000171631	1.6777662883260347e-09	7.941686129850186
ENSG00000152760	1.6899992687546976e-09	5.196174081704534
ENSG00000051108	1.7230477370185415e-09	8.945443836377912
ENSG00000108306	1.7356028380200443e-09	8.312195694444705
ENSG00000173320	1.7356028380200443e-09	6.7294287446801375
ENSG00000106004	1.744022464895498e-09	6.835601264877136
ENSG00000211933	1.7567267020422235e-09	8.44374135166502
ENSG00000183291	1.7567267020422485e-09	8.908932680191299
ENSG00000132475	1.7567267020422485e-09	8.941387041246065
ENSG00000157680	1.7695212478030636e-09	8.422292917517392
ENSG00000118898	1.769521247803095e-09	6.71852340016574
ENSG00000249487	1.7781014250462199e-09	2.913768208139004
ENSG00000087128	1.782406727477455e-09	6.718415172381803
ENSG00000174446	1.7910478767950548e-09	8.683740895183888
ENSG00000247373	1.839310041194344e-09	7.547377866249534
ENSG00000031823	1.8526912373090953e-09	8.786691985451967
ENSG00000240616	1.8888406230925137e-09	7.128101883845753
ENSG00000131373	1.8888406230925137e-09	8.66598250268457
ENSG00000166104	1.8888406230925137e-09	5.708896750201573
ENSG00000171428	1.9025733499215603e-09	7.824784044534282
ENSG00000146828	1.9117825835351537e-09	8.80291916597935
ENSG00000267390	1.9117825835351877e-09	6.891869142514082
ENSG00000238001	1.925678055602324e-09	2.914812118371107
ENSG00000176387	1.925678055602324e-09	5.812543205030665
ENSG00000174915	1.939672074989897e-09	8.687260849531777
ENSG00000198732	1.939672074989897e-09	8.874947107164598
ENSG00000025039	1.967958482995547e-09	8.900819089927607
ENSG00000272667	1.9918376558609387e-09	6.657417547055823
ENSG00000147174	1.9918376558609387e-09	8.13965736992418
ENSG00000153048	1.9918376558609387e-09	8.51506236476589
ENSG00000269620	2.0851844052683276e-09	3.8604011170095704
ENSG00000143947	2.0851844052683495e-09	8.93733024611422
ENSG00000188242	2.1104504581632184e-09	8.436988886072843
ENSG00000145808	2.1257532246979015e-09	4.405218481283971
ENSG00000069011	2.1411642467392426e-09	5.567730104146929
ENSG00000156650	2.1411642467392426e-09	8.816620763346823
ENSG00000269970	2.1411642467392426e-09	2.8556607318335763
ENSG00000267480	2.151498771448889e-09	4.02116965990541
ENSG00000187231	2.151498771448889e-09	8.394555448874984
ENSG00000177189	2.1566842700387e-09	8.822208770450603
ENSG00000153446	2.1670918790236704e-09	3.7967040628879998
ENSG00000230646	2.1827952418837254e-09	3.221710791502739
ENSG00000095303	2.225215691290687e-09	8.1707971022651
ENSG00000155660	2.241329857069268e-09	8.93733024611422
ENSG00000256166	2.241329857069268e-09	5.143668735674737
ENSG00000163682	2.2575578644578643e-09	8.93733024611422
ENSG00000136867	2.2848596541446218e-09	6.5743613490796715
ENSG00000237301	2.3013950819577884e-09	5.244621995692288
ENSG00000066697	2.3292139437416843e-09	8.569076949924291
ENSG00000138286	2.3744079267426392e-09	8.666976873872548
ENSG00000140876	2.380116983193574e-09	5.960576541022651
ENSG00000196998	2.391575303117159e-09	8.778578395188276
ENSG00000228350	2.391575303117167e-09	4.367112784412367
ENSG00000124422	2.4088637604328964e-09	8.907401468219364
ENSG00000181192	2.4088637604328964e-09	8.812563968214976
ENSG00000149346	2.426274130147085e-09	7.242894651449083
ENSG00000151012	2.4379491855059382e-09	8.614493500686082
ENSG00000168702	2.455564605314347e-09	3.4231213378925833
ENSG00000147454	2.455564605314347e-09	8.683740895183888
ENSG00000214189	2.455564605314347e-09	4.551466044853426
ENSG00000231081	2.473304181954008e-09	4.0857734043485765
ENSG00000254966	2.5031483636519057e-09	5.042947836285936
ENSG00000106588	2.5031483636519057e-09	8.036254315099255
ENSG00000115266	2.521223205802792e-09	7.9850202766282985
ENSG00000147027	2.521223205802792e-09	4.81059752804537
ENSG00000233791	2.521223205802792e-09	6.770564849769377
ENSG00000243224	2.521223205802792e-09	6.499465231873679
ENSG00000147485	2.521223205802792e-09	7.279027922457802
ENSG00000250831	2.5394253565386753e-09	7.056752200643721
ENSG00000108839	2.570047556066801e-09	6.593756923979406
ENSG00000197558	2.570047556066801e-09	6.9931175895822735
ENSG00000109680	2.570047556066801e-09	7.629951654096853
ENSG00000165678	2.570047556066801e-09	8.900819089927607
ENSG00000138629	2.570047556066801e-09	8.850606336373524
ENSG00000215067	2.570047556066801e-09	7.433780605903924
ENSG00000221562	2.5885934800394435e-09	2.657574911508268
ENSG00000165124	2.5885934800394435e-09	5.242502903796803
ENSG00000226237	2.607269942026144e-09	7.113891696655621
ENSG00000101003	2.619793879275272e-09	7.950369040473907
ENSG00000267127	2.638689895283424e-09	5.216512897673526
ENSG00000182150	2.6577188478256042e-09	8.613244165970574
ENSG00000254876	2.6577188478256042e-09	6.22359734213671
ENSG00000172292	2.657718847825623e-09	7.971303318951694
ENSG00000182319	2.657718847825623e-09	7.0205423392935495
ENSG00000117411	2.689731658783348e-09	8.74658156453753
ENSG00000258847	2.689731658783348e-09	3.891119228067071
ENSG00000154479	2.689731658783348e-09	6.282021737092055
ENSG00000223725	2.7091195762444954e-09	5.398640018067211
ENSG00000089876	2.741736131349006e-09	8.671033669004395
ENSG00000139112	2.741736131349006e-09	8.864307933740994
ENSG00000237316	2.7417361313490253e-09	2.4559802209522954
ENSG00000164175	2.7813818816368724e-09	4.480671986851346
ENSG00000168216	2.781381881636902e-09	8.856194343477304
ENSG00000163132	2.8148467175743143e-09	5.521603162877711
ENSG00000085382	2.8148467175743143e-09	8.256879377919757
ENSG00000237214	2.8148467175743143e-09	6.918421914435962
ENSG00000186086	2.889857789128153e-09	7.507084691318418
ENSG00000160791	2.889857789128153e-09	7.262794050353808
ENSG00000067248	2.889857789128153e-09	8.792279992555747
ENSG00000165322	2.9315910912787603e-09	8.7542376243972
ENSG00000227910	2.9315910912787603e-09	2.0049975263522657
ENSG00000122882	2.966817409720542e-09	8.719257680182523
ENSG00000248319	3.0024564787248684e-09	2.878543866964029
ENSG00000154545	3.009634235864279e-09	2.930150659000526
ENSG00000146083	3.02403999619977e-09	8.868364728872839
ENSG00000171496	3.02403999619977e-09	3.683704640595615
ENSG00000180182	3.0240399961998237e-09	8.777584024000298
ENSG00000141664	3.0240399961998237e-09	8.157547469454471
ENSG00000273281	3.045774822888698e-09	6.947889371117273
ENSG00000053501	3.045774822888698e-09	8.71466404426672
ENSG00000130311	3.0676619912089097e-09	8.740536027029728
ENSG00000081721	3.1044819678245335e-09	8.743598450973597
ENSG00000134508	3.126780480028371e-09	8.495033352634193
ENSG00000132792	3.126780480028371e-09	8.65480648847701
ENSG00000124198	3.164292272574889e-09	8.908932680191299
ENSG00000175106	3.164292272574889e-09	8.397872836346385
ENSG00000169016	3.1870096503468534e-09	8.651744064533142
ENSG00000260296	3.1870096503468534e-09	7.3099709886156035
ENSG00000072274	3.2098860690669614e-09	8.900819089927607
ENSG00000228413	3.2098860690669614e-09	4.732519350644258
ENSG00000176834	3.2098860690669957e-09	7.025890536084314
ENSG00000177051	3.248369804314212e-09	8.806975961111196
ENSG00000227895	3.2716756493740214e-09	5.285729968835361
ENSG00000143498	3.2716756493740214e-09	8.273361521974673
ENSG00000268358	3.310881604290914e-09	7.071922142049442
ENSG00000145741	3.310881604290914e-09	8.925159860718681
ENSG00000224611	3.33462471820165e-09	3.20394094109133
ENSG00000115380	3.33462471820165e-09	8.03225870199906
ENSG00000168758	3.3585338581263902e-09	8.153443843518762
ENSG00000055732	3.3826101538598264e-09	3.3387877314128174
ENSG00000247853	3.4231118630197335e-09	6.750228360811016
ENSG00000187741	3.4231118630197335e-09	8.549250504669082
ENSG00000136379	3.4231118630197335e-09	8.316939500585958
ENSG00000179029	3.439444629985057e-09	8.621815286638286
ENSG00000136997	3.488900243618165e-09	8.895231082823827
ENSG00000162073	3.4889002436181774e-09	7.2592241623167135
ENSG00000176208	3.4889002436181774e-09	8.256781604345347
ENSG00000107018	3.513887428278657e-09	4.623764489223922
ENSG00000159267	3.530642415301049e-09	8.788223197423902
ENSG00000234751	3.5306424153011118e-09	4.207869354036624
ENSG00000139160	3.55592106900695e-09	7.867982372314734
ENSG00000248300	3.55592106900695e-09	2.365992014931319
ENSG00000270041	3.55592106900695e-09	6.492317288714291
ENSG00000096093	3.5813761896433095e-09	8.670039297816416
ENSG00000151117	3.5813761896433347e-09	7.791948578768188
ENSG00000230067	3.624196798790512e-09	4.736548343566433
ENSG00000254369	3.6501283797965242e-09	4.9564168629909835
ENSG00000234776	3.6501283797965242e-09	4.736900155620157
ENSG00000244558	3.6501283797965242e-09	4.638263656769993
ENSG00000234361	3.6762408618125585e-09	2.258631227112587
ENSG00000116918	3.720167006248233e-09	8.680141630456063
ENSG00000142765	3.746767916263295e-09	8.912989475323146
ENSG00000177119	3.773554269465606e-09	8.763882426632826
ENSG00000164615	3.773554269465673e-09	8.818151975318758
ENSG00000119414	3.791515483090276e-09	8.880535114268378
ENSG00000270504	3.800527323725438e-09	4.555566300082725
ENSG00000155545	3.81861370762623e-09	8.796336787687592
ENSG00000169084	3.845900748100617e-09	8.479088049363234
ENSG00000074964	3.873377884586517e-09	6.034428461227548
ENSG00000242299	3.919599051100941e-09	8.493986584795175
ENSG00000213315	3.947589432650701e-09	6.479963754022278
ENSG00000137877	4.023186697914436e-09	8.317273774493424
ENSG00000224215	4.051898049960575e-09	2.894023282496052
ENSG00000226360	4.051898049960575e-09	7.400024848328802
ENSG00000090487	4.051898049960575e-09	8.86277672176906
ENSG00000244061	4.071149836993467e-09	5.4893311743011095
ENSG00000164032	4.10019484638199e-09	8.908932680191299
ENSG00000101974	4.10019484638199e-09	8.772990388084494
ENSG00000273403	4.129441858007906e-09	2.886965030478685
ENSG00000227373	4.129441858007906e-09	5.486962834319837
ENSG00000188878	4.129441858007906e-09	8.090268900257653
ENSG00000122359	4.129441858007906e-09	8.876478319136533
ENSG00000103544	4.1588922386342495e-09	8.77452160005643
ENSG00000105767	4.178639487502029e-09	7.706496805505208
ENSG00000232412	4.208431878115509e-09	4.643758412875804
ENSG00000172594	4.319452813326316e-09	7.483223237874431
ENSG00000101353	4.35022352077339e-09	7.926518279662925
ENSG00000242712	4.370855942325313e-09	5.221565434433504
ENSG00000160783	4.4019835674955516e-09	8.410043221741923
ENSG00000169679	4.433327273329841e-09	8.664908821116658
ENSG00000079841	4.433327273329841e-09	7.320801113670141
ENSG00000157978	4.433327273329841e-09	8.86530230492897
ENSG00000248787	4.433327273329841e-09	4.108471430381734
ENSG00000216109	4.464888518951003e-09	4.422450040203813
ENSG00000143811	4.486050929683137e-09	8.834379155846138
ENSG00000164023	4.5179780101077334e-09	5.254025170139102
ENSG00000164466	4.517978010107766e-09	8.838435950977985
ENSG00000158301	4.550126568223245e-09	7.826335173581184
ENSG00000143368	4.550126568223245e-09	8.79381120452768
ENSG00000138964	4.5824980985083486e-09	8.479343012890766
ENSG00000198722	4.636950232806326e-09	8.870890312032751
ENSG00000096092	4.636950232806326e-09	8.606124946894859
ENSG00000178209	4.636950232806326e-09	8.921103065586836
ENSG00000120327	4.72538819444599e-09	7.759933284922967
ENSG00000150477	4.725388194446024e-09	8.065522995713597
ENSG00000136830	4.725388194446024e-09	7.791015389611863
ENSG00000225643	4.725388194446024e-09	6.98110260541317
ENSG00000170043	4.781494627419125e-09	8.73142806557806
ENSG00000261438	4.7927935855604414e-09	3.4211162455903366
ENSG00000090776	4.815469638143859e-09	7.272111605104772
ENSG00000272468	4.8496799344038315e-09	7.603891455685144
ENSG00000104331	4.8496799344038315e-09	8.856194343477304
ENSG00000111726	4.8496799344038315e-09	8.571065692300248
ENSG00000134504	4.90722426069714e-09	8.608192999650749
ENSG00000216866	4.942069761183277e-09	5.802162683695006
ENSG00000104267	4.942069761183329e-09	7.984477869997164
ENSG00000114790	4.977156408997395e-09	5.902114637408608
ENSG00000140688	5.012485827249593e-09	8.858719926637214
ENSG00000138796	5.012485827249593e-09	8.697442492551358
ENSG00000150093	5.012485827249593e-09	8.868364728872839
ENSG00000135299	5.012485827249682e-09	8.44377383124109
ENSG00000161570	5.036174451548868e-09	8.4110375929299
ENSG00000170522	5.036174451548868e-09	7.89586021672064
ENSG00000166173	5.048059649649874e-09	4.081836706048174
ENSG00000183323	5.071912122928866e-09	8.675627304920196
ENSG00000084234	5.071912122928866e-09	8.869359100060818
ENSG00000172738	5.071912122928866e-09	4.753757848680165
ENSG00000176014	5.071912122928866e-09	7.103097080437455
ENSG00000266208	5.144130580192875e-09	6.314036090240762
ENSG00000145476	5.205077439266435e-09	8.679684100052041
ENSG00000163482	5.205077439266435e-09	8.735484860709903
ENSG00000168081	5.304059211196442e-09	8.751175200453332
ENSG00000213846	5.341648374536286e-09	6.841402398049797
ENSG00000198363	5.341648374536324e-09	8.842492746109832
ENSG00000237437	5.36685192920251e-09	6.8280190765095226
ENSG00000204311	5.379497133565263e-09	8.038700587879234
ENSG00000087589	5.4431600183685225e-09	5.975234973730282
ENSG00000226828	5.48170958700294e-09	2.8180094872600505
ENSG00000134375	5.48170958700294e-09	8.868364728872839
ENSG00000257058	5.58581395127261e-09	5.873624595062708
ENSG00000176919	5.625347775346495e-09	6.423686931727742
ENSG00000135486	5.625347775346495e-09	8.929216655850528
ENSG00000205659	5.665154247184453e-09	8.646692898213319
ENSG00000146677	5.691844268496436e-09	7.898938000973639
ENSG00000237595	5.6918442684965375e-09	6.419325995775114
ENSG00000015171	5.6918442684965375e-09	8.852137548345457
ENSG00000102882	5.6918442684965375e-09	8.758294419529046
ENSG00000205549	5.759106604760301e-09	1.9554985846959265
ENSG00000104998	5.759106604760301e-09	8.792279992555747
ENSG00000240087	5.799835174761855e-09	6.044905326535943
ENSG00000068383	5.882136167130046e-09	8.272772284539675
ENSG00000148218	5.951588783697183e-09	8.822208770450603
ENSG00000117625	5.951588783697246e-09	8.821671929666646
ENSG00000245556	5.99364326971042e-09	8.33954649252861
ENSG00000267475	5.99364326971042e-09	6.414756505115454
ENSG00000166068	5.99364326971042e-09	8.615030341470039
ENSG00000229466	6.021840328866656e-09	3.067887619255886
ENSG00000231459	6.064378454480645e-09	2.9080198901790832
ENSG00000104969	6.1937573338474145e-09	8.876478319136533
ENSG00000177971	6.222871378764831e-09	8.796336787687592
ENSG00000078369	6.266792649175091e-09	8.900819089927607
ENSG00000174989	6.266792649175091e-09	8.810038385055064
ENSG00000070886	6.3110159475083835e-09	5.757574271860952
ENSG00000231119	6.3110159475083835e-09	6.454635854511761
ENSG00000151422	6.340666936309497e-09	8.767402380980716
ENSG00000173744	6.47578483146666e-09	8.801387954007417
ENSG00000272711	6.5520584051884285e-09	6.44121060672536
ENSG00000263400	6.5520584051884285e-09	5.546947053674685
ENSG00000146263	6.5520584051884285e-09	8.54606482422866
ENSG00000068650	6.5520584051884285e-09	8.676084835324216
ENSG00000205208	6.598241982646814e-09	8.508479986474136
ENSG00000182551	6.675920419330654e-09	8.876478319136533
ENSG00000196182	6.722954423558177e-09	8.842492746109832
ENSG00000136881	6.722954423558224e-09	4.913130935912994
ENSG00000117691	6.754489637872923e-09	8.846549541241677
ENSG00000160094	6.802062870371716e-09	8.336484068584742
ENSG00000272071	6.80206287037174e-09	3.335986636838667
ENSG00000139344	6.849962519981447e-09	7.790583007283795
ENSG00000185305	6.849962519981447e-09	8.37792313459462
ENSG00000152270	6.898190763898531e-09	7.431649359648833
ENSG00000167522	6.898190763898531e-09	8.896762294795762
ENSG00000111057	6.898190763898531e-09	6.411731654480389
ENSG00000175463	6.930526560432995e-09	8.860251138609149
ENSG00000113734	6.946749793400351e-09	8.256263226755868
ENSG00000196793	7.0284225848668134e-09	4.760777696358759
ENSG00000257027	7.0284225848668134e-09	7.887788900494973
ENSG00000236205	7.11103065588033e-09	2.0381551548881705
ENSG00000115526	7.1276654177175696e-09	5.599912730305575
ENSG00000169330	7.161048758469875e-09	8.513073622389937
ENSG00000162139	7.161048758469875e-09	8.811032756243042
ENSG00000137841	7.161048758469875e-09	8.750638359669376
ENSG00000273237	7.262115387774995e-09	8.137216662991378
ENSG00000087077	7.262115387774995e-09	8.706550454003029
ENSG00000135473	7.2961120615095455e-09	8.900819089927607
ENSG00000073605	7.2961120615095455e-09	8.84808075321361
ENSG00000162616	7.2961120615095455e-09	8.540142543217414
ENSG00000243789	7.296112061509623e-09	7.142942145007026
ENSG00000130477	7.313168494275823e-09	2.9208829586927227
ENSG00000006740	7.3473979806891905e-09	7.77994170574455
ENSG00000236423	7.3990350552950505e-09	7.400208952010818
ENSG00000160570	7.3990350552950505e-09	8.835910367818073
ENSG00000168807	7.451025622344575e-09	8.343198153907473
ENSG00000173064	7.451025622344575e-09	8.840961534137898
ENSG00000205791	7.485883545974129e-09	6.44424380753473
ENSG00000157765	7.538468501465646e-09	6.004505572769035
ENSG00000134056	7.538468501465646e-09	8.657868912420879
ENSG00000159403	7.538468501465646e-09	8.667513714656502
ENSG00000269148	7.538468501465646e-09	6.12314564084588
ENSG00000181852	7.5384685014657e-09	8.775515971244408
ENSG00000196924	7.5384685014657e-09	8.86277672176906
ENSG00000234891	7.626910827074888e-09	2.300444711081512
ENSG00000184672	7.680460570014575e-09	5.706101098501079
ENSG00000259768	7.734376526462093e-09	5.198590075602519
ENSG00000185565	7.788661130536605e-09	8.795597380027145
ENSG00000212802	7.879961348537141e-09	7.890248070622246
ENSG00000129353	7.990898424473972e-09	8.718720839398566
ENSG00000137767	8.028214427859772e-09	8.635516884005757
ENSG00000232648	8.084506914067431e-09	5.0274133591213985
ENSG00000143621	8.084506914067431e-09	8.904875885059452
ENSG00000137337	8.084506914067431e-09	8.818151975318758
ENSG00000132872	8.141183832268227e-09	2.7300395126798227
ENSG00000055813	8.141183832268227e-09	4.941111837676149
ENSG00000100368	8.141183832268227e-09	8.915515058483056
ENSG00000205808	8.179183277021876e-09	8.579716123347895
ENSG00000215283	8.236506593153472e-09	4.964111078182435
ENSG00000228998	8.236506593153472e-09	8.332629840329385
ENSG00000231521	8.274939350887688e-09	4.427028949690699
ENSG00000272599	8.294221181612972e-09	5.593207574244237
ENSG00000153774	8.294221181612972e-09	8.328573045197539
ENSG00000213585	8.35232963782634e-09	8.887117492560137
ENSG00000205022	8.391288713296748e-09	6.841358598350143
ENSG00000154845	8.391288713296867e-09	8.75676320755711
ENSG00000221988	8.50923101496018e-09	8.311888334266134
ENSG00000122203	8.50923101496018e-09	8.892705499663915
ENSG00000171617	8.50923101496021e-09	7.444027731351069
ENSG00000165806	8.50923101496021e-09	8.660394495580789
ENSG00000143258	8.54890275653236e-09	8.793274363743723
ENSG00000178715	8.54890275653236e-09	6.681005112002954
ENSG00000112787	8.669001985483446e-09	8.810038385055064
ENSG00000225135	8.669001985483446e-09	6.752293427329653
ENSG00000232233	8.669001985483446e-09	6.821214706631265
ENSG00000251168	8.729666294439267e-09	4.63335346559644
ENSG00000196305	8.729666294439267e-09	8.921103065586836
ENSG00000228903	8.770338674840027e-09	8.5036313870308
ENSG00000137814	8.831693532845932e-09	8.659857654796832
ENSG00000129646	8.893466380947756e-09	8.258868120295713
ENSG00000198860	8.9348818621129e-09	8.79128562136777
ENSG00000038532	8.955659986186362e-09	8.708081665974962
ENSG00000229587	8.997357518116618e-09	5.905933888953565
ENSG00000135074	8.997357518116618e-09	8.904875885059452
ENSG00000255022	9.123587869878397e-09	3.8350288660882215
ENSG00000150667	9.23009599074984e-09	6.866895876095566
ENSG00000173698	9.230095990749938e-09	4.203329275384069
ENSG00000060138	9.230095990749938e-09	8.626866452958112
ENSG00000262703	9.294581104133756e-09	3.713522285820148
ENSG00000124243	9.359504916071759e-09	8.389019838422247
ENSG00000271430	9.534801941497397e-09	8.377791427563645
ENSG00000166484	9.534801941497397e-09	8.431066605061597
ENSG00000153162	9.645981959690698e-09	8.912989475323146
ENSG00000159884	9.713294927267377e-09	7.642535623779791
ENSG00000105576	9.713294927267377e-09	8.846549541241677
ENSG00000139641	9.758424153293981e-09	8.908932680191299
ENSG00000221164	9.78106527537596e-09	5.281574900284984
ENSG00000226104	9.78106527537596e-09	2.888509494980008
ENSG00000179528	9.78106527537596e-09	5.862076793550882
ENSG00000272864	9.826501098015202e-09	3.592834105732852
ENSG00000118495	9.89504046633504e-09	8.33834955446414
ENSG00000101199	9.89504046633504e-09	8.912989475323146
ENSG00000179476	9.89504046633504e-09	8.262133111116071
ENSG00000167900	9.96404530991645e-09	8.316455056453043
ENSG00000135686	9.96404530991645e-09	8.734745453049458
ENSG00000174013	9.96404530991659e-09	8.710607249134874
ENSG00000068438	1.0033518699936426e-08	8.831853572686226
ENSG00000132026	1.0080096122374353e-08	4.592740959919219
ENSG00000175764	1.0150357301343812e-08	8.104682991556677
ENSG00000156482	1.0150357301343812e-08	8.917046270454989
ENSG00000198908	1.0150357301343884e-08	7.531745823850518
ENSG00000132646	1.0150357301343884e-08	8.819683187290691
ENSG00000143761	1.0221095312874552e-08	8.93733024611422
ENSG00000162704	1.0221095312874552e-08	8.879003902296445
ENSG00000143365	1.0221095312874552e-08	6.313252291220415
ENSG00000188559	1.0268520445857328e-08	8.624877710582155
ENSG00000111540	1.0268520445857328e-08	8.558692740028219
ENSG00000122033	1.0340060174375638e-08	8.77452160005643
ENSG00000137404	1.0412085163511008e-08	8.336686635461232
ENSG00000185267	1.0412085163511008e-08	8.141070891246734
ENSG00000169756	1.0484598610854997e-08	8.785697614263992
ENSG00000196208	1.0484598610854997e-08	7.560680565403589
ENSG00000197696	1.060654856866836e-08	8.11553318239119
ENSG00000180998	1.0606548568668397e-08	6.620690586821605
ENSG00000188001	1.0879720287482687e-08	6.717210922903872
ENSG00000249818	1.093011857049286e-08	1.599302403917064
ENSG00000186523	1.1159738064214439e-08	5.664355493861256
ENSG00000135723	1.1159738064214439e-08	8.65733207163692
ENSG00000149294	1.1159738064214439e-08	8.72708939318979
ENSG00000135093	1.128932694048305e-08	8.361564247036263
ENSG00000250692	1.1367782319149408e-08	3.9242853657585166
ENSG00000179151	1.1367782319149408e-08	8.733953648737971
ENSG00000162631	1.1499722496189157e-08	6.592371769695281
ENSG00000086696	1.163315322751449e-08	2.4948328062912957
ENSG00000225855	1.1660019676331952e-08	8.235319153816125
ENSG00000151364	1.1740981995215157e-08	5.163020237451376
ENSG00000165288	1.1740981995215157e-08	8.692848856635557
ENSG00000147121	1.1740981995215157e-08	8.32298503809376
ENSG00000267080	1.1740981995215157e-08	8.326584302821583
ENSG00000213965	1.1877137051137424e-08	8.53509137689759
ENSG00000186051	1.1959566666219127e-08	4.74032676894304
ENSG00000231105	1.1959566666219254e-08	7.330607366530579
ENSG00000060237	1.1959566666219254e-08	8.884591909400223
ENSG00000169253	1.2098188647924344e-08	4.50771640415577
ENSG00000116584	1.209818864792443e-08	8.921103065586836
ENSG00000177096	1.2182111377731534e-08	8.494241548322707
ENSG00000134453	1.2182111377731534e-08	8.870890312032751
ENSG00000137080	1.2182111377731534e-08	2.424965838167382
ENSG00000245281	1.2182111377731534e-08	6.393745078011704
ENSG00000108774	1.2323243681290882e-08	8.54672492150917
ENSG00000179632	1.2408685784226747e-08	8.79381120452768
ENSG00000056586	1.2494704512853196e-08	8.840961534137898
ENSG00000238460	1.2581303646401775e-08	3.5465756911445774
ENSG00000175215	1.2639360726422396e-08	8.892705499663915
ENSG00000198055	1.272693566502319e-08	8.904875885059452
ENSG00000082458	1.2815101204177815e-08	8.54879297426506
ENSG00000197497	1.2815101204177815e-08	6.1284352252773955
ENSG00000149547	1.2903861211799018e-08	8.861245509797127
ENSG00000172901	1.2963366731653523e-08	6.348884138995243
ENSG00000139116	1.3053126182114018e-08	8.751712041237289
ENSG00000151693	1.3053126182114018e-08	4.7151443676051565
ENSG00000079156	1.3143490535819921e-08	5.791270325090025
ENSG00000126231	1.3204071449483984e-08	6.53767530883549
ENSG00000179271	1.329545278454143e-08	8.769927964140626
ENSG00000253569	1.329545278454143e-08	3.3090689205835484
ENSG00000108984	1.329545278454143e-08	8.425478597957818
ENSG00000196363	1.329545278454143e-08	8.777584024000298
ENSG00000198720	1.3387449634941354e-08	7.939368679413944
ENSG00000101638	1.3480066026526481e-08	5.313095341144522
ENSG00000104936	1.3542156476738833e-08	8.505620129406758
ENSG00000136636	1.3542156476738928e-08	8.864307933740994
ENSG00000109270	1.3635814452609565e-08	8.675090464136238
ENSG00000258744	1.3730102830329503e-08	5.165944009994763
ENSG00000223797	1.3888662221728257e-08	7.582848155290501
ENSG00000153347	1.3888662221728257e-08	5.5077015861690635
ENSG00000240376	1.3888662221728257e-08	8.332427273452895
ENSG00000196683	1.4146071485780382e-08	8.925159860718681
ENSG00000178761	1.4243792229983603e-08	8.864307933740994
ENSG00000230534	1.4243792229983704e-08	4.071646643166353
ENSG00000048540	1.4243792229983704e-08	5.303284710599882
ENSG00000259495	1.4342169914291381e-08	6.516425240451517
ENSG00000116885	1.4408122120282828e-08	7.351381352169902
ENSG00000099385	1.4507604246926735e-08	8.053678433691108
ENSG00000265451	1.4507604246926735e-08	6.920910892364086
ENSG00000122257	1.4507604246926735e-08	8.848538283617634
ENSG00000110080	1.4607754808520449e-08	7.634835952649694
ENSG00000270996	1.4607754808520449e-08	3.871511191020377
ENSG00000145063	1.4708578165649344e-08	3.1295575186164752
ENSG00000147168	1.4708578165649344e-08	8.921103065586836
ENSG00000169436	1.4708578165649344e-08	3.835751555507221
ENSG00000090971	1.4878124126296587e-08	7.826778352757415
ENSG00000137747	1.4878124126296852e-08	5.627049479594584
ENSG00000196547	1.4980763133258953e-08	8.880535114268378
ENSG00000136932	1.4980763133258953e-08	8.645161686241385
ENSG00000248564	1.5049571650878624e-08	3.1200820575486015
ENSG00000173812	1.5049571650878624e-08	8.941387041246065
ENSG00000099817	1.5084091161486564e-08	8.84808075321361
ENSG00000065809	1.5084091161486564e-08	8.876478319136533
ENSG00000011243	1.5257847909632203e-08	8.819683187290691
ENSG00000160282	1.5257847909632203e-08	5.895052954153924
ENSG00000132589	1.5257847909632203e-08	8.864307933740994
ENSG00000198053	1.5257847909632203e-08	8.53282075726521
ENSG00000233230	1.5257847909632203e-08	7.434905565088578
ENSG00000179222	1.5363035358774782e-08	8.904875885059452
ENSG00000272994	1.5363035358774782e-08	8.453955474260674
ENSG00000071082	1.5468928433552042e-08	8.933273450982373
ENSG00000270919	1.553991809906926e-08	3.0865592013931837
ENSG00000234648	1.553991809906926e-08	7.519575438454982
ENSG00000261114	1.553991809906937e-08	8.426472969145795
ENSG00000179133	1.553991809906937e-08	2.8828444884414073
ENSG00000068784	1.553991809906937e-08	8.697900022955379
ENSG00000117362	1.5646997442635897e-08	8.876478319136533
ENSG00000138085	1.5718782241731295e-08	8.880535114268378
ENSG00000117016	1.5936065013600453e-08	7.581109145441092
ENSG00000198794	1.593606501360068e-08	8.925159860718681
ENSG00000185662	1.6045799744856126e-08	5.426358071444591
ENSG00000198873	1.6045799744856126e-08	8.766944850576694
ENSG00000171405	1.6045799744856126e-08	4.904840877927696
[truncated: 3,039 more rows]
