# Supplementary material for: Machine learning predicts treatment sensitivity in multiple myeloma based on molecular and clinical information coupled with drug response
Source: PLoS One. 2021 Jul 28;16(7):e0254596. doi: 10.1371/journal.pone.0254596 (PMC8318243; doi:10.1371/journal.pone.0254596)
Supplement: S1 File — (ZIP) [file pone.0254596.s004.zip › Supplementary Material 1/9q33/selected_genes_experiment_2.csv]

gene	pvalue	entropy
ENSG00000188004	5.333542895296953e-38	6.049878048542283
ENSG00000148303	3.1078618345510576e-34	8.945443836377912
ENSG00000248991	1.1763343391217894e-33	6.895089054358393
ENSG00000119280	2.451637765358697e-32	8.102896816057212
ENSG00000272668	3.7716971821320906e-32	6.0380325733248394
ENSG00000125827	9.599985754876982e-32	8.858719926637214
ENSG00000225579	1.3690754949908721e-31	7.185251424872131
ENSG00000131773	1.438341805829644e-31	6.6508390535494755
ENSG00000104611	4.741100856250939e-31	6.799825230798169
ENSG00000002586	6.499767612425704e-31	8.230824745355227
ENSG00000170677	7.071518534014763e-31	7.052520903819908
ENSG00000243284	1.9890679394042252e-30	5.126410094898171
ENSG00000255815	1.8609657040248246e-29	5.6124362849884655
ENSG00000164181	6.170456799670393e-29	8.758294419529046
ENSG00000117461	9.390916652318284e-29	8.647687269401295
ENSG00000136942	1.333124914671145e-28	8.941387041246065
ENSG00000159556	6.484179255551925e-28	8.09305749613827
ENSG00000247746	1.0607095483674502e-27	7.313882060334879
ENSG00000111752	1.36421836385817e-27	7.859693128903445
ENSG00000165689	9.350612551898981e-27	8.842492746109832
ENSG00000245008	2.98792459251499e-26	6.534464271505724
ENSG00000105372	5.573190481985741e-26	8.945443836377912
ENSG00000241741	5.75732412970243e-26	6.751864147886928
ENSG00000168264	1.0788566003794527e-25	8.899287877955674
ENSG00000075073	1.3912401181485282e-25	7.001879693937838
ENSG00000099624	2.4042746770383056e-25	8.866833516900904
ENSG00000180447	2.8339157903799277e-25	7.417862769406157
ENSG00000113272	3.157565675036571e-25	8.693843227823534
ENSG00000165801	4.330266897032278e-25	8.728365641634191
ENSG00000253982	5.435551850899966e-25	7.63794198786399
ENSG00000121797	1.453772748288773e-24	8.29691048845426
ENSG00000173218	1.5856852807284914e-24	7.137641628470307
ENSG00000259514	1.675735900861975e-24	6.7127200275018115
ENSG00000162004	1.784869496124553e-24	8.391369768434561
ENSG00000137154	2.0088203225501376e-24	8.945443836377912
ENSG00000155886	2.234062726614901e-24	5.219876461941721
ENSG00000129757	2.5137713959653524e-24	7.941078429220717
ENSG00000105173	2.987889375837329e-24	8.702493658871182
ENSG00000242071	3.46797332028584e-24	8.30783153913429
ENSG00000063177	9.01945404461055e-24	8.933273450982373
ENSG00000214870	1.3603253890213942e-23	7.142152659392777
ENSG00000115268	1.7353446959055378e-23	8.941387041246065
ENSG00000257698	2.0722498251324928e-23	8.14905277447945
ENSG00000071205	2.353110042486822e-23	7.134324749598891
ENSG00000089692	2.8085175218976054e-23	7.936878059176103
ENSG00000103253	2.963712538582918e-23	8.461452913360473
ENSG00000165169	3.966736328043581e-23	8.725303217690323
ENSG00000179520	4.266066770744124e-23	5.108070651107517
ENSG00000147100	6.746250220221321e-23	5.34839834134805
ENSG00000234771	1.2437190548173748e-22	8.715200885050676
ENSG00000184083	1.5904816119301347e-22	8.348451887103788
ENSG00000188959	1.8568054259968713e-22	5.384261423545031
ENSG00000178982	1.9137006835719556e-22	8.904875885059452
ENSG00000081913	2.18360445502021e-22	7.612864912297811
ENSG00000255086	2.972536930427275e-22	3.5578666488104016
ENSG00000140474	3.3268420240055625e-22	8.921103065586836
ENSG00000131188	5.765984594782127e-22	8.375515242084088
ENSG00000249184	7.825867781348242e-22	6.585312847484062
ENSG00000114631	7.825867781348242e-22	7.974559641039532
ENSG00000223891	1.0074688675451945e-21	8.439514469232757
ENSG00000165102	1.1260008699695063e-21	8.744592822161575
ENSG00000146066	1.194758370801957e-21	8.818151975318758
ENSG00000142541	1.2444235305348344e-21	8.945443836377912
ENSG00000174444	1.448210678902619e-21	8.945443836377912
ENSG00000146147	1.882113474957546e-21	6.620596498281577
ENSG00000198353	2.3216424823722348e-21	5.192325955565159
ENSG00000176978	2.8941985547238125e-21	8.933273450982373
ENSG00000105373	3.1031161390893237e-21	8.933273450982373
ENSG00000070081	3.566739954471628e-21	8.93733024611422
ENSG00000271133	3.937185937342476e-21	7.643121662065514
ENSG00000176399	4.26697826872112e-21	6.6177149958766
ENSG00000204628	4.3140178924972814e-21	8.941387041246065
ENSG00000185905	5.589988876877254e-21	8.896762294795762
ENSG00000080947	5.755340340151996e-21	7.468918051844173
ENSG00000152422	6.5375187168923724e-21	8.75676320755711
ENSG00000166025	6.954507466653861e-21	6.8476143872588855
ENSG00000219665	7.082084339039814e-21	8.258868120295713
ENSG00000156384	7.2910398524819e-21	8.205056102013804
ENSG00000177283	9.433990095455049e-21	5.389968041986764
ENSG00000148334	1.0106248497509822e-20	8.824734353610515
ENSG00000131386	1.13883238948782e-20	6.219212662182235
ENSG00000171759	1.3992549551596796e-20	6.761982840532332
ENSG00000270036	1.498529172858847e-20	4.350207651364005
ENSG00000114391	1.5148284624255404e-20	8.941387041246065
ENSG00000160691	1.9351298612727824e-20	8.917046270454989
ENSG00000111859	2.2829201135692726e-20	8.896762294795762
ENSG00000104852	2.374851922693591e-20	8.93733024611422
ENSG00000185950	2.750924836035796e-20	7.6336735197514765
ENSG00000149548	3.5086292823284087e-20	7.275706306371627
ENSG00000107187	3.947403303956246e-20	4.832030590796903
ENSG00000242021	4.179258707441911e-20	5.387795090446791
ENSG00000261418	4.179258707441911e-20	8.512202507698515
ENSG00000143624	4.3464209797554933e-20	8.900819089927607
ENSG00000272899	4.650870518736089e-20	7.8224341145219665
ENSG00000229638	4.650870518736089e-20	8.538611331245482
ENSG00000251405	5.757576201978945e-20	7.0671440676054305
ENSG00000178741	6.094303728691611e-20	8.88864870453207
ENSG00000160062	6.337027186965808e-20	7.69884941437806
ENSG00000144591	6.404867467104228e-20	8.88306069742829
ENSG00000225573	6.924795538005968e-20	7.184720266583445
ENSG00000186153	7.200195654217335e-20	8.455407375852673
ENSG00000269988	8.47409431564276e-20	5.113831551075392
ENSG00000228031	9.063127164652752e-20	5.704367462125871
ENSG00000205664	9.692612585563111e-20	7.936687360181404
ENSG00000167658	1.077562722065489e-19	8.945443836377912
ENSG00000105426	1.089029671369868e-19	7.312810319024006
ENSG00000197183	1.5486894162644137e-19	8.556369723744798
ENSG00000166441	1.5816865745399127e-19	8.945443836377912
ENSG00000118473	1.7389845354089314e-19	5.577207669224971
ENSG00000251249	2.168695774599025e-19	4.599889871160642
ENSG00000233016	2.317790942366016e-19	8.784166402292056
ENSG00000105855	2.358682334657466e-19	7.685012692632239
ENSG00000072195	2.7506888000078564e-19	6.618090429728811
ENSG00000140451	3.263340104868382e-19	8.781640819132145
ENSG00000109685	3.3908147044660916e-19	8.872421524004686
ENSG00000049769	3.8702311023987004e-19	7.998185033211815
ENSG00000052126	4.063255987777461e-19	7.221450335005944
ENSG00000214274	5.649242818727025e-19	7.767000107347641
ENSG00000122787	5.807871690609879e-19	7.576477129255846
ENSG00000188846	5.868485648319601e-19	8.941387041246065
ENSG00000175197	6.033196286466806e-19	8.683740895183888
ENSG00000148187	6.096133619574069e-19	8.794805575715658
ENSG00000187824	6.510078377605398e-19	8.39302423690305
ENSG00000117308	6.692571192588513e-19	8.31946508374587
ENSG00000122705	6.951779000588171e-19	8.828791148742358
ENSG00000237991	7.925915512099864e-19	6.520714166713035
ENSG00000143578	8.147576222205126e-19	8.490924160851307
ENSG00000148343	8.2322689239626e-19	8.83996716294992
ENSG00000204060	1.0017205060460116e-18	4.663021316276464
ENSG00000237857	1.21835986185729e-18	7.827898865129192
ENSG00000058056	1.721689343386588e-18	8.464515337304341
ENSG00000226926	1.7693901450009443e-18	4.46210081975787
ENSG00000064787	1.7876125841788177e-18	8.144435109521996
ENSG00000179820	1.806020410198634e-18	8.58936092558352
ENSG00000151208	1.8560285029932063e-18	8.543459930688813
ENSG00000182054	1.8560285029932063e-18	8.912989475323146
ENSG00000105193	2.0913897639039603e-18	8.941387041246065
ENSG00000213609	2.1345980655515806e-18	6.5570586711783925
ENSG00000162244	2.2541790461600812e-18	8.93733024611422
ENSG00000180573	2.565355686405661e-18	8.884591909400223
ENSG00000147036	2.6360847015538592e-18	5.364558418022565
ENSG00000111445	2.663101809927617e-18	8.42448422676984
ENSG00000136878	2.6903924177036843e-18	8.835910367818073
ENSG00000111666	2.7645253532164053e-18	8.673559252164305
ENSG00000164587	2.869762860185353e-18	8.941387041246065
ENSG00000120519	3.2646811584598567e-18	8.619087136601884
ENSG00000163362	3.650870353388353e-18	7.800310892477085
ENSG00000006756	3.933054525288562e-18	6.320066482377328
ENSG00000254615	4.982109120814429e-18	8.591349667959477
ENSG00000162929	5.365663681996901e-18	7.913784139754539
ENSG00000261400	5.42017693972954e-18	3.371051122782126
ENSG00000141441	5.420176939729656e-18	8.215742106241272
ENSG00000235280	5.568234196799664e-18	5.577234692549637
ENSG00000227097	5.996301514239482e-18	8.872421524004686
ENSG00000108107	6.327881953206374e-18	8.93733024611422
ENSG00000172365	6.928961481146417e-18	3.540678186444577
ENSG00000182742	7.535621404042967e-18	7.107076651863375
ENSG00000163754	7.611857027196144e-18	8.860251138609149
ENSG00000168159	8.792031895204313e-18	8.892705499663915
ENSG00000171425	9.12188849588339e-18	8.702493658871182
ENSG00000094631	9.213950817098816e-18	8.852137548345457
ENSG00000233927	9.818692210919083e-18	8.93733024611422
ENSG00000162878	9.818692210919083e-18	4.943190137044842
ENSG00000008513	1.0358222127276656e-17	8.73188559598208
ENSG00000086619	1.0462594732375851e-17	8.88864870453207
ENSG00000232533	1.1759738986515743e-17	6.836017980592879
ENSG00000130255	1.1878043692915348e-17	8.93733024611422
ENSG00000127946	1.2199298737555281e-17	8.411574433713856
ENSG00000154358	1.3985311211189403e-17	8.778578395188276
ENSG00000126217	1.602901968601481e-17	7.631135344321583
ENSG00000156427	1.6904222617585066e-17	5.764888312605025
ENSG00000207954	1.78858410064779e-17	5.8031306888300795
ENSG00000221890	2.028813124865265e-17	4.190201362747265
ENSG00000164346	2.0627051982068405e-17	8.895231082823827
ENSG00000177917	2.196669470701496e-17	8.649218481373229
ENSG00000145592	2.386099232662374e-17	8.945443836377912
ENSG00000119446	2.4258765026481092e-17	8.785697614263992
ENSG00000228933	2.6088157663419918e-17	5.340000402978898
ENSG00000233379	2.777721834534518e-17	5.146820432498196
ENSG00000256733	2.986816258417134e-17	4.494893114438107
ENSG00000130560	3.2647620157344416e-17	8.743598450973597
ENSG00000165661	3.2971784733096267e-17	8.896762294795762
ENSG00000188818	3.3299125948844846e-17	8.354779301868012
ENSG00000197016	3.475506745293615e-17	6.7698631211928735
ENSG00000164967	3.7363428660523326e-17	8.696703084890911
ENSG00000130734	3.7363428660523326e-17	8.565020154792444
ENSG00000239183	3.8359062692558474e-17	5.9543790562354655
ENSG00000047365	3.8359062692558474e-17	8.645161686241385
ENSG00000230131	3.8359062692558474e-17	6.1269527175738085
ENSG00000197958	4.056254752147017e-17	8.941387041246065
ENSG00000167186	4.2331434989437204e-17	8.308623343445776
ENSG00000115649	4.2331434989437204e-17	8.846549541241677
ENSG00000105640	4.388749068080498e-17	8.941387041246065
ENSG00000130810	4.84240152207416e-17	7.651323327705592
ENSG00000179456	5.020085021959677e-17	8.565020154792444
ENSG00000179899	5.0696508435664693e-17	5.197491335886845
ENSG00000246090	5.102962729441325e-17	8.065188721806132
ENSG00000224032	5.153335997449879e-17	8.798862370847504
ENSG00000260401	5.483958022120465e-17	7.2961404522563065
ENSG00000163040	5.62935121812187e-17	5.703817903604152
ENSG00000149972	6.049087266578209e-17	8.810038385055064
ENSG00000165006	6.20925431375048e-17	8.777047183216341
ENSG00000116852	6.671611234521536e-17	8.842492746109832
ENSG00000250148	6.671611234521536e-17	2.4257824568920774
ENSG00000114423	7.551567565322996e-17	8.559432147688666
ENSG00000133872	8.191964405625974e-17	8.929216655850528
ENSG00000149273	8.943845654486229e-17	8.945443836377912
ENSG00000175395	8.943845654486229e-17	8.30043044280215
ENSG00000231193	9.179423158227937e-17	4.828231118866008
ENSG00000249948	9.421121076830697e-17	8.604646131573967
ENSG00000147400	9.76373782876404e-17	8.670039297816416
ENSG00000130159	9.76373782876404e-17	8.750180829265354
ENSG00000137054	1.0657700145025792e-16	8.758294419529046
ENSG00000173208	1.0867069362773131e-16	8.709612877946897
ENSG00000229766	1.1445432945228246e-16	6.059936381363566
ENSG00000121406	1.2171783212953078e-16	8.240907160919907
ENSG00000106993	1.3897685479924337e-16	8.697900022955379
ENSG00000137818	1.3897685479924337e-16	8.945443836377912
ENSG00000090581	1.627920193717944e-16	8.817615134534801
ENSG00000153179	1.6866825268305735e-16	8.64011051992156
ENSG00000228323	1.7030685550578014e-16	5.954271000451933
ENSG00000164620	1.7030685550578377e-16	8.495315229890618
ENSG00000177628	1.7475363071083888e-16	8.84808075321361
ENSG00000237434	1.7931490251231802e-16	4.310217518986922
ENSG00000255516	1.8105548881100119e-16	3.302467766663197
ENSG00000171792	1.9748986446737064e-16	8.579716123347895
ENSG00000234160	2.0263593410194166e-16	7.361568895882856
ENSG00000243276	2.0658207790052035e-16	7.1070226200326125
ENSG00000140750	2.0992836073199758e-16	8.50921939413458
ENSG00000136828	2.2313896671026223e-16	8.826265565582448
ENSG00000175806	2.2747864205633235e-16	8.403126569542698
ENSG00000173207	2.3115854862698233e-16	8.585840971235632
ENSG00000269979	2.3115854862698233e-16	7.12121104941487
ENSG00000166268	2.3946228731650186e-16	6.6734696274799035
ENSG00000171159	2.504573412642244e-16	8.784166402292056
ENSG00000226833	2.569622581129264e-16	4.803317257796714
ENSG00000123144	2.6363375408121027e-16	8.868364728872839
ENSG00000165171	2.730867929108173e-16	6.322208839931757
ENSG00000105202	2.902084507195108e-16	8.88864870453207
ENSG00000136810	2.977304148812142e-16	8.912989475323146
ENSG00000124785	3.006004507933096e-16	7.258764526435935
ENSG00000151287	3.1135928876463897e-16	7.710761733360724
ENSG00000147853	3.163743730515977e-16	8.880535114268378
ENSG00000198521	3.1942157653778103e-16	6.920870381460428
ENSG00000102271	3.224977223057781e-16	4.186130103670908
ENSG00000088881	3.276896850564571e-16	6.3451371990607175
ENSG00000166428	3.5491186183248143e-16	7.800882340952755
ENSG00000255760	3.606180766115017e-16	5.882779965881846
ENSG00000163931	3.6408513545842157e-16	8.892705499663915
ENSG00000198081	3.6641474958114415e-16	8.540600073621436
ENSG00000120805	3.69936760224005e-16	8.856194343477304
ENSG00000188825	4.0061512216356397e-16	7.037681270649015
ENSG00000198917	4.0704529408751516e-16	8.709612877946897
ENSG00000144713	4.0704529408751516e-16	8.945443836377912
ENSG00000086598	4.1095214017739856e-16	8.925159860718681
ENSG00000110002	4.215520970853526e-16	8.73954165584175
ENSG00000121858	4.2831351495100628e-16	8.804450377951285
ENSG00000175886	4.324215822005177e-16	6.574798561067479
ENSG00000169071	4.3656849966181773e-16	8.447011908332556
ENSG00000250978	4.478196444922122e-16	3.6800019929539927
ENSG00000147003	4.637581408848421e-16	5.453295272721446
ENSG00000169239	4.637581408848421e-16	8.264658694275985
ENSG00000236796	4.802557552844109e-16	5.3783016194137865
ENSG00000152402	4.802557552844109e-16	7.70732975812529
ENSG00000155792	4.973318074318084e-16	8.856194343477304
ENSG00000213885	5.282480629919913e-16	6.3208556866947285
ENSG00000099326	5.610577825591923e-16	8.864307933740994
ENSG00000239815	5.754662007680563e-16	6.179404778481763
ENSG00000166562	5.902393381240874e-16	8.929216655850528
ENSG00000102871	5.902393381240874e-16	8.793274363743723
ENSG00000158555	6.268408675659061e-16	8.44461803220362
ENSG00000112531	6.328210945610021e-16	8.868364728872839
ENSG00000139352	6.328210945610021e-16	6.685645695370711
ENSG00000107745	6.328210945610021e-16	8.674096092948263
ENSG00000187098	6.388575676892339e-16	7.816605495118447
ENSG00000273056	6.552337893290965e-16	5.470376412940407
ENSG00000131725	6.720237573694336e-16	8.614238537158553
ENSG00000104219	6.958044909422299e-16	8.822208770450603
ENSG00000157625	6.958044909422299e-16	8.740536027029728
ENSG00000221413	7.722373227488263e-16	2.105427318839272
ENSG00000102158	7.8451836278322155e-16	8.912989475323146
ENSG00000105341	7.919792032647588e-16	8.73142806557806
ENSG00000244165	7.919792032647588e-16	8.240115356608419
ENSG00000221983	8.199389556717223e-16	8.933273450982373
ENSG00000260521	8.199389556717223e-16	6.0601914644440535
ENSG00000173581	8.199389556717223e-16	8.522718424625563
ENSG00000198960	8.329675000767192e-16	8.479290616239725
ENSG00000230565	8.329675000767192e-16	6.8313514894438585
ENSG00000196372	8.488713762517146e-16	7.332368965230179
ENSG00000204387	8.927599880901837e-16	8.892705499663915
ENSG00000270102	8.927599880901837e-16	6.45493611379681
ENSG00000187123	9.242234582948857e-16	5.387766882295066
ENSG00000091428	9.567795479455822e-16	8.81508955137489
ENSG00000186468	9.567795479455822e-16	8.908932680191299
ENSG00000152582	9.567795479455822e-16	8.781640819132145
ENSG00000159259	9.719490267920481e-16	7.892350056834704
ENSG00000240298	9.719490267920758e-16	5.620135579059494
ENSG00000120256	1.0061614170328209e-15	8.300759150862437
ENSG00000166896	1.0156963242994404e-15	8.163998140715254
ENSG00000137309	1.0883938467777442e-15	8.866833516900904
ENSG00000230207	1.1056182299502796e-15	7.190778366592348
ENSG00000182050	1.1056182299502796e-15	7.100681518338221
ENSG00000171119	1.1444633170260648e-15	5.883404940957445
ENSG00000261786	1.1444633170260648e-15	8.750972633576842
ENSG00000232346	1.15528890491884e-15	7.340879451624452
ENSG00000219626	1.2147527074365902e-15	7.687838930705084
ENSG00000137177	1.2262333615610786e-15	7.577970179156438
ENSG00000038002	1.2892937423458164e-15	8.88864870453207
ENSG00000139644	1.2892937423458164e-15	8.941387041246065
ENSG00000118705	1.3344911985411754e-15	8.941387041246065
ENSG00000076662	1.3470864914009647e-15	8.93733024611422
ENSG00000120280	1.4658472117876186e-15	8.69210944897511
ENSG00000148484	1.502976672498072e-15	8.804450377951285
ENSG00000133640	1.594914857386273e-15	3.7848694575481097
ENSG00000254650	1.6661845167693099e-15	5.6531898405685235
ENSG00000143195	1.767950691565471e-15	6.0737045500210405
ENSG00000177731	1.767950691565471e-15	8.907401468219364
ENSG00000102265	1.8296426786926088e-15	8.85718871466528
ENSG00000208028	1.9231812792195618e-15	7.546049556000284
ENSG00000182154	1.9231812792195618e-15	8.79939921163146
ENSG00000136856	1.9231812792195618e-15	8.629471346497956
ENSG00000223949	1.941237176456272e-15	4.720031083681006
ENSG00000148090	1.971702298902578e-15	8.721783263342434
ENSG00000047346	2.040393890692785e-15	8.929216655850528
ENSG00000134698	2.1312392451827673e-15	8.699968075711269
ENSG00000136643	2.1849285343246424e-15	8.758294419529046
ENSG00000003096	2.481714445998318e-15	4.614598767685947
ENSG00000196562	2.4817144459983534e-15	8.895231082823827
ENSG00000267401	2.4817144459983534e-15	4.909641350213569
ENSG00000166321	2.544092816093337e-15	7.891308854842863
ENSG00000237212	2.567880886325612e-15	5.40850168934515
ENSG00000181524	2.6735206124952936e-15	8.277418317106516
ENSG00000104921	2.6985006978587663e-15	8.023080098899978
ENSG00000130779	2.7237107453244038e-15	8.86277672176906
ENSG00000128165	2.7920777083541066e-15	8.826265565582448
ENSG00000146276	3.035538197125733e-15	5.756255496475276
ENSG00000269696	3.063847919003369e-15	4.253176515089313
ENSG00000082293	3.1406185785678463e-15	4.850916724082653
ENSG00000180815	3.2492813287798826e-15	5.267580555723656
ENSG00000008226	3.4139792024230352e-15	8.593417720715367
ENSG00000163673	3.4457631806184133e-15	4.302930636738841
ENSG00000065320	3.477838673952856e-15	4.310628076538962
ENSG00000167614	3.653941059086443e-15	7.056495099719872
ENSG00000126733	3.653941059086443e-15	3.860195728973541
ENSG00000136908	3.815217766978924e-15	8.824734353610515
ENSG00000213442	3.910503768181292e-15	8.507688182162648
ENSG00000063660	3.9105037681813475e-15	7.362355134347166
ENSG00000130312	4.1081638980738235e-15	8.818151975318758
ENSG00000183023	4.1847968927949226e-15	8.431373965240168
ENSG00000258118	4.210652857356988e-15	2.7396524039246017
ENSG00000144040	4.355699142362007e-15	8.636053724789715
ENSG00000170899	4.660715848441001e-15	8.410245788618413
ENSG00000213523	4.82102008661342e-15	8.776052812028363
ENSG00000254343	4.865674134336808e-15	8.28326128773783
ENSG00000228748	4.8956696078419284e-15	4.978172830632143
ENSG00000141736	4.986753281680504e-15	7.944649326339151
ENSG00000231738	4.986753281680504e-15	5.377310047399619
ENSG00000150967	5.417722394675727e-15	8.872421524004686
ENSG00000235065	5.603639860288606e-15	7.834918856750002
ENSG00000109046	5.655426161135526e-15	8.856194343477304
ENSG00000107201	5.7958389617205255e-15	8.759825631500979
ENSG00000236854	6.087045618085084e-15	3.6010507249182093
ENSG00000241324	6.087045618085084e-15	6.837456755102819
ENSG00000130811	6.143229511503008e-15	8.88306069742829
ENSG00000198795	6.412248571721602e-15	5.034965462046181
ENSG00000262089	6.511112094457589e-15	5.704780119314635
ENSG00000101746	6.733927235904879e-15	7.843213720830764
ENSG00000271344	6.900675474383504e-15	7.064937063197659
ENSG00000218426	7.821214736034733e-15	8.37146401279942
ENSG00000125869	8.363978128730845e-15	8.82113508888269
ENSG00000173221	8.492414867398813e-15	8.93733024611422
ENSG00000170889	8.570407239342504e-15	8.945443836377912
ENSG00000213513	8.781852305445848e-15	4.137092505245506
ENSG00000129595	8.781852305445848e-15	8.777584024000298
ENSG00000261739	9.08100012827138e-15	8.672617277627367
ENSG00000249167	9.08100012827138e-15	3.5558217652674156
ENSG00000184258	9.164313058075372e-15	4.1871996787457535
ENSG00000179299	9.390178782214726e-15	7.407787108870834
ENSG00000182220	9.476284366575483e-15	8.880535114268378
ENSG00000224596	9.476284366575483e-15	4.037078699202104
ENSG00000214711	9.94881483272331e-15	6.277131140500882
ENSG00000248458	1.0039962666538382e-14	4.718919719960897
ENSG00000251535	1.0287063404091233e-14	2.863262336180892
ENSG00000143653	1.054015105867304e-14	8.380703681282064
ENSG00000107816	1.054015105867304e-14	8.589897766367475
ENSG00000263164	1.0636631448951463e-14	3.764193248035278
ENSG00000078177	1.0799368321879913e-14	8.830322360714293
ENSG00000125459	1.0799368321879913e-14	8.74612403413351
ENSG00000123975	1.1268189073513378e-14	8.698436863739335
ENSG00000094804	1.1545026079950917e-14	8.62107587897784
ENSG00000260625	1.1545026079950917e-14	6.221720478850695
ENSG00000172955	1.1828558193842366e-14	6.19631401147787
ENSG00000166816	1.222963990815748e-14	8.313137668981643
ENSG00000226029	1.222963990815748e-14	6.285448631921292
ENSG00000206120	1.222963990815748e-14	6.069523167582308
ENSG00000170417	1.2529718076762201e-14	8.23353297831666
ENSG00000181163	1.2644106781720071e-14	8.945443836377912
ENSG00000143499	1.2644106781720071e-14	8.694969306042488
ENSG00000173153	1.295419474406756e-14	8.81409518018691
ENSG00000272143	1.3072398129645136e-14	5.109857057621655
ENSG00000110700	1.3392824261556044e-14	8.933273450982373
ENSG00000176371	1.3392824261556044e-14	8.4450231659566
ENSG00000171189	1.3392824261556235e-14	5.701295697149982
ENSG00000102316	1.3392824261556235e-14	8.876478319136533
ENSG00000233762	1.3720981346150438e-14	7.932563817170728
ENSG00000235670	1.4185158270597417e-14	4.053156115626284
ENSG00000143603	1.466478917578588e-14	8.908932680191299
ENSG00000144589	1.4798345840386534e-14	8.67157050978835
ENSG00000181544	1.5023606564744515e-14	7.286158273227874
ENSG00000146904	1.5391065260191957e-14	5.397953108078085
ENSG00000053371	1.5672453085831457e-14	8.47648315582339
ENSG00000260027	1.6201547375490267e-14	7.063448293606318
ENSG00000180530	1.6447821462161737e-14	8.332224706576403
ENSG00000114023	1.7002671893835016e-14	8.759825631500979
ENSG00000162373	1.7002671893835256e-14	6.53388354015855
ENSG00000188419	1.7417734385427073e-14	8.671033669004395
ENSG00000181191	1.8004775801344157e-14	8.629471346497956
ENSG00000259560	1.8780160704664297e-14	5.687052586484861
ENSG00000166411	1.889358057766145e-14	8.781640819132145
ENSG00000158714	1.9064975955593006e-14	6.470333392148377
ENSG00000257543	2.01865827478689e-14	5.905949398060884
ENSG00000271192	2.055408731955063e-14	5.541392135224807
ENSG00000099994	2.2091124435326924e-14	6.966099611525344
ENSG00000119421	2.2832891813448124e-14	8.732422436766036
ENSG00000258920	2.359916528423797e-14	7.92515715499141
ENSG00000204681	2.3812506135060527e-14	7.7142878934793
ENSG00000203801	2.5208439774809637e-14	6.239976600288506
ENSG00000218175	2.5208439774809637e-14	8.430529764277642
ENSG00000089220	2.5820020938295584e-14	8.917046270454989
ENSG00000168405	2.582002093829595e-14	8.896762294795762
ENSG00000137070	2.582002093829595e-14	8.611176113214682
ENSG00000167118	2.7578185849070925e-14	8.797867999659527
ENSG00000123684	2.7993915641433462e-14	8.405273932678524
ENSG00000117242	2.850094008524077e-14	7.897204222125213
ENSG00000242615	2.989761565826051e-14	5.423961974222697
ENSG00000267868	2.9897615658260727e-14	3.4306496438265097
ENSG00000114698	3.016689242350198e-14	6.029728642570345
ENSG00000145050	3.164385735028282e-14	8.921103065586836
ENSG00000250362	3.164385735028282e-14	6.28751455656154
ENSG00000180592	3.164385735028282e-14	5.022906909638449
ENSG00000182899	3.2700325318417154e-14	8.941387041246065
ENSG00000198157	3.46074978415473e-14	8.294921746078305
ENSG00000081760	3.6082431504807435e-14	8.688255220719755
ENSG00000239268	3.717366123184409e-14	4.496265489280287
ENSG00000138814	3.968997961390672e-14	8.82067755847867
ENSG00000116990	4.004585105212375e-14	7.485203194869775
ENSG00000174748	4.237375190818598e-14	8.941387041246065
ENSG00000000460	4.378182700777152e-14	7.977188563621032
ENSG00000102054	4.4173773434814096e-14	8.866833516900904
ENSG00000107262	4.483470450491679e-14	8.876478319136533
ENSG00000155970	4.604899271886058e-14	5.4233243776457085
ENSG00000270012	4.632319824157393e-14	7.594161442376213
ENSG00000156140	4.715549173584025e-14	4.11271142037961
ENSG00000188906	4.900960387556802e-14	8.793811204527682
ENSG00000145194	5.108659612462554e-14	8.465052178088298
ENSG00000129474	5.231208699752843e-14	6.61977705167519
ENSG00000229914	5.4044488770188475e-14	6.559979161263116
ENSG00000172216	5.666555495957351e-14	8.766408009792737
ENSG00000176928	5.717074605702199e-14	7.594692600664899
ENSG00000115841	5.994087344049697e-14	8.385244920546826
ENSG00000165688	6.047478132604805e-14	8.826265565582448
ENSG00000188636	6.101336780526667e-14	8.12501379801977
ENSG00000104765	6.192151842586643e-14	8.815626392158844
ENSG00000213755	6.765644932948592e-14	4.467310739309498
ENSG00000120784	6.825790361151401e-14	6.347042261967635
ENSG00000127920	6.927203829863964e-14	7.46978876519435
ENSG00000160293	7.092556945524503e-14	8.179852667065727
ENSG00000203930	7.113497205602293e-14	3.72006711406274
ENSG00000198380	7.15556036985851e-14	8.887117492560137
ENSG00000078061	7.219114338794873e-14	8.843487117297808
ENSG00000119383	7.219114338794976e-14	8.872421524004686
ENSG00000179085	7.391319227667624e-14	8.739004815057795
ENSG00000230516	7.567563933961748e-14	3.1715494774481434
ENSG00000175283	7.634716154574007e-14	8.661388866768768
ENSG00000162869	7.702454535848915e-14	8.71466404426672
ENSG00000188342	8.002884476184605e-14	8.750180829265354
ENSG00000120093	8.413204773774983e-14	7.272315261246684
ENSG00000249453	8.740878770540383e-14	5.657859759929136
ENSG00000008853	8.740878770540383e-14	8.608113689270816
ENSG00000245954	8.818260725927065e-14	7.648000374387014
ENSG00000040199	8.818260725927128e-14	8.798862370847504
ENSG00000176871	9.02792251250801e-14	8.573670585840093
ENSG00000105676	9.107803457166154e-14	8.758294419529046
ENSG00000180660	9.242486186633313e-14	6.8420034507178995
ENSG00000137478	9.686772144365361e-14	8.896762294795762
ENSG00000159840	1.0092709579374266e-13	8.602525682167036
ENSG00000204219	1.0181849106066575e-13	6.872803738121295
ENSG00000165804	1.0271762947259198e-13	8.251343767467018
ENSG00000102409	1.0423358025493396e-13	8.688255220719755
ENSG00000171469	1.042335802549347e-13	8.742067239001663
ENSG00000249348	1.0608179136938167e-13	7.647469434296431
ENSG00000158716	1.0764656111104226e-13	8.430327197401152
ENSG00000266258	1.0764656111104226e-13	2.5953500167400576
ENSG00000119906	1.085962974357464e-13	8.740536027029728
ENSG00000235776	1.085962974357464e-13	6.178118491581918
ENSG00000183955	1.101975391191234e-13	8.696905651767402
ENSG00000136891	1.1019753911912418e-13	8.783172031104078
ENSG00000251680	1.128079564058392e-13	4.101855076999842
ENSG00000131943	1.1380246380759285e-13	8.71114408991883
ENSG00000105146	1.1380246380759285e-13	6.835562676720799
ENSG00000221968	1.1480559373312284e-13	8.629928876901978
ENSG00000103707	1.17523322034402e-13	8.52391536269003
ENSG00000167136	1.2423410258624338e-13	7.705121329605903
ENSG00000148335	1.2717117214202257e-13	8.627940134526023
ENSG00000100316	1.2717117214202257e-13	8.945443836377912
ENSG00000111276	1.3132142768385768e-13	8.874947107164598
ENSG00000082512	1.3247624866023874e-13	8.618295332290398
ENSG00000196642	1.3247624866024157e-13	8.88864870453207
ENSG00000188153	1.356048251744956e-13	8.134995357508856
ENSG00000245017	1.3679668025520443e-13	6.0992696472211465
ENSG00000127184	1.4002555956720496e-13	8.912989475323146
ENSG00000083067	1.4084442046186872e-13	6.753553932789071
ENSG00000137876	1.467098028989223e-13	8.908932680191299
ENSG00000196154	1.5016862067218835e-13	8.758294419529046
ENSG00000168843	1.5148624758549935e-13	6.362386600658724
ENSG00000124795	1.5281524278451592e-13	8.22442501686499
ENSG00000170890	1.5415570263221396e-13	3.8396600502476255
ENSG00000258178	1.5641554364519026e-13	4.237515742075786
ENSG00000236133	1.600992291891026e-13	4.173021722538296
ENSG00000101443	1.6150249468505217e-13	5.7208045793575115
ENSG00000136149	1.6675205241638099e-13	7.893631871126285
ENSG00000125691	1.6675205241638099e-13	8.941387041246065
ENSG00000214097	1.6675205241638099e-13	5.156192101059986
ENSG00000137720	1.691933441300704e-13	8.78569761426399
ENSG00000236719	1.7216932112960977e-13	5.609309603653701
ENSG00000236998	1.8459664301892006e-13	5.495714272042369
ENSG00000144671	1.8621078664810098e-13	4.6140089982612125
ENSG00000198937	1.90583332103653e-13	8.678152888080106
ENSG00000130340	1.9676083584532832e-13	8.510803002757553
ENSG00000240342	1.9676083584532832e-13	8.400398419506296
ENSG00000197647	2.0313512607385024e-13	8.002773103280438
ENSG00000273002	2.0490852670298264e-13	6.962696003899298
ENSG00000273382	2.0490852670298264e-13	6.172561770110955
ENSG00000197565	2.1093051456334765e-13	7.945206084198078
ENSG00000089177	2.1649887547858696e-13	8.386441858611294
ENSG00000242247	2.1838692114430665e-13	8.887117492560137
ENSG00000159788	2.247980812396776e-13	8.25180129787104
ENSG00000181798	2.2675726176777812e-13	7.1643078034266745
ENSG00000269890	2.340856149104261e-13	6.417090318247038
ENSG00000107242	2.3956109669086176e-13	8.908932680191299
ENSG00000226086	2.4164670323559774e-13	5.410378045435124
ENSG00000232995	2.4304701466979875e-13	7.066887760150365
ENSG00000231327	2.5527629608227394e-13	5.979819445392102
ENSG00000156976	2.5527629608227575e-13	8.941387041246065
ENSG00000107104	2.6123864983949034e-13	8.904875885059452
ENSG00000134109	2.673378622943888e-13	8.929216655850528
ENSG00000153291	2.673378622943888e-13	7.028581652457531
ENSG00000142279	2.673378622943945e-13	5.5941530106702855
ENSG00000106018	2.7200393809654344e-13	6.660724659188066
ENSG00000123570	2.7595342159542114e-13	6.955226031572687
ENSG00000057468	2.80767271851686e-13	6.4522159565390105
ENSG00000260660	2.848418001939774e-13	6.3946750759485536
ENSG00000185666	3.0086200017514634e-13	3.8106054268343126
ENSG00000110092	3.087565004669541e-13	8.804450377951285
ENSG00000092096	3.1322995955866943e-13	8.445814970268088
ENSG00000116147	3.1776711821142047e-13	5.404066518190742
ENSG00000187479	3.1776711821142047e-13	8.269064114543086
ENSG00000165195	3.2797749679118475e-13	8.739004815057795
ENSG00000165283	3.3368202082585554e-13	8.879003902296445
ENSG00000230852	3.356051161518341e-13	2.143846106183377
ENSG00000107864	3.3851020401088176e-13	8.534554536113635
ENSG00000254754	3.6579335253183503e-13	2.6777430628905043
ENSG00000174132	3.6579335253183503e-13	8.876478319136533
ENSG00000249258	3.721437027952609e-13	2.7452058726216237
ENSG00000269533	3.742844711447723e-13	4.105903345177611
ENSG00000249353	3.807796666332333e-13	7.776278156099728
ENSG00000213402	3.862768582871409e-13	8.641694128544534
ENSG00000046604	3.896125376275555e-13	6.901229532179356
ENSG00000101888	4.07886726325909e-13	8.584767289667717
ENSG00000008086	4.14954562055058e-13	8.020000220842977
ENSG00000163249	4.38139571122197e-13	8.63758493676165
ENSG00000236772	4.4444956912366323e-13	4.4485423568846105
ENSG00000137824	4.482783499015034e-13	8.858719926637214
ENSG00000241978	4.521395433109619e-13	6.256419750449509
ENSG00000260719	4.586476263946489e-13	8.410325098998346
ENSG00000143768	4.732912082897914e-13	6.816788237298231
ENSG00000164741	4.773640289255283e-13	8.181384213883856
ENSG00000140367	4.883940342065248e-13	8.876478319136533
ENSG00000198108	4.996744121559658e-13	8.70328546318267
ENSG00000148824	4.996744121559694e-13	8.106548477436077
ENSG00000229278	4.996744121559694e-13	3.7595017485347784
ENSG00000203761	4.996744121559694e-13	7.936215478549592
ENSG00000117020	5.039702376861313e-13	8.117927058520127
ENSG00000259331	5.112107406540827e-13	1.977693056098124
ENSG00000136819	5.112107406540827e-13	8.827796777554383
ENSG00000213930	5.112107406540827e-13	8.763882426632826
ENSG00000144460	5.366014560131563e-13	6.358437154378733
ENSG00000157404	5.44302367720001e-13	8.728823172038213
ENSG00000236552	5.616286959251589e-13	8.724308846502344
ENSG00000067445	5.664473811978638e-13	7.581603260692736
ENSG00000198755	5.844660032153899e-13	8.93733024611422
ENSG00000227838	5.87802097674265e-13	3.1257908399155
ENSG00000156042	5.878020976742691e-13	8.117847748140194
ENSG00000134779	5.979230560836826e-13	8.6583264428249
ENSG00000268592	6.116844579292521e-13	4.396652704161925
ENSG00000134709	6.169248225788324e-13	8.77684461633985
ENSG00000120158	6.31115763290777e-13	8.671033669004395
ENSG00000155495	6.31115763290777e-13	8.595458859742362
ENSG00000120217	6.604666493168988e-13	8.551855398208929
ENSG00000214612	6.604666493168988e-13	5.972173368046453
ENSG00000179195	6.718155776545474e-13	8.88864870453207
ENSG00000162913	6.872460094734766e-13	6.345188163775413
ENSG00000069329	7.030245378136942e-13	8.846549541241677
ENSG00000105649	7.191588679952195e-13	7.643280597287417
ENSG00000149295	7.314978400028758e-13	5.703257414154335
ENSG00000140548	7.419390201103935e-13	8.694380068607492
ENSG00000267373	7.419390201103935e-13	4.195721824736753
ENSG00000162409	7.546618535914725e-13	3.290510772158032
ENSG00000260855	7.89646717958813e-13	4.276714308177694
ENSG00000205339	7.896467179588243e-13	8.904875885059452
ENSG00000095059	7.896467179588243e-13	8.85466313150537
ENSG00000177600	7.896467179588243e-13	8.933273450982373
ENSG00000204262	8.009027257262424e-13	7.8404743842777105
ENSG00000198648	8.077318399614327e-13	8.065825124891186
ENSG00000244247	8.192410435525705e-13	3.691766235863379
ENSG00000124635	8.403650105895958e-13	8.594412091903344
ENSG00000232070	8.403650105896077e-13	5.237771996033551
ENSG00000105063	8.523308254207682e-13	8.88306069742829
ENSG00000166200	8.792479138436792e-13	8.879003902296445
ENSG00000204682	8.993467894198712e-13	3.7760570299936957
ENSG00000181418	9.14716494762292e-13	7.488350829886949
ENSG00000147955	9.277214607143336e-13	8.866833516900904
ENSG00000233585	9.277214607143403e-13	5.430112768874283
ENSG00000104205	9.569751132390506e-13	8.429045383109571
ENSG00000171735	9.569751132390506e-13	8.499574591898956
ENSG00000136521	9.705699949862046e-13	8.876478319136533
ENSG00000236841	9.788178036252277e-13	3.6001821531815543
ENSG00000234444	9.788178036252346e-13	8.484218526062994
ENSG00000120798	9.87134454689719e-13	8.700759880022757
ENSG00000212978	9.87134454689719e-13	8.112207344385373
ENSG00000105894	9.95520512012861e-13	7.274963481363805
ENSG00000149269	1.0096530561049178e-12	8.861245509797127
ENSG00000165138	1.0326760798681412e-12	8.836904739006052
ENSG00000136383	1.0414420148815017e-12	7.834278676544457
ENSG00000256917	1.0414420148815017e-12	5.277249159183132
ENSG00000162607	1.0502810336876128e-12	8.784166402292056
ENSG00000243926	1.056214610042937e-12	5.631978993384684
ENSG00000106785	1.0894426550539592e-12	8.755768836369135
ENSG00000186056	1.0894426550539592e-12	8.428875295809153
ENSG00000225697	1.1079976351593024e-12	8.78010960716021
ENSG00000169184	1.1142513407732342e-12	8.048797354671702
ENSG00000157216	1.1236969604241747e-12	8.834379155846138
ENSG00000222375	1.1853721726272072e-12	5.134219779782629
ENSG00000204186	1.1853721726272072e-12	8.797867999659527
ENSG00000166401	1.1954096196813838e-12	7.989190650442839
ENSG00000026103	1.1954096196813838e-12	7.771999211862618
ENSG00000260990	1.2021475825884793e-12	5.501177283561816
ENSG00000228798	1.2123245280632996e-12	4.5963051791119165
ENSG00000112218	1.2329329401665148e-12	8.143393907530156
ENSG00000232940	1.2716125085249392e-12	6.226802714324005
ENSG00000165168	1.2716125085249392e-12	8.879003902296445
ENSG00000185686	1.2716125085249574e-12	7.499954150726933
ENSG00000131187	1.3004892526257088e-12	8.057655918443018
ENSG00000126768	1.3004892526257088e-12	8.73954165584175
ENSG00000232324	1.311483264499498e-12	3.4781343284238813
ENSG00000143514	1.3188632657486658e-12	8.76893359295265
ENSG00000198785	1.371677704664274e-12	6.752971987804641
ENSG00000242732	1.3832624621595604e-12	7.92103540070742
ENSG00000140988	1.402784287197666e-12	8.93733024611422
ENSG00000114942	1.4146269970243846e-12	8.945443836377912
ENSG00000124357	1.4265678848252877e-12	8.850606336373524
ENSG00000234377	1.4466897092354847e-12	5.5810406596615545
ENSG00000125841	1.4466897092354847e-12	8.253535076719464
ENSG00000205078	1.4466897092354847e-12	7.588620266076296
ENSG00000196437	1.512970959161316e-12	7.640355466605862
ENSG00000118197	1.525726555145859e-12	8.756226366773156
ENSG00000135404	1.525726555145859e-12	8.933273450982373
ENSG00000152409	1.525726555145859e-12	8.899287877955674
ENSG00000255438	1.5385877482806822e-12	6.373545301804434
ENSG00000213339	1.5734070590351627e-12	8.879003902296445
ENSG00000236204	1.608999905230243e-12	6.458869251090857
ENSG00000172687	1.608999905230243e-12	6.299244960211346
ENSG00000228649	1.622550077792992e-12	7.757859666319899
ENSG00000100994	1.659234124576031e-12	8.904875885059452
ENSG00000233080	1.6731995960545122e-12	5.125678399161603
ENSG00000162836	1.673199596054524e-12	8.66391444992868
ENSG00000136758	1.673199596054524e-12	8.900819089927607
ENSG00000147251	1.682573971652363e-12	8.779572766376255
ENSG00000115286	1.6967323190577798e-12	8.790748780583813
ENSG00000267687	1.6967323190577798e-12	2.8830104783473454
ENSG00000070610	1.6967323190577798e-12	8.892705499663915
ENSG00000104979	1.7110076438268026e-12	8.852137548345457
ENSG00000131153	1.7254008939313254e-12	7.955354912795393
ENSG00000136936	1.749654299019029e-12	8.559432147688666
ENSG00000187446	1.7643667086376968e-12	8.852137548345457
ENSG00000186187	1.7891578013457204e-12	7.478667647381879
ENSG00000176732	1.8193589252535573e-12	6.102635044341583
ENSG00000132846	1.8193589252535573e-12	8.613701696374596
ENSG00000136848	1.829536779073794e-12	8.666976873872548
ENSG00000150873	1.934440277811495e-12	3.3385828450714063
ENSG00000268362	2.005771576005239e-12	6.407881094970179
ENSG00000148498	2.005771576005239e-12	8.09726001468269
ENSG00000158710	2.005771576005239e-12	8.908932680191299
ENSG00000166348	2.022595891422269e-12	8.392487396119094
ENSG00000101310	2.022595891422269e-12	8.892705499663915
ENSG00000102007	2.039558752645962e-12	8.872421524004686
ENSG00000174485	2.0395587526459984e-12	8.835373527034116
ENSG00000143882	2.1324138217501253e-12	8.057453351566528
ENSG00000136631	2.1324138217501253e-12	8.732422436766036
ENSG00000163453	2.1502804919635892e-12	6.499055933378829
ENSG00000271334	2.1803854375508817e-12	2.7664503420807964
ENSG00000005108	2.1803854375508817e-12	6.794156093635736
ENSG00000251603	2.248080494071249e-12	5.664900756766609
ENSG00000166913	2.266898159152223e-12	8.904875885059452
ENSG00000150054	2.2986051655418817e-12	6.70929345819508
ENSG00000074054	2.3372286943344455e-12	8.812563968214976
ENSG00000272663	2.3699011207021716e-12	5.17535883296537
ENSG00000172456	2.3897193773681216e-12	7.940466390023508
ENSG00000139239	2.4097003206691763e-12	8.186963435607023
ENSG00000172568	2.423111977281853e-12	6.425240185591455
ENSG00000241852	2.4433669802445846e-12	7.625319972757802
ENSG00000047230	2.463788185035256e-12	8.382385063479447
ENSG00000261645	2.5401096099856116e-12	7.374848380988563
ENSG00000104381	2.5401096099856476e-12	7.789771620743532
ENSG00000204390	2.5542334651740056e-12	7.257692615498585
ENSG00000253619	2.6333037975219946e-12	4.592915930678922
ENSG00000072778	2.6333037975219946e-12	8.941387041246065
ENSG00000165684	2.6552822786013546e-12	8.759825631500979
ENSG00000146374	2.7147757827372833e-12	4.636351298274425
ENSG00000241743	2.7526216995842135e-12	1.939898825042623
ENSG00000246334	2.8220538912650175e-12	7.811847337749404
ENSG00000172661	2.8220538912650373e-12	8.641641731893493
ENSG00000183943	2.901218067449101e-12	8.44915927146838
ENSG00000260618	2.949758698358665e-12	8.431858409373085
ENSG00000101940	2.9743270876589647e-12	8.767402380980716
ENSG00000224738	2.9743270876589647e-12	4.896784790506759
ENSG00000188971	2.9743270876589647e-12	8.628934505714
ENSG00000170915	3.040829061174519e-12	6.923958283715022
ENSG00000271147	3.066141772763088e-12	7.98045355444139
ENSG00000140374	3.1087900110419255e-12	8.861245509797127
ENSG00000172738	3.2046762950176572e-12	4.7333087131848135
ENSG00000169857	3.2762292666033967e-12	8.727371270446213
ENSG00000172379	3.3034639679067752e-12	8.434483219987902
ENSG00000119711	3.3034639679068103e-12	8.749186458077377
ENSG00000151012	3.3034639679068103e-12	8.632454460061892
ENSG00000167779	3.3034639679068103e-12	5.833121119920528
ENSG00000250220	3.3034639679068103e-12	5.759623003194887
ENSG00000107331	3.3309208597648883e-12	8.789754409395835
ENSG00000167283	3.3493497705471167e-12	8.908932680191299
ENSG00000067057	3.377180935995321e-12	6.603775881964738
ENSG00000125962	3.377180935995321e-12	8.52138977953012
ENSG00000231007	3.4052390619348006e-12	6.246843979905998
ENSG00000272016	3.4811841596301287e-12	6.711190116187026
ENSG00000167114	3.638095392447161e-12	8.766944850576694
ENSG00000135253	3.668279540882774e-12	8.51273934848247
ENSG00000137106	3.729387071568944e-12	8.788223197423902
ENSG00000215386	3.749977418633824e-12	6.86003948285826
ENSG00000144895	3.749977418633824e-12	8.892705499663915
ENSG00000164122	3.812420223867301e-12	6.029063159483266
ENSG00000237840	3.897267072767906e-12	6.439231021484349
ENSG00000164334	3.983966441877814e-12	3.934467614270539
ENSG00000267169	4.0169643718372474e-12	7.504906718474619
ENSG00000173578	4.140267652870173e-12	8.606916751206347
ENSG00000198342	4.3620525821203706e-12	7.464514085457565
ENSG00000120306	4.3620525821203706e-12	8.6862664783438
ENSG00000205771	4.3981209813925746e-12	6.582729852717853
ENSG00000272677	4.422329014093387e-12	6.066964438473942
ENSG00000166483	4.458886434496628e-12	8.449361838344872
ENSG00000233560	4.495740381148225e-12	5.098318378543851
ENSG00000228205	4.557828983909714e-12	7.387973272616943
ENSG00000269243	4.557828983909714e-12	7.2422404548619435
ENSG00000185834	4.557828983909714e-12	7.331464129994211
ENSG00000065183	4.557828983909714e-12	8.78569761426399
ENSG00000272841	4.595485242196853e-12	6.352914708458468
ENSG00000135324	4.658925225453437e-12	3.1443430610819196
ENSG00000204673	4.658925225453437e-12	8.7542376243972
ENSG00000095002	4.6974009097464424e-12	8.628195098053554
ENSG00000223387	4.801533675716366e-12	4.31282483618171
ENSG00000164142	4.84116467283272e-12	7.832903200645152
ENSG00000102921	4.841164672832789e-12	8.813558339402954
ENSG00000178922	4.8811166127659626e-12	8.651207223749186
ENSG00000264920	4.948423313044513e-12	7.44145512895807
ENSG00000100206	4.989243607623558e-12	6.269696684699082
ENSG00000272121	5.141764598980954e-12	7.020542886482497
ENSG00000206561	5.371812136919126e-12	8.252540705531487
ENSG00000083845	5.535797522660497e-12	8.941387041246065
ENSG00000268218	5.535797522660497e-12	7.589548224231636
ENSG00000104738	5.535797522660497e-12	8.706550454003029
ENSG00000069849	5.5813668237444746e-12	8.806975961111196
ENSG00000169116	5.658134892657297e-12	8.921103065586836
ENSG00000149823	5.959417039246994e-12	8.887117492560137
ENSG00000220583	5.959417039246994e-12	6.712608027474289
ENSG00000226957	5.959417039246994e-12	2.900298939943833
ENSG00000255353	5.959417039246994e-12	5.633947846094567
ENSG00000239559	6.140980043086812e-12	7.165598960685925
ENSG00000189233	6.242290593134818e-12	8.818151975318758
ENSG00000168028	6.276423793143289e-12	8.941387041246065
ENSG00000099800	6.3279672065280675e-12	8.746915838444998
ENSG00000144645	6.379925848941683e-12	8.921103065586836
ENSG00000150625	6.414797244231193e-12	6.467367062078892
ENSG00000013016	6.46745523119071e-12	8.681672842427995
ENSG00000189143	6.46745523119071e-12	5.688706903312767
ENSG00000196867	6.46745523119071e-12	5.728084895846979
ENSG00000107223	6.574046628071579e-12	8.921103065586836
ENSG00000179862	6.609958643203417e-12	6.612100705456223
ENSG00000138172	6.664187817869127e-12	8.019085160034933
ENSG00000189343	6.664187817869175e-12	8.912989475323146
ENSG00000261231	6.71885341231302e-12	6.042349587474819
ENSG00000270093	6.810941916770713e-12	4.863414171365222
ENSG00000165891	6.923083638239878e-12	8.331819572823422
ENSG00000170469	7.017917156983857e-12	8.312345864670156
ENSG00000138640	7.231059316401575e-12	8.868364728872839
ENSG00000118308	7.330029250642449e-12	8.895231082823827
ENSG00000101997	7.390047784882164e-12	8.581247335319828
ENSG00000155974	7.39004778488227e-12	8.608905493582302
ENSG00000156738	7.450548343733117e-12	7.7939132921024905
ENSG00000115977	7.450548343733117e-12	8.250833840411957
ENSG00000147408	7.739369953498433e-12	8.872421524004686
ENSG00000260591	7.7815167446638e-12	6.936563186684264
ENSG00000233217	7.845159418289394e-12	4.047677252294422
ENSG00000157873	7.845159418289533e-12	8.86277672176906
ENSG00000021826	7.90931261750546e-12	7.956951418765665
ENSG00000133135	7.909312617505517e-12	3.8851441430980334
ENSG00000188242	7.952367022320503e-12	8.45494984544865
ENSG00000003393	8.017380028489635e-12	8.686266478343798
ENSG00000244398	8.082914327809439e-12	8.346410748076792
ENSG00000140464	8.193307725324386e-12	8.85466313150537
ENSG00000187742	8.193307725324386e-12	8.896762294795762
ENSG00000150938	8.260252244628831e-12	7.759616130282443
ENSG00000207146	8.62645332811643e-12	3.8913656198330284
ENSG00000137563	8.6968673611525e-12	8.820140717694711
ENSG00000185100	8.839390907643547e-12	6.811246425081612
ENSG00000151229	8.88740593880543e-12	8.487404206503419
ENSG00000243452	8.95990852607462e-12	8.678152888080106
ENSG00000173171	8.95990852607462e-12	8.518327355586251
ENSG00000158458	9.032991174664178e-12	8.421958643609928
ENSG00000230629	9.082037440186968e-12	7.653448223925402
ENSG00000161243	9.10665843057529e-12	4.416269195084166
ENSG00000229414	9.230748775523633e-12	2.871741658272043
ENSG00000215301	9.356497193701754e-12	8.945443836377912
ENSG00000271943	9.43275113514983e-12	3.7563245462186465
ENSG00000105364	9.639087476435744e-12	8.691854485447578
ENSG00000137038	9.717599484654774e-12	8.738010443869817
ENSG00000153250	9.717599484654911e-12	8.892705499663915
ENSG00000273230	9.84984885634509e-12	7.576298256574815
ENSG00000155254	9.930044110332175e-12	8.312398261321198
ENSG00000155761	9.930044110332175e-12	6.6297515689687305
ENSG00000144026	1.0010879653386815e-11	8.686266478343798
ENSG00000168556	1.0147042040396862e-11	8.455741649760139
ENSG00000131089	1.0147042040396862e-11	8.735484860709905
ENSG00000247982	1.0229609605118662e-11	8.145787783659094
ENSG00000040341	1.0229609605118772e-11	8.705019242031094
ENSG00000247735	1.0453024762171718e-11	5.517804057789512
ENSG00000104626	1.0453024762171718e-11	8.388764874894715
ENSG00000162840	1.0453024762171718e-11	4.637131704862253
ENSG00000269946	1.0538033343461947e-11	4.890947934789633
ENSG00000160404	1.0538033343461947e-11	8.708081665974962
ENSG00000078725	1.062371983521001e-11	4.295427423152568
ENSG00000156535	1.0681223393065477e-11	6.964883103202358
ENSG00000224566	1.0768051521977951e-11	5.7552790968928464
ENSG00000136710	1.076805152197799e-11	8.646692898213319
ENSG00000182087	1.0855571771114208e-11	8.929216655850528
ENSG00000100266	1.1092384024711496e-11	8.607119318082837
ENSG00000163995	1.1092384024711496e-11	5.352084101574764
ENSG00000258449	1.1092384024711496e-11	5.2833891803110955
ENSG00000156313	1.1182488592188039e-11	8.275174611203031
ENSG00000164056	1.1334260504612674e-11	8.00054931445192
ENSG00000136044	1.1334260504612674e-11	8.762888055444847
ENSG00000101868	1.1426291378941727e-11	8.585304130451673
ENSG00000171530	1.1426291378941808e-11	8.835910367818073
ENSG00000114270	1.1675304750186953e-11	8.356433770336505
ENSG00000215595	1.1675304750186953e-11	6.202133485727663
ENSG00000078674	1.1770050301358232e-11	8.874947107164598
ENSG00000213213	1.1770050301358315e-11	7.107744163653767
ENSG00000164258	1.192963773901246e-11	8.736479231897881
ENSG00000175505	1.1929637739012544e-11	7.357189380263307
ENSG00000105722	1.2123945326716829e-11	8.701956818087226
ENSG00000033867	1.2288236309758675e-11	8.015265894701647
ENSG00000148399	1.2387856742049929e-11	8.850606336373524
ENSG00000204852	1.2454709900216414e-11	8.701499287683204
ENSG00000232519	1.2657399252918473e-11	4.286472398361037
ENSG00000185567	1.2759953393833845e-11	5.059804667636814
ENSG00000244436	1.2759953393833845e-11	2.732622535697416
ENSG00000248757	1.2932690490189179e-11	3.7196023235350224
ENSG00000116957	1.3501001727194246e-11	8.621357756234266
ENSG00000172362	1.3720372000082276e-11	3.408240285278286
ENSG00000268061	1.379426919305987e-11	7.545649988094481
ENSG00000170989	1.3831363996971002e-11	6.740470138279924
ENSG00000088298	1.3831363996971002e-11	8.860251138609149
ENSG00000259026	1.401831018652443e-11	4.516984671318665
ENSG00000101049	1.4131664785718958e-11	6.398123855988896
ENSG00000167748	1.4245917999719373e-11	3.913695428846744
ENSG00000139626	1.455503968097878e-11	8.917046270454989
ENSG00000136933	1.4870735434837e-11	8.695708713702935
ENSG00000228487	1.4870735434837e-11	7.08098993450498
ENSG00000186310	1.5193142119834902e-11	5.79220480448476
ENSG00000136930	1.531580320011505e-11	8.842492746109832
ENSG00000068308	1.5315803200115323e-11	8.845018329269742
ENSG00000012061	1.5647666005151005e-11	8.83996716294992
ENSG00000197747	1.5647666005151224e-11	8.78569761426399
ENSG00000182185	1.5773923618625323e-11	7.471798160832712
ENSG00000204131	1.5773923618625323e-11	6.273036838990372
ENSG00000162998	1.5773923618625323e-11	8.908932680191299
ENSG00000151553	1.5986576044072608e-11	8.732422436766038
ENSG00000196668	1.6115513976496267e-11	7.386992133622456
ENSG00000147536	1.6115513976496267e-11	7.360424354469428
ENSG00000250493	1.6332679798581986e-11	5.84207893487305
ENSG00000108061	1.646435374471022e-11	8.760820002688957
ENSG00000144354	1.646435374471022e-11	5.444832734637342
ENSG00000222222	1.659706828494356e-11	4.133498836352995
ENSG00000166946	1.7047069320386448e-11	8.896762294795762
ENSG00000231500	1.7602878795409826e-11	8.945443836377912
ENSG00000185008	1.7983248173952e-11	3.163525425416328
ENSG00000146350	1.8225058522198424e-11	7.902432472399382
ENSG00000125648	1.8371671723199284e-11	8.860251138609149
ENSG00000215086	1.8618600474851974e-11	4.682033626933665
ENSG00000198000	1.8768316354865333e-11	8.876478319136533
ENSG00000176236	1.8768316354865333e-11	6.069855427012039
ENSG00000107902	1.891921223722255e-11	8.445102476336535
ENSG00000173320	1.9482740589187443e-11	6.73600156551079
ENSG00000131127	1.958695348167003e-11	8.192480582865285
ENSG00000049768	1.9902881674029466e-11	5.012647377770793
ENSG00000250567	2.0009296971289413e-11	2.170526285095783
ENSG00000164989	2.0009296971289413e-11	7.276290987040786
ENSG00000187243	2.0331900417881607e-11	4.251642741431912
ENSG00000214717	2.0331900417881607e-11	8.65480648847701
ENSG00000101849	2.0769980395426297e-11	8.77452160005643
ENSG00000148156	2.0769980395426594e-11	4.216682694959947
ENSG00000127080	2.184783830331741e-11	8.079216142546649
ENSG00000257221	2.2022964869898323e-11	7.855896863146308
ENSG00000248544	2.2022964869898323e-11	6.340715033251416
ENSG00000251192	2.219946716979025e-11	7.81874407287366
ENSG00000245556	2.2199467169790486e-11	8.346665711604324
ENSG00000160791	2.24967236215626e-11	7.240500003102298
ENSG00000125755	2.2676946475326845e-11	8.904875885059452
ENSG00000144036	2.2676946475326845e-11	8.392029865715072
ENSG00000117090	2.2858584239289143e-11	8.880535114268378
ENSG00000254211	2.316448765805353e-11	8.053344159783641
ENSG00000140297	2.316448765805353e-11	6.086238334398342
ENSG00000141401	2.3349951892525535e-11	8.279204492605983
ENSG00000143621	2.3851667772482412e-11	8.912989475323146
ENSG00000148175	2.4042522516680427e-11	8.908932680191299
ENSG00000100373	2.404252251668077e-11	4.00408526890229
ENSG00000118816	2.404252251668077e-11	8.93733024611422
ENSG00000117407	2.4170589729619344e-11	8.24243837289184
ENSG00000155621	2.4363945121350284e-11	8.227073856521459
ENSG00000133195	2.4558816266493265e-11	8.716195256238654
ENSG00000184634	2.4558816266493265e-11	8.835910367818073
ENSG00000182310	2.4755214794391874e-11	5.119293382893322
ENSG00000123989	2.508597172056995e-11	8.93733024611422
ENSG00000188868	2.508597172056995e-11	7.142687181479495
ENSG00000145431	2.528650078887469e-11	6.861866811101238
ENSG00000226856	2.528650078887469e-11	5.3726616439051185
ENSG00000151414	2.5421058745483936e-11	8.850606336373524
ENSG00000135116	2.562421245572399e-11	5.962927717138392
ENSG00000197180	2.6173766544966574e-11	6.823286183864522
ENSG00000165271	2.617376654496676e-11	8.88864870453207
ENSG00000053501	2.617376654496676e-11	8.695911280579425
ENSG00000187764	2.6948304178286413e-11	8.876478319136533
ENSG00000140443	2.7525668532655693e-11	8.52703018328494
ENSG00000111450	2.7745290946366585e-11	8.598468887035189
ENSG00000106004	2.7745290946366585e-11	6.831872524162202
ENSG00000160055	2.7745290946366585e-11	8.18283578062966
ENSG00000223722	2.796663036944136e-11	4.945543487988596
ENSG00000234719	2.796663036944136e-11	7.784870624649159
ENSG00000184381	2.917665240242454e-11	8.78010960716021
ENSG00000213096	2.9800755244901024e-11	7.977777801056028
ENSG00000148291	3.051851475400763e-11	8.360569875848284
ENSG00000151117	3.068030268301934e-11	7.8242527695975035
ENSG00000170049	3.1170725829636776e-11	6.442491134381706
ENSG00000198856	3.15852730322678e-11	8.896762294795762
ENSG00000256166	3.183658939443402e-11	5.164184440843238
ENSG00000099821	3.183658939443402e-11	8.842492746109832
ENSG00000100678	3.251638500313977e-11	7.283657858528074
ENSG00000134339	3.277495822955575e-11	4.391503991761722
ENSG00000169230	3.3210397801651774e-11	8.775515971244408
ENSG00000167196	3.418841466245198e-11	8.715658415454698
ENSG00000068394	3.473371581437819e-11	8.548792974265062
ENSG00000055070	3.473371581437819e-11	8.73142806557806
ENSG00000233220	3.491736963765081e-11	5.074432913650243
ENSG00000143870	3.5194635685417433e-11	8.917046270454989
ENSG00000107518	3.547405860147061e-11	5.03465133492886
ENSG00000260144	3.566154690711884e-11	6.018297165909626
ENSG00000140400	3.671021799807422e-11	8.904875885059452
ENSG00000231969	3.671021799807422e-11	4.003973666277209
ENSG00000143401	3.700142444831822e-11	8.852137548345457
ENSG00000145476	3.8088673180835205e-11	8.6862664783438
ENSG00000139537	3.889899790050465e-11	7.606077199090414
ENSG00000250519	3.889899790050465e-11	4.965055297254603
ENSG00000272324	3.9207203897755236e-11	1.788558762174228
ENSG00000255031	3.9207203897755514e-11	7.892910926660313
ENSG00000108405	3.972620526252555e-11	8.923628648746746
ENSG00000259436	4.004083057407649e-11	8.05319398955819
ENSG00000161031	4.035789670108393e-11	5.170881064438698
ENSG00000078098	4.057063926957094e-11	6.022315169167079
ENSG00000262468	4.089181465401614e-11	8.004125777417533
ENSG00000203666	4.089181465401614e-11	8.43007223387362
ENSG00000230188	4.176050958590155e-11	4.443584746573679
ENSG00000196366	4.332443073571895e-11	5.755893505700744
ENSG00000177051	4.42437108429852e-11	8.78921756861188
ENSG00000184939	4.4827935660735445e-11	8.508682553350626
ENSG00000169740	4.613995911447127e-11	8.544736179133215
ENSG00000253284	4.6871387063778935e-11	2.203464510535897
ENSG00000255547	4.6871387063778935e-11	3.7531912792579143
ENSG00000120709	4.786431636144886e-11	8.880535114268378
ENSG00000171827	4.78643163614492e-11	5.792038790557648
ENSG00000225938	4.824195233904597e-11	2.7036183461150025
ENSG00000197992	4.824195233904597e-11	4.419771726390323
ENSG00000080839	4.824195233904597e-11	8.614238537158553
ENSG00000101695	4.926330754206853e-11	7.285603998714944
ENSG00000073670	4.9651751248263036e-11	6.967483421310978
ENSG00000158089	4.9651751248263036e-11	6.03066728280178
ENSG00000155846	5.030583460544503e-11	8.740536027029728
ENSG00000260352	5.136996265237982e-11	5.036379909006546
ENSG00000198890	5.1774668717033177e-11	8.168624256207128
ENSG00000255145	5.21824972615877e-11	6.4978268717855
ENSG00000069275	5.259347184764438e-11	8.860251138609149
ENSG00000065970	5.259347184764438e-11	8.692848856635557
ENSG00000178162	5.3986414605939665e-11	6.223659271013468
ENSG00000136928	5.4411298566632416e-11	4.136425403901605
ENSG00000164924	5.483945719343029e-11	8.925159860718681
ENSG00000196890	5.483945719343029e-11	4.092380897603841
ENSG00000210196	5.483945719343029e-11	8.836904739006052
ENSG00000189056	5.59974112947928e-11	8.300656146287045
ENSG00000197816	5.643778958814166e-11	8.197197475277646
ENSG00000273032	5.7179302493238326e-11	7.201261803943325
ENSG00000103174	5.762878141095585e-11	8.476228192295856
ENSG00000234741	5.762878141095708e-11	8.900819089927607
ENSG00000142676	5.762878141095708e-11	8.933273450982373
ENSG00000143815	5.8081720271967136e-11	8.816620763346823
ENSG00000214226	5.8081720271967136e-11	7.790530610632753
ENSG00000148300	5.838561455733866e-11	8.691651918571088
ENSG00000232176	5.884437796327329e-11	5.075296789088568
ENSG00000132640	5.930667119252806e-11	8.874947107164598
ENSG00000169021	6.008507618296207e-11	8.822208770450603
ENSG00000141665	6.103237727572847e-11	5.673715826826672
ENSG00000253051	6.18329550941509e-11	5.250982503377537
ENSG00000205138	6.231822874213626e-11	8.491461001635264
ENSG00000100360	6.231822874213626e-11	8.712138461106807
ENSG00000271553	6.231822874213626e-11	7.080100691465276
ENSG00000167992	6.231822874213626e-11	7.192513934167461
ENSG00000160446	6.280723156662537e-11	8.73142806557806
ENSG00000171241	6.280723156662581e-11	8.446096847524512
ENSG00000236801	6.363059953621949e-11	7.086850024403232
ENSG00000118181	6.363059953621949e-11	8.93733024611422
ENSG00000142765	6.412968438877139e-11	8.892705499663915
ENSG00000271734	6.497002431354218e-11	4.084998040211525
ENSG00000272129	6.547939439153687e-11	6.152486589875147
ENSG00000171365	6.599267462925165e-11	8.07580098150084
ENSG00000185668	6.738076214924365e-11	3.3333671218395255
ENSG00000111602	6.790863238067021e-11	8.781103978348188
ENSG00000242715	6.790863238067021e-11	6.215041846209108
ENSG00000196152	6.879742880982631e-11	8.344879536104859
ENSG00000162267	6.879742880982631e-11	6.641144565190079
ENSG00000119737	6.933616389990645e-11	7.2704302229073905
ENSG00000197191	7.02432497692741e-11	6.41421408479529
ENSG00000126249	7.02432497692741e-11	8.083941485493428
ENSG00000170540	7.079306830314856e-11	8.819683187290691
ENSG00000181026	7.079306830314856e-11	8.89117428769198
ENSG00000136938	7.134710035574516e-11	8.874947107164598
ENSG00000086730	7.227993633649196e-11	8.79381120452768
ENSG00000101439	7.227993633649196e-11	8.895231082823827
ENSG00000147852	7.227993633649196e-11	6.970188259998782
ENSG00000271086	7.227993633649196e-11	4.597506340752228
ENSG00000181218	7.284535941151605e-11	5.949744580661049
ENSG00000165912	7.284535941151605e-11	8.03696124318363
ENSG00000145626	7.379737034044616e-11	3.7028328773200543
ENSG00000116497	7.495587376459232e-11	8.836904739006052
ENSG00000114013	7.534598447158736e-11	8.648021543308763
ENSG00000230979	7.593488081643158e-11	7.0225307579267975
ENSG00000145425	7.593488081643158e-11	8.941387041246065
ENSG00000102001	7.652828326669123e-11	7.337647610072552
ENSG00000115266	7.652828326669177e-11	7.975120510865142
ENSG00000241556	7.752739258432855e-11	6.389193540920584
ENSG00000272717	7.813297678384322e-11	6.057341353404361
ENSG00000260093	7.8743191895986e-11	3.527084588514529
ENSG00000184164	8.039333629602674e-11	8.903344673087517
ENSG00000260063	8.039333629602674e-11	6.1954164761199655
ENSG00000184905	8.102082954073191e-11	5.046795193096963
ENSG00000187151	8.207732406228352e-11	4.651325856766159
ENSG00000147437	8.207732406228352e-11	6.212357539817523
ENSG00000010810	8.207732406228352e-11	8.366333536099662
ENSG00000107863	8.207732406228352e-11	8.827796777554383
ENSG00000148730	8.207732406228352e-11	8.858719926637214
ENSG00000225988	8.271768274914097e-11	6.806276110282308
ENSG00000260359	8.271768274914097e-11	8.818151975318758
ENSG00000108387	8.271768274914156e-11	6.972986247110328
ENSG00000149571	8.336293216909014e-11	4.331814073937192
ENSG00000237316	8.379583354399114e-11	2.4714424811677254
ENSG00000043039	8.488773927812729e-11	6.720819421977115
ENSG00000164615	8.510778607517e-11	8.831853572686226
ENSG00000224545	8.62164243308969e-11	2.9076935094009753
ENSG00000251478	8.733919763522931e-11	2.8006120565244155
ENSG00000273388	8.801971963000131e-11	4.004982749195889
ENSG00000158321	8.870543203178282e-11	6.213725635501534
ENSG00000141556	8.939637353742913e-11	8.776052812028363
ENSG00000181852	9.126474605462888e-11	8.761814373876936
ENSG00000134490	9.19751965857575e-11	8.193299300905668
ENSG00000258994	9.245183525943006e-11	5.456735351365866
ENSG00000072849	9.317133057911614e-11	8.880535114268378
ENSG00000118162	9.31713305791168e-11	8.31387707664209
ENSG00000052850	9.389630670400371e-11	4.683408930579504
ENSG00000177189	9.462680444257041e-11	8.822208770450603
ENSG00000184863	9.511689078459812e-11	8.921103065586836
ENSG00000101052	9.51168907845988e-11	8.537414393181013
ENSG00000255046	9.585668270442467e-11	4.846734029883086
ENSG00000141447	9.785710880590114e-11	8.18244499810447
ENSG00000187735	9.785710880590114e-11	8.868364728872839
ENSG00000262155	9.861775669595364e-11	4.6434629909420035
ENSG00000124444	9.861775669595399e-11	8.437191452949333
ENSG00000147485	9.861775669595399e-11	7.294148941841201
ENSG00000119403	9.989838450644332e-11	8.607119318082837
ENSG00000260296	1.0067456028502117e-10	7.3058858258743715
ENSG00000012174	1.0067456028502117e-10	8.716195256238654
ENSG00000168216	1.014566385513227e-10	8.870890312032751
ENSG00000260219	1.014566385513227e-10	6.594058910038854
ENSG00000169567	1.027733382642063e-10	8.915515058483056
ENSG00000179057	1.0437547031512341e-10	6.125366051607113
ENSG00000107014	1.0437547031512341e-10	6.446733609375179
ENSG00000272094	1.0437547031512341e-10	5.920128784958366
ENSG00000183386	1.0491492759090482e-10	6.6234022374279204
ENSG00000035403	1.0572923451006376e-10	8.569613790708246
ENSG00000147324	1.0572923451006376e-10	7.424227412240346
ENSG00000174514	1.0654972718700386e-10	6.978389141450752
ENSG00000164647	1.0654972718700386e-10	6.083545123669041
ENSG00000120860	1.0654972718700386e-10	8.684735266371867
ENSG00000233086	1.0820945383900702e-10	6.643352825664403
ENSG00000144868	1.0876829943822211e-10	8.553844140584886
ENSG00000109466	1.0961186866129253e-10	8.55769836884024
ENSG00000258422	1.0961186866129448e-10	4.485197300865302
ENSG00000236423	1.0961186866129448e-10	7.408648365647556
ENSG00000125652	1.1103206953834331e-10	8.850606336373524
ENSG00000134986	1.1103206953834331e-10	7.955373375989868
ENSG00000264349	1.1276009871980759e-10	4.681384761191696
ENSG00000120802	1.1276009871980759e-10	8.850606336373524
ENSG00000147044	1.1422020854520383e-10	8.673559252164305
ENSG00000124098	1.1510514023536352e-10	8.683740895183888
ENSG00000158813	1.1510514023536352e-10	7.398554701740431
ENSG00000185133	1.1510514023536556e-10	6.725742977037208
ENSG00000239552	1.1510514023536556e-10	3.1978416955764573
ENSG00000173295	1.1599678152477996e-10	7.4644672546537025
ENSG00000119979	1.1659496114150594e-10	8.602068151763012
ENSG00000115966	1.1749789574901994e-10	8.822208770450603
ENSG00000187091	1.2337749918707326e-10	8.562494571632534
ENSG00000094975	1.2337749918707326e-10	8.892705499663915
ENSG00000148384	1.233774991870741e-10	8.788223197423902
ENSG00000258847	1.233774991870741e-10	3.902897006284165
ENSG00000177119	1.2433180765372393e-10	8.78010960716021
ENSG00000104447	1.2433180765372393e-10	6.8919152919528015
ENSG00000227372	1.278931448330665e-10	8.655800859664987
ENSG00000058404	1.3325212103881143e-10	7.027153456071297
ENSG00000272960	1.3325212103881143e-10	6.6856241292908924
ENSG00000172260	1.3325212103881238e-10	4.9692000011463975
ENSG00000176248	1.3428111255156108e-10	8.86277672176906
ENSG00000165124	1.3428111255156108e-10	5.263127251640484
ENSG00000135519	1.3428111255156108e-10	6.378946259671753
ENSG00000089876	1.3601340479042575e-10	8.66391444992868
ENSG00000115875	1.3706325773262653e-10	8.925159860718681
ENSG00000158427	1.3706325773262653e-10	7.75816702649847
ENSG00000198918	1.3812103979129819e-10	8.925159860718681
ENSG00000130511	1.3812103979129819e-10	8.642636103081472
ENSG00000235673	1.3883066177199943e-10	4.980667126360537
ENSG00000140563	1.3883066177199943e-10	8.88306069742829
ENSG00000240907	1.4098100282325643e-10	4.727151543731038
ENSG00000226386	1.409810028232589e-10	4.5085365277446545
ENSG00000169016	1.409810028232589e-10	8.63551688400576
ENSG00000138650	1.4206836211273984e-10	3.5827145430096974
ENSG00000089060	1.4389889254801514e-10	8.55231292861295
ENSG00000232573	1.4389889254801514e-10	8.477222563483835
ENSG00000171097	1.4500826861194843e-10	8.472171397164013
ENSG00000181444	1.4500826861194946e-10	7.957036294992778
ENSG00000101577	1.4500826861194946e-10	8.55231292861295
ENSG00000089159	1.4687585492610675e-10	8.695374439795469
ENSG00000101444	1.48007683176454e-10	8.88306069742829
ENSG00000178209	1.4800768317645663e-10	8.917046270454989
ENSG00000184305	1.4991305802284143e-10	8.081890552004475
ENSG00000196998	1.510677822674281e-10	8.771996016896516
ENSG00000200959	1.510677822674281e-10	3.804134328634414
ENSG00000218052	1.510677822674281e-10	7.896765154915667
ENSG00000181982	1.5223120866972895e-10	8.650749693345164
ENSG00000175602	1.522312086697295e-10	8.82320314163858
ENSG00000085382	1.5418976502323504e-10	8.306300327162354
ENSG00000235052	1.5537671165424605e-10	5.23354075804767
ENSG00000175768	1.5537671165424605e-10	8.03592004119179
ENSG00000199933	1.5537671165424825e-10	4.190756902745262
ENSG00000111452	1.5657259761867444e-10	7.038513771774813
ENSG00000170832	1.5657259761867444e-10	8.485336153747529
ENSG00000107984	1.5737485368479835e-10	8.872421524004686
ENSG00000226237	1.5777748868760207e-10	7.115745963961452
ENSG00000206077	1.6103506177470503e-10	7.915964317312629
ENSG00000237292	1.618596832100507e-10	4.169130275929038
ENSG00000226851	1.6310436799986419e-10	6.087440660582707
ENSG00000144847	1.64358416724515e-10	8.52864660633018
ENSG00000250659	1.64358416724515e-10	7.1723922397405016
ENSG00000272156	1.64358416724515e-10	5.665002845343568
ENSG00000167797	1.664694938076397e-10	8.872421524004686
ENSG00000223802	1.664694938076397e-10	3.586165394206115
ENSG00000205832	1.6774885080090714e-10	5.639791707133252
ENSG00000238961	1.6774885080091014e-10	4.473334163803443
ENSG00000249198	1.699025221675498e-10	2.2031101970719997
ENSG00000134321	1.699025221675498e-10	8.529221492537387
ENSG00000164978	1.7120768620819068e-10	8.691854485447578
ENSG00000137055	1.7120768620819068e-10	8.699431234927314
ENSG00000138629	1.7120768620819068e-10	8.842492746109832
ENSG00000267166	1.725226584331777e-10	7.024956275894356
ENSG00000165802	1.7384751084085065e-10	8.744592822161575
ENSG00000102886	1.7607775133410526e-10	6.663796927360966
ENSG00000167393	1.7742930681819818e-10	8.614238537158553
ENSG00000135723	1.7879101091550798e-10	8.652280905317097
ENSG00000115526	1.7879101091550798e-10	5.658474383249517
ENSG00000171444	1.810832726261958e-10	8.900819089927607
ENSG00000224616	1.834042798068457e-10	6.163858476693005
ENSG00000180098	1.8622792842858268e-10	8.55231292861295
ENSG00000224858	1.86227928428584e-10	5.591324399077906
ENSG00000196754	1.886134207882717e-10	4.0220715341754945
ENSG00000223393	1.886134207882717e-10	3.3061507295421113
ENSG00000228643	1.9005903861080972e-10	5.154894070842151
ENSG00000112812	1.9102880004969343e-10	8.772990388084494
ENSG00000073060	1.964496448220634e-10	8.74612403413351
ENSG00000160753	1.9946960237691123e-10	8.536622588869525
ENSG00000145087	1.9946960237691123e-10	5.682670216562596
ENSG00000270110	2.0099656536510248e-10	5.479333579570946
ENSG00000069011	2.0202088737483947e-10	5.610258481909506
ENSG00000244558	2.025349616527794e-10	4.657404010673683
ENSG00000224165	2.035669522744443e-10	6.947510917797004
ENSG00000268584	2.0774660106823263e-10	6.420373214239954
ENSG00000119969	2.0933551547677623e-10	8.305815883029439
ENSG00000136925	2.0933551547677623e-10	8.622352127422245
ENSG00000233048	2.0933551547677623e-10	3.375221406665934
ENSG00000168273	2.1093631603624262e-10	8.380651284631023
ENSG00000143674	2.1690902069250538e-10	8.541673755189347
ENSG00000250910	2.1690902069250538e-10	3.9343108114543703
ENSG00000095303	2.2135639734512452e-10	8.170052128757474
ENSG00000266308	2.2135639734512452e-10	4.025221272967315
ENSG00000246089	2.213563973451269e-10	7.92618400575546
ENSG00000164796	2.2304705657765745e-10	3.3146976026017243
ENSG00000136997	2.2589293177410315e-10	8.895231082823827
ENSG00000197119	2.2761747325738337e-10	7.939652010550862
ENSG00000144485	2.3052036888586458e-10	7.7759342043784
ENSG00000130669	2.3227945550648502e-10	8.439971999636777
ENSG00000136895	2.3227945550648502e-10	8.437446416476867
ENSG00000165175	2.3227945550648667e-10	8.569666187359287
ENSG00000146950	2.358371081127391e-10	2.779543412565554
ENSG00000154479	2.3703479414773164e-10	6.285395908216497
ENSG00000273314	2.3703479414773164e-10	6.728995172689077
ENSG00000228510	2.388424859567576e-10	5.107228006507241
ENSG00000138796	2.4066365978312616e-10	8.679147259268085
ENSG00000198860	2.4188531413379026e-10	8.79939921163146
ENSG00000273301	2.437291765173764e-10	6.346026755015272
ENSG00000228925	2.4558678429063656e-10	6.561657843172497
ENSG00000104408	2.474582375057313e-10	8.917046270454989
ENSG00000255020	2.474582375057313e-10	3.698165921419609
ENSG00000238001	2.487136146242376e-10	2.94091424478153
ENSG00000163625	2.5060836784402317e-10	8.465843982399786
ENSG00000144426	2.5060836784402317e-10	8.508682553350626
ENSG00000173064	2.5251723679503814e-10	8.845018329269742
ENSG00000185112	2.557303325487855e-10	7.714035509561695
ENSG00000236305	2.57677347415104e-10	5.986520833432915
ENSG00000180332	2.609546370713984e-10	3.482072499456147
ENSG00000042781	2.6294054191644373e-10	7.60209682965126
ENSG00000006453	2.629405419164456e-10	6.349166734207315
ENSG00000250889	2.6494122521022516e-10	5.48612224479272
ENSG00000122026	2.6830883034339316e-10	8.929216655850528
ENSG00000128944	2.703494498454282e-10	8.490924160851307
ENSG00000087077	2.7240524523570843e-10	8.683204054399932
ENSG00000238063	2.7240524523571324e-10	5.216311573267275
ENSG00000260177	2.7240524523571324e-10	3.014441898017897
ENSG00000244313	2.7378426092696337e-10	8.54374180794524
ENSG00000109705	2.75865594712453e-10	6.490411938392347
ENSG00000183617	2.75865594712453e-10	8.753243253209222
ENSG00000176014	2.7586559471245596e-10	7.091225646254198
ENSG00000087008	2.7586559471245596e-10	8.315120845510421
ENSG00000147027	2.779623999574672e-10	4.86359607360279
ENSG00000173166	2.7936892079020593e-10	7.804297501998563
ENSG00000142408	2.8007478894161484e-10	3.6985109799605302
ENSG00000133138	2.836303752554462e-10	7.374189920573093
ENSG00000236882	2.8723009259224015e-10	6.311993842608292
ENSG00000213443	2.879553787232395e-10	7.5561162764096395
ENSG00000169679	2.9160875961450426e-10	8.681672842427995
ENSG00000266088	2.938225046908028e-10	3.127338246636176
ENSG00000260361	2.953074561546843e-10	7.411842496622398
ENSG00000139219	2.975486535636849e-10	4.697666867723987
ENSG00000139722	2.998064816249995e-10	8.929216655850528
ENSG00000171428	2.998064816249995e-10	7.813810597203214
ENSG00000155660	3.059095807349173e-10	8.929216655850528
ENSG00000006788	3.097855358809019e-10	3.525290788058519
ENSG00000169189	3.121341162326071e-10	8.712675301890766
ENSG00000269656	3.1608716373277205e-10	4.442855910822483
ENSG00000167202	3.1848244612448034e-10	8.813558339402954
ENSG00000139187	3.2089547451199596e-10	6.314274952419243
ENSG00000053918	3.2089547451199596e-10	8.523175955029583
ENSG00000136897	3.3407000829475136e-10	8.733953648737971
ENSG00000198453	3.3659844587664343e-10	7.767953548425128
ENSG00000253986	3.3659844587664343e-10	5.017850598205415
ENSG00000169241	3.3659844587664343e-10	8.846549541241677
ENSG00000099139	3.417115813344567e-10	6.1299656547325725
ENSG00000197969	3.434327767582743e-10	8.904875885059452
ENSG00000149679	3.460304749263529e-10	8.403663410326654
ENSG00000226337	3.4603047492635905e-10	4.877447746718345
ENSG00000095752	3.486473815727112e-10	6.106940182555342
ENSG00000166682	3.486473815727112e-10	7.167106143616206
ENSG00000137806	3.557207647934954e-10	8.757300048341069
ENSG00000183688	3.6293439395628836e-10	8.796336787687592
ENSG00000204666	3.6293439395628836e-10	5.051606483769368
ENSG00000118985	3.6293439395628836e-10	8.933273450982373
ENSG00000132704	3.656762141882682e-10	8.88306069742829
ENSG00000134375	3.656762141882682e-10	8.866833516900904
ENSG00000121900	3.656762141882682e-10	6.374655624199681
ENSG00000166295	3.70290982217918e-10	8.870890312032751
ENSG00000132824	3.7308712200106834e-10	8.879003902296445
ENSG00000089280	3.7308712200106834e-10	8.921103065586836
ENSG00000011021	3.7590390125798653e-10	8.579179282563938
ENSG00000176894	3.8064480315808363e-10	6.203748454892408
ENSG00000213967	3.883520937500995e-10	6.054432599243274
ENSG00000177383	3.9128148692451367e-10	8.815626392158844
ENSG00000242265	3.9128148692451367e-10	6.068514911918513
ENSG00000131966	3.942324790411536e-10	8.722240793746455
ENSG00000250831	4.052400977585582e-10	7.01647765732925
ENSG00000272727	4.0727351288796794e-10	3.923601526779585
ENSG00000186275	4.103423508682554e-10	8.178778985497816
ENSG00000154153	4.1654799471024797e-10	5.463230901025846
ENSG00000103740	4.1863685828161896e-10	5.798252458204914
ENSG00000166173	4.281641595727241e-10	4.169037753735399
ENSG00000118307	4.33548350462824e-10	5.550245212446172
ENSG00000234215	4.3681057435557584e-10	2.0354325629086345
ENSG00000196172	4.42301011873601e-10	7.087976065669659
ENSG00000117411	4.4562759420553906e-10	8.74405598137762
ENSG00000211448	4.4562759420553906e-10	7.655583024560121
ENSG00000248319	4.4785888967502696e-10	2.9064346393538925
ENSG00000255465	4.5122632351349463e-10	3.0604881688002927
ENSG00000125462	4.546185028242557e-10	7.827148209126296
ENSG00000142937	4.580356050359773e-10	8.93733024611422
ENSG00000179178	4.580356050359773e-10	7.070315393142076
ENSG00000205143	4.603276074129013e-10	5.14884203809339
ENSG00000259562	4.6378664544771487e-10	7.492445670442045
ENSG00000136867	4.6378664544771487e-10	6.581658436297835
ENSG00000250033	4.672710856066049e-10	5.9383264793886905
ENSG00000185386	4.672710856066099e-10	8.649218481373232
ENSG00000173273	4.707811099023656e-10	8.798862370847504
ENSG00000175697	4.731354299664255e-10	5.3826297358851845
ENSG00000177337	4.766885024165591e-10	5.189017601304802
ENSG00000227895	4.802676506035428e-10	5.322433857357958
ENSG00000017621	4.899409512105912e-10	7.153763968232152
ENSG00000170209	4.899409512105946e-10	8.020818938883359
ENSG00000070061	4.899409512105946e-10	8.880535114268378
ENSG00000185339	4.936173177856592e-10	8.73142806557806
ENSG00000118495	4.998045978520279e-10	8.347372639688695
ENSG00000259891	4.998045978520279e-10	6.93919943407075
ENSG00000213625	5.098622436900019e-10	8.872421524004686
ENSG00000147454	5.136846336401666e-10	8.679147259268085
ENSG00000143862	5.175350261027598e-10	8.693843227823534
ENSG00000116251	5.385517088225765e-10	8.921103065586836
ENSG00000182179	5.493705673063827e-10	8.900819089927607
ENSG00000177932	5.534821575762988e-10	5.988316122983402
ENSG00000147475	5.534821575762988e-10	8.760820002688957
ENSG00000081721	5.534821575762988e-10	8.752706412425267
ENSG00000248300	5.562399088124418e-10	2.3732444249655775
ENSG00000074695	5.645939790864146e-10	8.933273450982373
ENSG00000167487	5.645939790864146e-10	8.212457198345945
ENSG00000119669	5.645939790864146e-10	8.676621676108173
ENSG00000249784	5.688168701986139e-10	3.579976823193307
ENSG00000197256	5.688168701986139e-10	8.528561395256872
ENSG00000234498	5.80229389680555e-10	6.308429089308252
ENSG00000176834	5.845665192363745e-10	7.002517557598516
ENSG00000256287	5.874755226240288e-10	3.3071201626076543
ENSG00000156017	5.918655701900834e-10	8.804450377951285
ENSG00000136874	6.037296860323711e-10	8.784166402292056
ENSG00000090487	6.127799715309321e-10	8.842492746109832
ENSG00000170522	6.127799715309386e-10	7.878827215500172
ENSG00000172296	6.127799715309386e-10	6.204492482556156
ENSG00000260475	6.204230324421041e-10	5.762722121368812
ENSG00000197557	6.204230324421041e-10	8.188423787733441
ENSG00000204396	6.204230324421041e-10	8.70348803005916
ENSG00000161914	6.250534991725951e-10	8.148797810951919
ENSG00000160789	6.250534991725973e-10	8.925159860718681
ENSG00000198794	6.375671307234982e-10	8.925159860718681
ENSG00000143575	6.375671307235027e-10	8.896762294795762
ENSG00000237595	6.375671307235027e-10	6.405615376163537
ENSG00000184575	6.375671307235027e-10	8.887117492560137
ENSG00000111057	6.423225764127998e-10	6.417584531936221
ENSG00000064490	6.423225764127998e-10	8.718720839398566
ENSG00000176225	6.471126744888823e-10	8.630465717685935
ENSG00000185920	6.551738462525691e-10	8.827796777554383
ENSG00000125485	6.732553482874647e-10	8.5949489326873
ENSG00000085465	6.867108587164162e-10	8.08108162842605
ENSG00000176208	6.867108587164187e-10	8.258462986542732
ENSG00000135677	6.867108587164187e-10	8.856194343477304
ENSG00000229809	6.867108587164187e-10	8.443236990457136
ENSG00000122406	6.918241175224421e-10	8.941387041246065
ENSG00000129151	6.952536033634779e-10	5.638030697599576
ENSG00000226779	6.952536033634779e-10	4.281119653921569
ENSG00000150867	6.952536033634902e-10	8.819683187290691
ENSG00000171649	7.004289972906764e-10	7.727285025724233
ENSG00000257027	7.056420251509756e-10	7.862087005032382
ENSG00000223552	7.056420251509756e-10	4.691752136008211
ENSG00000119900	7.108929538235702e-10	8.804450377951285
ENSG00000073150	7.108929538235702e-10	6.142883528200555
ENSG00000165548	7.19729456337429e-10	8.403565636752246
ENSG00000104331	7.395491865266505e-10	8.856194343477304
ENSG00000188227	7.395491865266505e-10	5.357691126481857
ENSG00000237214	7.542974515401309e-10	6.948543785902518
ENSG00000216866	7.542974515401309e-10	5.815406113468803
ENSG00000185483	7.542974515401309e-10	5.699105326527191
ENSG00000160783	7.599018051234746e-10	8.368938429639508
ENSG00000101057	7.599018051234746e-10	8.71466404426672
ENSG00000136021	7.599018051234746e-10	8.912989475323146
ENSG00000105339	7.693329208795404e-10	8.933273450982373
ENSG00000090661	7.693329208795404e-10	8.701499287683204
ENSG00000268358	7.750463763412104e-10	7.025771414628188
ENSG00000088833	7.808012767463075e-10	8.840961534137898
ENSG00000177084	7.808012767463075e-10	8.778578395188276
ENSG00000072858	7.846610466669009e-10	8.809501544271107
ENSG00000138674	7.865979152436303e-10	8.925159860718681
ENSG00000104969	7.865979152436387e-10	8.86277672176906
ENSG00000136636	7.90485674415399e-10	8.835910367818073
ENSG00000261827	7.963525333281135e-10	7.833721918685534
ENSG00000260589	7.963525333281135e-10	5.381182544500777
ENSG00000134318	8.02261921964676e-10	8.752706412425267
ENSG00000167112	8.062252903795825e-10	8.724845687286303
ENSG00000123595	8.062252903795939e-10	8.755768836369135
ENSG00000247373	8.12206230939791e-10	7.534789784599911
ENSG00000185305	8.122062309397939e-10	8.33508456364378
ENSG00000235779	8.122062309397939e-10	3.0171175312891783
ENSG00000112787	8.182305074615641e-10	8.818151975318758
ENSG00000132688	8.182305074615641e-10	7.979783997545118
ENSG00000131171	8.283681029606251e-10	8.860251138609149
ENSG00000178722	8.345094445418883e-10	5.326141974129199
ENSG00000273008	8.51104612446817e-10	6.5326106645075654
ENSG00000267193	8.51104612446826e-10	3.7087152660089173
ENSG00000164236	8.574105472483978e-10	5.154369035007003
ENSG00000235169	8.574105472483978e-10	7.198879394354937
ENSG00000107959	8.809251583531963e-10	8.845018329269742
ENSG00000185615	8.874468069350885e-10	5.493797903990745
ENSG00000105220	8.918207476879012e-10	8.908932680191299
ENSG00000205808	8.918207476879012e-10	8.581247335319828
ENSG00000145741	8.918207476879012e-10	8.921103065586836
ENSG00000243056	8.984211672774208e-10	5.631368345567513
ENSG00000154227	8.984211672774208e-10	5.188333206133913
ENSG00000172292	9.050692939695457e-10	8.01670862137104
ENSG00000186086	9.16256435000149e-10	7.4703287753587
ENSG00000235213	9.230334303902783e-10	3.2355217075812415
ENSG00000151364	9.29859376810358e-10	5.209872975972809
ENSG00000120669	9.29859376810358e-10	6.325493297506476
ENSG00000143368	9.483038456119987e-10	8.805981589923219
ENSG00000060237	9.483038456119987e-10	8.892705499663915
ENSG00000205022	9.600125913039707e-10	6.851384388649006
ENSG00000167526	9.600125913039707e-10	8.945443836377912
ENSG00000198435	9.671054893143454e-10	6.210254588346577
ENSG00000128915	9.671054893143454e-10	8.852137548345457
ENSG00000230646	9.671054893143454e-10	3.2124402255826165
ENSG00000134982	9.742495616849883e-10	8.807512801895154
ENSG00000101134	9.742495616849989e-10	4.118473464148625
ENSG00000185038	9.86271048437697e-10	6.485168617762626
ENSG00000149485	9.86271048437704e-10	8.033710603591063
ENSG00000115539	9.86271048437704e-10	8.586835342423607
ENSG00000231441	9.935533520610191e-10	4.879473666564383
ENSG00000245330	9.935533520610191e-10	5.791849814814431
ENSG00000154548	9.935533520610226e-10	6.836087649622962
ENSG00000268798	1.0008881618252608e-09	6.259613713379288
ENSG00000079616	1.0207071656475223e-09	8.773527228868451
ENSG00000237301	1.0207071656475223e-09	5.192215641071422
ENSG00000197279	1.0207071656475223e-09	8.196537377997132
ENSG00000155545	1.0332881289828303e-09	8.805981589923219
ENSG00000101974	1.0332881289828412e-09	8.770464804924583
ENSG00000163482	1.0409092658433965e-09	8.747655246105444
ENSG00000125629	1.0409092658433965e-09	8.749186458077377
ENSG00000227802	1.0537333203984018e-09	2.5999370361764713
ENSG00000157978	1.069325955860747e-09	8.861245509797127
ENSG00000205208	1.069325955860747e-09	8.501642644654845
ENSG00000170502	1.0745734009944986e-09	8.730688657917613
ENSG00000267127	1.0904670731045305e-09	5.23888755730757
ENSG00000096092	1.0904670731045305e-09	8.592423349527389
ENSG00000231081	1.09849976645245e-09	4.084937998552887
ENSG00000186193	1.1120161744063549e-09	8.267518551343363
ENSG00000146094	1.1120161744063549e-09	8.917046270454989
ENSG00000236914	1.1120161744063549e-09	5.443257623673381
ENSG00000125122	1.120203832091674e-09	6.5927696891671905
ENSG00000139641	1.1256949450100497e-09	8.900819089927607
ENSG00000255183	1.142326466055702e-09	4.963387991239318
ENSG00000131373	1.142326466055702e-09	8.675627304920196
ENSG00000164932	1.142326466055702e-09	8.671033669004395
ENSG00000272795	1.1591978528637556e-09	3.482563117548946
ENSG00000158301	1.173443003249325e-09	7.832525315467259
ENSG00000197763	1.18785904238504e-09	7.553535528559536
ENSG00000176386	1.1965915225454962e-09	8.18796625732942
ENSG00000155130	1.1965915225454962e-09	8.921103065586836
ENSG00000146263	1.1965915225454962e-09	8.535680614332588
ENSG00000011451	1.205386676779304e-09	8.858719926637214
ENSG00000125743	1.205386676779304e-09	8.884591909400223
ENSG00000124422	1.2053866767793125e-09	8.903344673087517
ENSG00000165359	1.2112851482208375e-09	8.82067755847867
ENSG00000242169	1.2142449434554428e-09	3.7870092826475226
ENSG00000242083	1.2291501712095634e-09	5.291198521679691
ENSG00000179222	1.2381789036082e-09	8.904875885059452
ENSG00000255495	1.2381789036082e-09	4.456318096806127
ENSG00000109927	1.244234000372482e-09	8.619826544262331
ENSG00000055732	1.2472723814632499e-09	3.351866141880104
ENSG00000148218	1.2533708930388161e-09	8.822208770450603
ENSG00000196208	1.262573286957636e-09	7.568396018568226
ENSG00000101945	1.262573286957636e-09	8.07549362132227
ENSG00000008283	1.262573286957636e-09	8.860251138609149
ENSG00000139112	1.2780574127358557e-09	8.852137548345457
ENSG00000187866	1.2874367222163441e-09	8.827259936770426
ENSG00000198056	1.2874367222163578e-09	8.384708079762868
ENSG00000138279	1.2874367222163578e-09	8.860251138609149
ENSG00000137575	1.2874367222163578e-09	8.819683187290691
ENSG00000108984	1.2874367222163578e-09	8.428998552305707
ENSG00000165678	1.2874367222163578e-09	8.908932680191299
ENSG00000157870	1.296883226029545e-09	8.382385063479447
ENSG00000129214	1.296883226029545e-09	4.814935925484957
ENSG00000166455	1.296883226029545e-09	5.779503352530972
ENSG00000173812	1.3032184569406873e-09	8.941387041246065
ENSG00000164032	1.3032184569406873e-09	8.908932680191299
ENSG00000136816	1.3063973932632816e-09	8.74612403413351
ENSG00000232633	1.3127779952974173e-09	4.968381246490011
ENSG00000188986	1.3321029065972297e-09	8.846549541241677
ENSG00000236297	1.3386060520912908e-09	4.7894437376868
ENSG00000257526	1.3484189261598713e-09	3.538337155330268
ENSG00000254966	1.3484189261598713e-09	5.031876716274559
ENSG00000177239	1.3583020197443115e-09	8.89117428769198
ENSG00000102882	1.3850039653807443e-09	8.742067239001663
ENSG00000158828	1.4225574691363126e-09	8.513276189266426
ENSG00000138326	1.4329706822271009e-09	8.93733024611422
ENSG00000119608	1.4504916318239788e-09	6.486592682967506
ENSG00000172348	1.4717929680804746e-09	5.352867382708766
ENSG00000180998	1.4897771005847634e-09	6.613140190058383
ENSG00000182196	1.4897771005847634e-09	6.2167270074212695
ENSG00000257241	1.489777100584774e-09	3.217274066936427
ENSG00000074964	1.500670362874829e-09	6.131804503161663
ENSG00000140263	1.500670362874829e-09	8.27974133338994
ENSG00000256757	1.500670362874829e-09	4.309565356026242
ENSG00000135074	1.5189988281073706e-09	8.908932680191299
ENSG00000213293	1.5189988281073706e-09	3.8188399281780145
ENSG00000255224	1.5189988281073706e-09	6.453324855257504
ENSG00000124313	1.5301006069661312e-09	8.610181742026706
ENSG00000269620	1.5301006069661312e-09	3.8634285474064702
ENSG00000115159	1.5301006069661312e-09	8.753243253209222
ENSG00000151640	1.5412815779902978e-09	5.530941997194829
ENSG00000233912	1.541281577990325e-09	8.125498242152686
ENSG00000172794	1.541281577990325e-09	7.989176299215048
ENSG00000103160	1.548779825940895e-09	8.596480144659234
ENSG00000015171	1.5600940087213448e-09	8.84808075321361
ENSG00000261373	1.5600940087213504e-09	8.262062251270555
ENSG00000166278	1.5600940087213504e-09	8.348451887103788
ENSG00000171631	1.5600940087213504e-09	7.909503851589893
ENSG00000128928	1.571488859516091e-09	8.872421524004686
ENSG00000232860	1.571488859516091e-09	6.92344690990946
ENSG00000174521	1.57913051881659e-09	6.043758356107376
ENSG00000132589	1.6022737783766034e-09	8.856194343477304
ENSG00000100060	1.613969234497283e-09	8.869359100060818
ENSG00000117697	1.6336470919411848e-09	8.657332071636922
ENSG00000136802	1.6455660090856328e-09	8.828791148742358
ENSG00000092841	1.6455660090856328e-09	8.912989475323146
ENSG00000222020	1.6575697920638518e-09	7.2865253615576036
ENSG00000143761	1.677766288326023e-09	8.93733024611422
ENSG00000182319	1.6899992687547156e-09	6.9887203351564375
ENSG00000213931	1.710581297531416e-09	5.061270704812003
ENSG00000144893	1.710581297531416e-09	7.982857669831432
ENSG00000101298	1.7230477370185415e-09	7.880617284768218
ENSG00000245281	1.7230477370185415e-09	6.365931443316335
ENSG00000166224	1.7230477370185415e-09	8.653812117289032
ENSG00000099814	1.7356028380200443e-09	8.74864961729342
ENSG00000127415	1.7356028380200629e-09	8.856194343477304
ENSG00000198429	1.7567267020422235e-09	8.25613997025931
ENSG00000139344	1.7567267020422485e-09	7.73964374341656
ENSG00000157680	1.7695212478030636e-09	8.409251417430434
ENSG00000101384	1.7824067274774233e-09	8.73142806557806
ENSG00000124243	1.782406727477455e-09	8.43338962134502
ENSG00000261435	1.7910478767950548e-09	4.9966905490170666
ENSG00000108828	1.7910478767950548e-09	8.79128562136777
ENSG00000110851	1.8040863139878113e-09	8.708081665974962
ENSG00000176393	1.8040863139878113e-09	8.71213846110681
ENSG00000116977	1.8040863139878113e-09	8.767939221764673
ENSG00000111581	1.8172173732063031e-09	8.750717670049312
ENSG00000137802	1.8172173732063096e-09	8.751712041237289
ENSG00000198242	1.8526912373090953e-09	8.912989475323146
ENSG00000159884	1.8526912373090953e-09	7.637000013327052
ENSG00000243710	1.852691237309115e-09	5.160572268095248
ENSG00000175643	1.852691237309115e-09	7.5503232692364115
ENSG00000160094	1.8752046505623527e-09	8.291982578630993
ENSG00000102057	1.8888406230925137e-09	7.542474320314114
ENSG00000068438	1.9164034996851647e-09	8.804450377951285
ENSG00000163961	1.925678055602324e-09	8.769470433736606
ENSG00000196116	1.925678055602324e-09	8.732422436766038
ENSG00000135318	1.939672074989931e-09	6.84877574990823
ENSG00000169255	1.939672074989931e-09	6.592817752911136
ENSG00000153064	1.953765322373012e-09	8.795799946903637
ENSG00000124191	1.953765322373012e-09	5.509261744178942
ENSG00000150477	1.97747643790525e-09	8.072510507758336
ENSG00000206549	1.97747643790525e-09	6.4340189153990535
ENSG00000142327	1.97747643790525e-09	8.872421524004686
ENSG00000225135	1.9918376558609387e-09	6.722814151029807
ENSG00000185565	2.0063006369359393e-09	8.78595257779152
ENSG00000128284	2.015999505983061e-09	8.758294419529046
ENSG00000134508	2.0453714505683347e-09	8.491715965162795
ENSG00000165806	2.0453714505683347e-09	8.651286534129122
ENSG00000166086	2.0453714505683347e-09	7.345930952790469
ENSG00000230067	2.0701667118032944e-09	4.783263066529187
ENSG00000153162	2.0701667118032944e-09	8.929216655850528
ENSG00000203485	2.070166711803309e-09	8.717189627426633
ENSG00000152463	2.100308389728578e-09	3.3879773743509016
ENSG00000104369	2.115539397781414e-09	3.6577250107292767
ENSG00000124198	2.1257532246979015e-09	8.91145826335121
ENSG00000137040	2.1257532246979015e-09	8.868364728872839
ENSG00000162073	2.1257532246979015e-09	7.2056315251009195
ENSG00000272970	2.1411642467392426e-09	4.39863841229829
ENSG00000167552	2.151498771448889e-09	8.339343925652118
ENSG00000198908	2.1827952418837254e-09	7.579380597593652
ENSG00000148341	2.1827952418837486e-09	8.929216655850528
ENSG00000270681	2.1827952418837486e-09	7.181755616213986
ENSG00000166104	2.1827952418837486e-09	5.6509505333174
ENSG00000068383	2.1986096191633176e-09	8.307752228754355
ENSG00000259420	2.209214589206064e-09	3.5349576758022327
ENSG00000196081	2.209214589206064e-09	6.580174471141805
ENSG00000149256	2.209214589206064e-09	7.962159775038609
ENSG00000230289	2.2521358313607616e-09	4.561731842386471
ENSG00000259362	2.2684401678981827e-09	4.239029932591775
ENSG00000143412	2.2848596541446052e-09	8.213909099937943
ENSG00000250156	2.2848596541446218e-09	4.0217601717505715
ENSG00000059378	2.2848596541446218e-09	8.850606336373524
ENSG00000227630	2.3013950819577884e-09	2.8560616679793918
ENSG00000119414	2.3124835059159893e-09	8.88864870453207
ENSG00000198722	2.346062460711406e-09	8.870890312032751
ENSG00000107021	2.346062460711406e-09	8.79939921163146
ENSG00000248478	2.35736080536276e-09	1.9777788295331218
ENSG00000130717	2.3744079267426223e-09	8.744592822161575
ENSG00000067248	2.391575303117167e-09	8.788223197423902
ENSG00000241469	2.391575303117167e-09	2.815751723984652
ENSG00000101400	2.4088637604328964e-09	8.40027516300974
ENSG00000155592	2.4088637604328964e-09	8.078150911513156
ENSG00000202078	2.4379491855059382e-09	4.618776899811087
ENSG00000261438	2.455564605314347e-09	3.397398794910586
ENSG00000203705	2.455564605314347e-09	8.720788892154456
ENSG00000132792	2.455564605314347e-09	8.650749693345164
ENSG00000066697	2.5031483636519057e-09	8.575659328216048
ENSG00000259768	2.521223205802792e-09	5.15888391422227
ENSG00000223807	2.5516312815464317e-09	3.3090716749073805
ENSG00000272476	2.570047556066801e-09	7.28316959381676
ENSG00000137814	2.570047556066801e-09	8.647687269401297
ENSG00000164023	2.570047556066801e-09	5.322553140897893
ENSG00000105656	2.5885934800394435e-09	8.818151975318758
ENSG00000115380	2.5885934800394435e-09	8.063136474158524
ENSG00000255391	2.6010298953810074e-09	3.248424615579424
ENSG00000089053	2.607269942026144e-09	8.896762294795762
ENSG00000169084	2.638689895283424e-09	8.459543481364454
ENSG00000172403	2.6577188478256042e-09	6.983249294313848
ENSG00000143258	2.670479119167183e-09	8.759288790717024
ENSG00000129562	2.670479119167183e-09	8.892705499663915
ENSG00000171496	2.689731658783348e-09	3.695849046526709
ENSG00000105467	2.689731658783348e-09	5.183511287707166
ENSG00000166068	2.7091195762444954e-09	8.575993602123516
ENSG00000177082	2.7286437982248383e-09	8.842492746109832
ENSG00000124222	2.7286437982248383e-09	8.880535114268378
ENSG00000135093	2.741736131349006e-09	8.343348324132922
ENSG00000174446	2.7417361313490253e-09	8.71213846110681
ENSG00000229727	2.761489603554462e-09	5.328984366574929
ENSG00000109680	2.761489603554462e-09	7.627185458637202
ENSG00000235036	2.761489603554462e-09	5.017378281852437
ENSG00000111224	2.761489603554462e-09	8.188908231866355
ENSG00000072422	2.781381881636902e-09	7.259405825675778
ENSG00000008869	2.781381881636902e-09	8.876478319136533
ENSG00000150281	2.8351138036064125e-09	5.739754209552797
ENSG00000226200	2.8351138036064125e-09	8.23120996203324
ENSG00000112305	2.8351138036064125e-09	8.27410092963512
ENSG00000143365	2.8555232078080778e-09	6.290922439013654
ENSG00000102780	2.889857789128153e-09	7.541390960932338
ENSG00000161570	2.889857789128184e-09	8.393816041214539
ENSG00000248564	2.9245949471091382e-09	3.0889970235033055
ENSG00000177946	2.966817409720542e-09	6.880724598801253
ENSG00000261251	3.0240399961998237e-09	4.929942835315612
ENSG00000116406	3.0240399961998237e-09	8.896762294795762
ENSG00000257591	3.0676619912089097e-09	4.1735914995167365
ENSG00000184009	3.0823385839261816e-09	8.933273450982373
ENSG00000152578	3.1044819678245666e-09	5.837229364956359
ENSG00000189184	3.126780480028371e-09	6.4773138900333525
ENSG00000167522	3.126780480028371e-09	8.912989475323146
ENSG00000136932	3.126780480028371e-09	8.638579307949628
ENSG00000164754	3.126780480028371e-09	8.850606336373524
ENSG00000267390	3.141732859263128e-09	6.901190889415811
ENSG00000272994	3.2098860690669957e-09	8.440253876893202
ENSG00000087128	3.2716756493740214e-09	6.775613186224256
ENSG00000270041	3.310881604290949e-09	6.485356292800159
ENSG00000146083	3.33462471820165e-09	8.872421524004686
ENSG00000226113	3.33462471820165e-09	3.336362637889295
ENSG00000068650	3.3346247182016855e-09	8.689786432691688
ENSG00000137310	3.3346247182016855e-09	8.702493658871182
ENSG00000099622	3.3585338581263782e-09	8.929216655850528
ENSG00000198369	3.3585338581263902e-09	8.776052812028363
ENSG00000143409	3.3585338581263902e-09	8.767402380980716
ENSG00000236206	3.3585338581263902e-09	4.184938302991239
ENSG00000185630	3.3585338581263902e-09	5.641027244140577
ENSG00000259660	3.3987544433212633e-09	5.453905818137966
ENSG00000078369	3.4231118630197335e-09	8.904875885059452
ENSG00000117362	3.4231118630197335e-09	8.872421524004686
ENSG00000177047	3.4640863675736104e-09	3.392796448495649
ENSG00000272071	3.4640863675736104e-09	3.344861501069978
ENSG00000224611	3.488900243618165e-09	3.153946575290001
ENSG00000132185	3.5138874282786695e-09	8.929216655850528
ENSG00000141294	3.5138874282786695e-09	6.558492136655214
ENSG00000267480	3.530642415301049e-09	3.996664155535667
ENSG00000139116	3.5390490994374086e-09	8.759825631500979
ENSG00000104687	3.5390490994374086e-09	8.757300048341069
ENSG00000147144	3.55592106900695e-09	8.526440945849943
ENSG00000100246	3.5813761896433095e-09	8.102817505677278
ENSG00000039600	3.5813761896433347e-09	7.65309548682346
ENSG00000221562	3.624196798790512e-09	2.595264644774168
ENSG00000137337	3.6762408618125585e-09	8.812563968214976
ENSG00000165322	3.7025354727875186e-09	8.750180829265354
ENSG00000109475	3.773554269465673e-09	8.941387041246065
ENSG00000140688	3.800527323725438e-09	8.846549541241677
ENSG00000168807	3.81861370762623e-09	8.308623343445776
ENSG00000134138	3.845900748100576e-09	7.004321356171375
ENSG00000125650	3.845900748100576e-09	7.505534001332866
ENSG00000198283	3.845900748100576e-09	3.2569107256190164
ENSG00000150961	3.845900748100617e-09	8.91145826335121
ENSG00000258744	3.873377884586517e-09	5.121566839119405
ENSG00000238153	3.873377884586517e-09	4.6179246040378565
ENSG00000205763	3.891802220418903e-09	7.144838991428198
ENSG00000187741	3.919599051100941e-09	8.518327355586251
ENSG00000100097	3.975774676290867e-09	8.908932680191299
ENSG00000147121	3.975774676290867e-09	8.296118684142774
ENSG00000248557	3.994673746853115e-09	4.536292846308664
ENSG00000248456	4.051898049960575e-09	3.038205158076661
ENSG00000130713	4.071149836993467e-09	8.823739982422536
ENSG00000182551	4.10019484638199e-09	8.876478319136533
ENSG00000124116	4.10019484638199e-09	3.8312762547252945
ENSG00000234361	4.129441858007906e-09	2.2989892417415607
ENSG00000213846	4.129441858007906e-09	6.89406548495357
ENSG00000229466	4.149052763799705e-09	3.0143218563560263
ENSG00000106571	4.149052763799705e-09	7.275029698557541
ENSG00000013619	4.1588922386342495e-09	6.947455133567466
ENSG00000205659	4.188547363998684e-09	8.679684100052041
ENSG00000264176	4.208431878115509e-09	5.506261597623374
ENSG00000171405	4.2384313264637054e-09	4.934527166221478
ENSG00000146828	4.2585466817272086e-09	8.788223197423902
ENSG00000124159	4.268639232497841e-09	2.46129526990729
ENSG00000139160	4.288894341836616e-09	7.802300309088187
ENSG00000171448	4.319452813326346e-09	8.742067239001663
ENSG00000182150	4.350223520773359e-09	8.621357756234266
ENSG00000183444	4.35022352077339e-09	7.940422443906888
ENSG00000108239	4.370855942325313e-09	8.454870535068718
ENSG00000104131	4.433327273329841e-09	8.88864870453207
ENSG00000179029	4.4543438421943425e-09	8.584564722791226
ENSG00000230196	4.4543438421943905e-09	2.2906991204962286
ENSG00000216109	4.464888518951003e-09	4.420739727128304
ENSG00000267421	4.464888518951003e-09	1.8732290406698269
ENSG00000033627	4.486050929683137e-09	8.822208770450603
ENSG00000145808	4.486050929683137e-09	4.343370851516183
ENSG00000259495	4.5501265682232124e-09	6.5361988877144395
ENSG00000170271	4.5501265682232124e-09	7.681906637033782
ENSG00000249487	4.6042037345681655e-09	2.859120003791675
ENSG00000110080	4.636950232806326e-09	7.664567729515236
ENSG00000169436	4.669923736500093e-09	3.814074155209623
ENSG00000263331	4.758974556492932e-09	5.9468968297838956
ENSG00000072274	4.758974556492932e-09	8.904875885059452
ENSG00000183291	4.758974556493e-09	8.908932680191299
ENSG00000170043	4.758974556493e-09	8.695911280579425
ENSG00000174437	4.758974556493e-09	8.917046270454989
ENSG00000235609	4.815469638143859e-09	5.986571176750772
ENSG00000213398	4.815469638143859e-09	8.285479510719169
ENSG00000142444	4.815469638143911e-09	8.5036313870308
ENSG00000178338	4.90722426069714e-09	8.45494984544865
ENSG00000249734	4.90722426069714e-09	3.1704828163930747
ENSG00000244061	4.90722426069714e-09	5.529192614443031
ENSG00000135913	4.9188127331361646e-09	8.45594421663663
ENSG00000230666	4.942069761183277e-09	4.985814277705118
ENSG00000050393	4.942069761183329e-09	8.842492746109832
ENSG00000100997	4.942069761183329e-09	8.789754409395835
ENSG00000205955	4.977156408997395e-09	3.130075646615777
ENSG00000198814	5.012485827249593e-09	8.14672975819603
ENSG00000139211	5.071912122928866e-09	8.539148172029437
ENSG00000213585	5.144130580192875e-09	8.896762294795762
ENSG00000246095	5.168425392223027e-09	6.302742366505402
ENSG00000248610	5.168425392223027e-09	6.777036943991839
ENSG00000240616	5.205077439266342e-09	7.116978601135426
ENSG00000225342	5.205077439266435e-09	6.581890481415065
ENSG00000165288	5.2419827853698494e-09	8.668508085844481
ENSG00000180182	5.304059211196442e-09	8.797867999659527
ENSG00000180881	5.341648374536286e-09	8.023212815012295
ENSG00000159263	5.341648374536286e-09	6.091789770046023
ENSG00000103544	5.379497133565263e-09	8.77452160005643
ENSG00000198286	5.44316001836858e-09	8.044552343891157
ENSG00000176108	5.48170958700294e-09	8.061792023954798
ENSG00000101194	5.48170958700294e-09	8.899287877955674
ENSG00000135686	5.48170958700294e-09	8.727626233973744
ENSG00000101489	5.48170958700294e-09	5.20685673290641
ENSG00000167130	5.5075569917169895e-09	8.650749693345164
ENSG00000176428	5.625347775346495e-09	6.968734551448306
ENSG00000234891	5.651855016420316e-09	2.313444729873833
ENSG00000242299	5.691844268496436e-09	8.508682553350626
ENSG00000251286	5.691844268496436e-09	2.331632529425394
ENSG00000196182	5.732109222324143e-09	8.850606336373524
ENSG00000065923	5.732109222324143e-09	8.0972294985735
ENSG00000163888	5.732109222324143e-09	5.808983132766181
ENSG00000176919	5.732109222324143e-09	6.398019565578071
ENSG00000119335	5.732109222324143e-09	8.929216655850528
ENSG00000198088	5.799835174761855e-09	8.336941598988762
ENSG00000235034	5.813473640433388e-09	2.3641977736237187
ENSG00000106868	5.840844402047321e-09	7.8572328397418705
ENSG00000166823	5.840844402047404e-09	7.912869078946496
ENSG00000162704	5.882136167130046e-09	8.887117492560137
ENSG00000176101	5.8821361671300665e-09	8.794805575715658
ENSG00000198934	5.99364326971042e-09	8.065391288682621
ENSG00000134049	5.99364326971042e-09	8.808507173083129
ENSG00000152760	5.99364326971042e-09	5.2032209559302105
ENSG00000131711	6.078622794413465e-09	7.565517666249456
ENSG00000103855	6.107209355580913e-09	8.355533060756251
ENSG00000215283	6.107209355581022e-09	4.921983777390687
ENSG00000166965	6.150334991390541e-09	8.677616047296151
ENSG00000269148	6.150334991390541e-09	6.071391186238597
ENSG00000184672	6.179250130039559e-09	5.746414354198592
ENSG00000166257	6.237478367685521e-09	3.9325646173658493
ENSG00000144712	6.2962411650294736e-09	8.487404206503419
ENSG00000168589	6.355543293012864e-09	3.8057755500087302
ENSG00000163875	6.385398108194764e-09	8.74612403413351
ENSG00000171766	6.385398108194833e-09	8.795342416499613
ENSG00000137100	6.385398108194833e-09	8.812563968214976
ENSG00000143156	6.506189867349133e-09	7.958200753481173
ENSG00000094916	6.5520584051884285e-09	8.792279992555747
ENSG00000087589	6.5520584051884285e-09	5.931760851603618
ENSG00000174013	6.598241982646814e-09	8.716195256238654
ENSG00000226360	6.598241982646814e-09	7.414400559358384
ENSG00000150403	6.644742703287273e-09	8.686803319127756
ENSG00000251417	6.675920419330654e-09	6.649488299056411
ENSG00000271420	6.722954423558177e-09	2.607792716785584
ENSG00000068985	6.722954423558224e-09	4.981142491906127
ENSG00000128641	6.754489637872923e-09	8.483766896352346
ENSG00000138286	6.802062870371716e-09	8.670039297816416
ENSG00000102931	6.849962519981447e-09	8.715200885050676
ENSG00000111540	6.946749793400351e-09	8.55211036173646
ENSG00000113734	6.946749793400351e-09	8.237510463068572
ENSG00000149346	6.946749793400351e-09	7.206638458790001
ENSG00000177971	6.9793073380278555e-09	8.787228826235923
ENSG00000232448	6.9956418139334515e-09	1.3121980108678908
ENSG00000077264	7.07787453020842e-09	5.1050079818208145
ENSG00000121101	7.111030655880254e-09	7.932323539717181
ENSG00000187796	7.12766541771762e-09	7.444857727502775
ENSG00000235335	7.161048758469875e-09	4.666610989838793
ENSG00000163584	7.211409574927055e-09	8.876478319136533
ENSG00000071242	7.211409574927132e-09	8.650749693345164
ENSG00000270996	7.211409574927132e-09	3.8175159478843863
ENSG00000227373	7.211409574927132e-09	5.442068503272008
ENSG00000188033	7.262115387774995e-09	7.483941297653163
ENSG00000167632	7.262115387774995e-09	8.689328902287667
ENSG00000130311	7.262115387774995e-09	8.725303217690323
ENSG00000133704	7.262115387774995e-09	8.824734353610515
ENSG00000101558	7.3473979806891905e-09	8.864307933740994
ENSG00000095585	7.3473979806891905e-09	8.806975961111196
ENSG00000197696	7.347397980689243e-09	8.09971113561679
ENSG00000198363	7.3990350552950505e-09	8.812563968214976
ENSG00000119508	7.591413255421641e-09	8.319766878077264
ENSG00000068784	7.680460570014684e-09	8.705019242031094
ENSG00000173698	7.680460570014684e-09	4.158652166538494
ENSG00000170962	7.680460570014684e-09	7.596563769039569
ENSG00000186523	7.734376526462093e-09	5.67190582947335
ENSG00000175463	7.770525150765685e-09	8.827796777554383
ENSG00000140876	7.788661130536521e-09	5.934964054195353
ENSG00000267381	7.825056879954387e-09	4.131163231994245
ENSG00000145700	7.879961348537141e-09	7.620635559921517
ENSG00000221817	7.879961348537168e-09	8.427546650713708
ENSG00000162398	7.935241032674764e-09	4.95093959154611
ENSG00000063245	8.028214427859772e-09	8.846549541241677
ENSG00000137877	8.028214427859772e-09	8.281220148710831
ENSG00000136379	8.084506914067431e-09	8.312882705454113
ENSG00000273281	8.084506914067431e-09	6.943102846138845
ENSG00000126947	8.084506914067431e-09	7.487605521533131
ENSG00000134955	8.084506914067431e-09	7.847980273911929
ENSG00000159403	8.084506914067431e-09	8.6908601142596
ENSG00000246528	8.141183832268227e-09	8.032904448051784
ENSG00000262165	8.179183277021876e-09	3.2962970149892374
ENSG00000214160	8.294221181612972e-09	8.864307933740994
ENSG00000221988	8.294221181612972e-09	8.317476341369915
ENSG00000188001	8.450059428750952e-09	6.776524953028148
ENSG00000179588	8.450059428750952e-09	8.29152504822697
ENSG00000008294	8.450059428750952e-09	8.856194343477304
ENSG00000123836	8.50923101496018e-09	8.811032756243042
ENSG00000272468	8.50923101496018e-09	7.590674302450588
ENSG00000095066	8.50923101496018e-09	8.79381120452768
ENSG00000162543	8.50923101496021e-09	5.393149037134953
ENSG00000271430	8.50923101496021e-09	8.370214678083912
ENSG00000115758	8.50923101496021e-09	8.929216655850528
ENSG00000244953	8.608748373807565e-09	4.688110001246308
ENSG00000070886	8.669001985483446e-09	5.793875205867916
ENSG00000143222	8.669001985483446e-09	8.88306069742829
ENSG00000099817	8.729666294439267e-09	8.84808075321361
ENSG00000143502	8.72966629443936e-09	4.219611858503179
ENSG00000120370	8.72966629443936e-09	8.624877710582155
ENSG00000139133	8.72966629443936e-09	8.023749655796252
ENSG00000138085	8.770338674840182e-09	8.880535114268378
ENSG00000104213	8.790744020909204e-09	5.022961332128318
ENSG00000258418	8.831693532845932e-09	2.4628496984033137
ENSG00000257261	8.831693532845995e-09	7.833801229065466
ENSG00000073584	8.831693532845995e-09	8.751712041237289
ENSG00000256248	8.893466380947756e-09	4.266331288848971
ENSG00000006704	8.893466380947852e-09	5.949671348119569
ENSG00000129158	8.9348818621129e-09	8.432192683280551
ENSG00000153446	8.997357518116522e-09	3.7485141879621837
ENSG00000196659	8.997357518116522e-09	8.052128758524697
ENSG00000101003	8.997357518116522e-09	7.93761498349055
ENSG00000174915	9.060258582496562e-09	8.694380068607492
ENSG00000235269	9.060258582496562e-09	3.390805217002157
ENSG00000196104	9.060258582496562e-09	2.999311857882505
ENSG00000259758	9.12358786987856e-09	8.79128562136777
ENSG00000189376	9.12358786987856e-09	6.900712127778163
ENSG00000227986	9.166046694572454e-09	5.760148799278828
ENSG00000261597	9.23009599074984e-09	8.599797532130633
ENSG00000211933	9.23009599074984e-09	8.442412706569577
ENSG00000135502	9.23009599074984e-09	6.030084859106415
ENSG00000167178	9.23009599074984e-09	6.4917405959817795
ENSG00000168268	9.294581104133756e-09	8.912989475323146
ENSG00000269071	9.294581104133756e-09	5.207607715884045
ENSG00000241288	9.359504916071759e-09	5.997248940354516
ENSG00000205683	9.359504916071759e-09	7.509973265487736
ENSG00000230534	9.468694039405374e-09	3.99451668524653
ENSG00000178761	9.468694039405407e-09	8.864307933740994
ENSG00000163817	9.468694039405407e-09	5.207902298998194
ENSG00000095110	9.468694039405407e-09	8.20099930688196
ENSG00000242712	9.579123372435201e-09	5.244157896653243
ENSG00000038532	9.60135926589658e-09	8.690323273475645
ENSG00000160570	9.645981959690698e-09	8.83996716294992
ENSG00000079393	9.645981959690698e-09	6.0279915971747515
ENSG00000122257	9.645981959690698e-09	8.863771092957037
ENSG00000163519	9.645981959690698e-09	8.045004308447998
ENSG00000143198	9.645981959690698e-09	8.831853572686226
ENSG00000228714	9.713294927267377e-09	5.206402798272093
ENSG00000145063	9.78106527537596e-09	3.0924746708775155
ENSG00000242294	9.89504046633511e-09	8.676084835324216
ENSG00000156650	9.96404530991645e-09	8.830322360714293
ENSG00000116885	1.0010308652162268e-08	7.356252636727353
ENSG00000139613	1.0033518699936426e-08	8.832847943874205
ENSG00000116791	1.0080096122374353e-08	8.720252051370498
ENSG00000177888	1.0080096122374353e-08	8.701956818087226
ENSG00000260396	1.0080096122374353e-08	5.224757585624086
ENSG00000174989	1.0150357301343884e-08	8.789754409395835
ENSG00000175548	1.0150357301343884e-08	8.186840179110465
ENSG00000260300	1.0221095312874552e-08	4.118227866244272
ENSG00000116127	1.0221095312874552e-08	8.803456006763307
ENSG00000101353	1.0221095312874552e-08	7.893579474475243
ENSG00000257167	1.0268520445857328e-08	7.123527039275487
ENSG00000025039	1.0292313300729596e-08	8.904875885059452
ENSG00000179051	1.0340060174375493e-08	8.832847943874205
ENSG00000063438	1.0340060174375638e-08	7.851814585092317
ENSG00000151151	1.0412085163511008e-08	8.477019996607345
ENSG00000188015	1.0412085163511008e-08	3.072823916322406
ENSG00000056586	1.041208516351112e-08	8.846549541241677
ENSG00000241352	1.060654856866836e-08	5.502424825818155
ENSG00000140545	1.0606548568668397e-08	8.45619918016416
ENSG00000147434	1.068038035954909e-08	2.185270882257717
ENSG00000156222	1.0729879327416938e-08	3.545266377161211
ENSG00000128408	1.0754712508752471e-08	5.831965147042612
ENSG00000273403	1.0879720287482687e-08	2.9117392478752353
ENSG00000214212	1.087972028748288e-08	8.485872994531485
ENSG00000228903	1.1006142488583844e-08	8.519858567558185
ENSG00000172578	1.1006142488583844e-08	8.929216655850528
ENSG00000240449	1.1006142488583844e-08	6.8917120625139185
ENSG00000197579	1.1082681191186907e-08	8.755768836369135
ENSG00000068912	1.1159738064214439e-08	8.925159860718681
ENSG00000251108	1.1159738064214439e-08	2.6270903934622134
ENSG00000168071	1.1211398867175157e-08	8.896762294795762
ENSG00000163682	1.1237316515153087e-08	8.941387041246065
ENSG00000228451	1.1237316515153087e-08	7.585778872203393
ENSG00000175764	1.1289326940483092e-08	8.123233188367482
ENSG00000132026	1.1289326940483092e-08	4.551313342866297
ENSG00000243477	1.1367782319149408e-08	8.592423349527389
ENSG00000233230	1.1499722496189157e-08	7.404667661362211
ENSG00000184293	1.1526288877295543e-08	8.702493658871182
ENSG00000197603	1.1795260674340544e-08	8.65480648847701
ENSG00000149806	1.1795260674340627e-08	8.912989475323146
ENSG00000254003	1.1795260674340627e-08	6.05474912575954
ENSG00000166963	1.1877137051137212e-08	6.574831879516599
ENSG00000176058	1.1959566666219127e-08	8.430124630524661
ENSG00000119943	1.1959566666219254e-08	8.446096847524512
ENSG00000144567	1.1959566666219254e-08	8.85466313150537
ENSG00000086475	1.2014828889512948e-08	8.736479231897881
ENSG00000175556	1.2266600771449724e-08	4.641527788084598
ENSG00000114646	1.2266600771449724e-08	6.179582418345632
ENSG00000246523	1.2323243681290882e-08	4.668183567340819
ENSG00000271590	1.2351660545051402e-08	4.910423787475263
ENSG00000111707	1.2408685784226747e-08	8.815626392158844
ENSG00000104866	1.2408685784226747e-08	8.71366967307874
ENSG00000255527	1.2494704512853196e-08	4.12587550488952
ENSG00000207642	1.2494704512853285e-08	1.7858655310547744
ENSG00000164684	1.2494704512853285e-08	6.650934777814111
ENSG00000167995	1.2494704512853285e-08	7.561253997730302
ENSG00000213222	1.2552372544845025e-08	6.387218165618
ENSG00000149547	1.2581303646401998e-08	8.845018329269742
ENSG00000162616	1.2639360726422396e-08	8.547059195416638
ENSG00000104093	1.272693566502319e-08	8.67715851689213
ENSG00000270160	1.272693566502319e-08	2.556280543382055
ENSG00000130287	1.2815101204177815e-08	5.187535185838658
ENSG00000221949	1.2815101204177815e-08	6.80035748051551
ENSG00000248780	1.2815101204177815e-08	2.708819914465537
ENSG00000205293	1.2815101204177815e-08	5.73354467416052
ENSG00000174255	1.2874208250772045e-08	3.9125314342363953
ENSG00000131831	1.299321958033242e-08	3.4191461224611106
ENSG00000227487	1.3053126182113925e-08	5.119638572956023
ENSG00000267475	1.3053126182113925e-08	6.378093365049783
ENSG00000176473	1.3053126182114018e-08	7.88735128716592
ENSG00000130433	1.3143490535819921e-08	5.861994952873151
ENSG00000108306	1.3143490535819921e-08	8.291577444878012
ENSG00000268041	1.3204071449483984e-08	7.612799618299473
ENSG00000223269	1.329545278454143e-08	2.528171847010423
ENSG00000224578	1.3387449634941354e-08	8.23685036578806
ENSG00000272667	1.3387449634941497e-08	6.6037233209733035
ENSG00000084112	1.3387449634941497e-08	8.771996016896518
ENSG00000164953	1.3387449634941497e-08	7.973427996973402
ENSG00000159267	1.3449124808532241e-08	8.782635190320123
ENSG00000002016	1.3480066026526481e-08	8.342327039216052
ENSG00000076685	1.3480066026526481e-08	8.692848856635557
[truncated: 3,064 more rows]
