# Supplementary material for: Machine learning predicts treatment sensitivity in multiple myeloma based on molecular and clinical information coupled with drug response
Source: PLoS One. 2021 Jul 28;16(7):e0254596. doi: 10.1371/journal.pone.0254596 (PMC8318243; doi:10.1371/journal.pone.0254596)
Supplement: S1 File — (ZIP) [file pone.0254596.s004.zip › Supplementary Material 1/9q33/selected_genes_experiment_1.csv]

gene	pvalue	entropy
ENSG00000188004	1.3654985662902133e-35	6.028250257336622
ENSG00000148303	4.494034549226268e-34	8.945443836377912
ENSG00000248991	1.4202275680101622e-32	6.859154099028946
ENSG00000119280	1.5874841392475034e-31	8.130502577668645
ENSG00000225579	2.8153207195963187e-30	7.1685935110215295
ENSG00000243284	2.815320719596399e-30	5.10969950768443
ENSG00000002586	5.699497594452947e-30	8.196689002103074
ENSG00000136942	8.44066597545887e-30	8.93733024611422
ENSG00000170677	1.403915386990653e-29	7.041912447497172
ENSG00000104611	1.453513695514424e-29	6.811811723717157
ENSG00000272668	2.1190570697195283e-29	6.025711403114757
ENSG00000125827	2.61909769857831e-29	8.844023958081767
ENSG00000131773	6.694598078358301e-29	6.688478615932954
ENSG00000117461	5.985027144732149e-28	8.668508085844481
ENSG00000165689	3.503996510449395e-27	8.842492746109832
ENSG00000164181	1.294707108754639e-26	8.775058440840384
ENSG00000255815	1.3380192844591322e-26	5.613531522717651
ENSG00000155886	1.8508660859149884e-26	5.20851525733504
ENSG00000159556	2.2904459491776328e-26	8.097821955541932
ENSG00000140474	8.193868187614083e-26	8.921103065586836
ENSG00000113272	1.2178213636669908e-25	8.698436863739335
ENSG00000241741	1.3308730529095451e-25	6.7196807505923335
ENSG00000111752	1.829506607565735e-25	7.860163556654765
ENSG00000105372	2.254715565600224e-25	8.945443836377912
ENSG00000173218	3.0580271336713416e-25	7.113476986638789
ENSG00000247746	3.299694466380166e-25	7.305057095173932
ENSG00000099624	3.5602797386849356e-25	8.842492746109832
ENSG00000081913	4.278710652691966e-25	7.611218493022495
ENSG00000146066	9.149485210471727e-25	8.832847943874205
ENSG00000121797	1.0636594851106809e-24	8.316120782545577
ENSG00000137154	1.784869496124553e-24	8.945443836377912
ENSG00000214870	2.70859045185858e-24	7.133120256127474
ENSG00000115268	2.740689870955584e-24	8.941387041246065
ENSG00000168264	4.284325313774419e-24	8.899287877955674
ENSG00000259514	5.1480602593958536e-24	6.685028326756221
ENSG00000234771	5.544332838146175e-24	8.698973704523292
ENSG00000178982	7.142664077793838e-24	8.904875885059452
ENSG00000242071	1.481140976874968e-23	8.292933003702348
ENSG00000162004	2.1619693233701428e-23	8.418491085913079
ENSG00000075073	2.5315937983563394e-23	6.964399766133482
ENSG00000180447	3.056178247941815e-23	7.445684779429484
ENSG00000204628	3.688221701826468e-23	8.945443836377912
ENSG00000245008	3.921414464617359e-23	6.483714326675245
ENSG00000165801	4.587752325039254e-23	8.752706412425267
ENSG00000105173	5.427881227239969e-23	8.71160162032285
ENSG00000148187	7.562824593706515e-23	8.80291916597935
ENSG00000148343	7.708128734827011e-23	8.852137548345457
ENSG00000213862	1.085068619745822e-22	6.693722584138687
ENSG00000176978	1.1794625076095784e-22	8.929216655850528
ENSG00000255086	2.2084212795048627e-22	3.5255004794163973
ENSG00000147100	2.6857521819245434e-22	5.320795229457693
ENSG00000131386	3.006216256855607e-22	6.209032856152601
ENSG00000188959	4.608358834506756e-22	5.326564761462442
ENSG00000063177	6.259002791662147e-22	8.93733024611422
ENSG00000071205	8.152617340996939e-22	7.081812390913804
ENSG00000129757	9.671755124874564e-22	7.922856823822108
ENSG00000233016	1.0074688675451945e-21	8.761814373876936
ENSG00000253982	1.0378124788795872e-21	7.646211314200309
ENSG00000225573	1.0931057977835465e-21	7.16265011542475
ENSG00000242021	1.1598754443955768e-21	5.418152694798566
ENSG00000103253	1.1728367994563873e-21	8.469108973220145
ENSG00000089692	1.2444235305348344e-21	7.980030292340128
ENSG00000165169	1.4482106789025982e-21	8.719715210586543
ENSG00000269988	2.1020542787709164e-21	5.1208822127174916
ENSG00000177283	2.5639073789721623e-21	5.353147906212671
ENSG00000131188	4.761138989041454e-21	8.362068608244146
ENSG00000148334	5.692773995588666e-21	8.82067755847867
ENSG00000179520	5.925529672866987e-21	5.031456570091168
ENSG00000171759	5.925529672866987e-21	6.736130080224982
ENSG00000166025	6.23542534699556e-21	6.816464054545205
ENSG00000146147	7.159739035830992e-21	6.601186750802909
ENSG00000176399	8.13038576610674e-21	6.616799633678317
ENSG00000179820	1.1850454541295586e-20	8.563743906348043
ENSG00000174444	1.5591555819796176e-20	8.945443836377912
ENSG00000270036	2.374851922693591e-20	4.302837503551578
ENSG00000197183	2.444002198136615e-20	8.553844140584886
ENSG00000142541	2.5423461243675833e-20	8.945443836377912
ENSG00000185950	2.830895201680481e-20	7.661897581026604
ENSG00000244165	2.8614732299674963e-20	8.277823450859499
ENSG00000205664	2.944620915654551e-20	7.962225069036948
ENSG00000269979	3.151795718770109e-20	7.129732541470694
ENSG00000136878	3.2432811902210997e-20	8.830322360714293
ENSG00000156384	3.2432811902211454e-20	8.21909197328874
ENSG00000184083	3.6492436667730444e-20	8.272903991570649
ENSG00000106993	3.754995462110664e-20	8.697442492551358
ENSG00000261418	4.976393449297056e-20	8.502100175058866
ENSG00000151208	5.029811607990762e-20	8.528429688225899
ENSG00000152422	5.1201047782909674e-20	8.728365641634191
ENSG00000223891	5.3815416586445074e-20	8.406523267394032
ENSG00000107187	6.225535627683158e-20	4.78355314442682
ENSG00000178741	6.404867467104137e-20	8.904875885059452
ENSG00000271133	6.519534042163158e-20	7.6362585526309275
ENSG00000166441	7.620215789760425e-20	8.93733024611422
ENSG00000229638	8.15054756795175e-20	8.510750606106516
ENSG00000272899	9.69261258556325e-20	7.875656895368879
ENSG00000227097	9.795880822908894e-20	8.866833516900904
ENSG00000219665	1.0365294250767471e-19	8.283411457963279
ENSG00000122787	1.0365294250767471e-19	7.607210608809485
ENSG00000180573	1.108409952984023e-19	8.88864870453207
ENSG00000165102	1.1202013924564447e-19	8.724308846502344
ENSG00000164346	1.1852151624688069e-19	8.900819089927607
ENSG00000167658	1.2807392672768398e-19	8.945443836377912
ENSG00000213609	1.3313168463846516e-19	6.497382389205754
ENSG00000114391	1.3838682841980987e-19	8.941387041246065
ENSG00000228031	1.4233706291678115e-19	5.681992130472797
ENSG00000114631	1.5984448421486692e-19	7.973160136098574
ENSG00000185905	1.6908312465549358e-19	8.88864870453207
ENSG00000249184	1.9523637928777443e-19	6.560188534378016
ENSG00000237434	2.146037529559178e-19	4.266545217141985
ENSG00000243276	2.5031202570399495e-19	7.05659710190906
ENSG00000104852	2.547241985201377e-19	8.93733024611422
ENSG00000130560	2.9392623508896044e-19	8.759825631500979
ENSG00000105373	3.4866029647891173e-19	8.929216655850528
ENSG00000228933	3.4866029647891173e-19	5.354280008021504
ENSG00000144591	3.622692550914106e-19	8.892705499663915
ENSG00000122705	4.021108311220417e-19	8.850606336373524
ENSG00000188846	4.462777325199159e-19	8.93733024611422
ENSG00000171425	4.901080387117114e-19	8.691317644663624
ENSG00000251405	5.091609811677958e-19	7.06340719515326
ENSG00000105426	5.494897188051235e-19	7.307342105083657
ENSG00000160691	5.807871690609879e-19	8.925159860718681
ENSG00000257698	6.267156258596617e-19	8.141528421650756
ENSG00000198353	7.925915512099864e-19	5.19460701024703
ENSG00000160062	8.147576222205126e-19	7.675435647356784
ENSG00000182054	8.2322689239626e-19	8.904875885059452
ENSG00000145592	8.550318367767542e-19	8.945443836377912
ENSG00000119446	8.698871396786494e-19	8.769470433736606
ENSG00000228323	9.4807605963646e-19	5.889877480497411
ENSG00000164587	9.745336111009084e-19	8.941387041246065
ENSG00000136810	1.0226012309908508e-18	8.896762294795762
ENSG00000105193	1.21835986185729e-18	8.945443836377912
ENSG00000237857	1.3503556643130314e-18	7.83989071268989
ENSG00000064787	1.7876125841788177e-18	8.131106166331433
ENSG00000188818	2.2161160114604534e-18	8.314668880953578
ENSG00000149972	2.2312644248511074e-18	8.797867999659527
ENSG00000204060	2.591656624351305e-18	4.591692668844546
ENSG00000130810	2.869762860185353e-18	7.63660777692137
ENSG00000006756	3.0094414472759973e-18	6.29933585743695
ENSG00000256733	3.1773109151843714e-18	4.4619779939783415
ENSG00000165661	3.3887018466689665e-18	8.884591909400223
ENSG00000080947	3.751089966552583e-18	7.521849160972705
ENSG00000147853	4.109815214543671e-18	8.880535114268378
ENSG00000143624	4.265493637221655e-18	8.908932680191299
ENSG00000251249	4.898787704805417e-18	4.571931054251547
ENSG00000254615	4.982109120814429e-18	8.571602533084203
ENSG00000172365	5.31169198153569e-18	3.5514745349240044
ENSG00000186153	5.837006259884942e-18	8.471177025976035
ENSG00000130255	5.837006259884942e-18	8.93733024611422
ENSG00000188825	6.222363617241035e-18	7.045646339692108
ENSG00000232533	6.500398353340877e-18	6.847192783600843
ENSG00000140451	7.262486814391307e-18	8.76334558584887
ENSG00000102271	7.335993186726526e-18	4.291124092634157
ENSG00000111666	8.031493274257735e-18	8.63551688400576
ENSG00000182742	8.333163514243392e-18	7.163726195610128
ENSG00000162878	8.880806274269368e-18	5.038027666452648
ENSG00000197958	8.970465691966373e-18	8.933273450982373
ENSG00000072195	9.917695147619845e-18	6.5762656002260576
ENSG00000148090	9.984244068568845e-18	8.728902482418148
ENSG00000186468	1.0186547839120434e-17	8.912989475323146
ENSG00000108107	1.0746025758946182e-17	8.933273450982373
ENSG00000142534	1.1565144682811305e-17	8.941387041246065
ENSG00000204387	1.3617650245295067e-17	8.896762294795762
ENSG00000235280	1.4506894776937255e-17	5.62251252597889
ENSG00000052126	1.4652447676901314e-17	7.284227496369279
ENSG00000207954	1.5198583726424345e-17	5.819568393185824
ENSG00000118473	1.7533124616864824e-17	5.590004957251224
ENSG00000047365	1.9368126467836885e-17	8.651744064533142
ENSG00000136891	2.0627051982068405e-17	8.781640819132145
ENSG00000229766	2.1041141295398184e-17	6.057433735725165
ENSG00000270102	2.2185927002395344e-17	6.434195257041786
ENSG00000233927	2.3008416335751247e-17	8.933273450982373
ENSG00000236998	2.4258765026481092e-17	5.463130033312924
ENSG00000187824	2.6786613716748046e-17	8.353908187176593
ENSG00000127946	2.6786613716748046e-17	8.434383992532998
ENSG00000152582	2.805360241506805e-17	8.78010960716021
ENSG00000165006	2.852028716790524e-17	8.777047183216341
ENSG00000234160	3.066640892716671e-17	7.327342710556414
ENSG00000237991	3.066640892716671e-17	6.506459581911996
ENSG00000166268	3.7363428660523326e-17	6.673096039301617
ENSG00000181163	3.7363428660523326e-17	8.945443836377912
ENSG00000163754	3.9122930234265364e-17	8.856194343477304
ENSG00000273056	4.123408411128215e-17	5.49363213970866
ENSG00000111445	4.2331434989437204e-17	8.42700980992975
ENSG00000175197	4.2750330314070505e-17	8.704024870843115
ENSG00000104921	4.670927736676203e-17	8.045174060902223
ENSG00000198917	4.9709975260486366e-17	8.720252051370498
ENSG00000105855	5.102962729441325e-17	7.6744962695151075
ENSG00000136828	5.290076421428907e-17	8.834379155846138
ENSG00000130734	5.3422720212248275e-17	8.527972157821875
ENSG00000221983	5.592650180313665e-17	8.933273450982373
ENSG00000214274	6.270389824542957e-17	7.766425221140434
ENSG00000250148	7.82701597688148e-17	2.3901396597039524
ENSG00000224032	7.82701597688148e-17	8.794805575715658
ENSG00000213885	8.407992479443256e-17	6.317252238663213
ENSG00000175886	8.857050682824851e-17	6.5553381996034235
ENSG00000111859	9.421121076830697e-17	8.900819089927607
ENSG00000117308	9.513367584510339e-17	8.335287130520271
ENSG00000166411	1.2491051200390483e-16	8.777584024000298
ENSG00000141441	1.273591095220693e-16	8.251023844787344
ENSG00000109685	1.273591095220693e-16	8.872421524004686
ENSG00000094631	1.4033055171796205e-16	8.844023958081767
ENSG00000137070	1.4400433347023902e-16	8.591886508743432
ENSG00000182154	1.4400433347023902e-16	8.803456006763307
ENSG00000143578	1.4777296585227503e-16	8.524909733878008
ENSG00000246090	1.5163886255649296e-16	8.046690921646366
ENSG00000231193	1.5311415280404482e-16	4.85025193187726
ENSG00000070081	1.627920193717944e-16	8.929216655850528
ENSG00000156427	1.6704520467330992e-16	5.755476769106066
ENSG00000112531	1.6866825268305735e-16	8.876478319136533
ENSG00000167118	1.7030685550578377e-16	8.794805575715658
ENSG00000105640	1.828127398805365e-16	8.941387041246065
ENSG00000237212	1.8399357640944805e-16	5.3808978287535165
ENSG00000164967	1.8577895233320083e-16	8.704816675154603
ENSG00000088881	2.0263593410194454e-16	6.332576773469757
ENSG00000105202	2.0459962167591242e-16	8.904875885059452
ENSG00000130159	2.2313896671026223e-16	8.74612403413351
ENSG00000137054	2.33394612488032e-16	8.762351214660892
ENSG00000242615	2.3946228731650186e-16	5.4692547181441755
ENSG00000126217	2.545036158009643e-16	7.624981967040929
ENSG00000223949	2.8017095344709003e-16	4.690181741635009
ENSG00000232346	2.828739836848494e-16	7.328709066228914
ENSG00000233379	3.163743730515977e-16	5.077184133803864
ENSG00000162929	3.163743730516067e-16	7.936673008953613
ENSG00000076662	3.1942157653777644e-16	8.93733024611422
ENSG00000149273	3.1942157653777644e-16	8.945443836377912
ENSG00000147036	3.4486420122791764e-16	5.400431836670711
ENSG00000058056	3.4818185096792783e-16	8.483804941775592
ENSG00000115649	3.4818185096792783e-16	8.856194343477304
ENSG00000261400	3.5153097309294926e-16	3.35898934674935
ENSG00000130312	3.571835823021045e-16	8.792279992555747
ENSG00000057468	3.868192666308426e-16	6.4746145052694555
ENSG00000065320	3.868192666308426e-16	4.330586212722442
ENSG00000137818	3.930310380395127e-16	8.945443836377912
ENSG00000047346	3.930310380395127e-16	8.929216655850528
ENSG00000177917	4.175458853333494e-16	8.68067847124002
ENSG00000221890	4.25596209604328e-16	4.148072448997726
ENSG00000168405	4.3656849966181773e-16	8.896762294795762
ENSG00000175806	4.4075462938350714e-16	8.404657781514633
ENSG00000162244	4.478196444922122e-16	8.93733024611422
ENSG00000230131	4.756998647875386e-16	6.108314105929009
ENSG00000119421	5.232435069877546e-16	8.722777634530411
ENSG00000198521	5.282480629919913e-16	6.905222958368119
ENSG00000114423	5.418254574058742e-16	8.552849769396907
ENSG00000260521	5.610577825591923e-16	6.036922614008361
ENSG00000250978	5.754662007680563e-16	3.627201884132662
ENSG00000196562	5.865113678011002e-16	8.895231082823827
ENSG00000213402	6.111646635182199e-16	8.650062682335758
ENSG00000137720	6.268408675659061e-16	8.772990388084494
ENSG00000049769	6.958044909422299e-16	7.993820877901397
ENSG00000121858	7.068863711626855e-16	8.816620763346823
ENSG00000120519	7.136188377711901e-16	8.605922380018368
ENSG00000163040	7.136188377711901e-16	5.663054649446482
ENSG00000091428	7.388498172036402e-16	8.805981589923219
ENSG00000137309	8.488713762517146e-16	8.85466313150537
ENSG00000149548	8.623529913653634e-16	7.270854604042951
ENSG00000230207	9.477901445360476e-16	7.18740858246991
ENSG00000136908	9.567795479455822e-16	8.830322360714293
ENSG00000086619	9.811642630775365e-16	8.884591909400223
ENSG00000063660	1.0781864726173572e-15	7.3418388802745245
ENSG00000171119	1.0781864726173572e-15	5.819576848779885
ENSG00000181524	1.0952516242329567e-15	8.27994390026643
ENSG00000148335	1.1444633170260648e-15	8.651744064533142
ENSG00000271344	1.1735562920147083e-15	7.03720527705052
ENSG00000119383	1.1846530835658348e-15	8.876478319136533
ENSG00000154358	1.2456059152091482e-15	8.771459176112561
ENSG00000269533	1.2772312857845212e-15	4.108356072607977
ENSG00000153291	1.3220120024315803e-15	7.017423998448157
ENSG00000179899	1.4431019565058483e-15	5.2218547697333255
ENSG00000260401	1.502976672498072e-15	7.228380206965723
ENSG00000139352	1.5555473379766914e-15	6.70273455590068
ENSG00000187098	1.5701966300172433e-15	7.811686035829597
ENSG00000239268	1.5800382800877989e-15	4.459977380240054
ENSG00000165171	1.6661845167693099e-15	6.311348183259138
ENSG00000105341	1.6661845167693099e-15	8.720252051370501
ENSG00000171159	1.7083098326706677e-15	8.757300048341069
ENSG00000114023	1.8296426786926088e-15	8.755768836369135
ENSG00000109046	1.8296426786926088e-15	8.860251138609149
ENSG00000226926	1.8583812476825438e-15	4.484316488345606
ENSG00000173581	2.0088829060845266e-15	8.522718424625563
ENSG00000166816	2.1114427596773387e-15	8.296373647670304
ENSG00000120280	2.1849285343246424e-15	8.726834429662258
ENSG00000008513	2.3761585940934282e-15	8.755231995585177
ENSG00000186056	2.3761585940934282e-15	8.408054479365966
ENSG00000261786	2.3983986383239872e-15	8.74864961729342
ENSG00000131725	2.4587132102126563e-15	8.601531310979057
ENSG00000152402	2.4817144459983534e-15	7.699512279697722
ENSG00000179456	2.6323925608007996e-15	8.57565932821605
ENSG00000226833	2.6323925608007996e-15	4.812956594438574
ENSG00000167614	2.862135024246238e-15	7.0453103001317015
ENSG00000187123	2.8888506772374275e-15	5.339993978464057
ENSG00000198648	2.9612996014134746e-15	7.982254081168646
ENSG00000127184	3.063847919003369e-15	8.912989475323146
ENSG00000123975	3.09241775468895e-15	8.697442492551358
ENSG00000121406	3.1116099806079022e-15	8.241312294672888
ENSG00000144671	3.2492813287799516e-15	4.621528272236769
ENSG00000163931	3.279554066972248e-15	8.896762294795762
ENSG00000156976	3.3616466409537363e-15	8.941387041246065
ENSG00000169071	3.3616466409537363e-15	8.500131349757881
ENSG00000144713	3.653941059086443e-15	8.945443836377912
ENSG00000146904	3.745257994784262e-15	5.360393099866474
ENSG00000239183	3.8744998592943136e-15	5.937761248880537
ENSG00000255760	4.146305973655012e-15	5.914148953002168
ENSG00000267401	4.2891687743609245e-15	4.878458089993941
ENSG00000003096	4.2891687743609245e-15	4.669520902319244
ENSG00000123144	4.3961042870159835e-15	8.860251138609149
ENSG00000165688	4.547440633447763e-15	8.82067755847867
ENSG00000175395	4.986753281680504e-15	8.264658694275985
ENSG00000236796	5.1107995071116854e-15	5.383539167779397
ENSG00000204681	5.335236100374274e-15	7.698575987656054
ENSG00000233762	5.467815849737796e-15	7.936522838728163
ENSG00000129595	5.603639860288606e-15	8.789754409395835
ENSG00000103707	5.603639860288606e-15	8.552849769396907
ENSG00000130811	5.603639860288606e-15	8.895231082823827
ENSG00000164620	5.655426161135607e-15	8.495315229890618
ENSG00000136819	5.885334993172455e-15	8.83996716294992
ENSG00000214711	5.939684586432306e-15	6.28181667539061
ENSG00000248458	6.199924156694388e-15	4.712530778966053
ENSG00000136856	6.2955626658602635e-15	8.629471346497956
ENSG00000196372	6.412248571721602e-15	7.346336421389645
ENSG00000205339	6.511112094457589e-15	8.904875885059452
ENSG00000099326	6.733927235904879e-15	8.868364728872839
ENSG00000197647	6.733927235904879e-15	7.967335628661737
ENSG00000163362	6.795987486664677e-15	7.775719958049343
ENSG00000160293	6.83767361585058e-15	8.182345770649567
ENSG00000155974	6.900675474383504e-15	8.582241706507807
ENSG00000196642	6.9642490326560115e-15	8.880535114268378
ENSG00000164741	6.9642490326560115e-15	8.103154262930742
ENSG00000171792	6.9642490326560115e-15	8.595485773471257
ENSG00000144040	7.0714892942176884e-15	8.594412091903344
ENSG00000259560	7.202326281381661e-15	5.650717289079128
ENSG00000173153	7.313176178113318e-15	8.819683187290691
ENSG00000166428	7.702783109144313e-15	7.818175087359826
ENSG00000170899	8.014445974824561e-15	8.358096689339414
ENSG00000107262	8.014445974824561e-15	8.876478319136533
ENSG00000226086	8.088113482073813e-15	5.406517547185016
ENSG00000117242	8.162447820998494e-15	7.9064623538023335
ENSG00000249167	8.287836390762308e-15	3.5246300073881027
ENSG00000102265	8.363978128730845e-15	8.851600707561502
ENSG00000240298	8.492414867398813e-15	5.577289566978113
ENSG00000174132	8.492414867398813e-15	8.868364728872839
ENSG00000147003	9.08100012827138e-15	5.46601509870199
ENSG00000229914	9.164313058075372e-15	6.617685356120813
ENSG00000107242	1.0101184257352902e-14	8.900819089927607
ENSG00000171469	1.0193706594794686e-14	8.771996016896518
ENSG00000257543	1.0799368321879913e-14	5.950128998235139
ENSG00000197016	1.0799368321879913e-14	6.828855727773829
ENSG00000167186	1.116606940012351e-14	8.272164583910204
ENSG00000236854	1.144043605716535e-14	3.5656659025906055
ENSG00000151287	1.1650557565565071e-14	7.714021158333904
ENSG00000231738	1.1936641208078776e-14	5.358101046959561
ENSG00000105894	1.204569661446587e-14	7.218752998130208
ENSG00000130340	1.222963990815748e-14	8.501950004833416
ENSG00000110700	1.2644106781720071e-14	8.93733024611422
ENSG00000221413	1.2759523672086772e-14	2.109599841774902
ENSG00000180530	1.2954194744067375e-14	8.345055189252454
ENSG00000107201	1.3191663428251195e-14	8.795342416499613
ENSG00000196152	1.3392824261556044e-14	8.35531614265197
ENSG00000116852	1.5391065260191957e-14	8.81409518018691
ENSG00000224596	1.5531131731480693e-14	4.016935741938936
ENSG00000213755	1.5531131731480693e-14	4.459306295971568
ENSG00000162373	1.5531131731480693e-14	6.566047381791257
ENSG00000153179	1.5531131731480693e-14	8.609187370838727
ENSG00000173221	1.5910807388024762e-14	8.921103065586836
ENSG00000114698	1.6201547375490267e-14	6.004087342323776
ENSG00000133872	1.6597351236833355e-14	8.933273450982373
ENSG00000086598	1.6597351236833355e-14	8.929216655850528
ENSG00000249353	1.659735123683359e-14	7.790653867129309
ENSG00000260625	1.7002671893835256e-14	6.2803531360287375
ENSG00000137177	1.7002671893835256e-14	7.545609363061305
ENSG00000124785	1.731304296323569e-14	7.230757641785699
ENSG00000078177	1.7417734385427073e-14	8.838435950977985
ENSG00000120805	1.9064975955593006e-14	8.860251138609149
ENSG00000131943	1.9064975955593278e-14	8.736479231897881
ENSG00000106018	2.0865366318236948e-14	6.7014749428420926
ENSG00000233220	2.1373091804939907e-14	5.146767165153888
ENSG00000213513	2.2832891813448124e-14	4.075664606785227
ENSG00000100316	2.338770625925308e-14	8.945443836377912
ENSG00000218426	2.3599165284237632e-14	8.34227464256501
ENSG00000176928	2.4390740816596914e-14	7.6170516758869855
ENSG00000152409	2.5208439774809637e-14	8.900819089927607
ENSG00000130779	2.5208439774809996e-14	8.866833516900904
ENSG00000249348	2.6053109713654752e-14	7.6877824220873565
ENSG00000241324	2.708732610518405e-14	6.866776563520631
ENSG00000104219	2.733167131529558e-14	8.811569597026997
ENSG00000258118	2.774374339805628e-14	2.750877796427906
ENSG00000198960	2.7993915641433462e-14	8.489472259259308
ENSG00000177731	2.824630807821261e-14	8.907401468219364
ENSG00000102871	2.824630807821261e-14	8.801387954007417
ENSG00000120093	2.8500940085240567e-14	7.283543250379877
ENSG00000233585	2.893035674199021e-14	5.493156470652672
ENSG00000148484	3.0621001378202577e-14	8.812563968214976
ENSG00000090581	3.0621001378202577e-14	8.836904739006052
ENSG00000157625	3.164385735028282e-14	8.704024870843115
ENSG00000141736	3.164385735028282e-14	7.937182936008676
ENSG00000102158	3.164385735028282e-14	8.908932680191299
ENSG00000105146	3.240880289312249e-14	6.8154540397471335
ENSG00000166321	3.270032531841669e-14	7.886630342699949
ENSG00000126733	3.270032531841669e-14	3.867782813775231
ENSG00000232324	3.299442836671321e-14	3.5281697052516363
ENSG00000167136	3.349039593096461e-14	7.758499846525443
ENSG00000188342	3.429924736487274e-14	8.755231995585177
ENSG00000234444	3.629812497521248e-14	8.462860868835852
ENSG00000156140	3.728455428868902e-14	4.132664313437417
ENSG00000198081	3.750731801798194e-14	8.559432147688666
ENSG00000228748	3.841154654088279e-14	4.905895151709513
ENSG00000203930	3.9454462984080077e-14	3.7076127792071
ENSG00000102316	4.0045851052124034e-14	8.88864870453207
ENSG00000008853	4.0045851052124034e-14	8.611176113214684
ENSG00000251535	4.137778373679441e-14	2.901820693899185
ENSG00000082293	4.137778373679441e-14	4.8729606707208415
ENSG00000251680	4.19975292552627e-14	4.172346250741225
ENSG00000269243	4.237375190818598e-14	7.228547642875084
ENSG00000133640	4.378182700777152e-14	3.7981369670395835
ENSG00000170889	4.378182700777152e-14	8.941387041246065
ENSG00000106785	4.5912489570122206e-14	8.755768836369135
ENSG00000231327	4.7860296737404816e-14	6.054662123671509
ENSG00000107745	4.900960387556802e-14	8.678152888080106
ENSG00000177628	5.018605953385698e-14	8.860251138609149
ENSG00000110002	5.0634357824875447e-14	8.738010443869817
ENSG00000155495	5.231208699752843e-14	8.571033212724174
ENSG00000104765	5.356649450071317e-14	8.810038385055064
ENSG00000134698	5.4044488770189245e-14	8.721783263342433
ENSG00000127920	5.485048923430019e-14	7.458550245411765
ENSG00000272143	5.717074605702076e-14	5.156667059357825
ENSG00000213339	5.853968934992082e-14	8.88864870453207
ENSG00000169239	5.853968934992165e-14	8.222814494513123
ENSG00000218175	5.906131545015523e-14	8.41124015980639
ENSG00000213930	6.192151842586599e-14	8.766944850576694
ENSG00000255438	6.247277910924737e-14	6.355667870709172
ENSG00000261739	6.453569204715932e-14	8.71259599151083
ENSG00000168843	6.549539744531194e-14	6.390054010350656
ENSG00000150967	6.549539744531241e-14	8.856194343477304
ENSG00000245017	6.607794632483448e-14	6.088547870088122
ENSG00000270012	6.765644932948496e-14	7.623967298620705
ENSG00000155792	7.456932620024207e-14	8.860251138609149
ENSG00000099994	7.567563933961748e-14	6.982567521000559
ENSG00000136149	7.634716154574007e-14	7.912684975264478
ENSG00000239815	7.816668094888735e-14	6.183413484021552
ENSG00000120256	7.816668094888735e-14	8.310357122294201
ENSG00000163673	7.816668094888735e-14	4.326995443014094
ENSG00000258920	8.073835019313984e-14	7.930293197538347
ENSG00000226957	8.266075812562198e-14	2.8592854225514324
ENSG00000203801	8.613390708926689e-14	6.211941911879159
ENSG00000147955	9.027922512507946e-14	8.870890312032751
ENSG00000221968	9.107803457166154e-14	8.665445661900613
ENSG00000168159	9.545722377994234e-14	8.887117492560137
ENSG00000183943	9.686772144365431e-14	8.43483595708984
ENSG00000271192	9.715227130911821e-14	5.56657454220928
ENSG00000198795	9.715227130911889e-14	5.044658952043695
ENSG00000172379	9.858740036304307e-14	8.418018078551835
ENSG00000230565	9.858740036304376e-14	6.820664141288858
ENSG00000013016	1.0670499601331938e-13	8.668508085844481
ENSG00000219626	1.0764656111104226e-13	7.725071031357667
ENSG00000235776	1.085962974357464e-13	6.180976296413421
ENSG00000229278	1.101975391191234e-13	3.7759600079227877
ENSG00000182050	1.1380246380759285e-13	7.098691680565515
ENSG00000148384	1.1380246380759285e-13	8.782635190320123
ENSG00000143603	1.1752332203440116e-13	8.896762294795762
ENSG00000136643	1.2030430518615896e-13	8.75676320755711
ENSG00000117020	1.2136377591850956e-13	8.114256933946788
ENSG00000179299	1.2136377591850956e-13	7.421187286123324
ENSG00000182220	1.2243242235673428e-13	8.85466313150537
ENSG00000264920	1.2423410258624161e-13	7.494423281123645
ENSG00000147251	1.2606185359312665e-13	8.788223197423902
ENSG00000228798	1.3017650910557576e-13	4.588215595741855
ENSG00000132846	1.3247624866024157e-13	8.597474515847212
ENSG00000125691	1.3247624866024157e-13	8.945443836377912
ENSG00000107223	1.336410561852815e-13	8.912989475323146
ENSG00000213523	1.356048251744956e-13	8.78010960716021
ENSG00000107816	1.3560482517449657e-13	8.595485773471257
ENSG00000261231	1.3679668025520443e-13	6.011844246624905
ENSG00000092096	1.3679668025520443e-13	8.45619918016416
ENSG00000205078	1.3880604000238253e-13	7.602433988245966
ENSG00000184258	1.4458795549858308e-13	4.144328099369435
ENSG00000140374	1.4799757946431625e-13	8.851600707561502
ENSG00000005108	1.5148624758549935e-13	6.7345386155747535
ENSG00000266258	1.5641554364519026e-13	2.598866733393377
ENSG00000148399	1.5778705311492772e-13	8.860251138609149
ENSG00000182899	1.6150249468505217e-13	8.941387041246065
ENSG00000120158	1.6675205241638099e-13	8.695911280579425
ENSG00000137876	1.7468857481787584e-13	8.908932680191299
ENSG00000230516	1.7468857481787584e-13	3.219177090486931
ENSG00000118705	1.8621078664810163e-13	8.941387041246065
ENSG00000144589	1.878388073965905e-13	8.696905651767402
ENSG00000249948	1.889319219077422e-13	8.598063753282208
ENSG00000123684	1.90583332103653e-13	8.407720205458501
ENSG00000173208	1.9224893410431007e-13	8.709612877946897
ENSG00000267169	1.9847950702548028e-13	7.490583069249886
ENSG00000260719	2.013768191946524e-13	8.391493024931117
ENSG00000166401	2.0313512607385024e-13	7.934011606796043
ENSG00000164258	2.0789808223813238e-13	8.747118405321487
ENSG00000174748	2.0971235794974642e-13	8.941387041246065
ENSG00000166200	2.1462688170164514e-13	8.89117428769198
ENSG00000198000	2.1462688170164514e-13	8.872421524004686
ENSG00000158458	2.3956109669086176e-13	8.400935260290254
ENSG00000107104	2.3956109669086176e-13	8.908932680191299
ENSG00000271553	2.4164670323559774e-13	7.077340396698997
ENSG00000235065	2.4164670323559774e-13	7.8059659868486495
ENSG00000177600	2.4944778331010214e-13	8.93733024611422
ENSG00000188419	2.5307507928873665e-13	8.65480648847701
ENSG00000250220	2.5527629608227394e-13	5.768183382145099
ENSG00000235670	2.6123864983949034e-13	4.033776936937298
ENSG00000259026	2.6123864983949034e-13	4.5242438025763425
ENSG00000038002	2.6123864983949034e-13	8.89117428769198
ENSG00000026103	2.696609782300612e-13	7.765152075581376
ENSG00000273002	2.7200393809654924e-13	7.004800616388776
ENSG00000124357	2.80767271851686e-13	8.846549541241677
ENSG00000250156	2.848418001939774e-13	4.029238894272384
ENSG00000165195	2.8484180019398143e-13	8.740536027029728
ENSG00000165138	2.9148226562166294e-13	8.838435950977985
ENSG00000198108	3.0086200017514634e-13	8.730151817133658
ENSG00000236552	3.061026348167257e-13	8.752706412425267
ENSG00000155621	3.07869375070868e-13	8.206305436729314
ENSG00000242247	3.159445540745793e-13	8.887117492560137
ENSG00000213442	3.2052035918792964e-13	8.517332984398273
ENSG00000273382	3.2329704687939986e-13	6.237131977727991
ENSG00000176371	3.2797749679118006e-13	8.460053408419517
ENSG00000147400	3.356051161518341e-13	8.665445661900613
ENSG00000123570	3.3851020401088176e-13	6.958960475374663
ENSG00000179085	3.3851020401088176e-13	8.705019242031094
ENSG00000046604	3.3851020401088176e-13	6.856835628219473
ENSG00000158714	3.4637850042159693e-13	6.497149582539302
ENSG00000198785	3.574916552414846e-13	6.738684285656395
ENSG00000083845	3.605828594060838e-13	8.941387041246065
ENSG00000245954	3.689550983298286e-13	7.648581161287592
ENSG00000151553	3.7751833880709187e-13	8.742067239001663
ENSG00000166896	3.807796666332333e-13	8.131426089011109
ENSG00000126249	3.8961253762756105e-13	8.097590686209859
ENSG00000183023	3.9297652581533045e-13	8.464365167078892
ENSG00000120217	3.9864672290727965e-13	8.57772738097194
ENSG00000124795	4.020873598407866e-13	8.22087258294103
ENSG00000185834	4.020873598407866e-13	7.304905471067991
ENSG00000101310	4.020873598407866e-13	8.904875885059452
ENSG00000181798	4.1140572630995543e-13	7.129847129234727
ENSG00000230852	4.209362654762241e-13	2.120363339654047
ENSG00000165684	4.245658829929344e-13	8.751712041237289
ENSG00000204219	4.245658829929344e-13	6.872875647518972
ENSG00000260027	4.2822625689888497e-13	7.0281837863060215
ENSG00000165283	4.419149235782428e-13	8.864307933740994
ENSG00000053371	4.521395433109587e-13	8.499037751115
ENSG00000263164	4.521395433109587e-13	3.737857037990579
ENSG00000269696	4.586476263946489e-13	4.250057612371008
ENSG00000140464	4.586476263946555e-13	8.85466313150537
ENSG00000188636	4.665789377111165e-13	8.154165122830928
ENSG00000273230	4.692525439244682e-13	7.5841244037349025
ENSG00000268061	4.692525439244682e-13	7.560109456316875
ENSG00000167196	4.732912082897914e-13	8.726834429662258
ENSG00000163961	4.773640289255283e-13	8.776052812028363
ENSG00000170989	5.083023535690474e-13	6.7286794953883025
ENSG00000260591	5.156040104705567e-13	6.944621378961583
ENSG00000136930	5.200343786539057e-13	8.85466313150537
ENSG00000267687	5.275016028457983e-13	2.916546905366723
ENSG00000104205	5.320324102984551e-13	8.421186756373409
ENSG00000082512	5.320324102984551e-13	8.593751994622831
ENSG00000231500	5.412090567866398e-13	8.945443836377912
ENSG00000139239	5.536869206027675e-13	8.147926696260498
ENSG00000254343	5.664473811978638e-13	8.29701528175634
ENSG00000165168	5.664473811978638e-13	8.89117428769198
ENSG00000159840	5.745689604491096e-13	8.611633643618704
ENSG00000074054	5.844660032154003e-13	8.83996716294992
ENSG00000165804	5.844660032154003e-13	8.177497171206232
ENSG00000104381	6.030475562508037e-13	7.787146810128717
ENSG00000145050	6.064878407518458e-13	8.917046270454989
ENSG00000188868	6.116844579292434e-13	7.140887324444626
ENSG00000158716	6.116844579292521e-13	8.42453662342088
ENSG00000138172	6.116844579292521e-13	8.004022437995948
ENSG00000158555	6.40147474230949e-13	8.40317340034656
ENSG00000120306	6.511532846177541e-13	8.649755322157187
ENSG00000150873	6.511532846177634e-13	3.2358347748271754
ENSG00000067445	6.511532846177634e-13	7.565400225855098
ENSG00000197565	6.911577093446755e-13	7.927834362257268
ENSG00000105649	7.191588679952195e-13	7.632014141005567
ENSG00000127080	7.589502453842507e-13	8.087787263214363
ENSG00000159259	7.654277625230028e-13	7.835862285167433
ENSG00000244436	7.719595893179307e-13	2.7838044637309647
ENSG00000205771	7.785461726556002e-13	6.589704506464849
ENSG00000143499	7.829678708312968e-13	8.721043855681986
ENSG00000171530	7.896467179588243e-13	8.827796777554383
ENSG00000158710	8.009027257262424e-13	8.904875885059452
ENSG00000155970	8.031727702834365e-13	5.375697079423385
ENSG00000143653	8.077318399614327e-13	8.39846207378138
ENSG00000058404	8.077318399614414e-13	7.008142454627236
ENSG00000170417	8.262237419416169e-13	8.232459296748749
ENSG00000181191	8.523308254207652e-13	8.655343329260965
ENSG00000271334	8.523308254207682e-13	2.7759855156088835
ENSG00000188153	8.595904944174379e-13	8.143487903984074
ENSG00000115286	8.595904944174379e-13	8.777584024000298
ENSG00000255031	8.595904944174379e-13	7.926896499687013
ENSG00000232995	8.644639868892198e-13	7.087685556633238
ENSG00000250493	8.718251642166991e-13	5.8678517704150215
ENSG00000197180	8.718251642166991e-13	6.831268067097239
ENSG00000105364	8.993467894198712e-13	8.683204054399932
ENSG00000165359	9.489081619257072e-13	8.838435950977985
ENSG00000236204	9.569751132390506e-13	6.4650992936219165
ENSG00000197969	9.788178036252277e-13	8.904875885059452
ENSG00000140750	9.788178036252346e-13	8.500111432682912
ENSG00000134982	9.871344546897017e-13	8.788223197423902
ENSG00000204262	1.0011500564115844e-12	7.8898754164453395
ENSG00000260660	1.0414420148815017e-12	6.343169419431579
ENSG00000138640	1.0414420148815017e-12	8.860251138609149
ENSG00000140367	1.0651767661205296e-12	8.880535114268378
ENSG00000162409	1.0833257553005602e-12	3.3004324100326525
ENSG00000175283	1.0986816690367767e-12	8.665445661900613
ENSG00000162869	1.1079976351593024e-12	8.698436863739335
ENSG00000107331	1.1079976351593024e-12	8.810038385055064
ENSG00000232940	1.168826755417934e-12	6.247779558662966
ENSG00000136521	1.168826755417934e-12	8.884591909400223
ENSG00000188906	1.2225860838744495e-12	8.778578395188276
ENSG00000125459	1.2503691492431455e-12	8.771996016896516
ENSG00000125869	1.2716125085249574e-12	8.828254307958403
ENSG00000146276	1.2895857736697891e-12	5.699781927775661
ENSG00000198755	1.3114832644994887e-12	8.933273450982373
ENSG00000178922	1.330009807516986e-12	8.645416649768915
ENSG00000139644	1.330009807516986e-12	8.941387041246065
ENSG00000136928	1.402784287197666e-12	4.0730587383023975
ENSG00000095059	1.4146269970243846e-12	8.850606336373524
ENSG00000228487	1.4146269970243846e-12	7.047115055473733
ENSG00000138814	1.4345834140388846e-12	8.82320314163858
ENSG00000180660	1.4345834140388949e-12	6.798487252701257
ENSG00000165271	1.4345834140388949e-12	8.884591909400223
ENSG00000271086	1.4466897092354847e-12	4.618612113168625
ENSG00000251603	1.4466897092354847e-12	5.650185326808292
ENSG00000145194	1.45889632572814e-12	8.449282527964936
ENSG00000166562	1.479465840671334e-12	8.925159860718681
ENSG00000150054	1.4919439852311331e-12	6.7516615653641905
ENSG00000101746	1.4919439852311331e-12	7.920098992017661
ENSG00000111276	1.512970959161316e-12	8.866833516900904
ENSG00000220583	1.525726555145859e-12	6.684184882365293
ENSG00000198380	1.525726555145859e-12	8.887117492560137
ENSG00000162913	1.5385877482806713e-12	6.337188068858074
ENSG00000260618	1.5955608772836843e-12	8.43798325726082
ENSG00000214612	1.608999905230243e-12	5.966865678476494
ENSG00000128165	1.6225500777929804e-12	8.822208770450603
ENSG00000137478	1.6316457181342712e-12	8.896762294795762
ENSG00000129474	1.6592341245759956e-12	6.579953337676919
ENSG00000255516	1.6731995960545122e-12	3.320097546313334
ENSG00000260093	1.673199596054524e-12	3.585692487070211
ENSG00000187446	1.6967323190577798e-12	8.856194343477304
ENSG00000163249	1.7110076438267784e-12	8.647229738997275
ENSG00000257221	1.7110076438267784e-12	7.882757651250118
ENSG00000214097	1.7643667086376968e-12	5.133379899986817
ENSG00000269890	1.7643667086377095e-12	6.412231534364897
ENSG00000162267	1.8041963101138616e-12	6.6316575928310835
ENSG00000187742	1.844908474412451e-12	8.884591909400223
ENSG00000099800	1.8604069726328417e-12	8.759086223840532
ENSG00000172216	1.9023640542796886e-12	8.771996016896516
ENSG00000187479	1.945249909223022e-12	8.253129942966483
ENSG00000070610	1.945249909223022e-12	8.900819089927607
ENSG00000180592	2.0057715760052675e-12	5.014023045870125
ENSG00000236841	2.0057715760052675e-12	3.5669292996391113
ENSG00000136933	2.022595891422283e-12	8.707087294786984
ENSG00000262089	2.068141110622649e-12	5.7214343273910195
ENSG00000120784	2.085478921655258e-12	6.372661954833626
ENSG00000260063	2.1324138217501253e-12	6.256453501372179
ENSG00000247982	2.1324138217501556e-12	8.143851437934178
ENSG00000136383	2.1324138217501556e-12	7.828285535687696
ENSG00000175505	2.1803854375508817e-12	7.364795841279965
ENSG00000225697	2.2668981591522633e-12	8.78010960716021
ENSG00000173207	2.3699011207021716e-12	8.575659328216048
ENSG00000244247	2.403021849316197e-12	3.5991881367225727
ENSG00000137106	2.4097003206691763e-12	8.806975961111196
ENSG00000142676	2.4433669802445672e-12	8.93733024611422
ENSG00000105676	2.519067476840872e-12	8.733416807954013
ENSG00000139626	2.677440818508905e-12	8.925159860718681
ENSG00000215386	2.752621699584194e-12	6.923950726048716
ENSG00000156042	2.7987209163621755e-12	8.176455969214395
ENSG00000169116	2.7987209163621755e-12	8.921103065586836
ENSG00000109927	2.837715187817057e-12	8.607656158866794
ENSG00000136802	2.8852127773988726e-12	8.838435950977985
ENSG00000170890	2.90925336452497e-12	3.8447951500342974
ENSG00000259331	2.9253895532018292e-12	2.000082845131595
ENSG00000137824	2.949758698358665e-12	8.844023958081767
ENSG00000137038	3.1346578919544915e-12	8.741072867813685
ENSG00000272121	3.16073702483484e-12	7.048186948314959
ENSG00000008226	3.249214992557642e-12	8.588366554395542
ENSG00000206120	3.27622926660342e-12	6.062627472352771
ENSG00000239559	3.3034639679067752e-12	7.167432301835446
ENSG00000156017	3.377180935995321e-12	8.82067755847867
ENSG00000198157	3.4811841596301287e-12	8.314668880953578
ENSG00000185112	3.5883293267108562e-12	7.727191815610791
ENSG00000164142	3.58832932671092e-12	7.7930449454502195
ENSG00000186187	3.638095392447161e-12	7.5498513876045985
ENSG00000167114	3.638095392447161e-12	8.763882426632826
ENSG00000197191	3.749977418633824e-12	6.482499874264121
ENSG00000179178	3.812420223867247e-12	7.04951251090922
ENSG00000164122	3.812420223867301e-12	6.011011542327147
ENSG00000137055	3.865234515048025e-12	8.725303217690323
ENSG00000078061	3.897267072767906e-12	8.828791148742358
ENSG00000196668	3.897267072767906e-12	7.412552527592117
ENSG00000140400	3.951234588166781e-12	8.908932680191299
ENSG00000065183	3.983966441877814e-12	8.792279992555747
ENSG00000254650	4.0169643718372474e-12	5.609216701957719
ENSG00000249258	4.140267652870173e-12	2.728463494347298
ENSG00000086730	4.1630821187618155e-12	8.781640819132145
ENSG00000132640	4.232268337018579e-12	8.874947107164598
ENSG00000103740	4.290784477710259e-12	5.790536658223825
ENSG00000169857	4.326274511330109e-12	8.742067239001663
ENSG00000104979	4.422329014093482e-12	8.868364728872839
ENSG00000125485	4.458886434496692e-12	8.582778547291763
ENSG00000160404	4.458886434496692e-12	8.690323273475645
ENSG00000226851	4.6974009097464756e-12	6.083600731114065
ENSG00000136938	4.736188363776619e-12	8.866833516900904
ENSG00000161031	4.736188363776619e-12	5.0444667358413
ENSG00000143768	4.801533675716366e-12	6.832121672842372
ENSG00000143195	4.841164672832789e-12	6.054592117084091
ENSG00000101049	4.948423313044513e-12	6.340467287265495
ENSG00000140297	5.0997200442180815e-12	6.147541841499132
ENSG00000066697	5.0997200442180815e-12	8.604593734922926
ENSG00000114270	5.371812136919126e-12	8.334873546232872
ENSG00000140563	5.4457514080021205e-12	8.887117492560137
ENSG00000101888	5.445751408002159e-12	8.583772918479742
ENSG00000208028	5.4905933400038844e-12	7.555793585690813
ENSG00000157216	5.4905933400038844e-12	8.845018329269742
ENSG00000114942	5.535797522660497e-12	8.945443836377912
ENSG00000125841	5.658134892657297e-12	8.237976444007012
ENSG00000222375	5.658134892657297e-12	5.141046272567976
ENSG00000196867	5.704692032612983e-12	5.73779292447718
ENSG00000183955	5.783123899647402e-12	8.709612877946897
ENSG00000255547	5.830689857372225e-12	3.6991407692111036
ENSG00000260359	5.862613533442097e-12	8.830322360714293
ENSG00000204131	5.8786396190724704e-12	6.307604082465991
ENSG00000173295	5.959417039246909e-12	7.4844962667854
ENSG00000196154	6.008405178263013e-12	8.75196700476482
ENSG00000172568	6.0909314980829e-12	6.428446929220442
ENSG00000204666	6.140980043086812e-12	5.050259904389822
ENSG00000118985	6.140980043086812e-12	8.941387041246065
ENSG00000184305	6.225292356264874e-12	8.05410006717168
ENSG00000102409	6.2764237931432675e-12	8.674553623352283
ENSG00000147408	6.3279672065280005e-12	8.868364728872839
ENSG00000172362	6.3279672065280675e-12	3.4248172936150527
ENSG00000267373	6.46745523119071e-12	4.161260096725647
ENSG00000172955	6.609958643203417e-12	6.206155415782781
ENSG00000187243	6.664187817869127e-12	4.2448056349186585
ENSG00000222222	6.71885341231302e-12	4.117103119796073
ENSG00000162840	6.810941916770713e-12	4.62220584092282
ENSG00000125650	6.866788193454035e-12	7.535482361456497
ENSG00000226029	7.017917156983832e-12	6.288128370796403
ENSG00000116990	7.017917156983857e-12	7.456447209349643
ENSG00000172687	7.114024764345884e-12	6.33329032653116
ENSG00000123989	7.231059316401627e-12	8.93733024611422
ENSG00000162998	7.290282826079488e-12	8.89117428769198
ENSG00000243926	7.330029250642449e-12	5.6238405947527355
ENSG00000231969	7.39004778488227e-12	4.036118556576071
ENSG00000231007	7.450548343733117e-12	6.247615106028157
ENSG00000215086	7.552464088887496e-12	4.72107694659477
ENSG00000144354	7.614268668609336e-12	5.476834144535636
ENSG00000211448	7.676569323169881e-12	7.624988583537577
ENSG00000182310	7.739369953498433e-12	5.042351592872495
ENSG00000268362	7.781516744663744e-12	6.423095624932914
ENSG00000268798	7.7815167446638e-12	6.2327735369697574
ENSG00000167779	7.845159418289394e-12	5.784728737909672
ENSG00000155761	8.017380028489608e-12	6.587787703919153
ENSG00000164615	8.082914327809439e-12	8.834379155846138
ENSG00000111057	8.082914327809439e-12	6.405348394895493
ENSG00000115841	8.193307725324328e-12	8.35179618830408
ENSG00000267868	8.260252244628831e-12	3.441040837337861
ENSG00000143882	8.260252244628831e-12	8.073138125462775
ENSG00000248544	8.260252244628977e-12	6.329127982309464
ENSG00000100266	8.441405119656644e-12	8.599005727819145
ENSG00000154548	8.510337343938072e-12	6.843732461140184
ENSG00000164334	8.6968673611525e-12	3.9366048805940888
ENSG00000137040	8.6968673611525e-12	8.872421524004686
ENSG00000243452	8.95990852607462e-12	8.719257680182523
ENSG00000270093	9.356497193701754e-12	4.901772261445035
ENSG00000145431	9.509614524299416e-12	6.876319602901053
ENSG00000214717	9.509614524299416e-12	8.64569852702534
ENSG00000136936	9.639087476435744e-12	8.557900935716733
ENSG00000135253	9.717599484654774e-12	8.514270560454404
ENSG00000163625	9.717599484654911e-12	8.410580062525879
ENSG00000244398	9.796738614328468e-12	8.365621042168106
ENSG00000185100	1.009236049277938e-11	6.822737880282975
ENSG00000148291	1.0229609605118662e-11	8.336229105057209
ENSG00000258422	1.0229609605118662e-11	4.470477290504095
ENSG00000125648	1.0453024762171718e-11	8.852137548345457
ENSG00000125755	1.0538033343461947e-11	8.892705499663915
ENSG00000272324	1.0538033343462023e-11	1.8213267287403971
ENSG00000110092	1.0710089532312902e-11	8.794805575715658
ENSG00000100678	1.0768051521977951e-11	7.313671512650042
ENSG00000166913	1.0855571771114093e-11	8.892705499663915
ENSG00000167130	1.0914305781777557e-11	8.626866452958112
ENSG00000181418	1.1182488592188199e-11	7.455641505304651
ENSG00000090661	1.1242956676692671e-11	8.695171872918978
ENSG00000118181	1.1334260504612674e-11	8.93733024611422
ENSG00000238961	1.1426291378941808e-11	4.460332946836432
ENSG00000236133	1.1581307247773288e-11	4.07310620598694
ENSG00000149295	1.1770050301358315e-11	5.695045299051817
ENSG00000231521	1.183363246205194e-11	4.422230344237159
ENSG00000255353	1.192963773901246e-11	5.608486021094478
ENSG00000185666	1.192963773901246e-11	3.7889191992801905
ENSG00000151414	1.1929637739012544e-11	8.838435950977985
ENSG00000148824	1.1929637739012544e-11	8.115453872011257
ENSG00000198918	1.2123945326716829e-11	8.917046270454989
ENSG00000072778	1.21894016092879e-11	8.941387041246065
ENSG00000136897	1.2288236309758675e-11	8.755768836369135
ENSG00000101997	1.2932690490188903e-11	8.565020154792446
ENSG00000155254	1.2932690490188903e-11	8.266341530353861
ENSG00000145425	1.3143003635674149e-11	8.941387041246065
ENSG00000171097	1.3428645446312754e-11	8.497840813050532
ENSG00000136895	1.3610253487988037e-11	8.461329656863919
ENSG00000236801	1.401831018652443e-11	7.058925684039659
ENSG00000169184	1.4093780416181337e-11	8.042044889079525
ENSG00000259562	1.4438355914531033e-11	7.491781126348654
ENSG00000169567	1.4438355914531033e-11	8.915515058483056
ENSG00000223387	1.4751570500900415e-11	4.3108160598793255
ENSG00000119335	1.5193142119834847e-11	8.933273450982373
ENSG00000232176	1.531580320011505e-11	5.05004293451068
ENSG00000176058	1.531580320011505e-11	8.442700149673179
ENSG00000104408	1.5439435080221983e-11	8.921103065586836
ENSG00000177051	1.5522399379555075e-11	8.806975961111196
ENSG00000148218	1.5522399379555075e-11	8.819683187290691
ENSG00000234741	1.5647666005151005e-11	8.908932680191299
ENSG00000124635	1.5773923618625323e-11	8.57007132111227
ENSG00000148300	1.5858649697933386e-11	8.707879099098472
ENSG00000180332	1.6332679798581986e-11	3.4466147484643734
ENSG00000236772	1.6332679798581986e-11	4.392638561572231
ENSG00000253051	1.6820593512177297e-11	5.225724966292126
ENSG00000204673	1.6956122497947674e-11	8.78010960716021
ENSG00000260361	1.732278877454954e-11	7.4191827457690795
ENSG00000137806	1.7462283249665262e-11	8.781640819132145
ENSG00000206561	1.7839674667464314e-11	8.214498337372941
ENSG00000161243	1.8127954264812126e-11	4.402352920824642
ENSG00000164989	1.8470055560880456e-11	7.238907372235219
ENSG00000272717	1.847005556088052e-11	6.066846001373421
ENSG00000258178	1.8768316354865333e-11	4.28064234599292
ENSG00000147324	1.9173352361175987e-11	7.412817255812724
ENSG00000236914	1.9173352361175987e-11	5.472232470820115
ENSG00000103174	1.9327439613933125e-11	8.498580220710977
ENSG00000133135	1.9482740589187443e-11	3.908618226722656
ENSG00000134339	1.958695348167003e-11	4.375497516486208
ENSG00000260219	1.974429815977078e-11	6.607777886439498
ENSG00000144868	1.9744298159770918e-11	8.492992213607199
ENSG00000136758	1.9902881674029466e-11	8.912989475323146
ENSG00000254754	2.016996646577323e-11	2.6402091906085015
ENSG00000180815	2.0331900417881607e-11	5.1751704473975755
ENSG00000215595	2.0331900417881823e-11	6.179842236113171
ENSG00000083067	2.0440563669773662e-11	6.668436722100206
ENSG00000089177	2.0495108568622827e-11	8.392487396119094
ENSG00000223722	2.0769980395426297e-11	4.945104308206329
ENSG00000181544	2.0769980395426297e-11	7.303048435723007
ENSG00000140548	2.0769980395426594e-11	8.69996807571127
ENSG00000099821	2.093663459144083e-11	8.830322360714293
ENSG00000119906	2.093663459144083e-11	8.755768836369135
ENSG00000165891	2.110459933479665e-11	8.306555290689886
ENSG00000069849	2.1104599334796802e-11	8.817615134534801
ENSG00000160446	2.1104599334796802e-11	8.715200885050676
ENSG00000272960	2.1387480334887095e-11	6.7097615490173705
ENSG00000101443	2.1731846367166166e-11	5.6874184822775575
ENSG00000116147	2.2140479559226183e-11	5.390878473764718
ENSG00000150625	2.2317904886527705e-11	6.364477328386306
ENSG00000171444	2.2676946475326845e-11	8.904875885059452
ENSG00000182185	2.2676946475326845e-11	7.446755692958246
ENSG00000148175	2.2858584239289143e-11	8.88864870453207
ENSG00000118162	2.2980467508948717e-11	8.365084201384152
ENSG00000145626	2.2980467508948717e-11	3.6249507309838713
ENSG00000183688	2.316448765805353e-11	8.761611807000445
ENSG00000172661	2.3349951892525535e-11	8.633528141629803
ENSG00000262155	2.3536871303978387e-11	4.705767656185271
ENSG00000242732	2.3851667772482412e-11	7.925971644417017
ENSG00000164056	2.4363945121350284e-11	8.026479259713147
ENSG00000246334	2.508597172056995e-11	7.773884279970792
ENSG00000271943	2.508597172056995e-11	3.709359001291342
ENSG00000260990	2.5219483827666885e-11	5.472785187417211
ENSG00000176248	2.528650078887451e-11	8.86277672176906
ENSG00000241978	2.528650078887451e-11	6.226310723889171
ENSG00000105063	2.5624212455723626e-11	8.887117492560137
ENSG00000125743	2.58289570602163e-11	8.868364728872839
ENSG00000117090	2.6035304751443896e-11	8.896762294795762
ENSG00000101695	2.6382813390147e-11	7.321875162141163
ENSG00000197816	2.6593496283597352e-11	8.166556203451238
ENSG00000068308	2.659349628359754e-11	8.846549541241677
ENSG00000204682	2.6948304178286413e-11	3.7623646142256493
ENSG00000179862	2.6948304178286607e-11	6.571712752548229
ENSG00000101134	2.7380201041394105e-11	4.094030631567511
ENSG00000149256	2.8565363310772034e-11	7.95377997290494
ENSG00000120709	2.8565363310772034e-11	8.872421524004686
ENSG00000128944	2.9409175357365445e-11	8.507688182162648
ENSG00000198429	2.9409175357365445e-11	8.24243837289184
ENSG00000272016	2.940917535736555e-11	6.721117203391809
ENSG00000105339	2.98007552449006e-11	8.933273450982373
ENSG00000184634	3.02773992721542e-11	8.856194343477304
ENSG00000175768	3.02773992721542e-11	8.045461504005827
ENSG00000144645	3.117072582963622e-11	8.912989475323146
ENSG00000197992	3.1170725829636776e-11	4.4645063904704365
ENSG00000250519	3.15852730322678e-11	4.929466501272701
ENSG00000210196	3.183658939443447e-11	8.850606336373524
ENSG00000078725	3.208986489397008e-11	4.27121288493792
ENSG00000101444	3.208986489397008e-11	8.877472690324511
ENSG00000232573	3.251638500313977e-11	8.475770661891836
ENSG00000243056	3.251638500313977e-11	5.531358623704226
ENSG00000189056	3.251638500313977e-11	8.329719040491462
ENSG00000185567	3.2774958229555984e-11	5.0469448259394625
ENSG00000140443	3.3210397801651774e-11	8.518714026144757
ENSG00000213213	3.3474377148318546e-11	7.11547564012479
ENSG00000102054	3.3740412176012295e-11	8.874947107164598
ENSG00000227802	3.3918918636060067e-11	2.5538819917221947
ENSG00000230629	3.3918918636060067e-11	7.622369338769941
ENSG00000235673	3.3918918636060067e-11	4.98270375021607
ENSG00000136932	3.446000839671124e-11	8.65480648847701
ENSG00000253619	3.491736963765081e-11	4.494666446949423
ENSG00000122026	3.5944601142983934e-11	8.933273450982373
ENSG00000260855	3.622985629371572e-11	4.2916691485238445
ENSG00000178209	3.622985629371572e-11	8.925159860718681
ENSG00000268218	3.622985629371572e-11	7.565863103908196
ENSG00000087077	3.651732910235179e-11	8.687260849531777
ENSG00000174485	3.651732910235179e-11	8.82320314163858
ENSG00000166946	3.671021799807422e-11	8.900819089927607
ENSG00000256917	3.700142444831822e-11	5.296818505386242
ENSG00000259436	3.700142444831822e-11	8.070697418529976
ENSG00000125962	3.889899790050465e-11	8.5315714225497
ENSG00000176386	3.889899790050465e-11	8.215448762444296
ENSG00000156738	3.9207203897755236e-11	7.795839843365451
ENSG00000148341	3.9207203897755514e-11	8.921103065586836
ENSG00000266088	3.9517801977619447e-11	3.126847937827844
ENSG00000187151	4.0040830574076204e-11	4.690288270125136
ENSG00000140988	4.035789670108393e-11	8.941387041246065
ENSG00000163995	4.067742216730636e-11	5.356320816209717
ENSG00000198937	4.176050958590155e-11	8.666976873872548
ENSG00000183617	4.209090961110435e-11	8.759825631500979
ENSG00000134109	4.242387011236041e-11	8.929216655850528
ENSG00000089220	4.242387011236041e-11	8.917046270454989
ENSG00000107984	4.389676312285485e-11	8.864307933740994
ENSG00000104626	4.424371084298489e-11	8.383713708574891
ENSG00000176871	4.424371084298489e-11	8.556906564528754
ENSG00000249453	4.42437108429852e-11	5.620982360941298
ENSG00000248300	4.482793566073608e-11	2.3858759629401236
ENSG00000272663	4.494568420468512e-11	5.230411755573948
ENSG00000207146	4.518209094743174e-11	3.8591397172638158
ENSG00000105220	4.518209094743174e-11	8.896762294795762
ENSG00000078098	4.5538986665405476e-11	6.005378779201083
ENSG00000119414	4.613995911447159e-11	8.892705499663915
ENSG00000167748	4.6261082515758655e-11	3.939519426575566
ENSG00000198342	4.7241348203626404e-11	7.460627377626138
ENSG00000188242	4.7489576528256574e-11	8.466917663967699
ENSG00000185038	4.786431636144886e-11	6.454289523116171
ENSG00000115977	4.824195233904597e-11	8.248765787656067
ENSG00000067057	4.824195233904597e-11	6.621024007893543
ENSG00000125652	4.8877841044845304e-11	8.850606336373524
ENSG00000048540	4.9651751248263036e-11	5.402210754238025
ENSG00000158089	4.9651751248263036e-11	6.041948095330337
ENSG00000180769	4.9651751248263036e-11	5.449403454511006
ENSG00000272094	4.965175124826339e-11	5.940573161132464
ENSG00000171189	5.07023279400689e-11	5.658577961959934
ENSG00000215301	5.1774668717033177e-11	8.945443836377912
ENSG00000181218	5.2182497261587146e-11	5.936084002864842
ENSG00000176732	5.2182497261587146e-11	6.110920825961182
ENSG00000166965	5.21824972615877e-11	8.655800859664987
ENSG00000144895	5.286921441976081e-11	8.896762294795762
ENSG00000261435	5.286921441976137e-11	5.003421394963026
ENSG00000150938	5.328548523954188e-11	7.787764633371204
ENSG00000235169	5.328548523954188e-11	7.213497483337199
ENSG00000006453	5.328548523954188e-11	6.341374978183027
ENSG00000264349	5.370496578392592e-11	4.713148448625711
ENSG00000185483	5.4411298566632416e-11	5.713649154995172
ENSG00000170962	5.4411298566632803e-11	7.639508162757991
ENSG00000206077	5.527091516875889e-11	7.913825404711223
ENSG00000094804	5.599741129479359e-11	8.64135985463707
ENSG00000136710	5.599741129479359e-11	8.612170484402661
ENSG00000100994	5.599741129479359e-11	8.896762294795762
ENSG00000232519	5.643778958814166e-11	4.3458874864501755
ENSG00000100373	5.643778958814166e-11	4.000410084613627
ENSG00000226856	5.762878141095585e-11	5.405589061381977
ENSG00000228649	5.762878141095708e-11	7.754213570788212
ENSG00000166682	5.884437796327329e-11	7.17051139355197
ENSG00000128928	5.930667119252806e-11	8.864307933740994
ENSG00000139722	6.103237727572847e-11	8.933273450982373
ENSG00000138326	6.103237727572868e-11	8.941387041246065
ENSG00000142279	6.231822874213626e-11	5.5593154207612745
ENSG00000104131	6.231822874213626e-11	8.892705499663915
ENSG00000267166	6.231822874213626e-11	7.041332597181687
ENSG00000081760	6.280723156662581e-11	8.681672842427995
ENSG00000125089	6.313531904411725e-11	8.704024870843115
ENSG00000188971	6.412968438877139e-11	8.606124946894859
ENSG00000247735	6.497002431354218e-11	5.556202101753542
ENSG00000177239	6.547939439153687e-11	8.874947107164598
ENSG00000158427	6.547939439153687e-11	7.7396961400676
ENSG00000012061	6.547939439153687e-11	8.819683187290691
ENSG00000182150	6.599267462925118e-11	8.615769749130484
ENSG00000170049	6.599267462925165e-11	6.4143838305543825
ENSG00000269656	6.685691074784201e-11	4.401489441496274
ENSG00000189143	6.738076214924365e-11	5.631173408006503
ENSG00000068394	6.790863238067021e-11	8.59701698544319
ENSG00000259362	6.826279342926725e-11	4.271662852480755
ENSG00000255020	6.987902943723038e-11	3.674417601091496
ENSG00000224545	7.02432497692741e-11	2.87792238953459
ENSG00000161914	7.079306830314856e-11	8.12769511725231
ENSG00000244313	7.379737034044616e-11	8.542210595973305
ENSG00000136874	7.379737034044616e-11	8.761356843472914
ENSG00000070061	7.437441334988374e-11	8.896762294795762
ENSG00000171735	7.437441334988374e-11	8.476228192295856
ENSG00000116251	7.437441334988374e-11	8.908932680191299
ENSG00000233086	7.495587376459126e-11	6.649468047135247
ENSG00000203761	7.593488081643158e-11	7.88619972602482
ENSG00000251478	7.692640492833366e-11	2.811496923934721
ENSG00000108061	7.712622553122198e-11	8.766408009792737
ENSG00000130713	7.81329767838421e-11	8.811569597026997
ENSG00000256248	7.874319189598489e-11	4.2294236343726075
ENSG00000144026	7.8743191895986e-11	8.671033669004395
ENSG00000155545	7.9770602143598e-11	8.796336787687592
ENSG00000130717	8.144181985806131e-11	8.740536027029728
ENSG00000234498	8.271768274914097e-11	6.291452904472408
ENSG00000152760	8.271768274914097e-11	5.274263223795195
ENSG00000064490	8.271768274914097e-11	8.721783263342434
ENSG00000112812	8.444931546073437e-11	8.777047183216341
ENSG00000149485	8.510778607517e-11	8.080376154222169
ENSG00000164978	8.62164243308969e-11	8.687797690315735
ENSG00000126768	8.688838088188944e-11	8.74864961729342
ENSG00000238063	8.756546396543204e-11	5.273869107699757
ENSG00000241556	8.801971963000131e-11	6.379366945461921
ENSG00000135404	8.870543203178282e-11	8.929216655850528
ENSG00000107036	9.055966893988054e-11	8.904875885059452
ENSG00000124444	9.126474605462759e-11	8.367689094923996
ENSG00000172456	9.126474605462888e-11	7.9482272431852605
ENSG00000119900	9.19751965857575e-11	8.816620763346823
ENSG00000231081	9.19751965857575e-11	4.065853071565741
ENSG00000149823	9.31713305791168e-11	8.879003902296445
ENSG00000230979	9.31713305791168e-11	7.030170150013812
ENSG00000198363	9.389630670400371e-11	8.836904739006052
ENSG00000241743	9.438268915252874e-11	1.9036352406748391
ENSG00000250362	9.585668270442399e-11	6.270713930018414
ENSG00000090487	9.660210651584514e-11	8.850606336373524
ENSG00000188986	9.660210651584514e-11	8.84808075321361
ENSG00000100206	9.660210651584514e-11	6.298618328274837
ENSG00000196437	9.989838450644332e-11	7.686620446944957
ENSG00000067248	1.0067456028502117e-10	8.803456006763307
ENSG00000047230	1.014566385513227e-10	8.388967441771207
ENSG00000260144	1.0198132487303756e-10	6.009065071607998
ENSG00000136816	1.0224466317508566e-10	8.74864961729342
ENSG00000184905	1.0437547031512156e-10	5.111593547451993
ENSG00000236719	1.0437547031512341e-10	5.595018365382466
ENSG00000248610	1.0437547031512341e-10	6.794773380869344
ENSG00000261597	1.0491492759090632e-10	8.597271948970722
ENSG00000105722	1.0737645154475656e-10	8.661388866768768
ENSG00000102007	1.0737645154475656e-10	8.884591909400223
ENSG00000213096	1.07931085990042e-10	7.952870477944075
ENSG00000109466	1.0961186866129253e-10	8.530497740981788
ENSG00000189233	1.1046184081351472e-10	8.823739982422536
ENSG00000167202	1.1103206953834331e-10	8.816620763346823
ENSG00000141447	1.1103206953834331e-10	8.206314222109926
ENSG00000119711	1.1189281895453157e-10	8.749186458077377
ENSG00000138650	1.1276009871980759e-10	3.588028936278875
ENSG00000182087	1.1276009871980759e-10	8.929216655850528
ENSG00000251192	1.1276009871980759e-10	7.823997806069973
ENSG00000167283	1.1334193709725114e-10	8.912989475323146
ENSG00000149269	1.174978957490191e-10	8.861245509797127
ENSG00000021826	1.184076733259941e-10	7.9760059767843545
ENSG00000155846	1.199393136955414e-10	8.726834429662258
ENSG00000160055	1.199393136955414e-10	8.243432744079817
ENSG00000224858	1.199393136955414e-10	5.608387382523134
ENSG00000101940	1.2086758794492236e-10	8.78010960716021
ENSG00000158813	1.2337749918707326e-10	7.377568026611603
ENSG00000101439	1.2337749918707326e-10	8.899287877955674
ENSG00000146374	1.233774991870741e-10	4.690832565923053
ENSG00000134709	1.2433180765372393e-10	8.798659803971013
ENSG00000239552	1.2433180765372393e-10	3.2350346916846995
ENSG00000248757	1.2497202290641733e-10	3.725885928760842
ENSG00000163682	1.252933393369469e-10	8.941387041246065
ENSG00000167797	1.2954475604032568e-10	8.86277672176906
ENSG00000157404	1.2954475604032615e-10	8.743061610189638
ENSG00000205138	1.30545723265563e-10	8.473165768351988
ENSG00000228714	1.30545723265563e-10	5.242324811453997
ENSG00000228205	1.3325212103881143e-10	7.394979247856157
ENSG00000137563	1.3325212103881238e-10	8.846549541241677
ENSG00000181444	1.342811125515625e-10	7.925576305125988
ENSG00000033867	1.3601340479042575e-10	8.072465130834967
ENSG00000139219	1.3990178925644793e-10	4.687552652678682
ENSG00000154479	1.3990178925644992e-10	6.282230668126459
ENSG00000000460	1.3990178925644992e-10	7.967308714932843
ENSG00000242715	1.4206836211274234e-10	6.250446023776459
ENSG00000164924	1.4389889254801514e-10	8.93733024611422
ENSG00000148730	1.4389889254801514e-10	8.86277672176906
ENSG00000200959	1.4500826861194843e-10	3.7895019024931513
ENSG00000008086	1.4500826861194946e-10	7.993873274552436
ENSG00000168028	1.468758549261057e-10	8.941387041246065
ENSG00000130311	1.4914804495996942e-10	8.741530398217707
ENSG00000177047	1.4991305802284249e-10	3.4167163537179754
ENSG00000272677	1.510677822674281e-10	6.099363098000566
ENSG00000272841	1.5223120866972895e-10	6.416378327206742
ENSG00000189343	1.5537671165424605e-10	8.921103065586836
ENSG00000268592	1.5537671165424825e-10	4.408279595251312
ENSG00000173578	1.5657259761867278e-10	8.610973546338194
ENSG00000134321	1.5737485368479835e-10	8.537132515924586
ENSG00000234377	1.585857849291333e-10	5.556068684049835
ENSG00000089159	1.585857849291333e-10	8.679684100052041
ENSG00000158321	1.6310436799986768e-10	6.166790828012499
ENSG00000164175	1.64358416724515e-10	4.461585194404136
ENSG00000168268	1.64358416724515e-10	8.917046270454989
ENSG00000131153	1.64358416724515e-10	7.973315872171202
ENSG00000065970	1.6562189820018315e-10	8.698436863739335
ENSG00000011021	1.6903782647547747e-10	8.569534480328313
ENSG00000175697	1.6903782647547866e-10	5.3954542178006
ENSG00000099139	1.725226584331777e-10	6.126297327219059
ENSG00000261645	1.7384751084085065e-10	7.388880187967883
ENSG00000185615	1.7384751084085065e-10	5.518088994539897
ENSG00000033627	1.7473627055760153e-10	8.834379155846138
ENSG00000145087	1.7607775133410526e-10	5.663814633534341
ENSG00000143674	1.7742930681819818e-10	8.508682553350626
ENSG00000095066	1.7742930681820007e-10	8.777584024000298
ENSG00000035403	1.7970448850129923e-10	8.545273019917172
ENSG00000232070	1.7970448850129923e-10	5.235110264243742
ENSG00000147485	1.810832726261958e-10	7.267192145815924
ENSG00000232633	1.810832726261958e-10	4.943027026088443
ENSG00000224616	1.834042798068457e-10	6.173659248468448
ENSG00000119403	1.834042798068457e-10	8.600536939791079
ENSG00000244558	1.8765565774863872e-10	4.613274592668681
ENSG00000055070	1.8765565774863872e-10	8.743598450973597
ENSG00000259673	1.8765565774863872e-10	8.670831102127904
ENSG00000040341	1.9005903861080972e-10	8.710607249134874
ENSG00000078967	1.924925252597638e-10	8.515801772426338
ENSG00000162607	1.9249252525976584e-10	8.794805575715658
ENSG00000135116	1.9396722105210402e-10	5.950695012167017
ENSG00000236423	1.9545296773392651e-10	7.401890334208202
ENSG00000135486	1.9946960237691123e-10	8.929216655850528
ENSG00000178761	1.9946960237691123e-10	8.84808075321361
ENSG00000136925	1.9946960237691123e-10	8.617758491506441
ENSG00000186310	1.9946960237691123e-10	5.8541209075967116
ENSG00000144847	2.0099656536510248e-10	8.512164462275265
ENSG00000185686	2.0099656536510248e-10	7.506953585307969
ENSG00000171649	2.035669522744443e-10	7.736660964698821
ENSG00000134056	2.0512459015138443e-10	8.674096092948261
ENSG00000179195	2.0669388560955813e-10	8.892705499663915
ENSG00000164647	2.0669388560955813e-10	6.058772357065801
ENSG00000131187	2.1093631603624262e-10	8.039571702570653
ENSG00000107864	2.1526388993824236e-10	8.580710494535873
ENSG00000111452	2.1690902069250538e-10	7.052356271480028
ENSG00000106588	2.196782755958721e-10	8.05102114350022
ENSG00000256166	2.2135639734512452e-10	5.123453454237264
ENSG00000237840	2.213563973451269e-10	6.496900877097042
ENSG00000166348	2.213563973451269e-10	8.385905017827339
ENSG00000184164	2.2589293177410475e-10	8.903344673087517
ENSG00000102921	2.3227945550648667e-10	8.816620763346823
ENSG00000241852	2.3227945550648667e-10	7.644321799279258
ENSG00000163453	2.3405167002605007e-10	6.543311026987555
ENSG00000273388	2.3524048686524627e-10	3.933228433798694
ENSG00000165548	2.3703479414772745e-10	8.384393722930373
ENSG00000213293	2.3703479414772745e-10	3.7935842150643957
ENSG00000255145	2.388424859567576e-10	6.503527784580758
ENSG00000205955	2.388424859567576e-10	3.0938994212758044
ENSG00000107902	2.4558678429063656e-10	8.472171397164013
ENSG00000100360	2.4558678429063656e-10	8.716195256238654
ENSG00000196116	2.487136146242376e-10	8.770464804924584
ENSG00000153250	2.5060836784402317e-10	8.900819089927607
ENSG00000172794	2.5251723679503814e-10	7.962650119864899
ENSG00000143815	2.5251723679503814e-10	8.805444749139262
ENSG00000123901	2.57677347415104e-10	6.595172204259771
ENSG00000180340	2.5963885807464984e-10	7.321466925502837
ENSG00000170469	2.6294054191644373e-10	8.283543164994253
ENSG00000154227	2.6294054191644373e-10	5.207237509263807
ENSG00000229414	2.6830883034338933e-10	2.8379233353447098
ENSG00000166483	2.703494498454282e-10	8.4650521780883
ENSG00000184863	2.7378426092696337e-10	8.921103065586836
ENSG00000187866	2.75865594712453e-10	8.824734353610515
ENSG00000165124	2.779623999574672e-10	5.286761445415953
ENSG00000136848	2.7936892079020593e-10	8.656795230852964
ENSG00000213967	2.8149176170325495e-10	6.046476327910532
ENSG00000204186	2.8149176170325495e-10	8.810038385055064
ENSG00000258449	2.836303752554462e-10	5.290389167785481
ENSG00000107021	2.836303752554492e-10	8.79128562136777
ENSG00000073150	2.857848758560984e-10	6.148132918908975
ENSG00000268584	2.8941132804895175e-10	6.469115151513279
ENSG00000095110	2.8941132804895175e-10	8.215830085353728
ENSG00000240907	2.916087596145001e-10	4.748831977716492
ENSG00000225938	2.9160875961450426e-10	2.708281101874745
ENSG00000069329	2.975486535636828e-10	8.831853572686226
ENSG00000130511	2.998064816249995e-10	8.66598250268457
ENSG00000136021	3.0590958073491515e-10	8.903344673087517
ENSG00000165215	3.121341162326071e-10	5.88485612989424
ENSG00000224738	3.1450010472185716e-10	4.852039859088807
ENSG00000069275	3.16883627304388e-10	8.866833516900904
ENSG00000145741	3.1848244612448034e-10	8.925159860718681
ENSG00000074696	3.1848244612448034e-10	8.85466313150537
ENSG00000106701	3.208954745119948e-10	8.324595560445628
ENSG00000144460	3.2332637723255224e-10	6.361883483194286
ENSG00000147144	3.249569730168684e-10	8.495772760294642
ENSG00000167112	3.249569730168707e-10	8.73954165584175
ENSG00000233217	3.298971558773477e-10	4.055094948589296
ENSG00000233560	3.323947104964135e-10	5.07291410203876
ENSG00000273008	3.3407000829475136e-10	6.559179760508833
ENSG00000260352	3.3407000829475136e-10	5.0084246415938
ENSG00000059378	3.365984458766398e-10	8.836904739006052
ENSG00000255046	3.3659844587664343e-10	4.829986057519656
ENSG00000261251	3.3914559185173925e-10	4.943588992599964
ENSG00000173702	3.417115813344567e-10	4.0221565770796115
ENSG00000130669	3.4603047492635905e-10	8.40213219835472
ENSG00000173320	3.4864738157271244e-10	6.754214568943161
ENSG00000106004	3.53051955130299e-10	6.795646673829445
ENSG00000122406	3.557207647934954e-10	8.93733024611422
ENSG00000251108	3.557207647934954e-10	2.586605378523497
ENSG00000273032	3.6021267683281403e-10	7.222351600295638
ENSG00000224566	3.6293439395628836e-10	5.781931442495712
ENSG00000227372	3.656762141882682e-10	8.707544825191007
ENSG00000253284	3.7308712200106834e-10	2.1651210804497376
ENSG00000167992	3.7308712200106834e-10	7.185714637771422
ENSG00000171843	3.7308712200106834e-10	8.900819089927607
ENSG00000072274	3.7590390125798653e-10	8.904875885059452
ENSG00000196104	3.7590390125798653e-10	2.9857634668429527
ENSG00000145808	3.8064480315808363e-10	4.356237803133594
ENSG00000136044	3.8064480315808363e-10	8.761356843472914
ENSG00000184304	3.864110881214939e-10	6.124262292122038
ENSG00000168556	3.883520937500995e-10	8.439514469232757
ENSG00000177337	3.9128148692451367e-10	5.228343252058085
ENSG00000136631	3.9128148692451367e-10	8.726834429662258
ENSG00000144036	3.942324790411536e-10	8.38743622979927
ENSG00000185008	3.942324790411536e-10	3.2224045912330928
ENSG00000178162	3.9621188323448223e-10	6.250610411123548
ENSG00000168589	3.972052255146504e-10	3.855399250704113
ENSG00000137814	3.9919921949163167e-10	8.684735266371867
ENSG00000011451	4.022085715543522e-10	8.850606336373524
ENSG00000112218	4.022085715543536e-10	8.158952540242607
ENSG00000160789	4.022085715543536e-10	8.917046270454989
ENSG00000170540	4.072735128879694e-10	8.819683187290691
ENSG00000159788	4.072735128879694e-10	8.26317987895509
ENSG00000119979	4.072735128879694e-10	8.64569852702534
ENSG00000254211	4.103423508682554e-10	8.076487992510248
ENSG00000182319	4.1343379066236195e-10	6.9937604602284305
ENSG00000094975	4.1863685828161896e-10	8.880535114268378
ENSG00000257591	4.217893668221906e-10	4.152553555200249
ENSG00000164236	4.217893668221951e-10	5.156751302348094
ENSG00000136867	4.303099463384336e-10	6.5717427718520485
ENSG00000170271	4.3354835046281785e-10	7.641188515489873
ENSG00000225988	4.3354835046281785e-10	6.845462983991164
ENSG00000115966	4.33548350462824e-10	8.830322360714293
ENSG00000138674	4.3681057435557584e-10	8.921103065586836
ENSG00000104969	4.3681057435557584e-10	8.86277672176906
ENSG00000135324	4.389987078646239e-10	3.1188021082716304
ENSG00000196683	4.4230101187359946e-10	8.917046270454989
ENSG00000170915	4.42301011873601e-10	6.973293966262214
ENSG00000181026	4.4562759420553906e-10	8.896762294795762
ENSG00000172403	4.4562759420553906e-10	6.9220669207022265
ENSG00000102001	4.4562759420553906e-10	7.355459830029659
ENSG00000227487	4.546185028242557e-10	5.119826893234396
ENSG00000267475	4.546185028242557e-10	6.404389475877257
ENSG00000236305	4.546185028242557e-10	5.963500417208109
ENSG00000271147	4.546185028242573e-10	8.009818577823395
ENSG00000120798	4.546185028242573e-10	8.734745453049458
ENSG00000142937	4.580356050359773e-10	8.933273450982373
ENSG00000120669	4.580356050359773e-10	6.343970050691808
ENSG00000003393	4.637866454477165e-10	8.690323273475645
ENSG00000185386	4.672710856066099e-10	8.621815286638286
ENSG00000108405	4.731354299664255e-10	8.91145826335121
ENSG00000224165	4.731354299664255e-10	6.989670928272857
ENSG00000250831	4.802676506035428e-10	6.966789883807321
ENSG00000221562	4.826683280652596e-10	2.629157726297762
ENSG00000230289	4.923888763834583e-10	4.56051427283595
ENSG00000198242	4.998045978520279e-10	8.912989475323146
ENSG00000101577	5.035532823818215e-10	8.565020154792444
ENSG00000167552	5.060676575007417e-10	8.319517480396911
ENSG00000234719	5.098622436900019e-10	7.795778777981889
ENSG00000197557	5.098622436900019e-10	8.228481811996836
ENSG00000179057	5.136846336401684e-10	6.138693288280945
ENSG00000230188	5.201176101373497e-10	4.399386268383663
ENSG00000169021	5.240151188856374e-10	8.830322360714293
ENSG00000253569	5.240151188856374e-10	3.261203322103908
ENSG00000151229	5.345485554021945e-10	8.476228192295856
ENSG00000150867	5.425841560296727e-10	8.811569597026997
ENSG00000255495	5.425841560296727e-10	4.433861702950101
ENSG00000177932	5.534821575762988e-10	5.958268094615448
ENSG00000165802	5.576238155250042e-10	8.759288790717024
ENSG00000166823	5.645939790864146e-10	7.854208461221253
ENSG00000170522	5.688168701986139e-10	7.845677174703476
ENSG00000128915	5.80229389680555e-10	8.84808075321361
ENSG00000134153	5.845665192363641e-10	8.896762294795762
ENSG00000198890	5.918655701900834e-10	8.2247976710419
ENSG00000115266	5.962876703617408e-10	7.945596866723267
ENSG00000196890	5.96287670361743e-10	4.062519251686802
ENSG00000147852	5.96287670361743e-10	7.027520858863058
ENSG00000146083	6.037296860323711e-10	8.880535114268378
ENSG00000113328	6.037296860323711e-10	8.868364728872839
ENSG00000108239	6.158260910093148e-10	8.499037751114997
ENSG00000166295	6.204230324421041e-10	8.866833516900904
ENSG00000053501	6.250534991725951e-10	8.703030499655137
ENSG00000266308	6.250534991725951e-10	3.9840237203386177
ENSG00000101298	6.250534991725973e-10	7.882860990671705
ENSG00000130720	6.328460928382216e-10	2.6249976686631173
ENSG00000131089	6.503254460796133e-10	8.753243253209222
ENSG00000040199	6.551738462525784e-10	8.796336787687592
ENSG00000106868	6.551738462525784e-10	7.845454690752017
ENSG00000077264	6.60057559337635e-10	5.053377191476751
ENSG00000228350	6.682762363731194e-10	4.343146083330728
ENSG00000269946	6.732553482874647e-10	4.919691218084398
ENSG00000143947	6.732553482874647e-10	8.93733024611422
ENSG00000225135	6.732553482874647e-10	6.704335628021503
ENSG00000185339	6.782707013856428e-10	8.73701607268184
ENSG00000136997	6.867108587164162e-10	8.903344673087517
ENSG00000272795	6.867108587164187e-10	3.5094342287516493
ENSG00000119737	6.918241175224421e-10	7.253777991552056
ENSG00000115875	7.004289972906764e-10	8.929216655850528
ENSG00000197747	7.056420251509756e-10	8.784166402292056
ENSG00000158301	7.056420251509756e-10	7.839814286997199
ENSG00000213965	7.19729456337429e-10	8.506156970190712
ENSG00000240342	7.19729456337429e-10	8.372000853583376
ENSG00000143401	7.197294563374342e-10	8.864307933740994
ENSG00000118197	7.197294563374342e-10	8.735942391113927
ENSG00000162836	7.250827726326389e-10	8.671033669004395
ENSG00000272970	7.250827726326389e-10	4.3951894250249754
ENSG00000107959	7.250827726326389e-10	8.86277672176906
ENSG00000165912	7.304749841503719e-10	8.007876666251303
ENSG00000183386	7.487334850690041e-10	6.62433852247695
ENSG00000244061	7.542974515401309e-10	5.493202684745867
ENSG00000143514	7.542974515401416e-10	8.753700783613242
ENSG00000179604	7.599018051234746e-10	7.247942345725731
ENSG00000250659	7.599018051234746e-10	7.150198735821323
ENSG00000176236	7.750463763412104e-10	6.0894487967582105
ENSG00000185920	7.808012767463075e-10	8.805981589923219
ENSG00000256287	8.062252903795825e-10	3.3080144276700545
ENSG00000146950	8.082141409386074e-10	2.762242148081003
ENSG00000101849	8.12206230939791e-10	8.770464804924583
ENSG00000272129	8.182305074615641e-10	6.150613680900955
ENSG00000135723	8.242984261029152e-10	8.67157050978835
ENSG00000182196	8.345094445418794e-10	6.269694165477087
ENSG00000169241	8.345094445418794e-10	8.852137548345457
ENSG00000176101	8.406952549918692e-10	8.817615134534801
ENSG00000179029	8.44843988497758e-10	8.573925549367623
ENSG00000055732	8.469258482546234e-10	3.3709271848763724
ENSG00000109475	8.469258482546234e-10	8.945443836377912
ENSG00000101974	8.51104612446817e-10	8.78010960716021
ENSG00000273281	8.574105472483978e-10	6.935581596195491
ENSG00000231119	8.637621126295219e-10	6.414297757260832
ENSG00000227838	8.680219987554342e-10	3.0632771056028645
ENSG00000260475	8.744503315759101e-10	5.849159084108848
ENSG00000167487	8.744503315759163e-10	8.230065420619812
ENSG00000171405	8.809251583531963e-10	4.884358978758717
ENSG00000135519	8.809251583531963e-10	6.357546410181683
ENSG00000142765	8.809251583531963e-10	8.900819089927607
ENSG00000008735	8.809251583531963e-10	6.525100241181255
ENSG00000173166	8.852677013218017e-10	7.82547807527136
ENSG00000241288	8.874468069350885e-10	5.994699845345767
ENSG00000233230	8.918207476879012e-10	7.4027345351707305
ENSG00000131127	9.095280482914045e-10	8.189365762270379
ENSG00000227373	9.230334303902783e-10	5.460076737135111
ENSG00000175643	9.230334303902783e-10	7.557023003331352
ENSG00000135318	9.230334303902783e-10	6.879647534324101
ENSG00000158828	9.230334303902783e-10	8.514270560454404
ENSG00000234361	9.230334303902783e-10	2.304307212889356
ENSG00000124222	9.29859376810358e-10	8.872421524004686
ENSG00000124159	9.55312246201414e-10	2.420376795690821
ENSG00000241352	9.671054893143454e-10	5.490875215972657
ENSG00000086102	9.86271048437697e-10	8.88864870453207
ENSG00000157680	9.935533520610226e-10	8.405449585826121
ENSG00000166855	1.0058073872115839e-09	8.801387954007417
ENSG00000272071	1.0132305285157422e-09	3.3055573022287246
ENSG00000224611	1.0132305285157422e-09	3.2090762447078514
ENSG00000102057	1.0132305285157422e-09	7.549974644101155
ENSG00000226113	1.0132305285157422e-09	3.333368429773033
ENSG00000235335	1.0332881289828303e-09	4.6065679048533426
ENSG00000205143	1.0332881289828303e-09	5.1655793600771025
ENSG00000251417	1.0332881289828412e-09	6.6878559375437066
ENSG00000150281	1.0409092658433965e-09	5.726895632319855
ENSG00000196366	1.0409092658434074e-09	5.737707247107388
ENSG00000172260	1.061501678314055e-09	4.9915703445301425
ENSG00000196998	1.061501678314055e-09	8.804450377951285
ENSG00000215283	1.061501678314055e-09	4.9298968390366396
ENSG00000129646	1.0693259558607393e-09	8.275297867699587
ENSG00000272156	1.0824917511270017e-09	5.682568903080454
ENSG00000230646	1.0904670731045305e-09	3.252005796909588
ENSG00000270681	1.0904670731045305e-09	7.138063501332951
ENSG00000235052	1.0904670731045305e-09	5.271458678767729
ENSG00000160282	1.0904670731045305e-09	5.871738694303083
ENSG00000196305	1.09849976645245e-09	8.921103065586836
ENSG00000198856	1.1120161744063549e-09	8.88864870453207
ENSG00000108984	1.1120161744063549e-09	8.430529764277642
ENSG00000137802	1.1202038320916623e-09	8.750180829265354
ENSG00000212978	1.120203832091674e-09	8.144406741912608
ENSG00000049768	1.1284503495259025e-09	5.018352315205209
ENSG00000204390	1.1339809312136275e-09	7.213885156281914
ENSG00000107014	1.150731966628063e-09	6.4360255334870535
ENSG00000213625	1.1648755332801113e-09	8.88864870453207
ENSG00000224578	1.1820719927373557e-09	8.217895035224274
ENSG00000165175	1.1820719927373683e-09	8.566885640671845
ENSG00000104369	1.1907629322569449e-09	3.7036831006809265
ENSG00000269620	1.1965915225454962e-09	3.870323448929422
ENSG00000183323	1.1965915225454962e-09	8.668508085844481
ENSG00000185305	1.1965915225454962e-09	8.347994356699765
ENSG00000175602	1.205386676779304e-09	8.834379155846138
ENSG00000168032	1.2053866767793125e-09	5.1843136471652125
ENSG00000172296	1.2053866767793125e-09	6.19651347313289
ENSG00000177189	1.2142449434554428e-09	8.826265565582448
ENSG00000185565	1.2142449434554428e-09	8.824197512826558
ENSG00000229809	1.229150171209568e-09	8.43545767410091
ENSG00000157693	1.238178903608178e-09	8.860251138609149
ENSG00000171496	1.2533708930388161e-09	3.6683021495699712
ENSG00000146350	1.2533708930388161e-09	7.869638271589971
ENSG00000250889	1.2625732869576226e-09	5.451322475712782
ENSG00000105656	1.2968832260295495e-09	8.822208770450603
ENSG00000203666	1.3063973932632816e-09	8.386441858611294
ENSG00000148498	1.3127779952974173e-09	8.155803896144093
ENSG00000151422	1.338606052091305e-09	8.772990388084494
ENSG00000121101	1.3484189261598713e-09	7.918014241720237
ENSG00000160791	1.3484189261598713e-09	7.222977945853677
ENSG00000138629	1.3484189261598713e-09	8.838435950977985
ENSG00000136830	1.3484189261598713e-09	7.806573687478122
ENSG00000148308	1.3583020197443115e-09	8.801924794791372
ENSG00000261438	1.368255822457139e-09	3.472383381403968
ENSG00000090238	1.3749312170673602e-09	8.80291916597935
ENSG00000167393	1.3951487447432425e-09	8.592423349527389
ENSG00000197579	1.4225574691363277e-09	8.7542376243972
ENSG00000156313	1.4329706822271009e-09	8.279688936738898
ENSG00000214226	1.4329706822271009e-09	7.7862572322428205
ENSG00000169436	1.4329706822271009e-09	3.7839778619199342
ENSG00000119608	1.4504916318239788e-09	6.464940556213958
ENSG00000134779	1.4611044042189508e-09	8.672028040192371
ENSG00000108828	1.4789610439645788e-09	8.795342416499613
ENSG00000174915	1.489777100584774e-09	8.721246422558476
ENSG00000228643	1.489777100584774e-09	5.15701426493511
ENSG00000042781	1.489777100584774e-09	7.585875214971055
ENSG00000185630	1.500670362874829e-09	5.6669477399942645
ENSG00000196363	1.5189988281073706e-09	8.789754409395835
ENSG00000156535	1.5189988281073706e-09	6.959427547901904
ENSG00000095585	1.5189988281073706e-09	8.816620763346823
ENSG00000132824	1.5301006069661312e-09	8.874947107164598
ENSG00000168273	1.5412815779902978e-09	8.404200251110609
ENSG00000198453	1.5600940087213448e-09	7.766378725182766
ENSG00000174013	1.571488859516091e-09	8.720252051370501
ENSG00000107518	1.571488859516091e-09	4.962217560290332
ENSG00000100097	1.571488859516091e-09	8.908932680191299
ENSG00000259495	1.571488859516091e-09	6.529263823414744
ENSG00000205022	1.590661063300731e-09	6.818396289695627
ENSG00000143870	1.6022737783766034e-09	8.921103065586836
ENSG00000159884	1.6022737783766262e-09	7.629757537754781
ENSG00000068985	1.6022737783766262e-09	4.889340638591749
ENSG00000258994	1.6218124559385717e-09	5.517028721914369
ENSG00000052850	1.6336470919412021e-09	4.687804245785677
ENSG00000270110	1.6455660090856328e-09	5.4955235775776865
ENSG00000108387	1.6455660090856328e-09	6.957011567148643
ENSG00000263874	1.653559065279959e-09	7.176565076516876
ENSG00000134986	1.665619752255581e-09	7.951976678138536
ENSG00000140545	1.677766288326023e-09	8.41769928160159
ENSG00000260672	1.6777662883260347e-09	4.60625799630598
ENSG00000224215	1.6899992687547156e-09	2.9320385359269934
ENSG00000135686	1.6899992687547156e-09	8.722575067653919
ENSG00000071082	1.7023192928169083e-09	8.933273450982373
ENSG00000104738	1.7230477370185415e-09	8.71466404426672
ENSG00000031823	1.7230477370185415e-09	8.764876797820804
ENSG00000185133	1.7230477370185415e-09	6.666145536084632
ENSG00000173064	1.7356028380200443e-09	8.850606336373524
ENSG00000134490	1.7440224648954794e-09	8.238584144636485
ENSG00000218052	1.7567267020422235e-09	7.917298528255249
ENSG00000175463	1.7781014250462135e-09	8.827796777554383
ENSG00000172348	1.7824067274774233e-09	5.290880245363011
ENSG00000197756	1.782406727477455e-09	8.93733024611422
ENSG00000196754	1.7910478767950548e-09	4.021290253053963
ENSG00000198722	1.8040863139878113e-09	8.872421524004686
ENSG00000205832	1.8040863139878113e-09	5.66582465324397
ENSG00000053918	1.8040863139878113e-09	8.523175955029583
ENSG00000133195	1.8172173732063031e-09	8.693640660947045
ENSG00000267750	1.8172173732063031e-09	5.606950033625881
ENSG00000099219	1.8260231856649846e-09	8.687797690315735
ENSG00000167526	1.8393100411943374e-09	8.945443836377912
ENSG00000228510	1.8526912373090953e-09	5.039648930553222
ENSG00000205808	1.8526912373090953e-09	8.564025783604468
ENSG00000272264	1.852691237309115e-09	6.702515539449634
ENSG00000146828	1.8661674264272005e-09	8.800393582819439
ENSG00000171428	1.9025733499215603e-09	7.832492501044992
ENSG00000118816	1.9025733499215603e-09	8.933273450982373
ENSG00000204361	1.925678055602324e-09	4.251323555095691
ENSG00000145476	1.939672074989931e-09	8.691854485447578
ENSG00000198794	1.9774764379052287e-09	8.921103065586836
ENSG00000184672	1.9774764379052287e-09	5.711711471880023
ENSG00000137575	1.97747643790525e-09	8.835910367818073
ENSG00000183128	1.97747643790525e-09	4.6073792614986155
ENSG00000012174	1.97747643790525e-09	8.67157050978835
ENSG00000233080	1.99183765586096e-09	5.052772861053328
ENSG00000259891	2.0063006369359464e-09	6.95289224605761
ENSG00000235609	2.0159995059830895e-09	6.017941411365987
ENSG00000214189	2.0306336551405275e-09	4.515160843783104
ENSG00000248319	2.0552545816105315e-09	2.919631430717839
ENSG00000154153	2.0602136071438322e-09	5.493331450325968
ENSG00000237301	2.070166711803309e-09	5.203339228080172
ENSG00000180209	2.0851844052683276e-09	5.049900141961322
ENSG00000166068	2.0851844052683276e-09	8.617019083845994
ENSG00000178722	2.0851844052683495e-09	5.371822613394871
ENSG00000226337	2.1003083897285406e-09	4.871100654312901
ENSG00000222020	2.100308389728578e-09	7.331833007050629
ENSG00000179766	2.1104504581632184e-09	7.435187442345003
ENSG00000249784	2.115539397781414e-09	3.5548133026095856
ENSG00000152578	2.1257532246979015e-09	5.832841956824309
ENSG00000087008	2.1257532246979015e-09	8.316115216698398
ENSG00000234215	2.1566842700387e-09	2.036640064167485
ENSG00000143412	2.1827952418837254e-09	8.1987231214024
ENSG00000199933	2.1827952418837254e-09	4.1774967678081465
ENSG00000095002	2.1827952418837254e-09	8.610973546338194
ENSG00000176834	2.1986096191633176e-09	7.018574985671674
ENSG00000121900	2.1986096191633176e-09	6.3235867375772115
ENSG00000213846	2.241329857069268e-09	6.852898786431316
ENSG00000122203	2.241329857069268e-09	8.884591909400223
ENSG00000213585	2.2575578644578643e-09	8.884591909400223
ENSG00000073060	2.2684401678982067e-09	8.776052812028363
ENSG00000197558	2.2848596541446052e-09	6.968005940636022
ENSG00000253986	2.2848596541446052e-09	5.010814084795885
ENSG00000145919	2.2848596541446218e-09	8.745129662945532
ENSG00000261373	2.2848596541446218e-09	8.280225777522855
ENSG00000087589	2.2848596541446218e-09	5.92330829773436
ENSG00000102780	2.3292139437416843e-09	7.507320511678525
ENSG00000242265	2.346062460711406e-09	6.01062766627804
ENSG00000157873	2.346062460711406e-09	8.86277672176906
ENSG00000085465	2.346062460711406e-09	8.077684930574714
ENSG00000068784	2.391575303117159e-09	8.665445661900613
ENSG00000250567	2.42045707620126e-09	2.1599928668602746
ENSG00000122033	2.4733041819539993e-09	8.771996016896516
ENSG00000254876	2.4733041819539993e-09	6.210062154956052
ENSG00000142408	2.473304181954008e-09	3.8041063464872225
ENSG00000147536	2.521223205802792e-09	7.395472477369685
ENSG00000235213	2.521223205802792e-09	3.269960698409503
ENSG00000246089	2.521223205802792e-09	7.9322295432632615
ENSG00000013619	2.5394253565386753e-09	6.9795662507743845
ENSG00000081721	2.570047556066801e-09	8.7542376243972
ENSG00000148248	2.570047556066801e-09	8.933273450982373
ENSG00000229727	2.570047556066801e-09	5.339954788273067
ENSG00000141665	2.570047556066801e-09	5.6494942905357695
ENSG00000167522	2.5885934800394253e-09	8.896762294795762
ENSG00000226237	2.607269942026144e-09	7.102493868188989
ENSG00000144485	2.619793879275272e-09	7.752653098773641
ENSG00000235269	2.638689895283424e-09	3.387126294344919
ENSG00000270504	2.657718847825623e-09	4.5331865677621135
ENSG00000171827	2.689731658783348e-09	5.819628076226713
ENSG00000243574	2.689731658783348e-09	5.645576647833508
ENSG00000010810	2.689731658783348e-09	8.336404758204806
ENSG00000017621	2.7091195762444954e-09	7.194825149064138
ENSG00000230790	2.7091195762444954e-09	4.814400825520645
ENSG00000242083	2.722120521829616e-09	5.307534874423834
ENSG00000025039	2.7286437982248383e-09	8.896762294795762
ENSG00000100368	2.7286437982248383e-09	8.915515058483056
ENSG00000162616	2.741736131349006e-09	8.546522354632682
ENSG00000226200	2.781381881636902e-09	8.22893934240086
ENSG00000162894	2.8148467175743143e-09	8.292298389343982
ENSG00000213062	2.8351138036064125e-09	7.079898124588788
ENSG00000242299	2.889857789128153e-09	8.491918532039286
ENSG00000099817	2.889857789128153e-09	8.856194343477304
ENSG00000170832	2.9106514818397937e-09	8.5330233241417
ENSG00000151012	2.966817409720542e-09	8.623883339394176
ENSG00000139187	2.966817409720542e-09	6.346889149977925
ENSG00000183655	2.9668174097205525e-09	7.375147236753771
ENSG00000135502	2.9668174097205525e-09	6.004362949630263
ENSG00000269305	2.9881510209918014e-09	4.970865263837088
ENSG00000146094	3.02403999619977e-09	8.908932680191299
ENSG00000124116	3.0240399961998237e-09	3.8096659127933186
ENSG00000204396	3.0240399961998237e-09	8.707544825191007
ENSG00000163584	3.045774822888698e-09	8.868364728872839
ENSG00000169255	3.0457748228887197e-09	6.592554741465081
ENSG00000150961	3.0457748228887197e-09	8.909927051379277
ENSG00000117407	3.0676619912089097e-09	8.247823813119128
ENSG00000228925	3.0676619912089097e-09	6.547334938720113
ENSG00000105732	3.0823385839261816e-09	8.544736179133215
ENSG00000072422	3.126780480028371e-09	7.290064467024146
ENSG00000169740	3.141732859263128e-09	8.510293075702492
ENSG00000204520	3.164292272574833e-09	8.36049056546835
ENSG00000259660	3.164292272574889e-09	5.458166036775036
ENSG00000243710	3.1870096503468534e-09	5.126879367875743
ENSG00000114790	3.1870096503468534e-09	5.935627285739218
ENSG00000176919	3.2098860690669614e-09	6.3568230923226725
ENSG00000095303	3.248369804314212e-09	8.167145440886232
ENSG00000056586	3.2716756493740214e-09	8.85466313150537
ENSG00000124313	3.2716756493740214e-09	8.621815286638286
ENSG00000232472	3.2716756493740214e-09	8.264790401306959
ENSG00000260589	3.310881604290949e-09	5.400994609339487
ENSG00000164182	3.33462471820165e-09	8.599797532130633
ENSG00000116016	3.33462471820165e-09	8.697442492551358
ENSG00000145063	3.3346247182016855e-09	3.062766066393676
ENSG00000171617	3.3585338581263902e-09	7.480976500866735
ENSG00000089060	3.3987544433212633e-09	8.55563031608435
ENSG00000187713	3.3987544433212753e-09	8.718720839398566
ENSG00000099814	3.447639487935245e-09	8.747655246105444
ENSG00000164796	3.447639487935245e-09	3.3170467731986153
ENSG00000130054	3.4889002436181774e-09	3.7419522925269946
ENSG00000115380	3.513887428278657e-09	8.02084195884367
ENSG00000164932	3.5813761896433095e-09	8.671033669004395
ENSG00000267193	3.5813761896433347e-09	3.676226986206689
ENSG00000271105	3.607008975927438e-09	3.501653326092508
ENSG00000230897	3.607008975927502e-09	7.702832246779047
ENSG00000230067	3.624196798790512e-09	4.789854083661669
ENSG00000072849	3.6501283797965242e-09	8.880535114268378
ENSG00000060138	3.6501283797965242e-09	8.629189469241531
ENSG00000135049	3.6501283797965242e-09	8.766408009792737
ENSG00000147044	3.6501283797965242e-09	8.664908821116658
ENSG00000166192	3.6762408618125324e-09	6.6838696491793925
ENSG00000139318	3.7025354727875186e-09	8.912989475323146
ENSG00000232860	3.7025354727875186e-09	6.978930545695678
ENSG00000231943	3.720167006248233e-09	1.8602778728035663
ENSG00000226828	3.773554269465606e-09	2.799202096184934
ENSG00000132704	3.773554269465606e-09	8.887117492560137
ENSG00000172901	3.81861370762623e-09	6.332852526800645
ENSG00000163346	3.864197637949211e-09	8.91145826335121
ENSG00000156482	3.873377884586517e-09	8.908932680191299
ENSG00000260300	3.873377884586517e-09	4.095361955206749
ENSG00000106665	3.9010464055807895e-09	6.854225011587973
ENSG00000101400	3.947589432650645e-09	8.402800746169651
ENSG00000104447	3.947589432650645e-09	6.882612765045995
ENSG00000206549	3.9663578624401864e-09	6.399934140372415
ENSG00000073670	4.051898049960575e-09	6.969785541206967
ENSG00000176108	4.051898049960575e-09	8.066843190274623
ENSG00000171295	4.10019484638199e-09	8.313877076642092
ENSG00000148156	4.10019484638199e-09	4.207764708375897
ENSG00000248787	4.129441858007906e-09	4.151411812253881
ENSG00000173171	4.129441858007906e-09	8.507688182162648
ENSG00000144426	4.129441858007906e-09	8.493986584795175
ENSG00000231292	4.208431878115509e-09	7.966587770466871
ENSG00000140263	4.2084318781155546e-09	8.27974133338994
ENSG00000143862	4.2384313264637054e-09	8.691317644663624
ENSG00000131966	4.2384313264637054e-09	8.759288790717024
ENSG00000141556	4.2384313264637054e-09	8.788223197423902
ENSG00000108679	4.319452813326346e-09	8.731683029105591
ENSG00000257241	4.319452813326346e-09	3.250691123372328
ENSG00000171365	4.35022352077339e-09	8.093120306790611
ENSG00000166086	4.35022352077339e-09	7.343960338762795
ENSG00000257526	4.4019835674955516e-09	3.499197060468403
ENSG00000170209	4.401983567495583e-09	7.98749346313717
ENSG00000235779	4.401983567495583e-09	3.017632976754226
ENSG00000258847	4.401983567495583e-09	3.9089690919261795
ENSG00000105576	4.433327273329841e-09	8.83996716294992
ENSG00000113734	4.4648885189509715e-09	8.238839108164015
ENSG00000133704	4.464888518951003e-09	8.82067755847867
ENSG00000140876	4.464888518951003e-09	5.965767921984886
ENSG00000102145	4.486050929683137e-09	5.267401610812234
ENSG00000184381	4.550126568223245e-09	8.784166402292056
ENSG00000177119	4.550126568223245e-09	8.764876797820804
ENSG00000187764	4.6042037345681655e-09	8.876478319136533
ENSG00000196924	4.636950232806326e-09	8.868364728872839
ENSG00000140612	4.636950232806326e-09	8.904875885059452
ENSG00000245556	4.6699237365000595e-09	8.328907319105005
ENSG00000169155	4.692032941909562e-09	8.724308846502344
ENSG00000138286	4.692032941909562e-09	8.675090464136238
ENSG00000227986	4.692032941909562e-09	5.706886033434085
ENSG00000169189	4.725388194446024e-09	8.68833453109969
ENSG00000196182	4.758974556493e-09	8.85466313150537
ENSG00000119669	4.8496799344038315e-09	8.66598250268457
ENSG00000169230	4.8496799344038315e-09	8.771459176112561
ENSG00000101194	4.884127101011364e-09	8.904875885059452
ENSG00000161570	5.036174451548868e-09	8.392539792770137
ENSG00000268358	5.0361744515488855e-09	7.0512186814094395
ENSG00000117411	5.071912122928866e-09	8.734948019925948
ENSG00000135677	5.107896945042434e-09	8.872421524004686
ENSG00000265452	5.107896945042434e-09	5.242231527733621
ENSG00000168216	5.107896945042434e-09	8.864307933740994
ENSG00000262468	5.168425392223064e-09	8.035128236880304
ENSG00000166104	5.205077439266342e-09	5.698706524691046
ENSG00000171448	5.205077439266342e-09	8.733953648737971
ENSG00000177943	5.205077439266342e-09	8.685729637559842
ENSG00000133424	5.241982785369775e-09	8.671622906439389
ENSG00000100246	5.2419827853698494e-09	8.084196449020958
ENSG00000205085	5.304059211196442e-09	7.927688303998502
ENSG00000248564	5.341648374536286e-09	3.0907502080347977
ENSG00000124098	5.341648374536286e-09	8.668508085844481
ENSG00000088298	5.341648374536286e-09	8.879003902296445
ENSG00000265778	5.41760723173705e-09	2.585579476849794
ENSG00000179151	5.4431600183685225e-09	8.724308846502344
ENSG00000242013	5.44316001836858e-09	7.368184872784984
ENSG00000226360	5.481709587002921e-09	7.394234274348532
ENSG00000008869	5.48170958700294e-09	8.864307933740994
ENSG00000060237	5.48170958700294e-09	8.896762294795762
ENSG00000115526	5.520525199715867e-09	5.642656760010323
ENSG00000013561	5.546550958351484e-09	8.846549541241677
ENSG00000181852	5.58581395127261e-09	8.771459176112561
ENSG00000245281	5.58581395127261e-09	6.409314186551252
ENSG00000159403	5.585813951272649e-09	8.699968075711269
ENSG00000172053	5.625347775346495e-09	8.900819089927607
ENSG00000136478	5.651855016420316e-09	8.812563968214976
ENSG00000223269	5.691844268496436e-09	2.4790626449756665
ENSG00000183291	5.6918442684965375e-09	8.917046270454989
ENSG00000149547	5.732109222324143e-09	8.860251138609149
ENSG00000010404	5.759106604760301e-09	8.900819089927607
ENSG00000233912	5.772651726198561e-09	8.153241276642271
ENSG00000005379	5.799835174761855e-09	8.406778230921564
ENSG00000174521	5.799835174761855e-09	5.985306749736718
ENSG00000043039	5.8683407357640275e-09	6.751960356767538
ENSG00000101052	5.882136167130046e-09	8.511542410418004
ENSG00000182179	5.951588783697183e-09	8.912989475323146
ENSG00000232648	5.99364326971042e-09	5.07600193625514
ENSG00000225342	5.99364326971042e-09	6.612921824632646
ENSG00000205293	6.035987293880517e-09	5.768525285739212
ENSG00000134504	6.064378454480645e-09	8.61962397738584
ENSG00000237595	6.107209355580913e-09	6.386216164674215
ENSG00000171631	6.107209355581022e-09	7.959300252817426
ENSG00000088833	6.150334991390453e-09	8.828791148742358
ENSG00000069011	6.179250130039559e-09	5.565144854342399
ENSG00000173273	6.1937573338474145e-09	8.786691985451967
ENSG00000095380	6.1937573338474145e-09	8.864307933740994
ENSG00000229587	6.222871378764831e-09	5.885542917807442
ENSG00000169016	6.266792649175091e-09	8.65733207163692
ENSG00000116127	6.3110159475083835e-09	8.79939921163146
ENSG00000258744	6.3110159475083835e-09	5.121845772321842
ENSG00000162543	6.3110159475083835e-09	5.3521079169856876
ENSG00000137841	6.385398108194764e-09	8.760283161905003
ENSG00000080839	6.4304367217994275e-09	8.599005727819147
ENSG00000118898	6.5520584051884285e-09	6.713745835742979
ENSG00000196172	6.5520584051884285e-09	7.070651254508284
ENSG00000254966	6.675920419330749e-09	5.0130503904618235
ENSG00000133138	6.722954423558177e-09	7.329395421668564
ENSG00000223393	6.722954423558177e-09	3.2712637664759785
ENSG00000136379	6.722954423558224e-09	8.258613156768183
ENSG00000165264	6.770311247289386e-09	8.826265565582448
ENSG00000186193	6.817993044446695e-09	8.249223318060087
ENSG00000129214	6.849962519981447e-09	4.825950560165836
ENSG00000135549	6.849962519981447e-09	6.3869952921245465
ENSG00000124198	6.849962519981447e-09	8.907401468219364
ENSG00000163517	6.849962519981447e-09	7.824449770626817
ENSG00000165678	6.849962519981447e-09	8.900819089927607
ENSG00000221988	6.8981907638985066e-09	8.262467385023538
ENSG00000124422	6.898190763898531e-09	8.900819089927607
ENSG00000119698	6.898190763898531e-09	3.4976993257402986
ENSG00000174446	6.9793073380278555e-09	8.690323273475645
ENSG00000145494	6.9793073380278555e-09	8.811569597026997
ENSG00000055813	7.028422584866889e-09	4.90441410274994
ENSG00000266976	7.11103065588033e-09	6.304301331107727
ENSG00000236206	7.262115387774995e-09	4.222985839920538
ENSG00000272727	7.296112061509623e-09	4.001233973648638
ENSG00000234773	7.296112061509623e-09	5.04573601343305
ENSG00000083223	7.3990350552950505e-09	8.880535114268378
ENSG00000130055	7.3990350552950505e-09	4.790938785388082
ENSG00000197119	7.3990350552950505e-09	7.953339256690545
ENSG00000116957	7.433656011510103e-09	8.629471346497956
ENSG00000271734	7.485883545974129e-09	4.0757110351033266
ENSG00000214597	7.538468501465646e-09	4.149914197504916
ENSG00000176428	7.591413255421641e-09	6.933643789894951
ENSG00000138279	7.626910827074861e-09	8.880535114268378
ENSG00000197279	7.626910827074861e-09	8.152704435858317
ENSG00000119969	7.680460570014684e-09	8.323574275528758
ENSG00000141682	7.734376526462093e-09	8.64156242151356
ENSG00000104213	7.843316832041107e-09	4.943776550499596
ENSG00000145700	7.879961348537141e-09	7.601803485854287
ENSG00000188033	7.879961348537141e-09	7.5064759758698045
ENSG00000175106	7.879961348537168e-09	8.404455214638142
ENSG00000137634	7.935241032674764e-09	8.784623932696077
ENSG00000132970	7.935241032674764e-09	6.220733878163134
ENSG00000198034	7.990898424473972e-09	8.941387041246065
ENSG00000273314	8.028214427859914e-09	6.781333049064017
ENSG00000008283	8.084506914067431e-09	8.84808075321361
ENSG00000260177	8.141183832268227e-09	2.9952873843740973
ENSG00000152642	8.236506593153472e-09	8.790748780583813
ENSG00000131831	8.410834573907104e-09	3.365727378661929
ENSG00000095752	8.450059428750922e-09	6.075061120790439
ENSG00000132589	8.450059428750952e-09	8.856194343477304
ENSG00000139537	8.450059428750952e-09	7.5794458915919884
ENSG00000130287	8.50923101496021e-09	5.115695498003473
ENSG00000216109	8.50923101496021e-09	4.412099507351171
ENSG00000119487	8.54890275653236e-09	8.876478319136533
ENSG00000259420	8.54890275653236e-09	3.540643213418425
ENSG00000262165	8.669001985483446e-09	3.2604437509763313
ENSG00000219565	8.729666294439267e-09	6.378703888414204
ENSG00000196531	8.729666294439267e-09	8.933273450982373
ENSG00000166278	8.831693532845932e-09	8.359091060527392
ENSG00000256757	8.893466380947756e-09	4.280676196401857
ENSG00000079616	8.997357518116522e-09	8.797867999659527
ENSG00000153446	8.997357518116522e-09	3.74692676820363
ENSG00000180098	8.997357518116522e-09	8.556906564528754
ENSG00000198908	9.060258582496562e-09	7.5782940186784415
ENSG00000147454	9.060258582496562e-09	8.68067847124002
ENSG00000169084	9.060258582496562e-09	8.505162599002734
ENSG00000119508	9.123587869878397e-09	8.326839266349117
ENSG00000070886	9.123587869878397e-09	5.777202743738785
ENSG00000171241	9.12358786987856e-09	8.483804941775595
ENSG00000205549	9.337814722522622e-09	1.9726536250646343
ENSG00000230202	9.359504916071759e-09	8.536622588869525
ENSG00000069493	9.359504916071759e-09	8.452476658939782
ENSG00000126583	9.534801941497397e-09	3.729949558341127
ENSG00000196081	9.579123372435201e-09	6.5778685741253256
ENSG00000147437	9.645981959690698e-09	6.232399039541368
ENSG00000131373	9.713294927267377e-09	8.660394495580789
ENSG00000271420	9.713294927267482e-09	2.5513434950103226
ENSG00000237732	9.78106527537596e-09	2.818099547310921
ENSG00000151364	9.78106527537596e-09	5.180756463528121
ENSG00000235453	9.826501098015237e-09	7.530449658331149
ENSG00000186275	9.89504046633504e-09	8.194214361713712
ENSG00000100092	9.89504046633504e-09	8.423947385985885
ENSG00000172738	9.89504046633504e-09	4.747236481317687
ENSG00000015171	9.89504046633504e-09	8.860251138609149
ENSG00000214046	1.0010308652162268e-08	8.797867999659527
ENSG00000104970	1.0033518699936426e-08	5.598240659715711
ENSG00000147912	1.0150357301343812e-08	8.660931336364747
ENSG00000162631	1.0268520445857328e-08	6.669374491128169
ENSG00000128408	1.0340060174375493e-08	5.815779888386565
ENSG00000221949	1.0340060174375493e-08	6.8190067881331276
ENSG00000120327	1.0340060174375638e-08	7.787920151245729
ENSG00000092841	1.0412085163511008e-08	8.917046270454989
ENSG00000260782	1.0412085163511008e-08	3.8729818655896957
ENSG00000100739	1.0484598610854961e-08	6.068160317704313
ENSG00000111602	1.0484598610854997e-08	8.782635190320123
ENSG00000141664	1.053321386304994e-08	8.159955361965006
ENSG00000139211	1.060654856866836e-08	8.56348894282051
ENSG00000269997	1.0606548568668397e-08	4.087527793147715
ENSG00000143621	1.0879720287482687e-08	8.908932680191299
ENSG00000089280	1.0879720287482687e-08	8.921103065586836
ENSG00000113231	1.087972028748288e-08	8.117461077581687
ENSG00000155130	1.1082681191187024e-08	8.917046270454989
ENSG00000220749	1.1159738064214439e-08	7.021709053649163
ENSG00000076685	1.1237316515153087e-08	8.706550454003029
ENSG00000131037	1.144676846884246e-08	6.991250341069077
ENSG00000247373	1.1579601025735857e-08	7.563525736396982
ENSG00000272864	1.1795260674340544e-08	3.596940131004547
ENSG00000149403	1.1795260674340627e-08	8.732422436766038
ENSG00000107863	1.1877137051137212e-08	8.823739982422536
ENSG00000119321	1.1877137051137424e-08	8.856194343477304
ENSG00000196757	1.1877137051137424e-08	8.710607249134874
ENSG00000101945	1.209818864792443e-08	8.082612840397983
ENSG00000078674	1.2182111377731534e-08	8.858719926637214
ENSG00000147027	1.2266600771449724e-08	4.855626901012911
ENSG00000181982	1.2494704512853285e-08	8.64615605742936
ENSG00000249487	1.2552372544845025e-08	2.904533037398183
ENSG00000234751	1.2552372544845025e-08	4.1704560125773575
ENSG00000227611	1.263936072642226e-08	3.8104187314841917
ENSG00000006015	1.263936072642226e-08	8.86277672176906
ENSG00000151117	1.263936072642226e-08	7.815399771673365
ENSG00000102886	1.272693566502319e-08	6.628479055461554
ENSG00000163817	1.272693566502319e-08	5.154394160687511
ENSG00000196646	1.2815101204177815e-08	8.585101563575185
ENSG00000272667	1.2963366731653523e-08	6.658168106794788
ENSG00000149679	1.3053126182114018e-08	8.366615413356085
ENSG00000108774	1.3204071449483842e-08	8.528966529009853
ENSG00000166173	1.3234463751373667e-08	4.165382224581132
ENSG00000213672	1.329545278454143e-08	8.61523290834653
ENSG00000272476	1.329545278454143e-08	7.288470492663133
ENSG00000102931	1.329545278454143e-08	8.712675301890766
ENSG00000207642	1.3387449634941497e-08	1.7551124974895973
ENSG00000072858	1.3449124808532241e-08	8.808507173083129
ENSG00000180979	1.3542156476738833e-08	8.578721752159916
ENSG00000228153	1.3542156476738833e-08	3.4932007953629776
ENSG00000232448	1.357330601063832e-08	1.3409605057376293
ENSG00000130803	1.3635814452609419e-08	8.80291916597935
ENSG00000164754	1.3635814452609565e-08	8.852137548345457
ENSG00000123836	1.3730102830329503e-08	8.810038385055064
ENSG00000234776	1.3888662221728257e-08	4.7083718735614095
ENSG00000155660	1.3888662221728257e-08	8.93733024611422
ENSG00000213761	1.3888662221728257e-08	4.302224622897248
ENSG00000235174	1.398465188466087e-08	7.973386732016716
ENSG00000126947	1.3984651884660969e-08	7.454552463427608
ENSG00000177082	1.4081287184393002e-08	8.82067755847867
ENSG00000139112	1.4146071485780533e-08	8.872421524004686
ENSG00000261827	1.4243792229983704e-08	7.846754968238074
ENSG00000068650	1.4243792229983704e-08	8.700425606115292
ENSG00000106571	1.4309304095378034e-08	7.28666855876128
ENSG00000132792	1.4342169914291381e-08	8.644167315053407
ENSG00000063046	1.4342169914291381e-08	8.921103065586836
ENSG00000269148	1.4342169914291381e-08	6.082263417286098
ENSG00000139613	1.4441208826657666e-08	8.845018329269742
ENSG00000171490	1.4441208826657666e-08	8.908932680191299
ENSG00000063245	1.4507604246926735e-08	8.836904739006052
ENSG00000237214	1.4507604246926735e-08	6.915827464666294
ENSG00000265451	1.4507604246926735e-08	6.94228311901712
ENSG00000089876	1.4507604246926735e-08	8.66598250268457
ENSG00000119328	1.4607754808520345e-08	8.656337700448944
ENSG00000260296	1.4607754808520449e-08	7.2977666697635
ENSG00000183444	1.4708578165649344e-08	7.943052820368881
ENSG00000251286	1.4878124126296587e-08	2.3053823075574695
ENSG00000101868	1.4980763133258794e-08	8.56348894282051
ENSG00000177971	1.5153361519625758e-08	8.800393582819439
ENSG00000106803	1.5153361519625758e-08	8.912989475323146
ENSG00000103855	1.5153361519625758e-08	8.31517324216146
ENSG00000221817	1.5257847909632203e-08	8.447293785588982
ENSG00000148358	1.5257847909632203e-08	8.838435950977985
ENSG00000101199	1.5257847909632203e-08	8.900819089927607
ENSG00000165806	1.5363035358774782e-08	8.670039297816416
ENSG00000134375	1.5363035358774782e-08	8.864307933740994
ENSG00000273061	1.5363035358774835e-08	7.492046102536242
ENSG00000273301	1.5363035358774835e-08	6.3011526531214574
ENSG00000270041	1.553991809906937e-08	6.492617512517101
ENSG00000163875	1.553991809906937e-08	8.744592822161575
ENSG00000185668	1.5646997442635897e-08	3.3565881534387882
ENSG00000147475	1.5646997442635897e-08	8.767939221764673
ENSG00000212664	1.5646997442635953e-08	6.320414844447526
ENSG00000095319	1.5646997442635953e-08	8.866833516900904
ENSG00000159433	1.5646997442635953e-08	8.861245509797127
ENSG00000170464	1.5646997442635953e-08	8.508145712566668
ENSG00000148356	1.5718782241731295e-08	8.696905651767402
ENSG00000100060	1.575479473042281e-08	8.870890312032751
ENSG00000137767	1.5827060753263895e-08	8.66391444992868
ENSG00000134955	1.5827060753263895e-08	7.859174751313964
ENSG00000245571	1.5827060753263895e-08	8.207406032026121
ENSG00000215067	1.5936065013600453e-08	7.437262514828565
ENSG00000257954	1.6045799744856126e-08	6.763500583880883
ENSG00000176225	1.6156269698886622e-08	8.632788733969356
ENSG00000176387	1.623032715213937e-08	5.801772040980241
ENSG00000141401	1.6230327152139487e-08	8.318188835301466
ENSG00000232412	1.6342033118496335e-08	4.65305330709666
ENSG00000006788	1.652987444277506e-08	3.4088910583017507
ENSG00000249198	1.652987444277506e-08	2.208078497429867
ENSG00000242712	1.652987444277506e-08	5.220034647876602
ENSG00000157978	1.6758058645410395e-08	8.853131919533435
ENSG00000124243	1.687329730493446e-08	8.367407217667573
ENSG00000151718	1.6873297304934756e-08	7.42577462000451
ENSG00000213199	1.706707753279953e-08	8.366949687263551
ENSG00000188227	1.706707753279953e-08	5.3716755299682415
ENSG00000198816	1.706707753279953e-08	8.566551366764378
ENSG00000102882	1.706707753279953e-08	8.781640819132145
ENSG00000125462	1.7501047535936037e-08	7.774999519773455
ENSG00000167619	1.7501047535936037e-08	6.3468192992137515
ENSG00000170906	1.7701838401827133e-08	8.796336787687592
ENSG00000144824	1.782338699531496e-08	7.726224358151707
ENSG00000125629	1.7945747531275965e-08	8.761356843472914
ENSG00000182459	1.802777489921976e-08	6.230885671351062
ENSG00000126267	1.806892527371426e-08	8.881529485456355
ENSG00000267427	1.8401434874199474e-08	8.775058440840384
ENSG00000118308	1.848548805584427e-08	8.900819089927607
ENSG00000236882	1.84854880558444e-08	6.248318290332867
ENSG00000167747	1.8739895117323897e-08	8.787228826235923
ENSG00000105438	1.8739895117323897e-08	8.896762294795762
ENSG00000089009	1.8868372890464423e-08	8.945443836377912
ENSG00000221164	1.8868372890464423e-08	5.297483104104328
ENSG00000074695	1.9084409319113693e-08	8.933273450982373
ENSG00000109705	1.9084409319113894e-08	6.465569970881654
ENSG00000130165	1.9215184316188875e-08	8.808507173083129
ENSG00000153774	1.9215184316188875e-08	8.36587600569564
ENSG00000157933	1.9302851576037196e-08	8.73954165584175
ENSG00000183486	1.9302851576037405e-08	8.82067755847867
ENSG00000111540	1.934683100969732e-08	8.55231292861295
ENSG00000128463	1.9568194599143196e-08	8.868364728872839
ENSG00000137871	1.970219347842292e-08	8.856194343477304
ENSG00000151693	1.970219347842292e-08	4.781362221750185
ENSG00000272102	1.99275112224873e-08	5.396840056065554
ENSG00000105467	1.9927511222487442e-08	5.1881047079101235
ENSG00000131759	1.9927511222487442e-08	8.68879206150371
ENSG00000231459	2.006390305691763e-08	2.9109226647666913
ENSG00000152767	2.020120289953545e-08	7.714229625903767
ENSG00000147121	2.020120289953545e-08	8.314334607046112
ENSG00000196208	2.020120289953545e-08	7.5503613146596615
ENSG00000070614	2.0201202899535522e-08	8.850606336373524
ENSG00000049323	2.0201202899535522e-08	8.864307933740994
ENSG00000104936	2.029324347204642e-08	8.487861736907439
ENSG00000172594	2.0432069714494267e-08	7.517032421566097
ENSG00000142327	2.0432069714494267e-08	8.864307933740994
ENSG00000150779	2.057181968841449e-08	8.692391326231535
ENSG00000114013	2.0665502465449218e-08	8.642433536204981
ENSG00000011105	2.0712499357702974e-08	5.119245409480236
ENSG00000154545	2.0712499357702974e-08	2.9707485875493607
ENSG00000243517	2.0949047779263803e-08	6.9881889138026905
ENSG00000265112	2.1188223388140694e-08	5.480549067764888
ENSG00000179271	2.1333001566848626e-08	8.79174315177179
ENSG00000197696	2.1333001566848626e-08	8.08381822899687
ENSG00000225643	2.1333001566848702e-08	6.941077060725846
ENSG00000160570	2.1478741883031613e-08	8.826265565582448
ENSG00000173812	2.157643967658266e-08	8.941387041246065
ENSG00000214212	2.187213381051631e-08	8.474160139539967
ENSG00000119522	2.187213381051631e-08	8.716732097022609
ENSG00000111726	2.187213381051631e-08	8.5376169600575
ENSG00000109270	2.187213381051631e-08	8.68067847124002
ENSG00000127415	2.202145533483058e-08	8.860251138609149
ENSG00000172292	2.2021455334830816e-08	7.960049140477795
ENSG00000120802	2.2021455334830816e-08	8.858719926637214
ENSG00000264859	2.2021455334830816e-08	2.4148501848969435
ENSG00000089157	2.2272530851192782e-08	8.945443836377912
ENSG00000039600	2.2272530851192782e-08	7.684974626824826
ENSG00000068383	2.2272530851192858e-08	8.283411457963279
ENSG00000249717	2.2272530851192858e-08	6.086648586500501
ENSG00000226386	2.2424510375316696e-08	4.529684022171103
ENSG00000223807	2.2680053985139164e-08	3.371526574139324
ENSG00000251187	2.2680053985139164e-08	4.401876298869888
ENSG00000131171	2.2680053985139243e-08	8.860251138609149
ENSG00000180998	2.2834737395750215e-08	6.613437755775001
ENSG00000143409	2.2990446749904473e-08	8.751175200453332
ENSG00000231105	2.2990446749904473e-08	7.300755014328417
ENSG00000244879	2.3570265688394377e-08	8.631460088873913
ENSG00000228903	2.3677204507591313e-08	8.541216224785327
ENSG00000233048	2.3838498055665653e-08	3.4287299786781515
ENSG00000135093	2.4000860055095836e-08	8.375265844403735
ENSG00000112787	2.4000860055095836e-08	8.810038385055064
ENSG00000054392	2.4164297371526682e-08	6.33447736603535
ENSG00000165322	2.4164297371526682e-08	8.744592822161575
ENSG00000142444	2.427385639056432e-08	8.551318557424972
ENSG00000175556	2.46054399941067e-08	4.70115927262499
ENSG00000064692	2.5054411098452588e-08	4.706638552867452
ENSG00000184939	2.516789281187093e-08	8.486867365719464
ENSG00000135299	2.5224820965927913e-08	8.447830626372937
ENSG00000237292	2.5339053201951322e-08	4.181190904526661
ENSG00000162073	2.5511345391930397e-08	7.2401779679532305
ENSG00000167178	2.551134539193067e-08	6.5212803803179344
ENSG00000137100	2.551134539193067e-08	8.801924794791372
ENSG00000227630	2.568477664079857e-08	2.8350112076198863
ENSG00000174886	2.568477664079857e-08	8.321990666905782
ENSG00000188107	2.5976379822774495e-08	8.423489855581863
ENSG00000166257	2.6035085576545196e-08	3.9064470281113852
ENSG00000177383	2.6152884393657846e-08	8.823739982422536
ENSG00000240449	2.6152884393657846e-08	6.869947817653302
ENSG00000272599	2.6152884393657846e-08	5.5808663823884235
ENSG00000100129	2.633055502697156e-08	8.933273450982373
ENSG00000173698	2.650939919412561e-08	4.171201438252862
ENSG00000164684	2.68101010985443e-08	6.6926145179495276
ENSG00000143502	2.6992111569079804e-08	4.19843298555887
ENSG00000134138	2.7114118813045335e-08	6.920105543778295
ENSG00000271590	2.7175323366776417e-08	4.9438497329719935
ENSG00000011243	2.7298135764701832e-08	8.831853572686226
ENSG00000242294	2.7298135764701832e-08	8.661388866768768
ENSG00000211978	2.7298135764701832e-08	5.819781604468133
ENSG00000073417	2.7298135764701832e-08	8.64569852702534
ENSG00000241278	2.748336688629558e-08	3.8751146324008015
ENSG00000260473	2.7669819947120274e-08	2.305075599268695
ENSG00000140682	2.79833117232265e-08	5.7782519778473524
ENSG00000158525	2.79833117232265e-08	4.228833550722949
ENSG00000008282	2.79833117232265e-08	8.856194343477304
ENSG00000136827	2.8109673077855563e-08	8.842492746109832
ENSG00000115539	2.849209508811902e-08	8.566551366764378
ENSG00000071242	2.849209508811902e-08	8.634522512817782
ENSG00000132185	2.8685198370208702e-08	8.933273450982373
ENSG00000226221	2.8685198370208907e-08	7.607085586659988
ENSG00000238460	2.887957392520404e-08	3.477657406204038
ENSG00000227910	2.887957392520404e-08	2.009596978370264
ENSG00000227110	2.887957392520404e-08	3.383014161937092
ENSG00000107537	2.900986845883302e-08	8.53509137689759
ENSG00000132026	2.9009868458833328e-08	4.491774989639828
ENSG00000125122	2.9404190715464614e-08	6.60553098138674
ENSG00000113048	2.960330119784093e-08	8.852137548345457
ENSG00000135913	2.960330119784093e-08	8.42655227952573
ENSG00000079841	2.993806865918416e-08	7.306128955958241
[truncated: 2,733 more rows]
