# Supplementary material for: Machine learning predicts treatment sensitivity in multiple myeloma based on molecular and clinical information coupled with drug response
Source: PLoS One. 2021 Jul 28;16(7):e0254596. doi: 10.1371/journal.pone.0254596 (PMC8318243; doi:10.1371/journal.pone.0254596)
Supplement: S1 File — (ZIP) [file pone.0254596.s004.zip › Supplementary Material 1/19q13/selected_genes_experiment_3.csv]

gene	pvalue	entropy
ENSG00000119280	2.284417680408004e-35	8.093991421482034
ENSG00000188004	2.605088122648786e-35	6.034522906913485
ENSG00000248991	6.073870513772528e-35	6.879166282210463
ENSG00000125827	1.7449780932995722e-34	8.846549541241677
ENSG00000168264	6.773888209075416e-34	8.895231082823827
ENSG00000178982	3.508515300265706e-33	8.900819089927607
ENSG00000247746	8.298531766422034e-33	7.345643174840672
ENSG00000155886	1.2177766606487575e-32	5.227007175727856
ENSG00000272668	1.706794799970392e-32	6.003382196026873
ENSG00000105372	2.990848021404074e-32	8.945443836377912
ENSG00000225579	4.1832740956559643e-32	7.193859253730693
ENSG00000228031	1.061281660005153e-31	5.720254404269673
ENSG00000063177	9.316687202178727e-31	8.933273450982373
ENSG00000104852	9.69058738403435e-31	8.93733024611422
ENSG00000243284	1.1951100890484789e-30	5.083608149678599
ENSG00000117461	2.9668274414474624e-30	8.664451290712634
ENSG00000255815	4.457067556794501e-30	5.632308082602137
ENSG00000170677	1.648513123987312e-29	7.085640601936768
ENSG00000197183	8.236577981941308e-29	8.568540109140335
ENSG00000111752	1.390224180256874e-28	7.844002789160018
ENSG00000165801	1.9878946183028133e-28	8.722777634530411
ENSG00000122787	1.9878946183028133e-28	7.5976265371112275
ENSG00000179520	3.4717122795867563e-28	5.109553037246203
ENSG00000131773	4.405554264521977e-28	6.666355601107964
ENSG00000165169	1.1805710397496844e-27	8.720252051370498
ENSG00000173218	1.4400832721632904e-27	7.110322491565083
ENSG00000104611	1.7488499561063346e-27	6.815085436474319
ENSG00000175197	2.296152872996553e-27	8.709612877946897
ENSG00000256733	7.390007869163117e-27	4.4518658506021795
ENSG00000115268	9.323829043960919e-27	8.941387041246065
ENSG00000185905	2.1693655280149954e-26	8.88864870453207
ENSG00000131188	3.301699172083648e-26	8.390498653743139
ENSG00000075073	3.437498651561682e-26	6.971983110925902
ENSG00000142541	1.0737515436492644e-25	8.945443836377912
ENSG00000246090	1.447891061232389e-25	8.088737688285718
ENSG00000249184	1.6314549800240573e-25	6.553267824907907
ENSG00000188959	2.197551406667975e-25	5.33338639767126
ENSG00000002586	2.2062851247894006e-25	8.219701127798706
ENSG00000140474	2.3695078862651093e-25	8.921103065586836
ENSG00000131386	2.3789188233307645e-25	6.223539964968549
ENSG00000144591	3.719822275224954e-25	8.879003902296445
ENSG00000152422	3.9937186728151574e-25	8.733953648737971
ENSG00000251249	4.999870821500974e-25	4.568304039526226
ENSG00000174444	5.019598869910597e-25	8.945443836377912
ENSG00000253982	5.200659237608744e-25	7.638983189855829
ENSG00000070081	6.03924598401533e-25	8.925159860718681
ENSG00000162004	6.768188963110629e-25	8.403540153830098
ENSG00000129757	7.0116656717635225e-25	7.915159950500038
ENSG00000223891	7.292386713187961e-25	8.459798444891984
ENSG00000099624	9.44584124146212e-25	8.858719926637214
ENSG00000164181	1.3221321249746512e-24	8.771996016896516
ENSG00000154358	1.4183536067573883e-24	8.77804155440432
ENSG00000176399	1.7035615329053807e-24	6.662580724011728
ENSG00000198353	2.380236311328991e-24	5.220866514623224
ENSG00000148303	3.702536347155575e-24	8.945443836377912
ENSG00000117308	3.984777683003294e-24	8.31620009292551
ENSG00000165102	4.965804687416627e-24	8.728365641634191
ENSG00000271133	5.53188563056636e-24	7.6467132124463575
ENSG00000172365	6.862786575405516e-24	3.5901925526510094
ENSG00000105146	7.131814469247664e-24	6.82206856276877
ENSG00000114423	1.1002509707915682e-23	8.591886508743432
ENSG00000159556	1.1475734743437712e-23	8.073090360657535
ENSG00000241741	1.2341080982328502e-23	6.750998904119999
ENSG00000257698	1.649792809649044e-23	8.17145719954561
ENSG00000180447	1.7737597986665282e-23	7.372389375180446
ENSG00000143624	2.6347915444688072e-23	8.900819089927607
ENSG00000105173	2.6448165750210085e-23	8.712138461106807
ENSG00000184083	3.777148343819694e-23	8.332172309925365
ENSG00000255760	4.847495342904788e-23	5.919307502648935
ENSG00000162929	6.217443007986118e-23	7.931994496810699
ENSG00000131943	7.173490455377924e-23	8.729896853606125
ENSG00000236552	9.192145723019691e-23	8.74612403413351
ENSG00000103253	9.579425286782402e-23	8.469108973220145
ENSG00000160691	1.1771839441712443e-22	8.921103065586836
ENSG00000114631	1.2266586516667302e-22	8.00045154087751
ENSG00000177628	1.5639680353713398e-22	8.860251138609149
ENSG00000156384	1.87058483677897e-22	8.225216821176478
ENSG00000272899	1.8705848367790098e-22	7.870553332398014
ENSG00000163673	2.3127414965001047e-22	4.319424254523926
ENSG00000167658	2.3127414965001047e-22	8.945443836377912
ENSG00000233585	2.4819940380434587e-22	5.471273139203891
ENSG00000115649	2.491234110170723e-22	8.842492746109832
ENSG00000229638	2.663501312432364e-22	8.51273934848247
ENSG00000105855	2.8475543899263826e-22	7.69697877257764
ENSG00000105193	2.8475543899263826e-22	8.941387041246065
ENSG00000226833	2.9661728053863604e-22	4.822976494372224
ENSG00000165171	2.9661728053863604e-22	6.343884398859811
ENSG00000147003	3.4022182282296724e-22	5.477792794271179
ENSG00000235670	3.9160935611110496e-22	4.021326951683036
ENSG00000182742	4.2166900743004946e-22	7.113975085453805
ENSG00000105373	4.359305486373342e-22	8.941387041246065
ENSG00000114391	4.834242671365063e-22	8.93733024611422
ENSG00000143578	6.166035592569278e-22	8.519858567558185
ENSG00000167614	6.373772284146783e-22	7.066692103048585
ENSG00000259514	7.091420350443645e-22	6.754405801463834
ENSG00000208028	8.184068535606418e-22	7.5411684769808796
ENSG00000111445	8.743052427113982e-22	8.469108973220145
ENSG00000214612	1.1980914252907896e-21	5.9765450589324605
ENSG00000071205	1.3320794538402952e-21	7.143376304958295
ENSG00000168159	1.4701111595537073e-21	8.895231082823827
ENSG00000105640	1.751328823402512e-21	8.945443836377912
ENSG00000172456	2.0111807256057704e-21	7.939524415486572
ENSG00000233927	2.3091314761026938e-21	8.93733024611422
ENSG00000182050	2.7386556584019912e-21	7.069995100964996
ENSG00000089692	2.7386556584019912e-21	7.962442321987422
ENSG00000105202	3.0421895318205164e-21	8.896762294795762
ENSG00000171759	4.430791513684424e-21	6.723021948907282
ENSG00000108107	4.901573400016236e-21	8.933273450982373
ENSG00000173207	6.898889953207091e-21	8.557900935716733
ENSG00000232995	7.359442847461037e-21	7.097924043116738
ENSG00000243926	7.412456561663907e-21	5.651447435993572
ENSG00000219665	9.060411099752993e-21	8.311148926605687
ENSG00000198937	1.1472635583126699e-20	8.673101721760284
ENSG00000204628	1.1847384796907936e-20	8.941387041246065
ENSG00000213442	1.2724065956177693e-20	8.525446574661965
ENSG00000134698	1.2724065956177693e-20	8.706550454003029
ENSG00000214870	1.3139223246625733e-20	7.10211653390302
ENSG00000121797	1.6040680867725846e-20	8.301961654774082
ENSG00000242071	1.7285010654408395e-20	8.311148926605687
ENSG00000264920	1.7783754801278615e-20	7.482513425102818
ENSG00000254343	1.784709027987144e-20	8.299285901388721
ENSG00000038002	1.8427243486263577e-20	8.88306069742829
ENSG00000143195	2.1851175554891837e-20	6.124883509967754
ENSG00000113272	2.4913464122707258e-20	8.68067847124002
ENSG00000125459	2.4913464122707258e-20	8.733416807954013
ENSG00000205664	2.750960582395239e-20	7.985132401430499
ENSG00000204219	2.760711437354003e-20	6.836803728569793
ENSG00000102271	2.9526094899286917e-20	4.272662861185102
ENSG00000204060	3.0588481383765156e-20	4.595451903974123
ENSG00000147100	3.0588481383765156e-20	5.255977660406071
ENSG00000178741	3.157690409578487e-20	8.896762294795762
ENSG00000196562	3.2596904852836107e-20	8.895231082823827
ENSG00000130159	3.2596904852836107e-20	8.750180829265354
ENSG00000229766	3.2712230546108836e-20	6.0585741331928205
ENSG00000164587	3.3768488746563404e-20	8.941387041246065
ENSG00000155792	3.740677458634061e-20	8.84808075321361
ENSG00000179456	3.8612809170915376e-20	8.545730550321194
ENSG00000227097	3.86128091709162e-20	8.870890312032751
ENSG00000078061	4.12865977125093e-20	8.827259936770426
ENSG00000242021	4.2616251949178494e-20	5.474064550168149
ENSG00000081913	4.540389570985559e-20	7.613169549748316
ENSG00000170417	5.18947160390126e-20	8.22003394782568
ENSG00000197016	5.3939297209986997e-20	6.780255021798378
ENSG00000127920	5.745812607977148e-20	7.4575356520715035
ENSG00000260521	5.766013842655619e-20	6.057848615814195
ENSG00000117411	6.564930475023076e-20	8.734948019925948
ENSG00000118705	6.587977312640002e-20	8.941387041246065
ENSG00000130255	7.266795620494536e-20	8.93733024611422
ENSG00000163362	7.292277478368687e-20	7.7495962406769525
ENSG00000255086	7.473141407704326e-20	3.541441001765838
ENSG00000104219	7.499338628870653e-20	8.822208770450603
ENSG00000157625	7.739237383971345e-20	8.729896853606125
ENSG00000230131	8.565051088686936e-20	6.118564673503827
ENSG00000116852	8.565051088686936e-20	8.824734353610515
ENSG00000244165	8.595030134458227e-20	8.28366642149081
ENSG00000245008	9.444869731020653e-20	6.514090824053409
ENSG00000171792	1.1165712079952437e-19	8.579716123347895
ENSG00000086619	1.1929490392689411e-19	8.868364728872839
ENSG00000163040	1.2309089755760325e-19	5.7149795731217194
ENSG00000228933	1.2744884341103036e-19	5.375496594552077
ENSG00000166268	1.409682039011355e-19	6.717176260389863
ENSG00000125841	1.409682039011355e-19	8.207294242070114
ENSG00000137818	1.5058473831496483e-19	8.945443836377912
ENSG00000166896	1.6084934280751715e-19	8.174264659961947
ENSG00000230207	1.6595002662836457e-19	7.239154696495731
ENSG00000170899	1.712105596670108e-19	8.35350305342361
ENSG00000182054	1.718051440914325e-19	8.912989475323146
ENSG00000251405	1.7724909786343456e-19	7.07178864629178
ENSG00000107745	1.7724909786343456e-19	8.679684100052041
ENSG00000094631	1.834981015223072e-19	8.84808075321361
ENSG00000225573	2.0929459845578365e-19	7.19697029720511
ENSG00000233762	2.462043200064801e-19	7.9411349378384415
ENSG00000181524	2.53098166594783e-19	8.25945735773071
ENSG00000180573	2.797260601926601e-19	8.896762294795762
ENSG00000151287	3.5229964695066837e-19	7.706214928248784
ENSG00000012061	3.5229964695066837e-19	8.83996716294992
ENSG00000177917	3.7478359101365765e-19	8.665445661900613
ENSG00000153179	3.7607346370215756e-19	8.603599363734947
ENSG00000111666	3.773677240228583e-19	8.647687269401297
ENSG00000141441	3.878815410823268e-19	8.219361288044066
ENSG00000156427	4.140263379454803e-19	5.801104517036562
ENSG00000258920	4.573254563947067e-19	7.927400860894896
ENSG00000151208	5.0509467462268245e-19	8.534351969237145
ENSG00000102158	5.732583033964367e-19	8.908932680191299
ENSG00000232533	6.096306174404157e-19	6.870803195621271
ENSG00000261739	6.138101592494248e-19	8.682464646739485
ENSG00000139644	6.329712546863458e-19	8.93733024611422
ENSG00000076662	7.206049024727881e-19	8.941387041246065
ENSG00000107816	7.430567475995664e-19	8.602068151763014
ENSG00000184381	7.661996284913329e-19	8.776052812028363
ENSG00000218175	7.954544994252619e-19	8.428461711521752
ENSG00000125462	8.20209126207829e-19	7.817456576086808
ENSG00000120280	8.749960645004964e-19	8.70348803005916
ENSG00000213885	9.333964443473264e-19	6.3401715306597275
ENSG00000128165	9.591233779373994e-19	8.82067755847867
ENSG00000137154	9.623881149949413e-19	8.945443836377912
ENSG00000260625	9.623881149949413e-19	6.223502404551419
ENSG00000145592	1.0265465985533766e-18	8.945443836377912
ENSG00000130810	1.058395042167258e-18	7.651048781949288
ENSG00000146147	1.0619934720714962e-18	6.632029561495224
ENSG00000179899	1.0656039903933221e-18	5.184485323969668
ENSG00000261418	1.1288717081369108e-18	8.493449744011219
ENSG00000173581	1.132706805324e-18	8.543002400284792
ENSG00000232346	1.249701690274287e-18	7.370573183066744
ENSG00000221890	1.2840259268044436e-18	4.132898411324644
ENSG00000162244	1.3693239529392487e-18	8.93733024611422
ENSG00000234719	1.605129111273542e-18	7.770279449395789
ENSG00000136942	1.6602545597352429e-18	8.941387041246065
ENSG00000258178	1.7701955876269474e-18	4.250434778769817
ENSG00000105894	1.8371014715000653e-18	7.310745862089375
ENSG00000250978	2.0053362445245096e-18	3.777512992329521
ENSG00000166562	2.0121021190866326e-18	8.929216655850528
ENSG00000179820	2.1522555527351195e-18	8.553844140584886
ENSG00000171425	2.210979451926544e-18	8.696905651767402
ENSG00000090581	2.5122588259179172e-18	8.824734353610515
ENSG00000260719	2.598065093129723e-18	8.41491873491415
ENSG00000260144	2.66878916385284e-18	6.0523683035212175
ENSG00000226926	2.7598737295918113e-18	4.470108034129021
ENSG00000058056	2.854027904327892e-18	8.494980955983154
ENSG00000214717	2.9414754937177472e-18	8.635059353601736
ENSG00000244436	2.9612648499598776e-18	2.6802333888764407
ENSG00000185950	3.04174597596918e-18	7.660989696021035
ENSG00000099326	3.2416506495649324e-18	8.864307933740994
ENSG00000273002	3.3408186271374837e-18	6.946554307339124
ENSG00000144040	3.4429821598414183e-18	8.613701696374596
ENSG00000221983	3.693519696896282e-18	8.93733024611422
ENSG00000229278	3.7936278290557406e-18	3.762612997503474
ENSG00000166321	4.453081524636781e-18	7.902300765368406
ENSG00000158714	4.588772308113146e-18	6.489176632645604
ENSG00000198521	4.9050998614373156e-18	6.901281060051117
ENSG00000131127	5.190841889638072e-18	8.201791111193447
ENSG00000080839	5.225521105823548e-18	8.62334649861022
ENSG00000072195	5.384430657502145e-18	6.609132673375588
ENSG00000269533	6.464602595820503e-18	4.147149251505548
ENSG00000223949	7.117639035995721e-18	4.721070885668294
ENSG00000173171	7.861739580010134e-18	8.49452342557913
ENSG00000254615	7.861739580010134e-18	8.626408922554088
ENSG00000117242	8.344543628879147e-18	7.9267463294615625
ENSG00000141736	9.154364629108998e-18	7.969919174319867
ENSG00000058404	9.779851414358742e-18	7.109271903582526
ENSG00000143499	1.0074913387270538e-17	8.72584005847428
ENSG00000261400	1.0074913387270538e-17	3.3781608885608523
ENSG00000205138	1.0378762423978164e-17	8.487404206503419
ENSG00000146066	1.2118704581201108e-17	8.826265565582448
ENSG00000100266	1.2943722406796665e-17	8.604593734922926
ENSG00000162913	1.2986398211048688e-17	6.292939817249735
ENSG00000102871	1.382414892412018e-17	8.811032756243042
ENSG00000270036	1.382414892412018e-17	4.382948896159994
ENSG00000182220	1.4715215670317982e-17	8.864307933740994
ENSG00000008226	1.510715284711094e-17	8.5949489326873
ENSG00000188825	1.5156864030925482e-17	7.0642601814964
ENSG00000188419	1.6079789362035818e-17	8.661925707552724
ENSG00000158555	1.6079789362035818e-17	8.423947385985885
ENSG00000102316	1.661627610396683e-17	8.895231082823827
ENSG00000169184	1.667088699228916e-17	8.062381261389795
ENSG00000247982	1.7170427182094627e-17	8.153241276642271
ENSG00000112531	1.768473992994047e-17	8.868364728872839
ENSG00000213862	2.0627979177410366e-17	6.712058965730555
ENSG00000137876	2.1313994535562734e-17	8.900819089927607
ENSG00000142279	2.2606043975018172e-17	5.557354700777822
ENSG00000148484	2.3356947737994956e-17	8.80291916597935
ENSG00000243276	2.421139961911182e-17	7.089490865019567
ENSG00000160791	2.55929720446023e-17	7.24849589730539
ENSG00000149548	2.57605412788541e-17	7.294723828048408
ENSG00000105063	2.6441717060417112e-17	8.895231082823827
ENSG00000234444	2.9830670285574e-17	8.469240680251119
ENSG00000177731	3.091845443198043e-17	8.903344673087517
ENSG00000116977	3.4986223935319344e-17	8.764876797820804
ENSG00000127946	3.590765450630927e-17	8.429869666997128
ENSG00000172216	3.602450451112395e-17	8.75676320755711
ENSG00000230516	3.7093186711038775e-17	3.2319259485588985
ENSG00000173221	3.7093186711038775e-17	8.929216655850528
ENSG00000198960	4.06221047734177e-17	8.51174497729449
ENSG00000146350	4.334365330827383e-17	7.93922550584242
ENSG00000160293	4.334365330827383e-17	8.200051766497845
ENSG00000172568	4.462632743173154e-17	6.457839297441463
ENSG00000134490	4.47711389818108e-17	8.228199934740411
ENSG00000186153	5.229546318781261e-17	8.472171397164013
ENSG00000120093	5.542789743778899e-17	7.289940297710175
ENSG00000204396	5.542789743778899e-17	8.702493658871182
ENSG00000138172	5.89352971334514e-17	7.984732833524696
ENSG00000187824	6.067227571303325e-17	8.350845763232725
ENSG00000008513	6.266154377089123e-17	8.725303217690323
ENSG00000221413	6.286397573358637e-17	2.140979409790318
ENSG00000131725	6.450683477511749e-17	8.623883339394178
ENSG00000170889	6.662009429467585e-17	8.945443836377912
ENSG00000143603	6.662009429467585e-17	8.892705499663915
ENSG00000088298	7.082522060180112e-17	8.866833516900904
ENSG00000236772	7.082522060180112e-17	4.377436307353138
ENSG00000189143	7.290750689561289e-17	5.695173129562271
ENSG00000053371	7.314256851955192e-17	8.51506236476589
ENSG00000109046	7.314256851955192e-17	8.84808075321361
ENSG00000228323	7.314256851955192e-17	5.927877977041096
ENSG00000166348	7.553470439674392e-17	8.417822538098148
ENSG00000236204	7.72549695391407e-17	6.473790567900842
ENSG00000126249	7.977974549698576e-17	8.099429258360363
ENSG00000130312	8.00366572048372e-17	8.816620763346823
ENSG00000160055	8.480317042327652e-17	8.232538607128681
ENSG00000144589	8.785280689836947e-17	8.68527210715582
ENSG00000166816	9.042824610175069e-17	8.28780252700259
ENSG00000149972	9.042824610175069e-17	8.831853572686226
ENSG00000172955	9.580465115159702e-17	6.21706572192923
ENSG00000251535	9.860992177789328e-17	2.8779671673400795
ENSG00000136643	9.860992177789328e-17	8.743598450973597
ENSG00000124444	1.0149620864496162e-16	8.421421802825973
ENSG00000230067	1.018220077562743e-16	4.837480745589648
ENSG00000197647	1.0214883868874222e-16	7.982234164093677
ENSG00000111859	1.0513728400723872e-16	8.892705499663915
ENSG00000000460	1.0547461202680388e-16	7.999965642864101
ENSG00000068308	1.0855901812168897e-16	8.86277672176906
ENSG00000165891	1.0855901812168897e-16	8.298696663953725
ENSG00000203761	1.1499723582524379e-16	7.90696114916304
ENSG00000224858	1.1499723582524379e-16	5.625985704867023
ENSG00000166200	1.187353151764068e-16	8.880535114268378
ENSG00000140451	1.222019353362026e-16	8.77452160005643
ENSG00000116147	1.2902462619070752e-16	5.42453199144519
ENSG00000159259	1.3406555954525848e-16	7.895705824575545
ENSG00000140750	1.3797330555032364e-16	8.5269777866339
ENSG00000214711	1.465957473433855e-16	6.272440346604624
ENSG00000110002	1.4706399935220378e-16	8.747655246105444
ENSG00000119906	1.80885555510871e-16	8.758294419529046
ENSG00000180660	1.8613645601073602e-16	6.7835660595640945
ENSG00000247735	1.9214725541421356e-16	5.53605076637057
ENSG00000233016	1.9275876405712308e-16	8.765871169008783
ENSG00000273382	1.9834944315563826e-16	6.1705866010362165
ENSG00000180098	2.0410000860948842e-16	8.60053693979108
ENSG00000268362	2.0410000860948842e-16	6.3823768141420905
ENSG00000253483	2.1068253166162076e-16	5.520986388063626
ENSG00000064787	2.1068253166162377e-16	8.144133315190603
ENSG00000080947	2.1747437389245498e-16	7.522908491312827
ENSG00000121858	2.2306295835779693e-16	8.816620763346823
ENSG00000185686	2.244820942652e-16	7.441533661708936
ENSG00000260990	2.2951955841504893e-16	5.513895774469765
ENSG00000177283	2.445348580531816e-16	5.333776770570152
ENSG00000246334	2.445348580531816e-16	7.848823020993964
ENSG00000175886	2.516039775252454e-16	6.573011284765504
ENSG00000136631	2.5240177054184755e-16	8.732422436766036
ENSG00000203666	2.596951108853702e-16	8.397872836346385
ENSG00000139219	2.596951108853739e-16	4.702599846705197
ENSG00000188846	2.605182029011326e-16	8.941387041246065
ENSG00000133872	2.766549734026417e-16	8.93733024611422
ENSG00000144026	2.9377675550957393e-16	8.682209683211953
ENSG00000040199	3.022477843880911e-16	8.785160773480033
ENSG00000130340	3.022477843880911e-16	8.499829555426489
ENSG00000156313	3.022477843880911e-16	8.283745731870743
ENSG00000260027	3.0320375307840543e-16	7.061693186962834
ENSG00000166428	3.0320375307840543e-16	7.773562903410624
ENSG00000271344	3.109596269993346e-16	7.092270742014621
ENSG00000105426	3.3121572445955427e-16	7.3022219617675175
ENSG00000162878	3.40750351147105e-16	4.911444507528586
ENSG00000149256	3.494524985825048e-16	7.9849169372067115
ENSG00000179085	3.6063892295788315e-16	8.719715210586543
ENSG00000047346	3.7100820756712345e-16	8.933273450982373
ENSG00000212978	3.840817380571933e-16	8.142672963064184
ENSG00000086730	3.9511532803970683e-16	8.797867999659527
ENSG00000181798	4.0646137553286223e-16	7.1088989443283
ENSG00000008283	4.0774171135392486e-16	8.850606336373524
ENSG00000052850	4.181285977967593e-16	4.762056217948986
ENSG00000118473	4.726214755132591e-16	5.524031178500501
ENSG00000198860	5.000788121216881e-16	8.807512801895154
ENSG00000235280	5.016495068970393e-16	5.609819680757386
ENSG00000188818	5.176264668645848e-16	8.346128870820365
ENSG00000145050	5.307684037779805e-16	8.925159860718681
ENSG00000182185	5.324341066157397e-16	7.470319010665626
ENSG00000183023	5.341049637968375e-16	8.4283115412963
ENSG00000143870	5.476592735874955e-16	8.917046270454989
ENSG00000101997	5.476592735874955e-16	8.552849769396907
ENSG00000169021	5.493772328147573e-16	8.83996716294992
ENSG00000149295	5.493772328147573e-16	5.734316109134828
ENSG00000149273	5.493772328147573e-16	8.945443836377912
ENSG00000101868	5.493772328147573e-16	8.61523290834653
ENSG00000101577	5.493772328147573e-16	8.556906564528754
ENSG00000119979	5.633135647036107e-16	8.630465717685935
ENSG00000164620	5.650799339426265e-16	8.499372025022465
ENSG00000150967	5.812250169323541e-16	8.868364728872839
ENSG00000164346	5.996977836454682e-16	8.895231082823827
ENSG00000133640	5.996977836454682e-16	3.8352722019471455
ENSG00000152402	6.187491910632352e-16	7.704906894847619
ENSG00000134986	6.34418917185207e-16	7.930143027312897
ENSG00000165168	6.364049396109814e-16	8.88864870453207
ENSG00000176371	6.545572302754056e-16	8.47648315582339
ENSG00000167186	6.545572302754056e-16	8.329901690292983
ENSG00000052126	6.989215398310177e-16	7.23014803340023
ENSG00000137309	7.165910144746973e-16	8.853131919533435
ENSG00000089220	7.165910144746973e-16	8.921103065586836
ENSG00000175806	7.18830435947913e-16	8.425478597957818
ENSG00000120256	7.18830435947913e-16	8.307426405381308
ENSG00000231969	7.369959651540187e-16	4.0517158741581305
ENSG00000133195	7.392982434691097e-16	8.708336629502494
ENSG00000078177	7.579735435516061e-16	8.834379155846138
ENSG00000135253	7.844135693346761e-16	8.536622588869525
ENSG00000170890	7.844135693346761e-16	3.81497356119152
ENSG00000049768	8.042117884570866e-16	5.039969106987307
ENSG00000231327	8.06720948290177e-16	6.024245078981627
ENSG00000121406	8.270740437606163e-16	8.226871289644967
ENSG00000267193	8.532285177169721e-16	3.7061998353316428
ENSG00000140367	9.337756874348085e-16	8.864307933740994
ENSG00000259026	9.632529534301907e-16	4.5517091693918434
ENSG00000257027	9.905656758053537e-16	7.905160622435784
ENSG00000255046	9.905656758053537e-16	4.842310662340082
ENSG00000120519	1.0186415475231987e-15	8.615030341470039
ENSG00000206561	1.0475015673466023e-15	8.2596599246072
ENSG00000254966	1.0838713230778258e-15	5.060485168837614
ENSG00000136383	1.0838713230778258e-15	7.87255052530839
ENSG00000139352	1.118013323420389e-15	6.7192669481068314
ENSG00000267169	1.118013323420389e-15	7.546492735176516
ENSG00000147400	1.1460883594088998e-15	8.6629200787407
ENSG00000144036	1.1496462427528314e-15	8.396623501630874
ENSG00000173153	1.2118230714517871e-15	8.830322360714293
ENSG00000173208	1.2193524710100718e-15	8.71366967307874
ENSG00000157680	1.219352471010089e-15	8.428338455025196
ENSG00000198056	1.2892257680815106e-15	8.42428165989335
ENSG00000233379	1.367263515840164e-15	5.137545805406115
ENSG00000269890	1.371497308277065e-15	6.408499975123666
ENSG00000227838	1.4014978496776633e-15	3.160810089140077
ENSG00000123144	1.4101876077835326e-15	8.872421524004686
ENSG00000100994	1.4101876077835326e-15	8.88864870453207
ENSG00000175395	1.495434470646533e-15	8.253280113191932
ENSG00000156042	1.5423211586455428e-15	8.195745573685643
ENSG00000147036	1.6253758540450195e-15	5.43132745352018
ENSG00000136149	1.635432240697544e-15	7.937412416614061
ENSG00000189233	1.7287437269387587e-15	8.818151975318758
ENSG00000100373	1.7394301387631952e-15	4.006711767937035
ENSG00000269988	1.8329328943888776e-15	5.146306133786902
ENSG00000230565	1.878631486283473e-15	6.832224058015774
ENSG00000234771	1.8844221846078927e-15	8.702493658871182
ENSG00000109705	1.937336391143118e-15	6.485017353535058
ENSG00000259331	1.937336391143118e-15	2.025720137961658
ENSG00000160062	1.9978484049113216e-15	7.688606705974918
ENSG00000086598	2.004001091628556e-15	8.929216655850528
ENSG00000222375	2.010172451356149e-15	5.1309935607073545
ENSG00000254650	2.124514439517871e-15	5.707188689208387
ENSG00000179057	2.124514439517871e-15	6.171734013882716
ENSG00000239815	2.124514439517871e-15	6.203857268122374
ENSG00000104936	2.1773682789729927e-15	8.512202507698515
ENSG00000169241	2.184065454520358e-15	8.84808075321361
ENSG00000239268	2.238378748853258e-15	4.564737170728356
ENSG00000233217	2.2521637326495235e-15	4.059670516681831
ENSG00000175505	2.308145218433565e-15	7.372295830220812
ENSG00000169857	2.4617040814376657e-15	8.771996016896516
ENSG00000082512	2.4692623007986438e-15	8.582575980415271
ENSG00000140464	2.5228139449556993e-15	8.872421524004686
ENSG00000261231	2.530557020107356e-15	6.066416334643423
ENSG00000271420	2.530557020107356e-15	2.5024029401129737
ENSG00000109685	2.6822053292337967e-15	8.876478319136533
ENSG00000154479	2.7655817666742712e-15	6.288555197528782
ENSG00000105341	2.825459612208664e-15	8.72584005847428
ENSG00000136928	2.834117220476376e-15	4.165028433155689
ENSG00000240298	2.834117220476376e-15	5.6461565658209265
ENSG00000178922	2.913221323648975e-15	8.664451290712634
ENSG00000259560	2.9310932955956025e-15	5.72216430376019
ENSG00000140563	2.994500130094935e-15	8.899287877955674
ENSG00000229914	3.01286330645687e-15	6.53773533101643
ENSG00000230852	3.087432119596276e-15	2.13806277635245
ENSG00000228748	3.0968801556302923e-15	4.94363561143614
ENSG00000264349	3.1063566789697595e-15	4.648305055175917
ENSG00000118197	3.183204609563487e-15	8.747118405321487
ENSG00000213513	3.183204609563487e-15	4.094374843432767
ENSG00000255516	3.1929413542556063e-15	3.3660888447719097
ENSG00000241324	3.271899051069659e-15	6.853523711176568
ENSG00000006756	3.2919371863500137e-15	6.3320300577927675
ENSG00000182899	3.4778082702948264e-15	8.941387041246065
ENSG00000174989	3.477808270294876e-15	8.789754409395835
ENSG00000224032	3.56370112386362e-15	8.792279992555747
ENSG00000236854	3.5745836226845985e-15	3.5777693443304153
ENSG00000204673	3.674011162977718e-15	8.782635190320123
ENSG00000123989	3.904820123132316e-15	8.93733024611422
ENSG00000185666	4.001092569013586e-15	3.8213695982420903
ENSG00000104738	4.13729550375815e-15	8.734948019925948
ENSG00000124143	4.13729550375815e-15	5.044279342255992
ENSG00000196668	4.13729550375815e-15	7.3793183051876206
ENSG00000207954	4.149901757881518e-15	5.822938197692427
ENSG00000232070	4.149901757881518e-15	5.229495905190835
ENSG00000250148	4.2521235099214605e-15	2.4367049444712463
ENSG00000101940	4.383394816315004e-15	8.777047183216341
ENSG00000111602	4.39673949533032e-15	8.778578395188276
ENSG00000102054	4.7870796966469125e-15	8.866833516900904
ENSG00000160570	4.7870796966469125e-15	8.835910367818073
ENSG00000176732	4.889881745245676e-15	6.100665175086261
ENSG00000158458	5.195736996895578e-15	8.404992055422097
ENSG00000172687	5.323288731319988e-15	6.369857853595555
ENSG00000260660	5.3394480206655146e-15	6.454494365598336
ENSG00000147852	5.355655629810833e-15	6.9696531848677665
ENSG00000179299	5.355655629810833e-15	7.401194550251118
ENSG00000186056	5.5037221072340184e-15	8.406523267394034
ENSG00000258847	5.520420805274863e-15	3.9281728993319636
ENSG00000152409	5.829675426070718e-15	8.915515058483056
ENSG00000198856	5.829675426070718e-15	8.892705499663915
ENSG00000172661	5.847347883224925e-15	8.626408922554088
ENSG00000198380	5.847347883224925e-15	8.896762294795762
ENSG00000094804	6.02700058028862e-15	8.620081507789862
ENSG00000130811	6.027000580288706e-15	8.895231082823827
ENSG00000185483	6.174627939458016e-15	5.729368726160505
ENSG00000148343	6.344968956508224e-15	8.84808075321361
ENSG00000169239	6.3641791164557136e-15	8.260522588764204
ENSG00000115286	6.559459424643901e-15	8.782635190320123
ENSG00000116497	6.740250814721188e-15	8.869359100060818
ENSG00000143653	6.740250814721188e-15	8.385297317197866
ENSG00000116957	6.9050689894069945e-15	8.599542568603102
ENSG00000136758	6.946889944880572e-15	8.912989475323146
ENSG00000166946	7.290562404220165e-15	8.896762294795762
ENSG00000215086	7.312589419084844e-15	4.7197305644163166
ENSG00000111276	7.334681980320582e-15	8.88306069742829
ENSG00000144671	7.334681980320582e-15	4.654373367147718
ENSG00000269696	7.743778060503912e-15	4.267502810966833
ENSG00000081721	7.767153114963433e-15	8.728365641634191
ENSG00000258422	7.790597662043071e-15	4.477185319231855
ENSG00000134339	7.980680295921016e-15	4.395942539992266
ENSG00000150938	8.00475949699968e-15	7.739561350535444
ENSG00000011021	8.028910250528277e-15	8.588824084799564
ENSG00000124198	8.224717404456504e-15	8.912989475323146
ENSG00000102007	8.249521619120231e-15	8.876478319136533
ENSG00000166441	8.476100776897209e-15	8.93733024611422
ENSG00000126217	8.476100776897209e-15	7.630299513275793
ENSG00000057468	8.501651479950907e-15	6.441098275706272
ENSG00000232940	8.735047960275228e-15	6.2286036146495025
ENSG00000120860	8.947801880410953e-15	8.674096092948263
ENSG00000160783	8.974752386202832e-15	8.391290458054627
ENSG00000147251	9.22093247017205e-15	8.781640819132145
ENSG00000089177	9.24869297740192e-15	8.373197791647845
ENSG00000104921	9.762691813725035e-15	8.03965134779678
ENSG00000124222	9.762691813725035e-15	8.856194343477304
ENSG00000181163	9.762691813725035e-15	8.945443836377912
ENSG00000088881	1.0060297470652633e-14	6.3291988275007816
ENSG00000120798	1.0060297470652633e-14	8.736479231897881
ENSG00000162869	1.0618668888825242e-14	8.706550454003029
ENSG00000176928	1.0650568897665397e-14	7.587165620555212
ENSG00000083845	1.0650568897665397e-14	8.941387041246065
ENSG00000226086	1.0650568897665397e-14	5.430258568235279
ENSG00000100678	1.094194875858134e-14	7.308710405557648
ENSG00000224738	1.120753425059596e-14	4.881241933834387
ENSG00000101888	1.1241175599349836e-14	8.588824084799564
ENSG00000120805	1.1241175599349836e-14	8.864307933740994
ENSG00000204852	1.1241175599349836e-14	8.730891224794103
ENSG00000235065	1.1583106116774886e-14	7.825962519404276
ENSG00000144460	1.1617857316624759e-14	6.390526013937682
ENSG00000112812	1.1864007086458495e-14	8.779572766376255
ENSG00000253986	1.1899588004384573e-14	5.007679365413725
ENSG00000123570	1.2261227019123329e-14	6.95622675949108
ENSG00000118308	1.2558311757452815e-14	8.892705499663915
ENSG00000144713	1.2595942181220131e-14	8.945443836377912
ENSG00000204131	1.2978406481344872e-14	6.328542966794111
ENSG00000184863	1.3695871612799306e-14	8.925159860718681
ENSG00000248757	1.41111934286024e-14	3.73313783213865
ENSG00000204262	1.41111934286026e-14	7.843569287797649
ENSG00000104765	1.41111934286026e-14	8.831853572686226
ENSG00000166025	1.4582378098115655e-14	6.792898545278376
ENSG00000156976	1.4890253393763943e-14	8.941387041246065
ENSG00000166411	1.4890253393763943e-14	8.805981589923219
ENSG00000126768	1.4934754853972202e-14	8.75676320755711
ENSG00000170906	1.5341206376953556e-14	8.810038385055064
ENSG00000273388	1.5758544817763817e-14	3.996323433301982
ENSG00000171189	1.5852793868889382e-14	5.715967711743741
ENSG00000157978	1.6283828746784828e-14	8.861245509797127
ENSG00000171469	1.672639794238368e-14	8.7542376243972
ENSG00000143498	1.677629740255097e-14	8.267184277435897
ENSG00000081760	1.7283423115964458e-14	8.685729637559842
ENSG00000162607	1.7647361286862056e-14	8.808507173083129
ENSG00000008853	1.7647361286862056e-14	8.621815286638286
ENSG00000262468	1.7752722333635876e-14	8.030044590984405
ENSG00000163754	1.7752722333635876e-14	8.83996716294992
ENSG00000149346	1.7752722333635876e-14	7.195372002508153
ENSG00000205078	1.8180395078681838e-14	7.544113545121563
ENSG00000260219	1.8180395078681838e-14	6.61872346565613
ENSG00000172379	1.8234562327223202e-14	8.475946315039433
ENSG00000126733	1.8234562327223202e-14	3.813604296368976
ENSG00000268061	1.867365882447859e-14	7.572496424970501
ENSG00000204390	1.867365882447859e-14	7.230673323282997
ENSG00000134243	1.8729272645891388e-14	8.819146346506733
ENSG00000100206	1.8785049524897444e-14	6.3116586657122555
ENSG00000153250	1.9180092964453914e-14	8.900819089927607
ENSG00000158828	1.9294457069331617e-14	8.488398577691395
ENSG00000249348	1.9351890612155865e-14	7.675787689839417
ENSG00000215301	1.9817458858608472e-14	8.941387041246065
ENSG00000158716	2.0967833471448994e-14	8.417162440817634
ENSG00000186468	2.211819021571555e-14	8.917046270454989
ENSG00000169116	2.218388944574756e-14	8.925159860718681
ENSG00000161031	2.2249780781331548e-14	5.109413826241995
ENSG00000163931	2.2249780781331864e-14	8.88864870453207
ENSG00000213096	2.339986714501611e-14	7.9672137093975826
ENSG00000104979	2.3469312394129374e-14	8.864307933740994
ENSG00000188971	2.417501974510333e-14	8.599542568603102
ENSG00000047230	2.4827991004000502e-14	8.416370636506148
ENSG00000166483	2.557388784952318e-14	8.465589018872253
ENSG00000150667	2.610909648433399e-14	6.90420193947901
ENSG00000218426	2.6264028013670603e-14	8.344060818064476
ENSG00000256287	2.6892855250760365e-14	3.311054807441362
ENSG00000268798	2.6972493335747607e-14	6.250407105260015
ENSG00000162836	2.861489878481265e-14	8.695911280579425
ENSG00000072778	3.098921015098296e-14	8.93733024611422
ENSG00000242712	3.182294058225255e-14	5.230399536363349
ENSG00000230979	3.201119094657678e-14	7.077933411254483
ENSG00000174132	3.277521507889906e-14	8.872421524004686
ENSG00000242247	3.2871971188427134e-14	8.892705499663915
ENSG00000198890	3.375552353564462e-14	8.177497171206234
ENSG00000130779	3.3855127284967476e-14	8.86277672176906
ENSG00000095002	3.476467721181714e-14	8.630263150809444
ENSG00000142409	3.56982672586199e-14	8.662462548336679
ENSG00000166341	3.7640082079128014e-14	8.23353297831666
ENSG00000248544	3.876340511508943e-14	6.344726098381908
ENSG00000130669	3.8877535704688825e-14	8.405194622298588
ENSG00000198081	3.980256495924348e-14	8.566014525980423
ENSG00000251192	3.991970595601166e-14	7.871122652758043
ENSG00000223722	3.991970595601166e-14	5.000921110674612
ENSG00000232519	4.0037186224500253e-14	4.300365268064828
ENSG00000167779	4.1109936193378756e-14	5.821809667689443
ENSG00000115266	4.233507438362958e-14	7.961498223877604
ENSG00000245954	4.233507438362958e-14	7.658442881627499
ENSG00000170540	4.4762635256117857e-14	8.819683187290691
ENSG00000249353	4.5959846596014084e-14	7.809538337847579
ENSG00000169567	4.705045136012163e-14	8.915515058483056
ENSG00000145287	4.705045136012163e-14	8.834379155846138
ENSG00000174748	4.859171913799813e-14	8.945443836377912
ENSG00000143258	5.107191185781077e-14	8.781103978348188
ENSG00000249948	5.258860496556295e-14	8.619544667005904
ENSG00000242732	5.274269009042262e-14	7.930814896211275
ENSG00000171735	5.274269009042262e-14	8.497049008739044
ENSG00000215595	5.4149598420843735e-14	6.249882792539028
ENSG00000244038	5.430818293504691e-14	8.929216655850528
ENSG00000107959	5.430818293504691e-14	8.85466313150537
ENSG00000260401	5.724211655863513e-14	7.284127256813891
ENSG00000047365	5.724211655863555e-14	8.633985672033823
ENSG00000115841	5.876701972093573e-14	8.34993070242468
ENSG00000091428	5.876701972093573e-14	8.808507173083129
ENSG00000214274	5.89389010949317e-14	7.769323123631063
ENSG00000158710	6.050826038829591e-14	8.917046270454989
ENSG00000272156	6.0685151465548e-14	5.696537865137158
ENSG00000108828	6.211871810211808e-14	8.803456006763307
ENSG00000100997	6.230024047561496e-14	8.797867999659527
ENSG00000149823	6.395760473160542e-14	8.88306069742829
ENSG00000196154	6.585002615756733e-14	8.72915744594568
ENSG00000251680	6.740353605158946e-14	4.155023235705153
ENSG00000151229	6.959863476335421e-14	8.456481057420588
ENSG00000261435	6.959863476335421e-14	5.033811555950971
ENSG00000246089	6.959863476335421e-14	7.918659652926765
ENSG00000134138	7.12390982788179e-14	6.975606668204565
ENSG00000250519	7.144681244654589e-14	5.020002484209804
ENSG00000142408	7.18640299547619e-14	3.7071179375634085
ENSG00000068394	7.355700357913129e-14	8.58563840435914
ENSG00000076258	7.751096756214894e-14	7.968080602169362
ENSG00000165689	7.979720594310095e-14	8.844023958081767
ENSG00000257221	8.002944604351277e-14	7.894980433296695
ENSG00000160753	8.432530267041443e-14	8.555375352556819
ENSG00000143882	8.432530267041443e-14	8.096314437765455
ENSG00000236841	8.655750608953793e-14	3.608340288998751
ENSG00000042781	8.655750608953793e-14	7.618195071186817
ENSG00000165195	8.680908851769993e-14	8.725303217690323
ENSG00000115966	8.910594335178265e-14	8.834379155846138
ENSG00000183688	8.910594335178265e-14	8.790748780583813
ENSG00000165912	8.936481058028497e-14	8.046324168162831
ENSG00000118816	8.936481058028497e-14	8.933273450982373
ENSG00000145626	9.119771188578094e-14	3.702809887195931
ENSG00000239183	9.146255588672812e-14	5.971807776904239
ENSG00000250565	9.146255588672878e-14	8.470640185192078
ENSG00000139641	9.146255588672878e-14	8.912989475323146
ENSG00000170989	9.199451571764525e-14	6.695319812471271
ENSG00000115875	9.41529595846101e-14	8.929216655850528
ENSG00000155970	9.47003079531498e-14	5.255304441954463
ENSG00000198342	9.692117580778097e-14	7.478489109547041
ENSG00000197565	9.919325746517066e-14	7.93349322920656
ENSG00000144354	9.948092615282486e-14	5.458308565054881
ENSG00000079616	1.0181201154887583e-13	8.805981589923219
ENSG00000165006	1.0480154033338161e-13	8.782635190320123
ENSG00000163249	1.0480154033338161e-13	8.657868912420879
ENSG00000255438	1.0510520015922613e-13	6.353348319114272
ENSG00000140400	1.1072143838095015e-13	8.912989475323146
ENSG00000040341	1.1104196217456344e-13	8.699431234927314
ENSG00000134153	1.1104196217456344e-13	8.904875885059452
ENSG00000213293	1.1396805260124465e-13	3.8276137489539295
ENSG00000134779	1.1429781845981037e-13	8.676084835324216
ENSG00000181191	1.1429781845981037e-13	8.660931336364747
ENSG00000135324	1.1696995218205588e-13	3.163465241218005
ENSG00000105649	1.1730825950488251e-13	7.631784660400182
ENSG00000155254	1.2039665638933557e-13	8.29137487800152
ENSG00000198794	1.27181594242161e-13	8.921103065586836
ENSG00000144567	1.2754892996589768e-13	8.866833516900904
ENSG00000135953	1.343422579086865e-13	8.696905651767402
ENSG00000163482	1.343422579086865e-13	8.737016072681838
ENSG00000269243	1.4189907418701295e-13	7.248247946946495
ENSG00000231193	1.4189907418701295e-13	4.850334782264075
ENSG00000213523	1.4189907418701295e-13	8.750180829265354
ENSG00000107187	1.423081778700455e-13	4.8117513262029945
ENSG00000055070	1.4271844148874312e-13	8.755768836369135
ENSG00000267401	1.456230375834764e-13	4.919154893613355
ENSG00000169189	1.4604269776799137e-13	8.689328902287667
ENSG00000249167	1.4987355904953165e-13	3.534359809053207
ENSG00000197747	1.5030526275837422e-13	8.770464804924583
ENSG00000226779	1.533616203099781e-13	4.2705880250605
ENSG00000125755	1.5380320279471888e-13	8.892705499663915
ENSG00000174514	1.542460356389283e-13	7.007411075775802
ENSG00000144645	1.5469012232125812e-13	8.921103065586836
ENSG00000132640	1.5469012232125812e-13	8.88306069742829
ENSG00000115758	1.5828837453738753e-13	8.925159860718681
ENSG00000248319	1.6716738856273172e-13	2.9698556098844477
ENSG00000149679	1.676480343220473e-13	8.400600986382788
ENSG00000204682	1.7154244123621363e-13	3.8117670132652273
ENSG00000228205	1.7603004472699232e-13	7.399592466000734
ENSG00000147475	1.765357377638743e-13	8.77452160005643
ENSG00000132824	1.7704285930476135e-13	8.892705499663915
ENSG00000135473	1.806330425882391e-13	8.896762294795762
ENSG00000196659	1.8115173579513505e-13	8.05138935086425
ENSG00000183943	1.8167189357803853e-13	8.438892752221687
ENSG00000139239	1.8167189357803853e-13	8.14440674191261
ENSG00000205683	1.8219351999971912e-13	7.538121044188311
ENSG00000143575	1.8588637044041184e-13	8.900819089927607
ENSG00000237991	1.8588637044041184e-13	6.517596096815814
ENSG00000026103	1.8641989356567755e-13	7.730550016544589
ENSG00000204666	1.8641989356568018e-13	5.0612113556628655
ENSG00000183617	1.8641989356568018e-13	8.767939221764673
ENSG00000185567	1.869549223959907e-13	4.97085837577647
ENSG00000181544	1.869549223959907e-13	7.325980916192512
ENSG00000124795	1.9074263606160197e-13	8.2354508608471
ENSG00000104626	1.9074263606160197e-13	8.377588860687156
ENSG00000102265	1.9128986178048154e-13	8.861245509797127
ENSG00000142327	1.9183863118845826e-13	8.880535114268378
ENSG00000167992	1.9183863118845962e-13	7.2467108342811875
ENSG00000171443	1.962848750790926e-13	8.453418633476717
ENSG00000115977	2.0198538522337239e-13	8.249505195316514
ENSG00000078725	2.0314486822029918e-13	4.377116505660118
ENSG00000271192	2.0314486822029918e-13	5.539723899993371
ENSG00000234684	2.0725483182506578e-13	8.022643494652266
ENSG00000237316	2.0725483182506578e-13	2.478711106962069
ENSG00000170502	2.0725483182506578e-13	8.742859043313151
ENSG00000213609	2.0784860468704165e-13	6.552555451975098
ENSG00000135913	2.078486046870446e-13	8.446836255184959
ENSG00000182319	2.0844405014156096e-13	7.007732450409588
ENSG00000272727	2.1326838516607697e-13	3.987259709868224
ENSG00000176978	2.1387909374717292e-13	8.929216655850528
ENSG00000272129	2.1387909374717444e-13	6.164100450707941
ENSG00000114270	2.1945341945296998e-13	8.355896929552548
ENSG00000132704	2.2008153805583676e-13	8.884591909400223
ENSG00000260618	2.238875404932805e-13	8.450611173060379
ENSG00000101849	2.2517053214735187e-13	8.789754409395835
ENSG00000100316	2.310340232354408e-13	8.945443836377912
ENSG00000078098	2.3235726823121364e-13	6.094586226134638
ENSG00000105676	2.3235726823121364e-13	8.734948019925948
ENSG00000118162	2.3772517066987643e-13	8.365541731788174
ENSG00000124785	2.3772517066987643e-13	7.206428124325649
ENSG00000135677	2.38404672881895e-13	8.860251138609149
ENSG00000101400	2.38404672881895e-13	8.429332826213173
ENSG00000256594	2.38404672881895e-13	8.221283282541188
ENSG00000069493	2.3908608462447695e-13	8.451966731884717
ENSG00000142039	2.5096740584710605e-13	8.747655246105444
ENSG00000099994	2.5168410447107947e-13	6.971802846316667
ENSG00000173406	2.5749059919038157e-13	6.113170530105881
ENSG00000261786	2.5822560827181863e-13	8.747910209632973
ENSG00000249453	2.5822560827181863e-13	5.7034774756883495
ENSG00000101057	2.656900876482286e-13	8.701499287683204
ENSG00000140374	2.725892395749678e-13	8.859714297825192
ENSG00000137070	2.725892395749678e-13	8.582778547291763
ENSG00000147044	2.7886947705639706e-13	8.660852025984811
ENSG00000197603	2.7886947705639706e-13	8.670039297816416
ENSG00000137054	2.7886947705639807e-13	8.789754409395835
ENSG00000118985	2.7966444047520764e-13	8.93733024611422
ENSG00000107864	2.7966444047520764e-13	8.584309759263697
ENSG00000227630	2.8046163167892357e-13	2.8461801598974543
ENSG00000237214	2.869201008713307e-13	6.958076245137839
ENSG00000159403	2.8773762006717257e-13	8.67157050978835
ENSG00000214226	2.885574291165308e-13	7.781984972887186
ENSG00000224596	2.885574291165308e-13	4.021054893935415
ENSG00000187151	2.9603979900137116e-13	4.661365303073619
ENSG00000049769	3.0285070109054234e-13	7.982644863693837
ENSG00000225156	3.1158126531949873e-13	3.786666528054758
ENSG00000236796	3.1158126531949873e-13	5.371819018124168
ENSG00000164741	3.12467811035093e-13	8.150404104689011
ENSG00000013016	3.1965001705430834e-13	8.657332071636922
ENSG00000172362	3.196500170543106e-13	3.4536581226138146
ENSG00000166913	3.2885631839173443e-13	8.896762294795762
ENSG00000183386	3.2885631839173443e-13	6.638331055375363
ENSG00000087008	3.2885631839173443e-13	8.331884866821762
ENSG00000183955	3.364085903635025e-13	8.696905651767402
ENSG00000198108	3.373645307353718e-13	8.736479231897881
ENSG00000147536	3.480577222570788e-13	7.398513553431835
ENSG00000170209	3.560431618532029e-13	7.9971382653727945
ENSG00000227533	3.673178876988043e-13	4.938864361346873
ENSG00000107104	3.7573739303359306e-13	8.912989475323146
ENSG00000224616	3.8543620110823693e-13	6.1367467839126055
ENSG00000103174	3.865289190074066e-13	8.518864196370206
ENSG00000184293	3.876246817218094e-13	8.695911280579425
ENSG00000227372	3.976249449055236e-13	8.676621676108173
ENSG00000114942	3.976249449055236e-13	8.945443836377912
ENSG00000167196	4.0672666497465183e-13	8.716195256238654
ENSG00000164334	4.0787868091131555e-13	3.9866105580028015
ENSG00000166295	4.0787868091132136e-13	8.879003902296445
ENSG00000150873	4.183921958573685e-13	3.364327489338244
ENSG00000268496	4.1957667902541126e-13	3.909697451528484
ENSG00000130055	4.1957667902541423e-13	4.774228196280826
ENSG00000148730	4.3038642052770994e-13	8.864307933740994
ENSG00000106211	4.3038642052770994e-13	8.86277672176906
ENSG00000134709	4.3160426899472983e-13	8.794603008839166
ENSG00000188153	4.414697635321415e-13	8.116327804894869
ENSG00000180182	4.4146976353214465e-13	8.800393582819439
ENSG00000272016	4.657972204708362e-13	6.723994098908363
ENSG00000164258	4.657972204708362e-13	8.760820002688957
ENSG00000203930	4.671134792915993e-13	3.740924028542141
ENSG00000150867	4.671134792915993e-13	8.819683187290691
ENSG00000068784	4.777759845356332e-13	8.695374439795467
ENSG00000168556	4.791255029388044e-13	8.441785088865137
ENSG00000162755	4.900573693932066e-13	7.903040173028853
ENSG00000237434	4.914409721865435e-13	4.276934539065364
ENSG00000188906	4.91440972186547e-13	8.80291916597935
ENSG00000123975	4.928284139149239e-13	8.676621676108173
ENSG00000205771	5.054898763324145e-13	6.58463550046339
ENSG00000166224	5.054898763324145e-13	8.622352127422245
ENSG00000185267	5.199332819620507e-13	8.134893646707958
ENSG00000235663	5.302842040341389e-13	5.0556611607194695
ENSG00000224165	5.317793430936102e-13	6.938041885357066
ENSG00000105339	5.317793430936102e-13	8.93733024611422
ENSG00000144895	5.317793430936102e-13	8.908932680191299
ENSG00000101052	5.332786247106227e-13	8.506693810974669
ENSG00000267373	5.469604435909708e-13	4.205536147742449
ENSG00000143768	5.469604435909708e-13	6.775331998394027
ENSG00000262089	5.469604435909708e-13	5.764165730549431
ENSG00000196182	5.485017755299624e-13	8.852137548345457
ENSG00000227986	5.609870639721214e-13	5.752663555755785
ENSG00000143443	5.625672298264221e-13	8.28366642149081
ENSG00000095752	5.625672298264221e-13	6.10834001057656
ENSG00000074054	5.786114148327597e-13	8.838435950977985
ENSG00000177337	5.917697625797923e-13	5.150113618633615
ENSG00000101443	5.934350925523748e-13	5.688609618458343
ENSG00000256917	5.93435092552379e-13	5.316889585674446
ENSG00000100246	6.069245678266384e-13	8.122846517808975
ENSG00000012174	6.086317959403911e-13	8.674096092948263
ENSG00000065320	6.103437428008188e-13	4.329821362143654
ENSG00000164122	6.242107361579911e-13	6.008498657290184
ENSG00000101294	6.277255761702374e-13	8.933273450982373
ENSG00000159840	6.419804543692607e-13	8.617221650722483
ENSG00000176208	6.790239857636114e-13	8.252469845685972
ENSG00000237212	6.790239857636163e-13	5.427438660653391
ENSG00000101310	6.96371273127597e-13	8.88864870453207
ENSG00000260591	7.323823427340466e-13	6.947577447477732
ENSG00000237840	7.344357376143214e-13	6.499397008486262
ENSG00000003096	7.364947888276253e-13	4.6286854077731725
ENSG00000170832	7.531726702867425e-13	8.513733719670448
ENSG00000055813	7.552833215932727e-13	4.902700751567833
ENSG00000254369	7.723790562093072e-13	4.9053076827560345
ENSG00000125652	7.723790562093072e-13	8.858719926637214
ENSG00000184984	7.723790562093072e-13	5.937078719122141
ENSG00000075568	7.723790562093127e-13	8.904875885059452
ENSG00000165548	7.767120503512815e-13	8.396106577921888
ENSG00000114698	7.965079119670431e-13	5.997714948136218
ENSG00000248458	7.965079119670431e-13	4.721065628945354
ENSG00000249734	8.122466259758483e-13	3.1975162566441098
ENSG00000116668	8.145198127564406e-13	8.738010443869817
ENSG00000170043	8.329317304867044e-13	8.699968075711269
ENSG00000221968	8.375982299129662e-13	8.675090464136238
ENSG00000211448	8.399411020573829e-13	7.628546583308717
ENSG00000224545	8.589173125439966e-13	2.9276500116434345
ENSG00000187123	8.613187558889845e-13	5.332418913352556
ENSG00000244398	8.613187558889845e-13	8.345337066508879
ENSG00000273230	8.613187558889845e-13	7.608602447404132
ENSG00000114013	9.031671282856187e-13	8.660394495580789
ENSG00000181418	9.056900580405695e-13	7.490602986324855
ENSG00000136710	9.08219911094426e-13	8.641104891109538
ENSG00000230202	9.107567060924186e-13	8.551318557424972
ENSG00000137824	9.287102220832993e-13	8.850606336373524
ENSG00000106018	9.287102220832993e-13	6.617479858005866
ENSG00000130734	9.313032297966236e-13	8.552849769396907
ENSG00000135185	9.54962646224313e-13	8.908932680191299
ENSG00000143862	9.576276412900756e-13	8.697900022955379
ENSG00000237857	9.792122646331634e-13	7.8021302217877695
ENSG00000124357	9.846826657385605e-13	8.850606336373524
ENSG00000164924	1.0068660751661725e-12	8.925159860718681
ENSG00000106004	1.0068660751661832e-12	6.802959447799988
ENSG00000241469	1.0068660751661832e-12	2.7962907922944478
ENSG00000269946	1.0096732902213836e-12	4.909182429930646
ENSG00000213755	1.0324095258148787e-12	4.491883474983543
ENSG00000171119	1.0352866824639817e-12	5.8130560781724645
ENSG00000267868	1.0352866824639817e-12	3.417664951678682
ENSG00000106571	1.0585892581140485e-12	7.253956121964874
ENSG00000196998	1.0615380656755323e-12	8.782635190320123
ENSG00000165215	1.0615380656755323e-12	5.9126359486834605
ENSG00000184164	1.0615380656755323e-12	8.895231082823827
ENSG00000184258	1.0644949417317826e-12	4.1160618215477225
ENSG00000188636	1.0945122639037633e-12	8.140991580866801
ENSG00000230629	1.1160175294189169e-12	7.6725027819440905
ENSG00000246095	1.1160175294189169e-12	6.339156824096699
ENSG00000124098	1.1191233987302462e-12	8.66598250268457
ENSG00000250493	1.1474610179751487e-12	5.832272023917572
ENSG00000111450	1.1797742694459331e-12	8.61270732518662
ENSG00000104205	1.1830543346214805e-12	8.422463004817814
ENSG00000119403	1.212980879870704e-12	8.607119318082837
ENSG00000088833	1.2163516027277895e-12	8.830322360714293
ENSG00000260352	1.2402056431306476e-12	5.031010404859346
ENSG00000157216	1.2402056431306476e-12	8.842492746109832
ENSG00000137575	1.243650658374966e-12	8.819683187290691
ENSG00000129474	1.2436506583749705e-12	6.584462239809085
ENSG00000187446	1.2750817738364734e-12	8.864307933740994
ENSG00000268584	1.3072927619568533e-12	6.4396871277767564
ENSG00000137478	1.3403026005227555e-12	8.900819089927607
ENSG00000258118	1.3403026005227555e-12	2.714232625602605
ENSG00000176393	1.3440205117075527e-12	8.718720839398564
ENSG00000104998	1.3741307197214939e-12	8.79939921163146
ENSG00000237301	1.385592024373354e-12	5.240192610663691
ENSG00000153162	1.4166164988097803e-12	8.917046270454989
ENSG00000160752	1.4166164988097803e-12	8.767402380980716
ENSG00000229414	1.4166164988097803e-12	2.915697351613478
ENSG00000189157	1.4205422108643596e-12	6.202677824812868
ENSG00000187741	1.4205422108643596e-12	8.536085748085567
ENSG00000117090	1.4205422108643697e-12	8.900819089927607
ENSG00000144426	1.4563578341454177e-12	8.512202507698515
ENSG00000110700	1.4563578341454177e-12	8.933273450982373
ENSG00000118307	1.4971935673957479e-12	5.564318419913296
ENSG00000127184	1.4971935673957479e-12	8.912989475323146
ENSG00000125817	1.501338463688798e-12	8.744592822161575
ENSG00000222020	1.501338463688798e-12	7.302931079919825
ENSG00000138814	1.569209993293748e-12	8.819146346506736
ENSG00000156222	1.5735506014430562e-12	3.6083764610225897
ENSG00000180592	1.5735506014430562e-12	4.989764859691132
ENSG00000198873	1.5735506014430562e-12	8.761356843472914
ENSG00000189362	1.577903000211676e-12	8.61523290834653
ENSG00000259959	1.617610378368119e-12	8.273282211594738
ENSG00000126267	1.6628810775814953e-12	8.887117492560137
ENSG00000259495	1.6628810775814953e-12	6.505392394106755
ENSG00000239559	1.704686998417356e-12	7.202929169759112
ENSG00000255121	1.7046869984173682e-12	7.237044684163846
ENSG00000271522	1.7475245722239282e-12	3.7368570956656217
ENSG00000105722	1.7475245722239282e-12	8.677616047296151
ENSG00000156535	1.7914187618787736e-12	6.970609646620642
ENSG00000176894	1.7963622215178928e-12	6.245508534999757
ENSG00000103707	1.7963622215178928e-12	8.556906564528754
ENSG00000198157	1.7963622215178928e-12	8.287063119342145
ENSG00000101003	1.8013190761798394e-12	7.960876506866535
ENSG00000138674	1.846539449393773e-12	8.921103065586836
ENSG00000152582	1.846539449393773e-12	8.778578395188276
ENSG00000162409	1.8516322278349438e-12	3.320647189826409
ENSG00000155366	1.8876699055336215e-12	8.395602216714005
ENSG00000136521	1.887669905533635e-12	8.900819089927607
ENSG00000154227	1.8928740495144713e-12	5.203682190421874
ENSG00000165795	1.898092281064357e-12	8.51713041752178
ENSG00000232453	1.935017508223229e-12	6.542532147310271
ENSG00000111540	1.9403497951384307e-12	8.558437776500687
ENSG00000272717	1.9403497951384307e-12	6.074872817165218
ENSG00000136828	1.940349795138458e-12	8.822208770450603
ENSG00000162814	1.9889942417363005e-12	4.435832511393808
ENSG00000134955	1.9944725411760536e-12	7.863920011335709
ENSG00000136044	2.0444486556028225e-12	8.741072867813685
ENSG00000267166	2.0500768873540946e-12	7.053908116330205
ENSG00000260359	2.095653801860431e-12	8.81409518018691
ENSG00000205022	2.095653801860431e-12	6.87997783656694
ENSG00000253051	2.148117612552817e-12	5.270039476064265
ENSG00000143514	2.148117612552817e-12	8.75676320755711
ENSG00000206120	2.1540259309239835e-12	6.1407163013323105
ENSG00000095110	2.159950204254806e-12	8.176185645377732
ENSG00000169242	2.1599502042548135e-12	6.528610879869615
ENSG00000233080	2.207923863418654e-12	5.072207981007429
ENSG00000234160	2.207923863418654e-12	7.359166234373307
ENSG00000158793	2.2139936461798946e-12	8.709612877946897
ENSG00000267127	2.2139936461798946e-12	5.216177679790794
ENSG00000259420	2.263145335240739e-12	3.5951505500091163
ENSG00000101439	2.2693641311700637e-12	8.903344673087517
ENSG00000236801	2.326093604519742e-12	7.0898914353115785
ENSG00000213930	2.3842147645050373e-12	8.761356843472914
ENSG00000111224	2.3842147645050373e-12	8.250957096908513
ENSG00000157870	2.3973229237822146e-12	8.38491064663936
ENSG00000229901	2.4039035103660274e-12	1.6172434453977231
ENSG00000102886	2.457190564227008e-12	6.69981005414319
ENSG00000082293	2.457190564227008e-12	4.9079143251358275
ENSG00000143815	2.4639324505115407e-12	8.805444749139262
ENSG00000248540	2.5116368233905555e-12	5.35769124393536
ENSG00000213402	2.511636823390591e-12	8.65792130907192
ENSG00000171428	2.525432399751813e-12	7.840991307986697
ENSG00000263164	2.525432399751813e-12	3.7797654546791875
ENSG00000241978	2.574305278216715e-12	6.253554765204111
ENSG00000135116	2.5813624898507896e-12	5.95141822146179
ENSG00000064601	2.5813624898507896e-12	8.858719926637214
ENSG00000255547	2.588438693851815e-12	3.8013744897358053
ENSG00000146263	2.588438693851815e-12	8.553641573708394
ENSG00000095303	2.588438693851815e-12	8.168597342478233
ENSG00000173295	2.588438693851815e-12	7.479562791114955
ENSG00000234380	2.588438693851815e-12	5.234632934148126
ENSG00000173320	2.5955339403431343e-12	6.674021406868822
ENSG00000102882	2.6457380931608025e-12	8.758294419529046
ENSG00000143761	2.652987499631004e-12	8.933273450982373
ENSG00000063660	2.652987499631004e-12	7.314530356228646
ENSG00000168081	2.660256405571437e-12	8.762351214660892
ENSG00000198088	2.660256405571437e-12	8.325308054377182
ENSG00000271147	2.7265625657846485e-12	8.011631667051754
ENSG00000270110	2.7265625657846485e-12	5.424720382884924
ENSG00000074695	2.7792532080879742e-12	8.941387041246065
ENSG00000240087	2.7868615838647304e-12	6.0694448748651695
ENSG00000069329	2.7944904055281486e-12	8.852137548345457
ENSG00000122882	2.7944904055281486e-12	8.73954165584175
ENSG00000241852	2.7944904055281486e-12	7.669741817485423
ENSG00000252612	2.864078801274496e-12	5.014572847819828
ENSG00000197180	2.935367541898803e-12	6.800796547725057
ENSG00000137310	2.9433952324142943e-12	8.695374439795469
ENSG00000177888	3.0083973496127253e-12	8.66950245703246
ENSG00000175279	3.0166210470068517e-12	7.129195817334827
ENSG00000188342	3.0166210470068517e-12	8.741530398217707
ENSG00000180209	3.0166210470068517e-12	5.020846700914005
ENSG00000119969	3.0248668105011326e-12	8.284792499709763
ENSG00000110092	3.041424768163962e-12	8.800393582819439
ENSG00000089876	3.09163429629295e-12	8.684735266371867
ENSG00000232472	3.100081285239708e-12	8.348936331236702
ENSG00000197279	3.1085509276237937e-12	8.204193437856803
ENSG00000226851	3.1771307710317164e-12	6.108387379720604
ENSG00000153048	3.1858069934462828e-12	8.520650371869673
ENSG00000184925	3.2649468862397204e-12	7.659994010674401
ENSG00000151117	3.273858438808382e-12	7.821472222910062
ENSG00000242299	3.3460156262259267e-12	8.491918532039286
ENSG00000102780	3.3460156262259267e-12	7.507452218709501
ENSG00000142765	3.4384103064624554e-12	8.908932680191299
ENSG00000131187	3.4384103064624554e-12	7.999945725789134
ENSG00000143811	3.6110727895624536e-12	8.812563968214976
ENSG00000244313	3.6110727895624665e-12	8.570608161896224
ENSG00000004975	3.7106443668164596e-12	8.759825631500979
ENSG00000114023	3.7106443668164854e-12	8.77452160005643
ENSG00000257543	3.7207484974218115e-12	5.909693127875501
ENSG00000272994	3.812909335599329e-12	8.420964272421951
ENSG00000177383	3.812909335599329e-12	8.807512801895154
ENSG00000247011	3.8232867016923066e-12	2.62334156216517
ENSG00000170049	3.8232867016923066e-12	6.463148555101083
ENSG00000197992	3.8232867016923066e-12	4.508124734440745
ENSG00000167178	4.125376443343544e-12	6.482561051992359
ENSG00000112787	4.125376443343574e-12	8.801924794791372
ENSG00000147408	4.125376443343574e-12	8.864307933740994
ENSG00000185100	4.136587812165852e-12	6.815750703084429
ENSG00000162819	4.204486687809017e-12	8.770464804924584
ENSG00000167487	4.227361788266923e-12	8.183706895321082
ENSG00000053501	4.320089878380738e-12	8.704024870843115
ENSG00000105467	4.33182033210603e-12	5.209569237177326
ENSG00000148824	4.438810842945345e-12	8.110016035132926
ENSG00000136636	4.438810842945345e-12	8.852137548345457
ENSG00000242265	4.4508575705249154e-12	6.035209051141132
ENSG00000110080	4.4508575705249154e-12	7.66225872961341
ENSG00000111707	4.4508575705249154e-12	8.815626392158844
ENSG00000140688	4.4508575705249154e-12	8.860251138609149
ENSG00000143553	4.560731966741789e-12	8.6908601142596
ENSG00000100092	4.560731966741789e-12	8.440508840420732
ENSG00000177576	4.673266921470274e-12	6.348434261683366
ENSG00000207146	4.685937765254924e-12	3.8293189430697683
ENSG00000170915	4.788525557173936e-12	6.957114032802371
ENSG00000240342	4.801502991965585e-12	8.383634398194957
ENSG00000175697	4.801502991965585e-12	5.407442437140737
ENSG00000138286	4.906572461778423e-12	8.682209683211953
ENSG00000140988	4.919863755910916e-12	8.941387041246065
ENSG00000096092	4.919863755910951e-12	8.579258592943871
ENSG00000187243	4.919863755910951e-12	4.208672465581969
ENSG00000116771	5.068420085664795e-12	7.559848920247034
ENSG00000043039	5.1512969568999605e-12	6.705634744247797
ENSG00000187098	5.1652384529641e-12	7.800293103517757
ENSG00000153446	5.179216971436186e-12	3.7410538258456416
ENSG00000117362	5.179216971436186e-12	8.88864870453207
ENSG00000107902	5.207285461291888e-12	8.437446416476867
ENSG00000186187	5.306705626843464e-12	7.515636333972513
ENSG00000094975	5.306705626843464e-12	8.876478319136533
ENSG00000197256	5.335451889016054e-12	8.524504600125026
ENSG00000004838	5.335451889016091e-12	6.938156807967294
ENSG00000155660	5.451972721428741e-12	8.929216655850528
ENSG00000116885	5.451972721428741e-12	7.3316513365615705
ENSG00000196372	5.481490884944165e-12	7.3615685814208245
ENSG00000255353	5.601139725491297e-12	5.64752245262045
ENSG00000178852	5.6162748469456475e-12	8.33043853107694
ENSG00000268592	5.6162748469456475e-12	4.386509715719652
ENSG00000102409	5.738809165721862e-12	8.677079206512195
ENSG00000169255	5.754309201882608e-12	6.579257196205681
ENSG00000205339	5.895670738064432e-12	8.917046270454989
ENSG00000257261	5.895670738064432e-12	7.805781883166635
ENSG00000168807	5.895670738064432e-12	8.301301557493572
ENSG00000243224	6.056736976871185e-12	6.479897099455201
ENSG00000227373	6.056736976871185e-12	5.469207075463798
ENSG00000183128	6.056736976871185e-12	4.5762608427506875
ENSG00000242615	6.22211828161914e-12	5.441160081359692
ENSG00000235501	6.22211828161914e-12	5.842002937448728
ENSG00000116918	6.34051318060372e-12	8.713132832294786
ENSG00000273301	6.374744366380463e-12	6.32972217613277
ENSG00000253390	6.391927887446651e-12	6.086217304106478
ENSG00000259362	6.513491525780006e-12	4.285775766633111
ENSG00000106993	6.513491525780006e-12	8.6629200787407
ENSG00000053918	6.531041896751617e-12	8.545730550321194
ENSG00000232573	6.531041896751617e-12	8.48082182821166
ENSG00000137767	6.69109738184897e-12	8.655800859664987
ENSG00000187479	6.69109738184897e-12	8.233632205771563
ENSG00000163875	6.691097381849018e-12	8.77452160005643
ENSG00000134508	6.709117122079469e-12	8.48186859605068
ENSG00000156738	6.709117122079469e-12	7.843272050232094
ENSG00000008086	6.8549993248226746e-12	7.9887427978526775
ENSG00000213621	6.854999324822723e-12	5.234544812807385
ENSG00000255910	6.873452000547722e-12	3.4259924168977434
ENSG00000151553	7.041734067044311e-12	8.771996016896516
ENSG00000223802	7.060679741320238e-12	3.594411385567693
ENSG00000236206	7.079675419572777e-12	4.145997717149918
ENSG00000164967	7.214056182976049e-12	8.712930265418295
ENSG00000180332	7.214056182976049e-12	3.482510178588391
ENSG00000143554	7.2334565761861485e-12	8.751712041237289
ENSG00000204104	7.2334565761861485e-12	8.414891821185254
ENSG00000073150	7.25290814911101e-12	6.130271257403282
ENSG00000040487	7.410379148224065e-12	8.372740261243822
ENSG00000223725	7.430297332225056e-12	5.371223549289135
ENSG00000235052	7.6119406444698e-12	5.268977068873987
ENSG00000160789	7.797938006533207e-12	8.921103065586836
ENSG00000105287	7.967006827246845e-12	8.921103065586836
ENSG00000134109	7.98839163463583e-12	8.933273450982373
ENSG00000229727	7.98839163463583e-12	5.33694343122956
ENSG00000139187	8.009832746121165e-12	6.330894511373144
ENSG00000166104	8.009832746121223e-12	5.676236399366691
ENSG00000164056	8.63364320095378e-12	8.020630723234659
ENSG00000272264	8.63364320095378e-12	6.740337191999246
ENSG00000138629	8.633643200953841e-12	8.85466313150537
ENSG00000249258	8.679981276025128e-12	2.6941754796697577
ENSG00000272663	8.679981276025128e-12	5.148080021936606
ENSG00000070886	8.84409372309179e-12	5.839084791544159
ENSG00000255224	8.84409372309179e-12	6.483578403986158
ENSG00000116791	8.84409372309179e-12	8.735484860709903
ENSG00000095585	8.867785442603639e-12	8.82067755847867
ENSG00000078369	8.867785442603639e-12	8.900819089927607
ENSG00000099814	8.891539410858359e-12	8.739004815057795
ENSG00000159788	9.083831424586817e-12	8.245218919579283
ENSG00000223387	9.531525178360228e-12	4.3031371712599125
ENSG00000069712	9.531525178360228e-12	7.083465244586731
ENSG00000105698	9.531525178360228e-12	8.884591909400223
ENSG00000090238	9.531525178360228e-12	8.822208770450603
ENSG00000219626	9.557021773293083e-12	7.708301444199152
ENSG00000139116	9.582585259331832e-12	8.747655246105444
ENSG00000174255	9.789521948329457e-12	3.911955466082897
ENSG00000167797	9.789521948329457e-12	8.868364728872839
ENSG00000156650	9.815695242603641e-12	8.812563968214976
ENSG00000102057	1.0054364481415713e-11	7.567478073072941
ENSG00000164142	1.0081232060329752e-11	7.7909357443857346
ENSG00000021826	1.0081232060329752e-11	7.949394586360898
ENSG00000179029	1.0271286824795666e-11	8.590892137555453
ENSG00000073584	1.0298722792742508e-11	8.727371270446213
ENSG00000267623	1.032623063234794e-11	4.969953739674703
ENSG00000095059	1.032623063234794e-11	8.842492746109832
ENSG00000126107	1.0353810528040257e-11	8.800393582819439
ENSG00000186272	1.0548902957802918e-11	8.245298229959216
ENSG00000131153	1.0605302773915387e-11	7.98548625756674
ENSG00000248866	1.083387430788488e-11	7.7117037078976605
ENSG00000226957	1.083387430788488e-11	2.8704933222501063
ENSG00000129691	1.0891767909013931e-11	8.655343329260965
ENSG00000241743	1.106727519314799e-11	1.886231358571876
ENSG00000267768	1.1096794821617135e-11	2.9072036294716597
ENSG00000116857	1.1126391664513376e-11	8.80291916597935
ENSG00000147853	1.1396270705823662e-11	8.872421524004686
ENSG00000132589	1.1426650655817057e-11	8.852137548345457
ENSG00000248300	1.164154543370136e-11	2.4134283855347793
ENSG00000182179	1.1672566450282898e-11	8.912989475323146
ENSG00000251478	1.1672566450282898e-11	2.8277135220915643
ENSG00000259562	1.1703668526019193e-11	7.533781397030337
ENSG00000103148	1.1734851868370688e-11	8.677616047296151
ENSG00000222222	1.1734851868370688e-11	4.121501827663875
ENSG00000158089	1.1734851868370688e-11	6.015866786173527
ENSG00000168028	1.1987269272489082e-11	8.941387041246065
ENSG00000169016	1.2019193436186753e-11	8.65480648847701
ENSG00000184939	1.2245008920814418e-11	8.514270560454404
ENSG00000226029	1.2277606045204948e-11	6.291449168485184
ENSG00000270681	1.2310288260541657e-11	7.180907303284773
ENSG00000176834	1.2641838546801392e-11	7.018503790979965
ENSG00000106948	1.2675471241042041e-11	8.84808075321361
ENSG00000155495	1.2947710253368269e-11	8.60509809613081
ENSG00000203705	1.2947710253368452e-11	8.689328902287668
ENSG00000101412	1.2982140704210834e-11	8.554635944896372
ENSG00000271734	1.322568045191994e-11	4.082685869429516
ENSG00000068438	1.3260835557887544e-11	8.824734353610515
ENSG00000123595	1.3260835557887544e-11	8.765413638604759
ENSG00000035403	1.3260835557887544e-11	8.54626739110515
ENSG00000225938	1.3296082289484506e-11	2.700718470326618
ENSG00000156170	1.3617464809885321e-11	8.653275276505076
ENSG00000197557	1.3617464809885321e-11	8.211312656932519
ENSG00000212802	1.3617464809885321e-11	7.890045503745758
ENSG00000178026	1.3617464809885321e-11	7.290259101355551
ENSG00000147799	1.3946460909322474e-11	7.5709585214219555
ENSG00000241352	1.3946460909322474e-11	5.534488323421685
ENSG00000167619	1.3946460909322474e-11	6.380540730256654
ENSG00000032389	1.3983493636667377e-11	8.639573679137603
ENSG00000271430	1.3983493636667377e-11	8.401137827166743
ENSG00000227895	1.3983493636667377e-11	5.304944393143837
ENSG00000205143	1.3983493636667377e-11	5.169435367321791
ENSG00000147485	1.3983493636667377e-11	7.283674289870838
ENSG00000258451	1.4020622779711747e-11	2.2114013638114627
ENSG00000186470	1.4283247147441458e-11	8.896762294795762
ENSG00000162616	1.4283247147441458e-11	8.516593576737826
ENSG00000130244	1.4283247147441661e-11	8.619289703478376
ENSG00000150625	1.4628004086301818e-11	6.411462056174665
ENSG00000125648	1.4666810412426867e-11	8.858719926637214
ENSG00000171241	1.546447920256294e-11	8.459261604108029
ENSG00000170426	1.575359036347858e-11	3.3252651479814657
ENSG00000182749	1.5795322196328844e-11	8.010957553389646
ENSG00000139160	1.5795322196328844e-11	7.880256097131859
ENSG00000140839	1.5837162410540214e-11	7.112012311042717
ENSG00000089280	1.5837162410540214e-11	8.921103065586836
ENSG00000136810	1.6218647204283427e-11	8.912989475323146
ENSG00000102921	1.6261586504959257e-11	8.835373527034116
ENSG00000125743	1.6565298154189927e-11	8.860251138609149
ENSG00000205659	1.6653089652646642e-11	8.670039297816416
ENSG00000226856	1.6653089652646642e-11	5.383117334657832
ENSG00000258449	1.6653089652646642e-11	5.2874034394450025
ENSG00000231419	1.6653089652646878e-11	3.5209740492868424
ENSG00000116584	1.7008839949990376e-11	8.921103065586836
ENSG00000237292	1.7008839949990376e-11	4.22029157181093
ENSG00000135502	1.7053829289288265e-11	6.027432226556713
ENSG00000151012	1.7053829289288265e-11	8.61755592462995
ENSG00000146094	1.746401868853545e-11	8.921103065586836
ENSG00000169230	1.746401868853545e-11	8.790748780583813
ENSG00000101945	1.751018803339309e-11	8.099834392113344
ENSG00000206077	1.7556477032286207e-11	7.882567981720923
ENSG00000119737	1.7883875936949294e-11	7.271097316841828
ENSG00000006788	1.7883875936949294e-11	3.4909794024032816
ENSG00000162373	1.793113316203556e-11	6.561961246094361
ENSG00000160972	1.7978512801030253e-11	8.333166681113342
ENSG00000069275	1.7978512801030253e-11	8.870890312032751
ENSG00000083067	1.8361994231987064e-11	6.72480495742881
ENSG00000164236	1.841048965999208e-11	5.143103831960977
ENSG00000179632	1.841048965999208e-11	8.797867999659527
ENSG00000174485	1.841048965999221e-11	8.829785519930336
ENSG00000241644	1.841048965999221e-11	6.432244748815811
ENSG00000260177	1.8459110641453627e-11	3.0331572260587953
ENSG00000080031	1.8802999841176917e-11	4.286953606250429
ENSG00000173442	1.880299984117705e-11	8.921103065586836
ENSG00000164989	1.9305188469758226e-11	7.257208865984978
ENSG00000233791	1.9356124606070482e-11	6.792181582490733
ENSG00000188878	1.9356124606070482e-11	8.083738918616937
ENSG00000225855	1.9356124606070482e-11	8.264790401306959
ENSG00000198795	1.940719247934395e-11	5.03625389103033
ENSG00000146904	1.9768384351098828e-11	5.4018880665893345
ENSG00000102387	1.9820518198089585e-11	6.143156944066665
ENSG00000272476	1.9820518198089867e-11	7.268629361333939
ENSG00000132688	1.987278681404016e-11	7.971604682172967
ENSG00000180815	1.992519054002102e-11	5.209441479830227
ENSG00000235269	2.029582853041285e-11	3.4145387907205054
ENSG00000162139	2.029582853041285e-11	8.822208770450603
ENSG00000130433	2.0349325516879736e-11	5.848510574699798
ENSG00000233220	2.0349325516879736e-11	5.079920739847079
ENSG00000162840	2.0782306728294778e-11	4.5782237413931375
ENSG00000147324	2.0782306728294852e-11	7.424615351646424
ENSG00000108984	2.0837060334289475e-11	8.421219235949481
ENSG00000116990	2.0837060334289475e-11	7.483328031176512
ENSG00000100221	2.0837060334289475e-11	8.830322360714293
ENSG00000179222	2.089195533588335e-11	8.900819089927607
ENSG00000141401	2.089195533588335e-11	8.29344293075741
ENSG00000115539	2.1336248671148877e-11	8.607119318082837
ENSG00000101746	2.139243242517561e-11	7.876071933536774
ENSG00000169679	2.139243242517561e-11	8.661925707552724
ENSG00000272864	2.184715371485968e-11	3.573685443770466
ENSG00000176108	2.190465582678847e-11	8.07735910720167
ENSG00000120370	2.2428895301885997e-11	8.656337700448944
ENSG00000214050	2.2487897787124184e-11	8.39861224400683
ENSG00000231738	2.3025812208382674e-11	5.322632957079626
ENSG00000237595	2.3025812208382674e-11	6.4128672901676005
ENSG00000137177	2.308635337028398e-11	7.565899356061998
ENSG00000166682	2.3514531915749467e-11	7.187918509524971
ENSG00000173451	2.3514531915749467e-11	8.433926462128975
ENSG00000174446	2.3576332238611502e-11	8.719257680182523
ENSG00000197471	2.357633223861167e-11	8.874947107164598
ENSG00000257743	2.3638291747992678e-11	5.519620651486344
ENSG00000144485	2.3638291747992678e-11	7.767956433112369
ENSG00000245017	2.4203157278358504e-11	6.114401440378963
ENSG00000169330	2.4781246196143806e-11	8.563823216727977
ENSG00000239552	2.4846307647801767e-11	3.217656353078802
ENSG00000160766	2.5372861368235178e-11	8.110534412722409
ENSG00000168032	2.5372861368235178e-11	5.220964724573586
ENSG00000107863	2.5372861368235178e-11	8.852137548345457
ENSG00000072501	2.5439444725489352e-11	8.86277672176906
ENSG00000177600	2.5439444725489352e-11	8.933273450982373
ENSG00000213516	2.5439444725489352e-11	8.566348799887887
ENSG00000146677	2.6046452530901326e-11	7.921604721067449
ENSG00000231084	2.6046452530901326e-11	6.963474181371181
ENSG00000141556	2.611476777755847e-11	8.762351214660892
ENSG00000117153	2.611476777755847e-11	8.790748780583813
ENSG00000163346	2.6597915975471448e-11	8.907401468219364
ENSG00000178607	2.6737560006795098e-11	8.933273450982373
ENSG00000204387	2.6737560006795098e-11	8.896762294795762
ENSG00000213339	2.6737560006795098e-11	8.88306069742829
ENSG00000187535	2.6807651212212627e-11	8.60053693979108
ENSG00000135404	2.7374901244724554e-11	8.933273450982373
ENSG00000155592	2.7446629397127084e-11	8.100828763301323
ENSG00000262703	2.7446629397127084e-11	3.717983324397724
ENSG00000231500	2.8100526493353128e-11	8.945443836377912
ENSG00000273056	2.8769683261262973e-11	5.46940649715543
ENSG00000117697	2.8769683261262973e-11	8.679147259268085
ENSG00000183444	2.8769683261262973e-11	7.960726336641086
ENSG00000101811	2.8844991026293635e-11	8.375397551434709
ENSG00000246523	2.8844991026293635e-11	4.663642581630112
ENSG00000166143	2.8844991026293942e-11	6.641562874585885
ENSG00000204186	2.945444806407474e-11	8.803456006763307
ENSG00000147144	2.95315118949317e-11	8.519656000681694
ENSG00000243452	2.95315118949317e-11	8.6862664783438
ENSG00000260855	3.023403698693688e-11	4.3007288206591765
ENSG00000225721	3.031309902104769e-11	3.9866119938850177
ENSG00000109466	3.031309902104769e-11	8.55231292861295
ENSG00000138780	3.095293126344846e-11	8.456938587824608
ENSG00000197858	3.103383497572617e-11	8.892705499663915
ENSG00000111452	3.103383497572617e-11	7.040334910196346
ENSG00000231711	3.111494589236718e-11	7.403680956520545
ENSG00000273032	3.111494589236718e-11	7.232839484459491
ENSG00000143222	3.1771355168995084e-11	8.876478319136533
ENSG00000236078	3.1771355168995084e-11	5.036154532875832
ENSG00000140577	3.1771355168995084e-11	8.767402380980716
ENSG00000269970	3.1854354447631733e-11	2.8367874414396876
ENSG00000156140	3.193756618144509e-11	4.142031185867343
ENSG00000178722	3.244132803635701e-11	5.386564095361932
ENSG00000146276	3.252604193054912e-11	5.712951649106506
ENSG00000234498	3.261097257398718e-11	6.330867304366183
ENSG00000221817	3.3298286096225995e-11	8.438185824137312
ENSG00000147437	3.3472320267438876e-11	6.252485089383614
ENSG00000124116	3.4177413420501805e-11	3.840342405940547
ENSG00000271086	3.4177413420501805e-11	4.613321105530734
ENSG00000140297	3.426656693888936e-11	6.133840820885649
ENSG00000137747	3.435594831613907e-11	5.612170203429993
ENSG00000186275	3.581750844398225e-11	8.21424337384541
ENSG00000155846	3.5910851755299304e-11	8.767939221764673
ENSG00000213625	3.591085175529956e-11	8.876478319136533
ENSG00000136021	3.6004433398542707e-11	8.907401468219364
ENSG00000169071	3.6004433398542707e-11	8.450121163080286
ENSG00000185133	3.6004433398542707e-11	6.711114514406657
ENSG00000261827	3.6857491851111195e-11	7.87420499377688
ENSG00000164904	3.695348980306585e-11	8.424615933800816
ENSG00000226828	3.695348980306585e-11	2.827844005317039
ENSG00000253766	3.763236876110106e-11	2.4953637741229207
ENSG00000157873	3.782856837365272e-11	8.870890312032751
ENSG00000117519	3.7927043649001964e-11	8.024822211634733
ENSG00000137877	3.852319134953698e-11	8.320054321180866
ENSG00000248280	3.862343785917884e-11	6.629131674824977
ENSG00000147121	3.872393993358613e-11	8.30828906953831
ENSG00000153291	3.872393993358613e-11	7.004342562709337
ENSG00000235776	3.964006471225949e-11	6.2043500985826965
ENSG00000151414	3.964006471226005e-11	8.82320314163858
ENSG00000124422	3.964006471226005e-11	8.908932680191299
ENSG00000234361	3.9743157751930205e-11	2.2658749395279796
ENSG00000064692	3.9743157751930205e-11	4.804024050178699
ENSG00000117593	4.057741313126644e-11	8.741072867813685
ENSG00000228903	4.068289384170506e-11	8.548792974265062
ENSG00000272667	4.068289384170535e-11	6.623930870939839
ENSG00000149926	4.078864316541689e-11	5.105421224073441
ENSG00000122026	4.164438848403837e-11	8.929216655850528
ENSG00000006704	4.1752585639008595e-11	5.92077413674186
ENSG00000140876	4.374789525332971e-11	5.9496878480344355
ENSG00000235213	4.3861443502283723e-11	3.2436987738496796
ENSG00000125818	4.3861443502283723e-11	8.830322360714293
ENSG00000185615	4.3861443502283723e-11	5.50097740723377
ENSG00000231028	4.4896455630421186e-11	5.556670833226928
ENSG00000143303	4.5012923369843996e-11	8.781640819132145
ENSG00000226200	4.7160671100786557e-11	8.250217689248066
ENSG00000225806	4.728288956550428e-11	6.095924451446189
ENSG00000266208	4.728288956550428e-11	6.309890034328323
ENSG00000100626	4.814714893518843e-11	4.800786713183947
ENSG00000165661	4.839690958687217e-11	8.88864870453207
ENSG00000164932	4.852226538822842e-11	8.670039297816416
ENSG00000120327	4.9536627521429425e-11	7.798409154443883
ENSG00000130511	4.966487419319581e-11	8.695374439795467
ENSG00000128000	5.05717519580504e-11	8.809501544271107
ENSG00000179051	5.070262296943971e-11	8.830322360714293
ENSG00000101194	5.070262296943971e-11	8.903344673087517
ENSG00000005108	5.070262296944043e-11	6.783118364597961
ENSG00000231007	5.083382569444129e-11	6.242147582837332
ENSG00000213967	5.176160208434919e-11	6.089937070545878
ENSG00000165359	5.189548829279849e-11	8.818151975318758
ENSG00000184634	5.2029713688616644e-11	8.872421524004686
ENSG00000236133	5.297885956459053e-11	4.216312232027021
ENSG00000143156	5.3253145038584037e-11	7.959581795227658
ENSG00000149657	5.3253145038584037e-11	8.735484860709903
ENSG00000003393	5.3253145038584037e-11	8.693843227823535
ENSG00000183291	5.3390808872813973e-11	8.917046270454989
ENSG00000238061	5.3390808872813973e-11	6.048380345943534
ENSG00000137634	5.352882125258525e-11	8.751175200453332
ENSG00000163817	5.464557194669669e-11	5.252199924773948
ENSG00000260063	5.464557194669669e-11	6.2359819025242995
ENSG00000171365	5.478676032919253e-11	8.075009177189354
ENSG00000147454	5.5929203708166363e-11	8.668508085844481
ENSG00000159346	5.607363954666185e-11	8.903344673087517
ENSG00000232633	5.7242353488573785e-11	4.979308038916382
ENSG00000233912	5.7242353488573785e-11	8.14280467009516
ENSG00000259768	5.739010980546588e-11	5.176386013742665
ENSG00000185621	5.739010980546588e-11	8.568337542263844
ENSG00000044446	5.768674391940729e-11	8.736479231897881
ENSG00000126945	5.873683629550426e-11	8.844023958081767
ENSG00000115159	5.873683629550426e-11	8.732959277549993
ENSG00000268041	6.011449880174116e-11	7.625035297693348
ENSG00000104447	6.042491679930427e-11	6.9117799030052565
ENSG00000143401	6.168236335282748e-11	8.856194343477304
ENSG00000072422	6.18413349262087e-11	7.292838730171356
ENSG00000141665	6.18413349262087e-11	5.636840109353899
ENSG00000272562	6.312763509028794e-11	5.352300249881305
ENSG00000273314	6.32902535385605e-11	6.733079209700876
ENSG00000144847	6.329025353856095e-11	8.550546670188455
ENSG00000135632	6.460605450349644e-11	8.734948019925948
ENSG00000089159	6.477240160502834e-11	8.684735266371863
ENSG00000165175	6.493916812679073e-11	8.55190779485997
ENSG00000260093	6.493916812679073e-11	3.528156126456151
ENSG00000120913	6.49391681267912e-11	7.991112644939962
ENSG00000143793	6.628852405139967e-11	8.487941047287375
ENSG00000214097	6.645911219194282e-11	5.102524717589558
ENSG00000227252	6.645911219194282e-11	5.734769437302715
ENSG00000100991	6.663013020694775e-11	8.856194343477304
ENSG00000213965	6.8013877461546e-11	8.499574591898956
ENSG00000139722	6.801387746154672e-11	8.925159860718681
ENSG00000089248	6.818881232275964e-11	8.921103065586836
ENSG00000123836	6.818881232275964e-11	8.812563968214976
ENSG00000140443	6.960424367463084e-11	8.518714026144757
ENSG00000137337	7.123100760927378e-11	8.824734353610515
ENSG00000172053	7.141404112706512e-11	8.899287877955674
ENSG00000272143	7.141404112706512e-11	5.177583737049909
ENSG00000163382	7.159753516325011e-11	8.876478319136533
ENSG00000204536	7.28949834452812e-11	8.67157050978835
ENSG00000163519	7.308220264515711e-11	8.073932078274067
ENSG00000234174	7.308220264515789e-11	4.621677750224479
ENSG00000096093	7.308220264515789e-11	8.657868912420879
ENSG00000166484	7.308220264515789e-11	8.41078262940237
ENSG00000101199	7.308220264515789e-11	8.908932680191299
ENSG00000261645	7.32698926587171e-11	7.408682370885255
ENSG00000112218	7.32698926587171e-11	8.168192208725252
ENSG00000213262	7.32698926587171e-11	8.093252013821587
ENSG00000130939	7.345805464365778e-11	8.826265565582448
ENSG00000228160	7.459700313435909e-11	2.374378956579922
ENSG00000181852	7.498048133673672e-11	8.753700783613242
ENSG00000149485	7.517294362120783e-11	8.083556268815414
ENSG00000164032	7.673015538411473e-11	8.904875885059452
ENSG00000063245	7.673015538411473e-11	8.82879114874236
ENSG00000171827	7.692701402011424e-11	5.788736684792501
ENSG00000185339	7.712436715926112e-11	8.738547284653775
ENSG00000198393	7.851978760979737e-11	5.761325585003841
ENSG00000143412	7.872114074271043e-11	8.192225619337757
ENSG00000236914	8.055621775329266e-11	5.495585569323595
ENSG00000250132	8.076268248215536e-11	6.8110717357042745
ENSG00000155903	8.076268248215536e-11	8.846549541241677
ENSG00000105429	8.28560351104515e-11	8.845018329269742
ENSG00000143437	8.435289624053545e-11	8.755768836369135
ENSG00000151640	8.4785412098784e-11	5.503494475865082
ENSG00000110492	8.500248350589968e-11	8.86277672176906
ENSG00000130751	8.500248350589968e-11	7.403991201386358
ENSG00000118181	8.500248350589968e-11	8.93733024611422
ENSG00000196081	8.631638463764014e-11	6.601432900914045
ENSG00000179195	8.653729279301572e-11	8.892705499663915
ENSG00000150477	8.653729279301572e-11	8.090321296908694
ENSG00000196172	8.675875443965886e-11	7.079766217225297
ENSG00000250362	8.675875443965886e-11	6.293993356849445
ENSG00000137563	8.675875443965886e-11	8.819146346506736
ENSG00000150433	8.855053667230848e-11	8.68879206150371
ENSG00000187091	8.877704114014656e-11	8.548792974265062
ENSG00000198276	8.877704114014656e-11	8.80291916597935
ENSG00000248564	8.877704114014656e-11	3.1219721381475902
ENSG00000157514	8.877704114014656e-11	8.945443836377912
ENSG00000108405	8.900411280363276e-11	8.915515058483056
ENSG00000165804	8.923175305128057e-11	8.238839108164015
ENSG00000177380	9.060961298051226e-11	8.71466404426672
ENSG00000260296	9.107351178270191e-11	7.330240613047042
ENSG00000198814	9.130633232102113e-11	8.139487282623758
ENSG00000145194	9.342810832363488e-11	8.469108973220145
ENSG00000166401	9.342810832363522e-11	7.9919512800553125
ENSG00000168268	9.342810832363522e-11	8.904875885059452
ENSG00000167283	9.535460103354637e-11	8.908932680191299
ENSG00000267390	9.535460103354637e-11	6.911914939066527
ENSG00000267394	9.559813022092444e-11	4.499584021563358
ENSG00000165675	9.781746992579035e-11	8.599542568603102
ENSG00000108774	9.781746992579035e-11	8.516796143614316
ENSG00000139537	9.781746992579035e-11	7.627001354955185
ENSG00000105523	9.781746992579035e-11	4.169957033566903
ENSG00000101049	9.806715487968917e-11	6.410093080387769
ENSG00000255527	9.806715487968987e-11	4.144843200069983
ENSG00000241556	1.0008722258257315e-10	6.3819465289666395
ENSG00000249198	1.0240850705724584e-10	2.2179307035502447
ENSG00000155130	1.0266965794800666e-10	8.917046270454989
ENSG00000181444	1.0266965794800666e-10	7.963926033463107
ENSG00000272970	1.0293146070781075e-10	4.4131044321693
ENSG00000196268	1.0478246643766076e-10	8.475535615439274
ENSG00000254754	1.0504954172605073e-10	2.6646670623516058
ENSG00000105220	1.0504954172605073e-10	8.904875885059452
ENSG00000167747	1.0531728333480944e-10	8.765413638604759
ENSG00000271396	1.0748339953706069e-10	4.481653795662518
ENSG00000087077	1.0775721161427047e-10	8.713132832294786
ENSG00000234222	1.0775721161427047e-10	6.826918263014612
ENSG00000122335	1.0803170643564854e-10	8.119123996584594
ENSG00000136715	1.0830688566513937e-10	8.724845687286303
ENSG00000174521	1.1025244430336064e-10	6.007702499615026
ENSG00000123130	1.1025244430336103e-10	8.667513714656502
ENSG00000134318	1.1053315917652978e-10	8.782635190320123
ENSG00000260810	1.1053315917652978e-10	4.35608992163948
ENSG00000262155	1.1053315917652978e-10	4.6289352016955405
ENSG00000078674	1.1053315917652978e-10	8.870890312032751
ENSG00000153347	1.1053315917652978e-10	5.549396359115397
ENSG00000214389	1.1309127868481846e-10	8.208839470423644
ENSG00000177084	1.1337906635063799e-10	8.771996016896516
ENSG00000178761	1.1541374800643814e-10	8.872421524004686
ENSG00000213160	1.1570731904449931e-10	6.813996205404847
ENSG00000272071	1.183825614074766e-10	3.353907722684364
ENSG00000164039	1.1868352158513628e-10	8.05893216688742
ENSG00000105185	1.189852305975642e-10	8.858719926637214
ENSG00000176428	1.214260801706314e-10	6.954817155010852
ENSG00000171649	1.214260801706323e-10	7.734311034686506
ENSG00000119608	1.2454614052025198e-10	6.4858353353880025
ENSG00000226237	1.2517950225521938e-10	7.117294295200326
ENSG00000150054	1.2742119098039523e-10	6.71295417784846
ENSG00000135074	1.2742119098039523e-10	8.900819089927607
ENSG00000250889	1.2774462269217572e-10	5.422104204621386
ENSG00000089169	1.2774462269217572e-10	8.133276182524458
ENSG00000100360	1.2774462269217663e-10	8.717726468210587
ENSG00000132781	1.303611643858927e-10	8.5036313870308
ENSG00000236675	1.340447234300747e-10	7.215523262055065
ENSG00000132780	1.3438459968666336e-10	8.879003902296445
ENSG00000263874	1.3644163889350767e-10	7.170736457113353
ENSG00000118217	1.3678746157042194e-10	8.908932680191299
ENSG00000131373	1.3713414199283809e-10	8.670039297816416
ENSG00000198286	1.3713414199283858e-10	8.073826590352676
ENSG00000177189	1.410048359320797e-10	8.818151975318758
ENSG00000173166	1.4352345799406315e-10	7.802131675668262
ENSG00000243517	1.4352345799406315e-10	7.033506784867791
ENSG00000177971	1.438868362272411e-10	8.784166402292056
ENSG00000129562	1.4682645553121852e-10	8.892705499663915
ENSG00000115524	1.4719801508580287e-10	8.933273450982373
ENSG00000077235	1.4719801508580287e-10	8.838435950977985
ENSG00000255991	1.4757049471098754e-10	2.6580663587088655
ENSG00000225697	1.4757049471098754e-10	8.788223197423902
ENSG00000117500	1.4794389663287962e-10	8.925159860718681
ENSG00000206549	1.5020380172074134e-10	6.405379500478917
ENSG00000105656	1.540455967452869e-10	8.807512801895154
ENSG00000137806	1.5443502344391187e-10	8.769470433736606
ENSG00000113328	1.5443502344391187e-10	8.868364728872839
ENSG00000228510	1.5443502344391187e-10	5.04708394122715
ENSG00000157404	1.5443502344391187e-10	8.741530398217707
ENSG00000143537	1.548254134194015e-10	8.781103978348188
ENSG00000250220	1.548254134194015e-10	5.768884485745568
ENSG00000269071	1.5521676899977519e-10	5.08036619475069
ENSG00000235169	1.5798349170850735e-10	7.210049507869125
ENSG00000188266	1.5878280829278935e-10	8.005049288759997
ENSG00000185436	1.5878280829278992e-10	8.782635190320123
ENSG00000261949	1.6161170163253014e-10	2.902011078402008
ENSG00000138279	1.6201983404983812e-10	8.876478319136533
ENSG00000197265	1.6242897492711708e-10	8.680141630456063
ENSG00000122705	1.6242897492711708e-10	8.846549541241677
ENSG00000228714	1.6242897492711708e-10	5.271086985823795
ENSG00000184305	1.657386998473698e-10	8.034312403527162
ENSG00000073417	1.6573869984737097e-10	8.650749693345164
ENSG00000232912	1.6615702710601384e-10	6.068529057937439
ENSG00000210196	1.6615702710601384e-10	8.840961534137898
ENSG00000183150	1.6657638742882335e-10	7.049064298545946
ENSG00000205791	1.6657638742882335e-10	6.3857996017236855
ENSG00000139626	1.6657638742882335e-10	8.933273450982373
ENSG00000229466	1.6954104558574452e-10	3.057358959538066
ENSG00000184575	1.6954104558574452e-10	8.903344673087517
ENSG00000158113	1.699687606419126e-10	4.747112855414207
ENSG00000261373	1.7039753140592752e-10	8.29897854121015
ENSG00000163517	1.7386600973905223e-10	7.82106708915708
ENSG00000149124	1.7386600973905223e-10	3.321471452082787
ENSG00000102001	1.7430439714914406e-10	7.34634453707787
ENSG00000220583	1.7474386599460692e-10	6.72326227651387
ENSG00000270638	1.747438659946088e-10	4.487996568956557
ENSG00000072506	1.747438659946088e-10	8.787686356639945
ENSG00000128408	1.7518441888157698e-10	5.773657098704113
ENSG00000178715	1.778506477919558e-10	6.71129507753417
ENSG00000117407	1.778506477919558e-10	8.239173382071481
ENSG00000116761	1.7829886245744424e-10	8.419433060450016
ENSG00000196867	1.7829886245744424e-10	5.719970572128748
ENSG00000173085	1.8238284522615325e-10	8.374729003619779
ENSG00000137720	1.823828452261552e-10	8.793274363743723
ENSG00000223552	1.823828452261552e-10	4.766777189865808
ENSG00000171530	1.823828452261552e-10	8.819683187290691
ENSG00000182518	1.8284223154674332e-10	8.041965578699592
ENSG00000112031	1.8284223154674332e-10	8.540934347528902
ENSG00000068745	1.8284223154674332e-10	8.835373527034116
ENSG00000183283	1.8330274988028564e-10	8.917046270454989
ENSG00000123684	1.8749880719632924e-10	8.41889621966606
ENSG00000230280	1.8749880719632924e-10	5.887009634661042
ENSG00000273384	1.8749880719632924e-10	4.306088136661332
ENSG00000219565	1.8797079659089202e-10	6.344640082600237
ENSG00000269148	1.9034823470563753e-10	6.11262806178631
ENSG00000175602	1.9082724022170024e-10	8.834379155846138
ENSG00000117625	1.9130742495449076e-10	8.832847943874205
ENSG00000103275	1.9227134341961573e-10	8.730151817133658
ENSG00000238063	1.9275508284327662e-10	5.232324147945534
ENSG00000232860	1.9617475635550383e-10	6.935100036749817
ENSG00000011451	1.9617475635550383e-10	8.858719926637214
ENSG00000172348	1.971626595267888e-10	5.29338974233677
ENSG00000099800	2.0065879761758228e-10	8.75676320755711
ENSG00000140105	2.006587976175837e-10	8.925159860718681
ENSG00000238961	2.0116317111295532e-10	4.454392235790201
ENSG00000132646	2.0116317111295532e-10	8.815626392158844
ENSG00000158062	2.0116317111295532e-10	8.683204054399932
ENSG00000203801	2.016687847910923e-10	6.227979386413341
ENSG00000108468	2.0166878479109376e-10	8.707544825191007
ENSG00000135775	2.0524305673434211e-10	8.808507173083129
ENSG00000188613	2.0524305673434211e-10	8.180022754366146
ENSG00000223797	2.0575869969023365e-10	7.582880634866572
ENSG00000143374	2.0575869969023365e-10	8.702493658871182
ENSG00000166046	2.062756098882652e-10	8.66391444992868
ENSG00000174885	2.062756098882652e-10	7.504487568340042
ENSG00000002834	2.067937903703373e-10	8.880535114268378
ENSG00000267687	2.1045687871659053e-10	2.946672761367573
ENSG00000235119	2.1098533183707707e-10	3.253873794009044
ENSG00000124635	2.1151508294101954e-10	8.611176113214682
ENSG00000140521	2.1525994668665697e-10	8.812563968214976
ENSG00000258546	2.1525994668665852e-10	6.072775722793638
ENSG00000146463	2.158001943699093e-10	8.787228826235923
ENSG00000233048	2.158001943699093e-10	3.4738913309844204
ENSG00000167978	2.158001943699093e-10	8.945443836377912
ENSG00000272677	2.158001943699093e-10	6.095579142108295
ENSG00000226386	2.158001943699093e-10	4.5785283578883575
ENSG00000094916	2.158001943699093e-10	8.816620763346823
ENSG00000185386	2.158001943699093e-10	8.634522512817782
ENSG00000269934	2.163417683246533e-10	4.86159637986437
ENSG00000244247	2.1634176832465486e-10	3.6879005691909885
ENSG00000104131	2.2072248889869198e-10	8.88864870453207
ENSG00000225135	2.2072248889869353e-10	6.737530761048412
ENSG00000128915	2.2127614329135585e-10	8.85466313150537
ENSG00000184992	2.2183115609181808e-10	8.677158516892128
ENSG00000103740	2.2632055338678818e-10	5.800651713733168
ENSG00000266258	2.263205533867906e-10	2.637365130346649
ENSG00000010810	2.263205533867906e-10	8.387611882946869
ENSG00000146374	2.3205742213461857e-10	4.642422322115093
ENSG00000143590	2.3205742213462023e-10	5.846893607845746
ENSG00000222808	2.3263887190132082e-10	5.953300588465721
ENSG00000272009	2.3674911108806655e-10	7.162136968836252
ENSG00000166455	2.3734205658809096e-10	5.800105134724495
ENSG00000168843	2.3734205658809096e-10	6.442460780439863
ENSG00000218052	2.3734205658809096e-10	7.884890998004345
ENSG00000140548	2.3734205658809096e-10	8.702493658871182
ENSG00000073060	2.379364545699633e-10	8.746660874917465
ENSG00000128463	2.421382028297249e-10	8.876478319136533
ENSG00000181192	2.4274434643718216e-10	8.818151975318758
ENSG00000147027	2.4396108934153316e-10	4.786049371542606
ENSG00000166987	2.4951065794965857e-10	8.84808075321361
ENSG00000236297	2.4951065794965857e-10	4.793903924030654
ENSG00000157045	2.545471292904443e-10	8.816620763346823
ENSG00000182087	2.5518363752665276e-10	8.933273450982373
ENSG00000153774	2.5518363752665456e-10	8.336484068584742
ENSG00000153064	2.558217023678798e-10	8.798862370847504
ENSG00000143368	2.6033205453972416e-10	8.797867999659527
ENSG00000116652	2.6033205453972416e-10	6.2860137377205145
ENSG00000111726	2.6098270677186964e-10	8.559432147688666
ENSG00000123374	2.6098270677186964e-10	8.477759404267792
ENSG00000127483	2.616349493775564e-10	8.917046270454989
ENSG00000100505	2.662454980430359e-10	5.799677453994821
ENSG00000132846	2.669106010319208e-10	8.625872081770133
ENSG00000145425	2.669106010319208e-10	8.941387041246065
ENSG00000216866	2.669106010319208e-10	5.825107462059117
ENSG00000141985	2.669106010319208e-10	8.807512801895154
ENSG00000253704	2.669106010319227e-10	5.344850683795287
ENSG00000119711	2.675773288765841e-10	8.747655246105444
ENSG00000008869	2.675773288765841e-10	8.864307933740994
ENSG00000196208	2.682456854530663e-10	7.5619099830441305
ENSG00000102081	2.722902464771071e-10	8.79381120452768
ENSG00000185519	2.736516405199162e-10	2.7324604527719916
ENSG00000163995	2.74334831598775e-10	5.362987230972642
ENSG00000179526	2.7986074309567985e-10	8.735484860709906
ENSG00000125691	2.805590900227461e-10	8.941387041246065
ENSG00000085465	2.805590900227461e-10	8.09552263345397
ENSG00000140694	2.805590900227491e-10	8.78010960716021
ENSG00000118960	2.805590900227491e-10	8.578721752159916
ENSG00000138796	2.8125914106234575e-10	8.691317644663624
ENSG00000121851	2.8692138664172345e-10	8.765413638604759
ENSG00000259436	2.8692138664172345e-10	8.073152141844373
ENSG00000257241	2.8692138664172345e-10	3.2214673137959315
ENSG00000143436	2.8692138664172345e-10	8.627940134526023
ENSG00000236719	2.876369585397897e-10	5.634634550539281
ENSG00000049319	2.876369585397897e-10	5.341589156748481
ENSG00000179178	2.876369585397917e-10	7.047076019634533
ENSG00000230124	2.876369585397917e-10	8.168597342478233
ENSG00000247373	2.9342470909722144e-10	7.52386728003939
ENSG00000076685	2.948893491502162e-10	8.709612877946897
ENSG00000251669	3.0007210802131916e-10	7.33343885598857
ENSG00000196924	3.0081973618975146e-10	8.866833516900904
ENSG00000179862	3.0081973618975146e-10	6.591830656939397
ENSG00000136731	3.015691857914892e-10	8.908932680191299
ENSG00000104687	3.015691857914892e-10	8.751712041237289
ENSG00000184905	3.015691857914892e-10	5.006286185907041
ENSG00000176700	3.0686669832753503e-10	8.639573679137603
ENSG00000155974	3.0763087620920976e-10	8.591886508743432
ENSG00000198429	3.0839691487939045e-10	8.290328110162502
ENSG00000104381	3.091648187617114e-10	7.792918920914513
ENSG00000259891	3.091648187617114e-10	6.9368323847914946
ENSG00000261438	3.091648187617114e-10	3.4581478819846687
ENSG00000269165	3.1459274561981395e-10	5.865521324226085
ENSG00000196712	3.1537573168420984e-10	8.824734353610515
ENSG00000272599	3.1537573168420984e-10	5.61830974402276
ENSG00000137814	3.1537573168421206e-10	8.683740895183888
ENSG00000120709	3.161606232372788e-10	8.880535114268378
ENSG00000188559	3.217085993957128e-10	8.596480144659234
ENSG00000231292	3.2979974711451497e-10	7.985962251165236
ENSG00000186814	3.2979974711451497e-10	8.633528141629803
ENSG00000176871	3.31441689914368e-10	8.542210595973303
ENSG00000271334	3.380897638569509e-10	2.83836386914988
ENSG00000116984	3.3892988598039756e-10	8.850606336373524
ENSG00000107537	3.457247512929267e-10	8.52904583938979
ENSG00000105997	3.4658341870047257e-10	5.405476784717202
ENSG00000022277	3.4744417119960515e-10	8.790748780583813
ENSG00000205763	3.5352823786719584e-10	7.149663780027982
ENSG00000104866	3.544058499901035e-10	8.718720839398566
ENSG00000271948	3.5528559209993847e-10	6.9348495431089106
ENSG00000123901	3.552855920999423e-10	6.623299835888024
ENSG00000103160	3.6240081649669204e-10	8.606916751206347
ENSG00000005189	3.632999569681316e-10	7.5880170122597015
ENSG00000143674	3.6420127841513943e-10	8.539148172029437
ENSG00000234891	3.7057203112309056e-10	2.315673216066722
ENSG00000243789	3.7057203112309056e-10	7.1734970867258285
ENSG00000108306	3.7149098727521965e-10	8.289051861718098
ENSG00000132185	3.7241217130815234e-10	8.917046270454989
ENSG00000135093	3.7241217130815234e-10	8.362101087820218
ENSG00000126749	3.8080395613891713e-10	8.57259690427218
ENSG00000120784	3.9034505030536585e-10	6.303702655282821
ENSG00000185662	3.9034505030536724e-10	5.434217511954648
ENSG00000128928	3.9716246485405434e-10	8.864307933740994
ENSG00000131089	3.9716246485405434e-10	8.738010443869817
ENSG00000006015	3.9814583485394495e-10	8.852137548345457
ENSG00000110697	3.981458348539478e-10	8.758294419529046
ENSG00000175548	3.991315850345694e-10	8.170744705614059
ENSG00000116871	4.0811137683574867e-10	8.806975961111196
ENSG00000168216	4.091212402214051e-10	8.86277672176906
ENSG00000026950	4.162590047270762e-10	8.921103065586836
ENSG00000146828	4.162590047270762e-10	8.797867999659527
ENSG00000182986	4.1728857230848154e-10	8.51128744689047
ENSG00000115263	4.1728857230848154e-10	2.305806334825712
ENSG00000099821	4.1728857230848154e-10	8.834379155846138
ENSG00000101444	4.1832062914451143e-10	8.881529485456355
ENSG00000175215	4.183206291445144e-10	8.892705499663915
ENSG00000169188	4.193551811088302e-10	8.518327355586251
ENSG00000013725	4.2772213074913915e-10	7.037363788154935
ENSG00000256248	4.2877940541999163e-10	4.254536679887205
ENSG00000258072	4.2877940541999163e-10	6.299883361048809
ENSG00000089335	4.3625219556644e-10	8.823739982422536
ENSG00000238045	4.3733007658031176e-10	6.3495455371802425
ENSG00000168405	4.3841056078631613e-10	8.896762294795762
ENSG00000181026	4.3841056078631613e-10	8.887117492560137
ENSG00000089041	4.3949365431985017e-10	8.707544825191007
ENSG00000180998	4.482530792880812e-10	6.627706969366988
ENSG00000258056	4.4935993519620926e-10	8.054267671126103
ENSG00000231473	4.4935993519620926e-10	5.773702558658673
ENSG00000236830	4.4935993519620926e-10	4.328016336693719
ENSG00000225518	4.4935993519620926e-10	5.298705370922248
ENSG00000167748	4.50469462565627e-10	3.8698397835282052
ENSG00000198538	4.560573920601286e-10	8.223817316235518
ENSG00000184007	4.583114854237367e-10	8.896762294795762
ENSG00000155761	4.583114854237367e-10	6.633577633246042
ENSG00000270006	4.594426122143009e-10	5.969502703789556
ENSG00000233560	4.6057646761708024e-10	5.094432403097377
ENSG00000231943	4.685903979818535e-10	1.8718136757724795
ENSG00000124783	4.685903979818535e-10	8.912989475323146
ENSG00000179151	4.685903979818535e-10	8.71213846110681
ENSG00000188868	4.697463147565188e-10	7.128514372172599
ENSG00000255183	4.697463147565188e-10	4.983739106458067
ENSG00000245281	4.697463147565188e-10	6.3888823119003515
ENSG00000165124	4.697463147565188e-10	5.276324707350117
ENSG00000179397	4.697463147565188e-10	7.213379792687822
ENSG00000131759	4.709050184845676e-10	8.700962446899247
ENSG00000144893	4.802757686183935e-10	8.012479087547717
ENSG00000134982	4.802757686183935e-10	8.800393582819439
ENSG00000073670	4.814598517958858e-10	6.954773761938528
ENSG00000251603	4.922458027612988e-10	5.673221591858013
ENSG00000085382	4.922458027613006e-10	8.261138739928093
ENSG00000124209	4.922458027613006e-10	8.747655246105444
ENSG00000156802	4.922458027613006e-10	8.68320405439993
ENSG00000038532	4.922458027613006e-10	8.678152888080106
ENSG00000198482	5.007978167729389e-10	8.376391922622688
ENSG00000162620	5.032678071663325e-10	7.745815305460067
ENSG00000254003	5.145309034035531e-10	6.0650436179695095
ENSG00000145063	5.157974631371153e-10	3.117529552605408
ENSG00000000457	5.157974631371153e-10	8.628934505714
ENSG00000168071	5.260402345441322e-10	8.904875885059452
ENSG00000272841	5.273344758031153e-10	6.375001452309855
ENSG00000099385	5.273344758031153e-10	8.019692860664405
ENSG00000149571	5.299323013911863e-10	4.342027991165182
ENSG00000260672	5.378010504499032e-10	4.656301678757103
ENSG00000180530	5.51170096485578e-10	8.32742850378411
ENSG00000197063	5.525247289567109e-10	8.727371270446213
ENSG00000171496	5.525247289567187e-10	3.6929104938333266
ENSG00000270673	5.538826149464255e-10	6.908990122847005
ENSG00000117410	5.538826149464255e-10	8.868364728872839
ENSG00000173744	5.552437620783751e-10	8.825728724798493
ENSG00000125089	5.648637480351478e-10	8.730891224794103
ENSG00000257526	5.788896902931858e-10	3.5359385974365
ENSG00000143740	5.788896902931858e-10	8.750717670049312
ENSG00000115808	5.80310861650081e-10	8.685527070683351
ENSG00000145808	5.918036413188984e-10	4.3348673839314475
ENSG00000090273	5.93255785522226e-10	8.824734353610515
ENSG00000103496	6.064827459934524e-10	8.675090464136238
ENSG00000158813	6.064827459934524e-10	7.429835935574279
ENSG00000155111	6.064827459934524e-10	8.420884962042017
ENSG00000255022	6.064827459934545e-10	3.88076393943214
ENSG00000065183	6.064827459934545e-10	8.78010960716021
ENSG00000189343	6.079700770136797e-10	8.917046270454989
ENSG00000259666	6.079700770136797e-10	3.025401544611718
ENSG00000065970	6.094609721241213e-10	8.661925707552724
ENSG00000231050	6.094609721241213e-10	5.847658526475161
ENSG00000174606	6.215174440151599e-10	8.85466313150537
ENSG00000228643	6.215174440151687e-10	5.16713793263298
ENSG00000240616	6.215174440151687e-10	7.128198226613414
ENSG00000066027	6.369161338512466e-10	8.830322360714293
ENSG00000235159	6.369161338512466e-10	4.726820383206538
ENSG00000204361	6.495029267026511e-10	4.25848976121117
ENSG00000181982	6.495029267026579e-10	8.622352127422245
ENSG00000197497	6.510932645013654e-10	6.187802187532726
ENSG00000213145	6.510932645013654e-10	7.077256451521086
ENSG00000213222	6.526874069759774e-10	6.418840863284419
ENSG00000177606	6.526874069759774e-10	8.941387041246065
ENSG00000197937	6.639536835607711e-10	8.151428187413911
ENSG00000213971	6.639536835607711e-10	7.816407040208641
ENSG00000270012	6.655785847668914e-10	7.645697275178563
ENSG00000204410	6.655785847668914e-10	7.994037796005678
ENSG00000116691	6.688400521763511e-10	8.62541455136611
ENSG00000207279	6.787184294151165e-10	5.717302120521539
ENSG00000253619	6.803786263793715e-10	4.57587052707813
ENSG00000120509	6.803786263793715e-10	8.599005727819145
ENSG00000180881	6.820427909543112e-10	7.993618311024905
ENSG00000198805	6.837109323883301e-10	8.876478319136533
ENSG00000154478	6.955000557647885e-10	2.1704500483326488
ENSG00000196576	6.972003475417558e-10	8.892705499663915
ENSG00000245330	7.144281908204623e-10	5.8496726141364
ENSG00000087128	7.144281908204623e-10	6.752123396241311
ENSG00000229809	7.144281908204623e-10	8.444028794768624
ENSG00000198755	7.161736779618199e-10	8.93733024611422
ENSG00000271452	7.285092889220558e-10	4.464420273981075
ENSG00000235652	7.44674736367365e-10	7.533781397030337
ENSG00000203863	7.464923846568382e-10	3.3784502668005483
ENSG00000134375	7.464923846568382e-10	8.870890312032751
ENSG00000188227	7.464923846568382e-10	5.323240128536145
ENSG00000196507	7.483143671462792e-10	8.649755322157187
ENSG00000110318	7.649089191695336e-10	8.183706895321084
ENSG00000067445	7.66774801795464e-10	7.549817447452901
ENSG00000175643	7.818628017515265e-10	7.579008278262934
ENSG00000216863	7.837690753403195e-10	7.975304614547158
ENSG00000042980	7.856798891053427e-10	8.77199601689652
ENSG00000164615	8.030832687561223e-10	8.826265565582448
ENSG00000232176	8.030832687561223e-10	5.08264811295133
ENSG00000112029	8.168790515233766e-10	8.43963772572931
ENSG00000230188	8.188686812999953e-10	4.4216672270072666
ENSG00000095981	8.188686812999953e-10	4.000918002323764
ENSG00000099622	8.208630447551278e-10	8.929216655850528
ENSG00000253347	8.208630447551308e-10	3.5431009053382483
ENSG00000116062	8.228621528710924e-10	8.824734353610515
ENSG00000073605	8.369896879185932e-10	8.835910367818073
ENSG00000139719	8.390271516703565e-10	8.299972912398129
ENSG00000121101	8.390271516703565e-10	7.954695150361076
ENSG00000102241	8.390271516703565e-10	8.85466313150537
ENSG00000136830	8.390271516703565e-10	7.805127686579494
ENSG00000130165	8.410694600458668e-10	8.784166402292056
ENSG00000087274	8.575836867664798e-10	8.917046270454989
ENSG00000160094	8.765409132419786e-10	8.320256888057356
ENSG00000128641	8.786723704135206e-10	8.492959734031126
ENSG00000011243	8.808088900184492e-10	8.819683187290691
ENSG00000121853	8.959072635285381e-10	2.619657641380647
ENSG00000198625	8.980847068862508e-10	8.900819089927607
ENSG00000077420	8.980847068862508e-10	8.698436863739335
ENSG00000107242	8.980847068862572e-10	8.908932680191299
ENSG00000186265	9.024551122778915e-10	8.874947107164598
ENSG00000072609	9.156913426539178e-10	8.79733115887557
ENSG00000214562	9.201454131274924e-10	5.901088339954497
ENSG00000179588	9.201454131274924e-10	8.276829079671522
ENSG00000256757	9.223803769017598e-10	4.3452120785224935
ENSG00000197575	9.223803769017598e-10	2.5002550820866607
ENSG00000100218	9.223803769017663e-10	5.379287030448666
ENSG00000199933	9.223803769017663e-10	4.232015198404299
ENSG00000134376	9.223803769017663e-10	3.424991559864137
ENSG00000173809	9.404519925962773e-10	4.465423376620234
ENSG00000148357	9.404519925962773e-10	4.933084138627384
ENSG00000232648	9.427351181511146e-10	5.027967762547696
ENSG00000231668	9.427351181511146e-10	2.682005587572146
ENSG00000176236	9.635283572210332e-10	6.090429226644556
ENSG00000125122	9.635283572210332e-10	6.630068732822963
ENSG00000130638	9.65866182955752e-10	8.838435950977985
ENSG00000204923	9.65866182955752e-10	8.401137827166744
ENSG00000197254	9.82386795648141e-10	2.6058038378231307
ENSG00000244061	9.82386795648141e-10	5.528142864372447
ENSG00000133138	9.84769299585924e-10	7.276629405269358
ENSG00000125650	9.847692995859346e-10	7.545714947246627
ENSG00000130985	1.0089068622142627e-09	8.912989475323146
ENSG00000154370	1.0089068622142627e-09	8.539482445936903
ENSG00000228998	1.0089068622142697e-09	8.311403890133219
ENSG00000271590	1.01380324646757e-09	4.957560150355398
ENSG00000242294	1.0286320594751054e-09	8.659857654796832
ENSG00000225159	1.0286320594751054e-09	5.254684283285162
ENSG00000170037	1.0311240366899775e-09	8.709612877946897
ENSG00000242715	1.0311240366899775e-09	6.237458068606507
ENSG00000250659	1.0336219095194e-09	7.1421781672418465
ENSG00000236998	1.0538187723828264e-09	5.46595179063841
ENSG00000135519	1.0538187723828264e-09	6.4136370018250215
ENSG00000176473	1.056370321298484e-09	7.919818545567984
ENSG00000143621	1.056370321298484e-09	8.908932680191299
ENSG00000109184	1.056370321298484e-09	8.761356843472914
ENSG00000249818	1.0744008677264795e-09	1.5109326154243263
ENSG00000247853	1.0796074203544308e-09	6.743055212727501
ENSG00000165506	1.0796074203544308e-09	8.771996016896516
ENSG00000213931	1.0796074203544385e-09	5.131093833059233
ENSG00000260919	1.0796074203544385e-09	4.046735857822984
ENSG00000232324	1.0822199284589093e-09	3.479731894697195
ENSG00000237517	1.1033434354633141e-09	5.677582816282586
ENSG00000213261	1.1033434354633141e-09	6.860821393007157
ENSG00000162267	1.1060120190938736e-09	6.6797089668677465
ENSG00000120802	1.1086869052945059e-09	8.858719926637214
ENSG00000271105	1.1086869052945059e-09	3.4674766315176253
ENSG00000131791	1.1275888035697059e-09	8.660931336364747
ENSG00000174718	1.1303146354144707e-09	8.88306069742829
ENSG00000115468	1.1551384504859828e-09	4.339651207835854
ENSG00000105085	1.1551384504859828e-09	8.387031096046291
ENSG00000164754	1.1579292958486714e-09	8.846549541241677
ENSG00000064393	1.1579292958486714e-09	8.921103065586836
ENSG00000215190	1.1579292958486714e-09	8.260399332267648
ENSG00000170430	1.1579292958486714e-09	8.566551366764378
ENSG00000129353	1.1607267250889103e-09	8.721246422558476
ENSG00000198715	1.1607267250889103e-09	8.70907603716294
ENSG00000079393	1.1833450024328839e-09	5.950598126159103
ENSG00000243574	1.1833450024328839e-09	5.656688429669678
ENSG00000269656	1.2063934580921786e-09	4.449498207225535
ENSG00000115137	1.2093051574009586e-09	8.501026493490954
ENSG00000205730	1.2122237183335229e-09	6.5138829474393924
ENSG00000197520	1.2122237183335229e-09	5.980578416034238
ENSG00000138036	1.2122237183335229e-09	8.385905017827339
ENSG00000196967	1.2358211228674663e-09	8.042836693391013
ENSG00000139133	1.2388021518566004e-09	8.031660679183453
ENSG00000215114	1.2388021518566004e-09	8.764876797820804
ENSG00000273107	1.2417902016633735e-09	4.790214290582635
ENSG00000245059	1.2417902016633735e-09	3.7796590802551187
ENSG00000167632	1.2447852884033327e-09	8.72584005847428
ENSG00000177479	1.265949290994012e-09	8.884591909400223
ENSG00000090661	1.2659492909940166e-09	8.695708713702935
ENSG00000197119	1.2659492909940166e-09	7.956886459613522
ENSG00000105364	1.2690012576932035e-09	8.70555608281505
ENSG00000182141	1.2905670908248501e-09	8.366747120387062
ENSG00000152578	1.2967942052589458e-09	5.853420184109347
ENSG00000116016	1.2967942052589458e-09	8.695911280579425
ENSG00000270102	1.2967942052589458e-09	6.458447374485257
ENSG00000102931	1.2967942052589644e-09	8.703030499655137
ENSG00000131037	1.2999187539505867e-09	6.9625869889750795
ENSG00000178162	1.2999187539505867e-09	6.26289225183636
ENSG00000142676	1.2999187539505867e-09	8.933273450982373
ENSG00000204681	1.3030506526962843e-09	7.714182145791679
ENSG00000174628	1.3251811655814224e-09	6.945788503939117
ENSG00000008300	1.3251811655814224e-09	8.80291916597935
ENSG00000197969	1.3251811655814224e-09	8.896762294795762
ENSG00000185278	1.3251811655814224e-09	8.611176113214682
ENSG00000120889	1.3251811655814224e-09	8.834379155846138
ENSG00000171444	1.3283724745288716e-09	8.904875885059452
ENSG00000250790	1.3283724745288764e-09	3.045033875640916
ENSG00000225643	1.3283724745288764e-09	6.989999666102022
ENSG00000006016	1.354174505310816e-09	5.3725148624720225
ENSG00000185565	1.3574339639447333e-09	8.803913537167329
ENSG00000133135	1.3639758762624168e-09	3.829257523517604
ENSG00000178338	1.3837868413448993e-09	8.471177025976035
ENSG00000122359	1.3904527114934508e-09	8.872421524004686
ENSG00000166289	1.393797392111099e-09	7.8795635202752745
ENSG00000135315	1.417431085014786e-09	8.365497785671552
ENSG00000010404	1.417431085014786e-09	8.900819089927607
ENSG00000137040	1.4208391052061848e-09	8.872421524004686
ENSG00000148803	1.420839105206195e-09	8.458469799796541
ENSG00000109180	1.420839105206195e-09	8.88864870453207
ENSG00000172403	1.424255124567468e-09	6.998026605100944
ENSG00000251108	1.424255124567468e-09	2.626657593653575
ENSG00000241213	1.4483927788151533e-09	2.2649818727941575
ENSG00000238001	1.4518734536034299e-09	2.9520941582389093
ENSG00000197372	1.4518734536034299e-09	8.39009351999016
ENSG00000130254	1.4553622936935253e-09	8.864307933740994
ENSG00000132792	1.4553622936935305e-09	8.691854485447578
ENSG00000143036	1.4553622936935305e-09	5.96446503855723
ENSG00000119326	1.4553622936935305e-09	8.586835342423607
ENSG00000158321	1.4553622936935305e-09	6.193871712294861
ENSG00000139112	1.4553622936935305e-09	8.856194343477304
ENSG00000132128	1.4588593177503875e-09	8.79381120452768
ENSG00000198453	1.4835692138039593e-09	7.773647779637736
ENSG00000203832	1.4835692138039593e-09	8.147724129384008
ENSG00000261079	1.487132386528533e-09	5.390880273565549
ENSG00000176014	1.487132386528533e-09	7.083133738718416
ENSG00000117020	1.4907039130816385e-09	8.07409411638131
ENSG00000162522	1.4907039130816385e-09	8.366157882952065
ENSG00000184887	1.4907039130816385e-09	8.639907953045071
ENSG00000119669	1.4907039130816385e-09	8.657868912420879
ENSG00000197958	1.49428381254707e-09	8.93733024611422
ENSG00000116903	1.5159401145447256e-09	8.717189627426633
ENSG00000242814	1.5195791623153786e-09	5.26515431087356
ENSG00000163132	1.5195791623153786e-09	5.535499858431608
ENSG00000120324	1.5232267372025513e-09	7.2314976071705575
ENSG00000234694	1.5232267372025513e-09	5.557952176734085
ENSG00000102100	1.5232267372025513e-09	8.76334558584887
ENSG00000142784	1.5232267372025513e-09	8.864307933740994
ENSG00000103544	1.526882858674809e-09	8.76893359295265
ENSG00000101457	1.526882858674809e-09	8.485336153747527
ENSG00000162998	1.52688285867482e-09	8.895231082823827
ENSG00000272795	1.5305475462440155e-09	3.4909147245454726
ENSG00000186815	1.5305475462440155e-09	8.85466313150537
ENSG00000162772	1.5527166578258972e-09	8.921103065586836
ENSG00000215386	1.5564418580545714e-09	6.893764262490458
ENSG00000118898	1.5564418580545714e-09	6.756284380704948
ENSG00000267381	1.5564418580545714e-09	4.097314980722708
ENSG00000248557	1.590363627143157e-09	4.545703572326461
ENSG00000163584	1.590363627143168e-09	8.860251138609149
ENSG00000136379	1.5941769660006474e-09	8.315945129397981
ENSG00000257591	1.5979992296650727e-09	4.180823670373896
ENSG00000145087	1.5979992296650727e-09	5.61644817375993
ENSG00000236255	1.6250066850777152e-09	8.350388232828703
ENSG00000108387	1.6289010836299602e-09	6.968659011493728
ENSG00000135778	1.632804591779061e-09	8.606124946894859
ENSG00000173273	1.6603859672160746e-09	8.813355772526464
ENSG00000168781	1.6603859672160806e-09	8.62773756764953
ENSG00000270093	1.6643631033903581e-09	4.888217199040968
ENSG00000188015	1.6683495376692176e-09	3.088926724764518
ENSG00000078246	1.6683495376692176e-09	8.332629840329385
ENSG00000165288	1.6723452912305348e-09	8.684735266371863
ENSG00000174437	1.6965167094154394e-09	8.921103065586836
ENSG00000131171	1.7005782948876183e-09	8.864307933740994
ENSG00000167861	1.7046493707622564e-09	8.921103065586836
ENSG00000165182	1.7375622347440429e-09	4.93539282499668
ENSG00000050393	1.7417197021606985e-09	8.838435950977985
ENSG00000119900	1.7458868781793575e-09	8.82067755847867
ENSG00000157916	1.7458868781793575e-09	8.83996716294992
ENSG00000262001	1.7458868781793575e-09	4.155880282567505
ENSG00000101843	1.779576456637298e-09	8.702493658871182
ENSG00000167995	1.779576456637298e-09	7.566271340546519
ENSG00000157765	1.779576456637298e-09	5.991256195893473
ENSG00000231459	1.779576456637298e-09	2.9445006783144936
ENSG00000183978	1.783832009839649e-09	8.590355296771499
ENSG00000220472	1.7838320098396619e-09	7.2088199735804945
ENSG00000181666	1.813900237111759e-09	8.541673755189347
[truncated: 3,893 more rows]
