# Supplementary material for: Machine learning predicts treatment sensitivity in multiple myeloma based on molecular and clinical information coupled with drug response
Source: PLoS One. 2021 Jul 28;16(7):e0254596. doi: 10.1371/journal.pone.0254596 (PMC8318243; doi:10.1371/journal.pone.0254596)
Supplement: S1 File — (ZIP) [file pone.0254596.s004.zip › Supplementary Material 1/5q31/selected_genes_experiment_0.csv]

gene	pvalue	entropy
ENSG00000204628	3.001280950653439e-39	8.945443836377912
ENSG00000178982	1.5994020059286724e-37	8.896762294795762
ENSG00000113272	4.260728178819734e-37	8.717726468210587
ENSG00000125827	6.472928080852355e-37	8.850606336373524
ENSG00000255815	1.4892998357168699e-36	5.588170298767136
ENSG00000188004	2.2555193032540758e-36	5.995377886333462
ENSG00000146066	1.7693178069382234e-35	8.808507173083129
ENSG00000104611	3.4953250209148217e-35	6.789143329461036
ENSG00000170677	9.022730982934497e-35	7.045856165745307
ENSG00000164587	3.4628825945810544e-34	8.941387041246065
ENSG00000145592	4.525395987019761e-34	8.945443836377912
ENSG00000117461	3.318262285430869e-33	8.66950245703246
ENSG00000164346	3.318262285430869e-33	8.895231082823827
ENSG00000119280	3.78611293843766e-33	8.134761939676983
ENSG00000148303	4.927299817070031e-33	8.945443836377912
ENSG00000225579	1.603240703065081e-32	7.186641946618538
ENSG00000164181	3.0754338936003813e-32	8.776052812028363
ENSG00000115268	3.987666248940355e-32	8.941387041246065
ENSG00000243284	5.168099083963333e-32	5.094219066013666
ENSG00000111752	1.121927141704578e-31	7.862585800393088
ENSG00000155886	1.65046110025114e-31	5.2343497886459565
ENSG00000272668	2.4254653923613237e-31	5.979109771963994
ENSG00000174444	2.4254653923613237e-31	8.945443836377912
ENSG00000180447	2.4254653923613237e-31	7.426724101216623
ENSG00000168264	9.86204653712094e-31	8.899287877955674
ENSG00000197183	9.86204653712094e-31	8.548256133481104
ENSG00000131773	9.86204653712094e-31	6.645114970700949
ENSG00000165801	1.4422909404513374e-30	8.72377200571839
ENSG00000248991	2.3903747490166397e-30	6.873627144892251
ENSG00000063177	3.075190221143907e-30	8.93733024611422
ENSG00000152422	7.399714907385371e-30	8.732422436766038
ENSG00000099624	1.3807022015498462e-29	8.85466313150537
ENSG00000247746	1.5636038830887854e-29	7.316544581526748
ENSG00000105372	2.5688141743533656e-29	8.945443836377912
ENSG00000229638	8.815378381768153e-29	8.559432147688666
ENSG00000241741	2.0754684445387043e-28	6.769683387571703
ENSG00000122787	1.1311042205713001e-27	7.603842161919449
ENSG00000167658	1.2756336011948427e-27	8.945443836377912
ENSG00000179520	1.6218934591994264e-27	5.104474251201426
ENSG00000164258	1.8285016934717495e-27	8.751175200453332
ENSG00000228031	2.06119137784304e-27	5.697011261986547
ENSG00000178741	2.06119137784304e-27	8.896762294795762
ENSG00000186468	2.3232244679154315e-27	8.912989475323146
ENSG00000002586	2.6182670152048076e-27	8.192887170498762
ENSG00000156427	4.2189466887630086e-27	5.725901078932089
ENSG00000105373	4.751998857693539e-27	8.933273450982373
ENSG00000140474	7.639493122583316e-27	8.917046270454989
ENSG00000253982	8.599760621892023e-27	7.647736960325065
ENSG00000127184	9.679615062419886e-27	8.912989475323146
ENSG00000181163	9.679615062420092e-27	8.945443836377912
ENSG00000159556	1.3793443266763275e-26	8.089675885702167
ENSG00000230207	1.7456826363918957e-26	7.2214193035725645
ENSG00000173218	1.963525068517894e-26	7.120108656006662
ENSG00000136942	2.2082971611257375e-26	8.93733024611422
ENSG00000198353	7.104163774791293e-26	5.236879511176477
ENSG00000165102	8.961958389362842e-26	8.720252051370498
ENSG00000117308	1.0064049421987394e-25	8.309872678161286
ENSG00000249353	1.130036585400079e-25	7.747220492896295
ENSG00000137154	1.2687093871493373e-25	8.945443836377912
ENSG00000130255	1.7941986865596772e-25	8.93733024611422
ENSG00000142541	2.013445164210144e-25	8.945443836377912
ENSG00000105193	2.843459556768385e-25	8.941387041246065
ENSG00000176399	2.8434595567684455e-25	6.604022291757726
ENSG00000070081	3.189451114806916e-25	8.929216655850528
ENSG00000226926	3.5771302195136737e-25	4.444520996708896
ENSG00000224032	4.498027099141792e-25	8.796336787687592
ENSG00000081913	4.498027099141792e-25	7.608101523927783
ENSG00000131188	5.653390798321862e-25	8.358299256215904
ENSG00000071205	7.959095402700074e-25	7.14022059330245
ENSG00000227097	8.918293402380071e-25	8.86277672176906
ENSG00000223891	1.1193542804338152e-24	8.454949845448652
ENSG00000114631	1.1193542804338152e-24	7.977038393395581
ENSG00000259514	1.2538203866135178e-24	6.708326797827113
ENSG00000160691	1.4042776872954193e-24	8.929216655850528
ENSG00000165169	1.4042776872954193e-24	8.739004815057795
ENSG00000105173	1.760913605840064e-24	8.698436863739335
ENSG00000251405	1.760913605840089e-24	7.072428936450284
ENSG00000185905	1.9715392813415654e-24	8.884591909400223
ENSG00000242071	3.094382760191036e-24	8.309820281510245
ENSG00000129757	3.462509284476439e-24	7.955108952846578
ENSG00000181524	6.780167900612618e-24	8.301301557493572
ENSG00000205664	7.580654478239697e-24	7.931099353077625
ENSG00000137818	1.1832343615657425e-23	8.945443836377912
ENSG00000114391	1.3221677361821287e-23	8.93733024611422
ENSG00000179085	1.322167736182157e-23	8.742067239001663
ENSG00000188846	1.843458372586707e-23	8.941387041246065
ENSG00000261418	2.299397475626807e-23	8.511665666914558
ENSG00000255086	2.299397475626807e-23	3.57035950900959
ENSG00000182054	2.8667801455668734e-23	8.912989475323146
ENSG00000103253	3.20043797878248e-23	8.456401747040651
ENSG00000075073	3.572517365588064e-23	7.002559373447123
ENSG00000272899	3.9873943329706194e-23	7.871881977493459
ENSG00000175197	3.9873943329706194e-23	8.694916909391447
ENSG00000219665	3.9873943329706194e-23	8.308825910322266
ENSG00000171759	4.4499377095855705e-23	6.749373144802223
ENSG00000230629	4.9655639783167246e-23	7.675512809236917
ENSG00000197016	4.9655639783167246e-23	6.727738080769083
ENSG00000105426	5.540298161210402e-23	7.319246122911572
ENSG00000260521	5.540298161210402e-23	6.055804415914111
ENSG00000270036	5.540298161210402e-23	4.359994286068505
ENSG00000166441	5.54029816121052e-23	8.93733024611422
ENSG00000143624	6.894645901478725e-23	8.912989475323146
ENSG00000233762	8.576111480931282e-23	7.976194192433054
ENSG00000249184	9.563227822743799e-23	6.5680543676311265
ENSG00000229766	9.563227822743799e-23	6.039636147886517
ENSG00000233927	9.563227822744002e-23	8.933273450982373
ENSG00000140451	1.0662731956763406e-22	8.76893359295265
ENSG00000271133	1.325092478251461e-22	7.636255333097492
ENSG00000115649	1.4769299440821594e-22	8.834379155846138
ENSG00000169567	1.4769299440821909e-22	8.921103065586836
ENSG00000232346	1.645976037384555e-22	7.361667788491565
ENSG00000105640	1.834159191968378e-22	8.941387041246065
ENSG00000221983	2.043621441577429e-22	8.93733024611422
ENSG00000144591	2.0436214415774725e-22	8.88306069742829
ENSG00000105202	2.0436214415775017e-22	8.88864870453207
ENSG00000105855	2.0436214415775017e-22	7.69422916981068
ENSG00000213885	2.2767417959247365e-22	6.34859498937491
ENSG00000244165	2.8248159495498355e-22	8.23685036578806
ENSG00000114423	2.8248159495498355e-22	8.582778547291763
ENSG00000108107	3.1459600507886523e-22	8.93733024611422
ENSG00000072195	3.1459600507886523e-22	6.630735163272891
ENSG00000110002	3.1459600507887196e-22	8.750180829265354
ENSG00000225573	3.503209870178738e-22	7.214735569710263
ENSG00000218175	4.342519503153815e-22	8.435915204504932
ENSG00000113328	4.342519503153815e-22	8.872421524004686
ENSG00000182742	4.342519503153815e-22	7.1474848277799
ENSG00000171530	4.83397552362459e-22	8.835910367818073
ENSG00000232533	6.663338704448991e-22	6.800980463421976
ENSG00000151208	8.248336676949165e-22	8.529221492537383
ENSG00000149972	8.248336676949282e-22	8.834379155846138
ENSG00000160062	9.175473452406133e-22	7.692827905911912
ENSG00000171425	9.17547345240633e-22	8.690323273475645
ENSG00000233016	1.0205645816352846e-21	8.793274363743723
ENSG00000185950	1.1350171065334514e-21	7.645298369835152
ENSG00000184083	1.262159462748343e-21	8.308675740096817
ENSG00000157625	1.262159462748361e-21	8.74612403413351
ENSG00000038002	1.4033821680771156e-21	8.880535114268378
ENSG00000141441	1.560226269527812e-21	8.287854923653631
ENSG00000169184	1.927793744729092e-21	8.065980526117619
ENSG00000121797	1.927793744729133e-21	8.342863880000007
ENSG00000164620	2.380856226789764e-21	8.486462231966481
ENSG00000213523	2.6454181611519172e-21	8.751712041237289
ENSG00000204387	2.6454181611519172e-21	8.88864870453207
ENSG00000177628	2.9390393226910564e-21	8.860251138609149
ENSG00000162244	2.939039322691098e-21	8.93733024611422
ENSG00000145741	3.626412857108022e-21	8.925159860718681
ENSG00000100316	4.027522996637558e-21	8.945443836377912
ENSG00000130159	4.027522996637558e-21	8.7542376243972
ENSG00000162004	4.027522996637558e-21	8.40068029676272
ENSG00000118705	4.4724831969513514e-21	8.945443836377912
ENSG00000104852	4.4724831969513514e-21	8.933273450982373
ENSG00000269696	4.472483196951415e-21	4.201080851029627
ENSG00000172365	4.9660296936539284e-21	3.5562528706567327
ENSG00000188959	4.9660296936539284e-21	5.362086501860497
ENSG00000143578	4.9660296936539284e-21	8.525904105065987
ENSG00000008513	5.513403938273186e-21	8.721246422558476
ENSG00000160293	6.120405798270757e-21	8.204900365941178
ENSG00000248757	6.120405798270757e-21	3.698464654023858
ENSG00000131386	6.793452284593163e-21	6.231735181346711
ENSG00000215086	6.793452284593163e-21	4.663089939875007
ENSG00000243276	6.793452284593163e-21	7.076909403609547
ENSG00000214711	7.539642373157659e-21	6.29920783456352
ENSG00000179820	7.539642373157659e-21	8.54399677147277
ENSG00000187824	7.539642373157659e-21	8.386899389015314
ENSG00000139644	7.539642373157659e-21	8.941387041246065
ENSG00000156384	8.366828543862433e-21	8.23685036578806
ENSG00000120280	8.366828543862433e-21	8.679939063579571
ENSG00000158458	8.366828543862433e-21	8.424739190297373
ENSG00000164334	8.366828543862433e-21	3.96652489988474
ENSG00000102158	9.283695723607883e-21	8.912989475323146
ENSG00000196562	1.0299848388959659e-20	8.91145826335121
ENSG00000123144	1.0299848388959659e-20	8.88864870453207
ENSG00000120784	1.0299848388959659e-20	6.297696004718521
ENSG00000177283	1.267361230109386e-20	5.326936306744932
ENSG00000267401	1.4055945633823772e-20	4.913697084644346
ENSG00000240298	1.5587254472736383e-20	5.642836271478751
ENSG00000164615	1.9161895018879674e-20	8.830322360714293
ENSG00000137876	2.124211376590881e-20	8.917046270454989
ENSG00000143499	2.354544539204656e-20	8.723569438841897
ENSG00000175886	2.354544539204656e-20	6.574100682672708
ENSG00000170889	2.3545445392047063e-20	8.941387041246065
ENSG00000130340	2.609552240557857e-20	8.544991142660749
ENSG00000256733	2.891844832949005e-20	4.527704869338812
ENSG00000179456	2.891844832949005e-20	8.571602533084203
ENSG00000259331	2.8918448329490457e-20	1.9696148392689532
ENSG00000076662	3.550117157491873e-20	8.941387041246065
ENSG00000173221	3.550117157491949e-20	8.929216655850528
ENSG00000162929	3.932795764608002e-20	7.912502325462957
ENSG00000120519	3.932795764608002e-20	8.622352127422241
ENSG00000130810	3.932795764608002e-20	7.632400811564072
ENSG00000173153	5.3428988422939054e-20	8.823739982422536
ENSG00000143195	5.342898842293981e-20	6.094516043952879
ENSG00000109685	5.342898842293981e-20	8.876478319136533
ENSG00000257698	5.342898842293981e-20	8.150047145667429
ENSG00000214870	5.342898842293981e-20	7.163783408495731
ENSG00000120093	5.342898842293981e-20	7.325027489237655
ENSG00000188419	5.916096951379021e-20	8.65733207163692
ENSG00000170899	5.916096951379105e-20	8.37126144592293
ENSG00000260625	5.916096951379232e-20	6.266923025164521
ENSG00000150967	6.550033465984072e-20	8.86277672176906
ENSG00000230131	6.550033465984072e-20	6.13935369173608
ENSG00000168159	7.25106270951846e-20	8.892705499663915
ENSG00000116852	8.026195036372714e-20	8.822208770450603
ENSG00000131725	8.026195036372714e-20	8.61270732518662
ENSG00000198521	8.883163637656655e-20	6.850492409489714
ENSG00000154358	8.883163637656844e-20	8.76334558584887
ENSG00000149273	9.830498053564664e-20	8.945443836377912
ENSG00000230516	9.830498053564664e-20	3.190748189861609
ENSG00000214612	9.830498053564804e-20	6.028875847503264
ENSG00000143603	1.2034857627385613e-19	8.887117492560137
ENSG00000047365	1.2034857627385613e-19	8.639573679137603
ENSG00000236552	1.203485762738587e-19	8.747118405321485
ENSG00000239559	1.203485762738587e-19	7.205581228949015
ENSG00000104219	1.331369284047167e-19	8.807512801895154
ENSG00000254615	1.331369284047167e-19	8.582241706507807
ENSG00000245008	1.472671950532132e-19	6.583646163830999
ENSG00000248544	1.628783655487965e-19	6.355560520436052
ENSG00000052126	1.628783655487965e-19	7.238978785125029
ENSG00000144713	1.628783655487965e-19	8.945443836377912
ENSG00000166411	1.6287836554879881e-19	8.779115235972231
ENSG00000111445	1.8012363217411895e-19	8.431066605061597
ENSG00000204262	2.2020896689781867e-19	7.85371845124116
ENSG00000148484	2.2020896689781867e-19	8.808507173083129
ENSG00000163040	2.2020896689781867e-19	5.699145433712764
ENSG00000182220	2.2020896689781867e-19	8.86277672176906
ENSG00000261739	2.434400394608695e-19	8.701956818087226
ENSG00000251249	2.43440039460873e-19	4.5900981059280745
ENSG00000000460	2.690908470259661e-19	7.967543761385406
ENSG00000137054	3.63177644680507e-19	8.744592822161575
ENSG00000243926	4.012597945751127e-19	5.600781051582829
ENSG00000147100	4.012597945751184e-19	5.34238834365648
ENSG00000234771	4.432840355378187e-19	8.708081665974962
ENSG00000213609	4.896530239693824e-19	6.558118862938958
ENSG00000196437	4.896530239693824e-19	7.583015854709047
ENSG00000214717	4.896530239693824e-19	8.619826544262331
ENSG00000260401	4.896530239693824e-19	7.264516057584369
ENSG00000232995	4.8965302396938945e-19	7.077279998855451
ENSG00000246334	5.408099791282028e-19	7.809937905753382
ENSG00000138172	5.408099791282028e-19	7.973753820346449
ENSG00000136383	5.408099791282028e-19	7.8241295131009485
ENSG00000102871	5.97242710974892e-19	8.82067755847867
ENSG00000134698	5.97242710974892e-19	8.719257680182523
ENSG00000166816	5.972427109749006e-19	8.32278247121727
ENSG00000147400	5.972427109749006e-19	8.653275276505076
ENSG00000174132	6.594880420292542e-19	8.872421524004686
ENSG00000255760	6.594880420292542e-19	5.914588357721416
ENSG00000176371	6.594880420292542e-19	8.44150321160871
ENSG00000102271	6.594880420292683e-19	4.160679243214713
ENSG00000140750	7.281366611845968e-19	8.538153800841458
ENSG00000169239	8.038384510197214e-19	8.25174890122
ENSG00000118985	8.038384510197499e-19	8.933273450982373
ENSG00000237991	8.038384510197499e-19	6.556273913673871
ENSG00000152582	8.873083340790422e-19	8.776052812028363
ENSG00000242021	8.873083340790422e-19	5.375693722826753
ENSG00000198794	9.79332687885415e-19	8.925159860718681
ENSG00000198960	9.793326878854288e-19	8.504168227814759
ENSG00000139239	1.0807763831463114e-18	8.16721630073175
ENSG00000218426	1.0807763831463114e-18	8.393279200430582
ENSG00000250148	1.1925905047410386e-18	2.393749246554217
ENSG00000086598	1.3158208206828545e-18	8.929216655850528
ENSG00000170469	1.3158208206828824e-18	8.261648666983156
ENSG00000204060	1.3158208206828824e-18	4.624174040977201
ENSG00000128165	1.6012431501281566e-18	8.815626392158844
ENSG00000197647	1.6012431501281795e-18	8.00364421797186
ENSG00000171792	1.6012431501281795e-18	8.596937675063256
ENSG00000166268	1.6012431501281795e-18	6.6608769890644455
ENSG00000254343	1.6012431501282023e-18	8.306810254217417
ENSG00000105894	1.7660882813491234e-18	7.2746015760343905
ENSG00000166562	1.7660882813491234e-18	8.921103065586836
ENSG00000164741	1.7660882813491234e-18	8.155825462223913
ENSG00000179899	1.947679254505271e-18	5.190359798313616
ENSG00000169857	1.947679254505271e-18	8.74612403413351
ENSG00000228323	1.9476792545052988e-18	5.9772522757121616
ENSG00000147003	1.9476792545052988e-18	5.439738856419556
ENSG00000187098	1.9476792545052988e-18	7.791892070150461
ENSG00000223949	2.14769385102781e-18	4.739145043846808
ENSG00000174748	2.14769385102781e-18	8.941387041246065
ENSG00000173208	2.14769385102781e-18	8.701499287683204
ENSG00000130811	2.610549673329223e-18	8.889643075720047
ENSG00000180573	2.610549673329223e-18	8.896762294795762
ENSG00000152402	2.8776410072122918e-18	7.717702100139569
ENSG00000236772	2.8776410072123534e-18	4.427160011507097
ENSG00000146147	3.1716932044171745e-18	6.567993361786868
ENSG00000175505	3.1716932044172196e-18	7.387324618803235
ENSG00000207954	3.4953899674521685e-18	5.802063923075782
ENSG00000188818	3.495389967452243e-18	8.320996295717803
ENSG00000165689	3.851678281757682e-18	8.826265565582448
ENSG00000136643	4.24379385692819e-18	8.759825631500979
ENSG00000221413	4.675288987816952e-18	2.1511994727970256
ENSG00000013016	4.675288987816952e-18	8.661388866768768
ENSG00000173207	5.1500630619187914e-18	8.570608161896224
ENSG00000234719	5.1500630619188646e-18	7.803420821459963
ENSG00000221890	5.1500630619188646e-18	4.069476023686387
ENSG00000111666	5.6723959602537606e-18	8.658863283608856
ENSG00000118473	5.6723959602537606e-18	5.587991488903338
ENSG00000213442	5.6723959602537606e-18	8.531034581765743
ENSG00000146904	5.6723959602537606e-18	5.3690548431624645
ENSG00000117242	5.6723959602538415e-18	7.953894560668974
ENSG00000134339	6.246984621660581e-18	4.34969892320106
ENSG00000171469	6.246984621660581e-18	8.743598450973597
ENSG00000261231	6.246984621660581e-18	6.044913330187497
ENSG00000102265	6.246984621660581e-18	8.839430322165963
ENSG00000086619	6.246984621660581e-18	8.876478319136533
ENSG00000127946	6.246984621660581e-18	8.428593418552726
ENSG00000196154	6.246984621660581e-18	8.752706412425267
ENSG00000213755	6.878983065161729e-18	4.482362713324139
ENSG00000249167	7.574046192027234e-18	3.546188887659056
ENSG00000120306	7.574046192027234e-18	8.647229738997275
ENSG00000260027	8.338377718557793e-18	7.066443863452086
ENSG00000226833	8.338377718557972e-18	4.8107701772920795
ENSG00000105341	9.178782622646902e-18	8.70555608281505
ENSG00000151287	9.178782622647033e-18	7.67482579822751
ENSG00000260591	1.010272452206736e-17	6.944125584936208
ENSG00000149823	1.010272452206736e-17	8.887117492560137
ENSG00000140367	1.0102724522067503e-17	8.872421524004686
ENSG00000147251	1.111838844046927e-17	8.759288790717024
ENSG00000231738	1.111838844046927e-17	5.329760170746955
ENSG00000185112	1.111838844046927e-17	7.711468661445097
ENSG00000089692	1.4809870892086392e-17	7.929870964902588
ENSG00000140563	1.629124320337455e-17	8.89117428769198
ENSG00000130312	1.7918724297898755e-17	8.82067755847867
ENSG00000129595	1.791872429789939e-17	8.771996016896516
ENSG00000186056	1.9706516137615183e-17	8.435123400193444
ENSG00000246090	1.9706516137615605e-17	8.070187491474915
ENSG00000213585	1.9706516137615605e-17	8.880535114268378
ENSG00000147036	2.1670180309415838e-17	5.372289427798338
ENSG00000149548	2.1670180309416146e-17	7.295765364886441
ENSG00000136631	2.1670180309416146e-17	8.712138461106807
ENSG00000107745	2.1670180309416146e-17	8.70555608281505
ENSG00000259026	2.3826766140802324e-17	4.544732456350385
ENSG00000143653	2.3826766140802832e-17	8.395197082961023
ENSG00000163931	2.3826766140802832e-17	8.892705499663915
ENSG00000244398	2.3826766140802832e-17	8.37021467808391
ENSG00000239268	2.3826766140802832e-17	4.5074716101051
ENSG00000175806	2.6194950689152812e-17	8.398075403222874
ENSG00000135253	2.6194950689152812e-17	8.526440945849941
ENSG00000111859	2.6194950689152812e-17	8.88864870453207
ENSG00000166025	2.6194950689152812e-17	6.801966318172678
ENSG00000226086	2.6194950689152812e-17	5.430547637599588
ENSG00000205339	2.6194950689152812e-17	8.904875885059452
ENSG00000177917	2.6194950689152812e-17	8.687797690315731
ENSG00000026103	2.879519168603691e-17	7.758279034652581
ENSG00000187446	2.879519168603691e-17	8.860251138609149
ENSG00000127920	2.879519168603691e-17	7.441995482553526
ENSG00000116990	2.8795191686037316e-17	7.456112717244077
ENSG00000198108	3.1649894614752006e-17	8.727626233973744
ENSG00000053371	3.478359520445197e-17	8.508682553350626
ENSG00000179299	3.478359520445197e-17	7.433596470164992
ENSG00000208028	3.822315873864524e-17	7.560915611856152
ENSG00000144895	3.822315873864524e-17	8.900819089927607
ENSG00000235280	4.1997997700268113e-17	5.675892861163459
ENSG00000131127	4.1997997700268113e-17	8.167597405443079
ENSG00000141736	4.1997997700268113e-17	7.963991327461445
ENSG00000125459	4.6140309410793494e-17	8.764876797820804
ENSG00000167186	5.0685335467926465e-17	8.327912947917028
ENSG00000143882	5.0685335467926465e-17	8.079805379981646
ENSG00000138814	5.0685335467927186e-17	8.824734353610515
ENSG00000225938	5.0685335467927186e-17	2.6210983018899907
ENSG00000269656	5.0685335467927186e-17	4.422509260169459
ENSG00000232176	5.567164494627948e-17	5.118814410750228
ENSG00000172379	5.567164494627948e-17	8.43882745822335
ENSG00000162913	5.567164494627948e-17	6.346088977570822
ENSG00000172568	5.567164494627948e-17	6.4139046648859095
ENSG00000152409	6.11414434991569e-17	8.907401468219364
ENSG00000088298	6.11414434991569e-17	8.85466313150537
ENSG00000168556	6.714091068844156e-17	8.43798325726082
ENSG00000260660	6.714091068844156e-17	6.343166948055842
ENSG00000114942	6.714091068844156e-17	8.945443836377912
ENSG00000104626	6.714091068844156e-17	8.394352881998493
ENSG00000198937	6.714091068844251e-17	8.642636103081472
ENSG00000114023	7.372056807464872e-17	8.761356843472914
ENSG00000203930	8.093568082220347e-17	3.76000729379824
ENSG00000073150	8.093568082220347e-17	6.180214664459685
ENSG00000137309	8.093568082220347e-17	8.858719926637214
ENSG00000125691	8.884669581703612e-17	8.941387041246065
ENSG00000261400	8.884669581703737e-17	3.4084719772082552
ENSG00000251478	8.884669581703737e-17	2.799693659784712
ENSG00000185666	8.884669581703737e-17	3.8259232625724255
ENSG00000149295	8.884669581703737e-17	5.6801348806131085
ENSG00000104921	9.751971955663676e-17	8.065825124891186
ENSG00000146350	9.751971955663676e-17	7.921807287943939
ENSG00000162607	1.0702703935824995e-16	8.788223197423902
ENSG00000171827	1.0702703935824995e-16	5.662694320354378
ENSG00000123684	1.0702703935824995e-16	8.417901848478081
ENSG00000172216	1.0702703935824995e-16	8.777047183216341
ENSG00000269890	1.0702703935824995e-16	6.416640128727852
ENSG00000159259	1.1744769174107342e-16	7.874597230182564
ENSG00000237214	1.1744769174107342e-16	6.986883501579578
ENSG00000269533	1.1744769174107342e-16	4.114585883283992
ENSG00000125652	1.1744769174107342e-16	8.83996716294992
ENSG00000094631	1.2886808217496755e-16	8.84808075321361
ENSG00000258118	1.2886808217496755e-16	2.715868699250532
ENSG00000230565	1.2886808217496755e-16	6.86898004842177
ENSG00000244313	1.4138266075372768e-16	8.53509137689759
ENSG00000158716	1.4138266075372968e-16	8.395144686309981
ENSG00000120805	1.4138266075372968e-16	8.860251138609149
ENSG00000164056	1.4138266075372968e-16	8.01069847789543
ENSG00000101577	1.5509465874770313e-16	8.538611331245479
ENSG00000110700	1.5509465874770532e-16	8.93733024611422
ENSG00000166896	1.5509465874770532e-16	8.159483815179387
ENSG00000172362	1.5509465874770532e-16	3.452751710599455
ENSG00000102316	1.701168914210966e-16	8.887117492560137
ENSG00000198380	1.865726329665243e-16	8.895231082823827
ENSG00000159840	1.8657263296652695e-16	8.594412091903344
ENSG00000137177	1.8657263296652695e-16	7.630627533411904
ENSG00000137070	1.8657263296652695e-16	8.58683534242361
ENSG00000144040	2.04596569916417e-16	8.642636103081472
ENSG00000228933	2.04596569916417e-16	5.315549278718612
ENSG00000158710	2.04596569916417e-16	8.904875885059452
ENSG00000203761	2.0459656991642133e-16	7.919032307103674
ENSG00000083845	2.0459656991642133e-16	8.945443836377912
ENSG00000170417	2.2433583994059318e-16	8.233787941844191
ENSG00000086730	2.2433583994059318e-16	8.789754409395835
ENSG00000142279	2.2433583994059318e-16	5.554585631870081
ENSG00000163673	2.2433583994059318e-16	4.328737464830609
ENSG00000118197	2.2433583994059318e-16	8.739004815057795
ENSG00000165168	2.243358399405964e-16	8.892705499663915
ENSG00000249734	2.459511635361733e-16	3.126816377673379
ENSG00000155792	2.459511635361733e-16	8.856194343477304
ENSG00000239815	2.459511635361733e-16	6.162100229074574
ENSG00000254966	2.6961807676273724e-16	5.011217250692125
ENSG00000100266	2.6961807676273724e-16	8.587829713611585
ENSG00000012174	2.6961807676273724e-16	8.679684100052041
ENSG00000196683	2.9552827387734804e-16	8.912989475323146
ENSG00000058056	2.9552827387734804e-16	8.47668572269988
ENSG00000101888	2.9552827387735223e-16	8.594412091903344
ENSG00000235776	2.9552827387735223e-16	6.213024721032719
ENSG00000173295	3.2389106948476544e-16	7.470055261757482
ENSG00000188636	3.2389106948476544e-16	8.127568778254574
ENSG00000225159	3.2389106948476544e-16	5.167511648065241
ENSG00000144026	3.2389106948477007e-16	8.655800859664987
ENSG00000269988	3.2389106948477007e-16	5.111451769750443
ENSG00000112531	3.2389106948477007e-16	8.860251138609149
ENSG00000260990	3.2389106948477007e-16	5.552540158363123
ENSG00000228748	3.2389106948477007e-16	4.9510605598149535
ENSG00000184164	3.5493499064291796e-16	8.904875885059452
ENSG00000251603	3.5493499064291796e-16	5.643268913864642
ENSG00000231500	3.54934990642923e-16	8.945443836377912
ENSG00000136521	3.54934990642928e-16	8.884591909400223
ENSG00000121858	3.889095102576438e-16	8.816620763346823
ENSG00000170989	4.260869340697082e-16	6.640613774102007
ENSG00000206120	4.260869340697082e-16	6.052967663876332
ENSG00000179057	4.260869340697082e-16	6.159093393918833
ENSG00000163346	4.260869340697143e-16	8.907401468219364
ENSG00000225342	4.66764454587242e-16	6.58745545688578
ENSG00000144036	4.66764454587242e-16	8.395092289658942
ENSG00000214274	4.66764454587242e-16	7.744524822435965
ENSG00000151229	4.66764454587242e-16	8.492992213607197
ENSG00000107816	4.66764454587242e-16	8.629471346497956
ENSG00000180530	5.112663864541882e-16	8.329162282632536
ENSG00000163362	5.112663864541882e-16	7.736084312838672
ENSG00000188906	5.112663864541882e-16	8.800393582819439
ENSG00000103740	5.112663864541882e-16	5.808988890617486
ENSG00000123975	5.112663864541882e-16	8.678152888080106
ENSG00000104979	5.599465989784858e-16	8.84808075321361
ENSG00000223722	5.599465989784858e-16	4.972653745020414
ENSG00000241324	5.599465989784858e-16	6.837461270300529
ENSG00000241352	5.599465989784858e-16	5.532587440490949
ENSG00000136149	6.131911628787549e-16	7.965625878854966
ENSG00000106004	6.131911628787549e-16	6.864491047283465
ENSG00000260359	6.13191162878768e-16	8.828791148742358
ENSG00000226237	6.13191162878768e-16	7.157601717144076
ENSG00000100373	6.714212297544644e-16	3.9598154945421893
ENSG00000233585	6.714212297544644e-16	5.448251052378779
ENSG00000242247	6.71421229754474e-16	8.879003902296445
ENSG00000006756	7.35096164351224e-16	6.3129322542958155
ENSG00000230979	7.350961643512397e-16	7.059835179000523
ENSG00000008226	7.350961643512397e-16	8.58683534242361
ENSG00000233379	7.350961643512397e-16	5.1024276449584764
ENSG00000120709	7.350961643512397e-16	8.872421524004686
ENSG00000149256	7.350961643512501e-16	7.976196675779052
ENSG00000148343	7.350961643512501e-16	8.84808075321361
ENSG00000188342	8.047169513886693e-16	8.747118405321485
ENSG00000103707	8.047169513886807e-16	8.54626739110515
ENSG00000134109	8.047169513886921e-16	8.929216655850528
ENSG00000111276	8.047169513886921e-16	8.89117428769198
ENSG00000268798	8.808299005544964e-16	6.245131966670104
ENSG00000178722	8.808299005544964e-16	5.332587693315949
ENSG00000132846	8.808299005545089e-16	8.608650530054772
ENSG00000234160	8.808299005545089e-16	7.348535846330315
ENSG00000267381	8.808299005545089e-16	4.009547549105737
ENSG00000153291	8.808299005545089e-16	6.946708394406901
ENSG00000226851	8.808299005545089e-16	6.077953112507213
ENSG00000125869	8.808299005545089e-16	8.826723095986468
ENSG00000125841	9.640306752566972e-16	8.205847906325292
ENSG00000237857	9.640306752566972e-16	7.806867031275095
ENSG00000186153	9.640306752567108e-16	8.44828815677696
ENSG00000140988	9.640306752567108e-16	8.93733024611422
ENSG00000133640	1.0549686728769393e-15	3.7804131144324566
ENSG00000169016	1.0549686728769393e-15	8.640568050325582
ENSG00000227838	1.0549686728769393e-15	3.0882457586651575
ENSG00000143870	1.1543517865972613e-15	8.921103065586836
ENSG00000144671	1.1543517865972613e-15	4.603649102362805
ENSG00000204682	1.1543517865972613e-15	3.818899716799843
ENSG00000158714	1.2629515813917298e-15	6.490767126023187
ENSG00000273002	1.2629515813917298e-15	6.957777152350546
ENSG00000119906	1.2629515813917477e-15	8.763882426632826
ENSG00000237434	1.2629515813917477e-15	4.299788631661783
ENSG00000236133	1.3816089195012794e-15	4.107220632280168
ENSG00000162878	1.3816089195012794e-15	5.00324369241242
ENSG00000170464	1.3816089195012794e-15	8.481816199399638
ENSG00000126217	1.3816089195012989e-15	7.662163955530423
ENSG00000262089	1.3816089195012989e-15	5.749129147962298
ENSG00000115966	1.3816089195012989e-15	8.826265565582448
ENSG00000251192	1.3816089195012989e-15	7.849562428654412
ENSG00000180815	1.3816089195012989e-15	5.240399112931755
ENSG00000123570	1.3816089195012989e-15	6.954551612833262
ENSG00000241556	1.3816089195012989e-15	6.421230592573676
ENSG00000184258	1.5112400736590781e-15	4.172311315396636
ENSG00000088881	1.5112400736590781e-15	6.371777036795707
ENSG00000161031	1.5112400736590996e-15	5.1103785897557
ENSG00000156976	1.5112400736590996e-15	8.941387041246065
ENSG00000145050	1.6528433695245281e-15	8.912989475323146
ENSG00000173581	1.6528433695245281e-15	8.501897608182375
ENSG00000139352	1.6528433695245281e-15	6.6959918598435335
ENSG00000172687	1.6528433695245281e-15	6.29787667525827
ENSG00000147324	1.6528433695245281e-15	7.400347873893821
ENSG00000205078	1.6528433695245516e-15	7.594575361509806
ENSG00000080839	1.6528433695245516e-15	8.592423349527389
ENSG00000144354	1.6528433695245516e-15	5.452315878963157
ENSG00000153179	1.8075064022338394e-15	8.60513057570688
ENSG00000228205	1.8075064022338394e-15	7.394593696331949
ENSG00000176928	1.8075064022338394e-15	7.631454019678212
ENSG00000101849	1.807506402233865e-15	8.770464804924583
ENSG00000080947	1.9764138757067876e-15	7.521166378578075
ENSG00000064787	1.9764138757067876e-15	8.164842341677781
ENSG00000236801	1.9764138757067876e-15	7.065314280835538
ENSG00000106571	1.9764138757067876e-15	7.268802968804697
ENSG00000122705	2.1608561173832167e-15	8.840961534137898
ENSG00000258920	2.1608561173832167e-15	7.92184533336719
ENSG00000251535	2.1608561173832167e-15	2.891233607130553
ENSG00000072778	2.1608561173832167e-15	8.945443836377912
ENSG00000169230	2.1608561173832167e-15	8.779572766376255
ENSG00000177600	2.3622383254244508e-15	8.933273450982373
ENSG00000248458	2.3622383254244508e-15	4.744931460394938
ENSG00000260144	2.3622383254244508e-15	5.996845739263217
ENSG00000166483	2.3622383254244508e-15	8.477222563483835
ENSG00000137824	2.3622383254244843e-15	8.864307933740994
ENSG00000229727	2.5820906101293274e-15	5.4167453649030195
ENSG00000058404	2.5820906101293274e-15	7.018843965580802
ENSG00000232573	2.8220788964093624e-15	8.517332984398273
ENSG00000196659	2.8220788964093624e-15	8.041357878070118
ENSG00000145626	2.8220788964094027e-15	3.6662702527028412
ENSG00000166946	2.8220788964094027e-15	8.896762294795762
ENSG00000136758	2.8220788964094027e-15	8.900819089927607
ENSG00000248319	2.8220788964094027e-15	2.8934003653005096
ENSG00000178922	2.8220788964094027e-15	8.628397664930045
ENSG00000256917	2.822078896409443e-15	5.32516634651539
ENSG00000167614	2.822078896409443e-15	7.076723240996524
ENSG00000177731	3.084016759675411e-15	8.895231082823827
ENSG00000235670	3.084016759675411e-15	4.061370506633832
ENSG00000230202	3.084016759675455e-15	8.541216224785327
ENSG00000235065	3.084016759675455e-15	7.8054095638359176
ENSG00000133195	3.0840167596754987e-15	8.702748622398714
ENSG00000163754	3.3698782734354555e-15	8.852137548345457
ENSG00000132640	3.3698782734354555e-15	8.88306069742829
ENSG00000166200	3.3698782734354555e-15	8.88306069742829
ENSG00000166428	3.3698782734354555e-15	7.772884342935635
ENSG00000155660	3.3698782734355273e-15	8.929216655850528
ENSG00000229914	3.68181195333344e-15	6.585806858695151
ENSG00000078061	3.681811953333492e-15	8.861245509797127
ENSG00000090581	3.681811953333492e-15	8.827259936770426
ENSG00000268362	3.681811953333492e-15	6.414146947704065
ENSG00000224858	3.681811953333492e-15	5.63429367627139
ENSG00000197565	4.022155889301394e-15	7.901613754359001
ENSG00000165171	4.022155889301394e-15	6.275273493378542
ENSG00000236796	4.022155889301394e-15	5.395181506276987
ENSG00000167196	4.022155889301394e-15	8.721246422558476
ENSG00000232633	4.022155889301452e-15	4.9524125913500665
ENSG00000271344	4.393454164995413e-15	7.0553544520750275
ENSG00000121406	4.393454164995413e-15	8.237387206572015
ENSG00000137720	4.393454164995413e-15	8.776052812028363
ENSG00000118308	4.393454164995413e-15	8.895231082823827
ENSG00000107104	4.393454164995413e-15	8.917046270454989
ENSG00000147408	4.393454164995413e-15	8.880535114268378
ENSG00000271192	4.393454164995413e-15	5.538387890343327
ENSG00000260719	4.3934541649954756e-15	8.391827298838583
ENSG00000104447	4.3934541649954756e-15	6.846913310499603
ENSG00000089159	4.3934541649954756e-15	8.68879206150371
ENSG00000222375	4.3934541649954756e-15	5.142028813891771
ENSG00000234361	5.240228433326609e-15	2.2795301343368743
ENSG00000095059	5.240228433326609e-15	8.852137548345457
ENSG00000181444	5.240228433326684e-15	7.9578804959553056
ENSG00000140400	5.240228433326684e-15	8.904875885059452
ENSG00000176978	5.721990566129457e-15	8.93733024611422
ENSG00000143768	5.721990566129457e-15	6.79618780874778
ENSG00000237212	5.721990566129457e-15	5.420811247800826
ENSG00000101444	5.721990566129457e-15	8.881529485456355
ENSG00000236914	5.721990566129538e-15	5.479484128053972
ENSG00000210196	5.721990566129538e-15	8.845018329269742
ENSG00000249348	6.2473230118435216e-15	7.703255843726504
ENSG00000162869	6.247323011843611e-15	8.702493658871182
ENSG00000148187	6.820099187837365e-15	8.788223197423902
ENSG00000196081	6.820099187837365e-15	6.550553646494821
ENSG00000158089	6.820099187837462e-15	6.028387215676285
ENSG00000145425	6.820099187837462e-15	8.941387041246065
ENSG00000114698	6.820099187837559e-15	5.977525921001311
ENSG00000157978	7.444530714635338e-15	8.866833516900904
ENSG00000261786	7.444530714635444e-15	8.749441421604908
ENSG00000144589	7.444530714635444e-15	8.714127203482764
ENSG00000231969	7.44453071463555e-15	4.038940284936046
ENSG00000152670	8.125196391527794e-15	4.753811018057831
ENSG00000104765	8.125196391527794e-15	8.823739982422536
ENSG00000177189	8.12519639152791e-15	8.826265565582448
ENSG00000164466	8.12519639152791e-15	8.828791148742358
ENSG00000094804	8.12519639152791e-15	8.646947861740848
ENSG00000167779	8.12519639152791e-15	5.813603957409453
ENSG00000171189	8.86707360550932e-15	5.707320262378369
ENSG00000118181	8.867073605509446e-15	8.93733024611422
ENSG00000124222	8.867073605509446e-15	8.868364728872839
ENSG00000266258	8.867073605509446e-15	2.5651115418708486
ENSG00000136710	8.867073605509446e-15	8.639573679137603
ENSG00000232472	8.867073605509446e-15	8.325642328284648
ENSG00000231007	8.867073605509446e-15	6.27749746556388
ENSG00000157680	8.867073605509446e-15	8.421421802825973
ENSG00000168028	9.675572373605277e-15	8.941387041246065
ENSG00000105649	9.675572373605277e-15	7.623166708928606
ENSG00000148824	9.675572373605277e-15	8.100502939928274
ENSG00000215301	9.675572373605277e-15	8.941387041246065
ENSG00000155545	9.675572373605277e-15	8.800393582819439
ENSG00000234648	9.675572373605277e-15	7.553443320832304
ENSG00000268061	9.675572373605415e-15	7.571149316680582
ENSG00000100092	1.0556572234728969e-14	8.430072233873622
ENSG00000172901	1.0556572234728969e-14	6.392822466232485
ENSG00000178761	1.0556572234728969e-14	8.856194343477304
ENSG00000156042	1.0556572234728969e-14	8.166019362667281
ENSG00000155846	1.055657223472912e-14	8.713132832294786
ENSG00000099994	1.055657223472912e-14	6.94102511556909
ENSG00000138629	1.1516462224555134e-14	8.85466313150537
ENSG00000053501	1.1516462224555134e-14	8.715200885050676
ENSG00000105146	1.1516462224555298e-14	6.830013049886462
ENSG00000211448	1.1516462224555298e-14	7.602419637018175
ENSG00000124785	1.1516462224555298e-14	7.210858438440192
ENSG00000008853	1.1516462224555462e-14	8.647687269401295
ENSG00000273382	1.2562184185597404e-14	6.193272214150714
ENSG00000198890	1.2562184185597404e-14	8.218097602100766
ENSG00000101310	1.2562184185597404e-14	8.896762294795762
ENSG00000224596	1.2562184185597582e-14	3.992551365436803
ENSG00000255438	1.2562184185597582e-14	6.372281441261415
ENSG00000131943	1.2562184185597582e-14	8.730891224794103
ENSG00000235052	1.2562184185597582e-14	5.289443089842564
ENSG00000254369	1.2562184185597582e-14	4.973536535302262
ENSG00000220583	1.2562184185597582e-14	6.740308794620981
ENSG00000133872	1.2562184185597582e-14	8.93733024611422
ENSG00000187123	1.2562184185597582e-14	5.390962687704701
ENSG00000213513	1.3701279684838856e-14	4.114605798158819
ENSG00000257543	1.3701279684838856e-14	5.9272273827749915
ENSG00000250978	1.3701279684838856e-14	3.6915006970389843
ENSG00000164142	1.3701279684838856e-14	7.809348668318386
ENSG00000234444	1.3701279684838856e-14	8.46844887593963
ENSG00000139722	1.3701279684838856e-14	8.925159860718681
ENSG00000137478	1.3701279684838856e-14	8.896762294795762
ENSG00000271147	1.370127968483905e-14	8.020202787719468
ENSG00000182050	1.370127968483905e-14	7.123534185365526
ENSG00000099326	1.3701279684839246e-14	8.868364728872839
ENSG00000134056	1.3701279684839246e-14	8.675627304920196
ENSG00000116147	1.629306532299522e-14	5.4535859366986355
ENSG00000253986	1.629306532299522e-14	5.037713232159129
ENSG00000198755	1.6293065322995453e-14	8.933273450982373
ENSG00000055070	1.776431603023996e-14	8.743598450973597
ENSG00000260855	1.7764316030240213e-14	4.302714104563758
ENSG00000204219	1.7764316030240213e-14	6.830003749694251
ENSG00000264920	1.7764316030240213e-14	7.442953861353932
ENSG00000188971	1.7764316030240213e-14	8.62082091545031
ENSG00000169241	1.7764316030240213e-14	8.836904739006052
ENSG00000100994	1.7764316030240213e-14	8.908932680191299
ENSG00000165891	1.9366185544964162e-14	8.342863880000007
ENSG00000180592	1.9366185544964162e-14	5.032341652625296
ENSG00000117090	1.9366185544964162e-14	8.88864870453207
ENSG00000115266	1.9366185544964162e-14	7.945931140630732
ENSG00000230852	1.9366185544964162e-14	2.1358913276026885
ENSG00000124795	2.1110066035644915e-14	8.216763391158143
ENSG00000162373	2.1110066035644915e-14	6.5760636130181265
ENSG00000134709	2.1110066035644915e-14	8.796336787687592
ENSG00000136828	2.1110066035645215e-14	8.81409518018691
ENSG00000172296	2.1110066035645215e-14	6.24095544141554
ENSG00000156140	2.1110066035645215e-14	4.1023476526076035
ENSG00000107518	2.1110066035645215e-14	4.940173918961396
ENSG00000236854	2.1110066035645215e-14	3.625448198873265
ENSG00000163249	2.300832487455355e-14	8.634522512817782
ENSG00000244061	2.3008324874553875e-14	5.498497174237713
ENSG00000158828	2.5074386490263702e-14	8.515801772426338
ENSG00000101057	2.5074386490263702e-14	8.68067847124002
ENSG00000198453	2.5074386490264058e-14	7.734211807231602
ENSG00000115286	2.5074386490264058e-14	8.78010960716021
ENSG00000249948	2.5074386490264058e-14	8.624340869798198
ENSG00000242615	2.5074386490264058e-14	5.423345651417411
ENSG00000135677	2.7322820948678373e-14	8.880535114268378
ENSG00000134982	2.7322820948678373e-14	8.797867999659527
ENSG00000078177	2.7322820948678373e-14	8.834379155846138
ENSG00000236204	2.7322820948678566e-14	6.496719890789202
ENSG00000247982	2.976943980354833e-14	8.181559532185258
ENSG00000231327	2.976943980354875e-14	6.028105589184937
ENSG00000140374	2.976943980354875e-14	8.841955905325873
ENSG00000175395	2.976943980354875e-14	8.275095300823097
ENSG00000257027	2.976943980354875e-14	7.901156223954978
ENSG00000183023	2.976943980354875e-14	8.43696197234395
ENSG00000167526	3.243139979997565e-14	8.945443836377912
ENSG00000147852	3.243139979997565e-14	7.0057786248814145
ENSG00000242732	3.2431399799975874e-14	7.947288371533668
ENSG00000164967	3.2431399799975874e-14	8.678152888080106
ENSG00000159788	3.2431399799976335e-14	8.239833479351994
ENSG00000232940	3.532731506008506e-14	6.25104815186362
ENSG00000100206	3.532731506008506e-14	6.270240342967179
ENSG00000145494	3.532731506008531e-14	8.810038385055064
ENSG00000115841	3.532731506008531e-14	8.373074535151288
ENSG00000244436	3.532731506008531e-14	2.7497518802425454
ENSG00000213930	3.532731506008531e-14	8.757300048341069
ENSG00000057468	3.532731506008556e-14	6.4566203439552625
ENSG00000242299	3.532731506008556e-14	8.494444115199197
ENSG00000186187	3.532731506008556e-14	7.501636161807084
ENSG00000042980	3.847737842931081e-14	8.766408009792737
ENSG00000267687	3.847737842931108e-14	2.893438720883694
ENSG00000145919	3.847737842931108e-14	8.757300048341069
ENSG00000272016	3.847737842931108e-14	6.645952569580954
ENSG00000136636	3.847737842931108e-14	8.83996716294992
ENSG00000106868	3.847737842931108e-14	7.857545765767622
ENSG00000122203	3.847737842931108e-14	8.88864870453207
ENSG00000151414	3.847737842931163e-14	8.858719926637214
ENSG00000187151	4.190349271471122e-14	4.670697043063681
ENSG00000185686	4.190349271471181e-14	7.509096986290382
ENSG00000227630	4.190349271471181e-14	2.845927068824577
ENSG00000160789	4.190349271471181e-14	8.925159860718681
ENSG00000269979	4.1903492714712107e-14	7.141606698382016
ENSG00000183617	4.1903492714712107e-14	8.801924794791372
ENSG00000047230	4.1903492714712107e-14	8.420964272421951
ENSG00000151553	4.1903492714712107e-14	8.75676320755711
ENSG00000120705	4.562941260372749e-14	8.884591909400223
ENSG00000220472	4.562941260372749e-14	7.20982002726374
ENSG00000169255	4.562941260372781e-14	6.550680481649853
ENSG00000185662	4.562941260372781e-14	5.43622309355241
ENSG00000173166	4.562941260372781e-14	7.778817755641237
ENSG00000250493	4.562941260372781e-14	5.857533479078811
ENSG00000067248	4.562941260372781e-14	8.801924794791372
ENSG00000231193	4.562941260372781e-14	4.853079091402501
ENSG00000109046	4.562941260372781e-14	8.856194343477304
ENSG00000257221	4.562941260372781e-14	7.857154648396236
ENSG00000137575	4.968089811318059e-14	8.827796777554383
ENSG00000053918	4.9680898113180946e-14	8.505162599002734
ENSG00000251680	4.9680898113180946e-14	4.176094328906996
ENSG00000112812	4.9680898113180946e-14	8.767402380980716
ENSG00000204390	5.4085880484258615e-14	7.213898053629211
ENSG00000260219	5.408588048425938e-14	6.623291283803593
ENSG00000069275	5.408588048425938e-14	8.858719926637214
ENSG00000126249	5.408588048425938e-14	8.123057535219885
ENSG00000011021	5.408588048425938e-14	8.574128116244115
ENSG00000130734	5.408588048425938e-14	8.572596904272181
ENSG00000143514	5.408588048425938e-14	8.760820002688957
ENSG00000259560	5.887464151026883e-14	5.658276920134048
ENSG00000166348	5.887464151026883e-14	8.40192963147823
ENSG00000153250	5.887464151026883e-14	8.896762294795762
ENSG00000212802	5.887464151026883e-14	7.895064190489507
ENSG00000270681	5.887464151026883e-14	7.137931459455782
ENSG00000188001	5.887464151026925e-14	6.699666552718108
ENSG00000196867	5.887464151026925e-14	5.694662614992719
ENSG00000179151	5.887464151026925e-14	8.698436863739335
ENSG00000089177	6.408000736025769e-14	8.343726544157011
ENSG00000123989	6.408000736025769e-14	8.929216655850528
ENSG00000198157	6.408000736025814e-14	8.285276943842678
ENSG00000160055	6.408000736025814e-14	8.2029171894124
ENSG00000175548	6.973755804372805e-14	8.207124154769694
ENSG00000259660	6.973755804372805e-14	5.466654238861552
ENSG00000120860	6.973755804372805e-14	8.672564880976328
ENSG00000102054	6.973755804372805e-14	8.879003902296445
ENSG00000213625	6.973755804372805e-14	8.876478319136533
ENSG00000158555	6.973755804372905e-14	8.417699281601593
ENSG00000124198	6.973755804372905e-14	8.907401468219364
ENSG00000140443	7.588585374995575e-14	8.525041440908984
ENSG00000142937	7.588585374995629e-14	8.941387041246065
ENSG00000171735	7.588585374995629e-14	8.490466630447287
ENSG00000198242	7.588585374995684e-14	8.921103065586836
ENSG00000169242	7.588585374995684e-14	6.569470113237962
ENSG00000125462	7.588585374995684e-14	7.841704136764444
ENSG00000105339	8.256667939031774e-14	8.933273450982373
ENSG00000272717	8.256667939031892e-14	6.069128684446816
ENSG00000102882	8.256667939031892e-14	8.762351214660892
ENSG00000258422	8.256667939031892e-14	4.484895696421429
ENSG00000214097	8.982530877408e-14	5.141408677902686
ENSG00000181418	8.982530877408128e-14	7.4368363449663155
ENSG00000222020	9.771078995773094e-14	7.312901705528496
ENSG00000273388	9.771078995773164e-14	3.9415822681957016
ENSG00000116977	9.771078995773164e-14	8.77452160005643
ENSG00000101695	9.771078995773164e-14	7.274284116316549
ENSG00000040199	9.771078995773164e-14	8.807512801895154
ENSG00000151117	9.771078995773164e-14	7.803176989626787
ENSG00000155761	9.771078995773164e-14	6.609440344734414
ENSG00000081760	9.771078995773164e-14	8.714127203482764
ENSG00000035403	9.771078995773303e-14	8.565556995576403
ENSG00000179195	1.0627625342580973e-13	8.88864870453207
ENSG00000198785	1.0627625342580973e-13	6.762669997958708
ENSG00000111450	1.0627625342580973e-13	8.625872081770133
ENSG00000184863	1.0627625342581048e-13	8.912989475323146
ENSG00000251666	1.0627625342581123e-13	5.624726822923745
ENSG00000149806	1.0627625342581123e-13	8.921103065586836
ENSG00000170445	1.0627625342581123e-13	8.860251138609149
ENSG00000136810	1.1557924488775098e-13	8.908932680191299
ENSG00000106948	1.1557924488775262e-13	8.844023958081767
ENSG00000204396	1.1557924488775262e-13	8.70907603716294
ENSG00000116771	1.1557924488775262e-13	7.544895220124903
ENSG00000212978	1.1557924488775262e-13	8.10317869331364
ENSG00000100678	1.1557924488775262e-13	7.30647121485187
ENSG00000142408	1.1557924488775262e-13	3.7665116361009034
ENSG00000047346	1.2568208461135153e-13	8.933273450982373
ENSG00000241644	1.2568208461135153e-13	6.394081249690804
ENSG00000187091	1.2568208461135244e-13	8.570608161896224
ENSG00000142676	1.3665225535952429e-13	8.93733024611422
ENSG00000255046	1.3665225535952429e-13	4.854526201799645
ENSG00000158813	1.3665225535952527e-13	7.414389311015937
ENSG00000089876	1.3665225535952527e-13	8.649218481373232
ENSG00000261435	1.3665225535952527e-13	5.0085226413449595
ENSG00000102409	1.3665225535952527e-13	8.702951189275204
ENSG00000104205	1.3665225535952623e-13	8.402179029158582
ENSG00000213621	1.48562821153994e-13	5.235049559814305
ENSG00000166401	1.48562821153994e-13	7.953182066737424
ENSG00000242294	1.48562821153994e-13	8.65733207163692
ENSG00000258847	1.48562821153994e-13	3.9016786318747885
ENSG00000164332	1.48562821153994e-13	8.750180829265354
ENSG00000197958	1.4856282115399612e-13	8.933273450982373
ENSG00000147121	1.4856282115399612e-13	8.327041833225607
ENSG00000214226	1.4856282115399715e-13	7.776612430007194
ENSG00000082293	1.4856282115399715e-13	4.8348743066362
ENSG00000230790	1.6149287925809706e-13	4.856279974905869
ENSG00000245954	1.6149287925809706e-13	7.6433798247423175
ENSG00000222222	1.614928792580982e-13	4.088834017183021
ENSG00000213096	1.614928792580982e-13	7.970535325483759
ENSG00000184293	1.614928792580982e-13	8.678152888080106
ENSG00000136928	1.614928792581005e-13	4.131212289143098
ENSG00000255547	1.614928792581005e-13	3.793656435029437
ENSG00000223269	1.7552804795179995e-13	2.4938804286706704
ENSG00000065320	1.755280479518012e-13	4.354670400963324
ENSG00000173171	1.755280479518012e-13	8.530040210577765
ENSG00000239183	1.755280479518012e-13	5.994643543033715
ENSG00000197279	1.7552804795180306e-13	8.153109569611296
ENSG00000250889	1.9076099286636972e-13	5.471723218438822
ENSG00000226957	1.9076099286636972e-13	2.8616823525286414
ENSG00000052850	1.9076099286636972e-13	4.750544467546428
ENSG00000258072	1.9076099286637242e-13	6.2821218544437984
ENSG00000003096	2.072919948546515e-13	4.639513375683667
ENSG00000171159	2.072919948546515e-13	8.777584024000298
ENSG00000163482	2.072919948546515e-13	8.729896853606125
ENSG00000165195	2.072919948546515e-13	8.730891224794103
ENSG00000185305	2.0729199485465445e-13	8.340620174096522
ENSG00000196182	2.0729199485465445e-13	8.86277672176906
ENSG00000185834	2.0729199485465592e-13	7.348667553361291
ENSG00000134779	2.252295625967266e-13	8.684198425587908
ENSG00000132704	2.252295625967266e-13	8.88306069742829
ENSG00000166682	2.252295625967298e-13	7.175493160601904
ENSG00000120256	2.252295625967298e-13	8.324313683189203
ENSG00000240376	2.252295625967298e-13	8.33747843977272
ENSG00000148156	2.252295625967314e-13	4.20309246747039
ENSG00000136044	2.252295625967314e-13	8.745129662945532
ENSG00000119403	2.252295625967314e-13	8.604593734922926
ENSG00000213293	2.252295625967314e-13	3.837097351937902
ENSG00000124357	2.252295625967314e-13	8.86277672176906
ENSG00000146677	2.446910933810164e-13	7.9156964564378
ENSG00000239552	2.446910933810164e-13	3.240780530534579
ENSG00000181191	2.446910933810164e-13	8.64217857267745
ENSG00000104131	2.446910933810164e-13	8.892705499663915
ENSG00000067445	2.6580358575846986e-13	7.56109123523487
ENSG00000242715	2.6580358575847173e-13	6.224363759789979
ENSG00000196998	2.6580358575847173e-13	8.798862370847504
ENSG00000185483	2.6580358575847173e-13	5.710028095396702
ENSG00000068308	2.658035857584755e-13	8.856194343477304
ENSG00000166321	2.658035857584755e-13	7.908949891538995
ENSG00000167992	2.658035857584755e-13	7.166475641224524
ENSG00000162836	2.658035857584755e-13	8.689786432691688
ENSG00000171444	2.658035857584755e-13	8.904875885059452
ENSG00000250220	2.8870440804429136e-13	5.776108321472151
ENSG00000108061	2.8870440804429343e-13	8.762351214660892
ENSG00000188868	2.8870440804429343e-13	7.1250564922896125
ENSG00000160791	2.8870440804429343e-13	7.217132560694801
ENSG00000232070	2.8870440804429343e-13	5.2540944990960785
ENSG00000101052	2.8870440804429343e-13	8.513073622389937
ENSG00000198081	2.887044080442955e-13	8.550781716641017
ENSG00000237301	3.1354212693786805e-13	5.193373600438896
ENSG00000224616	3.135421269378725e-13	6.193771400772186
ENSG00000078725	3.135421269378725e-13	4.3019024836925075
ENSG00000234741	3.135421269378725e-13	8.908932680191299
ENSG00000113048	3.135421269378725e-13	8.856194343477304
ENSG00000107187	3.135421269378725e-13	4.768219832822562
ENSG00000137106	3.135421269378725e-13	8.811032756243042
ENSG00000173406	3.135421269378725e-13	6.138171001642836
ENSG00000070886	3.135421269378725e-13	5.787967844750566
ENSG00000101940	3.135421269378747e-13	8.805981589923219
ENSG00000129474	3.135421269378747e-13	6.600565768760198
ENSG00000225697	3.135421269378747e-13	8.766408009792737
ENSG00000247735	3.404774008501532e-13	5.585096895547136
ENSG00000198856	3.404774008501532e-13	8.896762294795762
ENSG00000157216	3.404774008501532e-13	8.842492746109832
ENSG00000132824	3.404774008501556e-13	8.879003902296445
ENSG00000081721	3.404774008501556e-13	8.733953648737971
ENSG00000101443	3.404774008501556e-13	5.688735669917731
ENSG00000255516	3.404774008501556e-13	3.377315887605794
ENSG00000198795	3.696839428685662e-13	5.005311209889049
ENSG00000179029	3.696839428685662e-13	8.622149560545752
ENSG00000212664	3.6968394286856883e-13	6.3566882526374755
ENSG00000188153	3.6968394286856883e-13	8.125910156251269
ENSG00000164236	3.6968394286856883e-13	5.083827420115787
ENSG00000105467	4.0134955865554416e-13	5.208424516671301
ENSG00000227939	4.0134955865554987e-13	7.43396915639882
ENSG00000138326	4.0134955865554987e-13	8.941387041246065
ENSG00000245556	4.0134955865554987e-13	8.344879536104859
ENSG00000198342	4.0134955865554987e-13	7.479360224238464
ENSG00000184905	4.0134955865554987e-13	5.034639440081706
ENSG00000181026	4.0134955865554987e-13	8.880535114268378
ENSG00000155130	4.013495586555527e-13	8.917046270454989
ENSG00000151292	4.3567726496895783e-13	8.864307933740994
ENSG00000130779	4.3567726496895783e-13	8.864307933740994
ENSG00000074054	4.3567726496896404e-13	8.824734353610515
ENSG00000198918	4.3567726496896404e-13	8.941387041246065
ENSG00000253981	4.3567726496896404e-13	5.805513450510046
ENSG00000108774	4.356772649689671e-13	8.536622588869525
ENSG00000244038	4.728864949130483e-13	8.929216655850528
ENSG00000106018	4.728864949130483e-13	6.693541672871984
ENSG00000261438	4.728864949130483e-13	3.427947582754755
ENSG00000224165	4.728864949130483e-13	6.9691375549332735
ENSG00000258178	4.728864949130483e-13	4.307819410025872
ENSG00000196668	4.728864949130499e-13	7.376739965603552
ENSG00000188825	4.728864949130499e-13	7.014079790870297
ENSG00000124116	5.132143964792138e-13	3.86494550227763
ENSG00000181104	5.132143964792138e-13	8.194234278788679
ENSG00000091428	5.132143964792138e-13	8.820677558478668
ENSG00000069493	5.132143964792138e-13	8.453013499723737
ENSG00000090776	5.132143964792157e-13	7.312151166173694
ENSG00000187372	5.132143964792157e-13	6.824990574918732
ENSG00000063660	5.132143964792193e-13	7.352373260396046
ENSG00000215595	5.569172314187968e-13	6.227059028909064
ENSG00000184381	5.569172314187968e-13	8.78010960716021
ENSG00000270006	5.569172314187968e-13	6.0056505777938405
ENSG00000169116	5.569172314188047e-13	8.925159860718681
ENSG00000240087	5.569172314188047e-13	6.063444977083205
ENSG00000198648	5.569172314188047e-13	8.036734865463588
ENSG00000133135	5.569172314188047e-13	3.870486555911502
ENSG00000272864	5.569172314188047e-13	3.5829314116587865
ENSG00000106993	5.569172314188047e-13	8.679147259268085
ENSG00000172456	6.042718820075127e-13	7.932739470318324
ENSG00000240342	6.042718820075127e-13	8.35118003714019
ENSG00000196754	6.042718820075127e-13	4.029816775614672
ENSG00000235501	6.042718820075127e-13	5.815804122518775
ENSG00000107959	6.042718820075127e-13	8.866833516900904
ENSG00000148334	6.04271882007517e-13	8.828791148742358
ENSG00000088833	6.04271882007517e-13	8.838435950977985
ENSG00000072422	6.04271882007517e-13	7.308617862984222
ENSG00000177337	6.04271882007517e-13	5.183626769171257
ENSG00000233080	6.04271882007517e-13	5.105737214378663
ENSG00000235269	6.04271882007517e-13	3.3835854981212643
ENSG00000109927	6.555774738153974e-13	8.627940134526023
ENSG00000243680	6.555774738154068e-13	6.246171613402448
ENSG00000180098	6.555774738154068e-13	8.565020154792444
ENSG00000136021	6.555774738154114e-13	8.907401468219364
ENSG00000156313	6.555774738154114e-13	8.255348165947824
ENSG00000168081	6.555774738154114e-13	8.734948019925948
ENSG00000245017	6.555774738154114e-13	6.095442598722449
ENSG00000119421	7.111571231902189e-13	8.732422436766036
ENSG00000205022	7.111571231902189e-13	6.841158682864712
ENSG00000172053	7.111571231902189e-13	8.899287877955674
ENSG00000095002	7.11157123190229e-13	8.616561553441972
ENSG00000272143	7.11157123190229e-13	5.167327189220537
ENSG00000182185	7.11157123190229e-13	7.4372809780230416
ENSG00000116871	7.713598187978757e-13	8.799856742035482
ENSG00000206561	7.713598187978811e-13	8.240907160919907
ENSG00000272071	7.713598187978811e-13	3.323608487954
ENSG00000272156	7.713598187978811e-13	5.706689139716234
ENSG00000171119	7.713598187978811e-13	5.865753048688449
ENSG00000213881	7.713598187978811e-13	5.585935734339562
ENSG00000169071	7.713598187978894e-13	8.460152635874417
ENSG00000246089	7.713598187978894e-13	7.94646798141469
ENSG00000107242	8.365624472449675e-13	8.896762294795762
ENSG00000184634	8.365624472449675e-13	8.864307933740994
ENSG00000104331	8.365624472449675e-13	8.856194343477304
ENSG00000181544	8.365624472449675e-13	7.301158920801956
ENSG00000225200	8.365624472449734e-13	7.197270302809817
ENSG00000237316	8.365624472449734e-13	2.4832376793964768
ENSG00000171631	8.365624472449734e-13	7.927890556412959
ENSG00000040341	9.071719735373962e-13	8.702493658871182
ENSG00000069329	9.071719735373962e-13	8.830322360714293
ENSG00000268592	9.071719735373962e-13	4.435291301695564
ENSG00000170540	9.071719735374092e-13	8.819683187290691
ENSG00000226084	9.071719735374092e-13	7.830862396464348
ENSG00000101974	9.071719735374092e-13	8.771996016896516
ENSG00000134504	9.836277879102913e-13	8.5889033951795
ENSG00000120327	9.836277879102913e-13	7.7573043623414675
ENSG00000156170	9.836277879102982e-13	8.65480648847701
ENSG00000150873	9.836277879102982e-13	3.323691319584551
ENSG00000198088	9.836277879102982e-13	8.304029707529974
ENSG00000116957	9.836277879102982e-13	8.630465717685935
ENSG00000152760	9.836277879103087e-13	5.254402765677941
ENSG00000267193	9.836277879103087e-13	3.7096661531561455
ENSG00000197180	9.836277879103087e-13	6.8171938155528595
ENSG00000259495	9.836277879103087e-13	6.536664467140628
ENSG00000167748	1.0664042313995676e-12	3.953145666259405
ENSG00000267868	1.0664042313995676e-12	3.5200662760293957
ENSG00000143761	1.0664042313995676e-12	8.93733024611422
ENSG00000196208	1.0664042313995676e-12	7.547882562303613
ENSG00000163961	1.1560133134207156e-12	8.769470433736606
ENSG00000141556	1.156013313420732e-12	8.77452160005643
ENSG00000095110	1.156013313420732e-12	8.22005106709262
ENSG00000171428	1.156013313420732e-12	7.830809664967116
ENSG00000136856	1.156013313420732e-12	8.619826544262331
ENSG00000165006	1.156013313420732e-12	8.760820002688957
ENSG00000125648	1.1560133134207402e-12	8.852137548345457
ENSG00000089220	1.1560133134207402e-12	8.917046270454989
ENSG00000089280	1.2530076355773689e-12	8.925159860718681
ENSG00000250362	1.2530076355773689e-12	6.288933153621038
ENSG00000105676	1.2530076355773689e-12	8.747118405321485
ENSG00000272663	1.2530076355773689e-12	5.199712222412303
ENSG00000257591	1.2530076355773689e-12	4.164044842906723
ENSG00000230897	1.2530076355773689e-12	7.703669428013903
ENSG00000213402	1.2530076355773689e-12	8.670294261343946
ENSG00000226828	1.2530076355773733e-12	2.806423211846499
ENSG00000151422	1.2530076355773733e-12	8.76893359295265
ENSG00000125089	1.2530076355773733e-12	8.739004815057795
ENSG00000228929	1.2530076355773911e-12	7.194772970611202
ENSG00000183128	1.3579835369460193e-12	4.536820769601597
ENSG00000122026	1.3579835369460193e-12	8.93733024611422
ENSG00000267169	1.3579835369460288e-12	7.505971949508114
ENSG00000178715	1.3579835369460288e-12	6.689608828894832
ENSG00000250692	1.3579835369460288e-12	3.9166288623072663
ENSG00000260093	1.3579835369460288e-12	3.5852777041104362
ENSG00000238961	1.3579835369460288e-12	4.454290871681817
ENSG00000268218	1.3579835369460288e-12	7.600535687944301
ENSG00000131187	1.3579835369460288e-12	8.049052318199232
ENSG00000260618	1.3579835369460288e-12	8.43591520450493
ENSG00000183688	1.4715844771801666e-12	8.76873102607616
ENSG00000229414	1.4715844771801874e-12	2.8527055751229526
ENSG00000101049	1.4715844771801874e-12	6.416479425163426
ENSG00000185088	1.4715844771801874e-12	8.904875885059452
ENSG00000271086	1.4715844771801874e-12	4.6188923634936625
ENSG00000134153	1.471584477180198e-12	8.896762294795762
ENSG00000230067	1.471584477180198e-12	4.80216722517961
ENSG00000242712	1.5945046749482848e-12	5.2373504869425345
ENSG00000237765	1.5945046749483075e-12	7.8677783515577495
ENSG00000082512	1.5945046749483075e-12	8.607911122394325
ENSG00000172955	1.5945046749483075e-12	6.187721337984505
ENSG00000143815	1.5945046749483075e-12	8.809501544271107
ENSG00000155974	1.5945046749483075e-12	8.62566951489364
ENSG00000117519	1.5945046749483075e-12	8.04468405092213
ENSG00000242083	1.5945046749483075e-12	5.345475231819242
ENSG00000224545	1.7274930204743154e-12	2.9346130492523166
ENSG00000259562	1.7274930204743154e-12	7.497094471048038
ENSG00000164754	1.7274930204743154e-12	8.852137548345457
ENSG00000109705	1.7274930204743154e-12	6.488784084930147
ENSG00000189343	1.7274930204743154e-12	8.904875885059452
ENSG00000166913	1.7274930204743154e-12	8.896762294795762
ENSG00000198056	1.7274930204743277e-12	8.408309442893497
ENSG00000126733	1.7274930204743277e-12	3.8257143006677454
ENSG00000135074	1.7274930204743524e-12	8.912989475323146
ENSG00000207279	1.871357282289994e-12	5.695735705724061
ENSG00000163519	1.871357282289994e-12	8.007610204126307
ENSG00000115875	1.871357282289994e-12	8.929216655850528
ENSG00000213261	1.871357282289994e-12	6.8646092082298775
ENSG00000164122	1.871357282289994e-12	6.021413798027437
ENSG00000156738	1.8713572822900004e-12	7.80049600524044
ENSG00000164924	1.8713572822900004e-12	8.929216655850528
ENSG00000150054	1.8713572822900004e-12	6.743363761031924
ENSG00000123595	1.8713572822900004e-12	8.749186458077377
ENSG00000006788	1.8713572822900004e-12	3.4122485399676
ENSG00000130560	1.8713572822900004e-12	8.771996016896516
ENSG00000074695	2.0269686297417165e-12	8.93733024611422
ENSG00000069849	2.0269686297417384e-12	8.798862370847504
ENSG00000162631	2.0269686297417384e-12	6.670357902148712
ENSG00000156535	2.0269686297417384e-12	6.964588446530638
ENSG00000262468	2.0269686297417384e-12	8.005533732892912
ENSG00000135404	2.1952664943274755e-12	8.929216655850528
ENSG00000154479	2.1952664943274755e-12	6.225843224716603
ENSG00000167283	2.1952664943274755e-12	8.912989475323146
ENSG00000179862	2.1952664943274755e-12	6.56695280223934
ENSG00000271430	2.1952664943274755e-12	8.380853851507513
ENSG00000119979	2.1952664943274755e-12	8.626408922554088
ENSG00000147475	2.195266494327483e-12	8.766408009792737
ENSG00000233922	2.195266494327483e-12	6.652463153813979
ENSG00000157404	2.195266494327483e-12	8.727828800850236
ENSG00000110092	2.195266494327483e-12	8.798862370847504
ENSG00000224738	2.195266494327483e-12	4.871724601299848
ENSG00000069011	2.195266494327483e-12	5.556743511301374
ENSG00000271734	2.195266494327483e-12	4.099464608008333
ENSG00000049768	2.195266494327483e-12	5.011997048926246
ENSG00000170962	2.3772637945771227e-12	7.595757948346483
ENSG00000174485	2.3772637945771567e-12	8.835373527034116
ENSG00000100626	2.3772637945771567e-12	4.777038532567206
ENSG00000198055	2.3772637945771567e-12	8.904875885059452
ENSG00000139641	2.5740525509410478e-12	8.912989475323146
ENSG00000111716	2.5740525509410478e-12	8.93733024611422
ENSG00000139219	2.574052550941066e-12	4.661139372107539
ENSG00000205143	2.574052550941066e-12	5.153670487577006
ENSG00000214212	2.574052550941066e-12	8.498043379927022
ENSG00000226360	2.574052550941066e-12	7.42904969710997
ENSG00000153347	2.574052550941066e-12	5.504929252108439
ENSG00000113231	2.574052550941066e-12	8.122054713497489
ENSG00000008869	2.574052550941066e-12	8.84808075321361
ENSG00000153064	2.5740525509411027e-12	8.832847943874205
ENSG00000099800	2.5740525509411027e-12	8.778578395188276
ENSG00000134490	2.5740525509411027e-12	8.230013023968771
ENSG00000198625	2.5740525509411027e-12	8.88864870453207
ENSG00000189143	2.786809919022011e-12	5.644852695714474
ENSG00000070814	2.7868099190220306e-12	8.840961534137898
ENSG00000155542	2.7868099190220306e-12	8.35676804424397
ENSG00000198917	2.7868099190220306e-12	8.72584005847428
ENSG00000105063	2.7868099190220306e-12	8.879003902296445
ENSG00000070614	2.7868099190220306e-12	8.850606336373524
ENSG00000043039	2.7868099190220306e-12	6.662942974924904
ENSG00000070610	2.7868099190220306e-12	8.892705499663915
ENSG00000189233	3.016804671485679e-12	8.801924794791372
ENSG00000154227	3.016804671485679e-12	5.216781241073763
ENSG00000259362	3.016804671485711e-12	4.295348153071246
ENSG00000116584	3.016804671485711e-12	8.921103065586836
ENSG00000145700	3.016804671485711e-12	7.589679596416417
ENSG00000143498	3.016804671485711e-12	8.257873749107736
ENSG00000260081	3.016804671485711e-12	5.914677946589319
ENSG00000218227	3.016804671485711e-12	8.117574321418187
ENSG00000006453	3.016804671485711e-12	6.357921062698469
ENSG00000273230	3.0168046714857326e-12	7.581683696802104
ENSG00000270012	3.0168046714857326e-12	7.654333689844614
ENSG00000243452	3.0168046714857326e-12	8.692848856635557
ENSG00000162139	3.0168046714857326e-12	8.834379155846138
ENSG00000159403	3.0168046714857326e-12	8.679684100052041
ENSG00000178035	3.265404161120014e-12	8.896762294795762
ENSG00000141524	3.265404161120014e-12	8.786155144668012
ENSG00000160282	3.265404161120014e-12	5.903932717101949
ENSG00000147485	3.265404161120014e-12	7.226897286373279
ENSG00000236841	3.265404161120014e-12	3.5962910347210686
ENSG00000108984	3.265404161120014e-12	8.460995382956453
ENSG00000243517	3.2654041611200493e-12	7.033360746993189
ENSG00000162704	3.5340817997952074e-12	8.89117428769198
ENSG00000166295	3.5340817997952074e-12	8.870890312032751
ENSG00000149485	3.5340817997952074e-12	8.03594874364737
ENSG00000260063	3.5340817997952325e-12	6.252843747563091
ENSG00000114270	3.5340817997952325e-12	8.322905727713824
ENSG00000155495	3.5340817997952325e-12	8.603566884158877
ENSG00000247373	3.534081799795283e-12	7.578621272858235
ENSG00000250321	3.534081799795283e-12	4.916290168246319
ENSG00000164932	3.534081799795283e-12	8.650749693345164
ENSG00000231459	3.534081799795283e-12	2.933234173441646
ENSG00000235297	3.824425090513506e-12	6.110988645860052
ENSG00000187243	3.824425090513506e-12	4.243406736182373
ENSG00000136731	3.824425090513506e-12	8.925159860718681
ENSG00000166965	3.824425090513506e-12	8.667971245060526
ENSG00000113734	3.824425090513506e-12	8.238839108164015
ENSG00000183291	3.824425090513534e-12	8.912989475323146
ENSG00000166046	3.824425090513534e-12	8.642891066609003
ENSG00000221968	3.824425090513534e-12	8.65733207163692
ENSG00000013561	3.824425090513534e-12	8.830322360714293
ENSG00000162409	3.824425090513534e-12	3.301129938584331
ENSG00000226221	4.138144252338148e-12	7.602110846032858
ENSG00000138640	4.138144252338148e-12	8.876478319136533
ENSG00000204131	4.1381442523382065e-12	6.319347639507802
ENSG00000051108	4.1381442523382065e-12	8.945443836377912
ENSG00000254754	4.1381442523382065e-12	2.7122485850527487
ENSG00000143412	4.1381442523382065e-12	8.187749674071332
ENSG00000196924	4.138144252338222e-12	8.872421524004686
ENSG00000253619	4.477081480771346e-12	4.6199437789054745
ENSG00000236305	4.477081480771346e-12	5.97375875626206
ENSG00000130055	4.477081480771346e-12	4.777815147797185
ENSG00000183943	4.477081480771362e-12	8.434633390213351
ENSG00000143674	4.477081480771362e-12	8.53715942965348
ENSG00000250156	4.477081480771362e-12	4.052403864439181
ENSG00000263874	4.477081480771362e-12	7.177105136834263
ENSG00000143258	4.477081480771362e-12	8.767402380980716
ENSG00000167978	4.477081480771362e-12	8.941387041246065
ENSG00000153162	4.843220889114491e-12	8.921103065586836
ENSG00000150625	4.843220889114491e-12	6.403003737744249
ENSG00000075568	4.843220889114491e-12	8.896762294795762
ENSG00000228903	4.843220889114491e-12	8.545730550321194
ENSG00000234498	4.843220889114491e-12	6.32462653791455
ENSG00000205683	4.843220889114491e-12	7.448319037987305
ENSG00000254211	4.843220889114491e-12	8.058395326103465
ENSG00000250659	4.843220889114491e-12	7.151851839978115
ENSG00000101868	4.843220889114491e-12	8.593417720715367
ENSG00000205730	5.238699179511707e-12	6.515601578979489
ENSG00000226200	5.238699179511707e-12	8.21097838302505
ENSG00000102007	5.238699179511707e-12	8.884591909400223
ENSG00000089248	5.238699179511707e-12	8.933273450982373
ENSG00000167552	5.238699179511707e-12	8.332224706576403
ENSG00000146094	5.6658170957551625e-12	8.917046270454989
ENSG00000217716	5.6658170957551625e-12	6.142025616750603
ENSG00000143036	5.6658170957551625e-12	5.955479660510573
ENSG00000202078	5.6658170957551625e-12	4.61788261805524
ENSG00000116903	5.6658170957551625e-12	8.72584005847428
ENSG00000272841	5.6658170957551625e-12	6.36538993422257
ENSG00000188015	5.665817095755183e-12	3.1243239784875616
ENSG00000125743	6.127051713536119e-12	8.876478319136533
ENSG00000163625	6.127051713536119e-12	8.450408606183888
ENSG00000148730	6.127051713536119e-12	8.86277672176906
ENSG00000104738	6.127051713536119e-12	8.742067239001663
ENSG00000170271	6.127051713536119e-12	7.684714097450118
ENSG00000166455	6.127051713536163e-12	5.772657137343591
ENSG00000260940	6.127051713536163e-12	2.1014216449778464
ENSG00000143401	6.127051713536163e-12	8.83996716294992
ENSG00000178209	6.625069627673427e-12	8.917046270454989
ENSG00000005108	6.625069627673427e-12	6.8082324308866
ENSG00000169189	6.625069627673427e-12	8.66598250268457
ENSG00000175602	6.625069627673427e-12	8.827259936770426
ENSG00000243829	6.625069627673427e-12	6.673001851119644
ENSG00000255224	6.625069627673427e-12	6.4977456975989165
ENSG00000137634	6.625069627673427e-12	8.772990388084494
ENSG00000101439	6.625069627673427e-12	8.901813461115584
ENSG00000101199	6.625069627673522e-12	8.904875885059452
ENSG00000116251	6.625069627673522e-12	8.908932680191299
ENSG00000269165	6.625069627673522e-12	5.816769964234181
ENSG00000215386	6.625069627673522e-12	6.905565301043152
ENSG00000145912	6.625069627673522e-12	8.786691985451967
ENSG00000253483	6.625069627673522e-12	5.545825392059984
ENSG00000137747	7.162741099953678e-12	5.62677818637636
ENSG00000197119	7.162741099953678e-12	7.922801659131918
ENSG00000079841	7.162741099953704e-12	7.284016858477722
ENSG00000104687	7.1627410999538056e-12	8.747655246105444
ENSG00000185615	7.1627410999538056e-12	5.485746656707786
ENSG00000261114	7.1627410999538056e-12	8.416088759249723
ENSG00000044446	7.1627410999538056e-12	8.732422436766036
ENSG00000213315	7.1627410999538056e-12	6.498883527051571
ENSG00000272711	7.1627410999538056e-12	6.441023900689274
ENSG00000259959	7.743155235595024e-12	8.31040951894524
ENSG00000102100	7.743155235595024e-12	8.761814373876936
ENSG00000176108	7.743155235595024e-12	8.071771100097891
ENSG00000146083	7.743155235595024e-12	8.868364728872839
ENSG00000100997	7.743155235595024e-12	8.773527228868451
ENSG00000102886	7.743155235595024e-12	6.6773274648106895
ENSG00000136319	7.743155235595024e-12	8.529758333321341
ENSG00000273056	7.743155235595079e-12	5.441181790557651
ENSG00000180182	7.743155235595079e-12	8.800393582819439
ENSG00000128928	8.369636261014541e-12	8.876478319136533
ENSG00000225156	8.369636261014541e-12	3.765947608423356
ENSG00000115539	8.369636261014541e-12	8.569613790708246
ENSG00000149679	8.369636261014659e-12	8.407720205458501
ENSG00000169679	8.369636261014659e-12	8.645161686241384
ENSG00000172661	8.369636261014659e-12	8.628476975309978
ENSG00000073584	8.369636261014659e-12	8.717726468210587
ENSG00000150867	8.36963626101469e-12	8.815626392158844
ENSG00000205771	8.36963626101469e-12	6.6019170603538075
ENSG00000203435	8.36963626101469e-12	3.8113782094825717
ENSG00000115808	9.045760980558838e-12	8.687058282655284
ENSG00000196372	9.045760980558838e-12	7.313302275820507
ENSG00000269934	9.045760980558838e-12	4.897102921309402
ENSG00000267127	9.045760980558838e-12	5.214277759917032
ENSG00000207146	9.045760980558838e-12	3.824480618056122
ENSG00000186275	9.045760980558838e-12	8.202125385100913
ENSG00000135093	9.045760980558838e-12	8.363095459008196
ENSG00000269946	9.045760980558966e-12	4.921492841811678
ENSG00000188242	9.045760980558966e-12	8.465589018872256
ENSG00000104408	9.045760980558966e-12	8.925159860718681
ENSG00000101997	9.045760980558966e-12	8.588366554395542
ENSG00000177888	9.045760980558966e-12	8.710607249134876
ENSG00000144847	9.77537749516007e-12	8.519491814074646
ENSG00000246095	9.77537749516007e-12	6.2632934251066015
ENSG00000268852	9.775377495160106e-12	6.966001837950933
ENSG00000231943	9.775377495160106e-12	1.8579225190678452
ENSG00000176393	9.775377495160106e-12	8.720252051370501
ENSG00000167797	9.775377495160106e-12	8.860251138609149
ENSG00000068912	1.0562625271544524e-11	8.908932680191299
ENSG00000170522	1.0562625271544524e-11	7.858214313582551
ENSG00000273237	1.0562625271544524e-11	8.134638683180427
ENSG00000130720	1.0562625271544524e-11	2.598945423195873
ENSG00000147437	1.0562625271544637e-11	6.248659731628902
ENSG00000138674	1.0562625271544637e-11	8.925159860718681
ENSG00000008283	1.0562625271544711e-11	8.846549541241677
ENSG00000100221	1.1411956656644355e-11	8.824734353610515
ENSG00000180209	1.1411956656644355e-11	5.067347754371646
ENSG00000230188	1.1411956656644355e-11	4.427476787569589
ENSG00000255121	1.1411956656644355e-11	7.243601579533458
ENSG00000119900	1.1411956656644355e-11	8.798862370847504
ENSG00000237595	1.1411956656644355e-11	6.390894642378995
ENSG00000113712	1.1411956656644355e-11	8.866833516900904
ENSG00000170209	1.1411956656644436e-11	7.977240960272073
ENSG00000196576	1.1411956656644436e-11	8.884591909400223
ENSG00000060138	1.1411956656644436e-11	8.622070250165818
ENSG00000178162	1.1411956656644436e-11	6.218004175184173
ENSG00000143862	1.1411956656644599e-11	8.66950245703246
ENSG00000104381	1.1411956656644599e-11	7.8131759828448475
ENSG00000232860	1.1411956656644599e-11	6.959235472625251
ENSG00000151151	1.1411956656644599e-11	8.472171397164013
ENSG00000236882	1.1411956656644599e-11	6.307365127122329
ENSG00000068650	1.232815993829422e-11	8.694837599011512
ENSG00000180660	1.232815993829422e-11	6.862230642554535
ENSG00000089157	1.2328159938294307e-11	8.941387041246065
ENSG00000135502	1.2328159938294307e-11	6.027954349347124
ENSG00000094916	1.2328159938294307e-11	8.816620763346823
ENSG00000072609	1.2328159938294307e-11	8.793274363743723
ENSG00000234891	1.2328159938294307e-11	2.3183765262101197
ENSG00000103544	1.2328159938294307e-11	8.770464804924583
ENSG00000205791	1.2328159938294307e-11	6.426983369359839
ENSG00000173320	1.2328159938294307e-11	6.707513713211224
ENSG00000226029	1.2328159938294482e-11	6.306198331704904
ENSG00000105364	1.2328159938294482e-11	8.660394495580789
ENSG00000238460	1.2328159938294482e-11	3.4838172983815556
ENSG00000151640	1.3316384060141361e-11	5.457290602007475
ENSG00000160783	1.3316384060141361e-11	8.39960661519481
ENSG00000238045	1.3316384060141361e-11	6.350518342288402
ENSG00000144567	1.3316384060141361e-11	8.858719926637214
ENSG00000234215	1.3316384060141361e-11	2.0351226552733945
ENSG00000142765	1.331638406014155e-11	8.904875885059452
ENSG00000172292	1.331638406014155e-11	8.009360732957344
ENSG00000071082	1.331638406014155e-11	8.933273450982373
ENSG00000198860	1.331638406014155e-11	8.803456006763307
ENSG00000073060	1.331638406014155e-11	8.733953648737971
ENSG00000233220	1.331638406014155e-11	5.12514608746449
ENSG00000183258	1.4382165105993947e-11	8.835910367818073
ENSG00000248564	1.4382165105993947e-11	3.0545411945445133
ENSG00000119326	1.4382165105993947e-11	8.576653699404027
ENSG00000228649	1.4382165105993947e-11	7.720222431914333
ENSG00000102081	1.4382165105993947e-11	8.810038385055064
ENSG00000165138	1.4382165105993947e-11	8.832847943874205
ENSG00000125755	1.4382165105993947e-11	8.88864870453207
ENSG00000155254	1.4382165105993947e-11	8.307393925805235
ENSG00000162616	1.4382165105993947e-11	8.563286375944022
ENSG00000111224	1.43821651059941e-11	8.221362592921125
ENSG00000227372	1.43821651059941e-11	8.677616047296151
ENSG00000147144	1.43821651059941e-11	8.51174497729449
ENSG00000170482	1.43821651059941e-11	8.51480740123836
ENSG00000156467	1.4382165105994204e-11	8.879003902296445
ENSG00000101298	1.4382165105994204e-11	7.890648757562349
ENSG00000270673	1.5531454676603216e-11	6.942084664107315
ENSG00000162998	1.5531454676603216e-11	8.89117428769198
ENSG00000258449	1.5531454676603326e-11	5.292024340165831
ENSG00000108924	1.5531454676603326e-11	7.290791700133208
ENSG00000125650	1.5531454676603326e-11	7.526439694003164
ENSG00000154359	1.5531454676603326e-11	8.742067239001663
ENSG00000170915	1.5531454676603326e-11	6.954077786399959
ENSG00000216866	1.5531454676603326e-11	5.836291506546873
ENSG00000221817	1.553145467660349e-11	8.442242619269157
ENSG00000156650	1.6770650290156154e-11	8.845018329269742
ENSG00000176871	1.6770650290156154e-11	8.540679384001372
ENSG00000180881	1.6770650290156154e-11	8.025333264419226
ENSG00000197256	1.677065029015639e-11	8.504423191342289
ENSG00000124143	1.6770650290156452e-11	4.985417080882456
ENSG00000241852	1.6770650290156452e-11	7.641226895759316
ENSG00000148700	1.6770650290156452e-11	8.892705499663915
ENSG00000146276	1.6770650290156452e-11	5.72578861812655
ENSG00000158669	1.8106627946568993e-11	8.810038385055064
ENSG00000250519	1.8106627946568993e-11	4.96573277119926
ENSG00000232324	1.8106627946568993e-11	3.53016226917469
ENSG00000078674	1.8106627946568993e-11	8.864307933740994
ENSG00000138650	1.8106627946568993e-11	3.569837488024188
ENSG00000122406	1.8106627946568993e-11	8.93733024611422
ENSG00000225135	1.8106627946569252e-11	6.722285673901056
ENSG00000272677	1.8106627946569252e-11	6.088187136234084
ENSG00000169330	1.8106627946569252e-11	8.528763962133363
ENSG00000100360	1.8106627946569252e-11	8.701499287683204
ENSG00000177119	1.9546777005055983e-11	8.772990388084494
ENSG00000068784	1.9546777005056122e-11	8.68320405439993
ENSG00000204186	1.954677700505626e-11	8.801924794791372
ENSG00000090661	1.954677700505626e-11	8.671367942911859
ENSG00000161570	1.954677700505626e-11	8.363684696443192
ENSG00000145194	1.954677700505626e-11	8.439717036109245
ENSG00000137563	1.954677700505626e-11	8.813558339402954
ENSG00000272994	2.1099037534450793e-11	8.456481057420588
ENSG00000139187	2.1099037534450793e-11	6.30656644950014
ENSG00000129691	2.1099037534451094e-11	8.626945763338046
ENSG00000142327	2.1099037534451094e-11	8.876478319136533
ENSG00000206559	2.1099037534451094e-11	6.569994001978822
ENSG00000100246	2.1099037534451094e-11	8.086387758273405
ENSG00000260352	2.1099037534451094e-11	5.021580769086816
ENSG00000040487	2.1099037534451094e-11	8.38491064663936
ENSG00000117407	2.1099037534451094e-11	8.256931774570797
ENSG00000101746	2.1099037534451094e-11	7.898469338875262
ENSG00000267373	2.1099037534451094e-11	4.182670001836376
ENSG00000235609	2.1099037534451242e-11	6.011414754287017
ENSG00000072501	2.1099037534451242e-11	8.85466313150537
ENSG00000120217	2.1099037534451242e-11	8.57466495702807
ENSG00000170890	2.1099037534451242e-11	3.8213851643345595
ENSG00000198429	2.2771940306383206e-11	8.26292491542756
ENSG00000147604	2.2771940306383206e-11	8.941387041246065
ENSG00000232648	2.2771940306383206e-11	5.039449040585528
ENSG00000247011	2.2771940306383206e-11	2.679562741002962
ENSG00000183323	2.2771940306383286e-11	8.645161686241385
ENSG00000119737	2.2771940306383286e-11	7.2490526486052795
ENSG00000135486	2.2771940306383286e-11	8.933273450982373
ENSG00000271522	2.2771940306383286e-11	3.6886987156865296
ENSG00000238061	2.2771940306383286e-11	6.055966224024002
ENSG00000166143	2.2771940306383286e-11	6.619003522128954
ENSG00000184925	2.2771940306383286e-11	7.667014002295213
ENSG00000249453	2.277194030638361e-11	5.5986592560538595
ENSG00000087274	2.277194030638361e-11	8.917046270454989
ENSG00000270102	2.277194030638361e-11	6.463557197922609
ENSG00000165675	2.277194030638361e-11	8.595740736998788
ENSG00000117020	2.277194030638361e-11	8.066745416700211
ENSG00000169740	2.277194030638361e-11	8.517869825182228
ENSG00000179222	2.457464961274569e-11	8.912989475323146
ENSG00000115159	2.457464961274569e-11	8.777584024000298
ENSG00000123836	2.457464961274569e-11	8.804450377951285
ENSG00000094975	2.4574649612745778e-11	8.896762294795762
ENSG00000236532	2.4574649612745778e-11	5.114749700060425
ENSG00000221562	2.4574649612745778e-11	2.6490521998258436
ENSG00000171649	2.4574649612745778e-11	7.680161944689102
ENSG00000182141	2.4574649612745778e-11	8.341157014880476
ENSG00000224578	2.4574649612745778e-11	8.183372621413618
ENSG00000131495	2.4574649612745778e-11	8.614238537158553
ENSG00000117362	2.4574649612746127e-11	8.872421524004686
ENSG00000270919	2.4574649612746127e-11	3.072273676479298
ENSG00000179178	2.4574649612746127e-11	7.134770638287307
ENSG00000203801	2.651700910093006e-11	6.221123228321592
ENSG00000188559	2.651700910093006e-11	8.627403293742066
ENSG00000241743	2.651700910093006e-11	1.9167077115274276
ENSG00000259891	2.651700910093006e-11	6.9536700339875
ENSG00000250567	2.651700910093006e-11	2.1099027927961345
ENSG00000163995	2.6517009100930344e-11	5.327110832897167
ENSG00000185567	2.6517009100930344e-11	4.995814600544756
ENSG00000095303	2.6517009100930344e-11	8.207091675193624
ENSG00000164182	2.6517009100930344e-11	8.604593734922926
ENSG00000012061	2.6517009100930344e-11	8.844023958081767
ENSG00000272667	2.6517009100930344e-11	6.609117211735011
ENSG00000105997	2.6517009100930344e-11	5.48174186044631
ENSG00000083067	2.6517009100930344e-11	6.693309680645471
ENSG00000223725	2.6517009100930344e-11	5.3960168558628645
ENSG00000213931	2.651700910093053e-11	5.006113297401291
ENSG00000261270	2.651700910093053e-11	8.543741807945237
ENSG00000147536	2.860959083313307e-11	7.360506767734707
ENSG00000162840	2.860959083313307e-11	4.665207716368509
ENSG00000109466	2.860959083313307e-11	8.543002400284792
ENSG00000273107	2.860959083313307e-11	4.868815387693248
ENSG00000010810	2.8609590833133374e-11	8.346304523967962
ENSG00000112029	2.8609590833133374e-11	8.40213219835472
ENSG00000244485	2.8609590833133374e-11	4.70365260551609
ENSG00000229278	2.8609590833133374e-11	3.778363608271981
ENSG00000197747	2.8609590833133577e-11	8.762351214660892
ENSG00000177932	3.0863747789668685e-11	5.868259012156005
ENSG00000248300	3.0863747789668685e-11	2.417911789281159
ENSG00000165912	3.0863747789668685e-11	8.037216206711161
ENSG00000259436	3.0863747789668685e-11	8.105422399217124
ENSG00000166224	3.0863747789668685e-11	8.659400124392812
ENSG00000266088	3.0863747789668685e-11	3.1292781351384744
ENSG00000257241	3.0863747789668685e-11	3.2440727003608067
ENSG00000203832	3.0863747789668904e-11	8.114275397141263
ENSG00000227895	3.0863747789668904e-11	5.310331105531282
ENSG00000169756	3.0863747789668904e-11	8.800393582819439
ENSG00000187735	3.0863747789668904e-11	8.864307933740994
ENSG00000163682	3.0863747789669234e-11	8.941387041246065
ENSG00000232712	3.3291670050734764e-11	5.660690045774779
ENSG00000163590	3.3291670050734764e-11	8.363887263319684
ENSG00000174437	3.3291670050734764e-11	8.933273450982373
ENSG00000218052	3.3291670050734764e-11	7.889942164324168
ENSG00000137877	3.3291670050734764e-11	8.295124312954796
ENSG00000265451	3.3291670050734764e-11	6.938744366628561
ENSG00000268358	3.3291670050735003e-11	7.0276316695066035
ENSG00000107262	3.3291670050735003e-11	8.872421524004686
ENSG00000196890	3.3291670050735003e-11	4.087830149055399
ENSG00000099821	3.3291670050735003e-11	8.826265565582448
ENSG00000272264	3.3291670050735003e-11	6.722747403150977
ENSG00000271420	3.3291670050735003e-11	2.5219536916976346
ENSG00000165661	3.3291670050735003e-11	8.88864870453207
ENSG00000147044	3.3291670050735003e-11	8.673022411380348
ENSG00000114013	3.590644490650773e-11	8.673101721760284
ENSG00000141447	3.590644490650773e-11	8.205645339448802
ENSG00000144369	3.590644490650773e-11	8.370469641611441
ENSG00000228487	3.590644490650824e-11	7.069423021124138
ENSG00000135116	3.590644490650824e-11	5.941528579589596
ENSG00000228413	3.590644490650824e-11	4.691379837013741
ENSG00000128641	3.590644490650836e-11	8.477486312391981
ENSG00000122882	3.590644490650836e-11	8.757300048341069
ENSG00000253051	3.590644490650836e-11	5.282193388495385
ENSG00000146007	3.590644490650836e-11	8.856194343477304
ENSG00000125962	3.8722121161847354e-11	8.496054637551065
ENSG00000169019	3.8722121161847354e-11	8.533155031172676
ENSG00000140548	3.872212116184763e-11	8.690323273475645
ENSG00000118898	3.872212116184763e-11	6.700695926689728
ENSG00000152377	3.872212116184763e-11	5.3875571961337485
ENSG00000118307	3.872212116184763e-11	5.613500609559314
ENSG00000219626	3.872212116184763e-11	7.729782357922847
ENSG00000226781	3.872212116184763e-11	4.434754773571951
ENSG00000261597	3.872212116184763e-11	8.612707325186616
ENSG00000165359	3.872212116184804e-11	8.842492746109832
ENSG00000166104	4.1753777919337135e-11	5.714125444226408
ENSG00000126267	4.1753777919337135e-11	8.881529485456355
ENSG00000136379	4.1753777919337135e-11	8.300712320058574
ENSG00000269243	4.1753777919337135e-11	7.253266298844053
ENSG00000078098	4.1753777919337135e-11	6.029645535616738
ENSG00000101134	4.1753777919337135e-11	4.142063836271378
ENSG00000113732	4.1753777919337135e-11	8.896762294795762
ENSG00000197756	4.1753777919337135e-11	8.93733024611422
ENSG00000076258	4.1753777919337135e-11	7.975402388121567
ENSG00000111707	4.1753777919337135e-11	8.815626392158844
ENSG00000107984	4.1753777919337283e-11	8.872421524004686
ENSG00000033867	4.1753777919337283e-11	8.016427869844048
ENSG00000272094	4.1753777919337283e-11	5.98964330643635
ENSG00000197558	4.501759814293228e-11	6.985817034863693
ENSG00000116857	4.5017598142932596e-11	8.812563968214976
ENSG00000131153	4.5017598142932596e-11	7.963926033463107
ENSG00000124486	4.5017598142932596e-11	8.856194343477304
ENSG00000181666	4.5017598142932596e-11	8.519858567558185
ENSG00000122335	4.5017598142932596e-11	8.110676132413438
ENSG00000204666	4.5017598142932596e-11	5.095219649562194
ENSG00000162819	4.501759814293308e-11	8.766408009792737
ENSG00000185641	4.501759814293308e-11	7.5723082093217995
ENSG00000162267	4.501759814293308e-11	6.617859347618635
ENSG00000197557	4.501759814293308e-11	8.16908178661115
ENSG00000146039	4.501759814293308e-11	1.665119095159545
ENSG00000135473	4.501759814293308e-11	8.884591909400223
ENSG00000061455	4.501759814293308e-11	6.4822009943888474
ENSG00000096092	4.501759814293308e-11	8.588366554395542
ENSG00000159363	4.501759814293308e-11	8.729896853606125
ENSG00000270638	4.501759814293308e-11	4.5149363604612045
ENSG00000116918	4.8530947324200914e-11	8.70448240124714
ENSG00000140297	4.8530947324200914e-11	6.1280575206139725
ENSG00000169021	4.8530947324200914e-11	8.842492746109832
ENSG00000141101	4.8530947324200914e-11	8.683204054399932
ENSG00000221988	4.8530947324200914e-11	8.297192365710686
ENSG00000138964	4.8530947324200914e-11	8.500568963086934
ENSG00000157873	4.853094732420143e-11	8.842492746109832
ENSG00000147853	4.853094732420143e-11	8.872421524004686
ENSG00000152578	4.853094732420143e-11	5.819397517663719
ENSG00000154153	4.853094732420178e-11	5.437010675814433
ENSG00000251187	5.2312457594076335e-11	4.393196533379945
ENSG00000169253	5.2312457594076335e-11	4.537933702625801
ENSG00000146263	5.2312457594076335e-11	8.51713041752178
ENSG00000185100	5.2312457594076335e-11	6.825010716453335
ENSG00000144645	5.231245759407689e-11	8.912989475323146
ENSG00000065183	5.231245759407689e-11	8.788223197423902
ENSG00000101294	5.2312457594077266e-11	8.929216655850528
ENSG00000264469	5.2312457594077266e-11	6.481304367006401
ENSG00000139211	5.2312457594077266e-11	8.52950336979381
ENSG00000235508	5.2312457594077266e-11	4.831241898148713
ENSG00000174989	5.2312457594077266e-11	8.79381120452768
ENSG00000168032	5.638211764533363e-11	5.240465162217648
ENSG00000242268	5.638211764533363e-11	4.4218106287058205
ENSG00000164695	5.638211764533363e-11	8.221028319013659
ENSG00000032389	5.638211764533363e-11	8.6009944701951
ENSG00000168216	5.638211764533443e-11	8.858719926637214
ENSG00000107864	5.638211764533443e-11	8.557900935716733
ENSG00000175061	5.638211764533443e-11	8.908932680191299
ENSG00000242265	5.638211764533463e-11	6.007465132790185
ENSG00000254650	6.07613688546046e-11	5.631120644161573
ENSG00000136830	6.07613688546046e-11	7.801745005109756
ENSG00000134955	6.076136885460503e-11	7.8615176846723545
ENSG00000100767	6.076136885460503e-11	8.330033397323957
ENSG00000204852	6.547320801791452e-11	8.698436863739335
ENSG00000235663	6.547320801791452e-11	5.025936390631192
ENSG00000261645	6.547320801791452e-11	7.383047011798526
ENSG00000147364	6.547320801791452e-11	8.633528141629803
ENSG00000137806	6.547320801791499e-11	8.761356843472914
ENSG00000227986	6.547320801791499e-11	5.716326942481854
ENSG00000152217	6.547320801791499e-11	8.880535114268378
ENSG00000139537	6.547320801791499e-11	7.600691758863124
ENSG00000119969	6.547320801791499e-11	8.329901690292983
ENSG00000143553	6.547320801791545e-11	8.698973704523292
ENSG00000025039	7.054229714037677e-11	8.896762294795762
ENSG00000167393	7.054229714037677e-11	8.618295332290398
ENSG00000236998	7.054229714037677e-11	5.446824785486869
ENSG00000234465	7.054229714037677e-11	7.859593901448543
ENSG00000185008	7.054229714037677e-11	3.124686176242947
ENSG00000251108	7.054229714037752e-11	2.6013763749636225
ENSG00000142784	7.054229714037752e-11	8.868364728872839
ENSG00000085382	7.054229714037752e-11	8.267518551343363
ENSG00000257261	7.054229714037803e-11	7.817363031127175
ENSG00000168405	7.054229714037803e-11	8.88864870453207
ENSG00000117697	7.054229714037803e-11	8.658863283608856
ENSG00000172794	7.054229714037803e-11	7.982796487799781
ENSG00000115758	7.599508074903131e-11	8.929216655850528
ENSG00000183386	7.599508074903131e-11	6.628459108788717
ENSG00000135324	7.599508074903131e-11	3.1246669772336215
ENSG00000180479	7.599508074903159e-11	7.63413105641703
ENSG00000238063	7.599508074903159e-11	5.290368186867627
ENSG00000243224	7.599508074903159e-11	6.475822490437103
ENSG00000173442	7.599508074903159e-11	8.925159860718681
ENSG00000165804	7.599508074903159e-11	8.234494869928568
ENSG00000164039	7.599508074903159e-11	8.087179562584893
ENSG00000214389	7.599508074903159e-11	8.218757699381278
ENSG00000128463	7.599508074903266e-11	8.876478319136533
ENSG00000176225	8.185991122789645e-11	8.634522512817782
ENSG00000145808	8.185991122789645e-11	4.325792392316392
ENSG00000124098	8.185991122789645e-11	8.670039297816416
ENSG00000238153	8.185991122789703e-11	4.602471304925782
ENSG00000106211	8.185991122789703e-11	8.870890312032751
ENSG00000117625	8.185991122789703e-11	8.811032756243042
ENSG00000015171	8.185991122789703e-11	8.856194343477304
ENSG00000124942	8.185991122789703e-11	8.941387041246065
ENSG00000034693	8.185991122789703e-11	8.521926620314074
ENSG00000206077	8.816718270625484e-11	7.918621607503515
ENSG00000119711	8.816718270625484e-11	8.751712041237289
ENSG00000170049	8.816718270625484e-11	6.4515275896318105
ENSG00000255031	8.816718270625484e-11	7.938943628585993
ENSG00000049769	8.816718270625484e-11	7.9942784083054175
ENSG00000172809	8.816718270625484e-11	8.929216655850528
ENSG00000260919	8.816718270625484e-11	4.08720520688581
ENSG00000115524	8.816718270625484e-11	8.933273450982373
ENSG00000153446	8.816718270625484e-11	3.760139576071607
ENSG00000140263	8.816718270625484e-11	8.31020695206875
ENSG00000225093	8.816718270625484e-11	7.044665583544482
ENSG00000124422	8.816718270625484e-11	8.903344673087517
ENSG00000273314	8.816718270625484e-11	6.759847796772586
ENSG00000149124	8.816718270625484e-11	3.2623284113086117
ENSG00000258629	9.49494740650853e-11	1.8666307795335446
ENSG00000273139	9.494947406508597e-11	4.556792224962203
ENSG00000175463	9.494947406508597e-11	8.844023958081767
ENSG00000105220	9.494947406508597e-11	8.900819089927607
ENSG00000272102	9.494947406508597e-11	5.423424125497761
ENSG00000166598	9.494947406508597e-11	8.941387041246065
ENSG00000271334	9.494947406508597e-11	2.8334354072310255
ENSG00000131584	9.494947406508597e-11	8.864307933740994
ENSG00000116497	1.02241701662572e-10	8.845018329269742
ENSG00000251417	1.02241701662572e-10	6.687854798125245
ENSG00000243056	1.02241701662572e-10	5.647679838949647
ENSG00000166068	1.02241701662572e-10	8.624877710582156
ENSG00000187741	1.02241701662572e-10	8.530497740981788
ENSG00000175390	1.02241701662572e-10	8.912989475323146
ENSG00000175215	1.02241701662572e-10	8.900819089927607
ENSG00000002834	1.02241701662572e-10	8.892705499663915
ENSG00000232912	1.02241701662572e-10	6.0864229543631385
ENSG00000272009	1.0224170166257236e-10	7.133994366440863
ENSG00000140464	1.0224170166257236e-10	8.85466313150537
ENSG00000081791	1.0224170166257236e-10	8.84808075321361
ENSG00000226856	1.0224170166257236e-10	5.3663294855593415
ENSG00000234699	1.0224170166257236e-10	2.441466966486475
ENSG00000180263	1.0224170166257236e-10	8.443571264364603
ENSG00000111602	1.1008128241775644e-10	8.793274363743723
ENSG00000217130	1.1008128241775644e-10	5.466898361697498
ENSG00000138780	1.1008128241775644e-10	8.45288179269276
ENSG00000175643	1.1008128241775644e-10	7.565890352483282
ENSG00000174013	1.1008128241775644e-10	8.6862664783438
ENSG00000198440	1.1008128241775644e-10	8.371543323179354
ENSG00000213967	1.1008128241775644e-10	6.02835195252995
ENSG00000136878	1.1008128241775644e-10	8.818151975318758
ENSG00000068383	1.1008128241775644e-10	8.297113055330751
ENSG00000220749	1.1008128241775644e-10	7.02364816741323
ENSG00000150667	1.1008128241775684e-10	6.883226847538821
ENSG00000150477	1.1008128241775684e-10	8.070037321249465
ENSG00000134508	1.1008128241775684e-10	8.494778389106663
ENSG00000259291	1.1008128241775684e-10	7.688462101596644
ENSG00000182310	1.1008128241775762e-10	5.093395377926342
ENSG00000144868	1.1850830793198672e-10	8.555375352556819
ENSG00000234751	1.1850830793198672e-10	4.207334948364725
ENSG00000150403	1.1850830793198672e-10	8.694380068607492
ENSG00000174255	1.1850830793198672e-10	3.906991627075974
ENSG00000135299	1.1850830793198672e-10	8.423947385985883
ENSG00000115977	1.1850830793198672e-10	8.24677704528011
ENSG00000269071	1.18508307931988e-10	5.184297466081256
ENSG00000182197	1.18508307931988e-10	8.772990388084494
ENSG00000112218	1.18508307931988e-10	8.170462828357632
ENSG00000104695	1.18508307931988e-10	8.751712041237289
ENSG00000268584	1.18508307931988e-10	6.465175971950848
ENSG00000185339	1.18508307931988e-10	8.729896853606125
ENSG00000099622	1.2756573037074525e-10	8.929216655850528
ENSG00000267166	1.2756573037074525e-10	7.0215985778518135
ENSG00000204104	1.2756573037074525e-10	8.42660467617677
ENSG00000240449	1.2756573037074525e-10	6.858396381229683
ENSG00000085719	1.2756573037074525e-10	8.904875885059452
ENSG00000180879	1.2756573037074525e-10	8.945443836377912
ENSG00000145431	1.2756573037074525e-10	6.906474701349661
ENSG00000107331	1.2756573037074525e-10	8.795342416499613
ENSG00000188383	1.2756573037074525e-10	5.959086303621983
ENSG00000157110	1.2756573037074525e-10	7.355353271074635
ENSG00000265452	1.2756573037074616e-10	5.2386836050168215
ENSG00000082458	1.2756573037074616e-10	8.542210595973305
ENSG00000181218	1.2756573037074616e-10	5.956515430228632
ENSG00000178429	1.2756573037074616e-10	6.811841884367146
ENSG00000250069	1.2756573037074616e-10	4.705060011673497
ENSG00000234797	1.2756573037074616e-10	8.09271517303763
ENSG00000228798	1.2756573037074616e-10	4.584051991930867
ENSG00000186918	1.2756573037074616e-10	8.816620763346823
ENSG00000270041	1.2756573037074616e-10	6.4794880035488065
ENSG00000236297	1.2756573037074616e-10	4.769837150963023
ENSG00000270110	1.2756573037074616e-10	5.496784750257447
ENSG00000266709	1.3729956087405232e-10	3.0155925756868944
ENSG00000101003	1.3729956087405232e-10	7.961824047250651
ENSG00000270093	1.3729956087405377e-10	4.89395641146929
ENSG00000113643	1.3729956087405377e-10	8.81508955137489
ENSG00000204923	1.3729956087405377e-10	8.394018608091029
ENSG00000169084	1.3729956087405377e-10	8.461074693336387
ENSG00000039600	1.3729956087405377e-10	7.674145783872031
ENSG00000172260	1.3729956087405475e-10	4.987188043229835
ENSG00000126768	1.3729956087405475e-10	8.728365641634191
ENSG00000133056	1.3729956087405475e-10	8.676621676108173
ENSG00000132970	1.3729956087405475e-10	6.245459216294921
ENSG00000175697	1.4775908131201369e-10	5.3784332540543796
ENSG00000227487	1.4775908131201369e-10	5.089970176118076
ENSG00000112992	1.4775908131201472e-10	8.860251138609149
ENSG00000236830	1.4775908131201472e-10	4.30633872396588
ENSG00000243574	1.4775908131201472e-10	5.651189124040668
ENSG00000167178	1.4775908131201472e-10	6.508086697736813
ENSG00000167632	1.4775908131201472e-10	8.719257680182523
ENSG00000085231	1.477590813120163e-10	8.856194343477304
ENSG00000176428	1.477590813120163e-10	6.9589291148328885
ENSG00000141905	1.477590813120163e-10	8.771996016896516
ENSG00000196268	1.477590813120163e-10	8.444565635552578
ENSG00000010404	1.5899707025331131e-10	8.904875885059452
ENSG00000170043	1.5899707025331188e-10	8.709612877946897
ENSG00000101843	1.5899707025331188e-10	8.726834429662258
ENSG00000244716	1.5899707025331188e-10	7.285134307151062
ENSG00000273032	1.5899707025331188e-10	7.2321325563751175
ENSG00000251286	1.5899707025331188e-10	2.3287833602211436
ENSG00000174780	1.5899707025331302e-10	8.900819089927607
ENSG00000135913	1.5899707025331302e-10	8.46712023084419
ENSG00000149346	1.5899707025331302e-10	7.245722363786583
ENSG00000133138	1.5899707025331302e-10	7.346414734223636
ENSG00000111540	1.5899707025331302e-10	8.548256133481104
ENSG00000260672	1.5899707025331302e-10	4.6296145138453415
ENSG00000264176	1.7107004406884462e-10	5.560930101836565
ENSG00000129214	1.7107004406884462e-10	4.846939639928402
ENSG00000136848	1.7107004406884462e-10	8.64615605742936
ENSG00000003393	1.7107004406884462e-10	8.673559252164306
ENSG00000138286	1.7107004406884646e-10	8.661925707552724
ENSG00000163817	1.7107004406884646e-10	5.182845841887685
ENSG00000085465	1.7107004406884646e-10	8.064232730887596
ENSG00000272970	1.7107004406884646e-10	4.376913262283465
ENSG00000241061	1.7107004406884767e-10	6.363048641495107
ENSG00000141526	1.7107004406884767e-10	8.685729637559842
ENSG00000270504	1.840385141503323e-10	4.557698345580994
ENSG00000008086	1.840385141503323e-10	7.993415744148415
ENSG00000242169	1.840385141503323e-10	3.8106184098822498
ENSG00000171097	1.840385141503323e-10	8.47855120857928
ENSG00000158321	1.840385141503323e-10	6.139488207223372
ENSG00000185519	1.8403851415033361e-10	2.703699561857202
ENSG00000078369	1.8403851415033361e-10	8.912989475323146
ENSG00000177383	1.8403851415033361e-10	8.815626392158844
ENSG00000253284	1.8403851415033361e-10	2.1987315871872593
ENSG00000116791	1.8403851415033361e-10	8.729896853606125
ENSG00000125378	1.8403851415033623e-10	7.992721404658032
ENSG00000064692	1.8403851415033623e-10	4.747101952547105
ENSG00000133026	1.8403851415033623e-10	8.324111116312713
ENSG00000050393	1.9796726128474553e-10	8.826265565582448
ENSG00000250584	1.9796726128474553e-10	3.754914403179152
ENSG00000118816	1.9796726128474553e-10	8.929216655850528
ENSG00000141401	1.9796726128474553e-10	8.314721277604617
ENSG00000121413	1.9796726128474553e-10	8.226598197769157
ENSG00000272975	1.9796726128474623e-10	1.9843389121581185
ENSG00000100505	1.9796726128474623e-10	5.813483520133349
ENSG00000213971	1.9796726128474623e-10	7.76923824740395
ENSG00000038532	1.9796726128474623e-10	8.702493658871182
ENSG00000182179	1.9796726128474623e-10	8.908932680191299
ENSG00000130433	1.9796726128474905e-10	5.889315871502944
ENSG00000065970	1.9796726128474905e-10	8.679684100052041
ENSG00000183150	1.9796726128474905e-10	7.059600132547961
ENSG00000118402	2.1292562829020685e-10	8.014068956637178
ENSG00000256594	2.1292562829020685e-10	8.240115356608419
ENSG00000214128	2.129256282902091e-10	3.4207403573851014
ENSG00000249717	2.129256282902091e-10	6.124103819544306
ENSG00000271239	2.129256282902091e-10	2.457025643873305
ENSG00000124635	2.129256282902091e-10	8.561957730848578
ENSG00000154370	2.129256282902091e-10	8.532363226861188
ENSG00000111452	2.129256282902091e-10	7.044991766690646
ENSG00000103855	2.1292562829021062e-10	8.320021841604795
ENSG00000160753	2.1292562829021062e-10	8.537616960057504
ENSG00000255353	2.1292562829021062e-10	5.627541696895749
ENSG00000164405	2.2898783208755675e-10	8.845018329269742
ENSG00000189362	2.2898783208755675e-10	8.582778547291763
ENSG00000087206	2.2898783208755675e-10	8.733953648737971
ENSG00000143156	2.289878320875592e-10	7.955320979338827
ENSG00000168488	2.289878320875592e-10	8.892705499663915
ENSG00000117318	2.289878320875592e-10	7.668223837706977
ENSG00000120798	2.289878320875592e-10	8.714461477390229
ENSG00000134318	2.2898783208756083e-10	8.786691985451967
ENSG00000117691	2.4623329645441113e-10	8.84808075321361
ENSG00000099814	2.4623329645441113e-10	8.733953648737971
ENSG00000149269	2.4623329645441113e-10	8.85718871466528
ENSG00000068438	2.4623329645441113e-10	8.804450377951285
ENSG00000166484	2.4623329645441113e-10	8.375265844403735
ENSG00000132906	2.4623329645441113e-10	8.366949687263551
ENSG00000108239	2.4623329645441113e-10	8.521847309934142
ENSG00000123130	2.46233296454412e-10	8.650292162941142
ENSG00000145287	2.46233296454412e-10	8.823739982422536
ENSG00000257951	2.46233296454412e-10	6.466164219578094
ENSG00000240616	2.46233296454412e-10	7.147839224259072
ENSG00000230646	2.4623329645441547e-10	3.164596193282112
ENSG00000213598	2.647470067855683e-10	6.398945473996564
ENSG00000176208	2.647470067855683e-10	8.264842797957998
ENSG00000063046	2.647470067855683e-10	8.917046270454989
ENSG00000272129	2.647470067855683e-10	6.1501205818606435
ENSG00000213222	2.647470067855683e-10	6.388650338564255
ENSG00000184984	2.647470067855683e-10	5.941015088594545
ENSG00000165215	2.647470067855683e-10	5.958683726836407
ENSG00000149294	2.647470067855692e-10	8.726886826313299
ENSG00000102001	2.647470067855692e-10	7.371254628228973
ENSG00000108828	2.647470067855692e-10	8.803456006763307
ENSG00000271943	2.647470067855692e-10	3.742932599667157
ENSG00000156222	2.647470067855692e-10	3.571085977366234
ENSG00000180066	2.647470067855692e-10	4.976333796715451
ENSG00000173273	2.647470067855692e-10	8.787686356639945
ENSG00000183092	2.8461988826505724e-10	5.63302232889586
ENSG00000102241	2.8461988826505724e-10	8.852137548345457
ENSG00000100097	2.8461988826505724e-10	8.917046270454989
ENSG00000229901	2.8461988826505724e-10	1.681025293440516
ENSG00000174446	2.8461988826505724e-10	8.679684100052041
ENSG00000143947	2.8461988826505724e-10	8.93733024611422
ENSG00000225988	2.8461988826505724e-10	6.867411498242733
ENSG00000131089	2.8461988826505724e-10	8.73142806557806
ENSG00000067057	2.8461988826506024e-10	6.606002637690454
ENSG00000141429	2.8461988826506024e-10	8.850606336373524
ENSG00000126945	2.8461988826506024e-10	8.83996716294992
ENSG00000197265	2.8461988826506225e-10	8.699431234927314
ENSG00000227477	2.8461988826506225e-10	5.074353580648771
ENSG00000198814	2.8461988826506225e-10	8.128971365696714
ENSG00000072401	3.059492089414941e-10	8.505620129406758
ENSG00000196967	3.059492089414941e-10	8.018076772465362
ENSG00000148411	3.059492089414941e-10	7.96789795236784
ENSG00000197937	3.059492089414941e-10	8.151554663443903
ENSG00000131037	3.059492089414941e-10	6.991099914879882
ENSG00000233560	3.059492089414952e-10	5.092080410826545
ENSG00000214022	3.059492089414952e-10	8.884591909400223
ENSG00000164619	3.059492089414952e-10	6.7031050615777845
ENSG00000021826	3.059492089414952e-10	7.944395816692116
ENSG00000188266	3.059492089414952e-10	7.994325239109282
ENSG00000141665	3.2883900928974365e-10	5.657830072788861
ENSG00000073605	3.2883900928974365e-10	8.83996716294992
ENSG00000108306	3.2883900928974365e-10	8.345134499632387
ENSG00000171241	3.2883900928974365e-10	8.466838353587764
ENSG00000176896	3.2883900928974365e-10	8.314668880953578
ENSG00000160972	3.2883900928974365e-10	8.322377337464287
ENSG00000113389	3.288390092897448e-10	4.799897885358306
ENSG00000137767	3.288390092897448e-10	8.659857654796832
ENSG00000064601	3.288390092897448e-10	8.858719926637214
ENSG00000137310	3.288390092897448e-10	8.721246422558476
ENSG00000048162	3.534005599386775e-10	8.558974617284644
ENSG00000103111	3.534005599386775e-10	8.788223197423902
ENSG00000131470	3.534005599386775e-10	7.753350906631209
ENSG00000198538	3.534005599386775e-10	8.25034939627904
ENSG00000266976	3.534005599386775e-10	6.30977331588434
ENSG00000181007	3.534005599386775e-10	7.8509846187094885
ENSG00000068394	3.534005599386775e-10	8.567343171075866
ENSG00000124209	3.534005599386775e-10	8.740536027029728
ENSG00000197992	3.534005599386825e-10	4.4710302763514225
ENSG00000128915	3.534005599386825e-10	8.842492746109832
ENSG00000135185	3.534005599386825e-10	8.917046270454989
ENSG00000160685	3.534005599386825e-10	8.80291916597935
ENSG00000164506	3.534005599386825e-10	8.543539241068746
ENSG00000174917	3.797528493471933e-10	8.823739982422536
ENSG00000116198	3.797528493471933e-10	8.777047183216341
ENSG00000223807	3.797528493471933e-10	3.3700707026111525
ENSG00000178026	3.79752849347196e-10	7.223793283010694
ENSG00000197951	3.79752849347196e-10	8.183830151817638
ENSG00000131791	3.79752849347196e-10	8.621357756234266
ENSG00000079616	3.79752849347196e-10	8.796336787687592
ENSG00000104529	3.79752849347196e-10	8.929216655850528
ENSG00000203780	3.79752849347196e-10	3.7659391997347944
ENSG00000232519	3.79752849347196e-10	4.312193985259083
ENSG00000254635	3.79752849347196e-10	8.621815286638288
ENSG00000255527	3.79752849347196e-10	4.127552063374699
ENSG00000233230	3.79752849347196e-10	7.44028255478145
ENSG00000156508	3.7975284934720006e-10	8.945443836377912
ENSG00000267623	3.7975284934720006e-10	4.972208356877858
ENSG00000198053	3.7975284934720006e-10	8.531826386077231
ENSG00000158427	3.7975284934720006e-10	7.716839750444597
ENSG00000216109	3.7975284934720006e-10	4.4234316834079594
ENSG00000183955	4.080231033189872e-10	8.692848856635557
ENSG00000068323	4.080231033189872e-10	8.796336787687592
ENSG00000072849	4.080231033189872e-10	8.884591909400223
ENSG00000237506	4.080231033189872e-10	6.188930779984824
ENSG00000253766	4.080231033189872e-10	2.4461380712098846
ENSG00000272324	4.080231033189872e-10	1.7814091844365574
ENSG00000155592	4.080231033189872e-10	8.129894877039176
ENSG00000116761	4.080231033189872e-10	8.414839424534216
ENSG00000181798	4.080231033189872e-10	7.1750230676967774
ENSG00000138085	4.080231033189901e-10	8.880535114268378
ENSG00000173898	4.080231033189901e-10	8.896762294795762
ENSG00000259424	4.080231033189901e-10	3.5300442227170867
ENSG00000065665	4.080231033189901e-10	8.374526436743288
ENSG00000140612	4.080231033189901e-10	8.896762294795762
ENSG00000241527	4.080231033189901e-10	6.492725265586385
ENSG00000240509	4.080231033189901e-10	6.523503523708013
ENSG00000170906	4.080231033189901e-10	8.808507173083129
ENSG00000132915	4.080231033189901e-10	4.300868579893428
ENSG00000176473	4.080231033189901e-10	7.903375900816812
ENSG00000180769	4.38347338361297e-10	5.468999653061798
ENSG00000272476	4.38347338361297e-10	7.308504400949621
ENSG00000090238	4.38347338361297e-10	8.811032756243042
ENSG00000130165	4.38347338361297e-10	8.789754409395835
ENSG00000226386	4.38347338361297e-10	4.495839598440129
ENSG00000233217	4.38347338361297e-10	3.9996668158960347
ENSG00000108106	4.38347338361297e-10	8.70555608281505
ENSG00000101811	4.38347338361297e-10	8.391827298838583
ENSG00000213280	4.38347338361297e-10	5.070538115448357
ENSG00000264349	4.38347338361297e-10	4.696538565560875
ENSG00000228492	4.38347338361297e-10	7.334984084342102
ENSG00000213856	4.38347338361297e-10	4.070048447171271
ENSG00000197915	4.38347338361297e-10	3.2814225013073863
ENSG00000118162	4.3834733836129863e-10	8.365621042168106
ENSG00000143443	4.3834733836129863e-10	8.300430442802151
ENSG00000176732	4.3834733836129863e-10	6.113437787852032
ENSG00000272308	4.3834733836129863e-10	5.295443250754173
ENSG00000232065	4.708709510141087e-10	4.9854947726794885
ENSG00000168807	4.708709510141087e-10	8.322914178248244
ENSG00000260177	4.708709510141087e-10	3.0169520955782665
ENSG00000171222	4.708709510141087e-10	8.805444749139262
ENSG00000131759	4.708709510141103e-10	8.683204054399932
ENSG00000182154	4.708709510141103e-10	8.79128562136777
ENSG00000205293	4.708709510141103e-10	5.765544467182446
ENSG00000185278	4.708709510141103e-10	8.62334649861022
ENSG00000102931	4.708709510141103e-10	8.727371270446213
ENSG00000155366	4.708709510141103e-10	8.402924002666207
ENSG00000073578	4.708709510141103e-10	8.868364728872839
ENSG00000182087	4.708709510141103e-10	8.929216655850528
ENSG00000108405	4.708709510141103e-10	8.91145826335121
ENSG00000159399	4.708709510141103e-10	8.666976873872548
ENSG00000256757	4.708709510141171e-10	4.286190944231621
ENSG00000231119	4.708709510141171e-10	6.400425377973632
ENSG00000258451	4.708709510141171e-10	2.1326073992104226
ENSG00000255122	4.708709510141171e-10	4.445096817902225
ENSG00000220842	4.708709510141171e-10	6.6235382996879615
ENSG00000110851	4.708709510141171e-10	8.661925707552724
ENSG00000248830	4.708709510141171e-10	4.871852362255898
ENSG00000242814	5.057493454046394e-10	5.2769064238733225
ENSG00000170502	5.057493454046394e-10	8.724106279625854
ENSG00000234377	5.057493454046394e-10	5.617346193947842
ENSG00000155506	5.057493454046394e-10	8.941387041246065
ENSG00000089060	5.05749345404643e-10	8.599005727819147
ENSG00000126107	5.05749345404643e-10	8.81508955137489
ENSG00000127483	5.05749345404643e-10	8.917046270454989
ENSG00000269540	5.05749345404643e-10	3.368058412233821
ENSG00000262165	5.057493454046466e-10	3.2924894705780368
ENSG00000259673	5.057493454046466e-10	8.639371112261113
ENSG00000074855	5.431486014175642e-10	8.681215312023975
ENSG00000164180	5.431486014175642e-10	8.738010443869817
ENSG00000072274	5.4314860141757e-10	8.900819089927607
ENSG00000186063	5.4314860141757e-10	8.789754409395835
ENSG00000055813	5.4314860141757e-10	4.923367323643276
ENSG00000169504	5.4314860141757e-10	8.912989475323146
ENSG00000169100	5.4314860141757e-10	8.93733024611422
ENSG00000141232	5.4314860141757e-10	8.805981589923219
ENSG00000128408	5.431486014175738e-10	5.8078205683447495
ENSG00000152413	5.832461860151134e-10	8.374121302990307
ENSG00000233834	5.832461860151134e-10	8.02566753832669
ENSG00000233048	5.832461860151134e-10	3.4472679364775143
ENSG00000185038	5.832461860151134e-10	6.498779998357983
ENSG00000213553	5.832461860151175e-10	8.594412091903344
ENSG00000146828	5.832461860151175e-10	8.800393582819439
ENSG00000214784	5.832461860151175e-10	6.134699166895683
ENSG00000259420	5.832461860151175e-10	3.585603263596004
ENSG00000165752	5.832461860151175e-10	7.505049557199952
ENSG00000095203	5.832461860151175e-10	4.854564738471037
ENSG00000117500	5.832461860151175e-10	8.929216655850528
ENSG00000173698	5.832461860151237e-10	4.169999076570157
ENSG00000236617	5.832461860151237e-10	6.155701952083613
ENSG00000138279	6.262317103927199e-10	8.856194343477304
ENSG00000257743	6.262317103927199e-10	5.486771692034407
ENSG00000135823	6.262317103927199e-10	8.558437776500687
ENSG00000108679	6.262317103927199e-10	8.739004815057795
ENSG00000262155	6.262317103927199e-10	4.685740861267278
ENSG00000153914	6.262317103927199e-10	8.900819089927607
ENSG00000155111	6.262317103927243e-10	8.445762573617047
ENSG00000103051	6.262317103927243e-10	8.826265565582448
ENSG00000136699	6.262317103927243e-10	8.80291916597935
ENSG00000157933	6.262317103927243e-10	8.740536027029728
ENSG00000241213	6.262317103927243e-10	2.242086340489827
ENSG00000205138	6.26231710392731e-10	8.473165768351988
ENSG00000148090	6.723077358164395e-10	8.71114408991883
ENSG00000151012	6.723077358164395e-10	8.59267831305492
ENSG00000116668	6.723077358164395e-10	8.732422436766036
ENSG00000213104	6.723077358164395e-10	4.375553654896675
ENSG00000227431	6.723077358164395e-10	4.1773343133801975
ENSG00000113108	6.723077358164468e-10	8.83996716294992
ENSG00000269425	6.723077358164468e-10	4.1809486075916755
ENSG00000132128	6.723077358164468e-10	8.781640819132145
ENSG00000246705	6.723077358164468e-10	8.727371270446213
ENSG00000154928	6.723077358164468e-10	8.291304018156007
ENSG00000236206	6.723077358164468e-10	4.190562505758622
ENSG00000135549	6.723077358164468e-10	6.393299285587216
ENSG00000223802	6.723077358164468e-10	3.551442169313282
ENSG00000117411	7.216906311578518e-10	8.7202520513705
ENSG00000266208	7.216906311578518e-10	6.288440087163993
ENSG00000197451	7.216906311578518e-10	8.88864870453207
ENSG00000140876	7.216906311578518e-10	5.903038589738801
ENSG00000179292	7.216906311578518e-10	4.9669011224432955
ENSG00000255112	7.216906311578518e-10	8.720252051370501
ENSG00000173769	7.216906311578594e-10	2.52764611318922
ENSG00000249198	7.216906311578594e-10	2.2033062047812315
ENSG00000144426	7.216906311578594e-10	8.507151341378691
ENSG00000186312	7.216906311578594e-10	8.178321455093794
ENSG00000214021	7.216906311578594e-10	8.678152888080106
ENSG00000053524	7.216906311578594e-10	7.92323927246097
ENSG00000185668	7.216906311578594e-10	3.3158807222651876
ENSG00000179604	7.216906311578646e-10	7.2175269336300305
ENSG00000182319	7.746114853212699e-10	6.992198190206499
ENSG00000233360	7.746114853212699e-10	4.472213020602863
ENSG00000226779	7.746114853212782e-10	4.206182363380395
ENSG00000246863	7.746114853212782e-10	5.805049436166309
ENSG00000272518	7.746114853212782e-10	6.134984890525891
ENSG00000164114	7.746114853212782e-10	8.485670427654993
ENSG00000118960	7.746114853212782e-10	8.568082578736313
ENSG00000231292	7.746114853212782e-10	8.01356801277667
ENSG00000177971	7.746114853212782e-10	8.788223197423902
ENSG00000184992	7.746114853212837e-10	8.684277735967843
ENSG00000272256	7.746114853212837e-10	8.12231812755944
ENSG00000167747	7.746114853212837e-10	8.781640819132145
ENSG00000256248	7.746114853212837e-10	4.2282917484130955
ENSG00000199933	7.746114853212837e-10	4.218483723216663
ENSG00000260589	7.746114853212919e-10	5.406810535288689
ENSG00000111057	7.746114853212919e-10	6.490291438659422
ENSG00000042781	8.31317077947612e-10	7.660442755697809
ENSG00000213339	8.31317077947612e-10	8.870890312032751
ENSG00000171033	8.31317077947612e-10	8.262264818147047
ENSG00000253390	8.31317077947612e-10	6.131537684757091
ENSG00000215283	8.31317077947612e-10	4.952049648733632
ENSG00000160094	8.31317077947612e-10	8.301961654774084
ENSG00000135776	8.31317077947615e-10	8.712138461106807
ENSG00000259236	8.31317077947615e-10	5.595039170125872
ENSG00000239246	8.31317077947615e-10	5.879777954932806
ENSG00000248456	8.313170779476209e-10	2.9435798247508633
ENSG00000162543	8.313170779476209e-10	5.348564419194458
ENSG00000161243	8.920709119788814e-10	4.391451984940874
ENSG00000179796	8.920709119788877e-10	2.6829253045292907
ENSG00000242858	8.920709119788877e-10	3.1286963566873918
ENSG00000139160	8.920709119788877e-10	7.819064330399527
ENSG00000107902	8.920709119788877e-10	8.434920833316953
ENSG00000035681	8.920709119788877e-10	8.776052812028363
ENSG00000143621	8.920709119788972e-10	8.908932680191299
ENSG00000248478	8.920709119788972e-10	2.077550608461159
ENSG00000232341	8.920709119788972e-10	5.426478927030959
ENSG00000171858	8.920709119788972e-10	8.945443836377912
ENSG00000102387	9.571543118792192e-10	6.106140423002049
ENSG00000225806	9.571543118792192e-10	6.101746283808975
ENSG00000235673	9.571543118792192e-10	4.995168280493879
ENSG00000260361	9.571543118792192e-10	7.423828778335922
[truncated: 4,163 more rows]
