# Supplementary material for: Machine learning predicts treatment sensitivity in multiple myeloma based on molecular and clinical information coupled with drug response
Source: PLoS One. 2021 Jul 28;16(7):e0254596. doi: 10.1371/journal.pone.0254596 (PMC8318243; doi:10.1371/journal.pone.0254596)
Supplement: S1 File — (ZIP) [file pone.0254596.s004.zip › Supplementary Material 1/15q15/selected_genes_experiment_2.csv]

gene	pvalue	entropy
ENSG00000125827	4.444025021344398e-39	8.846549541241677
ENSG00000174444	2.2478639645418876e-38	8.945443836377912
ENSG00000119280	2.800708132642321e-38	8.094043818133075
ENSG00000188004	2.8323582330815632e-37	6.0099793641391335
ENSG00000140474	3.780864318713503e-37	8.921103065586836
ENSG00000228031	3.79909361684809e-37	5.676538001037499
ENSG00000248991	1.3785971557766674e-36	6.8615762243839455
ENSG00000170677	2.117176163678187e-36	7.033612628019538
ENSG00000155886	1.0750529146247979e-35	5.200962023816225
ENSG00000104611	1.523201846373619e-35	6.798015472834491
ENSG00000111752	4.3739793932156686e-35	7.843536808221578
ENSG00000247746	1.0073672808617145e-34	7.290784723565941
ENSG00000178982	1.2358224446030365e-34	8.908932680191299
ENSG00000225579	1.2415728343270425e-34	7.205964345127892
ENSG00000137818	2.8569757063582815e-34	8.945443836377912
ENSG00000178741	3.7507809135669433e-34	8.904875885059452
ENSG00000105372	2.0829309058957753e-33	8.945443836377912
ENSG00000182054	5.384298062166178e-33	8.912989475323146
ENSG00000002586	7.52563956116815e-33	8.222998598195138
ENSG00000117461	8.089870534098488e-33	8.684198425587908
ENSG00000131773	8.617920484262719e-33	6.679971732384673
ENSG00000218175	1.0605940880123913e-32	8.40851200976999
ENSG00000165169	1.2032602419314874e-32	8.701956818087226
ENSG00000159556	1.4734997590885527e-32	8.07805347278494
ENSG00000272668	1.4734997590885527e-32	5.976828132016407
ENSG00000148303	1.6787704272153323e-32	8.945443836377912
ENSG00000255815	1.6863338791082493e-32	5.567549730242927
ENSG00000115268	1.0957481742526353e-31	8.941387041246065
ENSG00000230207	1.856276014648424e-31	7.214142894543728
ENSG00000063177	2.5852055262700574e-31	8.93733024611422
ENSG00000229638	3.382584741589651e-31	8.542668126377325
ENSG00000197183	4.069189435397944e-31	8.57818491137596
ENSG00000131386	6.067969066097842e-31	6.2481191323898475
ENSG00000113272	9.525088429653516e-31	8.699968075711269
ENSG00000272899	1.3272649113622283e-30	7.841495669194581
ENSG00000179520	1.8399833196195297e-30	5.0937917102029235
ENSG00000241741	2.3881317619176758e-30	6.738516929931115
ENSG00000185905	2.9030279855820332e-30	8.884591909400223
ENSG00000129757	3.5127200831763086e-30	7.907703324862638
ENSG00000198353	5.1836207286773344e-30	5.198507424970765
ENSG00000180447	9.272896372412416e-30	7.432021867408773
ENSG00000164181	1.9973354844192172e-29	8.78010960716021
ENSG00000243284	2.1204784943581437e-29	5.0770562534132395
ENSG00000122787	2.569634300570364e-29	7.557941167024741
ENSG00000099624	2.569634300570364e-29	8.86277672176906
ENSG00000219665	6.659082987961476e-29	8.299638638490663
ENSG00000204628	7.560896694349724e-29	8.941387041246065
ENSG00000259514	7.592958262379519e-29	6.699796414910724
ENSG00000169857	1.1059337442014603e-28	8.763882426632826
ENSG00000140367	1.4241824334312015e-28	8.864307933740994
ENSG00000227097	1.4241824334312015e-28	8.870890312032751
ENSG00000105894	1.5298437809264036e-28	7.2452776140817665
ENSG00000271133	2.652047040290426e-28	7.649485308599382
ENSG00000232346	2.8597771788687358e-28	7.345997365823107
ENSG00000152422	5.263415987308796e-28	8.736479231897881
ENSG00000165102	6.014043207666977e-28	8.743598450973597
ENSG00000253982	6.785546413932599e-28	7.607071235432198
ENSG00000182742	8.74341078255342e-28	7.102860036571316
ENSG00000137876	9.305073735382528e-28	8.912989475323146
ENSG00000142541	1.1121345901298852e-27	8.945443836377912
ENSG00000114391	1.1167524509697376e-27	8.93733024611422
ENSG00000167658	1.1834355086713773e-27	8.945443836377912
ENSG00000140451	1.2488858090335553e-27	8.767402380980716
ENSG00000165801	1.4256933762442843e-27	8.722777634530411
ENSG00000176399	1.9514295711434706e-27	6.640259039048346
ENSG00000232533	2.181233408424103e-27	6.829731830785337
ENSG00000146066	4.5700787650068275e-27	8.816620763346823
ENSG00000164587	5.188608057847204e-27	8.941387041246065
ENSG00000162004	5.49450150918289e-27	8.406857541301498
ENSG00000114631	5.890076714770947e-27	7.968703773060924
ENSG00000249184	6.631113162570998e-27	6.567084027233425
ENSG00000242071	7.96797124775711e-27	8.31413204016962
ENSG00000188959	8.000531980374504e-27	5.3870941866206055
ENSG00000251249	9.532795452004739e-27	4.605527894827774
ENSG00000168264	1.1448369747980248e-26	8.899287877955674
ENSG00000131188	1.1448369747980492e-26	8.390131900259602
ENSG00000204060	1.5461578313445368e-26	4.669402435336132
ENSG00000171792	1.8630211907965052e-26	8.565020154792444
ENSG00000162244	1.987694826205984e-26	8.93733024611422
ENSG00000166200	2.1035491030164003e-26	8.884591909400223
ENSG00000105855	2.5029146398608217e-26	7.72181482591792
ENSG00000118473	2.5232174832955915e-26	5.553074249687852
ENSG00000075073	2.859619955114717e-26	6.971011739314072
ENSG00000105640	3.2014951575985165e-26	8.941387041246065
ENSG00000108107	3.401007145090173e-26	8.933273450982373
ENSG00000145592	3.401007145090173e-26	8.945443836377912
ENSG00000173218	4.347493287308123e-26	7.078564718218433
ENSG00000214870	8.357710266939272e-26	7.104552461329121
ENSG00000260144	8.838800189226091e-26	6.023120032175795
ENSG00000163673	1.197118133646679e-25	4.350020232307256
ENSG00000130255	1.613655458355138e-25	8.93733024611422
ENSG00000121797	2.4285750803386237e-25	8.319517480396911
ENSG00000213442	2.4285750803386237e-25	8.519656000681694
ENSG00000185950	2.756649097639818e-25	7.69022527751996
ENSG00000233927	3.4671147060150906e-25	8.93733024611422
ENSG00000105373	3.693220500196169e-25	8.929216655850528
ENSG00000105193	4.375894919404888e-25	8.941387041246065
ENSG00000197016	4.393176370512092e-25	6.7580086237481245
ENSG00000196562	5.901887147354948e-25	8.897756665983739
ENSG00000204396	7.015412626698684e-25	8.709612877946897
ENSG00000136942	7.922622613096421e-25	8.945443836377912
ENSG00000164346	8.369558093073958e-25	8.89117428769198
ENSG00000137824	8.402421807225225e-25	8.84808075321361
ENSG00000166411	8.841469280253966e-25	8.765413638604759
ENSG00000130159	9.982320890004846e-25	8.762351214660892
ENSG00000187446	1.1902555499203322e-24	8.864307933740994
ENSG00000158458	1.2620688349891942e-24	8.435123400193444
ENSG00000223891	2.1436537264808833e-24	8.436654612165379
ENSG00000184083	2.4085617386264657e-24	8.285074376966188
ENSG00000081913	2.6954006829490856e-24	7.610142013646555
ENSG00000172365	2.8347343188514146e-24	3.5638533174676565
ENSG00000251405	3.208856292368897e-24	7.05440189888803
ENSG00000162929	3.804328858200227e-24	7.903479240238401
ENSG00000105202	3.8190636082501104e-24	8.896762294795762
ENSG00000261739	3.833854903772671e-24	8.672617277627367
ENSG00000117308	4.046992171792685e-24	8.307549661877864
ENSG00000134153	4.288391920358261e-24	8.896762294795762
ENSG00000256733	4.288391920358352e-24	4.495803252394392
ENSG00000230131	6.0206432539399244e-24	6.086933666649155
ENSG00000140374	7.61223426196513e-24	8.867827888088883
ENSG00000261418	1.0708890434056959e-23	8.51932172677423
ENSG00000221983	1.0791209705954547e-23	8.93733024611422
ENSG00000188846	1.432030861630758e-23	8.93733024611422
ENSG00000160293	1.4991620207632124e-23	8.18921002619775
ENSG00000120093	1.516426213241352e-23	7.300491238133369
ENSG00000134698	1.599632432985026e-23	8.71466404426672
ENSG00000223949	1.800312070977623e-23	4.707317755857232
ENSG00000047346	1.8989314250103234e-23	8.933273450982373
ENSG00000166441	2.1286380937830305e-23	8.93733024611422
ENSG00000115649	2.5353614633298506e-23	8.834379155846138
ENSG00000179299	2.830409448352993e-23	7.398703589726783
ENSG00000242021	3.159429581223244e-23	5.407930473435275
ENSG00000239815	3.5396668728826866e-23	6.188687556018242
ENSG00000076662	3.965177487010269e-23	8.93733024611422
ENSG00000228933	3.965177487010269e-23	5.347502123082947
ENSG00000259562	3.965177487010269e-23	7.518115086328564
ENSG00000103253	4.180720284603028e-23	8.456938587824608
ENSG00000247982	4.1965528832705043e-23	8.186690008885016
ENSG00000135253	4.2124448645187923e-23	8.51480740123836
ENSG00000244165	4.7179407343277216e-23	8.239781082700954
ENSG00000155792	4.717940734327822e-23	8.852137548345457
ENSG00000233762	4.9739647082361605e-23	7.911417177354495
ENSG00000270036	4.9739647082361605e-23	4.320408191276497
ENSG00000151287	5.263556596748362e-23	7.708981123708436
ENSG00000105426	5.283445861156958e-23	7.240221939123272
ENSG00000218426	6.236327059395018e-23	8.359293627403883
ENSG00000111666	6.236327059395151e-23	8.659857654796832
ENSG00000104852	7.785910329577164e-23	8.93733024611422
ENSG00000149273	8.747161133131038e-23	8.945443836377912
ENSG00000245008	9.184420585220336e-23	6.542143716836625
ENSG00000130340	9.218938861954257e-23	8.529758333321341
ENSG00000180573	1.0277821364434561e-22	8.896762294795762
ENSG00000104131	1.0316406686006833e-22	8.900819089927607
ENSG00000175197	1.091269864616937e-22	8.677158516892128
ENSG00000130810	1.2914068334831734e-22	7.65118605482744
ENSG00000181163	1.2914068334831734e-22	8.945443836377912
ENSG00000167614	1.3658824260198652e-22	7.070988166552637
ENSG00000137309	1.3658824260198652e-22	8.850606336373524
ENSG00000114423	1.5278252676751718e-22	8.56348894282051
ENSG00000140563	2.1129362098226507e-22	8.88306069742829
ENSG00000226926	2.120812665721068e-22	4.37910915448804
ENSG00000230516	2.2341842542695466e-22	3.227912916457095
ENSG00000058404	2.5351095145987143e-22	7.060309493825292
ENSG00000154358	2.962729835131587e-22	8.76334558584887
ENSG00000121858	3.132157225069836e-22	8.82067755847867
ENSG00000257698	3.5003095882338597e-22	8.149307738006982
ENSG00000147100	3.5263229477227033e-22	5.3148180366518485
ENSG00000170899	3.700137454305772e-22	8.350185665952212
ENSG00000177283	6.067641595180241e-22	5.259335511099171
ENSG00000070081	6.435712468218643e-22	8.933273450982373
ENSG00000198521	6.459437079661972e-22	6.913000555942473
ENSG00000008513	6.726190851527396e-22	8.75676320755711
ENSG00000165168	7.186409730405438e-22	8.88864870453207
ENSG00000181524	7.538044273676021e-22	8.283411457963279
ENSG00000254615	7.538044273676021e-22	8.613701696374594
ENSG00000137154	7.5936328294407355e-22	8.945443836377912
ENSG00000173207	8.053196954051791e-22	8.568082578736313
ENSG00000225573	1.0035247433184113e-21	7.167290465496324
ENSG00000071205	1.0035247433184256e-21	7.105226015548046
ENSG00000221890	1.1200251141118093e-21	4.139254169303072
ENSG00000254343	1.1788792149224535e-21	8.278262518069045
ENSG00000179820	1.1831983276698858e-21	8.597271948970722
ENSG00000258847	1.467771136186588e-21	3.918683729066305
ENSG00000105173	1.4785214420717742e-21	8.68879206150371
ENSG00000156384	1.5334530492116511e-21	8.254608758287379
ENSG00000214612	1.6315098642097314e-21	5.971798972914677
ENSG00000236552	1.6374673633512841e-21	8.720252051370501
ENSG00000237212	1.723168306903835e-21	5.396520777707934
ENSG00000255086	2.2473037299088642e-21	3.519959046572752
ENSG00000188153	2.381760959816236e-21	8.109809356289752
ENSG00000207146	2.665326486009809e-21	3.849326981242423
ENSG00000080947	3.1147176110953973e-21	7.509458754587544
ENSG00000160691	3.137352854017753e-21	8.917046270454989
ENSG00000157680	3.3123860540334242e-21	8.430327197401152
ENSG00000166946	3.4468523316657756e-21	8.900819089927607
ENSG00000138172	4.327742096019446e-21	8.001995650196744
ENSG00000100678	4.3277420960195384e-21	7.3109974082695315
ENSG00000136928	5.353166711452303e-21	4.117021133099685
ENSG00000144671	5.372472860506468e-21	4.618451427575893
ENSG00000144713	5.650104172196854e-21	8.945443836377912
ENSG00000214711	5.9848111802020365e-21	6.304085524818377
ENSG00000243276	5.9848111802020365e-21	7.061190001637424
ENSG00000231969	6.271145500152348e-21	4.034219385415366
ENSG00000132640	6.666121189145528e-21	8.866833516900904
ENSG00000259560	7.060305207068417e-21	5.646163499469305
ENSG00000111445	7.397489732615698e-21	8.457932959012584
ENSG00000165171	7.806382928295996e-21	6.232137465647103
ENSG00000100266	7.806382928295996e-21	8.586835342423607
ENSG00000260591	8.23762396581737e-21	6.927677257689768
ENSG00000114942	8.692420106673004e-21	8.945443836377912
ENSG00000162913	8.723608132960767e-21	6.3446019064627075
ENSG00000255760	9.172043049304636e-21	5.932624759120811
ENSG00000171759	9.172043049304636e-21	6.755545825880031
ENSG00000166268	9.237939733380006e-21	6.71266425139886
ENSG00000230852	9.643271081843128e-21	2.1969459049918654
ENSG00000187824	9.712516107612923e-21	8.352376975204658
ENSG00000227838	1.0138437343520093e-20	3.014247558206512
ENSG00000269533	1.0696903486982373e-20	4.133863924812028
ENSG00000164122	1.073519833397493e-20	6.002804802430911
ENSG00000207954	1.0850898505246391e-20	5.827528495285687
ENSG00000164258	1.3299063318932974e-20	8.759288790717024
ENSG00000186468	1.339422950873582e-20	8.908932680191299
ENSG00000163040	1.7307726815080378e-20	5.668219850040406
ENSG00000140400	1.9254552112411614e-20	8.912989475323146
ENSG00000213885	1.939178312989639e-20	6.335892566038453
ENSG00000260359	2.0307668420534002e-20	8.82067755847867
ENSG00000269696	2.0525029414280254e-20	4.1977912215177735
ENSG00000235501	2.2829248932358853e-20	5.772210938589281
ENSG00000149295	2.538902295641025e-20	5.709792900339888
ENSG00000157625	2.6584567987964484e-20	8.709612877946897
ENSG00000224032	2.783576654632205e-20	8.800393582819439
ENSG00000123144	2.945589800944164e-20	8.880535114268378
ENSG00000156427	3.105932180043931e-20	5.757243829643785
ENSG00000229766	3.105932180043975e-20	6.053741535725421
ENSG00000170889	3.1169234749567095e-20	8.945443836377912
ENSG00000171827	3.274901948669273e-20	5.744077012431727
ENSG00000186056	3.274901948669273e-20	8.411908707621322
ENSG00000171469	3.452957771732816e-20	8.760820002688957
ENSG00000179456	3.465162902052303e-20	8.56348894282051
ENSG00000246090	3.6277663456546756e-20	8.043039260267504
ENSG00000215086	3.6277663456546756e-20	4.693201193993266
ENSG00000183023	3.666348984227933e-20	8.460255975296004
ENSG00000130312	3.8247797272884e-20	8.82067755847867
ENSG00000147400	3.8382839049666934e-20	8.641104891109538
ENSG00000175505	3.8382839049666934e-20	7.397041734764869
ENSG00000260719	4.046597017990469e-20	8.374860710650752
ENSG00000249353	4.060875479034384e-20	7.782148040459933
ENSG00000132704	4.296225227175377e-20	8.879003902296445
ENSG00000179862	4.740982338696698e-20	6.569668838786949
ENSG00000127920	4.9801396202570625e-20	7.467875915850954
ENSG00000176371	4.997671758546877e-20	8.426270402269305
ENSG00000260027	5.0329193478693197e-20	7.0195295160145825
ENSG00000166483	5.268096871278236e-20	8.46405780690032
ENSG00000151229	5.286631165911933e-20	8.487404206503419
ENSG00000175886	6.147647690459315e-20	6.546814127937674
ENSG00000197565	6.147647690459315e-20	7.909434335671911
ENSG00000179151	6.456848567745091e-20	8.71466404426672
ENSG00000167196	6.805210575123655e-20	8.722240793746455
ENSG00000136383	6.877081283797214e-20	7.871124106638536
ENSG00000208028	7.585121459994848e-20	7.564807885534758
ENSG00000267169	8.049684000332961e-20	7.496294332850222
ENSG00000185666	8.423820756828736e-20	3.8472568150316033
ENSG00000102871	8.482886468692711e-20	8.812563968214976
ENSG00000142279	8.87692099347453e-20	5.573068098832104
ENSG00000147408	8.907970328384826e-20	8.880535114268378
ENSG00000231193	9.35410464583281e-20	4.827599764238693
ENSG00000169330	1.0943131707667938e-19	8.545527983444703
ENSG00000105341	1.1449959329274803e-19	8.717726468210587
ENSG00000102158	1.1529965952137644e-19	8.908932680191299
ENSG00000221413	1.1610525268144921e-19	2.1505089977865874
ENSG00000173221	1.210570080825723e-19	8.925159860718681
ENSG00000149972	1.2798548505311625e-19	8.818151975318758
ENSG00000152402	1.2843130267927684e-19	7.703678096746425
ENSG00000163754	1.2843130267927684e-19	8.860251138609149
ENSG00000006756	1.4303972131155656e-19	6.245699407227931
ENSG00000136710	1.4964406652065744e-19	8.662383237956744
ENSG00000226086	1.4964406652065744e-19	5.4536575111674255
ENSG00000251680	1.649099703878755e-19	4.189303371324756
ENSG00000173153	1.654827561380938e-19	8.827796777554383
ENSG00000171425	1.7431433093590577e-19	8.698436863739335
ENSG00000095110	1.74919398208295e-19	8.204680365335713
ENSG00000214717	1.9339876019412518e-19	8.631996929657868
ENSG00000144591	2.0440717583294782e-19	8.879003902296445
ENSG00000159259	2.259614308280913e-19	7.874506788108272
ENSG00000083845	2.2674344534306615e-19	8.941387041246065
ENSG00000131725	2.3797671069574976e-19	8.624877710582155
ENSG00000228205	2.3797671069574976e-19	7.343169988331802
ENSG00000198794	2.3797671069574976e-19	8.921103065586836
ENSG00000125462	2.5148950956537806e-19	7.808729719346467
ENSG00000144895	2.6302487669599293e-19	8.88864870453207
ENSG00000196668	2.648453721725047e-19	7.32758547135596
ENSG00000137806	2.91679103511036e-19	8.777584024000298
ENSG00000164334	2.9268559287499436e-19	3.943652037603864
ENSG00000125841	3.24529800474105e-19	8.187957806795
ENSG00000152582	3.256482658401381e-19	8.784166402292056
ENSG00000130811	3.4053973569529645e-19	8.896762294795762
ENSG00000137054	3.5732990318345885e-19	8.750180829265354
ENSG00000169239	3.9884177904076684e-19	8.244629682144286
ENSG00000127184	3.9884177904076684e-19	8.908932680191299
ENSG00000159840	4.1703653202591515e-19	8.605588106110904
ENSG00000239559	4.1990760561446183e-19	7.190896057241727
ENSG00000128928	4.638011507021115e-19	8.892705499663915
ENSG00000233016	4.653929819997164e-19	8.76334558584887
ENSG00000213609	5.994701528836093e-19	6.524046118768371
ENSG00000139239	5.994701528836093e-19	8.151446650608387
ENSG00000110002	6.309785709969985e-19	8.712138461106807
ENSG00000052126	6.331363835836632e-19	7.1642090696493215
ENSG00000271086	6.9660671985563e-19	4.596030814199225
ENSG00000086730	6.989861937042152e-19	8.787228826235923
ENSG00000235280	7.356572846834729e-19	5.670566115495613
ENSG00000260521	7.356572846834833e-19	6.054217605179162
ENSG00000158089	7.381685319857294e-19	6.050275527892262
ENSG00000088881	7.71595983864535e-19	6.307471510885244
ENSG00000144040	8.092686791196383e-19	8.624340869798198
ENSG00000101577	8.175748550237592e-19	8.583315388075718
ENSG00000139352	8.574645216788876e-19	6.669680408529733
ENSG00000175806	8.633178655072653e-19	8.41682816691017
ENSG00000169255	9.023387974818891e-19	6.52477862603882
ENSG00000188818	9.05411598779302e-19	8.325308054377182
ENSG00000271192	9.08494739831497e-19	5.451644959048752
ENSG00000143195	9.495322819719517e-19	6.1056580689715405
ENSG00000182899	9.495322819719652e-19	8.941387041246065
ENSG00000141441	9.991632915643227e-19	8.215233633066703
ENSG00000123570	9.991632915643227e-19	6.956463594670331
ENSG00000100316	1.0442444152180517e-18	8.945443836377912
ENSG00000248757	1.0477942946136709e-18	3.6596283643754943
ENSG00000273056	1.0513560978967774e-18	5.472597074486536
ENSG00000198937	1.0513560978967774e-18	8.641641731893493
ENSG00000144354	1.1062412234026471e-18	5.469376224057544
ENSG00000107745	1.1600172416651517e-18	8.679684100052041
ENSG00000235663	1.1600172416651517e-18	5.02528595738911
ENSG00000243926	1.1600172416651517e-18	5.595376619886789
ENSG00000131943	1.1600172416651682e-18	8.724308846502344
ENSG00000089692	1.1600172416651682e-18	7.924309176908393
ENSG00000257027	1.1639557513412555e-18	7.874597230182564
ENSG00000259026	1.1639557513412555e-18	4.5438817804379985
ENSG00000166143	1.1679074733387445e-18	6.569391116520256
ENSG00000248319	1.220502294458452e-18	2.8552085704736685
ENSG00000163931	1.2287988916792562e-18	8.900819089927607
ENSG00000156976	1.275436150389569e-18	8.941387041246065
ENSG00000053371	1.3601457685938999e-18	8.46530714161583
ENSG00000230979	1.4212839814983533e-18	7.032868253667099
ENSG00000186153	1.4309278126438294e-18	8.46153222374041
ENSG00000013016	1.5002689346718018e-18	8.685729637559842
ENSG00000167992	1.500268934671823e-18	7.208348543442966
ENSG00000205339	1.5729280723357922e-18	8.904875885059452
ENSG00000237991	1.6490619288582481e-18	6.50637697083278
ENSG00000175697	1.6546373098191215e-18	5.426988562836825
ENSG00000126249	1.7346762732918841e-18	8.104428028029147
ENSG00000261231	1.746418371650554e-18	6.045183273993378
ENSG00000205664	1.8124174506608804e-18	7.966328694972657
ENSG00000069493	2.0392445964191e-18	8.427141516960727
ENSG00000117519	2.0392445964191e-18	7.997600352542654
ENSG00000150967	2.1232965410743563e-18	8.858719926637214
ENSG00000118705	2.130453422417233e-18	8.941387041246065
ENSG00000184381	2.2331880046029124e-18	8.781640819132145
ENSG00000140464	2.2482584150399024e-18	8.858719926637214
ENSG00000196437	2.340813881560045e-18	7.613879895180067
ENSG00000255438	2.3566015659025627e-18	6.381830269124007
ENSG00000138629	2.597699928092239e-18	8.860251138609149
ENSG00000143624	2.606434461434202e-18	8.900819089927607
ENSG00000162878	3.187188065605656e-18	4.952266266805484
ENSG00000159788	3.488593020305854e-18	8.231719889088302
ENSG00000181026	3.5237730098674025e-18	8.879003902296445
ENSG00000248458	3.535577366505725e-18	4.7282576656333966
ENSG00000166348	3.704998105932227e-18	8.39886720753436
ENSG00000174446	3.869485593283311e-18	8.691854485447578
ENSG00000235065	4.068256682084e-18	7.820322115649455
ENSG00000137814	4.081861003807325e-18	8.676621676108173
ENSG00000107816	4.081861003807325e-18	8.585840971235632
ENSG00000244398	4.095510258348661e-18	8.352456285584594
ENSG00000177628	4.27710676345825e-18	8.856194343477304
ENSG00000136521	4.291400677449498e-18	8.868364728872839
ENSG00000149823	4.496540070885667e-18	8.895231082823827
ENSG00000272016	4.5115580640814505e-18	6.671512664613623
ENSG00000164741	4.541742829820678e-18	8.153493777207968
ENSG00000182220	4.7586942473798124e-18	8.846549541241677
ENSG00000232995	4.952776818995605e-18	7.058883075155439
ENSG00000269988	4.952776818995605e-18	5.102802778525437
ENSG00000260361	4.952776818995605e-18	7.389960561112405
ENSG00000149256	5.223762125072164e-18	7.969385436421257
ENSG00000224858	5.223762125072164e-18	5.6129367057035315
ENSG00000174748	5.491086664545085e-18	8.945443836377912
ENSG00000116852	5.4910866645451625e-18	8.824734353610515
ENSG00000160055	5.5093811219639035e-18	8.191688778553798
ENSG00000172456	5.5093811219639035e-18	7.908856229931271
ENSG00000175395	5.5093811219639035e-18	8.261191136579136
ENSG00000214097	5.5277357741701436e-18	5.0761071723590705
ENSG00000127946	5.791131992440895e-18	8.397670269469893
ENSG00000128915	5.791131992440895e-18	8.852137548345457
ENSG00000133872	5.810413382168684e-18	8.933273450982373
ENSG00000177971	6.046794526263623e-18	8.773527228868451
ENSG00000091428	6.0669163467212755e-18	8.804450377951285
ENSG00000105649	6.087104293509894e-18	7.646768072059234
ENSG00000260618	6.087104293509894e-18	8.452679225816269
ENSG00000241324	6.3556636416057264e-18	6.812093430547302
ENSG00000168159	6.376800195464636e-18	8.887117492560137
ENSG00000125691	6.724580518327737e-18	8.941387041246065
ENSG00000104921	8.176666915834582e-18	8.042478725288088
ENSG00000038002	8.176666915834582e-18	8.870890312032751
ENSG00000114023	8.592724802388681e-18	8.773527228868451
ENSG00000104979	8.592724802388681e-18	8.852137548345457
ENSG00000237857	8.621193657288598e-18	7.839753439811737
ENSG00000174132	8.999874748917739e-18	8.872421524004686
ENSG00000169567	9.937579168260934e-18	8.925159860718681
ENSG00000100373	1.0036495037831544e-17	3.9844571806670417
ENSG00000134339	1.0407575403595784e-17	4.392330935507752
ENSG00000261786	1.1007871923524292e-17	8.740536027029728
ENSG00000260660	1.1044229170481222e-17	6.3973438803722935
ENSG00000094631	1.1044229170481457e-17	8.84808075321361
ENSG00000103707	1.1489874314721162e-17	8.550324186236994
ENSG00000235269	1.1565855382832684e-17	3.3033488500419215
ENSG00000231500	1.1565855382832684e-17	8.945443836377912
ENSG00000173581	1.16040317484639e-17	8.522920991502053
ENSG00000250519	1.2111793585156277e-17	4.943300880638048
ENSG00000124795	1.2151748700371963e-17	8.232533041281505
ENSG00000165689	1.2151748700371963e-17	8.856194343477304
ENSG00000204387	1.2151748700371963e-17	8.88864870453207
ENSG00000226851	1.2151748700371963e-17	6.073037953614277
ENSG00000008226	1.26414814733557e-17	8.625414551366113
ENSG00000264920	1.2766928729121678e-17	7.438190472983906
ENSG00000235670	1.3368792542345105e-17	4.047681865566015
ENSG00000158828	1.4090994301426824e-17	8.5036313870308
ENSG00000135324	1.4706035923796015e-17	3.1533810811488165
ENSG00000179085	1.4754429994251943e-17	8.713132832294786
ENSG00000242732	1.4802981293024136e-17	7.921120276934534
ENSG00000145194	1.4802981293024136e-17	8.448288156776961
ENSG00000211448	1.4851690324186923e-17	7.602642120969635
ENSG00000259362	1.5448687498034672e-17	4.295174702640901
ENSG00000137877	1.5499493653012415e-17	8.317933871773935
ENSG00000110700	1.6281680092474373e-17	8.933273450982373
ENSG00000256287	1.699101083451944e-17	3.268722379194472
ENSG00000222375	1.7046821604790923e-17	5.160023549614634
ENSG00000102316	1.710281335830996e-17	8.884591909400223
ENSG00000073150	1.721534213336186e-17	6.1668821845991175
ENSG00000116147	1.7906028801385636e-17	5.432898724452809
ENSG00000235776	1.8807963504207614e-17	6.172318480624772
ENSG00000249167	1.886966243777303e-17	3.5399045636912545
ENSG00000170989	1.886966243777303e-17	6.7225790518519775
ENSG00000259331	1.9690165859688995e-17	1.9497411400251947
ENSG00000234771	1.9754720995643518e-17	8.681215312023975
ENSG00000179899	1.994964268880879e-17	5.202716115814059
ENSG00000215595	2.0816477184854476e-17	6.220732090566044
ENSG00000205022	2.1791596610812055e-17	6.869206949417229
ENSG00000126217	2.1862948668738065e-17	7.637309171512984
ENSG00000114270	2.4114131918161394e-17	8.35469999148808
ENSG00000000460	2.524154993600881e-17	7.97698599674454
ENSG00000140750	2.6507266189616775e-17	8.519858567558185
ENSG00000204131	2.6593840442586975e-17	6.270936365706417
ENSG00000151208	2.7745030364879254e-17	8.524170326217561
ENSG00000090487	2.7745030364879254e-17	8.834379155846138
ENSG00000143768	3.069244556840724e-17	6.76775654639038
ENSG00000135502	3.0692445568407676e-17	5.97788025164828
ENSG00000196867	3.0792499295992625e-17	5.659661196528523
ENSG00000137720	3.2122869230262044e-17	8.777047183216341
ENSG00000226833	3.2122869230262044e-17	4.755346595143829
ENSG00000236914	3.3838338112009823e-17	5.42469529842583
ENSG00000158710	3.3838338112009823e-17	8.900819089927607
ENSG00000166896	3.3948507749058363e-17	8.131138645907505
ENSG00000177917	3.3948507749058363e-17	8.673559252164305
ENSG00000105676	3.3948507749058844e-17	8.744592822161575
ENSG00000109046	3.541334153329971e-17	8.844023958081767
ENSG00000104765	3.552857096431008e-17	8.822208770450603
ENSG00000223387	3.5528570964310584e-17	4.338634713290178
ENSG00000178922	3.7302083150841615e-17	8.65273843572112
ENSG00000147251	3.7302083150841615e-17	8.758294419529046
ENSG00000152578	3.7302083150841615e-17	5.875412116008396
ENSG00000115286	3.903606343022883e-17	8.793811204527682
ENSG00000244313	4.0982223455736495e-17	8.539685012813393
ENSG00000259420	4.288489240519411e-17	3.5424022610640464
ENSG00000230629	4.288489240519411e-17	7.618095960380007
ENSG00000166562	4.302408582341536e-17	8.917046270454989
ENSG00000197119	4.302408582341536e-17	7.9309872282754235
ENSG00000147003	4.302408582341536e-17	5.41892812657603
ENSG00000197696	4.316372512308402e-17	8.103362796995654
ENSG00000140612	4.330381171309376e-17	8.900819089927607
ENSG00000089220	4.5312788965350744e-17	8.917046270454989
ENSG00000106571	4.726049568683623e-17	7.269214340385281
ENSG00000049769	4.7413696608288966e-17	7.990221613173571
ENSG00000260625	4.9932629937261356e-17	6.238444727038088
ENSG00000239552	5.009437642151494e-17	3.25582295517961
ENSG00000104219	5.224473259086753e-17	8.81409518018691
ENSG00000233379	5.2244732590869015e-17	5.129775152454919
ENSG00000137767	5.483928782168437e-17	8.655800859664987
ENSG00000124785	5.483928782168437e-17	7.212472978886894
ENSG00000139644	5.501671014958634e-17	8.933273450982373
ENSG00000117242	5.537325598799762e-17	7.9009267433495936
ENSG00000102271	5.774703012231671e-17	4.1488430415255335
ENSG00000171119	5.774703012231671e-17	5.779693119775349
ENSG00000155974	5.774703012231752e-17	8.60944233436626
ENSG00000258422	5.793373310323159e-17	4.524117572337118
ENSG00000128463	6.002719617260929e-17	8.868364728872839
ENSG00000236772	6.320614297674248e-17	4.416449319238947
ENSG00000057468	6.341025302542249e-17	6.437573246729707
ENSG00000107187	6.361501349904423e-17	4.797911685528042
ENSG00000198838	6.361501349904423e-17	8.303747830273549
ENSG00000272156	6.382042644180344e-17	5.680594770578285
ENSG00000146904	6.633702713834779e-17	5.394052006605204
ENSG00000169184	6.939702914480469e-17	8.03199495309092
ENSG00000118308	7.33004863970759e-17	8.89117428769198
ENSG00000115266	7.353673110267166e-17	7.958304092902761
ENSG00000174485	7.353673110267166e-17	8.836904739006052
ENSG00000147036	7.377372712368411e-17	5.414555443041479
ENSG00000249734	7.643094934277361e-17	3.1867587698880944
ENSG00000236854	7.667714704809046e-17	3.6284679880592923
ENSG00000166816	7.692412727673476e-17	8.278949529078451
ENSG00000225156	7.692412727673586e-17	3.7665420860742596
ENSG00000094804	7.71718924815622e-17	8.624138302921708
ENSG00000260990	8.020720633478789e-17	5.512311091613965
ENSG00000242247	8.098425902530323e-17	8.88306069742829
ENSG00000178761	8.470985085783123e-17	8.872421524004686
ENSG00000132846	8.470985085783123e-17	8.589897766367477
ENSG00000120256	8.525570274439501e-17	8.32365358590869
ENSG00000160062	8.888931003080041e-17	7.692936927828769
ENSG00000100626	9.26756394163127e-17	4.791078186330803
ENSG00000259291	9.297340102468943e-17	7.67756796464551
ENSG00000180979	9.75547660505992e-17	8.61270732518662
ENSG00000178722	9.786798980172245e-17	5.308722754354262
ENSG00000228323	9.786798980172245e-17	5.983455533440646
ENSG00000232176	1.0705266487185238e-16	5.027457357508836
ENSG00000143603	1.0739595791359043e-16	8.887117492560137
ENSG00000248544	1.0739595791359196e-16	6.347525429284894
ENSG00000144036	1.1303868829072853e-16	8.396623501630874
ENSG00000234719	1.1859394632919665e-16	7.7758730223467465
ENSG00000166104	1.2441838643058375e-16	5.6783410022022585
ENSG00000261597	1.2441838643058375e-16	8.603854327262479
ENSG00000130779	1.2481656477678146e-16	8.858719926637214
ENSG00000172379	1.3010872218826494e-16	8.43288774348313
ENSG00000213523	1.3010872218826494e-16	8.759825631500979
ENSG00000228903	1.36055660109254e-16	8.498043379927022
ENSG00000089157	1.3649055860599832e-16	8.941387041246065
ENSG00000106948	1.43181017044053e-16	8.84808075321361
ENSG00000259673	1.4363837716530278e-16	8.652078338440607
ENSG00000230565	1.5019480349824067e-16	6.826899348325852
ENSG00000103740	1.6472946927286575e-16	5.804418757190521
ENSG00000148484	1.6472946927286575e-16	8.810038385055064
ENSG00000145808	1.6472946927286575e-16	4.343182420092171
ENSG00000246334	1.6578151539801455e-16	7.843504328645506
ENSG00000261373	1.7333373396838588e-16	8.265987339371426
ENSG00000165195	1.7388598300213086e-16	8.710607249134876
ENSG00000070886	1.8180217967912187e-16	5.822896958962476
ENSG00000186187	1.8947073220739045e-16	7.488359615267561
ENSG00000172687	1.9007366637143555e-16	6.35086048340434
ENSG00000140157	1.906784931087197e-16	8.866833516900904
ENSG00000256917	1.9934810001757984e-16	5.287914690856078
ENSG00000089169	1.9998202823594163e-16	8.112886014813318
ENSG00000021826	2.110681161147144e-16	7.910410243665413
ENSG00000168556	2.1925640807008206e-16	8.454949845448652
ENSG00000172296	2.313953727324314e-16	6.240406827762002
ENSG00000176928	2.3139537273243463e-16	7.5533266596484285
ENSG00000078725	2.3139537273243463e-16	4.3028590054539455
ENSG00000063660	2.4188799887022357e-16	7.335981558415423
ENSG00000103978	2.426551792942589e-16	8.796336787687592
ENSG00000165548	2.4342475963361084e-16	8.42123915302445
ENSG00000120519	2.5284963349583027e-16	8.614035970282062
ENSG00000206561	2.5365109442417432e-16	8.243635310956309
ENSG00000188906	2.5445506094427114e-16	8.796336787687592
ENSG00000185686	2.5526154077747054e-16	7.4522581451112675
ENSG00000239183	2.651381799750692e-16	5.980068081727558
ENSG00000047365	2.780153949038028e-16	8.636511255193735
ENSG00000213262	2.788954794858694e-16	8.108334652935545
ENSG00000120784	2.788954794858694e-16	6.32431943050327
ENSG00000111276	2.915090567263357e-16	8.880535114268378
ENSG00000128165	2.9243125672132444e-16	8.808507173083129
ENSG00000204219	2.9243125672132444e-16	6.8015051648681
ENSG00000099326	3.0661453491664214e-16	8.868364728872839
ENSG00000150667	3.2046334574222e-16	6.85041356069676
ENSG00000139219	3.522501623787954e-16	4.7131179108066235
ENSG00000124143	3.5336161873436733e-16	4.996386278693052
ENSG00000136021	3.5336161873436733e-16	8.91145826335121
ENSG00000164236	3.5336161873436733e-16	5.137651433588341
ENSG00000058056	3.5336161873436733e-16	8.477680093887859
ENSG00000026103	3.69290019152471e-16	7.71413006360267
ENSG00000162373	3.69290019152471e-16	6.536441036025113
ENSG00000256594	3.704544812542592e-16	8.240572887012439
ENSG00000117090	3.704544812542645e-16	8.884591909400223
ENSG00000181418	3.871422505895591e-16	7.446462684007466
ENSG00000108828	4.045709016961073e-16	8.811569597026997
ENSG00000100994	4.0584500299227843e-16	8.884591909400223
ENSG00000129474	4.0584500299227843e-16	6.590681719336333
ENSG00000146147	4.0712306107695576e-16	6.553542236337136
ENSG00000250692	4.227728324695351e-16	3.943953615453882
ENSG00000240298	4.445653270341773e-16	5.625559920028099
ENSG00000179133	4.473661116790553e-16	2.933830451059844
ENSG00000236796	4.66000098331799e-16	5.366567106212028
ENSG00000172362	4.66000098331799e-16	3.4526657885465406
ENSG00000182117	4.66000098331799e-16	8.824734353610515
ENSG00000249487	4.66000098331799e-16	2.884916446738747
ENSG00000267193	4.66000098331799e-16	3.698869820907295
ENSG00000261400	4.915265614608671e-16	3.358187352172894
ENSG00000228998	4.915265614608671e-16	8.342811483348967
ENSG00000053501	5.103705227748336e-16	8.729896853606125
ENSG00000162869	5.1680877509663155e-16	8.708081665974962
ENSG00000146677	5.366079017704729e-16	7.846769319465865
ENSG00000241852	5.382911951113216e-16	7.622166771893451
ENSG00000226237	5.416734170955975e-16	7.149036162323541
ENSG00000272071	5.60653622256972e-16	3.3741264700607667
ENSG00000205209	5.641743464379397e-16	7.078390941658506
ENSG00000229914	5.659428746187952e-16	6.583196207770286
ENSG00000140471	5.875963716474197e-16	8.713132832294786
ENSG00000267868	5.912838609542641e-16	3.428514505077233
ENSG00000137070	5.912838609542725e-16	8.566551366764378
ENSG00000147437	6.17742966149848e-16	6.222042302680019
ENSG00000072195	6.196769584970836e-16	6.563831853192597
ENSG00000164620	6.216169206324755e-16	8.496846441862553
ENSG00000158714	6.473880154546891e-16	6.459411756367137
ENSG00000162607	6.473880154546891e-16	8.788223197423902
ENSG00000197647	6.494134861170081e-16	8.023678795950737
ENSG00000268798	6.78434826974317e-16	6.271549673316529
ENSG00000119906	6.78434826974317e-16	8.752706412425267
ENSG00000135116	6.78434826974317e-16	5.965973722972429
ENSG00000184984	6.805560366905731e-16	5.947669641808087
ENSG00000258118	7.065263048304639e-16	2.7226037071793425
ENSG00000152409	7.109486680084449e-16	8.903344673087517
ENSG00000144589	7.153983206327762e-16	8.686266478343798
ENSG00000145626	7.40366673289554e-16	3.6801631524613554
ENSG00000251478	7.426786757251597e-16	2.8304331333268364
ENSG00000244061	7.426786757251597e-16	5.5114221821230185
ENSG00000156738	7.47324056063689e-16	7.815267055561051
ENSG00000137478	7.733903658025838e-16	8.896762294795762
ENSG00000137575	7.806535938348042e-16	8.844023958081767
ENSG00000166295	7.830895822937755e-16	8.866833516900904
ENSG00000080839	7.830895822937755e-16	8.588366554395542
ENSG00000147324	7.855330646643087e-16	7.415958253949089
ENSG00000203801	7.855330646643087e-16	6.19711423426686
ENSG00000198081	8.179907093108802e-16	8.551318557424972
ENSG00000236801	8.544244170691566e-16	7.038820246215265
ENSG00000232573	8.570872032161604e-16	8.493986584795175
ENSG00000234160	8.95236568972746e-16	7.395973619044136
ENSG00000149548	8.9802470210464e-16	7.256906711880469
ENSG00000177731	9.008213953905432e-16	8.899287877955674
ENSG00000250148	9.857680184052333e-16	2.414409653050542
ENSG00000179057	9.857680184052333e-16	6.151188919078309
ENSG00000170540	9.919092013447557e-16	8.795342416499613
ENSG00000234444	1.026365966733787e-15	8.471511299883499
ENSG00000213261	1.0295562932887418e-15	6.814495347284501
ENSG00000172568	1.0327563952805768e-15	6.406487442288324
ENSG00000137634	1.0391860436921479e-15	8.768396752168693
ENSG00000140521	1.0853118351441842e-15	8.842492746109832
ENSG00000232472	1.088682706539444e-15	8.341332668028073
ENSG00000188825	1.133454595406008e-15	6.989313969251272
ENSG00000267381	1.133454595406008e-15	4.050808266471344
ENSG00000106993	1.1800404382610262e-15	8.66950245703246
ENSG00000229278	1.1837011551649755e-15	3.7335060580638135
ENSG00000156222	1.1910562041724405e-15	3.5891872950466994
ENSG00000166855	1.2361420225912052e-15	8.817615134534801
ENSG00000204390	1.2399742331538471e-15	7.214337120838758
ENSG00000204852	1.2399742331538471e-15	8.720252051370501
ENSG00000185088	1.2399742331538822e-15	8.917046270454989
ENSG00000187098	1.2476738202004513e-15	7.78275162912272
ENSG00000086598	1.2476738202004513e-15	8.925159860718681
ENSG00000136149	1.2988825490096735e-15	7.912332238162539
ENSG00000136810	1.2988825490096735e-15	8.904875885059452
ENSG00000226957	1.2988825490096735e-15	2.8841469949524536
ENSG00000187123	1.3069425619105235e-15	5.324776030476315
ENSG00000260219	1.3109910356717155e-15	6.595636141547249
ENSG00000105146	1.3605475842813067e-15	6.848236774015995
ENSG00000143653	1.3647596814690767e-15	8.379709310094086
ENSG00000170915	1.4250963292702006e-15	6.937083609379624
ENSG00000111602	1.4383637008323136e-15	8.784166402292056
ENSG00000260401	1.4926615285551026e-15	7.258687321532756
ENSG00000268362	1.4926615285551237e-15	6.391079930338645
ENSG00000250978	1.5633819372624772e-15	3.618315873504555
ENSG00000242615	1.5730574359966248e-15	5.448633983147772
ENSG00000197180	1.6323622009108935e-15	6.805982189115006
ENSG00000158813	1.6374025885441484e-15	7.390473591052812
ENSG00000267166	1.6374025885441484e-15	6.977890790454338
ENSG00000236719	1.6475294266516652e-15	5.577615651090038
ENSG00000165891	1.6526159692134417e-15	8.33301651088789
ENSG00000140548	1.709599711059344e-15	8.699431234927314
ENSG00000153179	1.790436711328971e-15	8.622352127422245
ENSG00000131153	1.795957828748569e-15	7.9634161064080455
ENSG00000198242	1.801495725029208e-15	8.921103065586836
ENSG00000241556	1.8750383066570498e-15	6.393690478038564
ENSG00000272717	1.8808164480609423e-15	6.046209593689568
ENSG00000273388	1.9575484054739945e-15	3.884173665341809
ENSG00000262089	1.9575484054739945e-15	5.720673123779895
ENSG00000144485	1.963577050334895e-15	7.754726382530514
ENSG00000198890	1.9696239921133094e-15	8.171654200574922
ENSG00000188636	2.075275053682579e-15	8.128043742387565
ENSG00000025039	2.081660849557103e-15	8.900819089927607
ENSG00000082512	2.1798041597296957e-15	8.601531310979057
ENSG00000224738	2.2615898915169974e-15	4.843025259113421
ENSG00000134779	2.268540304279548e-15	8.66950245703246
ENSG00000157216	2.3536051660761633e-15	8.830322360714293
ENSG00000224596	2.3826527023618086e-15	4.037459224881507
ENSG00000245954	2.479518585840538e-15	7.639525596486963
ENSG00000140395	2.479518585840538e-15	8.808507173083129
ENSG00000241644	2.4871285388739513e-15	6.385882152992027
ENSG00000270681	2.5961158771254587e-15	7.174227486264799
ENSG00000100206	2.6040783382083815e-15	6.268160335608874
ENSG00000240376	2.8370639913966972e-15	8.311148926605687
ENSG00000231007	2.845754166632766e-15	6.2474554711406665
ENSG00000125869	2.854470570139697e-15	8.813021498619
ENSG00000273002	2.854470570139697e-15	6.899320860459603
ENSG00000223722	2.9702063675450105e-15	4.934592550218643
ENSG00000234498	2.979298255929174e-15	6.324909440893523
ENSG00000205683	2.997564379279297e-15	7.497010740934519
ENSG00000124444	3.090563272052851e-15	8.399685925574742
ENSG00000259894	3.10950135367138e-15	3.600151458561539
ENSG00000220583	3.2751605855914864e-15	6.695085132921817
ENSG00000111450	3.4076807254688457e-15	8.605051265326948
ENSG00000219626	3.418090693548502e-15	7.699480925851083
ENSG00000095585	3.418090693548502e-15	8.808507173083129
ENSG00000118181	3.5671627150149226e-15	8.93733024611422
ENSG00000177600	3.578052535075135e-15	8.933273450982373
ENSG00000148343	3.7113130854667566e-15	8.835910367818073
ENSG00000273382	3.733993644683446e-15	6.2106890881216605
ENSG00000102387	3.745385079908062e-15	6.13509737237957
ENSG00000137802	3.756810753475879e-15	8.732959277549993
ENSG00000272711	3.908506703310914e-15	6.395395517523268
ENSG00000255353	3.920422487293171e-15	5.63704574449451
ENSG00000120860	4.0786233513463025e-15	8.68067847124002
ENSG00000166716	4.0786233513463025e-15	8.834379155846138
ENSG00000065183	4.0786233513463025e-15	8.78010960716021
ENSG00000267373	4.091049931173742e-15	4.1947333128831366
ENSG00000242299	4.091049931173742e-15	8.456938587824608
ENSG00000116990	4.28198687023818e-15	7.463892368446496
ENSG00000223269	4.28198687023818e-15	2.541135017243468
ENSG00000230202	4.308099528693926e-15	8.555375352556819
ENSG00000086619	4.4816972423497665e-15	8.868364728872839
ENSG00000198108	4.50900928084218e-15	8.723569438841897
ENSG00000233585	4.5090092808423074e-15	5.408211197909673
ENSG00000225342	4.5090092808423074e-15	6.587629998357917
ENSG00000154227	4.676358796868496e-15	5.197552449783435
ENSG00000089159	4.690577656536222e-15	8.696905651767402
ENSG00000182185	4.70483910620502e-15	7.429827485039862
ENSG00000118162	4.894171283404559e-15	8.35092507361266
ENSG00000141401	4.894171283404628e-15	8.29117231112503
ENSG00000120327	4.909042346651561e-15	7.755084685479634
ENSG00000261147	4.923957922394998e-15	4.355037786614219
ENSG00000052850	5.106464930645789e-15	4.73538173297107
ENSG00000125650	5.121971243783987e-15	7.520334428344204
ENSG00000188971	5.153123157785545e-15	8.617300961102421
ENSG00000255527	5.153123157785618e-15	4.1938416957946325
ENSG00000224545	5.360209196847527e-15	2.9390703509880236
ENSG00000171735	5.3764742627236294e-15	8.4696458140041
ENSG00000165359	5.6093556373918335e-15	8.828791148742358
ENSG00000255547	5.609355637391913e-15	3.7882468646956693
ENSG00000271344	5.869901906037819e-15	7.058959617496223
ENSG00000246863	5.887689424532181e-15	5.781588974487907
ENSG00000068650	6.1053258769196545e-15	8.702951189275204
ENSG00000150873	6.142361096259448e-15	3.346109485540866
ENSG00000136643	6.142361096259448e-15	8.743598450973597
ENSG00000230067	6.142361096259535e-15	4.839944969508875
ENSG00000259495	6.1609616032802386e-15	6.4720198754056595
ENSG00000188342	6.40787675920838e-15	8.72936001282217
ENSG00000235673	6.40787675920838e-15	4.947310072688753
ENSG00000173166	6.446719046132746e-15	7.843773308554633
ENSG00000166477	6.4467190461328375e-15	8.60306252295099
ENSG00000149679	6.466227066798054e-15	8.436117771381422
ENSG00000109685	6.725185094437982e-15	8.868364728872839
ENSG00000176700	6.725185094438078e-15	8.65733207163692
ENSG00000089280	7.057958874362723e-15	8.921103065586836
ENSG00000166557	7.057958874362823e-15	8.900819089927607
ENSG00000233048	7.362404397337802e-15	3.433744724003722
ENSG00000129595	7.362404397337802e-15	8.763882426632826
ENSG00000137177	7.406939471375285e-15	7.5808866614896315
ENSG00000166428	7.406939471375285e-15	7.769329024324434
ENSG00000144026	7.726201533489947e-15	8.676621676108173
ENSG00000131127	7.986524618695137e-15	8.17968848045868
ENSG00000143499	8.034775631189053e-15	8.725100650813832
ENSG00000158716	8.059008690527429e-15	8.422547881044926
ENSG00000197256	8.107690964514195e-15	8.536674985520563
ENSG00000236998	8.405926167912376e-15	5.4682996497128595
ENSG00000198755	8.456671682898593e-15	8.93733024611422
ENSG00000102882	8.79395058291837e-15	8.750180829265354
ENSG00000104626	8.847002243701853e-15	8.395347253186472
ENSG00000109705	9.171995785033302e-15	6.458572040482282
ENSG00000112531	9.652618069271451e-15	8.860251138609149
ENSG00000140988	1.0127585839138323e-14	8.93733024611422
ENSG00000166025	1.0158023857511395e-14	6.756182206062347
ENSG00000205763	1.049884585296875e-14	7.150631354135155
ENSG00000198053	1.056201221240396e-14	8.492789646730706
ENSG00000124635	1.056201221240396e-14	8.59846888703519
ENSG00000229727	1.1014778113923725e-14	5.364729120808012
ENSG00000101444	1.1114257923354034e-14	8.892705499663915
ENSG00000150867	1.1590319784466143e-14	8.831853572686226
ENSG00000134138	1.2014313563756255e-14	6.9373066953521105
ENSG00000236255	1.2014313563756255e-14	8.337223476245187
ENSG00000251535	1.2014313563756427e-14	2.8840366420755297
ENSG00000168028	1.2050328095044877e-14	8.941387041246065
ENSG00000072778	1.2565835249480007e-14	8.941387041246065
ENSG00000254369	1.2565835249480007e-14	4.868069899950581
ENSG00000143514	1.2603477179010049e-14	8.76334558584887
ENSG00000154479	1.2603477179010049e-14	6.274514344869953
ENSG00000008853	1.2641230138504536e-14	8.618752862694418
ENSG00000185662	1.2679094450202439e-14	5.39875385115174
ENSG00000124222	1.2679094450202439e-14	8.872421524004686
ENSG00000101997	1.3181611856162927e-14	8.559968988472622
ENSG00000055070	1.3300333877863562e-14	8.73142806557806
ENSG00000198429	1.3785841835668871e-14	8.255197995722373
ENSG00000106868	1.3827079750401696e-14	7.865785497215109
ENSG00000165006	1.4374354513284372e-14	8.792279992555747
ENSG00000230897	1.4417325247490536e-14	7.685708468638096
ENSG00000136379	1.4460422460316594e-14	8.288005093879082
ENSG00000089177	1.450364651803084e-14	8.368604155732042
ENSG00000099800	1.503236386590943e-14	8.784958206603541
ENSG00000161031	1.5167481049103448e-14	5.122298194004238
ENSG00000145741	1.5720010786922828e-14	8.929216655850528
ENSG00000269979	1.5720010786922828e-14	7.141180668241602
ENSG00000141524	1.576693952120147e-14	8.785160773480033
ENSG00000237292	1.5814006187809826e-14	4.131073209092494
ENSG00000207279	1.6389711232116586e-14	5.711187802246872
ENSG00000118985	1.6487647849254198e-14	8.933273450982373
ENSG00000189143	1.6487647849254432e-14	5.648688360162256
ENSG00000145425	1.6536832003718303e-14	8.93733024611422
ENSG00000254966	1.6536832003718303e-14	5.019921576102266
ENSG00000241352	1.6536832003718303e-14	5.49710514973753
ENSG00000105220	1.718952424349142e-14	8.900819089927607
ENSG00000205078	1.7240769139185707e-14	7.55533317059955
ENSG00000173208	1.7292164439034434e-14	8.699968075711269
ENSG00000120805	1.734371057731408e-14	8.872421524004686
ENSG00000116977	1.8027736526495172e-14	8.783629561508098
ENSG00000171530	1.8081440698410256e-14	8.835910367818073
ENSG00000188266	1.8135302372757688e-14	7.960876506866535
ENSG00000271396	1.8738306840019866e-14	4.465124283406712
ENSG00000267401	1.890616040289358e-14	4.820088770627669
ENSG00000259666	1.890616040289358e-14	2.9586743444533776
ENSG00000120280	1.901888427050716e-14	8.713924636606274
ENSG00000114013	1.9592504666934664e-14	8.664451290712634
ENSG00000147853	1.9650794972180078e-14	8.880535114268378
ENSG00000205293	1.97678882499963e-14	5.666257089351487
ENSG00000181444	1.97678882499963e-14	7.953639597141444
ENSG00000175602	2.0424285377917803e-14	8.835373527034116
ENSG00000156042	2.048501110792205e-14	8.16887921973466
ENSG00000104447	2.167316100001177e-14	6.83047799724855
ENSG00000010404	2.239177854707828e-14	8.908932680191299
ENSG00000160789	2.245825880902142e-14	8.929216655850528
ENSG00000213585	2.252493336665708e-14	8.887117492560137
ENSG00000152760	2.252493336665708e-14	5.184633940023946
ENSG00000255516	2.2591802778545964e-14	3.329991410833727
ENSG00000100246	2.2591802778545964e-14	8.062786395142776
ENSG00000184293	2.2726128407214226e-14	8.707087294786984
ENSG00000244879	2.3479093906196585e-14	8.659857654796832
ENSG00000187243	2.3548750818172435e-14	4.240873449982905
ENSG00000212802	2.3548750818172435e-14	7.887067956029001
ENSG00000167526	2.3548750818172435e-14	8.945443836377912
ENSG00000164056	2.4545575299373305e-14	8.030261509088689
ENSG00000101974	2.4545575299373305e-14	8.784166402292056
ENSG00000206120	2.4545575299373305e-14	6.060587375999612
ENSG00000257241	2.4618345691607197e-14	3.2264743686500363
ENSG00000205143	2.4618345691607197e-14	5.132844789287816
ENSG00000214226	2.4764524180462165e-14	7.745741677575403
ENSG00000102409	2.5659709218384646e-14	8.68672400874782
ENSG00000144847	2.5735729878724527e-14	8.506614500594736
ENSG00000012061	2.5735729878724527e-14	8.815626392158844
ENSG00000065320	2.581197223032506e-14	4.338548167708172
ENSG00000108924	2.6823588488870886e-14	7.266501619476442
ENSG00000234741	2.6903002106953708e-14	8.904875885059452
ENSG00000184863	2.7956681659993405e-14	8.925159860718681
ENSG00000150625	2.8039396199384813e-14	6.43010793882744
ENSG00000134955	2.8122351616452045e-14	7.852697166324287
ENSG00000168803	2.8205548601110477e-14	8.548256133481104
ENSG00000113328	2.922300848433339e-14	8.876478319136533
ENSG00000169021	2.9396061989769176e-14	8.831853572686226
ENSG00000268592	2.948296661119288e-14	4.403385507927517
ENSG00000248830	3.0726515140285875e-14	4.884227793769397
ENSG00000118816	3.08172897896808e-14	8.929216655850528
ENSG00000101057	3.202165612050315e-14	8.727371270446213
ENSG00000168081	3.202165612050315e-14	8.747655246105444
ENSG00000260919	3.346895078119815e-14	4.0710357949988545
ENSG00000204520	3.346895078119815e-14	8.357507451904416
ENSG00000159399	3.346895078119815e-14	8.6662374662121
ENSG00000102265	3.498058262333198e-14	8.849075124401589
ENSG00000100092	3.518714419670633e-14	8.39634162437445
ENSG00000079335	3.518714419670633e-14	8.32981681406587
ENSG00000181544	3.518714419670633e-14	7.307077982279766
ENSG00000213755	3.655936229136626e-14	4.44980932012726
ENSG00000114698	3.6775095687220426e-14	5.976432289135948
ENSG00000185386	3.820822098754191e-14	8.639573679137603
ENSG00000225938	3.832071073664213e-14	2.7514527231107957
ENSG00000172955	3.981307737365413e-14	6.183015483954751
ENSG00000153291	3.9930215543985706e-14	6.99870179507055
ENSG00000122705	4.0047692880045725e-14	8.846549541241677
ENSG00000110092	4.040216955269933e-14	8.79733115887557
ENSG00000260672	4.17285337038944e-14	4.6258412374529545
ENSG00000251108	4.185121593115376e-14	2.584933772025651
ENSG00000102886	4.185121593115376e-14	6.657412031361684
ENSG00000244436	4.1974253103008044e-14	2.73021879556712
ENSG00000268061	4.335137916124569e-14	7.55702266848516
ENSG00000183955	4.373461333789019e-14	8.718720839398564
ENSG00000237301	4.543418349112644e-14	5.209861976828147
ENSG00000116771	4.543418349112644e-14	7.548541199008498
ENSG00000196924	4.5567579580567e-14	8.86277672176906
ENSG00000105364	4.7476094475930386e-14	8.676621676108173
ENSG00000123975	4.775508360938627e-14	8.691854485447578
ENSG00000123901	4.775508360938627e-14	6.620334900825411
ENSG00000182050	5.18345577709477e-14	7.109396288827658
ENSG00000262703	5.213873107269931e-14	3.693598286514479
ENSG00000040199	5.431768104154542e-14	8.794805575715658
ENSG00000047230	5.431768104154542e-14	8.407720205458501
ENSG00000156650	5.4476704734655526e-14	8.838435950977985
ENSG00000257261	5.4476704734655526e-14	7.82530096824327
ENSG00000258072	5.4476704734655526e-14	6.278528185161021
ENSG00000179029	5.642109394643953e-14	8.607119318082837
ENSG00000183617	5.877597036216558e-14	8.78010960716021
ENSG00000119979	5.912018141042977e-14	8.626408922554088
ENSG00000251286	5.91201814104302e-14	2.294266986518465
ENSG00000125648	5.91201814104302e-14	8.85466313150537
ENSG00000261645	5.929302996038812e-14	7.340968884617401
ENSG00000106004	5.946637572926441e-14	6.771565317121737
ENSG00000203306	6.212719407296688e-14	7.091191494599531
ENSG00000247735	6.452774565892105e-14	5.52332059669206
ENSG00000273032	6.471613860286581e-14	7.196375159076743
ENSG00000143578	6.741116127203787e-14	8.52138977953012
ENSG00000104738	6.760783380203991e-14	8.73954165584175
ENSG00000247011	6.780507084966477e-14	2.711978230434117
ENSG00000164967	7.001239526721261e-14	8.68047590436353
ENSG00000272102	7.042125438685388e-14	5.420584550601152
ENSG00000149485	7.083246240626904e-14	8.026303941411745
ENSG00000108405	7.334978540135205e-14	8.915515058483056
ENSG00000125089	7.334978540135205e-14	8.71466404426672
ENSG00000064787	7.356349206323377e-14	8.137315890446281
ENSG00000078061	7.377781127255755e-14	8.853131919533435
ENSG00000126733	7.377781127255755e-14	3.772888583008793
ENSG00000197958	7.420829424176938e-14	8.93733024611422
ENSG00000204673	7.66204946378009e-14	8.778578395188276
ENSG00000100997	8.026743673954829e-14	8.797867999659527
ENSG00000141736	8.026743673954829e-14	7.93758250391448
ENSG00000140839	8.026743673954829e-14	7.085198353742769
ENSG00000137285	8.050095677981661e-14	5.64686788464985
ENSG00000235169	8.050095677981661e-14	7.174368536263444
ENSG00000119900	8.073514514937896e-14	8.81508955137489
ENSG00000043039	8.28732272297186e-14	6.695549585533487
ENSG00000237214	8.359822485070545e-14	6.947198319922316
ENSG00000250493	8.384127449439008e-14	5.822902037779928
ENSG00000081721	8.384127449439128e-14	8.758294419529046
ENSG00000107959	8.408501926649095e-14	8.86530230492897
ENSG00000101400	8.408501926649095e-14	8.427546650713708
ENSG00000203930	8.408501926649095e-14	3.751037203133427
ENSG00000213096	8.706489327055962e-14	7.974266515440662
ENSG00000158427	8.757153873884002e-14	7.743098403766112
ENSG00000145700	8.757153873884125e-14	7.560320473727785
ENSG00000188419	9.1200178616431e-14	8.64363047426945
ENSG00000174989	9.173048645060871e-14	8.773527228868451
ENSG00000243789	9.49766292227126e-14	7.139760911379481
ENSG00000149806	9.525218656671006e-14	8.917046270454989
ENSG00000183688	9.552853032155915e-14	8.797867999659527
ENSG00000104205	9.580566269305681e-14	8.409383124461408
ENSG00000131187	9.919357450344311e-14	8.05293902603066
ENSG00000185483	9.948116240603301e-14	5.702049529991604
ENSG00000204262	9.948116240603301e-14	7.816755330497703
ENSG00000198960	9.948116240603301e-14	8.52950336979381
ENSG00000163132	9.948116240603301e-14	5.510503216048831
ENSG00000213315	9.9769570451907e-14	6.443768032134335
ENSG00000273230	9.9769570451907e-14	7.568237062962163
ENSG00000259494	1.0389469698362825e-13	7.663493713101129
ENSG00000133640	1.0419568659322805e-13	3.7905363553591562
ENSG00000147027	1.0449753389361956e-13	4.834149745113548
ENSG00000163961	1.044975338936203e-13	8.79939921163146
ENSG00000271239	1.0787515349674758e-13	2.4378753263204866
ENSG00000237316	1.0818748234141095e-13	2.4241103976185374
ENSG00000103742	1.0818748234141095e-13	5.299981562329883
ENSG00000262165	1.0818748234141248e-13	3.268023847453349
ENSG00000136044	1.0850070062266044e-13	8.753243253209222
ENSG00000102054	1.0850070062266044e-13	8.88306069742829
ENSG00000145050	1.0881481082971634e-13	8.917046270454989
ENSG00000172661	1.0912981545865235e-13	8.657868912420879
ENSG00000120306	1.0912981545865312e-13	8.679684100052041
ENSG00000035403	1.1330741629833439e-13	8.542210595973305
ENSG00000115977	1.1363520879486694e-13	8.254353794759846
ENSG00000170209	1.1396393398768873e-13	7.970861148856805
ENSG00000183386	1.1832343334816234e-13	6.59424540859538
ENSG00000102007	1.1900852606522195e-13	8.88864870453207
ENSG00000104936	1.232017755540007e-13	8.501026493490954
ENSG00000006453	1.2391463922477238e-13	6.316140625784514
ENSG00000157978	1.2391463922477238e-13	8.879003902296445
ENSG00000177337	1.2939199721558976e-13	5.15081363678075
ENSG00000166321	1.2939199721558976e-13	7.87218933767203
ENSG00000124357	1.2976550497231394e-13	8.850606336373524
ENSG00000198732	1.347186851296025e-13	8.870890312032751
ENSG00000068745	1.3510731034112028e-13	8.849075124401589
ENSG00000121406	1.398576958762652e-13	8.244427115267795
ENSG00000137747	1.4066523974729086e-13	5.584411005424929
ENSG00000179528	1.4066523974729137e-13	5.812202148170433
ENSG00000082293	1.4107072960202867e-13	4.850681791531954
ENSG00000196208	1.418851611170133e-13	7.522834863428161
ENSG00000142408	1.418851611170133e-13	3.7490122446168606
ENSG00000258178	1.4644787974004607e-13	4.240991803095897
ENSG00000166224	1.4729283079529026e-13	8.646692898213319
ENSG00000234361	1.4729283079529026e-13	2.2840793597929365
ENSG00000242083	1.4729283079529236e-13	5.3081353457124445
ENSG00000078098	1.4771710240455153e-13	6.0583358614980956
ENSG00000106018	1.5290306792853924e-13	6.652191150159481
ENSG00000248300	1.5290306792853924e-13	2.372217441925232
ENSG00000188107	1.5334322691146884e-13	8.447830626372937
ENSG00000063438	1.5334322691146884e-13	7.890772014058907
ENSG00000257743	1.5378463193320618e-13	5.483395378549362
ENSG00000165661	1.5378463193320618e-13	8.88864870453207
ENSG00000236133	1.591799543073694e-13	4.154697425235461
ENSG00000169116	1.6009709451212744e-13	8.921103065586836
ENSG00000108852	1.6055761136143742e-13	7.3160486708532835
ENSG00000125755	1.6055761136143742e-13	8.908932680191299
ENSG00000225159	1.6618646213192629e-13	5.2009844156308604
ENSG00000164466	1.6618646213192629e-13	8.826265565582448
ENSG00000257178	1.6666419855485422e-13	2.4375271201583963
ENSG00000213293	1.734960299417454e-13	3.8184219952931397
ENSG00000083067	1.739944221468667e-13	6.735140627623069
ENSG00000068308	1.7499543395994511e-13	8.858719926637214
ENSG00000170482	1.8216284487904691e-13	8.500111432682912
ENSG00000151640	1.8268570889242756e-13	5.490451313992254
ENSG00000164556	1.8321004862468522e-13	7.4007229910325645
ENSG00000011021	1.8321004862468522e-13	8.55889530690471
ENSG00000130734	1.8961873214395947e-13	8.5609633596606
ENSG00000145087	1.9016263266822206e-13	5.625797577638972
ENSG00000137310	1.9016263266822206e-13	8.690323273475645
ENSG00000176978	1.9070806722227193e-13	8.929216655850528
ENSG00000214274	1.912550400566494e-13	7.747220492896295
ENSG00000079616	1.912550400566494e-13	8.800393582819439
ENSG00000169230	1.973744950231303e-13	8.773984759272473
ENSG00000140263	1.985076255813733e-13	8.286860552465653
ENSG00000162139	2.066206292349827e-13	8.813558339402954
ENSG00000184277	2.066206292349827e-13	8.786691985451967
ENSG00000135185	2.066206292349827e-13	8.908932680191299
ENSG00000255046	2.0662062923498418e-13	4.808191765694635
ENSG00000163817	2.0721244742344138e-13	5.208020286915396
ENSG00000172382	2.0721244742344138e-13	6.752670644967533
ENSG00000198917	2.0721244742344138e-13	8.738010443869817
ENSG00000269243	2.156750209388602e-13	7.25519707872179
ENSG00000242715	2.156750209388602e-13	6.2114408197523066
ENSG00000122026	2.156750209388602e-13	8.93733024611422
ENSG00000042980	2.162923295524813e-13	8.794805575715658
ENSG00000136631	2.162923295524813e-13	8.710607249134874
ENSG00000163519	2.2447718764291018e-13	8.032179056772934
ENSG00000177082	2.343001342513018e-13	8.82067755847867
ENSG00000266088	2.349698197871504e-13	3.147877106656103
ENSG00000198056	2.349698197871504e-13	8.399201481441827
ENSG00000258449	2.3564138720748663e-13	5.305677907909586
ENSG00000239268	2.438488882392644e-13	4.573880637893856
ENSG00000246705	2.459442907062631e-13	8.697442492551358
ENSG00000245849	2.459442907062648e-13	8.784166402292056
ENSG00000164615	2.466466844029496e-13	8.830322360714293
ENSG00000135404	2.559592610767155e-13	8.933273450982373
ENSG00000184258	2.5668976496557434e-13	4.162551307893469
ENSG00000144567	2.5742231848576977e-13	8.876478319136533
ENSG00000158555	2.6637490344216253e-13	8.424079093016859
ENSG00000123595	2.671346217951378e-13	8.747655246105444
ENSG00000226221	2.671346217951378e-13	7.589280363356808
ENSG00000170417	2.678964702650321e-13	8.222814494513123
ENSG00000196507	2.678964702650321e-13	8.637584936761646
ENSG00000242265	2.678964702650321e-13	6.054343474973711
ENSG00000228649	2.678964702650321e-13	7.730037321450379
ENSG00000146350	2.6866045471803656e-13	7.8836741428649075
ENSG00000269165	2.779970318966577e-13	5.817314339231989
ENSG00000132026	2.779970318966577e-13	4.551568025046186
ENSG00000087008	2.787893252241796e-13	8.325223178150068
ENSG00000238150	2.7878932522418355e-13	4.643800796365203
ENSG00000085465	2.7958383834525095e-13	8.087127165933852
ENSG00000184905	2.8038057736829604e-13	5.0402561745094125
ENSG00000173578	2.80380577368298e-13	8.632991300845847
ENSG00000105467	2.9094355129223676e-13	5.174766006180902
ENSG00000101052	2.9260297552823907e-13	8.511542410418004
ENSG00000185100	2.9343617332221e-13	6.8253302495910155
ENSG00000143862	3.0448233577006254e-13	8.700425606115292
ENSG00000182087	3.0534877567011506e-13	8.929216655850528
ENSG00000272121	3.0534877567011506e-13	6.952063964538056
ENSG00000258393	3.0534877567011506e-13	2.9228062142261964
ENSG00000163995	3.053487756701183e-13	5.318461301944627
ENSG00000124098	3.1593701749925213e-13	8.678152888080106
ENSG00000105063	3.1593701749925436e-13	8.89117428769198
ENSG00000228141	3.1683548956095555e-13	4.42086789704575
ENSG00000053918	3.1683548956095555e-13	8.513733719670448
ENSG00000234891	3.2874671401414145e-13	2.2673820571905305
ENSG00000249198	3.2874671401414145e-13	2.1674225330417083
ENSG00000180592	3.2968098329812396e-13	5.028865364214102
ENSG00000149124	3.2968098329812396e-13	3.3299647052502763
ENSG00000254754	3.2968098329812396e-13	2.677899497790713
ENSG00000168405	3.306178624642707e-13	8.904875885059452
ENSG00000118197	3.306178624642754e-13	8.72936001282217
ENSG00000225697	3.315573586725962e-13	8.789754409395835
ENSG00000233080	3.440122533148664e-13	5.017821884709643
ENSG00000108387	3.4498915079849156e-13	6.992645707950462
ENSG00000013619	3.4498915079849156e-13	6.985033749905058
ENSG00000228510	3.459687750655212e-13	5.077341519946107
ENSG00000143258	3.4695113359046695e-13	8.771459176112561
ENSG00000188559	3.5793969632412847e-13	8.609644901242751
ENSG00000148730	3.5997404960228884e-13	8.858719926637214
ENSG00000220472	3.5997404960228884e-13	7.166723913175445
ENSG00000008283	3.609954839147858e-13	8.84808075321361
ENSG00000229414	3.7453623359394635e-13	2.90671910948938
ENSG00000111716	3.7453623359394635e-13	8.93733024611422
ENSG00000266308	3.7453623359394635e-13	4.012445466929141
ENSG00000148187	3.896770592366876e-13	8.80291916597935
ENSG00000117407	3.896770592366876e-13	8.269841567626782
ENSG00000167283	3.907812796253541e-13	8.896762294795762
ENSG00000234377	3.907812796253541e-13	5.588109962305394
ENSG00000146276	3.907812796253541e-13	5.695522794862235
ENSG00000196154	3.92998955004787e-13	8.756560640680622
ENSG00000123684	3.92998955004787e-13	8.426015438741775
ENSG00000228643	4.0887283331935504e-13	5.194254828236499
ENSG00000250156	4.1003049482443537e-13	4.046905684457214
ENSG00000171189	4.100304948244383e-13	5.658070756535629
ENSG00000136758	4.100304948244383e-13	8.896762294795762
ENSG00000113231	4.2537647803087805e-13	8.11878972267713
ENSG00000269890	4.2658005010986383e-13	6.379867362748184
ENSG00000129353	4.277869690873126e-13	8.717726468210587
ENSG00000249348	4.2899724410189504e-13	7.665553650168795
ENSG00000256383	4.4378567525080374e-13	7.611618040544135
ENSG00000260810	4.4504042159137523e-13	4.29776916101424
ENSG00000147536	4.462986545098179e-13	7.370175380813883
ENSG00000257591	4.475603835187673e-13	4.186777587680426
ENSG00000170502	4.629773242300179e-13	8.737807876993326
ENSG00000170049	4.642853797387371e-13	6.429182142704247
ENSG00000132589	4.642853797387371e-13	8.860251138609149
ENSG00000142784	4.65597067218278e-13	8.856194343477304
ENSG00000119326	5.024223316090932e-13	8.557900935716733
ENSG00000180530	5.038398327193633e-13	8.334750289736316
ENSG00000271334	5.038398327193686e-13	2.792794152483691
ENSG00000213553	5.052612639528675e-13	8.582778547291763
ENSG00000178209	5.052612639528675e-13	8.917046270454989
ENSG00000182319	5.066866360077958e-13	7.011649094237572
ENSG00000172053	5.081159596109014e-13	8.903344673087517
ENSG00000175985	5.241024180922007e-13	5.327052562175025
ENSG00000213145	5.255800074592415e-13	7.109483412085441
ENSG00000173171	5.270616904556134e-13	8.502100175058866
ENSG00000095059	5.270616904556171e-13	8.850606336373524
ENSG00000095303	5.270616904556171e-13	8.19278237719668
ENSG00000163249	5.467011966724946e-13	8.657868912420879
ENSG00000228929	5.467011966724946e-13	7.131856483304961
ENSG00000142676	5.513345293316081e-13	8.93733024611422
ENSG00000222222	5.718622237963913e-13	4.116479290134254
ENSG00000184164	5.73472029222812e-13	8.903344673087517
ENSG00000177932	5.73472029222812e-13	5.908742546436339
ENSG00000147606	5.734720292228201e-13	7.013932220638934
ENSG00000125459	5.981602973122601e-13	8.74864961729342
ENSG00000142937	5.99842819472591e-13	8.933273450982373
ENSG00000065970	6.256458219636482e-13	8.660394495580789
ENSG00000167178	6.488883974290446e-13	6.419343469281636
ENSG00000107863	6.488883974290492e-13	8.835910367818073
ENSG00000183128	6.507110274838005e-13	4.550780656592851
ENSG00000269946	6.507110274838005e-13	4.874366249916848
ENSG00000227372	6.507110274838005e-13	8.691854485447578
ENSG00000199933	6.507110274838005e-13	4.1948675323400275
ENSG00000213931	6.748679656480225e-13	4.965000059727053
ENSG00000252213	6.767622722562896e-13	2.351087199009547
ENSG00000269425	7.018688592318285e-13	4.225120586106423
ENSG00000188001	7.038376074298844e-13	6.716354769468376
ENSG00000266258	7.058117814273831e-13	2.5394681897000284
ENSG00000223802	7.077913959021115e-13	3.6041879420834055
ENSG00000125378	7.097764655707462e-13	7.981088496950818
ENSG00000175643	7.34028217187138e-13	7.551134655776672
ENSG00000214160	7.381485711781407e-13	8.852137548345457
ENSG00000214021	7.381485711781407e-13	8.664451290712634
ENSG00000101849	7.63352201192451e-13	8.776052812028363
ENSG00000188868	7.67634220450223e-13	7.114439785782025
ENSG00000261438	7.67634220450223e-13	3.4266760745531823
ENSG00000221968	7.67634220450223e-13	8.66950245703246
ENSG00000227630	7.69784071198737e-13	2.8923239005609074
ENSG00000055813	8.049971296724935e-13	4.915345619950696
ENSG00000206549	8.278039426649173e-13	6.372158587597623
ENSG00000235779	8.324408985271766e-13	3.010702895770393
ENSG00000095002	8.347689363283376e-13	8.622149560545752
ENSG00000168781	8.656218028645082e-13	8.62566951489364
ENSG00000268584	8.656218028645144e-13	6.391430921715709
ENSG00000259250	8.704667854131032e-13	7.508497197821833
ENSG00000148411	8.704667854131094e-13	7.990485027235523
ENSG00000145287	9.026149574171587e-13	8.831853572686226
ENSG00000220008	9.051356559182504e-13	5.050235846496528
ENSG00000185112	9.101978174063651e-13	7.689341885020586
ENSG00000197279	9.101978174063651e-13	8.160686319091033
ENSG00000200959	9.101978174063716e-13	3.792639298858091
ENSG00000268496	9.41160079209466e-13	3.9433198796534112
ENSG00000224616	9.411600792094796e-13	6.165096069559525
ENSG00000253051	9.437864845328435e-13	5.2881345866089
ENSG00000246089	9.464200896422449e-13	7.922244901272991
ENSG00000135913	9.464200896422449e-13	8.468114602032168
ENSG00000008086	9.490609139069019e-13	7.99680399146533
ENSG00000256248	9.490609139069019e-13	4.238810645049449
ENSG00000088833	9.517089767470925e-13	8.846549541241677
ENSG00000198342	9.813210197031127e-13	7.491682233739945
ENSG00000156313	9.840574790057781e-13	8.273238265478117
ENSG00000181191	9.868014340564277e-13	8.64569852702534
ENSG00000149346	9.895529050044668e-13	7.176415241137618
ENSG00000134504	1.0231642036498097e-12	8.58232101688774
ENSG00000241469	1.026015239206329e-12	2.7939017744733157
ENSG00000064692	1.0288740783897431e-12	4.745951853989766
ENSG00000137764	1.0288740783897431e-12	8.55889530690471
ENSG00000157823	1.0697290466490677e-12	8.536085748085569
ENSG00000237434	1.0697290466490677e-12	4.290724360631608
ENSG00000107242	1.0697290466490677e-12	8.908932680191299
ENSG00000169071	1.072707486644556e-12	8.491258434758771
ENSG00000132646	1.0756940723354563e-12	8.803456006763307
ENSG00000198088	1.12148534415028e-12	8.314211350549556
ENSG00000072422	1.12148534415028e-12	7.268093912604683
ENSG00000107104	1.1594922211140656e-12	8.912989475323146
ENSG00000138279	1.162715975372143e-12	8.860251138609149
ENSG00000236305	1.1691899181293677e-12	5.957726132033945
ENSG00000267623	1.1691899181293677e-12	5.036124872168581
ENSG00000164924	1.1691899181293802e-12	8.933273450982373
ENSG00000176732	1.1691899181293802e-12	6.082478251301913
ENSG00000233220	1.20878372617513e-12	5.08781149889385
ENSG00000259422	1.2087837261751387e-12	4.566786309514621
ENSG00000163482	1.2121420390236736e-12	8.73142806557806
ENSG00000115159	1.2155095158474784e-12	8.769470433736606
ENSG00000155130	1.2155095158474784e-12	8.908932680191299
ENSG00000101310	1.2155095158474784e-12	8.884591909400223
ENSG00000175061	1.2188861811825281e-12	8.904875885059452
ENSG00000242294	1.2566430236883308e-12	8.64363047426945
ENSG00000228748	1.2566430236883487e-12	4.960932524564375
ENSG00000232633	1.2601318885690216e-12	4.9230651097559015
ENSG00000146374	1.2601318885690216e-12	4.652880197561545
ENSG00000186918	1.2636302668486562e-12	8.810038385055064
ENSG00000100060	1.2706556654818973e-12	8.877472690324511
ENSG00000179604	1.313620845328316e-12	7.202805913262555
ENSG00000135093	1.3172650165922918e-12	8.373813942811735
ENSG00000139641	1.3655524898834929e-12	8.904875885059452
ENSG00000213625	1.3693381043335065e-12	8.884591909400223
ENSG00000187372	1.373134025499603e-12	6.849715536895811
ENSG00000228413	1.380756898176477e-12	4.720482728467462
ENSG00000116871	1.4273746763934387e-12	8.798862370847504
ENSG00000010810	1.435293165026181e-12	8.355896929552548
ENSG00000197603	1.4837181227003682e-12	8.650749693345164
ENSG00000138814	1.4878252123793304e-12	8.806975961111196
ENSG00000142444	1.4878252123793514e-12	8.542210595973303
ENSG00000230666	1.4878252123793514e-12	4.893379366615158
ENSG00000226113	1.4919434668193362e-12	3.360090345894565
ENSG00000118898	1.4919434668193362e-12	6.696963435828338
ENSG00000157873	1.4919434668193362e-12	8.866833516900904
ENSG00000189343	1.4960729157957418e-12	8.904875885059452
ENSG00000185519	1.5002135891618085e-12	2.6839551709380847
ENSG00000141905	1.546510422412158e-12	8.789754409395835
ENSG00000204682	1.5507881456012276e-12	3.7813357993279366
ENSG00000221562	1.5593784819039882e-12	2.646869597624828
ENSG00000099994	1.6208332385729085e-12	6.969091920396046
ENSG00000116251	1.6208332385729085e-12	8.912989475323146
ENSG00000005379	1.6939827610025032e-12	8.41662560003368
ENSG00000173295	1.6939827610025032e-12	7.449870513553155
ENSG00000088298	1.698660731323273e-12	8.864307933740994
ENSG00000260352	1.7509631017265974e-12	5.0082582385731245
ENSG00000148824	1.755795542149525e-12	8.090523863785185
ENSG00000172345	1.7654997460376837e-12	8.864307933740994
ENSG00000069849	1.7703715792219033e-12	8.80291916597935
ENSG00000171631	1.8198217741561607e-12	7.908644679860228
ENSG00000260785	1.8198217741561607e-12	2.5029978996513846
ENSG00000213402	1.8198217741561736e-12	8.664503687363677
ENSG00000261069	1.8248407609719997e-12	8.091518234973163
ENSG00000160791	1.8248407609719997e-12	7.213223843703174
ENSG00000173812	1.824840760972013e-12	8.945443836377912
ENSG00000147044	1.829873339598676e-12	8.667971245060526
ENSG00000040341	1.834919546141042e-12	8.696905651767402
ENSG00000122882	1.834919546141042e-12	8.73954165584175
ENSG00000149294	1.83997941679797e-12	8.740993557433749
ENSG00000040487	1.8450529878626054e-12	8.361361680159773
ENSG00000164989	1.8913376810911385e-12	7.267760729988513
ENSG00000198380	1.9017769713273406e-12	8.895231082823827
ENSG00000145214	1.907017812765368e-12	8.735484860709903
ENSG00000120798	1.9122728351039594e-12	8.735484860709905
ENSG00000130165	1.9175420759806484e-12	8.797867999659527
ENSG00000176871	1.976453011910589e-12	8.57213937386816
ENSG00000128944	1.981895846839084e-12	8.545730550321194
ENSG00000213513	1.987353398589711e-12	4.131854608271367
ENSG00000185305	1.987353398589711e-12	8.33789202406012
ENSG00000011451	1.987353398589711e-12	8.870890312032751
ENSG00000140297	1.9928257061929902e-12	6.10375184046007
ENSG00000269069	1.9983128087807324e-12	8.221565159797613
ENSG00000140307	2.0653264321974185e-12	8.764876797820804
ENSG00000257543	2.071009477201376e-12	5.893922331638544
ENSG00000069275	2.071009477201376e-12	8.866833516900904
ENSG00000167186	2.071009477201376e-12	8.294182338417858
ENSG00000272264	2.0767078758302554e-12	6.728330541716472
ENSG00000159403	2.076707875830285e-12	8.68067847124002
ENSG00000153347	2.076707875830285e-12	5.51863950765004
ENSG00000250889	2.076707875830285e-12	5.403895713249633
ENSG00000185339	2.0881508968058694e-12	8.73142806557806
ENSG00000170445	2.1463011574900563e-12	8.856194343477304
ENSG00000156535	2.152202894233985e-12	6.937646766849684
ENSG00000125652	2.1522028942340157e-12	8.838435950977985
ENSG00000131759	2.1640542086554146e-12	8.70348803005916
ENSG00000212664	2.164054208655453e-12	6.347448584154832
ENSG00000137776	2.164054208655453e-12	8.900819089927607
ENSG00000266976	2.164054208655453e-12	6.273440520632424
ENSG00000250321	2.2303908335900245e-12	4.8748626402969535
ENSG00000218283	2.242664720679484e-12	7.05105203184056
ENSG00000200168	2.242664720679484e-12	2.3106522174941957
ENSG00000170469	2.248826508372335e-12	8.2857344742467
ENSG00000171428	2.2550049172707807e-12	7.80870703423235
ENSG00000133135	2.2674117746875787e-12	3.8452064215151633
ENSG00000111859	2.3368569264487225e-12	8.904875885059452
ENSG00000165215	2.3432727015564654e-12	5.962134531584804
ENSG00000248780	2.35615617614491e-12	2.65121706516111
ENSG00000105997	2.4349302677312204e-12	5.376343120189293
ENSG00000169371	2.4416102901956264e-12	8.277823450859499
ENSG00000119608	2.4416102901956264e-12	6.4897306401708175
ENSG00000172216	2.4416102901956438e-12	8.788223197423902
ENSG00000227487	2.4483083037964948e-12	5.118836256867607
ENSG00000099814	2.4483083037964948e-12	8.738010443869817
ENSG00000196090	2.4483083037964948e-12	5.783427126036037
ENSG00000258994	2.5370414641752042e-12	5.540900804863873
ENSG00000105808	2.5370414641752042e-12	7.115707918538202
ENSG00000163517	2.537041464175213e-12	7.818914160174078
ENSG00000121413	2.5439963996055326e-12	8.24484103440139
ENSG00000213339	2.543996399605569e-12	8.874947107164598
ENSG00000117322	2.550970052017313e-12	7.8656541250303285
ENSG00000185668	2.550970052017313e-12	3.325678804972725
ENSG00000189233	2.5649737054997177e-12	8.81409518018691
ENSG00000253897	2.6289297685004583e-12	1.7679336272256874
ENSG00000112812	2.6361319143854894e-12	8.777047183216341
ENSG00000182749	2.643353429462242e-12	7.979124909345947
ENSG00000261374	2.6433534294622795e-12	3.9029103318938696
ENSG00000251666	2.6651347013240692e-12	5.616985320172295
ENSG00000119403	2.746517253271347e-12	8.604593734922926
ENSG00000268041	2.7540355105821604e-12	7.596851546989366
ENSG00000264349	2.7843110981324246e-12	4.6632530310197495
ENSG00000196659	2.8692637361272832e-12	8.044754575921452
ENSG00000184007	2.8692637361272832e-12	8.904875885059452
ENSG00000226360	2.8692637361273034e-12	7.3896462042799085
ENSG00000147852	2.8771116995183065e-12	7.001817807902159
ENSG00000167747	2.8771116995183065e-12	8.78569761426399
ENSG00000095752	2.884980733860717e-12	6.1155895728051535
ENSG00000250220	2.8849807338607576e-12	5.7448653007294554
ENSG00000216866	2.98922107393763e-12	5.800309012363339
ENSG00000152670	2.98922107393763e-12	4.760614459109816
ENSG00000238001	2.98922107393763e-12	2.966353501156031
ENSG00000173442	3.0055828282236386e-12	8.925159860718681
ENSG00000266208	3.0055828282236386e-12	6.295292073318131
ENSG00000123836	3.0055828282236386e-12	8.804450377951285
ENSG00000075568	3.1140976984395893e-12	8.896762294795762
ENSG00000163346	3.1140976984395893e-12	8.907401468219364
ENSG00000198453	3.1140976984395893e-12	7.774774192702883
ENSG00000157514	3.1226025123522096e-12	8.945443836377912
ENSG00000206077	3.122602512352232e-12	7.897721480680397
ENSG00000167487	3.122602512352232e-12	8.191283644800817
ENSG00000111540	3.1311301251498722e-12	8.522639114245626
ENSG00000240087	3.2352617599414325e-12	6.053352342641582
ENSG00000248866	3.2440912680334204e-12	7.73405573631278
ENSG00000115841	3.2440912680334204e-12	8.353784930680037
ENSG00000148334	3.2440912680334438e-12	8.834379155846138
ENSG00000170906	3.252944428151376e-12	8.804450377951285
ENSG00000213626	3.261821302416456e-12	7.080452118151518
ENSG00000125817	3.2707219531094805e-12	8.724308846502344
ENSG00000227986	3.3794072128977e-12	5.696598363619533
ENSG00000198795	3.4071277294625943e-12	5.008156952462904
ENSG00000175390	3.51069228219157e-12	8.900819089927607
ENSG00000151553	3.5202590335909634e-12	8.751175200453332
ENSG00000159363	3.5298513718116254e-12	8.717726468210587
ENSG00000103932	3.656910933347252e-12	8.805981589923219
ENSG00000078674	3.676852899852664e-12	8.879003902296445
ENSG00000116497	3.676852899852664e-12	8.845018329269742
ENSG00000253766	3.798765624869329e-12	2.4849450839495795
ENSG00000187151	3.819466526962392e-12	4.651725590604631
ENSG00000258875	3.8298584563946065e-12	5.838783819264526
ENSG00000147485	3.8298584563946065e-12	7.259385915730802
ENSG00000178026	3.840278134627701e-12	7.235749233647947
ENSG00000172508	3.840278134627701e-12	8.257134341447289
ENSG00000257221	3.989108273213756e-12	7.858011746706061
ENSG00000111452	3.989108273213756e-12	7.000060494402916
ENSG00000134318	3.999953005362373e-12	8.786691985451967
ENSG00000138796	4.010826671155526e-12	8.678152888080106
ENSG00000090581	4.1435952257921295e-12	8.831316731902271
ENSG00000182179	4.1435952257921594e-12	8.904875885059452
ENSG00000169189	4.154851986463864e-12	8.674096092948263
ENSG00000254650	4.1548519864639374e-12	5.659575669495993
ENSG00000245556	4.1548519864639374e-12	8.328370478321048
ENSG00000236830	4.166138758050154e-12	4.292881742132056
ENSG00000133195	4.177455618984211e-12	8.699228668050823
ENSG00000156170	4.327348996346812e-12	8.660394495580789
ENSG00000259404	4.339095456943697e-12	4.846010663189118
ENSG00000267687	4.482517138408993e-12	2.8548239170274763
ENSG00000213471	4.482517138408993e-12	4.229009428692432
ENSG00000101888	4.668349588369552e-12	8.575659328216048
ENSG00000205138	4.668349588369601e-12	8.479290616239725
ENSG00000251603	4.6810037546012056e-12	5.629680361246776
ENSG00000270102	4.6810037546012056e-12	6.421841267459185
ENSG00000238061	4.681003754601272e-12	6.000999619611695
ENSG00000204361	4.861736476417469e-12	4.275293527298115
ENSG00000099821	4.861736476417469e-12	8.834379155846138
ENSG00000188386	5.0356813414560476e-12	2.905881465583004
ENSG00000138617	5.0356813414560476e-12	8.671033669004395
ENSG00000135473	5.0493118668307666e-12	8.900819089927607
ENSG00000006788	5.0493118668307666e-12	3.3686936808057477
ENSG00000119446	5.0629785945339e-12	8.773527228868451
ENSG00000261441	5.076681618808017e-12	6.455977315788651
ENSG00000089876	5.2866473965709385e-12	8.665445661900613
ENSG00000226869	5.286647396571014e-12	3.493866905213614
ENSG00000183291	5.3009441808116945e-12	8.917046270454989
ENSG00000174917	5.3009441808116945e-12	8.835910367818073
ENSG00000183283	5.315278900987543e-12	8.917046270454989
ENSG00000234332	5.315278900987543e-12	4.012928861768314
ENSG00000103496	5.4902907103396704e-12	8.649218481373232
ENSG00000225200	5.490290710339749e-12	7.097223350571929
ENSG00000155761	5.490290710339749e-12	6.619283904371617
ENSG00000185834	5.490290710339749e-12	7.30836746291766
ENSG00000108679	5.50512766763111e-12	8.731683029105591
ENSG00000183475	5.52000396515853e-12	8.684735266371863
ENSG00000179195	5.520003965158569e-12	8.896762294795762
ENSG00000008300	5.71702266692857e-12	8.806975961111196
ENSG00000100360	5.732460581318911e-12	8.702493658871182
ENSG00000141556	5.747939397024867e-12	8.770464804924583
ENSG00000184634	5.747939397024867e-12	8.844023958081767
ENSG00000185787	5.9369144168475746e-12	8.88864870453207
ENSG00000261581	5.952934712879569e-12	3.710517911987953
ENSG00000267390	5.968997421850173e-12	6.9018042725405495
ENSG00000175215	5.968997421850173e-12	8.884591909400223
ENSG00000100767	5.968997421850258e-12	8.342001215843005
ENSG00000239697	5.985102653800848e-12	7.1140537135789
ENSG00000244247	5.985102653800848e-12	3.585860842963033
ENSG00000086696	6.165098474897674e-12	2.533038058773936
ENSG00000249995	6.215103106585808e-12	2.9120166249416717
ENSG00000155495	6.215103106585808e-12	8.572276981592507
ENSG00000240616	6.215103106585808e-12	7.127165810002186
ENSG00000271522	6.231859579887326e-12	3.7564966884865685
ENSG00000081760	6.248660375310949e-12	8.70348803005916
ENSG00000174718	6.4537691581352104e-12	8.870890312032751
ENSG00000183208	6.4537691581352104e-12	7.330120459435831
ENSG00000256757	6.4537691581352104e-12	4.293972161941905
ENSG00000168807	6.471156702717266e-12	8.284537536182231
ENSG00000119737	6.4885902046324574e-12	7.265082828103349
ENSG00000110492	6.506069782915037e-12	8.881529485456355
ENSG00000125743	6.683426170187759e-12	8.880535114268378
ENSG00000169758	6.683426170187759e-12	6.449440029727111
ENSG00000255224	6.719462421551182e-12	6.446218650177179
ENSG00000262468	6.719462421551182e-12	7.993741567521462
ENSG00000260534	6.719462421551182e-12	7.195166550944419
ENSG00000196683	6.7375519630417565e-12	8.912989475323146
ENSG00000246523	6.755689279404171e-12	4.614500654519036
ENSG00000177189	6.755689279404171e-12	8.827796777554383
ENSG00000173085	6.755689279404171e-12	8.403663410326656
ENSG00000116584	6.9771088355796866e-12	8.925159860718681
ENSG00000103160	6.9771088355796866e-12	8.611176113214684
ENSG00000116668	6.9958785912428e-12	8.719257680182523
ENSG00000176108	7.0146978815122116e-12	8.046435958118836
ENSG00000167900	7.033566834482636e-12	8.330693494604471
ENSG00000124942	7.263915032224593e-12	8.941387041246065
ENSG00000242013	7.322648756487306e-12	7.321744239298295
ENSG00000100739	7.342330000557104e-12	6.016797643113274
ENSG00000105287	7.542018653740688e-12	8.912989475323146
ENSG00000167619	7.60295735191007e-12	6.386068755357921
ENSG00000068394	7.623377387073858e-12	8.573468018963602
ENSG00000248503	7.623377387073858e-12	5.917919493469237
ENSG00000203832	7.872654060167593e-12	8.161223159874988
ENSG00000180660	7.872654060167593e-12	6.840189760181983
ENSG00000114062	7.872654060167593e-12	8.856194343477304
ENSG00000185880	7.893784408700316e-12	8.874947107164598
ENSG00000267475	7.914970388696927e-12	6.390170260181488
ENSG00000164332	8.195516383252355e-12	8.752706412425267
ENSG00000104047	8.217496437686561e-12	8.81409518018691
ENSG00000079974	8.239534314585159e-12	8.514270560454404
ENSG00000226763	8.23953431458519e-12	6.752715345503383
ENSG00000221988	8.26163016298026e-12	8.284819413438658
ENSG00000134709	8.261630162980318e-12	8.788223197423902
ENSG00000145431	8.261630162980318e-12	6.811922693938659
ENSG00000168032	8.5313568838917e-12	5.206112654619436
ENSG00000196754	8.5313568838917e-12	4.032541420716475
ENSG00000258920	8.554220095927028e-12	7.917958625535762
ENSG00000140577	8.554220095927087e-12	8.793274363743723
ENSG00000235052	8.600126968260187e-12	5.255746322674546
ENSG00000267421	8.623170938483612e-12	1.7808614283833506
ENSG00000166341	8.856967482841157e-12	8.255603129475354
ENSG00000189056	8.904467400192399e-12	8.282686401530622
ENSG00000241743	9.194758900514503e-12	1.8667660126157335
ENSG00000210196	9.244034984423832e-12	8.836904739006052
ENSG00000173406	9.244034984423832e-12	6.09426653211849
ENSG00000226084	9.268770065334513e-12	7.764762302137526
ENSG00000240907	9.293570060710146e-12	4.744312090400802
ENSG00000135299	9.293570060710146e-12	8.442242619269157
ENSG00000156232	9.31843513744502e-12	8.73954165584175
ENSG00000217130	9.596294505207177e-12	5.463245580907175
ENSG00000232324	9.673474220616715e-12	3.5291411831899655
ENSG00000078177	9.69933583295132e-12	8.84808075321361
ENSG00000171444	9.69933583295132e-12	8.900819089927607
ENSG00000141447	9.988327528621423e-12	8.180998662359649
ENSG00000246095	9.988327528621423e-12	6.249491710496018
ENSG00000125656	1.0015014446714399e-11	8.805981589923219
ENSG00000101940	1.0041771293463788e-11	8.759288790717024
ENSG00000225988	1.0095495491366404e-11	6.768479062876454
ENSG00000242866	1.0095495491366404e-11	6.642043281534574
ENSG00000259660	1.0423810999809053e-11	5.456668773110615
ENSG00000143443	1.0423810999809053e-11	8.2857344742467
ENSG00000005108	1.0451638570355641e-11	6.748914531565319
ENSG00000214189	1.0451638570355641e-11	4.535374928826472
ENSG00000102241	1.0451638570355641e-11	8.850606336373524
ENSG00000072274	1.0479538996206011e-11	8.896762294795762
ENSG00000064490	1.0479538996206011e-11	8.739004815057795
ENSG00000079841	1.047953899620616e-11	7.32708172968742
ENSG00000186275	1.0507512464202263e-11	8.20187042157338
ENSG00000166922	1.08779002545921e-11	6.4456359833567864
ENSG00000238961	1.08779002545921e-11	4.456937713054834
ENSG00000117362	1.0877900254592214e-11	8.876478319136533
ENSG00000078246	1.090691619561822e-11	8.303205423642414
ENSG00000116117	1.090691619561822e-11	7.535580353229008
ENSG00000231459	1.090691619561822e-11	2.9115245968620163
ENSG00000166192	1.090691619561822e-11	6.696808504464075
ENSG00000148798	1.0936008038314564e-11	3.5790053128463515
ENSG00000271734	1.1261083789875076e-11	4.074315018268968
ENSG00000171466	1.1261083789875076e-11	8.699968075711269
ENSG00000225973	1.1688549657680023e-11	8.428004181117732
ENSG00000243680	1.1750900976876222e-11	6.195107144071567
ENSG00000101868	1.1813578438052872e-11	8.582241706507807
ENSG00000272782	1.1845039993686282e-11	6.513131516539929
ENSG00000179335	1.1876583712022352e-11	8.872421524004686
ENSG00000233922	1.2164209349171144e-11	6.5956475562105235
ENSG00000236204	1.2196586340513811e-11	6.419312519588135
ENSG00000181991	1.2261594049995548e-11	8.596480144659234
ENSG00000007516	1.229422520070445e-11	7.569533228481535
ENSG00000260063	1.229422520070445e-11	6.21102524961624
ENSG00000109381	1.2726258874510051e-11	8.771996016896516
ENSG00000246898	1.2760102175395993e-11	8.315003154861044
ENSG00000100221	1.2760102175396129e-11	8.838435950977985
ENSG00000197557	1.2760102175396129e-11	8.207915959081184
ENSG00000261401	1.3208178459380604e-11	3.397855533239067
ENSG00000243574	1.3243277978822186e-11	5.635744160385001
ENSG00000205808	1.3243277978822186e-11	8.57772738097194
ENSG00000203761	1.3243277978822328e-11	7.905462416767179
ENSG00000069712	1.3243277978822328e-11	7.074277637908934
ENSG00000259248	1.3278468955492137e-11	7.73612378906867
ENSG00000069011	1.370797987755344e-11	5.515932757147487
ENSG00000136848	1.374438124971592e-11	8.672028040192373
ENSG00000213930	1.3780877400028202e-11	8.755768836369135
ENSG00000096092	1.3817468570161264e-11	8.596480144659234
ENSG00000087077	1.4339858812073155e-11	8.706013613219072
ENSG00000089248	1.4416049544021006e-11	8.925159860718681
ENSG00000249584	1.484224744676748e-11	2.0767837894214063
ENSG00000226029	1.4881599777584036e-11	6.2677594163159425
ENSG00000116791	1.4881599777584036e-11	8.712138461106807
ENSG00000150281	1.4881599777584036e-11	5.697583309629886
ENSG00000169609	1.49210544048741e-11	8.547059195416638
ENSG00000096093	1.4921054404874207e-11	8.642636103081472
ENSG00000271978	1.5443392911626877e-11	6.37925337629044
ENSG00000272864	1.5484307328951754e-11	3.5337603995861606
ENSG00000148357	1.5525328017578623e-11	4.85340165078912
ENSG00000143761	1.556645524780034e-11	8.93733024611422
ENSG00000131373	1.5566455247800564e-11	8.655343329260965
ENSG00000138326	1.5566455247800564e-11	8.933273450982373
ENSG00000177426	1.560768929058334e-11	7.024829125629219
ENSG00000004975	1.6153576312799373e-11	8.74864961729342
ENSG00000261435	1.61963345631938e-11	4.9864687700863914
ENSG00000234648	1.6762392405376096e-11	7.541287286664557
ENSG00000107984	1.6762392405376096e-11	8.84808075321361
ENSG00000091527	1.6806729993272747e-11	8.945443836377912
ENSG00000178343	1.685118255162375e-11	3.993019718216176
ENSG00000197971	1.689575037233871e-11	7.687834818738398
ENSG00000170043	1.74396619350255e-11	8.697442492551358
ENSG00000126267	1.75319676158154e-11	8.873415895192664
ENSG00000099385	1.7578299898177643e-11	8.030666307995473
ENSG00000249128	1.809594452031819e-11	1.8252800937065385
ENSG00000090661	1.8143737457047836e-11	8.691651918571088
ENSG00000181798	1.819165413036161e-11	7.147520645506932
ENSG00000162267	1.819165413036161e-11	6.688358560177945
ENSG00000167779	1.82396948539141e-11	5.773759728315132
ENSG00000138650	1.8287859942136782e-11	3.6213263792618693
ENSG00000139626	1.8287859942136782e-11	8.921103065586836
ENSG00000101096	1.8287859942136782e-11	8.718720839398566
ENSG00000248540	1.8875656967598932e-11	5.323326163243618
ENSG00000224165	1.8875656967598932e-11	6.92761929519155
ENSG00000255302	1.8925467766964688e-11	8.912989475323146
ENSG00000198918	1.8925467766964688e-11	8.921103065586836
ENSG00000141526	1.897540741572824e-11	8.700425606115292
ENSG00000260940	1.9025476240210074e-11	2.203887984833478
ENSG00000234284	1.9584853047181298e-11	6.169387199282525
ENSG00000181666	1.9584853047181298e-11	8.525446574661965
ENSG00000128641	1.96882759035791e-11	8.467624592052072
ENSG00000069329	1.96882759035791e-11	8.838435950977985
ENSG00000244219	1.96882759035791e-11	5.696283048022217
ENSG00000172901	1.96882759035791e-11	6.338237347488586
ENSG00000120705	1.9740187907770554e-11	8.880535114268378
ENSG00000259728	1.9792234080541478e-11	5.631318699157004
ENSG00000226386	2.048119928515861e-11	4.465499063641845
ENSG00000107679	2.119365729085695e-11	8.230132168498644
ENSG00000100218	2.130540097452432e-11	5.404354193778415
ENSG00000115524	2.130540097452432e-11	8.93733024611422
ENSG00000160783	2.13614891776236e-11	8.369140996515998
ENSG00000144645	2.1417722107505254e-11	8.921103065586836
ENSG00000269071	2.141772210750548e-11	5.083355845730423
ENSG00000180209	2.210393993403331e-11	5.04124488294447
ENSG00000147144	2.2162087910594204e-11	8.505954403314222
ENSG00000226200	2.2162087910594204e-11	8.218555132504786
ENSG00000243517	2.2162087910594204e-11	7.038617679338776
ENSG00000225218	2.2162087910594204e-11	5.425859791610598
ENSG00000143870	2.2162087910594204e-11	8.921103065586836
ENSG00000255910	2.2162087910594204e-11	3.410525840878457
ENSG00000232070	2.2220385814993788e-11	5.213651199111157
ENSG00000152518	2.2220385814993788e-11	8.921103065586836
ENSG00000145685	2.2220385814993788e-11	7.773432315413948
ENSG00000229809	2.2278834025649603e-11	8.465589018872253
ENSG00000164932	2.2278834025649603e-11	8.68320405439993
ENSG00000213621	2.2931793722213047e-11	5.204504660420398
ENSG00000236841	2.2992075466599234e-11	3.627054243500816
ENSG00000241061	2.2992075466599234e-11	6.348483519418654
ENSG00000137563	2.3052512522451792e-11	8.812027127431021
ENSG00000179588	2.3052512522451792e-11	8.30828906953831
ENSG00000163584	2.3052512522451957e-11	8.868364728872839
ENSG00000183655	2.3052512522451957e-11	7.388463617443231
ENSG00000038532	2.3113105281465274e-11	8.701499287683204
ENSG00000180098	2.3915160124997913e-11	8.599005727819145
ENSG00000198785	2.391516012499808e-11	6.750818840623535
ENSG00000270127	2.3977974401204712e-11	8.20187042157338
ENSG00000154359	2.3977974401204712e-11	8.743598450973597
ENSG00000183604	2.404095037317709e-11	7.390711435313402
ENSG00000049319	2.4104088448340975e-11	5.3176012799290175
ENSG00000152377	2.4104088448340975e-11	5.37957034229077
ENSG00000108774	2.4809423618952174e-11	8.510750606106516
ENSG00000187837	2.5005272897561796e-11	8.929216655850528
ENSG00000149547	2.5005272897561796e-11	8.842492746109832
ENSG00000272256	2.5005272897561796e-11	8.137603333549885
ENSG00000231738	2.5070892099845115e-11	5.326298777485962
ENSG00000167748	2.5136680062258482e-11	3.892124788327014
ENSG00000167114	2.580393547245473e-11	8.759825631500979
ENSG00000163875	2.5871608065355147e-11	8.751712041237289
ENSG00000217325	2.593945458571746e-11	4.146823520268299
ENSG00000237595	2.5939454585717643e-11	6.307746282649145
ENSG00000104129	2.600747547106762e-11	8.135756310864961
ENSG00000130055	2.6007475471067803e-11	4.749411447056993
ENSG00000245017	2.6007475471067803e-11	6.108457203745905
ENSG00000173769	2.6767339513361976e-11	2.568431689635356
ENSG00000134982	2.6837487299702378e-11	8.796336787687592
ENSG00000117215	2.6978323780165083e-11	7.453854994958991
ENSG00000132824	2.7049013381043643e-11	8.879003902296445
ENSG00000138621	2.798466308912478e-11	8.838435950977985
ENSG00000222800	2.798466308912478e-11	2.3575679904405624
ENSG00000165675	2.7984663089124976e-11	8.587424579858604
ENSG00000166068	2.7984663089124976e-11	8.605385539234414
ENSG00000067992	2.8057935800194163e-11	8.070776728909912
ENSG00000147454	2.8057935800194163e-11	8.650749693345164
ENSG00000204282	2.8057935800194163e-11	7.435160528616108
ENSG00000100297	2.8131396514005637e-11	8.815626392158844
ENSG00000072071	2.8131396514005837e-11	8.454210437788204
ENSG00000105656	2.8131396514005837e-11	8.805981589923219
ENSG00000149269	2.9027762303191534e-11	8.858719926637214
ENSG00000178035	2.9027762303191534e-11	8.88864870453207
ENSG00000215301	2.9027762303191637e-11	8.941387041246065
ENSG00000006704	2.910371043821957e-11	5.923031338929457
ENSG00000140455	2.917985329182821e-11	8.766944850576694
ENSG00000166965	2.917985329182821e-11	8.66391444992868
ENSG00000162998	2.925619135259199e-11	8.895231082823827
ENSG00000109906	2.9332725110283215e-11	4.862285152667143
ENSG00000126768	3.01876537247212e-11	8.750180829265354
ENSG00000061455	3.01876537247212e-11	6.4521146369988776
ENSG00000155366	3.01876537247212e-11	8.386696822138825
ENSG00000108984	3.0266574487760014e-11	8.447293785588982
ENSG00000130751	3.034569742509334e-11	7.4052601183306415
ENSG00000164619	3.042502304356869e-11	6.714103677368969
ENSG00000102081	3.1311128009528666e-11	8.805981589923219
ENSG00000153162	3.139292579079369e-11	8.912989475323146
ENSG00000188779	3.1474932956302304e-11	6.811899239125267
ENSG00000163362	3.1474932956302304e-11	7.767548216858207
ENSG00000169733	3.1557150030558735e-11	8.632991300845847
ENSG00000156140	3.172221600975222e-11	4.10740700147086
ENSG00000169752	3.2815955811752234e-11	7.889188405435932
ENSG00000120709	3.2901603815566834e-11	8.872421524004686
ENSG00000130511	3.2901603815566834e-11	8.66598250268457
ENSG00000258527	3.385830870446337e-11	5.755083878881492
ENSG00000169016	3.412392463606614e-11	8.61523290834653
ENSG00000189157	3.412392463606614e-11	6.168492541282959
ENSG00000176208	3.421291616729527e-11	8.254203624534394
ENSG00000172348	3.430213508629322e-11	5.270551352866565
ENSG00000258451	3.430213508629322e-11	2.160172530981731
ENSG00000213881	3.529871438471599e-11	5.580608051666558
ENSG00000231327	3.5390706701818774e-11	5.988665143873037
ENSG00000254211	3.5390706701819026e-11	8.040434366727657
ENSG00000067248	3.548293390685526e-11	8.789754409395835
ENSG00000166682	3.557539658666988e-11	7.14255435541422
ENSG00000074054	3.5575396586670256e-11	8.836904739006052
ENSG00000186815	3.566809532954107e-11	8.850606336373524
ENSG00000249421	3.6608196678440144e-11	2.581038508126767
ENSG00000069943	3.6608196678440144e-11	8.467120230844188
ENSG00000162836	3.6703531354358716e-11	8.661388866768768
ENSG00000204389	3.6799109265646366e-11	8.247286972335173
ENSG00000117877	3.6894931019516084e-11	7.660619839652155
ENSG00000162073	3.689493101951647e-11	7.202564849468531
ENSG00000115966	3.689493101951647e-11	8.822208770450603
ENSG00000205730	3.69909972246626e-11	6.5181681785763015
ENSG00000163625	3.69909972246626e-11	8.423207978325438
ENSG00000224611	3.8064034845076805e-11	3.184717335130963
ENSG00000224215	3.816308248758217e-11	2.940267230634472
ENSG00000264469	3.816308248758217e-11	6.493273899172173
ENSG00000004838	3.8262382630768486e-11	6.907204398841825
ENSG00000153250	3.846174293992648e-11	8.896762294795762
ENSG00000177084	3.846174293992648e-11	8.778578395188276
ENSG00000138286	3.9576550719623616e-11	8.663456919524657
ENSG00000122406	3.9782616800423473e-11	8.93733024611422
ENSG00000240342	3.988604365980005e-11	8.340998394120609
ENSG00000241527	3.9989733937696605e-11	6.481728723215041
ENSG00000157933	4.104126993552257e-11	8.761356843472914
ENSG00000188991	4.104126993552257e-11	1.7508583701472333
ENSG00000241978	4.114790149244752e-11	6.247253894884451
ENSG00000260269	4.125480445089901e-11	4.683231199658511
ENSG00000172403	4.136197948669459e-11	6.973435413859145
ENSG00000180998	4.146942727729821e-11	6.600719106078004
ENSG00000255031	4.146942727729851e-11	7.962695161942072
ENSG00000265369	4.2559056922807025e-11	4.388252312282247
ENSG00000272677	4.2780324497058846e-11	6.088875381081972
ENSG00000268401	4.300271892584463e-11	5.044796825605159
ENSG00000217716	4.311434046398214e-11	6.0904373348561345
ENSG00000196372	4.311434046398214e-11	7.323829746167318
ENSG00000100505	4.436106574474868e-11	5.831954323862824
ENSG00000146828	4.436106574474868e-11	8.794805575715658
ENSG00000166797	4.4707166792812427e-11	8.842492746109832
ENSG00000223725	4.493936892736404e-11	5.360236295339468
ENSG00000143815	4.493936892736404e-11	8.819146346506736
ENSG00000176896	4.493936892736404e-11	8.316991897236997
ENSG00000232855	4.635759586346871e-11	7.524820807996089
ENSG00000132915	4.647774121828482e-11	4.300736412361294
ENSG00000107829	4.647774121828515e-11	8.732422436766038
ENSG00000232453	4.6598191580076743e-11	6.529651706018091
ENSG00000003096	4.6598191580076743e-11	4.598291776923747
ENSG00000178718	4.6598191580076743e-11	8.804450377951285
ENSG00000137817	4.6598191580076743e-11	8.846549541241677
ENSG00000107262	4.8192149078324004e-11	8.880535114268378
ENSG00000197471	4.8192149078324346e-11	8.88306069742829
ENSG00000253619	4.831694991182332e-11	4.582718568581606
ENSG00000101412	4.831694991182383e-11	8.551318557424972
ENSG00000117020	4.831694991182383e-11	8.118842119328171
ENSG00000197747	4.8442067308936514e-11	8.773527228868451
ENSG00000139116	4.8442067308936514e-11	8.749186458077377
ENSG00000273314	4.8442067308936514e-11	6.729114200570857
ENSG00000258056	4.8567502055132175e-11	8.054012707598572
ENSG00000151422	5.0227393394671786e-11	8.778578395188276
ENSG00000124198	5.0227393394672496e-11	8.908932680191299
ENSG00000204104	5.0227393394672496e-11	8.439971999636777
ENSG00000150938	5.0227393394672496e-11	7.729667770158812
ENSG00000184992	5.035735457646093e-11	8.683740895183888
ENSG00000171241	5.035735457646093e-11	8.45574164976014
ENSG00000042781	5.035735457646093e-11	7.618373609021655
ENSG00000262155	5.234675659415378e-11	4.642130964707711
ENSG00000143882	5.3993521043875685e-11	8.08320207783298
ENSG00000111713	5.4133019562103873e-11	5.328383733018459
ENSG00000147604	5.42728710663002e-11	8.941387041246065
ENSG00000259685	5.441307643008334e-11	3.666973420173047
ENSG00000107014	5.441307643008334e-11	6.384752303479252
ENSG00000101003	5.4553636529183666e-11	7.950624004001438
ENSG00000178162	5.612346273758771e-11	6.227667348045823
ENSG00000170962	5.6268348742841025e-11	7.600991757772697
ENSG00000110080	5.641360106232643e-11	7.642465098780469
ENSG00000171159	5.6559220601864315e-11	8.763882426632826
ENSG00000233266	5.67052082694574e-11	5.012457748819138
ENSG00000214046	5.8185533324130834e-11	8.79381120452768
ENSG00000119242	5.848610779149437e-11	8.431603445845555
ENSG00000203780	5.848610779149437e-11	3.659575518165686
ENSG00000223797	5.848610779149437e-11	7.551930572054846
ENSG00000163888	5.863696475703023e-11	5.730462714085103
ENSG00000189419	5.893982284768561e-11	5.942487633263075
ENSG00000198440	6.016664950132382e-11	8.388967441771204
ENSG00000108239	6.047724289794103e-11	8.47668572269988
ENSG00000243452	6.078940638119213e-11	8.692848856635557
ENSG00000142409	6.078940638119322e-11	8.66598250268457
ENSG00000130433	6.094607932939208e-11	5.860691880551682
ENSG00000119969	6.094607932939208e-11	8.290380506813541
ENSG00000229502	6.094607932939208e-11	2.472094844132131
ENSG00000105339	6.094607932939295e-11	8.929216655850528
ENSG00000165066	6.110314771283017e-11	4.902113191582534
ENSG00000113924	6.110314771283061e-11	6.649489709478996
ENSG00000151117	6.110314771283061e-11	7.8236111355114675
ENSG00000203666	6.126061250757965e-11	8.383176867790935
ENSG00000157110	6.126061250757965e-11	7.352181607015809
ENSG00000136830	6.318146864565521e-11	7.784517887547217
ENSG00000015171	6.318146864565521e-11	8.872421524004686
ENSG00000196576	6.334417668816829e-11	8.874947107164598
ENSG00000212978	6.334417668816829e-11	8.139610539120316
ENSG00000154928	6.532896978494635e-11	8.309467544408303
ENSG00000153575	6.549709169706572e-11	8.818151975318758
ENSG00000185133	6.566563728211919e-11	6.694633913137325
ENSG00000166913	6.600400364984133e-11	8.892705499663915
ENSG00000112029	6.789576262618534e-11	8.401190223817782
ENSG00000169253	6.807035041139979e-11	4.524624157885199
ENSG00000165138	6.807035041139979e-11	8.840961534137898
ENSG00000258868	6.807035041139979e-11	2.331665877075096
ENSG00000171490	6.824537779716043e-11	8.908932680191299
ENSG00000126458	6.859675570246193e-11	8.354445027960548
ENSG00000258418	7.038039187323281e-11	2.4808812441705155
ENSG00000116903	7.05612335162038e-11	8.704024870843115
ENSG00000134443	7.07425301520928e-11	3.0526508087168174
ENSG00000230364	7.07425301520928e-11	5.173417081606142
ENSG00000214389	7.092428290026939e-11	8.200057332345022
ENSG00000176387	7.092428290026939e-11	5.781079081813143
ENSG00000147475	7.092428290026963e-11	8.784166402292056
ENSG00000182287	7.110649288279369e-11	8.83996716294992
ENSG00000144619	7.128916122441665e-11	7.83099376864913
ENSG00000155970	7.165587749748749e-11	5.283827733392632
ENSG00000147168	7.314130377632382e-11	8.921103065586836
ENSG00000197961	7.33290890788222e-11	8.766408009792737
ENSG00000271871	7.33290890788222e-11	6.386006465599782
ENSG00000174915	7.370607705012338e-11	8.70348803005916
ENSG00000250659	7.389528204243995e-11	7.199706329633556
ENSG00000225135	7.389528204243995e-11	6.6894967040926305
ENSG00000126353	7.389528204243995e-11	4.4500820786493325
ENSG00000272468	7.408496259285872e-11	7.578366309330705
ENSG00000138756	7.600818230825589e-11	8.553386610180862
ENSG00000180479	7.620317175466077e-11	7.649795101970911
ENSG00000263400	7.639865097054205e-11	5.541893579721177
ENSG00000144893	7.639865097054313e-11	8.001091721083055
ENSG00000150054	7.659462115872283e-11	6.683569925315665
ENSG00000227939	7.659462115872283e-11	7.36460729078507
ENSG00000167978	7.698803927769505e-11	8.93733024611422
ENSG00000180815	7.7185489628577e-11	5.17152040715199
ENSG00000198482	7.878304430778112e-11	8.377151247358102
ENSG00000230188	7.918746464637882e-11	4.437152795362703
ENSG00000166823	7.959391745870726e-11	7.902890002803403
ENSG00000223807	7.959391745870726e-11	3.3410375648008324
ENSG00000109846	7.979790916136943e-11	4.059978137644158
ENSG00000164032	8.207587887873392e-11	8.904875885059452
ENSG00000184305	8.228609653181851e-11	8.06936535608716
ENSG00000167552	8.249684132123379e-11	8.316991897236997
ENSG00000198720	8.291991748145455e-11	7.905312246541728
ENSG00000006047	8.313225144619918e-11	3.1161289189324037
ENSG00000269656	8.528508524137356e-11	4.430904478514432
ENSG00000171496	8.572215570930202e-11	3.661213108691794
ENSG00000148156	8.572215570930202e-11	4.233366662212693
ENSG00000107902	8.572215570930202e-11	8.42448422676984
ENSG00000168806	8.572215570930202e-11	8.507028084882137
ENSG00000184925	8.59415125566237e-11	7.634809038920799
ENSG00000245146	8.616141893535746e-11	8.050492753250682
ENSG00000145494	8.616141893535746e-11	8.801924794791372
ENSG00000107518	8.616141893535746e-11	4.951830655981989
ENSG00000138674	8.616141893535746e-11	8.921103065586836
ENSG00000205549	8.861704540992203e-11	2.0070720155411546
ENSG00000185038	8.907082601268798e-11	6.413979045770226
ENSG00000100600	8.907082601268893e-11	8.832847943874205
ENSG00000233086	8.952688129648486e-11	6.6074927835637505
ENSG00000198034	8.952688129648486e-11	8.941387041246065
ENSG00000185567	8.952688129648486e-11	5.027143506318711
ENSG00000231119	8.975576542490978e-11	6.387305495422231
ENSG00000108061	9.302093525072352e-11	8.763882426632826
ENSG00000174013	9.302093525072484e-11	8.719257680182523
ENSG00000140279	9.302093525072484e-11	3.4931935186143868
ENSG00000181007	9.566774103930232e-11	7.840110398833322
ENSG00000101443	9.615683681535011e-11	5.692267800242021
ENSG00000101224	9.64023018016078e-11	8.879003902296445
ENSG00000143199	9.66483801785366e-11	6.108991455330894
ENSG00000181690	9.66483801785366e-11	8.02519187957439
ENSG00000180769	9.664838017853798e-11	5.413689478335897
ENSG00000255495	9.689507344447735e-11	4.443387368815193
ENSG00000228160	9.91432318440508e-11	2.2596786340013404
ENSG00000272094	9.93961571986901e-11	5.958217616414789
ENSG00000104408	9.964971416164805e-11	8.917046270454989
ENSG00000271147	9.964971416164876e-11	7.99726997240377
ENSG00000155111	9.990390427468215e-11	8.420884962042017
ENSG00000213304	9.990390427468215e-11	5.000256697752911
ENSG00000155254	1.0015872908321692e-10	8.279453890286335
ENSG00000003056	1.0067028898690669e-10	8.850606336373524
ENSG00000170832	1.035299187909537e-10	8.52490973387801
ENSG00000083290	1.0379379368336526e-10	7.671215066959137
ENSG00000159433	1.0405832689923231e-10	8.836904739006052
ENSG00000248610	1.0432352004392219e-10	6.819129846815742
ENSG00000269148	1.0674022192566289e-10	6.119249686310711
ENSG00000111224	1.0701210349826625e-10	8.21656639012883
ENSG00000176894	1.072846629127561e-10	6.213389807723742
ENSG00000090776	1.0755790182092462e-10	7.307058734897186
ENSG00000134243	1.0783182187849175e-10	8.808507173083129
ENSG00000129214	1.0783182187849175e-10	4.808814544785475
ENSG00000101439	1.0783182187849175e-10	8.895231082823827
ENSG00000074696	1.117391600010986e-10	8.892705499663915
ENSG00000183323	1.117391600010986e-10	8.648224110185254
ENSG00000072756	1.117391600010986e-10	8.831316731902271
ENSG00000272009	1.1202349868498219e-10	7.153546265939767
ENSG00000158062	1.1230854555145401e-10	8.679147259268085
ENSG00000126749	1.1230854555145401e-10	8.587829713611585
ENSG00000104998	1.1549129710898547e-10	8.788223197423902
ENSG00000267768	1.1607938942373918e-10	2.971838371911824
ENSG00000267317	1.1637453373210553e-10	7.684582390419144
ENSG00000213965	1.1637453373210553e-10	8.50110580387089
ENSG00000101746	1.166704125158565e-10	7.891698628286712
ENSG00000142197	1.1696702756131218e-10	8.369140996515998
ENSG00000213967	1.1997406844494735e-10	6.021457224716858
ENSG00000106785	1.2027890148605865e-10	8.770464804924583
ENSG00000249717	1.2058449255824178e-10	6.150787157428588
ENSG00000271778	1.2058449255824263e-10	4.554044969432952
ENSG00000144677	1.208908435037027e-10	6.946607795407958
ENSG00000175279	1.208908435037027e-10	7.098310713675244
ENSG00000218052	1.2089084350370526e-10	7.9192817047840265
ENSG00000154545	1.2119795616901119e-10	2.9621217577453796
ENSG00000187013	1.2119795616901119e-10	3.048127184855598
ENSG00000155903	1.2119795616901245e-10	8.822208770450603
ENSG00000141314	1.2150583240511644e-10	3.6888257290597384
ENSG00000143373	1.2150583240511644e-10	8.800393582819439
ENSG00000263080	1.2150583240511644e-10	3.076434297554215
ENSG00000184304	1.218144740673555e-10	6.138819245388309
ENSG00000227802	1.249434004593289e-10	2.4905708868587344
ENSG00000173898	1.249434004593289e-10	8.88864870453207
ENSG00000161570	1.2557855862995e-10	8.396878465158407
ENSG00000227895	1.2589732168284584e-10	5.241662653926857
ENSG00000109466	1.3044403142858913e-10	8.564280747131997
ENSG00000188878	1.307748764286725e-10	8.051821398346126
ENSG00000110851	1.307748764286725e-10	8.68879206150371
ENSG00000171365	1.307748764286725e-10	8.106337460025168
ENSG00000271420	1.307748764286725e-10	2.5096022704580436
ENSG00000214212	1.307748764286725e-10	8.495517796767109
ENSG00000261037	1.314390319788899e-10	5.738305617786842
ENSG00000136381	1.3515131911834872e-10	8.844023958081767
ENSG00000272870	1.3515131911835064e-10	7.207359403255974
ENSG00000157343	1.3549384370393509e-10	7.221570927678506
ENSG00000104969	1.3583721779367877e-10	8.866833516900904
ENSG00000153064	1.3618144344636672e-10	8.805444749139262
ENSG00000147799	1.3618144344636672e-10	7.529953965855785
ENSG00000267014	1.3931813677005542e-10	1.482840915787709
ENSG00000196967	1.4002472248622664e-10	8.043091656918543
ENSG00000160282	1.403793292621367e-10	5.87601342079837
ENSG00000113048	1.4073481481217637e-10	8.856194343477304
ENSG00000188033	1.4073481481217637e-10	7.5067777702011975
ENSG00000176974	1.4543707052345674e-10	8.627940134526023
ENSG00000136478	1.4580508464935528e-10	8.81409518018691
ENSG00000269001	1.461740100017657e-10	5.379694589598319
ENSG00000253986	1.461740100017657e-10	5.0133405004071365
ENSG00000239719	1.4654384878526263e-10	6.182341060808232
ENSG00000213614	1.4654384878526263e-10	8.706550454003029
ENSG00000241679	1.469146032096265e-10	7.533690954956048
ENSG00000140876	1.4728627548985183e-10	5.887825101111073
ENSG00000249453	1.5143588780333709e-10	5.618117065761541
ENSG00000102921	1.5181874903797094e-10	8.79733115887557
ENSG00000197265	1.5220255740340523e-10	8.695374439795467
ENSG00000139112	1.5688297271217207e-10	8.864307933740994
ENSG00000142039	1.5727930407845765e-10	8.73954165584175
ENSG00000166484	1.5727930407845765e-10	8.38284259388347
ENSG00000105185	1.5727930407845765e-10	8.866833516900904
ENSG00000107864	1.5767661512097848e-10	8.577190540187981
ENSG00000233560	1.584741857041643e-10	5.068609551206679
ENSG00000143793	1.584741857041643e-10	8.477759404267792
ENSG00000180332	1.6252162919349699e-10	3.4736610558454406
ENSG00000146039	1.6252162919349699e-10	1.739050340692778
ENSG00000198146	1.629318933714221e-10	8.840961534137898
ENSG00000005189	1.637554641071921e-10	7.593492894561281
ENSG00000156642	1.637554641071921e-10	8.770464804924583
ENSG00000163682	1.637554641071921e-10	8.93733024611422
ENSG00000138036	1.641687755611163e-10	8.353248089896079
ENSG00000120875	1.641687755611163e-10	8.807970332299174
ENSG00000215481	1.641687755611163e-10	5.778414638792773
ENSG00000269970	1.641687755611163e-10	2.8087033698887214
ENSG00000238063	1.6499846292448104e-10	5.2786126715853054
ENSG00000143811	1.6499846292448104e-10	8.826265565582448
ENSG00000060138	1.6920883325263318e-10	8.625872081770133
ENSG00000251417	1.6963560708208563e-10	6.594624144902246
ENSG00000269996	1.6963560708208563e-10	7.9295537898779
ENSG00000231419	1.700634340437061e-10	3.503169399105847
ENSG00000108468	1.700634340437061e-10	8.716195256238654
ENSG00000155846	1.700634340437061e-10	8.718720839398566
ENSG00000165124	1.7049231667632724e-10	5.261946311207096
ENSG00000175463	1.7528043203011587e-10	8.83996716294992
ENSG00000147234	1.7528043203011587e-10	6.906146296676992
ENSG00000263874	1.7528043203011587e-10	7.176357278639399
ENSG00000132359	1.7572218293025152e-10	8.800393582819439
ENSG00000102780	1.7616502305441525e-10	7.486362087510994
ENSG00000236532	1.7616502305441525e-10	5.062290732200276
ENSG00000159322	1.7616502305441525e-10	8.892705499663915
ENSG00000111707	1.7660895502625928e-10	8.811569597026997
ENSG00000243829	1.7660895502625928e-10	6.638312147816597
ENSG00000080031	1.7660895502625928e-10	4.275807877489477
ENSG00000071082	1.7660895502625928e-10	8.933273450982373
ENSG00000119943	1.770539814756033e-10	8.471431989503566
ENSG00000268613	1.8202226627295198e-10	4.829416427581015
ENSG00000218227	1.824806338407615e-10	8.089634285899287
ENSG00000250565	1.824806338407615e-10	8.456938587824608
ENSG00000104142	1.8294013064099668e-10	8.565020154792444
ENSG00000105929	1.8294013064099668e-10	2.893406597179069
ENSG00000252612	1.8294013064099668e-10	5.02034685498526
ENSG00000064393	1.834007593912488e-10	8.917046270454989
ENSG00000158525	1.834007593912488e-10	4.20989907243059
ENSG00000109475	1.834007593912488e-10	8.945443836377912
ENSG00000270504	1.8340075939125008e-10	4.57208859864881
ENSG00000115875	1.8340075939125008e-10	8.921103065586836
ENSG00000067445	1.8386252281549526e-10	7.540185542564573
ENSG00000222020	1.843254236440948e-10	7.248517261701815
ENSG00000185013	1.843254236440948e-10	5.443004049593593
ENSG00000122884	1.8949318877308384e-10	8.858719926637214
ENSG00000198157	1.8949318877308384e-10	8.31268013857762
ENSG00000103591	1.899699537692003e-10	8.798862370847504
ENSG00000139722	1.8996995376920165e-10	8.929216655850528
ENSG00000078900	1.904478922527999e-10	6.1925275749183255
ENSG00000111726	1.904478922527999e-10	8.52950336979381
ENSG00000078369	1.904478922527999e-10	8.900819089927607
ENSG00000164142	1.909270070452803e-10	7.793145516832657
ENSG00000261460	1.909270070452803e-10	5.397575342489461
ENSG00000143036	1.9092700704528167e-10	5.928286473897499
ENSG00000233101	1.9676917271379263e-10	2.521573654502309
ENSG00000251192	1.9676917271379403e-10	7.807313095138569
ENSG00000136828	1.972638392999588e-10	8.805981589923219
ENSG00000012174	1.972638392999623e-10	8.683740895183888
ENSG00000149657	1.972638392999623e-10	8.694380068607492
ENSG00000181852	1.9775972239613222e-10	8.757757578745089
ENSG00000165912	1.9825682492452304e-10	7.999874865943617
ENSG00000223812	2.0380627790295016e-10	3.3761917016533287
ENSG00000154803	2.0431824405873256e-10	8.627940134526023
ENSG00000196411	2.053459535389414e-10	7.694449676606228
ENSG00000196998	2.1268286747865358e-10	8.782635190320123
ENSG00000082458	2.1268286747865358e-10	8.532028952953722
ENSG00000179796	2.1268286747865586e-10	2.661223450926004
ENSG00000271553	2.132166359727683e-10	7.104526338483465
ENSG00000227252	2.1375171481981812e-10	5.705150117896593
ENSG00000257951	2.1375171481981812e-10	6.487677625773343
ENSG00000104687	2.1375171481981812e-10	8.757300048341069
ENSG00000254003	2.2027601952165651e-10	6.081330403304829
ENSG00000068383	2.208284215527536e-10	8.27223544375572
ENSG00000108306	2.208284215527536e-10	8.27109090234229
ENSG00000127483	2.2138217859674442e-10	8.917046270454989
ENSG00000196182	2.2138217859674442e-10	8.838435950977985
ENSG00000128872	2.2813414336303994e-10	7.941242834025866
ENSG00000155984	2.2870581375393836e-10	8.019947824191936
ENSG00000154845	2.2870581375393836e-10	8.762351214660892
ENSG00000122359	2.298533613565694e-10	8.88864870453207
ENSG00000227373	2.298533613565694e-10	5.432223886368265
ENSG00000074964	2.3042924528394096e-10	6.057551797955551
ENSG00000072609	2.3626626269084044e-10	8.786691985451967
ENSG00000103066	2.374509008039787e-10	8.708618506758919
ENSG00000249196	2.380453965692283e-10	5.663362701329809
ENSG00000232648	2.38641348101822e-10	4.995397256512916
ENSG00000166401	2.38641348101822e-10	7.950002286990371
ENSG00000120158	2.38641348101822e-10	8.704024870843115
ENSG00000259959	2.38641348101822e-10	8.260117455011223
ENSG00000236882	2.4590759169416495e-10	6.336839983688592
ENSG00000235297	2.4590759169416495e-10	6.056647280655028
[truncated: 4,446 more rows]
