# Supplementary material for: Machine learning predicts treatment sensitivity in multiple myeloma based on molecular and clinical information coupled with drug response
Source: PLoS One. 2021 Jul 28;16(7):e0254596. doi: 10.1371/journal.pone.0254596 (PMC8318243; doi:10.1371/journal.pone.0254596)
Supplement: S1 File — (ZIP) [file pone.0254596.s004.zip › Supplementary Material 1/hyperdiploid_flag/selected_genes_experiment_0.csv]

gene	pvalue	entropy
ENSG00000188004	1.388069613488733e-44	5.99144437117847
ENSG00000247746	5.541808057263964e-40	7.304029630991259
ENSG00000119280	8.487442558619367e-40	8.144504762420661
ENSG00000272668	2.685785069865625e-39	5.993741250188381
ENSG00000243284	4.623132021920104e-39	5.09228350634165
ENSG00000225579	4.24681752707937e-37	7.181573360673549
ENSG00000165801	1.1486278525316994e-36	8.754984703496778
ENSG00000125827	1.0395014150389665e-35	8.857148651680701
ENSG00000131773	5.566364142139427e-34	6.638944892130323
ENSG00000165169	7.210463121925414e-33	8.742251649621798
ENSG00000170677	3.954052199435795e-32	7.098633668194367
ENSG00000002586	7.198621955684104e-32	8.234978974985655
ENSG00000105372	9.970765795025484e-32	8.942514505339238
ENSG00000168264	1.2384278842361356e-31	8.901864098835173
ENSG00000255815	1.2384278842361356e-31	5.623444913088868
ENSG00000248991	4.279933138626657e-31	6.867743251068048
ENSG00000178982	5.304227873031897e-31	8.909994180135985
ENSG00000115268	2.3601991161964213e-30	8.938449464688832
ENSG00000063177	3.6050289264300994e-30	8.930319383388017
ENSG00000155886	2.2649891497844514e-29	5.208928315950155
ENSG00000148303	2.3862235047176386e-29	8.942514505339238
ENSG00000099624	1.3879327822246024e-28	8.865278732981514
ENSG00000197183	2.995440721970826e-28	8.551115267472799
ENSG00000228031	2.995440721970826e-28	5.6700879864901665
ENSG00000175197	3.1525549056411214e-28	8.699070526658716
ENSG00000070081	3.4917242112837193e-28	8.930319383388017
ENSG00000117461	4.069484395217177e-28	8.68181397178946
ENSG00000104611	5.250426508732585e-28	6.817178804250678
ENSG00000253982	1.3083351425067002e-27	7.635679262871834
ENSG00000111752	2.519487508610236e-27	7.842735277136606
ENSG00000165102	8.371063533432453e-27	8.74025886508654
ENSG00000162929	8.798278871369041e-27	7.870888153954947
ENSG00000164181	9.718635854394859e-27	8.746854622195965
ENSG00000117308	1.0213999007889182e-26	8.309461094729748
ENSG00000162004	1.8517853694034723e-26	8.400505784809974
ENSG00000180447	2.748811576164913e-26	7.441926800422867
ENSG00000174444	3.3474142590745595e-26	8.942514505339238
ENSG00000179520	4.075042776787765e-26	5.0505693786207395
ENSG00000075073	9.835123895018741e-26	7.002144989514436
ENSG00000176399	1.6000048219881464e-25	6.645674407188652
ENSG00000142541	1.679603226007392e-25	8.942514505339238
ENSG00000173218	1.6796032260074278e-25	7.110546633207095
ENSG00000144591	1.6796032260074278e-25	8.889668976883954
ENSG00000114631	2.358068650784201e-25	7.986455062665804
ENSG00000185905	2.7262985712362927e-25	8.897799058184765
ENSG00000105373	3.151451557938633e-25	8.930319383388017
ENSG00000140474	6.805011982706386e-25	8.922189302087205
ENSG00000103253	9.980156255161e-25	8.441279698331929
ENSG00000256733	1.2670452600062896e-24	4.418612629945652
ENSG00000227097	1.944520320140881e-24	8.859679368139718
ENSG00000179820	1.944520320140881e-24	8.581695311289092
ENSG00000257698	2.8415895550496125e-24	8.156902862969664
ENSG00000184083	3.2748842901048047e-24	8.310641964873867
ENSG00000113272	3.773556183956796e-24	8.69500548600831
ENSG00000223891	3.955955383583578e-24	8.424561075386437
ENSG00000118705	6.959322735443923e-24	8.938449464688832
ENSG00000172365	7.293774713267929e-24	3.5700745306999426
ENSG00000105173	7.293774713267929e-24	8.7062042156919
ENSG00000272899	7.644143853377683e-24	7.856497268870689
ENSG00000129757	8.798430402730133e-24	7.940006768573276
ENSG00000204628	1.012515786601144e-23	8.938449464688832
ENSG00000167658	1.6918960854851774e-23	8.942514505339238
ENSG00000107745	2.037926571024076e-23	8.677210999215292
ENSG00000214870	2.570441419965449e-23	7.118704749314539
ENSG00000114391	2.692433358896956e-23	8.934384424038425
ENSG00000159556	3.0938806125331923e-23	8.086679400516319
ENSG00000166268	3.554531667842671e-23	6.67177730927119
ENSG00000160691	3.554531667842722e-23	8.918124261436798
ENSG00000241741	4.0830196783691945e-23	6.739251831853022
ENSG00000204060	6.181590330109439e-23	4.586933201611548
ENSG00000255086	8.142928603597553e-23	3.5594926087903516
ENSG00000180573	1.0239308178564228e-22	8.889668976883954
ENSG00000232533	1.1745141993349156e-22	6.834683520866214
ENSG00000229766	1.229428004300506e-22	6.0522177361500535
ENSG00000154358	1.229428004300506e-22	8.790035745159047
ENSG00000122787	1.2868830182355255e-22	7.579274415625209
ENSG00000111445	1.2868830182355255e-22	8.458412746183294
ENSG00000104852	1.4756854931872737e-22	8.934384424038425
ENSG00000105193	1.5445228274419016e-22	8.938449464688832
ENSG00000130255	1.5445228274419345e-22	8.934384424038425
ENSG00000105640	1.8531382163743763e-22	8.938449464688832
ENSG00000233927	1.8531382163744026e-22	8.930319383388017
ENSG00000136942	1.9393849874038793e-22	8.934384424038425
ENSG00000188959	2.1239773431799643e-22	5.348633198136387
ENSG00000108107	2.433953044354015e-22	8.930319383388017
ENSG00000242071	2.5469196552753986e-22	8.272875728876091
ENSG00000121797	2.788654816048687e-22	8.354432023630304
ENSG00000271133	2.7886548160487264e-22	7.6251895941494565
ENSG00000080947	3.3423155890148394e-22	7.499049130937825
ENSG00000131386	3.6586480535278165e-22	6.250666500097567
ENSG00000137154	4.0045928603344584e-22	8.942514505339238
ENSG00000038002	4.382890879172482e-22	8.877473854932733
ENSG00000125841	4.382890879172482e-22	8.248485484973651
ENSG00000162244	4.5850968219763e-22	8.938449464688832
ENSG00000255760	4.5850968219763e-22	5.9886655634313035
ENSG00000226833	6.572526220449206e-22	4.808492200336068
ENSG00000111666	6.572526220449299e-22	8.652282823389093
ENSG00000198353	8.602962226498595e-22	5.226447826389943
ENSG00000094631	8.602962226498595e-22	8.849018570379888
ENSG00000171792	8.602962226498595e-22	8.595372254283403
ENSG00000249184	1.0760540129612594e-21	6.5406407986621105
ENSG00000120280	1.2303803014510221e-21	8.687130886453579
ENSG00000081913	1.2865403535854796e-21	7.634339134466747
ENSG00000182742	1.8372859513864404e-21	7.108879706344456
ENSG00000128165	2.008059036619486e-21	8.805299515493045
ENSG00000105855	2.099244607388931e-21	7.671032901080821
ENSG00000147100	2.099244607388976e-21	5.3023349066899765
ENSG00000102316	2.099244607388976e-21	8.89219969334297
ENSG00000242021	2.3981126871120415e-21	5.386657903992535
ENSG00000006756	2.6203721438377224e-21	6.316707590117258
ENSG00000156384	2.6203721438377596e-21	8.234015128309498
ENSG00000261418	2.7390273932013954e-21	8.527721415837988
ENSG00000219665	2.862997152805692e-21	8.296472559108686
ENSG00000086598	3.1278319617629066e-21	8.938449464688832
ENSG00000165891	3.416885809203867e-21	8.365630753313896
ENSG00000182220	4.65271034882858e-21	8.859679368139718
ENSG00000149273	5.080817149610321e-21	8.942514505339238
ENSG00000131188	5.080817149610393e-21	8.369898772562086
ENSG00000133872	5.547862252704272e-21	8.922189302087205
ENSG00000130810	6.057345255667764e-21	7.646537462069573
ENSG00000130159	6.613076426987454e-21	8.759049744147184
ENSG00000187824	7.219203935352168e-21	8.398098575368849
ENSG00000124795	7.880243434085688e-21	8.223269281809898
ENSG00000173207	7.880243434085688e-21	8.568451293921946
ENSG00000152422	8.232874659289754e-21	8.72752581121156
ENSG00000102158	8.232874659289754e-21	8.909994180135985
ENSG00000185950	8.232874659289754e-21	7.635900085288697
ENSG00000163040	9.387154056145497e-21	5.667269828718878
ENSG00000228323	9.806417295711338e-21	6.024057226348732
ENSG00000186153	1.0701302372561834e-20	8.437752589605285
ENSG00000261400	1.1178575808566425e-20	3.3948345624024974
ENSG00000104219	1.2197183967724642e-20	8.844953529729482
ENSG00000052126	1.3307523047657398e-20	7.24240293697805
ENSG00000166562	1.3307523047657587e-20	8.922189302087205
ENSG00000151287	1.389961469313868e-20	7.7187314235393165
ENSG00000076662	1.65400297581375e-20	8.938449464688832
ENSG00000251249	1.7274182941564582e-20	4.544971916658801
ENSG00000181524	2.054725516505241e-20	8.303455772692386
ENSG00000251405	2.0547255165052702e-20	7.079605467268439
ENSG00000115649	2.1457085706845848e-20	8.819028961635654
ENSG00000072195	2.1457085706846152e-20	6.59233153554435
ENSG00000232346	2.2406746271722468e-20	7.336833527680947
ENSG00000221890	2.4432523961109218e-20	4.146485613507125
ENSG00000137818	2.4432523961109218e-20	8.942514505339238
ENSG00000178741	2.5512311560819218e-20	8.897799058184765
ENSG00000157625	2.7815455695177373e-20	8.737190216703763
ENSG00000177628	3.0324042981371467e-20	8.861213692331107
ENSG00000244165	3.0324042981372544e-20	8.245081883264897
ENSG00000110002	3.166097419140937e-20	8.729060135402948
ENSG00000172456	3.3056173756489205e-20	7.943166042855698
ENSG00000105426	3.3056173756489205e-20	7.350878829458467
ENSG00000168159	3.451215119103092e-20	8.885603936233545
ENSG00000260625	3.761701599752962e-20	6.264114192093636
ENSG00000213442	3.9271474307436665e-20	8.509468468701105
ENSG00000259514	3.9271474307436665e-20	6.6520497024353045
ENSG00000245008	4.099786189578941e-20	6.580534191508862
ENSG00000230207	4.279926880088576e-20	7.203206192142378
ENSG00000160062	4.467891617437515e-20	7.678102626948565
ENSG00000221983	4.467891617437515e-20	8.930319383388017
ENSG00000229638	4.8686505680947495e-20	8.532862320335916
ENSG00000213885	4.8686505680947495e-20	6.328686389522358
ENSG00000213862	4.8686505680947495e-20	6.694785167976001
ENSG00000164587	5.0821596259479836e-20	8.938449464688832
ENSG00000197016	5.082159625948056e-20	6.774002871797185
ENSG00000143624	5.082159625948056e-20	8.897799058184765
ENSG00000144589	6.032793690701113e-20	8.666550201455463
ENSG00000177917	6.296712484641958e-20	8.653817147580483
ENSG00000226926	6.572042932612345e-20	4.406181123332221
ENSG00000151208	7.471482949172872e-20	8.552111659740426
ENSG00000144040	7.471482949172872e-20	8.606033052043232
ENSG00000175505	8.492459335471425e-20	7.366758357648374
ENSG00000203930	8.492459335471545e-20	3.846030316173712
ENSG00000171425	8.492459335471545e-20	8.701601243117732
ENSG00000145592	8.862535250056213e-20	8.942514505339238
ENSG00000107816	8.862535250056528e-20	8.590310821365367
ENSG00000188846	9.651179451427545e-20	8.938449464688832
ENSG00000243926	1.0071132426110467e-19	5.64608484622332
ENSG00000146066	1.1442446383175548e-19	8.817494637444264
ENSG00000175395	1.2457616752319463e-19	8.267479342632079
ENSG00000166441	1.2457616752319463e-19	8.938449464688832
ENSG00000058056	1.356174583623219e-19	8.479399388376978
ENSG00000071205	1.414954994332154e-19	7.112488383858659
ENSG00000102271	1.414954994332154e-19	4.207687683824584
ENSG00000260521	1.476252991384789e-19	6.035547086555699
ENSG00000114423	1.6068322337590026e-19	8.573512726839981
ENSG00000165912	1.6068322337590254e-19	8.013781980222829
ENSG00000163362	1.9853625455460478e-19	7.747237037146764
ENSG00000233762	1.9853625455460478e-19	7.921570464868661
ENSG00000182050	2.0710333791776111e-19	7.122649786963637
ENSG00000230516	2.160356934524106e-19	3.1448271404382675
ENSG00000147400	2.253487029615428e-19	8.651286431121466
ENSG00000109046	2.350583876983848e-19	8.844953529729482
ENSG00000236204	2.557352235608843e-19	6.476459105056864
ENSG00000175806	2.667378558628403e-19	8.428626116036844
ENSG00000164620	2.782081836816189e-19	8.497070368152103
ENSG00000177731	3.156257798218549e-19	8.914059220786392
ENSG00000171759	3.291715317873063e-19	6.740321854940924
ENSG00000058404	3.893434344825889e-19	7.034563417613113
ENSG00000123144	4.603643257984777e-19	8.88153889558314
ENSG00000139644	4.603643257984842e-19	8.930319383388017
ENSG00000208028	4.800336815688586e-19	7.56456262208515
ENSG00000100266	5.441625985552509e-19	8.580646415873167
ENSG00000140750	5.441625985552586e-19	8.505403428050698
ENSG00000228933	5.673659806294757e-19	5.319451111233173
ENSG00000246090	6.430043845285676e-19	8.056457716853622
ENSG00000240298	7.285927162189202e-19	5.63758679310146
ENSG00000233016	7.285927162189357e-19	8.784436380317251
ENSG00000218175	7.918102380442334e-19	8.424023143462676
ENSG00000205664	8.254218570017212e-19	7.991502450713662
ENSG00000163673	8.604427018628166e-19	4.297553272655338
ENSG00000167614	8.604427018628471e-19	7.074160167152742
ENSG00000125459	8.969311035797876e-19	8.759049744147184
ENSG00000088298	9.745559098596567e-19	8.869343773631922
ENSG00000232070	9.745559098596567e-19	5.245070582967728
ENSG00000233585	1.0158212765277002e-18	5.450218720144672
ENSG00000118473	1.0158212765277002e-18	5.569633240546724
ENSG00000156427	1.0588123277897573e-18	5.763957548565104
ENSG00000123989	1.1036003056864928e-18	8.926254342737613
ENSG00000148484	1.1502593542511274e-18	8.813429596793856
ENSG00000153179	1.1988666360851837e-18	8.639629241094006
ENSG00000198937	1.1988666360851837e-18	8.65688579596326
ENSG00000169239	1.2495024535497488e-18	8.238741607901554
ENSG00000131725	1.3022503747520596e-18	8.61976249818584
ENSG00000231969	1.3022503747520596e-18	4.054494360896966
ENSG00000234771	1.357197364514635e-18	8.70773853988329
ENSG00000094804	1.357197364514664e-18	8.666012269531702
ENSG00000149548	1.4144339205207507e-18	7.284267981435489
ENSG00000230131	1.4740542148377351e-18	6.114628338706924
ENSG00000105202	1.6682174942682948e-18	8.897799058184765
ENSG00000267169	1.8114840220338057e-18	7.511735594351158
ENSG00000086619	1.8876094116893134e-18	8.865278732981514
ENSG00000141441	2.049466401234594e-18	8.250242745319653
ENSG00000134698	2.135461988985633e-18	8.708734932150918
ENSG00000109685	2.225020551220881e-18	8.869343773631922
ENSG00000239815	2.3182877832864897e-18	6.207331958620292
ENSG00000104765	2.6218880177918344e-18	8.810898880334841
ENSG00000130811	2.7315679829071822e-18	8.882535287850768
ENSG00000179456	2.8457780628397644e-18	8.547588158746153
ENSG00000236552	3.0885345967035174e-18	8.736193824436134
ENSG00000186056	3.3517256944667385e-18	8.39615829398189
ENSG00000078061	3.35172569446681e-18	8.828155435204096
ENSG00000188818	3.491509080741892e-18	8.314522527647783
ENSG00000136758	3.637047908703561e-18	8.905929139485579
ENSG00000147003	3.637047908703561e-18	5.4366065193173885
ENSG00000120805	3.637047908703638e-18	8.873408814282326
ENSG00000170889	3.788576023321771e-18	8.938449464688832
ENSG00000243276	3.788576023321771e-18	7.103202462484445
ENSG00000140451	3.788576023321771e-18	8.76464910898898
ENSG00000100373	3.788576023321825e-18	4.003013517835856
ENSG00000258920	4.2815773337790884e-18	7.903611457755982
ENSG00000165171	4.644917560626886e-18	6.2774457826652865
ENSG00000143603	5.038680061611573e-18	8.897799058184765
ENSG00000102054	5.038680061611645e-18	8.880004571391751
ENSG00000120093	5.247746860414479e-18	7.2664614379858286
ENSG00000138172	5.691916003005593e-18	7.955172566606086
ENSG00000137309	5.691916003005593e-18	8.855614327489313
ENSG00000073150	5.927724255763344e-18	6.190995972047803
ENSG00000214612	6.428659601049073e-18	5.995480068629015
ENSG00000165804	6.694580329873194e-18	8.236748823366298
ENSG00000224032	6.69458032987329e-18	8.794638717733214
ENSG00000196562	6.9713585935972e-18	8.894730409801987
ENSG00000235670	6.9713585935972e-18	4.042937955495166
ENSG00000160293	7.5592545450878e-18	8.204936863093122
ENSG00000101577	7.5592545450878e-18	8.556714632314595
ENSG00000254615	7.8712997520587e-18	8.564844713615408
ENSG00000080839	8.196058918480663e-18	8.613166741076418
ENSG00000105894	8.19605891848078e-18	7.257508986370043
ENSG00000053371	8.534043079173834e-18	8.491391531730413
ENSG00000221413	8.885783521928434e-18	2.1501103281773704
ENSG00000065320	9.632764445608202e-18	4.364552221830012
ENSG00000264920	1.0029176038529715e-17	7.437168090340519
ENSG00000182899	1.0029176038529715e-17	8.938449464688832
ENSG00000198380	1.0441687876085327e-17	8.888134652692564
ENSG00000143578	1.0441687876085327e-17	8.550118875205172
ENSG00000167186	1.0441687876085327e-17	8.296525062256984
ENSG00000273002	1.178240366406712e-17	6.949105810037432
ENSG00000203761	1.1782403664067288e-17	7.9384595208204685
ENSG00000135404	1.383759961297636e-17	8.930319383388017
ENSG00000196668	1.383759961297636e-17	7.37166266474652
ENSG00000149972	1.4404404969503056e-17	8.819028961635654
ENSG00000112531	1.440440496950326e-17	8.857148651680701
ENSG00000158714	1.560766244913046e-17	6.4675336105064645
ENSG00000115841	1.560766244913046e-17	8.375577608983773
ENSG00000162878	1.560766244913046e-17	4.987173777290559
ENSG00000255516	1.6245977317755288e-17	3.3095232286967415
ENSG00000170417	1.691005265530506e-17	8.22787783154394
ENSG00000147044	1.7600913801311202e-17	8.661409296957535
ENSG00000081760	1.8319626323419085e-17	8.670077310182107
ENSG00000107187	1.9067297572170808e-17	4.782000650938361
ENSG00000247735	1.9845078294939184e-17	5.526422946148443
ENSG00000198960	1.9845078294939184e-17	8.50386910385931
ENSG00000127920	1.9845078294939184e-17	7.482988120483802
ENSG00000224858	2.0654164311230305e-17	5.632912765462605
ENSG00000141736	2.1495798251653146e-17	7.946569644564454
ENSG00000000460	2.1495798251653146e-17	7.995605614115414
ENSG00000231327	2.3281925381408144e-17	6.050900969779886
ENSG00000184258	2.4229154477670727e-17	4.271963134284897
ENSG00000254343	2.623918894329145e-17	8.285581814319476
ENSG00000247982	2.623918894329145e-17	8.158516658740949
ENSG00000144671	2.7305063374895424e-17	4.604953065543277
ENSG00000116852	2.9566653325396466e-17	8.829689759395484
ENSG00000269696	2.9566653325396466e-17	4.262922994649715
ENSG00000104626	3.0765810972133996e-17	8.380639041901809
ENSG00000156976	3.46588217408657e-17	8.942514505339238
ENSG00000179299	3.46588217408657e-17	7.442454283759915
ENSG00000063660	3.46588217408657e-17	7.357189144083374
ENSG00000132704	3.46588217408657e-17	8.875939530741345
ENSG00000173171	3.606156310573893e-17	8.48254750833965
ENSG00000164346	3.903727282520607e-17	8.900329774643783
ENSG00000090581	4.061473642669774e-17	8.822556070362298
ENSG00000169116	4.225508184034673e-17	8.918124261436798
ENSG00000249348	4.225508184034763e-17	7.657694842924618
ENSG00000143653	4.39607804430533e-17	8.389359558274682
ENSG00000165689	4.5734399318228536e-17	8.820563285827042
ENSG00000242247	4.5734399318228536e-17	8.875939530741345
ENSG00000188825	4.94961667868711e-17	7.02078996586189
ENSG00000166428	5.148996161608434e-17	7.833444283248504
ENSG00000225573	5.148996161608434e-17	7.17084301587966
ENSG00000171119	5.148996161608507e-17	5.851001476921265
ENSG00000230565	5.14899616160858e-17	6.8229801175565
ENSG00000166816	5.356297719360864e-17	8.304858122155581
ENSG00000237434	5.356297719360864e-17	4.2587206636064545
ENSG00000152582	5.571831669548661e-17	8.77530990674881
ENSG00000185100	5.795920305997764e-17	6.833562119341981
ENSG00000101310	6.02889835383875e-17	8.88153889558314
ENSG00000100994	6.02889835383875e-17	8.88153889558314
ENSG00000172216	6.271113441602496e-17	8.779374947399216
ENSG00000176371	6.271113441602585e-17	8.441411673060122
ENSG00000083845	6.271113441602585e-17	8.938449464688832
ENSG00000137876	7.339776324136682e-17	8.914059220786392
ENSG00000260660	7.339776324136682e-17	6.3877800893678005
ENSG00000230979	7.939602167978144e-17	7.057020420832745
ENSG00000260219	8.25740161633643e-17	6.57925117907783
ENSG00000072778	8.587746438107008e-17	8.934384424038425
ENSG00000218426	8.587746438107191e-17	8.364043925974206
ENSG00000102871	8.587746438107191e-17	8.799700150651248
ENSG00000162913	8.931124772182902e-17	6.323368927262239
ENSG00000119906	9.288043466971703e-17	8.742789581545559
ENSG00000120784	9.659028786299017e-17	6.359836662806546
ENSG00000135253	9.659028786299017e-17	8.507934144509717
ENSG00000273056	9.659028786299017e-17	5.47385286866458
ENSG00000258178	9.659028786299154e-17	4.272879031481821
ENSG00000123570	1.0044627141506497e-16	6.964341301818865
ENSG00000205078	1.004462714150664e-16	7.5864081046583935
ENSG00000131943	1.0445405850703042e-16	8.73872454089515
ENSG00000237595	1.1294882890875267e-16	6.382199781503617
ENSG00000104979	1.1294882890875427e-16	8.844953529729482
ENSG00000224165	1.2698426014480673e-16	6.9345410770574425
ENSG00000179085	1.3203474284345885e-16	8.705666283768139
ENSG00000040199	1.3203474284345885e-16	8.801234474842639
ENSG00000089220	1.3203474284345885e-16	8.914059220786392
ENSG00000271344	1.3203474284345885e-16	7.04886303557356
ENSG00000173208	1.3728329477789824e-16	8.708734932150918
ENSG00000198521	1.3728329477789824e-16	6.917003259582529
ENSG00000110700	1.427375710205911e-16	8.934384424038425
ENSG00000099326	1.427375710205911e-16	8.865278732981514
ENSG00000040341	1.484055180191231e-16	8.709731324418545
ENSG00000233379	1.5429538451112801e-16	5.069237779667322
ENSG00000250148	1.604157328413017e-16	2.3824484753464756
ENSG00000145050	1.6677545069506808e-16	8.918124261436798
ENSG00000198056	1.7338376326393853e-16	8.395109398565964
ENSG00000182054	1.802502458581849e-16	8.922189302087205
ENSG00000145194	1.802502458581849e-16	8.416430994085625
ENSG00000127946	1.802502458581849e-16	8.402295590747446
ENSG00000171735	1.8025024585818746e-16	8.4804752522245
ENSG00000100206	1.8738483698301492e-16	6.273702575712479
ENSG00000146147	1.8738483698301492e-16	6.595576077032265
ENSG00000179899	1.8738483698301758e-16	5.144725235885678
ENSG00000270681	1.9479785189489204e-16	7.1856612494312095
ENSG00000175886	1.9479785189489204e-16	6.570962079384665
ENSG00000134955	1.947978518948948e-16	7.856417797290793
ENSG00000229278	1.9479785189489756e-16	3.7750384692414074
ENSG00000188419	1.9479785189489756e-16	8.627892579486655
ENSG00000181798	1.9479785189489756e-16	7.15767914114596
ENSG00000236914	2.0249999665545263e-16	5.471327628869618
ENSG00000104738	2.0249999665545263e-16	8.711265648609933
ENSG00000134779	2.1050238270084732e-16	8.687333865051363
ENSG00000174748	2.1050238270084732e-16	8.938449464688832
ENSG00000166348	2.1050238270084732e-16	8.388231191278862
ENSG00000049769	2.188165419451253e-16	7.988754375259908
ENSG00000258118	2.1881654194512996e-16	2.7688601273138267
ENSG00000177283	2.3642850458938883e-16	5.376720675798068
ENSG00000124357	2.364285045893922e-16	8.863744408790124
ENSG00000168556	2.4575161800361457e-16	8.424896028712414
ENSG00000149823	2.6549900823233104e-16	8.884069612042156
ENSG00000117242	2.759515703475682e-16	7.941613217943015
ENSG00000178922	2.980891848515387e-16	8.607822857980704
ENSG00000167779	2.9808918485154503e-16	5.837341632472445
ENSG00000143195	3.0980584152058946e-16	6.035047053784202
ENSG00000257543	3.2197646202437106e-16	5.9519405846250235
ENSG00000120256	3.3461837377753977e-16	8.314064067303915
ENSG00000137054	3.3461837377753977e-16	8.76464910898898
ENSG00000269988	3.4774955529825156e-16	5.136563961334637
ENSG00000180530	3.902687817919481e-16	8.348577177042426
ENSG00000143499	3.9026878179195637e-16	8.705463305170355
ENSG00000166321	3.9026878179195637e-16	7.846747814638719
ENSG00000111859	4.055507106173493e-16	8.89373401753436
ENSG00000099994	4.2142244202289013e-16	6.961316134705712
ENSG00000134339	4.214224420228991e-16	4.390081247153044
ENSG00000121858	4.379063983100576e-16	8.809364556143452
ENSG00000088881	4.550258408594923e-16	6.31459022548586
ENSG00000204219	4.912686120913212e-16	6.825619528650092
ENSG00000251535	5.104429425223379e-16	2.877897814080418
ENSG00000057468	5.104429425223379e-16	6.454629825517294
ENSG00000268798	5.104429425223379e-16	6.255669852707428
ENSG00000215301	5.3035483022934755e-16	8.942514505339238
ENSG00000119979	5.510322182133301e-16	8.616235389459195
ENSG00000144026	5.51032218213338e-16	8.667546593723092
ENSG00000064787	5.725040914382038e-16	8.147804814668353
ENSG00000237991	5.725040914382038e-16	6.509871841080316
ENSG00000204396	5.725040914382038e-16	8.717861405719358
ENSG00000160055	5.725040914382118e-16	8.248203034795972
ENSG00000166896	5.948005150431e-16	8.174291392567111
ENSG00000184164	5.948005150431085e-16	8.90439481529419
ENSG00000167748	5.948005150431085e-16	3.940339825217958
ENSG00000254650	5.948005150431085e-16	5.6072218689245785
ENSG00000248458	6.419929137865954e-16	4.7247149352372775
ENSG00000078177	6.419929137865954e-16	8.840888489079076
ENSG00000204390	6.419929137866046e-16	7.225529061058405
ENSG00000269533	6.669547835619683e-16	4.148112148771197
ENSG00000256917	6.928730795016991e-16	5.324738487075655
ENSG00000101868	6.928730795016991e-16	8.558248956505984
ENSG00000120519	7.197838907419828e-16	8.614701065267807
ENSG00000273382	7.197838907419828e-16	6.202919590492435
ENSG00000146904	7.767341652661084e-16	5.3709478906034285
ENSG00000207954	7.767341652661194e-16	5.814903171499968
ENSG00000112218	7.767341652661194e-16	8.191010015512605
ENSG00000068308	7.767341652661194e-16	8.841884881346704
ENSG00000130312	8.068527049828413e-16	8.806833839684433
ENSG00000136631	8.381220160666844e-16	8.723460770561154
ENSG00000188971	8.705853955421945e-16	8.615238997191568
ENSG00000181444	9.04287743431543e-16	7.960536071731851
ENSG00000260027	9.04287743431543e-16	7.041284687892536
ENSG00000183023	9.392756211087864e-16	8.44880084383939
ENSG00000189233	9.392756211087864e-16	8.802768799034027
ENSG00000179057	9.392756211087998e-16	6.107674890340709
ENSG00000234444	9.75597311740833e-16	8.501876319324055
ENSG00000270036	9.75597311740847e-16	4.304573492053811
ENSG00000147475	1.013302882888862e-15	8.777840623207828
ENSG00000261231	1.013302882888862e-15	6.044370479043392
ENSG00000126768	1.013302882888862e-15	8.741255257354169
ENSG00000227372	1.05244425134533e-15	8.702597635385361
ENSG00000248544	1.052444251345345e-15	6.337799364133988
ENSG00000170540	1.0930752502853985e-15	8.80023808257501
ENSG00000101997	1.093075250285414e-15	8.604498727851842
ENSG00000095002	1.093075250285414e-15	8.610636024617401
ENSG00000245954	1.1352516988137226e-15	7.601265917796823
ENSG00000188153	1.1790314739902187e-15	8.08230046228488
ENSG00000173153	1.1790314739902187e-15	8.81243320452623
ENSG00000047346	1.2244745854218877e-15	8.926254342737613
ENSG00000260352	1.224474585421905e-15	5.0349981650065825
ENSG00000213513	1.2716432525102632e-15	4.082669607209435
ENSG00000183955	1.3206019844469904e-15	8.707200607959528
ENSG00000008226	1.3714176630540477e-15	8.586245780714961
ENSG00000102265	1.3714176630540477e-15	8.847484246188499
ENSG00000153048	1.3714176630540477e-15	8.500597476878747
ENSG00000133640	1.3714176630540672e-15	3.801882785436424
ENSG00000008513	1.3714176630540672e-15	8.749385338654982
ENSG00000232995	1.4241596285671788e-15	7.039056957868951
ENSG00000118181	1.4788997684656715e-15	8.934384424038425
ENSG00000008086	1.535712609454584e-15	7.990412206469187
ENSG00000272156	1.535712609454584e-15	5.673061952767139
ENSG00000161031	1.5946754127085395e-15	5.072917240069314
ENSG00000255224	1.5946754127085622e-15	6.455709188890584
ENSG00000144036	1.5946754127085622e-15	8.39917443921637
ENSG00000197958	1.6558682724916451e-15	8.934384424038425
ENSG00000081721	1.7193742182697955e-15	8.737190216703763
ENSG00000147536	1.71937421826982e-15	7.373837774291595
ENSG00000184381	1.8536727997857745e-15	8.771244866098403
ENSG00000125462	1.8536727997857745e-15	7.809526733372321
ENSG00000139219	1.853672799785801e-15	4.690508499535662
ENSG00000163249	1.853672799785801e-15	8.660950836613667
ENSG00000204387	1.9982982091802068e-15	8.89373401753436
ENSG00000260144	2.1540316286655957e-15	6.029015028440185
ENSG00000198890	2.1540316286656265e-15	8.221282074434518
ENSG00000145087	2.2363237312701254e-15	5.638196573651781
ENSG00000114023	2.2363237312701254e-15	8.759049744147184
ENSG00000241852	2.2363237312701254e-15	7.626185290385945
ENSG00000143870	2.321712329090028e-15	8.922189302087205
ENSG00000116497	2.321712329090028e-15	8.841884881346704
ENSG00000102007	2.3217123290900608e-15	8.885603936233545
ENSG00000170899	2.3217123290900608e-15	8.40528476755033
ENSG00000105146	2.3217123290900608e-15	6.823220598107057
ENSG00000100316	2.4103121032862055e-15	8.942514505339238
ENSG00000258847	2.4103121032862055e-15	3.8886160282942996
ENSG00000260719	2.4103121032862055e-15	8.386441385341389
ENSG00000226851	2.4103121032862055e-15	6.083696067340821
ENSG00000089692	2.4103121032862055e-15	7.9157706098225304
ENSG00000115977	2.41031210328624e-15	8.23882107948145
ENSG00000236772	2.597624941465672e-15	4.375284900615799
ENSG00000139352	2.597624941465672e-15	6.6851891482677654
ENSG00000168028	2.6965888576182504e-15	8.938449464688832
ENSG00000111602	2.6965888576182886e-15	8.77377558255742
ENSG00000150967	2.696588857618327e-15	8.855614327489313
ENSG00000147036	2.7992659694827224e-15	5.420060457068714
ENSG00000149295	2.799265969482762e-15	5.66836242990581
ENSG00000130779	2.9057933934270445e-15	8.851549286838905
ENSG00000268592	2.9057933934270445e-15	4.428818552229396
ENSG00000069329	2.9057933934270855e-15	8.831224083586873
ENSG00000140297	3.016313225135715e-15	6.089543938926377
ENSG00000012174	3.016313225135715e-15	8.689406121166513
ENSG00000144645	3.130972717282064e-15	8.905929139485579
ENSG00000101003	3.249924463424784e-15	7.942046143570178
ENSG00000261739	3.3733265883409657e-15	8.675676675023904
ENSG00000228748	3.3733265883409657e-15	4.9252710945979885
ENSG00000144354	3.373326588341014e-15	5.5262299496419
ENSG00000052850	3.501342945017713e-15	4.7167006008093075
ENSG00000159788	3.501342945017713e-15	8.262673391460126
ENSG00000153250	3.501342945017763e-15	8.885603936233545
ENSG00000115875	3.501342945017763e-15	8.918124261436798
ENSG00000231193	3.634143318529919e-15	4.862427268690625
ENSG00000173581	3.634143318529919e-15	8.534855104871173
ENSG00000147251	3.771903637041244e-15	8.765645501256607
ENSG00000239183	3.9148061901707546e-15	5.985861977015717
ENSG00000150938	3.9148061901707546e-15	7.734146340376349
ENSG00000183386	4.063039854979095e-15	6.606618963315434
ENSG00000152402	4.0630398549791534e-15	7.693221498992953
ENSG00000235065	4.216800329833895e-15	7.807722358225686
ENSG00000120860	4.216800329833895e-15	8.662943621148923
ENSG00000172568	4.216800329833895e-15	6.415733129578486
ENSG00000169857	4.376290376423067e-15	8.73059445959434
ENSG00000149256	4.376290376423067e-15	7.985807887235925
ENSG00000181544	4.5417200701965636e-15	7.3416468252544425
ENSG00000182185	4.713307059521241e-15	7.432990696991974
ENSG00000101443	4.713307059521241e-15	5.738334749407517
ENSG00000222375	4.891276833849298e-15	5.147842754662605
ENSG00000159840	4.891276833849298e-15	8.575505511375237
ENSG00000198088	4.891276833849298e-15	8.311788832590983
ENSG00000224545	4.891276833849367e-15	2.8832767004572455
ENSG00000134490	5.075863001204512e-15	8.20277364555155
ENSG00000198814	5.075863001204512e-15	8.13603972779387
ENSG00000135677	5.075863001204512e-15	8.869343773631922
ENSG00000106018	5.075863001204512e-15	6.65543667066609
ENSG00000255547	5.075863001204512e-15	3.7924471214415694
ENSG00000214717	5.075863001204584e-15	8.628430511410416
ENSG00000138814	5.26730757530661e-15	8.811895272602468
ENSG00000137575	5.26730757530661e-15	8.832758407778263
ENSG00000204682	5.671783819940194e-15	3.784667938063097
ENSG00000205771	5.885344272052859e-15	6.611003904325481
ENSG00000140367	5.885344272052859e-15	8.865278732981514
ENSG00000185339	6.106821341182357e-15	8.753988311229149
ENSG00000124785	6.106821341182357e-15	7.21085544354995
ENSG00000234160	6.106821341182357e-15	7.341907884160401
ENSG00000172955	6.336503737251033e-15	6.14265919746498
ENSG00000141401	6.336503737251033e-15	8.307979273686659
ENSG00000171469	6.574690520145758e-15	8.754984703496778
ENSG00000101940	6.574690520145852e-15	8.769710541907015
ENSG00000175697	6.821691464122477e-15	5.378280086533142
ENSG00000186468	7.077827434797793e-15	8.901864098835173
ENSG00000250220	7.343430779155664e-15	5.772111649206639
ENSG00000213402	7.343430779155768e-15	8.672405048043341
ENSG00000158828	7.618845729008117e-15	8.509926929044973
ENSG00000172379	7.618845729008117e-15	8.42510707286352
ENSG00000069493	7.618845729008117e-15	8.450617618208458
ENSG00000242615	7.618845729008117e-15	5.471258187541377
ENSG00000196154	7.618845729008117e-15	8.743785973813187
ENSG00000137563	7.904428818365186e-15	8.811895272602468
ENSG00000249167	7.9044288183653e-15	3.5350340920065313
ENSG00000231500	8.200549315185208e-15	8.942514505339238
ENSG00000131153	8.200549315185208e-15	7.963552216966331
ENSG00000187243	8.200549315185208e-15	4.2448139538808665
ENSG00000165195	8.200549315185208e-15	8.734659500244746
ENSG00000181163	8.200549315185208e-15	8.942514505339238
ENSG00000110092	8.200549315185323e-15	8.801234474842639
ENSG00000136643	8.507589667988018e-15	8.741255257354169
ENSG00000234498	8.825945967836605e-15	6.319929561029294
ENSG00000104205	9.15602842620075e-15	8.453318767673787
ENSG00000158710	9.853086249070275e-15	8.897799058184765
ENSG00000253986	1.0220957172541654e-14	5.010348705593203
ENSG00000162836	1.0220957172541799e-14	8.66700866179933
ENSG00000263164	1.0602346448193452e-14	3.756702745532912
ENSG00000237212	1.0602346448193452e-14	5.391847093755687
ENSG00000244038	1.0997742651916714e-14	8.930319383388017
ENSG00000196867	1.0997742651916714e-14	5.747158970463201
ENSG00000214274	1.1407651712003636e-14	7.757034470152095
ENSG00000114942	1.1407651712003636e-14	8.942514505339238
ENSG00000108828	1.1832597514213457e-14	8.796173041924604
ENSG00000115266	1.1832597514213457e-14	7.959813661931599
ENSG00000159259	1.1832597514213457e-14	7.882092460798413
ENSG00000268584	1.2273122527533688e-14	6.4267929447053715
ENSG00000101400	1.2729788451323311e-14	8.45820976758551
ENSG00000115966	1.2729788451323311e-14	8.817494637444264
ENSG00000187123	1.2729788451323311e-14	5.31779221341439
ENSG00000169241	1.2729788451323311e-14	8.853083611030295
ENSG00000130340	1.2729788451323492e-14	8.525984113048814
ENSG00000224596	1.2729788451323492e-14	3.9328256070505723
ENSG00000164122	1.369389001793645e-14	6.008541747945525
ENSG00000151553	1.420255134953221e-14	8.757515419955796
ENSG00000105341	1.4202551349532412e-14	8.708734932150918
ENSG00000074695	1.4729806424920906e-14	8.934384424038425
ENSG00000136710	1.4729806424920906e-14	8.634488336596078
ENSG00000223722	1.5276323602451295e-14	5.014493328138977
ENSG00000213625	1.5276323602451295e-14	8.877473854932733
ENSG00000180098	1.5276323602451513e-14	8.557252564238356
ENSG00000118816	1.5276323602451513e-14	8.934384424038425
ENSG00000242732	1.5276323602451513e-14	7.888535157605317
ENSG00000244436	1.584279484459219e-14	2.737256650372682
ENSG00000213523	1.584279484459219e-14	8.754984703496778
ENSG00000223949	1.642993653618835e-14	4.723593366026721
ENSG00000197180	1.642993653618835e-14	6.823886895056803
ENSG00000124198	1.6429936536188585e-14	8.900329774643783
ENSG00000169184	1.703849033053373e-14	8.066319523783733
ENSG00000122026	1.7669224024178593e-14	8.930319383388017
ENSG00000107863	1.7669224024178842e-14	8.820563285827042
ENSG00000259331	1.7669224024178842e-14	1.977917209931152
ENSG00000082512	1.8322932461439577e-14	8.588573518576194
ENSG00000115286	1.9000438469583512e-14	8.790035745159047
ENSG00000170890	1.9000438469583512e-14	3.886837321456275
ENSG00000158716	1.9000438469583512e-14	8.402754051091314
ENSG00000140988	1.900043846958378e-14	8.938449464688832
ENSG00000165168	1.9702593825718094e-14	8.880004571391751
ENSG00000150281	1.9702593825718094e-14	5.758113541789192
ENSG00000257221	2.0430280256434978e-14	7.852924690991152
ENSG00000183291	2.118441047129431e-14	8.909994180135985
ENSG00000148343	2.118441047129431e-14	8.844953529729482
ENSG00000196182	2.118441047129431e-14	8.859679368139718
ENSG00000198157	2.196592923126715e-14	8.285529311171176
ENSG00000133195	2.196592923126715e-14	8.695798899678152
ENSG00000107014	2.196592923126715e-14	6.421491987909486
ENSG00000143882	2.277581445330403e-14	8.08508343441278
ENSG00000102921	2.3615078352213278e-14	8.815960313252875
ENSG00000222020	2.3615078352213612e-14	7.277131518737057
ENSG00000026103	2.3615078352213612e-14	7.759867594345618
ENSG00000144460	2.448476862109365e-14	6.275581088315651
ENSG00000235280	2.448476862109365e-14	5.6590478087958225
ENSG00000158427	2.448476862109365e-14	7.756483614666916
ENSG00000116990	2.448476862109365e-14	7.453296278213954
ENSG00000160789	2.4484768621094e-14	8.926254342737613
ENSG00000165006	2.448476862109435e-14	8.779374947399216
ENSG00000130734	2.538596965158823e-14	8.55011887520517
ENSG00000137070	2.538596965158841e-14	8.61009809269364
ENSG00000119403	2.5385969651588773e-14	8.610636024617401
ENSG00000227838	2.6319803795277704e-14	3.1545932916990176
ENSG00000181191	2.6319803795277704e-14	8.646224998203431
ENSG00000119969	2.6319803795277704e-14	8.328048995192608
ENSG00000264349	2.631980379527789e-14	4.6827860108858665
ENSG00000156042	2.728743266757374e-14	8.144504762420661
ENSG00000142408	2.8290058495504888e-14	3.8142229894176114
ENSG00000204186	2.8290058495504888e-14	8.790573677082808
ENSG00000101888	2.8290058495504888e-14	8.596368646551031
ENSG00000137177	2.829005849550529e-14	7.572590806281387
ENSG00000235169	2.829005849550529e-14	7.1730513670473455
ENSG00000183688	2.829005849550549e-14	8.758308833625637
ENSG00000110080	2.932892551085873e-14	7.6388458835558
ENSG00000228205	3.040532139014882e-14	7.383960640127662
ENSG00000241556	3.2676076650347405e-14	6.417166307058376
ENSG00000251478	3.2676076650347405e-14	2.830175320247296
ENSG00000147485	3.267607665034764e-14	7.250898965748848
ENSG00000197647	3.267607665034764e-14	8.021524605049366
ENSG00000111276	3.26760766503481e-14	8.875939530741345
ENSG00000145425	3.387324225462798e-14	8.934384424038425
ENSG00000139239	3.387324225462798e-14	8.169300963518669
ENSG00000008283	3.387324225462822e-14	8.839354164887686
ENSG00000105676	3.387324225462822e-14	8.76411117706522
ENSG00000074054	3.387324225462822e-14	8.843419205538092
ENSG00000006704	3.38732422546287e-14	5.895065892753655
ENSG00000164967	3.511355240277823e-14	8.685879012439868
ENSG00000273107	3.511355240277848e-14	4.841116955824871
ENSG00000262468	3.511355240277848e-14	7.968094218681898
ENSG00000136149	3.511355240277898e-14	7.906306694534664
ENSG00000272841	3.639853534466686e-14	6.3729420021037875
ENSG00000251417	3.639853534466686e-14	6.674222305936886
ENSG00000255438	3.639853534466725e-14	6.366965536518488
ENSG00000079616	3.639853534466751e-14	8.793104393541824
ENSG00000144895	3.772977248824038e-14	8.89373401753436
ENSG00000198081	3.772977248824038e-14	8.554183915855576
ENSG00000221968	3.772977248824118e-14	8.649752106930077
ENSG00000147437	3.9108900213421136e-14	6.192186166677022
ENSG00000171241	3.9108900213421136e-14	8.486330098812378
ENSG00000114270	4.053761174665429e-14	8.348039245118663
ENSG00000095059	4.201765909808706e-14	8.859679368139718
ENSG00000131127	4.2017659098087355e-14	8.20601830410052
ENSG00000101057	4.2017659098087355e-14	8.714334296992712
ENSG00000118197	4.355085506343962e-14	8.75038173092261
ENSG00000115758	4.355085506343962e-14	8.922189302087205
ENSG00000154479	4.355085506343962e-14	6.269424797463099
ENSG00000162409	4.5139075292657576e-14	3.37526635408382
ENSG00000198755	4.5139075292658213e-14	8.934384424038425
ENSG00000117411	4.678426042755367e-14	8.749385338654982
ENSG00000261786	4.678426042755367e-14	8.743785973813187
ENSG00000127184	4.848841831067003e-14	8.909994180135985
ENSG00000232940	5.208203346579729e-14	6.215288812823951
ENSG00000163931	5.208203346579729e-14	8.905929139485579
ENSG00000047365	5.2082033465797655e-14	8.649214175006314
ENSG00000259436	5.397586335045665e-14	8.087646696463267
ENSG00000273301	5.3975863350457415e-14	6.231818328667483
ENSG00000234719	5.3975863350457415e-14	7.781877597238526
ENSG00000126733	5.3975863350457415e-14	3.822064752549063
ENSG00000126249	5.39758633504578e-14	8.082329781799151
ENSG00000272667	5.39758633504578e-14	6.634007628554612
ENSG00000111450	5.593741616315517e-14	8.590769281709235
ENSG00000266258	5.593741616315517e-14	2.628772095307576
ENSG00000205143	5.593741616315517e-14	5.192520838725054
ENSG00000162869	5.593741616315557e-14	8.706204215691898
ENSG00000107104	5.796907154274641e-14	8.909994180135985
ENSG00000067445	5.796907154274641e-14	7.567842599890834
ENSG00000236998	5.796907154274641e-14	5.464261517993313
ENSG00000176732	5.796907154274641e-14	6.0661399989996845
ENSG00000187098	5.796907154274641e-14	7.785942637888931
ENSG00000136383	6.007329121311836e-14	7.820402908952367
ENSG00000095752	6.225262175997486e-14	6.11155554827681
ENSG00000251192	6.225262175997486e-14	7.827863083601227
ENSG00000143768	6.225262175997486e-14	6.793239678100779
ENSG00000146350	6.225262175997486e-14	7.881798856300984
ENSG00000205022	6.225262175997575e-14	6.81164596842592
ENSG00000232324	6.225262175997575e-14	3.549911318342637
ENSG00000171189	6.450969749962405e-14	5.688562890461852
ENSG00000088833	6.450969749962405e-14	8.82155967809467
ENSG00000142279	6.684724344276281e-14	5.580489799073575
ENSG00000166200	6.684724344276377e-14	8.884069612042156
ENSG00000257027	6.684724344276377e-14	7.869976810427087
ENSG00000213609	6.684724344276377e-14	6.534548998385346
ENSG00000143514	6.92680783563271e-14	8.735655892512373
ENSG00000205763	6.92680783563271e-14	7.142776504630802
ENSG00000248757	6.926807835632809e-14	3.6777812482079395
ENSG00000053501	6.926807835632809e-14	8.707200607959528
ENSG00000205339	6.926807835632858e-14	8.905929139485579
ENSG00000136021	6.926807835632858e-14	8.909994180135985
ENSG00000119326	7.177511792658739e-14	8.566379037806795
ENSG00000176894	7.177511792658739e-14	6.187571760175076
ENSG00000215086	7.177511792658739e-14	4.692501408232456
ENSG00000206120	7.177511792658739e-14	6.0650599504780685
ENSG00000104921	7.177511792658739e-14	8.087896936576252
ENSG00000111452	7.437137802675113e-14	7.010865769932084
ENSG00000239268	7.437137802675219e-14	4.60834051590212
ENSG00000226086	7.43713780267527e-14	5.422712177239074
ENSG00000162267	7.43713780267527e-14	6.625186167999308
ENSG00000224738	7.705997809247989e-14	4.845313166613887
ENSG00000197603	7.705997809248043e-14	8.676214606947665
ENSG00000162607	7.705997809248043e-14	8.77530990674881
ENSG00000269946	8.272721471175744e-14	4.920203707695622
ENSG00000102409	8.57126399093691e-14	8.71632708152797
ENSG00000136521	8.571263990937031e-14	8.873408814282326
ENSG00000121406	8.880398992425087e-14	8.236007912844753
ENSG00000255046	8.880398992425214e-14	4.821320199437619
ENSG00000170989	9.200495666330702e-14	6.67061179165059
ENSG00000180660	9.200495666330833e-14	6.852313286582785
ENSG00000068394	9.200495666330899e-14	8.565717598865144
ENSG00000232176	9.531935831770445e-14	5.057791438206578
ENSG00000170915	9.531935831770581e-14	6.9744131463197565
ENSG00000180815	9.531935831770581e-14	5.195110068797996
ENSG00000112812	9.531935831770581e-14	8.779374947399216
ENSG00000142765	9.531935831770581e-14	8.905929139485579
ENSG00000177600	9.531935831770648e-14	8.934384424038425
ENSG00000273230	9.875114359758898e-14	7.616094970141346
ENSG00000271086	9.875114359758898e-14	4.623194971673392
ENSG00000144567	9.875114359759038e-14	8.877473854932733
ENSG00000187151	9.875114359759108e-14	4.677386245516264
ENSG00000151229	1.0230439610585331e-13	8.448951319288875
ENSG00000110492	1.0598333885539907e-13	8.854080003297923
ENSG00000230852	1.0598333885539982e-13	2.154928873468766
ENSG00000101294	1.0979233893452536e-13	8.930319383388017
ENSG00000259560	1.0979233893452614e-13	5.6605020764334055
ENSG00000256287	1.0979233893452614e-13	3.2827554037689066
ENSG00000157680	1.1373591232516085e-13	8.424561075386436
ENSG00000204262	1.1781872887884689e-13	7.844793152854807
ENSG00000228903	1.1781872887884772e-13	8.531327996144526
ENSG00000267166	1.1781872887884938e-13	7.048536885484661
ENSG00000256757	1.2204561745554927e-13	4.285953459346539
ENSG00000230188	1.2204561745555013e-13	4.423804860589764
ENSG00000228643	1.2204561745555187e-13	5.171238284308787
ENSG00000166295	1.2204561745555187e-13	8.875939530741345
ENSG00000104331	1.2204561745555187e-13	8.865278732981514
ENSG00000262089	1.309517531741077e-13	5.704939290671331
ENSG00000171365	1.4552196479395886e-13	8.096976148629492
ENSG00000249353	1.4552196479395886e-13	7.795054731060422
ENSG00000213096	1.455219647939599e-13	7.982211121298782
ENSG00000210196	1.455219647939599e-13	8.850014962647515
ENSG00000226029	1.5072428701368022e-13	6.261282043364534
ENSG00000197256	1.561094038415684e-13	8.496329457630557
ENSG00000105649	1.561094038415684e-13	7.644399779244707
ENSG00000198342	1.5610940384157061e-13	7.501853829864219
ENSG00000230202	1.6168362253368312e-13	8.532862320335916
ENSG00000164258	1.6168362253368368e-13	8.73972093316278
ENSG00000172687	1.6168362253368598e-13	6.327073112964589
ENSG00000179195	1.6745346384498632e-13	8.885603936233545
ENSG00000138279	1.674534638449887e-13	8.853083611030295
ENSG00000166946	1.7960720755986343e-13	8.889668976883954
ENSG00000120798	1.7960720755986598e-13	8.705463305170355
ENSG00000108405	1.7960720755986598e-13	8.908459855944596
ENSG00000180592	1.7960720755986724e-13	5.0218396766803
ENSG00000137747	1.8600528386033335e-13	5.638647151687156
ENSG00000130511	1.8600528386033335e-13	8.685341080516107
ENSG00000272016	1.9262734591610775e-13	6.728335833883013
ENSG00000156140	1.994810929114163e-13	4.145720141521448
ENSG00000158458	1.994810929114177e-13	8.400170831483997
ENSG00000187741	1.9948109291141912e-13	8.559245348773612
ENSG00000150867	1.9948109291141912e-13	8.814963920985246
ENSG00000136828	2.0657448361750252e-13	8.83528912423728
ENSG00000166025	2.0657448361750252e-13	6.849745878794625
ENSG00000008853	2.0657448361750252e-13	8.615697457535436
ENSG00000101052	2.1391574496771152e-13	8.512537117083884
ENSG00000124222	2.1391574496771304e-13	8.865278732981514
ENSG00000148730	2.1391574496771606e-13	8.851549286838905
ENSG00000100997	2.1391574496771606e-13	8.775847838672572
ENSG00000254966	2.2151338090977635e-13	5.007399773873174
ENSG00000144485	2.215133809097795e-13	7.715322580197462
ENSG00000235663	2.215133809097795e-13	5.011499937355136
ENSG00000136928	2.2937618154398445e-13	4.1084264916182756
ENSG00000273388	2.2937618154398445e-13	4.007548559131777
ENSG00000187479	2.293761815439861e-13	8.256629946671417
ENSG00000075568	2.293761815439861e-13	8.889668976883954
ENSG00000185686	2.375132325563271e-13	7.456795313128217
ENSG00000257241	2.375132325563271e-13	3.233513520291396
ENSG00000129474	2.375132325563271e-13	6.567735874905656
ENSG00000250978	2.459339249558751e-13	3.7041192600837047
ENSG00000229914	2.4593392495587684e-13	6.610310507123086
ENSG00000139116	2.4593392495587684e-13	8.756519027688167
ENSG00000198856	2.5464796512600336e-13	8.889668976883954
ENSG00000126217	2.636653851993067e-13	7.644424936908774
ENSG00000164334	2.729965537664342e-13	3.9318835735768785
ENSG00000136731	2.729965537664342e-13	8.909994180135985
ENSG00000047230	2.826521869293097e-13	8.378311304040576
ENSG00000155970	2.826521869293127e-13	5.353286735451566
ENSG00000021826	2.826521869293127e-13	7.954458624516136
ENSG00000177576	2.826521869293147e-13	6.3454964445750734
ENSG00000196437	2.926433597095629e-13	7.638377944369313
ENSG00000251680	2.926433597095629e-13	4.176100983555256
ENSG00000256594	3.0298151782332916e-13	8.265997521588988
ENSG00000236796	3.029815178233335e-13	5.364282811516802
ENSG00000260401	3.029815178233335e-13	7.298427462654835
ENSG00000163754	3.1367848983390153e-13	8.865278732981514
ENSG00000162373	3.1367848983390153e-13	6.5345854440060975
ENSG00000164741	3.1367848983390153e-13	8.13416910361741
ENSG00000140563	3.1367848983390153e-13	8.897799058184765
ENSG00000267193	3.1367848983390375e-13	3.701060511954128
ENSG00000123595	3.2474649969407126e-13	8.768714149639386
ENSG00000163584	3.3619817969037315e-13	8.877473854932733
ENSG00000184863	3.361981796903755e-13	8.918124261436798
ENSG00000106993	3.361981796903755e-13	8.663481553072684
ENSG00000240342	3.480465838018263e-13	8.37703246159527
ENSG00000078725	3.480465838018288e-13	4.284981110130595
ENSG00000116977	3.603052014860745e-13	8.76311478479759
ENSG00000244247	3.603052014860745e-13	3.5765581000747795
ENSG00000167992	3.7298797190635027e-13	7.231458137593077
ENSG00000186187	3.861092986129768e-13	7.509054402442654
ENSG00000157870	3.8610929861297816e-13	8.415355130238103
ENSG00000068912	3.9968406469361073e-13	8.922189302087205
ENSG00000213339	3.996840646936164e-13	8.875939530741345
ENSG00000187446	3.996840646936164e-13	8.853083611030295
ENSG00000272129	4.137276484068647e-13	6.160599226466822
ENSG00000055070	4.137276484068706e-13	8.74179318927793
ENSG00000125691	4.2825593931426206e-13	8.938449464688832
ENSG00000251286	4.282559393142651e-13	2.337775804534657
ENSG00000253619	4.282559393142651e-13	4.626315604267679
ENSG00000117410	4.282559393142681e-13	8.873408814282326
ENSG00000155846	4.588328578776193e-13	8.722464378293527
ENSG00000116147	4.588328578776226e-13	5.419784981797576
ENSG00000214097	4.749159736504997e-13	5.049953437991654
ENSG00000169071	4.749159736504997e-13	8.475178295117209
ENSG00000155254	4.749159736505065e-13	8.319380981968033
ENSG00000129353	4.915528088590476e-13	8.715330689260341
ENSG00000134109	4.915528088590476e-13	8.926254342737613
ENSG00000124098	4.915528088590511e-13	8.659416512422277
ENSG00000184293	5.265630834988943e-13	8.700604850850103
ENSG00000148187	5.265630834988943e-13	8.813429596793856
ENSG00000180228	5.265630834988943e-13	8.792108001274197
ENSG00000100360	5.449758146302633e-13	8.69247476954929
ENSG00000164924	5.449758146302633e-13	8.926254342737613
ENSG00000188636	5.449758146302711e-13	8.088305046638492
ENSG00000218052	5.449758146302711e-13	7.91162360919878
ENSG00000091428	5.449758146302711e-13	8.801234474842639
ENSG00000145626	5.64020889399071e-13	3.6639629195572705
ENSG00000180182	5.640208893990791e-13	8.789039352891418
ENSG00000167526	5.83719615334698e-13	8.942514505339238
ENSG00000230067	5.837196153347e-13	4.812079375016703
ENSG00000119737	5.837196153347e-13	7.259369577535511
ENSG00000118308	5.837196153347e-13	8.89219969334297
ENSG00000137310	5.837196153347042e-13	8.709731324418545
ENSG00000177337	5.837196153347042e-13	5.2134903917113045
ENSG00000100246	6.040940036588705e-13	8.07665094537746
ENSG00000259026	6.040940036588747e-13	4.5424728039200275
ENSG00000183617	6.251667920347084e-13	8.768714149639386
ENSG00000255353	6.251667920347084e-13	5.63746822746898
ENSG00000233220	6.251667920347129e-13	5.109947877125034
ENSG00000257591	6.251667920347129e-13	4.195890050640337
ENSG00000272717	6.251667920347129e-13	6.047643622115897
ENSG00000147852	6.251667920347218e-13	7.016409614341153
ENSG00000147853	6.469614680346547e-13	8.865278732981514
ENSG00000188266	6.469614680346593e-13	7.973864016530007
ENSG00000189343	6.469614680346593e-13	8.914059220786392
ENSG00000269890	6.469614680346593e-13	6.408654980522846
ENSG00000177189	6.695022933494109e-13	8.806833839684433
ENSG00000140374	6.695022933494156e-13	8.854080003297923
ENSG00000089280	6.695022933494156e-13	8.926254342737613
ENSG00000143862	6.92814328760798e-13	8.674142350832515
ENSG00000219626	6.928143287608078e-13	7.6985426508665915
ENSG00000163482	6.928143287608078e-13	8.73872454089515
ENSG00000170502	6.928143287608078e-13	8.728857156805164
ENSG00000272476	6.928143287608078e-13	7.263972550109678
ENSG00000182749	7.169234599020195e-13	8.021392630321175
ENSG00000049768	7.169234599020195e-13	5.012221515486296
ENSG00000253051	7.418564238294985e-13	5.293461020349237
ENSG00000169021	7.676408364313943e-13	8.831224083586873
ENSG00000185834	7.676408364313943e-13	7.339753469855907
ENSG00000146263	7.676408364313943e-13	8.500139016534881
ENSG00000241469	7.676408364314024e-13	2.825980585906113
ENSG00000160783	7.676408364314024e-13	8.418220800023096
ENSG00000272143	7.676408364314024e-13	5.149760614165337
ENSG00000260855	7.676408364314024e-13	4.288712593950592
ENSG00000248300	7.943052206983189e-13	2.3298575335098155
ENSG00000003096	7.943052206983189e-13	4.613138128864027
ENSG00000260359	7.943052206983189e-13	8.809364556143452
ENSG00000072501	8.218790358827832e-13	8.858145043948328
ENSG00000273032	8.21879035882792e-13	7.2078413498036555
ENSG00000156313	8.21879035882792e-13	8.288139499210088
ENSG00000116885	8.21879035882792e-13	7.327413449615077
ENSG00000166411	8.503927075747355e-13	8.762118392529963
ENSG00000260177	8.503927075747355e-13	3.0284765976659376
ENSG00000268362	8.503927075747475e-13	6.401772637106602
ENSG00000166963	8.503927075747475e-13	6.569677043659656
ENSG00000141556	8.798776587210974e-13	8.780909271590605
ENSG00000204852	8.798776587210974e-13	8.734659500244746
ENSG00000157978	8.798776587210974e-13	8.854080003297923
ENSG00000137478	8.798776587210974e-13	8.889668976883954
ENSG00000089177	9.10366341618301e-13	8.409755765396305
ENSG00000076685	9.103663416183075e-13	8.724995094752542
ENSG00000239559	9.103663416183075e-13	7.180972892590497
ENSG00000185666	9.41892270907639e-13	3.811380102450036
ENSG00000188342	9.41892270907639e-13	8.749385338654982
ENSG00000136044	9.41892270907639e-13	8.759587676070945
ENSG00000101945	9.41892270907639e-13	8.12537893003404
ENSG00000139626	9.418922709076457e-13	8.918124261436798
ENSG00000179029	9.418922709076457e-13	8.596165667953247
ENSG00000206561	9.744900576038932e-13	8.254340331561531
ENSG00000003393	9.744900576038932e-13	8.672608026641125
ENSG00000168807	1.008195444189116e-12	8.289470844803693
ENSG00000148824	1.008195444189116e-12	8.090053905904394
ENSG00000106948	1.0081954441891268e-12	8.853083611030295
ENSG00000116957	1.0081954441891268e-12	8.627434119142787
ENSG00000135116	1.0081954441891268e-12	5.909501687402653
ENSG00000220472	1.008195444189134e-12	7.169321279722914
ENSG00000132915	1.0430453408038486e-12	4.303184962467309
ENSG00000179178	1.0430453408038561e-12	7.080950597438011
ENSG00000123684	1.0430453408038598e-12	8.40469433247827
ENSG00000237316	1.0790778625691944e-12	2.402949904667209
ENSG00000143815	1.0790778625691944e-12	8.807830231952062
ENSG00000223387	1.0790778625692021e-12	4.342296286586199
ENSG00000166682	1.0790778625692021e-12	7.169239340175166
ENSG00000138629	1.0790778625692021e-12	8.857148651680701
ENSG00000237857	1.1163323680745177e-12	7.815412479903926
ENSG00000236133	1.1163323680745177e-12	4.094388224774767
ENSG00000241324	1.1163323680745177e-12	6.847024644146958
ENSG00000260990	1.1548494990659346e-12	5.52635228985857
ENSG00000183943	1.194671221372384e-12	8.42626583258414
ENSG00000246089	1.194671221372384e-12	7.938099032777787
ENSG00000166483	1.235840867106757e-12	8.436756197337656
ENSG00000136830	1.2358408671067746e-12	7.800635595180923
ENSG00000239552	1.2358408671067835e-12	3.181979738745277
ENSG00000214226	1.2358408671067835e-12	7.785018370799656
ENSG00000111540	1.2784031781808654e-12	8.552984544990165
ENSG00000265451	1.2784031781808654e-12	6.923961543239817
ENSG00000156535	1.2784031781808654e-12	6.911048560840873
ENSG00000204361	1.3224043511740575e-12	4.251590082392035
ENSG00000132824	1.322404351174067e-12	8.884069612042156
ENSG00000139641	1.322404351174067e-12	8.905929139485579
ENSG00000270012	1.3678920835968408e-12	7.6133231523332
ENSG00000094975	1.3678920835968408e-12	8.88153889558314
ENSG00000213930	1.3678920835968602e-12	8.764649108988978
ENSG00000261435	1.414915621591491e-12	5.013036565471726
ENSG00000167196	1.4635258091128942e-12	8.72445716282878
ENSG00000176208	1.4635258091128942e-12	8.281648748397261
ENSG00000242445	1.4635258091128942e-12	5.99033572097983
ENSG00000173221	1.4635258091128995e-12	8.930319383388017
ENSG00000068438	1.4635258091129203e-12	8.810898880334841
ENSG00000179222	1.513775138635551e-12	8.901864098835173
ENSG00000128408	1.5137751386355617e-12	5.836774806893442
ENSG00000135185	1.5137751386355617e-12	8.909994180135985
ENSG00000116791	1.5657178034313504e-12	8.710269256342306
ENSG00000176871	1.5657178034313504e-12	8.557252564238356
ENSG00000128708	1.5657178034313504e-12	8.756519027688167
ENSG00000101049	1.5657178034313504e-12	6.398412926644973
ENSG00000070886	1.5657178034313726e-12	5.770132880415983
ENSG00000202078	1.5657178034313726e-12	4.6231140429307
ENSG00000155660	1.5657178034313726e-12	8.930319383388017
ENSG00000169567	1.5657178034313726e-12	8.918124261436798
ENSG00000254754	1.6194097514666899e-12	2.71124750933138
ENSG00000215595	1.6194097514666899e-12	6.200289327473113
ENSG00000259891	1.6194097514666899e-12	6.9491518761600926
ENSG00000116857	1.6194097514666899e-12	8.795635110000843
ENSG00000132846	1.674908740967503e-12	8.590310821365367
ENSG00000149679	1.674908740967503e-12	8.410293697320068
ENSG00000155130	1.674908740967503e-12	8.914059220786392
ENSG00000101412	1.674908740967509e-12	8.554183915855578
ENSG00000150873	1.7322743977023166e-12	3.254150896862285
ENSG00000143401	1.7322743977023166e-12	8.857148651680701
ENSG00000103160	1.7322743977023166e-12	8.609895114095856
ENSG00000236801	1.732274397702329e-12	7.069568661304458
ENSG00000169016	1.732274397702329e-12	8.636022660787468
ENSG00000169255	1.732274397702329e-12	6.550817960413837
ENSG00000250519	1.732274397702329e-12	5.013317738441053
ENSG00000244313	1.791568274035441e-12	8.530331603876899
ENSG00000181026	1.791568274035441e-12	8.880004571391751
ENSG00000158555	1.791568274035441e-12	8.394826948388285
ENSG00000273314	1.7915682740354537e-12	6.741585452571523
ENSG00000212978	1.7915682740354537e-12	8.10252301032299
ENSG00000259562	1.7915682740354537e-12	7.510144194275173
ENSG00000012061	1.7915682740354537e-12	8.840888489079076
ENSG00000133135	1.852853909803329e-12	3.8620570668901535
ENSG00000271734	1.852853909803329e-12	4.089572008566232
ENSG00000229414	1.852853909803329e-12	2.9157537386726036
ENSG00000118162	1.8528539098033423e-12	8.32438991173777
ENSG00000164142	1.9161968950691147e-12	7.790630542317689
ENSG00000134138	1.9161968950691284e-12	6.968034521220152
ENSG00000269656	1.9161968950691284e-12	4.434798746377178
ENSG00000108061	1.98166493481181e-12	8.764649108988978
ENSG00000270673	1.98166493481181e-12	6.920137603938542
ENSG00000150054	1.9816649348118313e-12	6.725414908487788
ENSG00000108984	1.9816649348118313e-12	8.426095399577825
ENSG00000086730	1.9816649348118313e-12	8.79870375838362
ENSG00000125652	2.049327915608186e-12	8.857148651680701
ENSG00000149346	2.049327915608186e-12	7.16134133834481
ENSG00000119900	2.1192579743673377e-12	8.799700150651248
ENSG00000134318	2.1192579743673377e-12	8.794100785809453
ENSG00000258056	2.1192579743673377e-12	8.062666017488768
ENSG00000143443	2.191529569179113e-12	8.248203034795972
ENSG00000231007	2.191529569179144e-12	6.274953409198969
ENSG00000204681	2.191529569179144e-12	7.7087680550314035
ENSG00000226237	2.191529569179144e-12	7.141856810277822
ENSG00000261438	2.266219552340582e-12	3.4190101840335942
ENSG00000142676	2.266219552340582e-12	8.930319383388017
ENSG00000249734	2.266219552340582e-12	3.1661849222470506
ENSG00000260618	2.266219552340582e-12	8.419499642468402
ENSG00000102387	2.266219552340582e-12	6.1389052831164195
ENSG00000101811	2.266219552340598e-12	8.389844987050145
ENSG00000151151	2.266219552340598e-12	8.51026188237095
ENSG00000207146	2.34340724562454e-12	3.838043891009702
ENSG00000122882	2.34340724562454e-12	8.739262472818913
ENSG00000188906	2.34340724562454e-12	8.79716943419223
ENSG00000163519	2.423174517858311e-12	8.034430244797333
ENSG00000205138	2.423174517858311e-12	8.482009576415887
ENSG00000147324	2.423174517858311e-12	7.415216808979953
ENSG00000085465	2.423174517858311e-12	8.060055829449858
ENSG00000170209	2.4231745178583284e-12	8.006548862052922
ENSG00000249453	2.4231745178583284e-12	5.686767188759794
ENSG00000124313	2.4231745178583284e-12	8.60856376850225
ENSG00000259959	2.505605864881406e-12	8.294990738065593
ENSG00000234741	2.5907884919528906e-12	8.89373401753436
ENSG00000114698	2.6788123986820502e-12	6.050508985460883
ENSG00000272727	2.6788123986820502e-12	3.9552519526418135
ENSG00000078369	2.6788123986820502e-12	8.909994180135985
ENSG00000144426	2.6788123986820502e-12	8.513991969695379
ENSG00000151414	2.6788123986820785e-12	8.83375480004589
ENSG00000143537	2.769770466557359e-12	8.765645501256609
ENSG00000172296	2.769770466557359e-12	6.249923184610978
ENSG00000011021	2.7697704665573985e-12	8.601430079469065
ENSG00000100991	2.7697704665573985e-12	8.861213692331107
ENSG00000170049	2.7697704665573985e-12	6.433841041725469
ENSG00000231028	2.863758549151219e-12	5.559234465025052
ENSG00000087008	2.863758549151219e-12	8.331235573433402
ENSG00000132688	2.863758549151219e-12	7.989576549723655
ENSG00000180998	2.863758549151219e-12	6.628913670470703
ENSG00000124444	2.8637585491512597e-12	8.408300912784812
ENSG00000165806	2.8637585491512597e-12	8.651824363045227
ENSG00000246334	2.9608755650802046e-12	7.803322364249304
ENSG00000143498	2.9608755650802256e-12	8.2893388700755
ENSG00000132640	2.9608755650802256e-12	8.88153889558314
ENSG00000176978	2.9608755650802256e-12	8.930319383388017
ENSG00000149485	2.9608755650802256e-12	8.058837957863155
ENSG00000116871	3.0612235938026213e-12	8.807830231952062
ENSG00000254369	3.0612235938026213e-12	4.9279035399188755
ENSG00000147121	3.164907974338146e-12	8.322317655622621
ENSG00000153291	3.164907974338146e-12	6.980269774143888
ENSG00000138796	3.164907974338146e-12	8.675676675023904
ENSG00000155592	3.164907974338169e-12	8.098307494223098
ENSG00000184634	3.164907974338169e-12	8.83682344842867
ENSG00000237214	3.164907974338169e-12	6.942360588610841
ENSG00000108387	3.164907974338169e-12	6.942473756920349
ENSG00000257261	3.164907974338169e-12	7.82006795562639
ENSG00000072401	3.272037406995902e-12	8.51606422581053
ENSG00000169189	3.3827240582001494e-12	8.67061524210587
ENSG00000187091	3.3827240582001737e-12	8.569447686189575
ENSG00000101849	3.3827240582001737e-12	8.766183433180368
ENSG00000261597	3.3827240582002096e-12	8.59210062730284
ENSG00000262155	3.3827240582002096e-12	4.6460939817722675
ENSG00000107959	3.497083668506749e-12	8.843419205538092
ENSG00000123130	3.497083668506774e-12	8.63502626851984
ENSG00000233080	3.497083668506774e-12	5.0894200719333345
ENSG00000083067	3.6152356639026065e-12	6.723707790770238
ENSG00000102780	3.6152356639026065e-12	7.488834205487221
ENSG00000235052	3.6152356639026065e-12	5.233467205576644
ENSG00000184925	3.6152356639026065e-12	7.638577478248299
ENSG00000249948	3.6152356639026578e-12	8.599692776679891
ENSG00000105063	3.737303270487696e-12	8.89373401753436
ENSG00000072506	3.737303270487749e-12	8.77530990674881
ENSG00000247011	3.737303270487749e-12	2.6806022351363477
ENSG00000198860	3.863413632638227e-12	8.788042960623791
ENSG00000248319	3.863413632638268e-12	2.9199016365826878
ENSG00000236854	3.863413632638268e-12	3.5598905541062518
ENSG00000260591	3.863413632638268e-12	6.967296590923176
ENSG00000269979	3.863413632638268e-12	7.166979161464727
ENSG00000136636	3.9936979347545026e-12	8.844953529729482
ENSG00000167283	3.9936979347545026e-12	8.897799058184765
ENSG00000125089	3.9936979347545026e-12	8.724995094752542
ENSG00000013619	3.993697934754545e-12	6.977799323714383
ENSG00000253284	4.128291526699025e-12	2.207455764837526
ENSG00000169679	4.2673340530340315e-12	8.656347864039498
ENSG00000172362	4.2673340530340315e-12	3.435034671370814
ENSG00000143575	4.267334053034061e-12	8.897799058184765
ENSG00000269071	4.2673340530341074e-12	5.236269948727371
ENSG00000111707	4.410969586170493e-12	8.81243320452623
ENSG00000040487	4.4109695861705555e-12	8.350852411755358
ENSG00000053918	4.5593467635432885e-12	8.555180308123205
ENSG00000181418	4.559346763543337e-12	7.455695019944778
ENSG00000077235	4.712618928931893e-12	8.83375480004589
ENSG00000163875	4.71261892893196e-12	8.7615804606062
ENSG00000157216	4.712618928931993e-12	8.82155967809467
ENSG00000107864	4.870944278048158e-12	8.567913361998185
ENSG00000251603	4.870944278048158e-12	5.648214787334347
ENSG00000155366	4.870944278048158e-12	8.339706185220066
ENSG00000108774	4.870944278048227e-12	8.540454469712968
ENSG00000176896	4.870944278048227e-12	8.311991811188765
ENSG00000164932	5.034486008516116e-12	8.682272432133328
ENSG00000089876	5.034486008516116e-12	8.67974171567431
ENSG00000199933	5.034486008516116e-12	4.19940997044617
ENSG00000178852	5.034486008516188e-12	8.35346259979427
ENSG00000166224	5.034486008516188e-12	8.632495552060822
ENSG00000175602	5.0344860085162235e-12	8.852545679106534
ENSG00000173166	5.2034124743738155e-12	7.765093547583318
ENSG00000241644	5.2034124743738155e-12	6.3801244486166295
ENSG00000104687	5.2034124743738155e-12	8.74025886508654
ENSG00000106868	5.203412474373853e-12	7.833170300781128
ENSG00000204131	5.377897345228663e-12	6.264772763203145
ENSG00000224616	5.377897345228663e-12	6.154713180946566
ENSG00000139537	5.377897345228701e-12	7.610633492714394
ENSG00000179632	5.377897345228739e-12	8.794638717733214
ENSG00000184984	5.558119770204309e-12	5.961573227751884
ENSG00000245017	5.7442645468171195e-12	6.069711201403584
ENSG00000226200	5.7442645468171195e-12	8.224095241071211
ENSG00000104267	5.936522294929482e-12	8.032643863153064
ENSG00000220583	5.936522294929566e-12	6.706417268989971
ENSG00000158813	5.936522294929566e-12	7.4132593735307974
ENSG00000032389	6.1350896359251455e-12	8.631957620137062
ENSG00000117215	6.1350896359251455e-12	7.504806529563503
ENSG00000131089	6.135089635925189e-12	8.726529418943931
ENSG00000126107	6.135089635925189e-12	8.819028961635654
ENSG00000175279	6.135089635925189e-12	7.135393363423366
ENSG00000228510	6.1350896359252546e-12	5.098938094676511
ENSG00000101199	6.34016937726236e-12	8.909994180135985
ENSG00000205683	6.3401693772624505e-12	7.4868190385377735
ENSG00000185567	6.340169377262473e-12	5.033432886645425
ENSG00000140688	6.551970702559231e-12	8.849018570379888
ENSG00000197992	6.551970702559325e-12	4.510801217278112
ENSG00000196998	6.770709367374432e-12	8.783439988049624
ENSG00000117500	6.770709367374504e-12	8.934384424038425
ENSG00000240907	6.770709367374553e-12	4.679323590290801
ENSG00000164619	6.99660790084837e-12	6.709547686018902
ENSG00000267401	6.99660790084837e-12	4.888207101657101
ENSG00000243224	6.99660790084837e-12	6.49534334202978
ENSG00000197119	6.99660790084837e-12	7.914371684652536
ENSG00000260672	6.99660790084837e-12	4.6002670708191715
ENSG00000135953	6.996607900848419e-12	8.661947228881296
ENSG00000196507	7.229895813375554e-12	8.65842012015465
ENSG00000143761	7.229895813375554e-12	8.930319383388017
ENSG00000236830	7.229895813375554e-12	4.318419919488901
ENSG00000197557	7.229895813375605e-12	8.222225963553845
ENSG00000035403	7.470809810484553e-12	8.550198346785063
ENSG00000051108	7.470809810484553e-12	8.942514505339238
ENSG00000115159	7.470809810484553e-12	8.763652716721351
ENSG00000079841	7.470809810484553e-12	7.350128897058251
ENSG00000233048	7.470809810484634e-12	3.4452845149576663
ENSG00000125648	7.470809810484634e-12	8.859679368139718
ENSG00000272369	7.719594013104425e-12	6.758851146204631
ENSG00000262703	7.719594013104425e-12	3.712391976400586
ENSG00000165678	7.71959401310448e-12	8.901864098835173
ENSG00000138780	7.71959401310448e-12	8.425019535730303
ENSG00000136810	7.71959401310459e-12	8.909994180135985
ENSG00000136997	7.71959401310459e-12	8.896264733993377
ENSG00000120509	7.976500184405174e-12	8.597902970742421
ENSG00000152578	8.2417879634e-12	5.818111613712397
ENSG00000197279	8.2417879634e-12	8.15550051350647
ENSG00000125962	8.2417879634e-12	8.498807670941275
ENSG00000118804	8.515725105510486e-12	7.812725710835546
ENSG00000132780	8.515725105510578e-12	8.859679368139718
ENSG00000271147	8.515725105510578e-12	7.993022394508098
ENSG00000225855	8.515725105510638e-12	8.268272756301922
ENSG00000206077	8.515725105510638e-12	7.895736858201253
ENSG00000137337	8.798587730290424e-12	8.825624718745077
ENSG00000078098	8.798587730290487e-12	6.06754868934696
ENSG00000213293	9.090660576519718e-12	3.802348549922033
ENSG00000273164	9.090660576519783e-12	5.221288045948218
ENSG00000102001	9.090660576519783e-12	7.331051118677552
ENSG00000138674	9.392237264881083e-12	8.914059220786392
ENSG00000261645	9.392237264881083e-12	7.398421182422421
ENSG00000178026	9.392237264881083e-12	7.234485742844702
ENSG00000068784	9.39223726488115e-12	8.662943621148923
ENSG00000142327	9.39223726488115e-12	8.873408814282326
ENSG00000166913	9.703620568437028e-12	8.889668976883954
ENSG00000156650	1.0025122691133301e-11	8.827159042936465
ENSG00000143412	1.0025122691133372e-11	8.16241717907169
ENSG00000170522	1.0025122691133372e-11	7.895586382751767
ENSG00000260296	1.0025122691133372e-11	7.302248628290863
ENSG00000100626	1.0025122691133372e-11	4.770271868769515
ENSG00000117362	1.0025122691133372e-11	8.869343773631922
ENSG00000143554	1.0357065554562036e-11	8.73872454089515
ENSG00000166484	1.0357065554562258e-11	8.420496034736031
ENSG00000174989	1.0699781093219186e-11	8.794638717733214
ENSG00000156738	1.0699781093219186e-11	7.829067020494196
ENSG00000271420	1.0699781093219186e-11	2.4758262130518474
ENSG00000124422	1.1053611558503592e-11	8.90439481529419
ENSG00000223704	1.1418909831710261e-11	7.57907110150065
ENSG00000259495	1.1418909831710425e-11	6.515744837853865
ENSG00000165533	1.1418909831710465e-11	8.363303015452663
ENSG00000243452	1.1418909831710465e-11	8.690940445357901
ENSG00000095585	1.1418909831710465e-11	8.845949921997109
ENSG00000162616	1.1796039746273053e-11	8.559580302099588
ENSG00000135632	1.1796039746273053e-11	8.723460770561154
ENSG00000097046	1.179603974627322e-11	8.280264899655359
ENSG00000022277	1.179603974627322e-11	8.781905663858234
ENSG00000173320	1.179603974627322e-11	6.766123163422507
ENSG00000243517	1.1796039746273305e-11	7.03850287361152
ENSG00000143258	1.218537641952475e-11	8.77530990674881
ENSG00000172661	1.218537641952475e-11	8.625899794951398
ENSG00000250493	1.2185376419524838e-11	5.894332798217352
ENSG00000250156	1.2185376419524838e-11	4.036716031983459
ENSG00000138085	1.2587306594247566e-11	8.877473854932733
ENSG00000211448	1.2587306594247566e-11	7.620759584627666
ENSG00000137634	1.2587306594247745e-11	8.77224125836603
ENSG00000213967	1.2587306594247745e-11	6.022695563965433
ENSG00000099800	1.3002228990296067e-11	8.729853549072793
ENSG00000198429	1.3002228990296067e-11	8.239614493151294
ENSG00000139112	1.300222899029616e-11	8.885603936233545
ENSG00000241352	1.3002228990296252e-11	5.503536059069384
ENSG00000270110	1.3430554666577793e-11	5.483369779734574
ENSG00000228487	1.3430554666578032e-11	7.095622423752491
ENSG00000258422	1.3872707393691945e-11	4.5113985052818615
ENSG00000177383	1.432912403752792e-11	8.808368163875823
ENSG00000134243	1.432912403752792e-11	8.794100785809453
ENSG00000258449	1.432912403752792e-11	5.250431378717578
ENSG00000130720	1.432912403752792e-11	2.6056777116296823
ENSG00000186275	1.432912403752792e-11	8.203284609043717
ENSG00000260589	1.4800254954140882e-11	5.409760592553958
ENSG00000269243	1.4800254954141096e-11	7.246466426180993
ENSG00000205832	1.4800254954141147e-11	5.67355273909139
ENSG00000232648	1.4800254954141147e-11	5.014098021385808
ENSG00000142937	1.4800254954141147e-11	8.934384424038425
ENSG00000232860	1.5286564396222813e-11	6.942733811402729
ENSG00000259362	1.5286564396222813e-11	4.316493503986546
ENSG00000198918	1.528656439622292e-11	8.914059220786392
ENSG00000242265	1.578853093149944e-11	6.0665561840976086
ENSG00000166341	1.6306647873398453e-11	8.221820006358278
ENSG00000198108	1.630664787339851e-11	8.71205906227978
ENSG00000115524	1.630664787339851e-11	8.934384424038425
ENSG00000173926	1.6841423724333642e-11	7.833358898981959
ENSG00000135519	1.73933826319645e-11	6.370157867450258
ENSG00000105339	1.73933826319645e-11	8.930319383388017
ENSG00000102886	1.73933826319645e-11	6.600524449402305
ENSG00000182310	1.7393382631964623e-11	5.131813933091886
ENSG00000177119	1.7393382631964623e-11	8.76311478479759
ENSG00000103174	1.796306485880285e-11	8.486612548990056
ENSG00000128228	1.7963064858803233e-11	8.873408814282326
ENSG00000138286	1.7963064858803233e-11	8.65842012015465
ENSG00000166068	1.8551027265544417e-11	8.614163133344046
ENSG00000225938	1.8551027265544417e-11	2.6653580480390664
ENSG00000107242	1.8551027265544417e-11	8.897799058184765
ENSG00000173744	1.9157843808511825e-11	8.825624718745077
ENSG00000240087	1.9157843808511825e-11	6.068409969289148
ENSG00000178722	1.915784380851196e-11	5.335318291778758
ENSG00000179862	1.915784380851196e-11	6.61579162838362
ENSG00000197747	1.9157843808512164e-11	8.786508636432401
ENSG00000102057	1.9157843808512164e-11	7.531692963158969
ENSG00000231738	1.9157843808512164e-11	5.377818583333734
ENSG00000182319	1.9157843808512164e-11	7.042732074077228
ENSG00000247373	1.9784106051619408e-11	7.534125707316798
ENSG00000163382	1.9784106051619408e-11	8.86780944944053
ENSG00000222222	1.9784106051619408e-11	4.1271083424407475
ENSG00000187325	1.9784106051619547e-11	8.626896187219026
ENSG00000261114	1.9784106051619547e-11	8.414614219716556
ENSG00000249717	2.0430423693254898e-11	6.119078507869574
ENSG00000148803	2.0430423693255334e-11	8.470810846732297
ENSG00000182179	2.0430423693255334e-11	8.909994180135985
ENSG00000182551	2.0430423693255334e-11	8.877473854932733
ENSG00000135324	2.1097425108519734e-11	3.135778758975205
ENSG00000107902	2.1097425108519883e-11	8.455344097800515
ENSG00000272663	2.1097425108519883e-11	5.211159446384241
ENSG00000233230	2.1097425108519883e-11	7.400687730783458
ENSG00000177096	2.1097425108519883e-11	8.450000214704803
ENSG00000143793	2.1785757907243934e-11	8.471604260402142
ENSG00000232519	2.1785757907243934e-11	4.336787777535558
ENSG00000150625	2.1785757907243934e-11	6.3962631684157305
ENSG00000198873	2.178575790724409e-11	8.758053351879557
ENSG00000136715	2.178575790724409e-11	8.736193824436134
ENSG00000173273	2.178575790724409e-11	8.790035745159047
ENSG00000170906	2.178575790724409e-11	8.810898880334841
ENSG00000153446	2.2496089508237747e-11	3.721561892589985
ENSG00000135318	2.2496089508237747e-11	6.8185185207968875
ENSG00000010404	2.2496089508237906e-11	8.901864098835173
ENSG00000226386	2.322910773022633e-11	4.559049052039049
ENSG00000233560	2.3229107730226658e-11	5.073125159090539
ENSG00000269165	2.3229107730226658e-11	5.8251254436502276
ENSG00000171530	2.3229107730226658e-11	8.82462832647745
ENSG00000168268	2.3229107730226658e-11	8.922189302087205
ENSG00000162522	2.398552139994577e-11	8.352354190355278
ENSG00000167393	2.398552139994577e-11	8.595910186207163
ENSG00000108239	2.398552139994577e-11	8.498728199361382
ENSG00000158292	2.398552139994577e-11	5.524379238927031
ENSG00000135074	2.398552139994577e-11	8.897799058184765
ENSG00000108924	2.398552139994577e-11	7.258911335833241
ENSG00000235501	2.4766060977879226e-11	5.794553234070802
ENSG00000173085	2.4766060977879226e-11	8.403239479866777
ENSG00000241743	2.476606097787949e-11	1.8828369001915615
ENSG00000267373	2.5571479202137812e-11	4.170943053402592
ENSG00000137720	2.5571479202137812e-11	8.784974312241012
ENSG00000227630	2.6402551750983988e-11	2.8721629266467685
ENSG00000185267	2.6402551750983988e-11	8.143560873301332
ENSG00000213755	2.6402551750984082e-11	4.5234340223137055
ENSG00000253766	2.6402551750984082e-11	2.500821655364714
ENSG00000244398	2.6402551750984082e-11	8.367650506280746
ENSG00000160972	2.726007792453761e-11	8.28813949921009
ENSG00000198917	2.7260077924537803e-11	8.732128783785727
ENSG00000132646	2.7260077924537803e-11	8.796173041924604
ENSG00000171827	2.8144881346189917e-11	5.820159373679951
ENSG00000268218	2.8144881346189917e-11	7.568854383687732
ENSG00000065183	2.8144881346190117e-11	8.804303123225415
ENSG00000228492	2.8144881346190117e-11	7.327295519757062
ENSG00000167178	2.8144881346190117e-11	6.451422171803141
ENSG00000185615	2.8144881346190117e-11	5.531011126229552
ENSG00000159403	2.8144881346190117e-11	8.65995444434604
ENSG00000229809	2.905781068428715e-11	8.467539219751734
ENSG00000147408	2.905781068428715e-11	8.873408814282326
ENSG00000165215	2.905781068428715e-11	5.897914378918878
ENSG00000164615	2.905781068428715e-11	8.839354164887686
ENSG00000090776	2.9057810684287356e-11	7.30696919519627
ENSG00000233912	2.9057810684287356e-11	8.147449903785548
ENSG00000267868	2.999974039464853e-11	3.454091093828971
ENSG00000272071	2.999974039464853e-11	3.3609046383333214
ENSG00000101843	2.999974039464863e-11	8.74179318927793
ENSG00000165138	2.999974039464863e-11	8.843419205538092
ENSG00000169891	2.999974039464863e-11	8.570982010380964
ENSG00000095110	2.999974039464863e-11	8.19631577585697
ENSG00000124143	3.097157148450369e-11	5.007713830764326
ENSG00000154227	3.097157148450413e-11	5.164485910675036
ENSG00000162840	3.097157148450413e-11	4.6331632625136905
ENSG00000149806	3.097157148450413e-11	8.918124261436798
ENSG00000246523	3.097157148450413e-11	4.636783343712097
ENSG00000234377	3.097157148450413e-11	5.577477700212006
ENSG00000148334	3.097157148450413e-11	8.831224083586873
ENSG00000230629	3.097157148450413e-11	7.643657747414403
ENSG00000169188	3.1974232298449945e-11	8.511002792892496
ENSG00000225135	3.197423229845029e-11	6.736817624150919
ENSG00000233217	3.197423229845029e-11	3.98436174272125
ENSG00000198242	3.300867932704313e-11	8.914059220786392
ENSG00000163517	3.300867932704313e-11	7.802443901839689
ENSG00000197265	3.300867932704348e-11	8.698532594734955
ENSG00000118898	3.300867932704348e-11	6.693626960267004
ENSG00000157514	3.300867932704348e-11	8.942514505339238
ENSG00000171428	3.4075898038657566e-11	7.812731287995422
ENSG00000101444	3.4075898038657805e-11	8.89219969334297
ENSG00000268061	3.4075898038657805e-11	7.562711509762301
ENSG00000185133	3.4075898038657805e-11	6.640714834882607
ENSG00000174485	3.4075898038657805e-11	8.836285516504907
ENSG00000146677	3.4075898038657805e-11	7.8830832759061655
ENSG00000144847	3.517690373526198e-11	8.519100328601837
ENSG00000117090	3.517690373526198e-11	8.89373401753436
ENSG00000109466	3.6312742432781344e-11	8.526725023570359
ENSG00000123901	3.6312742432781344e-11	6.615986756336197
ENSG00000173406	3.6312742432781344e-11	6.087219613176969
ENSG00000103496	3.63127424327816e-11	8.637556984978858
ENSG00000177888	3.63127424327816e-11	8.672608026641125
ENSG00000004975	3.63127424327816e-11	8.734659500244746
ENSG00000189143	3.63127424327816e-11	5.620555716508211
ENSG00000187735	3.748449176672998e-11	8.873408814282326
ENSG00000136738	3.7484491766730516e-11	8.427629723769215
ENSG00000139631	3.7484491766730516e-11	8.7311323915181
ENSG00000164904	3.7484491766730516e-11	8.43228519949168
ENSG00000163625	3.869326192381422e-11	8.458668227929376
ENSG00000005108	3.869326192381422e-11	6.802093589272391
ENSG00000235313	3.994019660023735e-11	7.058266382159804
ENSG00000164032	3.994019660023735e-11	8.909994180135985
ENSG00000238061	3.994019660023764e-11	6.0457655800558925
ENSG00000005189	3.994019660023764e-11	7.580931911307713
ENSG00000117519	3.994019660023764e-11	8.06161288486332
ENSG00000167487	3.99401966002382e-11	8.17848840794571
ENSG00000105364	4.122647398744037e-11	8.685341080516107
ENSG00000175643	4.122647398744037e-11	7.57646938117204
ENSG00000154845	4.122647398744037e-11	8.780909271590605
ENSG00000198785	4.122647398744037e-11	6.782262521809792
ENSG00000065809	4.122647398744096e-11	8.88153889558314
ENSG00000101134	4.122647398744096e-11	4.112332684253702
ENSG00000101489	4.122647398744096e-11	5.196790677129207
ENSG00000124243	4.122647398744096e-11	8.391758300005506
ENSG00000181852	4.12264739874411e-11	8.759049744147184
ENSG00000272677	4.255330778604363e-11	6.1054415636124295
ENSG00000153162	4.255330778604363e-11	8.914059220786392
ENSG00000106211	4.2553307786044236e-11	8.869343773631922
ENSG00000138036	4.2553307786044236e-11	8.368902380294458
ENSG00000073060	4.2553307786044236e-11	8.75245398703776
ENSG00000007516	4.3921948248774435e-11	7.531304160025598
ENSG00000228925	4.3921948248774435e-11	6.555932658272977
ENSG00000198795	4.3921948248774435e-11	5.029554573088194
ENSG00000273145	4.3921948248774435e-11	6.359402303040849
ENSG00000160753	4.392194824877491e-11	8.546053834554764
ENSG00000132475	4.392194824877491e-11	8.938449464688832
ENSG00000068650	4.392194824877491e-11	8.687333865051363
ENSG00000271430	4.5333683253180605e-11	8.392499210527053
ENSG00000166401	4.533368325318093e-11	7.937260149955056
ENSG00000176928	4.533368325318093e-11	7.606971605764927
ENSG00000227431	4.533368325318093e-11	4.180251648034038
ENSG00000223393	4.5333683253181245e-11	3.2687383775293113
ENSG00000160282	4.678983940495755e-11	5.91997133626068
ENSG00000170581	4.678983940495755e-11	8.905929139485579
ENSG00000157404	4.678983940495755e-11	8.728522203479189
ENSG00000069275	4.678983940495755e-11	8.855614327489313
ENSG00000132589	4.678983940495755e-11	8.857148651680701
ENSG00000101974	4.678983940495755e-11	8.805299515493045
ENSG00000065970	4.678983940495755e-11	8.666550201455463
ENSG00000212802	4.678983940495755e-11	7.896260745254837
ENSG00000259768	4.678983940495755e-11	5.183415450059988
ENSG00000160752	4.678983940495755e-11	8.768176217715625
ENSG00000178162	4.8291783172734826e-11	6.235310140370816
ENSG00000100439	4.8291783172734826e-11	8.697333223869542
ENSG00000130433	4.8291783172734826e-11	5.893337662238204
ENSG00000082293	4.8291783172734826e-11	4.799511695706923
ENSG00000260475	4.8291783172734826e-11	5.817996570836149
ENSG00000170955	4.829178317273517e-11	4.035278754156332
ENSG00000137824	4.829178317273517e-11	8.859679368139718
ENSG00000078674	4.829178317273517e-11	8.861213692331107
ENSG00000155495	4.8291783172735685e-11	8.5961275452019
ENSG00000185483	4.984092205519555e-11	5.737234656004852
ENSG00000123975	4.984092205519555e-11	8.690940445357901
ENSG00000206549	4.984092205519555e-11	6.377801347394725
ENSG00000236305	4.984092205519555e-11	5.992526301509727
ENSG00000186918	4.984092205519555e-11	8.801234474842639
ENSG00000104936	4.9840922055195896e-11	8.486074617066295
ENSG00000008294	4.984092205519661e-11	8.861213692331107
ENSG00000100221	5.143870578141543e-11	8.814963920985246
ENSG00000232472	5.143870578141543e-11	8.310536958577272
ENSG00000162073	5.143870578141543e-11	7.259190341292121
ENSG00000147144	5.143870578141543e-11	8.513788991097595
ENSG00000123374	5.143870578141543e-11	8.500262523552772
ENSG00000177971	5.143870578141579e-11	8.784974312241012
ENSG00000186815	5.308662754534575e-11	8.853083611030295
ENSG00000267913	5.308662754534575e-11	5.16483159401784
ENSG00000270638	5.308662754534575e-11	4.518340355574859
ENSG00000184992	5.308662754534575e-11	8.647759322394819
ENSG00000236841	5.308662754534613e-11	3.6204236982354177
ENSG00000255183	5.478622527537421e-11	4.904469476544781
ENSG00000245059	5.478622527537421e-11	3.8004577669810047
ENSG00000132128	5.478622527537421e-11	8.802768799034027
ENSG00000181982	5.4786225275374795e-11	8.655351471771873
ENSG00000143811	5.4786225275374795e-11	8.839354164887686
ENSG00000164056	5.478622527537518e-11	8.000511329950864
ENSG00000161570	5.478622527537518e-11	8.38396317203067
ENSG00000101439	5.478622527537518e-11	8.89219969334297
ENSG00000008869	5.653908293994554e-11	8.853083611030295
ENSG00000272864	5.653908293994554e-11	3.5876283675162983
ENSG00000102882	5.653908293994554e-11	8.75245398703776
ENSG00000152409	5.653908293994554e-11	8.900329774643783
ENSG00000244061	5.653908293994554e-11	5.486020329882351
ENSG00000232573	5.653908293994554e-11	8.501876319324053
ENSG00000178951	5.834683189020615e-11	8.802768799034027
ENSG00000137806	5.834683189020615e-11	8.758053351879557
ENSG00000125319	5.834683189020698e-11	7.291173070098387
ENSG00000235269	5.834683189020698e-11	3.327587596319883
ENSG00000184007	5.834683189020739e-11	8.901864098835173
ENSG00000188878	6.021115224073035e-11	8.071413502293236
ENSG00000011451	6.021115224073078e-11	8.851549286838905
ENSG00000084234	6.021115224073078e-11	8.878470247200362
ENSG00000103544	6.213377428933316e-11	8.780909271590605
ENSG00000116062	6.213377428933316e-11	8.802768799034027
ENSG00000119608	6.213377428933316e-11	6.520702313737113
ENSG00000128641	6.411647997707605e-11	8.471145800058274
ENSG00000197816	6.411647997707627e-11	8.19223635480961
ENSG00000273008	6.411647997707627e-11	6.565368789517881
ENSG00000100678	6.411647997707719e-11	7.346200976309548
ENSG00000228649	6.616110438955416e-11	7.738399643700815
ENSG00000141232	6.616110438955416e-11	8.794638717733214
ENSG00000225806	6.616110438955439e-11	6.079921394122222
ENSG00000146094	6.616110438955439e-11	8.901864098835173
ENSG00000099814	6.826953730059149e-11	8.742789581545559
ENSG00000173295	6.826953730059149e-11	7.456640030372867
ENSG00000172901	6.826953730059149e-11	6.381745850522428
ENSG00000142409	6.826953730059221e-11	8.676214606947665
ENSG00000178761	6.826953730059221e-11	8.849018570379888
ENSG00000102100	7.044372475951518e-11	8.770706934174642
ENSG00000204104	7.044372475951518e-11	8.42315872592324
ENSG00000223547	7.044372475951593e-11	8.79716943419223
ENSG00000176108	7.044372475951593e-11	8.032931890490618
ENSG00000147533	7.044372475951593e-11	8.719933661834508
ENSG00000116584	7.044372475951643e-11	8.914059220786392
ENSG00000176393	7.044372475951643e-11	8.733125176053356
ENSG00000099821	7.044372475951643e-11	8.819028961635654
ENSG00000101353	7.268567072320125e-11	7.926849256781433
ENSG00000162139	7.268567072320125e-11	8.818491029711891
ENSG00000116668	7.268567072320254e-11	8.718399337643119
ENSG00000073605	7.268567072320254e-11	8.857148651680701
ENSG00000270006	7.499743873410374e-11	5.976807908270464
ENSG00000173064	7.499743873410374e-11	8.839354164887686
ENSG00000165661	7.499743873410454e-11	8.877473854932733
ENSG00000155974	7.499743873410454e-11	8.632495552060822
ENSG00000261251	7.499743873410454e-11	4.9264985794816045
ENSG00000150667	7.499743873410454e-11	6.884971631433839
ENSG00000143198	7.499743873410454e-11	8.844953529729482
ENSG00000105467	7.499743873410454e-11	5.209563409591981
ENSG00000223797	7.499743873410454e-11	7.546844716321601
ENSG00000214711	7.499743873410454e-11	6.20963965105523
ENSG00000181218	7.738115364553827e-11	5.927938291596795
ENSG00000203832	7.738115364553827e-11	8.157899255237293
ENSG00000008735	7.738115364553883e-11	6.493099449658252
ENSG00000044446	7.738115364553883e-11	8.71686501345173
ENSG00000261373	7.738115364553883e-11	8.322935059126277
ENSG00000270041	7.738115364553883e-11	6.487375144694157
ENSG00000156222	7.73811536455391e-11	3.575618113938105
ENSG00000049319	7.98390033954969e-11	5.288987566602113
ENSG00000147604	7.98390033954969e-11	8.938449464688832
ENSG00000178607	7.983900339549718e-11	8.934384424038425
ENSG00000082458	7.983900339549775e-11	8.542068265484252
ENSG00000257167	7.983900339549775e-11	7.1444483807102594
ENSG00000227946	8.237324083032733e-11	7.380880837425134
ENSG00000242715	8.237324083032761e-11	6.264638236739748
ENSG00000242299	8.237324083032761e-11	8.495739022558496
ENSG00000197565	8.237324083032761e-11	7.888276683552394
ENSG00000104131	8.498618557962595e-11	8.889668976883954
ENSG00000180881	8.498618557962746e-11	7.974821950519515
ENSG00000165548	8.768022598374435e-11	8.408556394530892
ENSG00000151117	8.768022598374435e-11	7.809119130529008
ENSG00000182196	8.768022598374435e-11	6.21906862168552
ENSG00000267480	8.768022598374435e-11	4.031369264306915
ENSG00000175215	8.76802259837456e-11	8.897799058184765
ENSG00000018699	9.04578210753341e-11	8.545312924033219
ENSG00000233791	9.04578210753341e-11	6.801402704763982
ENSG00000226957	9.045782107533507e-11	2.8978342066318743
ENSG00000237301	9.33215026164051e-11	5.192630774292944
ENSG00000172382	9.332150261640643e-11	6.7748466882963205
ENSG00000268041	9.332150261640643e-11	7.6085129639517275
ENSG00000196096	9.332150261640643e-11	4.367982741058035
ENSG00000184305	9.332150261640643e-11	8.080818188829836
ENSG00000122705	9.332150261640643e-11	8.837819840696298
ENSG00000248280	9.332150261640643e-11	6.639275341380199
ENSG00000251210	9.332150261640677e-11	2.179492711189624
ENSG00000135093	9.627387719239995e-11	8.371715546931153
ENSG00000102931	9.627387719239995e-11	8.713337904725083
ENSG00000162755	9.627387719239995e-11	7.824907909225348
ENSG00000122335	9.627387719239995e-11	8.085771841786027
ENSG00000260919	9.627387719239995e-11	4.079874295894777
ENSG00000272970	9.627387719239995e-11	4.375596659166343
ENSG00000260093	9.627387719239995e-11	3.5806041694190838
ENSG00000013725	9.627387719239995e-11	7.043098346795323
ENSG00000189362	9.627387719240064e-11	8.595372254283403
ENSG00000135473	9.931762836481695e-11	8.889668976883954
ENSG00000262001	9.931762836481835e-11	4.177963921727541
ENSG00000196659	9.931762836481872e-11	8.039121690404473
ENSG00000226337	9.931762836481872e-11	4.919818683265048
ENSG00000227986	9.931762836481872e-11	5.747909383084384
ENSG00000235609	9.931762836481872e-11	6.0072417938377844
ENSG00000198794	1.024555188840075e-10	8.922189302087205
ENSG00000271192	1.024555188840075e-10	5.558499816910839
ENSG00000168843	1.024555188840075e-10	6.3897756110289174
ENSG00000137877	1.05690392963713e-10	8.269807080493313
ENSG00000116198	1.0902517861908127e-10	8.771244866098403
ENSG00000155761	1.0902517861908127e-10	6.6094312331921765
ENSG00000240616	1.0902517861908282e-10	7.131360415952473
ENSG00000060237	1.0902517861908282e-10	8.89373401753436
ENSG00000175390	1.1246289006982058e-10	8.914059220786392
ENSG00000246528	1.1246289006982058e-10	8.03500414660577
ENSG00000104447	1.1246289006982058e-10	6.923762758603429
ENSG00000248780	1.1246289006982058e-10	2.7029750280777485
ENSG00000197599	1.1246289006982058e-10	7.018097955160413
ENSG00000101194	1.1246289006982058e-10	8.900329774643783
ENSG00000120802	1.1246289006982058e-10	8.858145043948328
ENSG00000154545	1.1246289006982058e-10	2.9516525370289273
ENSG00000117151	1.1246289006982058e-10	8.760584068338574
ENSG00000180209	1.1246289006982178e-10	5.0480680571781065
ENSG00000096092	1.1246289006982178e-10	8.598440902666182
ENSG00000105722	1.1246289006982178e-10	8.690940445357901
ENSG00000164236	1.1246289006982178e-10	5.1308337099627215
ENSG00000165795	1.1600663021027812e-10	8.49599450430458
ENSG00000227895	1.1600663021027812e-10	5.281317238659249
ENSG00000167900	1.1600663021027812e-10	8.340244117143827
ENSG00000104381	1.1600663021027812e-10	7.801887469194635
ENSG00000184939	1.1600663021027812e-10	8.469276522540909
ENSG00000235673	1.1600663021027812e-10	4.986093582334731
ENSG00000105523	1.1600663021027936e-10	4.20707449666696
ENSG00000230897	1.1965959314824234e-10	7.692243724331798
ENSG00000092841	1.1965959314824234e-10	8.909994180135985
ENSG00000252213	1.1965959314824234e-10	2.374829877279728
ENSG00000198053	1.196595931482432e-10	8.533117802082
ENSG00000248456	1.2342506681431127e-10	3.0361443757215345
ENSG00000184905	1.2342506681431127e-10	5.038114333707515
ENSG00000167797	1.2342506681431347e-10	8.855614327489313
ENSG00000089159	1.2342506681431347e-10	8.686875404707495
ENSG00000271553	1.2730643564375048e-10	7.095509402157549
ENSG00000238153	1.273064356437514e-10	4.61481887241421
ENSG00000145287	1.273064356437514e-10	8.832758407778263
ENSG00000107518	1.3130718333274086e-10	4.976154803922361
ENSG00000112029	1.3130718333274086e-10	8.40142270549771
ENSG00000143013	1.3130718333274086e-10	8.909994180135985
ENSG00000267381	1.3130718333274273e-10	4.116045545359671
ENSG00000068383	1.3130718333274273e-10	8.30858820948001
ENSG00000102241	1.3130718333274273e-10	8.843419205538092
ENSG00000261827	1.3130718333274273e-10	7.84085161922229
ENSG00000182518	1.3130718333274273e-10	8.022435948577225
ENSG00000165359	1.313071833327432e-10	8.843419205538092
ENSG00000134153	1.313071833327432e-10	8.901864098835173
ENSG00000213261	1.3543089567108855e-10	6.841942557640957
ENSG00000248866	1.3543089567108855e-10	7.7270304810109085
ENSG00000246705	1.3543089567108855e-10	8.7062042156919
ENSG00000100097	1.3543089567108855e-10	8.905929139485579
ENSG00000203666	1.3543089567108855e-10	8.390303447394013
ENSG00000250497	1.354308956710895e-10	2.815497247896446
ENSG00000155304	1.354308956710895e-10	8.916589937245408
ENSG00000242013	1.354308956710895e-10	7.325637571662602
ENSG00000131171	1.3968126345336109e-10	8.853083611030295
ENSG00000214389	1.3968126345336109e-10	8.19868163646955
ENSG00000103148	1.3968126345336109e-10	8.667546593723092
ENSG00000225697	1.3968126345336109e-10	8.76311478479759
ENSG00000147027	1.3968126345336109e-10	4.90516496498412
ENSG00000211460	1.3968126345336109e-10	8.82462832647745
ENSG00000176834	1.3968126345336109e-10	6.987176928446309
ENSG00000198951	1.3968126345336109e-10	8.733125176053356
ENSG00000099622	1.3968126345336158e-10	8.930319383388017
ENSG00000226856	1.3968126345336158e-10	5.36062708563953
ENSG00000168216	1.4406208547063788e-10	8.847484246188499
ENSG00000185668	1.4406208547063943e-10	3.285343680516167
ENSG00000140682	1.4406208547063943e-10	5.787436471453228
ENSG00000132185	1.4857727158497024e-10	8.918124261436798
ENSG00000267623	1.4857727158497024e-10	4.984599790835491
ENSG00000227611	1.4857727158497182e-10	3.7424494933581256
ENSG00000196683	1.5323084588879837e-10	8.914059220786392
ENSG00000127483	1.5323084588879837e-10	8.922189302087205
ENSG00000104998	1.5323084588879837e-10	8.783439988049624
ENSG00000072422	1.5323084588879837e-10	7.2997410035582835
ENSG00000237765	1.5323084588880057e-10	7.827569479103799
ENSG00000185519	1.5802694995158582e-10	2.6468134955948495
ENSG00000262165	1.5802694995158807e-10	3.2704058859289935
ENSG00000125818	1.5802694995158807e-10	8.831224083586873
ENSG00000005007	1.5802694995158807e-10	8.905929139485579
ENSG00000174132	1.5802694995158864e-10	8.877473854932733
ENSG00000141526	1.6296984615600888e-10	8.708197000227155
ENSG00000146828	1.6296984615600888e-10	8.807830231952062
ENSG00000225156	1.6296984615600945e-10	3.721565830872362
ENSG00000148156	1.6806392112606596e-10	4.221197464442174
ENSG00000203705	1.6806392112606596e-10	8.718399337643119
ENSG00000141560	1.6806392112606596e-10	8.734659500244746
ENSG00000249487	1.6806392112606596e-10	2.916182551169333
ENSG00000120306	1.6806392112606715e-10	8.661488768537428
ENSG00000143365	1.6806392112606715e-10	6.318345374979875
ENSG00000119912	1.6806392112606715e-10	8.851549286838905
ENSG00000227533	1.6806392112606715e-10	4.925328695799664
ENSG00000094914	1.7331368924961023e-10	8.79716943419223
ENSG00000116406	1.7331368924961023e-10	8.89373401753436
ENSG00000168081	1.7331368924961023e-10	8.733125176053356
ENSG00000176236	1.7872379629775646e-10	6.126016795044592
ENSG00000213262	1.7872379629775646e-10	8.079851568488433
ENSG00000108379	1.7872379629775646e-10	5.0850407713140005
ENSG00000198455	1.7872379629775646e-10	8.659416512422277
ENSG00000219565	1.842990231437923e-10	6.358228902629069
ENSG00000258451	1.842990231437923e-10	2.1893477719748176
ENSG00000008300	1.842990231437923e-10	8.805299515493045
ENSG00000108468	1.8429902314379427e-10	8.699070526658716
ENSG00000143553	1.8429902314379427e-10	8.668084525646853
ENSG00000145431	1.8429902314379427e-10	6.888749214819129
ENSG00000094841	1.8429902314379427e-10	8.382631826437066
ENSG00000141101	1.8429902314379427e-10	8.685341080516107
ENSG00000072849	1.900442895842031e-10	8.869343773631922
ENSG00000104695	1.9004428958420446e-10	8.757515419955796
ENSG00000100060	1.9004428958420446e-10	8.871874490090939
ENSG00000158793	1.9004428958420648e-10	8.711803580533696
ENSG00000100982	1.9596465826456142e-10	8.745858229928336
ENSG00000171222	1.9596465826456142e-10	8.802230867110266
ENSG00000272994	2.0206533871300892e-10	8.476489683153988
ENSG00000221949	2.0206533871300892e-10	6.835866114848821
ENSG00000140839	2.0206533871300892e-10	7.118038500726149
ENSG00000121101	2.0206533871301107e-10	7.953127278922532
ENSG00000145741	2.0206533871301107e-10	8.930319383388017
ENSG00000196372	2.0206533871301251e-10	7.292974336053002
ENSG00000165175	2.0835169148424992e-10	8.544113553167806
ENSG00000204311	2.0835169148424992e-10	8.029404781763972
ENSG00000126583	2.0835169148424992e-10	3.7893346541630546
ENSG00000099385	2.0835169148424992e-10	8.01948489452569
ENSG00000250462	2.0835169148424992e-10	8.257461483092607
ENSG00000153347	2.083516914842529e-10	5.532739865333565
ENSG00000198408	2.083516914842529e-10	8.900329774643783
ENSG00000109705	2.083516914842529e-10	6.48429553349889
ENSG00000228798	2.083516914842529e-10	4.583275848564938
ENSG00000229901	2.083516914842529e-10	1.6271590331482555
ENSG00000169242	2.083516914842529e-10	6.557355778209321
ENSG00000269425	2.0835169148425362e-10	4.24902292991604
ENSG00000234222	2.148292324169368e-10	6.790629889832787
ENSG00000166598	2.148292324169368e-10	8.942514505339238
ENSG00000198934	2.148292324169368e-10	8.084781026678273
ENSG00000177932	2.148292324169368e-10	5.988805935383556
ENSG00000135502	2.148292324169368e-10	6.030518664795446
ENSG00000089157	2.148292324169368e-10	8.942514505339238
ENSG00000129691	2.215036370074411e-10	8.62490340268377
ENSG00000172794	2.215036370074411e-10	7.976579210865515
ENSG00000226104	2.215036370074411e-10	2.8968585396907174
ENSG00000260361	2.215036370074411e-10	7.401749549760802
ENSG00000140263	2.215036370074411e-10	8.31917800337025
ENSG00000183049	2.2150363700744267e-10	8.853083611030295
ENSG00000134982	2.2838074490314884e-10	8.778378555131589
ENSG00000124209	2.2838074490314884e-10	8.731590851861966
ENSG00000134986	2.3546656451836273e-10	7.931948812450813
ENSG00000204272	2.3546656451836273e-10	8.616693849803063
ENSG00000197858	2.3546656451836273e-10	8.88153889558314
ENSG00000185008	2.3546656451836273e-10	3.1987557931815633
ENSG00000161914	2.354665645183644e-10	8.108457328490763
ENSG00000038532	2.354665645183644e-10	8.683806756324717
ENSG00000226360	2.354665645183644e-10	7.400537255333972
ENSG00000172053	2.354665645183644e-10	8.900329774643783
ENSG00000103707	2.427672777760951e-10	8.555259779703098
ENSG00000064490	2.427672777760951e-10	8.731590851861966
ENSG00000183150	2.427672777760977e-10	7.047814475684408
ENSG00000137040	2.427672777760977e-10	8.861213692331107
ENSG00000263063	2.427672777760977e-10	4.32337109761945
ENSG00000165124	2.5028924497904986e-10	5.317318164665986
ENSG00000270102	2.5028924497904986e-10	6.454589502949831
ENSG00000145700	2.5028924497904986e-10	7.5658980880030935
ENSG00000139160	2.5028924497904986e-10	7.791967581956349
ENSG00000228929	2.502892449790525e-10	7.153722220536165
ENSG00000235217	2.58039009813207e-10	6.994485641490952
ENSG00000173442	2.58039009813207e-10	8.918124261436798
ENSG00000100297	2.58039009813207e-10	8.83528912423728
ENSG00000135913	2.58039009813207e-10	8.438290521529044
ENSG00000242169	2.58039009813207e-10	3.7698324866714783
ENSG00000110697	2.5803900981320975e-10	8.756519027688167
ENSG00000232874	2.6602330448749313e-10	4.989277965434732
ENSG00000167978	2.6602330448749313e-10	8.934384424038425
ENSG00000179604	2.6602330448749313e-10	7.2185651544035805
ENSG00000069712	2.6602330448749504e-10	7.0655260666043285
ENSG00000143891	2.6602330448749504e-10	8.487071009333922
ENSG00000189376	2.6602330448749504e-10	6.930484839644115
ENSG00000116127	2.6602330448749504e-10	8.81243320452623
ENSG00000189157	2.6602330448749504e-10	6.1516362797828865
ENSG00000111726	2.6602330448749504e-10	8.548584551013782
ENSG00000125817	2.742490550131084e-10	8.744323905736948
ENSG00000238961	2.742490550131104e-10	4.468886313692764
ENSG00000112031	2.827233866262013e-10	8.50665530206441
ENSG00000175782	2.827233866262013e-10	8.563848321347779
ENSG00000118985	2.8272338662620334e-10	8.934384424038425
ENSG00000119943	2.8272338662620334e-10	8.464470571368956
ENSG00000258072	2.8272338662620634e-10	6.347605988961715
ENSG00000096093	2.9145362935762394e-10	8.664019484996446
ENSG00000143156	2.9145362935762394e-10	7.926546849046925
ENSG00000122406	2.91453629357626e-10	8.934384424038425
ENSG00000231533	3.0044732375364365e-10	4.343315584612251
ENSG00000073584	3.0044732375364365e-10	8.712799972801323
ENSG00000143368	3.0044732375364365e-10	8.776844230940199
ENSG00000222808	3.0044732375364365e-10	5.941595312071521
ENSG00000176919	3.0044732375364365e-10	6.433951641856971
ENSG00000196576	3.0044732375364365e-10	8.871874490090939
ENSG00000072858	3.0044732375364365e-10	8.794100785809453
ENSG00000141985	3.0044732375364474e-10	8.81243320452623
ENSG00000134508	3.0044732375364474e-10	8.45733688233577
ENSG00000185386	3.0971222675155215e-10	8.640087701437874
ENSG00000114013	3.0971222675155215e-10	8.651824363045227
ENSG00000261270	3.0971222675155215e-10	8.548126090669914
ENSG00000163817	3.0971222675155324e-10	5.205199484953016
ENSG00000149926	3.0971222675155324e-10	5.099433668362318
ENSG00000243056	3.0971222675155324e-10	5.625513974753112
ENSG00000143621	3.0971222675155324e-10	8.901864098835173
ENSG00000166908	3.0971222675155324e-10	8.745320298004575
ENSG00000136878	3.0971222675155324e-10	8.820563285827042
ENSG00000121068	3.192563177142364e-10	4.376396801128872
ENSG00000226779	3.192563177142364e-10	4.214447607169492
ENSG00000006788	3.192563177142364e-10	3.480887277124292
ENSG00000010810	3.192563177142398e-10	8.374166791810277
ENSG00000177084	3.290878046278562e-10	8.77530990674881
ENSG00000153774	3.290878046278562e-10	8.355913844673394
ENSG00000245330	3.290878046278562e-10	5.817726165787169
ENSG00000188613	3.290878046278562e-10	8.144807170155168
ENSG00000249258	3.290878046278562e-10	2.6804968528375674
ENSG00000213621	3.290878046278597e-10	5.225941508809836
ENSG00000128928	3.2908780462786203e-10	8.877473854932733
ENSG00000043039	3.2908780462786203e-10	6.717452177635377
ENSG00000178209	3.3921513046689363e-10	8.914059220786392
ENSG00000121900	3.3921513046689363e-10	6.310211526630599
ENSG00000265452	3.3921513046689363e-10	5.245107524852509
ENSG00000131373	3.3921513046689363e-10	8.629964835601804
ENSG00000117525	3.3921513046689725e-10	7.152243508685095
ENSG00000065613	3.3921513046689725e-10	8.780909271590605
ENSG00000147234	3.3921513046689725e-10	6.896384374907371
ENSG00000164754	3.496469797309356e-10	8.83528912423728
ENSG00000116251	3.496469797309356e-10	8.918124261436798
ENSG00000188227	3.603922851576697e-10	5.375313368417641
ENSG00000143590	3.603922851576697e-10	5.827492488809542
ENSG00000130939	3.714602346166901e-10	8.81243320452623
ENSG00000147799	3.714602346166901e-10	7.570790544750351
ENSG00000259901	3.714602346166901e-10	6.654616306833498
ENSG00000180773	3.714602346166927e-10	8.59031082136537
ENSG00000250659	3.714602346166927e-10	7.136671753456717
ENSG00000204673	3.828602781887904e-10	8.775847838672572
ENSG00000248540	3.828602781887904e-10	5.362122194644809
ENSG00000172965	3.828602781887904e-10	8.595169275685619
ENSG00000105997	3.828602781887918e-10	5.4393992911898135
ENSG00000231711	3.8286027818879723e-10	7.419224159655932
ENSG00000116691	3.946021354355964e-10	8.653358687236615
ENSG00000248564	3.946021354355964e-10	3.0808239873239778
ENSG00000130985	3.946021354355964e-10	8.905929139485579
ENSG00000181690	3.946021354355964e-10	8.018613466111484
ENSG00000257526	3.946021354355964e-10	3.5278243446716075
ENSG00000134709	3.946021354355964e-10	8.797169434192233
ENSG00000205085	3.946021354355978e-10	7.923936661008016
ENSG00000148450	3.946021354355978e-10	8.425557467654066
ENSG00000146276	3.946021354355978e-10	5.774455329546466
ENSG00000169330	3.9460213543560345e-10	8.51026188237095
ENSG00000272426	4.066958028644579e-10	5.324659575735203
ENSG00000031823	4.066958028644579e-10	8.779374947399216
ENSG00000253483	4.0669580286446226e-10	5.537571708828057
ENSG00000267768	4.0669580286446226e-10	2.9114915366562846
ENSG00000115539	4.0669580286446226e-10	8.558786888429744
ENSG00000124486	4.0669580286446226e-10	8.849018570379888
ENSG00000161243	4.0669580286446515e-10	4.451424754454742
ENSG00000109475	4.191515615936752e-10	8.942514505339238
ENSG00000111786	4.191515615936752e-10	8.885603936233545
ENSG00000185662	4.191515615936752e-10	5.3913911165174895
ENSG00000162191	4.191515615936797e-10	8.845949921997109
ENSG00000068878	4.191515615936797e-10	8.865278732981514
ENSG00000130669	4.319799852232401e-10	8.43655321873987
ENSG00000213315	4.319799852232401e-10	6.482853919549993
ENSG00000136379	4.319799852232401e-10	8.283818976813599
ENSG00000255020	4.3197998522324775e-10	3.72520995364015
ENSG00000174446	4.3197998522324775e-10	8.685341080516107
ENSG00000243710	4.451919479164364e-10	5.146875781293199
ENSG00000012048	4.451919479164364e-10	8.530331603876899
ENSG00000188868	4.451919479164364e-10	7.151854399854334
ENSG00000170962	4.451919479164427e-10	7.589558260602558
ENSG00000198625	4.451919479164427e-10	8.901864098835173
ENSG00000003056	4.5879863269772017e-10	8.861213692331107
ENSG00000188107	4.5879863269772017e-10	8.438828453452805
ENSG00000156802	4.5879863269772017e-10	8.683806756324715
ENSG00000050393	4.5879863269772017e-10	8.831224083586873
ENSG00000141447	4.5879863269772017e-10	8.217236991340938
ENSG00000125755	4.728115399724763e-10	8.909994180135985
ENSG00000230646	4.728115399724763e-10	3.1863409635533646
ENSG00000227627	4.728115399724797e-10	3.9448741524761153
ENSG00000125869	4.72811539972483e-10	8.830686151663112
ENSG00000151640	4.72811539972483e-10	5.445647815162078
ENSG00000094916	4.872424962744294e-10	8.809364556143452
ENSG00000135248	4.872424962744328e-10	5.4169984883609965
ENSG00000162543	4.872424962744328e-10	5.3700450885759885
ENSG00000203863	4.872424962744328e-10	3.4381593579916734
ENSG00000257488	4.872424962744328e-10	5.006088694098772
ENSG00000149124	5.021036632464826e-10	3.2920883468186353
ENSG00000139719	5.021036632464826e-10	8.264542668977493
ENSG00000158321	5.021036632464861e-10	6.1492619333271
ENSG00000141367	5.021036632464861e-10	8.901864098835173
ENSG00000118960	5.021036632464861e-10	8.520129266460938
ENSG00000250132	5.021036632464861e-10	6.865521105793854
ENSG00000173698	5.021036632464915e-10	4.192716631160441
ENSG00000205791	5.174075468610877e-10	6.433351063597478
ENSG00000125520	5.174075468610914e-10	8.76104252868244
ENSG00000232453	5.174075468610914e-10	6.532604350233062
ENSG00000131470	5.174075468610914e-10	7.754805825900808
ENSG00000221817	5.174075468610914e-10	8.43269115668725
ENSG00000073111	5.331670068862629e-10	8.688409728898884
ENSG00000117697	5.331670068862667e-10	8.664019484996446
ENSG00000205659	5.331670068862667e-10	8.665015877264075
ENSG00000117020	5.493952666035636e-10	8.090229916070584
ENSG00000164556	5.493952666035695e-10	7.404397860551059
ENSG00000085719	5.493952666035735e-10	8.89373401753436
ENSG00000170043	5.661059227845815e-10	8.711803580533696
ENSG00000166747	5.661059227845815e-10	8.857148651680701
ENSG00000101558	5.661059227845876e-10	8.88153889558314
ENSG00000174013	5.661059227845876e-10	8.707200607959528
ENSG00000267687	5.661059227845916e-10	2.892030462068202
ENSG00000145808	5.661059227845916e-10	4.404677003608701
ENSG00000140464	5.661059227845916e-10	8.843419205538092
ENSG00000132781	5.833129559324145e-10	8.511999185160123
ENSG00000145476	5.833129559324145e-10	8.680279647598072
ENSG00000179588	5.833129559324145e-10	8.247409621126128
ENSG00000117625	5.833129559324145e-10	8.810360948411079
ENSG00000111530	5.833129559324186e-10	8.853083611030295
ENSG00000055813	5.833129559324228e-10	4.913068688441875
ENSG00000120709	5.833129559324228e-10	8.857148651680701
ENSG00000242712	5.833129559324228e-10	5.21408627018499
ENSG00000139318	6.010307407950808e-10	8.918124261436798
ENSG00000247934	6.010307407950851e-10	6.211960130384387
ENSG00000188559	6.010307407950851e-10	8.607567376234622
ENSG00000101746	6.010307407950851e-10	7.8454140978349525
ENSG00000140876	6.192740571577697e-10	5.91906658997846
ENSG00000100092	6.192740571577697e-10	8.389968494068034
ENSG00000231119	6.192740571577697e-10	6.3838548581972745
ENSG00000148411	6.192740571577697e-10	7.959275730007838
ENSG00000267185	6.192740571577742e-10	5.347646830907529
ENSG00000183283	6.192740571577742e-10	8.918124261436798
ENSG00000078814	6.38058100921045e-10	7.930073957773572
ENSG00000249198	6.38058100921045e-10	2.1775694929468172
ENSG00000119446	6.380581009210473e-10	8.786508636432401
ENSG00000255910	6.380581009210473e-10	3.4340960592632648
ENSG00000271452	6.380581009210564e-10	4.454618547115378
ENSG00000196081	6.573984954723318e-10	6.584627226835056
ENSG00000227802	6.573984954723318e-10	2.541973726102756
ENSG00000111581	6.573984954723318e-10	8.734659500244746
ENSG00000106571	6.573984954723318e-10	7.26873616072141
ENSG00000148090	6.573984954723318e-10	8.724995094752542
ENSG00000118495	6.573984954723318e-10	8.330829616237832
ENSG00000139624	6.573984954723364e-10	8.655351471771873
ENSG00000141429	6.573984954723364e-10	8.863744408790124
ENSG00000198815	6.773113033581975e-10	8.857148651680701
ENSG00000242083	6.773113033581975e-10	5.330357656761157
ENSG00000168032	6.773113033581975e-10	5.267884955126383
ENSG00000156170	6.773113033582022e-10	8.630961227869435
ENSG00000124635	6.773113033582022e-10	8.58724217298259
ENSG00000109501	6.773113033582022e-10	8.885603936233545
ENSG00000181192	6.978130382650476e-10	8.810898880334841
ENSG00000228300	6.97813038265055e-10	8.83375480004589
ENSG00000178718	6.97813038265055e-10	8.79870375838362
ENSG00000198612	6.97813038265055e-10	8.772779190289793
ENSG00000141524	6.9781303826506e-10	8.78597070450864
ENSG00000130165	7.189206773161487e-10	8.80023808257501
ENSG00000234891	7.189206773161487e-10	2.26466392680405
ENSG00000101977	7.189206773161487e-10	6.357352280943122
ENSG00000200959	7.189206773161487e-10	3.8158236018740395
ENSG00000248503	7.189206773161513e-10	5.919000169157548
ENSG00000215386	7.189206773161513e-10	6.9096464377249935
ENSG00000241061	7.40651673692963e-10	6.36869831493272
ENSG00000160051	7.40651673692963e-10	7.6892712790085405
ENSG00000115204	7.406516736929709e-10	8.702139175041493
ENSG00000137802	7.406516736929709e-10	8.734659500244746
ENSG00000260300	7.406516736929709e-10	4.127612674180656
ENSG00000077420	7.406516736929762e-10	8.70466989150051
ENSG00000138326	7.406516736929762e-10	8.938449464688832
ENSG00000089041	7.630239695892159e-10	8.682272432133328
ENSG00000255527	7.630239695892186e-10	4.156459329928891
ENSG00000168781	7.630239695892186e-10	8.594375862015776
ENSG00000223725	7.63023969589224e-10	5.3667334455685385
ENSG00000162814	7.63023969589224e-10	4.442675919010167
ENSG00000184575	7.63023969589224e-10	8.89373401753436
ENSG00000070610	7.63023969589224e-10	8.905929139485579
ENSG00000164039	7.63023969589224e-10	8.064017320639202
ENSG00000233871	7.860560095058173e-10	1.5066787907731727
ENSG00000002834	7.860560095058173e-10	8.877473854932733
ENSG00000174886	7.860560095058173e-10	8.37217400727502
ENSG00000089248	7.860560095058228e-10	8.918124261436798
ENSG00000131778	7.860560095058228e-10	8.749385338654982
ENSG00000243181	7.860560095058228e-10	4.582468548604232
ENSG00000257433	7.860560095058228e-10	6.953270766617892
ENSG00000204666	7.860560095058228e-10	5.056267062263071
ENSG00000107614	7.860560095058228e-10	8.307388838614598
ENSG00000139998	7.860560095058228e-10	7.674725798150454
ENSG00000234776	7.860560095058257e-10	4.74047445199916
ENSG00000272094	8.097667538956951e-10	5.977558315444661
ENSG00000173578	8.097667538956951e-10	8.62336907849238
ENSG00000125650	8.09766753895698e-10	7.540701506869393
ENSG00000086967	8.09766753895698e-10	5.3795394066325475
ENSG00000171496	8.09766753895698e-10	3.698122023260326
ENSG00000270504	8.09766753895698e-10	4.575967653276248
ENSG00000238063	8.341756931670877e-10	5.246520129433672
ENSG00000231459	8.341756931670906e-10	2.922356138711777
ENSG00000025039	8.341756931670906e-10	8.889668976883954
ENSG00000272009	8.593028620545597e-10	7.139482146428165
ENSG00000164989	8.593028620545597e-10	7.218915138754464
ENSG00000078246	8.593028620545597e-10	8.305854514423208
ENSG00000263753	8.593028620545719e-10	8.776844230940199
ENSG00000173960	8.851688543669544e-10	8.710269256342306
ENSG00000163346	8.851688543669544e-10	8.90439481529419
ENSG00000163749	8.851688543669607e-10	4.819248862973123
ENSG00000154928	8.851688543669607e-10	8.315650894643603
ENSG00000245556	8.851688543669607e-10	8.376776979849188
ENSG00000259420	8.851688543669607e-10	3.635313195352985
ENSG00000263874	8.851688543669607e-10	7.148700702731786
ENSG00000168071	8.851688543669607e-10	8.89373401753436
ENSG00000042781	8.851688543669701e-10	7.666868242481481
ENSG00000197385	9.117948381219081e-10	8.424023143462676
ENSG00000205710	9.117948381219081e-10	7.80431875651693
ENSG00000090487	9.117948381219081e-10	8.839354164887686
ENSG00000171159	9.117948381219146e-10	8.764649108988978
ENSG00000105808	9.117948381219146e-10	7.0922618530581545
ENSG00000196208	9.392025710764969e-10	7.51438948230129
ENSG00000160766	9.392025710765068e-10	8.036335492199374
ENSG00000091651	9.392025710765068e-10	7.883824186427711
ENSG00000228057	9.392025710765068e-10	6.023484937046245
ENSG00000131697	9.392025710765136e-10	8.540789423038946
ENSG00000241978	9.392025710765136e-10	6.27487287623178
ENSG00000196924	9.674144166643534e-10	8.875939530741345
ENSG00000272795	9.674144166643534e-10	3.478089994463652
ENSG00000227134	9.674144166643534e-10	1.7702544423972966
ENSG00000125910	9.674144166643534e-10	8.668005054066958
ENSG00000174780	9.674144166643534e-10	8.901864098835173
ENSG00000186272	9.674144166643672e-10	8.25487826348529
ENSG00000171502	9.674144166643672e-10	8.726529418943931
ENSG00000135686	9.674144166643672e-10	8.711265648609933
ENSG00000173451	9.674144166643705e-10	8.436094758396004
ENSG00000163682	9.674144166643705e-10	8.934384424038425
ENSG00000116761	9.964533603490682e-10	8.409376776632334
ENSG00000013016	9.964533603490753e-10	8.670077310182107
ENSG00000085999	9.964533603490753e-10	7.741332197031057
ENSG00000267089	9.964533603490753e-10	2.8035649464998618
ENSG00000250567	9.964533603490825e-10	2.079452309455066
ENSG00000265692	9.964533603490825e-10	5.868639727576976
ENSG00000237292	9.964533603490825e-10	4.166143984282177
ENSG00000214050	9.964533603490825e-10	8.394906419968178
ENSG00000067992	9.964533603490825e-10	8.086059869123579
ENSG00000254456	1.0263430264046998e-09	2.465878733384457
ENSG00000165271	1.0263430264046998e-09	8.873408814282326
ENSG00000042980	1.0263430264046998e-09	8.77530990674881
ENSG00000105220	1.0263430264046998e-09	8.89373401753436
ENSG00000117691	1.0263430264046998e-09	8.83528912423728
ENSG00000025796	1.026343026404707e-09	8.922189302087205
ENSG00000176014	1.0263430264047143e-09	7.084372222478515
ENSG00000162998	1.0263430264047143e-09	8.884069612042156
ENSG00000257058	1.0263430264047143e-09	5.880950670097936
ENSG00000163453	1.0571076951340108e-09	6.535539560343374
ENSG00000006453	1.0571076951340296e-09	6.339405229452214
ENSG00000186260	1.0571076951340296e-09	8.566916969730558
ENSG00000125885	1.0887723205354e-09	8.660412904689908
ENSG00000071082	1.0887723205354e-09	8.930319383388017
ENSG00000134375	1.0887723205354e-09	8.859679368139718
[truncated: 4,134 more rows]
