# Supplementary material for: Machine learning predicts treatment sensitivity in multiple myeloma based on molecular and clinical information coupled with drug response
Source: PLoS One. 2021 Jul 28;16(7):e0254596. doi: 10.1371/journal.pone.0254596 (PMC8318243; doi:10.1371/journal.pone.0254596)
Supplement: S1 File — (ZIP) [file pone.0254596.s004.zip › Supplementary Material 1/20q13/selected_genes_experiment_1.csv]

gene	pvalue	entropy
ENSG00000075426	2.4305651422008273e-07	8.800696542918878
ENSG00000116016	6.761890329152185e-07	8.684344688248478
ENSG00000234981	1.7927664834592376e-06	3.8795002557761356
ENSG00000259883	2.8765421208960586e-06	6.053398153080592
ENSG00000197114	4.121243834958892e-06	8.41842377862088
ENSG00000228218	5.5404330945100675e-06	6.480020288137544
ENSG00000272791	6.372624202452075e-06	6.124505466120052
ENSG00000101084	7.258877501468339e-06	8.282257684190615
ENSG00000256167	7.693519635746976e-06	5.737833996958383
ENSG00000124216	8.373969931400507e-06	7.490598476707987
ENSG00000255717	1.0637842566796342e-05	8.897799058184765
ENSG00000268564	1.726980089706244e-05	5.274516707254042
ENSG00000242814	1.8744684030103686e-05	5.237251644559707
ENSG00000101444	1.907018599650667e-05	8.889668976883954
ENSG00000196666	1.9152402529368133e-05	4.164267394680053
ENSG00000080189	1.9822453119110485e-05	8.847484246188499
