# Supplementary material for: Machine learning predicts treatment sensitivity in multiple myeloma based on molecular and clinical information coupled with drug response
Source: PLoS One. 2021 Jul 28;16(7):e0254596. doi: 10.1371/journal.pone.0254596 (PMC8318243; doi:10.1371/journal.pone.0254596)
Supplement: S2 File — (ZIP) [file pone.0254596.s005.zip]

Archive with 21 entries (21 files):
- Supplementary Material 2/metrics.csv
- Supplementary Material 2/clinical_000_010.csv
- Supplementary Material 2/clinical_001_010.csv
- Supplementary Material 2/clinical_009_010.csv
- Supplementary Material 2/clinical_004_010.csv
- Supplementary Material 2/gene_008_010.csv
- Supplementary Material 2/clinical_002_010.csv
- Supplementary Material 2/clinical_007_010.csv
- Supplementary Material 2/gene_007_010.csv
- Supplementary Material 2/gene_001_010.csv
- Supplementary Material 2/clinical_006_010.csv
- Supplementary Material 2/gene_000_010.csv
- Supplementary Material 2/clinical_005_010.csv
- Supplementary Material 2/gene_003_010.csv
- Supplementary Material 2/gene_006_010.csv
- Supplementary Material 2/clinical_003_010.csv
- Supplementary Material 2/gene_005_010.csv
- Supplementary Material 2/clinical_008_010.csv
- Supplementary Material 2/gene_009_010.csv
- Supplementary Material 2/gene_002_010.csv
- Supplementary Material 2/gene_004_010.csv
