# Supplementary material for: Machine learning predicts treatment sensitivity in multiple myeloma based on molecular and clinical information coupled with drug response
Source: PLoS One. 2021 Jul 28;16(7):e0254596. doi: 10.1371/journal.pone.0254596 (PMC8318243; doi:10.1371/journal.pone.0254596)
Supplement: S2 File — (ZIP) [file pone.0254596.s005.zip › Supplementary Material 2/metrics.csv]

experiment	train_auc	valid_auc	train_loss	valid_loss	execution_time	threshold	accuracy	precision	sensitivity	specificity
0	0.7124557260920897	0.7043610547667343	0.7721272727941657	0.6390633036859545	136.54931259155273	0.4826807843514063	0.7066666666666667	0.35294117647058826	0.35294117647058826	0.8103448275862069
1	0.7430629244482172	0.7469990766389658	0.5025507873600087	0.5030889682944647	226.63683152198792	0.2	0.618421052631579	0.38095238095238093	0.8421052631578947	0.543859649122807
2	0.7970142720713074	0.6325023084025854	0.4411841687894657	0.6267644694821031	200.0916166305542	0.2947882325146187	0.5789473684210527	0.30303030303030304	0.5263157894736842	0.5964912280701754
3	0.7433752843860549	0.7271825396825397	0.5205518538226411	0.5508968896291131	152.53634905815125	0.4520927164153611	0.7297297297297297	0.4583333333333333	0.6111111111111112	0.7678571428571429
4	0.809433813686117	0.594949494949495	0.4702491992666484	0.6099369965180569	126.55676865577698	0.33	0.5616438356164384	0.29411764705882354	0.5555555555555556	0.5636363636363636
5	0.6906326605121786	0.6973262032085561	1.9773418321120444	2.4738169177542395	253.84047532081604	0.35000000000000003	0.6944444444444444	0.391304347826087	0.5294117647058824	0.7454545454545455
6	0.7783993115318415	0.7336898395721925	0.5253252226384793	0.5363575022928049	125.23013067245483	0.44128130210712285	0.6944444444444444	0.4	0.5882352941176471	0.7272727272727273
7	0.712611119675248	0.675925925925926	0.730144451572614	1.2392410960749891	237.73761320114136	0.31	0.5652173913043478	0.32558139534883723	0.9333333333333333	0.46296296296296297
8	0.7724735184655024	0.6742919389978215	0.5086875448597195	0.6033793823494282	128.44693088531494	0.39112247982805465	0.6901408450704225	0.4	0.5882352941176471	0.7222222222222222
9	0.7533658797055571	0.679945054945055	0.5775174181464102	0.6403954338343376	402.86618518829346	0.38081712499089576	0.6212121212121212	0.3103448275862069	0.6428571428571429	0.6153846153846154
