# Supplementary material for: Machine learning predicts treatment sensitivity in multiple myeloma based on molecular and clinical information coupled with drug response
Source: PLoS One. 2021 Jul 28;16(7):e0254596. doi: 10.1371/journal.pone.0254596 (PMC8318243; doi:10.1371/journal.pone.0254596)
Supplement: S2 File — (ZIP) [file pone.0254596.s005.zip › Supplementary Material 2/clinical_000_010.csv]

clinical_marker	pvalue	entropy
first_line_transplant	1.1855679637734804e-05	0.9990938465144344
beta_2_microglobulin	0.0019592874433507703	7.7713678476028125
hemoglobin	0.005033151130114098	6.611863626134025
ldh	0.01112516781014901	7.5536476617630885
age	0.012067158040064176	5.38362999214744
bun	0.0290752070508404	5.220637141737132
