# Supplementary material for: Machine learning predicts treatment sensitivity in multiple myeloma based on molecular and clinical information coupled with drug response
Source: PLoS One. 2021 Jul 28;16(7):e0254596. doi: 10.1371/journal.pone.0254596 (PMC8318243; doi:10.1371/journal.pone.0254596)
Supplement: S2 File — (ZIP) [file pone.0254596.s005.zip › Supplementary Material 2/clinical_001_010.csv]

clinical_marker	pvalue	entropy
first_line_transplant	1.6584753118816092e-05	0.997772472089982
beta_2_microglobulin	0.0009814939574189472	7.767457492431705
age	0.010390399428857076	5.393645195212452
bun	0.015027599454515095	5.247939609045614
hemoglobin	0.016742889706611565	6.588061257421442
ldh	0.01710628239139975	7.574490078221448
