# Supplementary material for: Machine learning predicts treatment sensitivity in multiple myeloma based on molecular and clinical information coupled with drug response
Source: PLoS One. 2021 Jul 28;16(7):e0254596. doi: 10.1371/journal.pone.0254596 (PMC8318243; doi:10.1371/journal.pone.0254596)
Supplement: S2 File — (ZIP) [file pone.0254596.s005.zip › Supplementary Material 2/clinical_009_010.csv]

clinical_marker	pvalue	entropy
first_line_transplant	4.0599143308095956e-05	0.9993334700966185
beta_2_microglobulin	0.0008752152189157146	7.758653419101092
ldh	0.004731489085579727	7.58963270788163
hemoglobin	0.007227983899809635	6.575319015667854
bun	0.00814276350908564	5.230820929436672
age	0.027175958823960632	5.378359765488145
percent_aneuploid	0.028433782056164834	5.514178113636328
