# Supplementary material for: Machine learning predicts treatment sensitivity in multiple myeloma based on molecular and clinical information coupled with drug response
Source: PLoS One. 2021 Jul 28;16(7):e0254596. doi: 10.1371/journal.pone.0254596 (PMC8318243; doi:10.1371/journal.pone.0254596)
Supplement: S2 File — (ZIP) [file pone.0254596.s005.zip › Supplementary Material 2/clinical_004_010.csv]

clinical_marker	pvalue	entropy
first_line_transplant	6.349611169395735e-05	0.9987588202804709
beta_2_microglobulin	0.000105091486155977	7.767913936241426
ldh	0.0034656748989027237	7.5561951436358274
age	0.009363244688350557	5.3972824254857
bun	0.014651150118607145	5.190649872668195
hemoglobin	0.037861681843028114	6.602364531480722
percent_aneuploid	0.038603516775524	5.506350208237249
