# Supplementary material for: Machine learning predicts treatment sensitivity in multiple myeloma based on molecular and clinical information coupled with drug response
Source: PLoS One. 2021 Jul 28;16(7):e0254596. doi: 10.1371/journal.pone.0254596 (PMC8318243; doi:10.1371/journal.pone.0254596)
Supplement: S2 File — (ZIP) [file pone.0254596.s005.zip › Supplementary Material 2/gene_008_010.csv]

gene	pvalue	entropy
ENSG00000165698	4.086195303555856e-05	7.516878045836165
ENSG00000204086	4.801845046197524e-05	4.347536105636976
ENSG00000102001	5.823159471731739e-05	7.50300309204197
ENSG00000112561	8.081775647544947e-05	9.092449154717226
ENSG00000272922	8.28143028891972e-05	2.0538005782787856
ENSG00000243156	0.00011501533724594431	9.065136439612141
ENSG00000189167	0.00012249777132031204	5.0908550626034925
ENSG00000168918	0.00015324800709234964	9.199301279542366
ENSG00000156535	0.0002302841846185723	7.124087195578568
ENSG00000203778	0.00024829145106941125	7.869514198215101
ENSG00000144061	0.00029045502538463256	6.939113681952605
ENSG00000147202	0.0003437814267868596	8.607203959619543
ENSG00000182511	0.000359232062611343	8.164482622283884
ENSG00000255139	0.00037267846216197035	6.569639244171999
ENSG00000100647	0.0005050558165484946	9.20848964095125
ENSG00000150337	0.0005618970725643509	4.927173342776152
ENSG00000095587	0.0005750241161117798	7.887017251145158
ENSG00000153956	0.0005790180208461503	5.4506175229267155
ENSG00000087245	0.0005870840673586583	4.449847288573309
ENSG00000175348	0.0006119195147413578	9.169424135584746
ENSG00000257698	0.0006254212263939434	8.322111306596408
ENSG00000170961	0.0006297426528706619	2.707593619886126
ENSG00000184990	0.0006480518522938898	9.232241210636282
