# Supplementary material for: Machine learning predicts treatment sensitivity in multiple myeloma based on molecular and clinical information coupled with drug response
Source: PLoS One. 2021 Jul 28;16(7):e0254596. doi: 10.1371/journal.pone.0254596 (PMC8318243; doi:10.1371/journal.pone.0254596)
Supplement: S2 File — (ZIP) [file pone.0254596.s005.zip › Supplementary Material 2/clinical_002_010.csv]

clinical_marker	pvalue	entropy
first_line_transplant	2.3968603934056437e-06	0.9998282045051683
beta_2_microglobulin	0.0005544800915921888	7.776904687615689
hemoglobin	0.00222376722988636	6.582566376015875
ldh	0.006353296848005224	7.564562190485483
bun	0.016742889706611534	5.2006692048368715
