# Supplementary material for: Machine learning predicts treatment sensitivity in multiple myeloma based on molecular and clinical information coupled with drug response
Source: PLoS One. 2021 Jul 28;16(7):e0254596. doi: 10.1371/journal.pone.0254596 (PMC8318243; doi:10.1371/journal.pone.0254596)
Supplement: S2 File — (ZIP) [file pone.0254596.s005.zip › Supplementary Material 2/clinical_007_010.csv]

clinical_marker	pvalue	entropy
first_line_transplant	7.869531709303053e-05	0.9991103751619347
beta_2_microglobulin	0.00037758587235787897	7.798751550262162
hemoglobin	0.0009558675959680357	6.594542539480126
ldh	0.0016470793872221177	7.541851264219724
bun	0.008603527656467316	5.223763458836685
lgg	0.0397423783171186	8.846127064913835
percent_aneuploid	0.04187168414848736	5.512116135102064
percent_plama_cells_peripherical_blood	0.04974070311602177	2.872469810073766
