# Supplementary material for: Machine learning predicts treatment sensitivity in multiple myeloma based on molecular and clinical information coupled with drug response
Source: PLoS One. 2021 Jul 28;16(7):e0254596. doi: 10.1371/journal.pone.0254596 (PMC8318243; doi:10.1371/journal.pone.0254596)
Supplement: S2 File — (ZIP) [file pone.0254596.s005.zip › Supplementary Material 2/gene_007_010.csv]

gene	pvalue	entropy
ENSG00000163001	1.1535271373387844e-05	8.834478143807383
ENSG00000112561	1.6386076649032226e-05	9.077024741426648
ENSG00000204086	4.28076896328065e-05	4.37714902728384
ENSG00000272922	4.4586165522193306e-05	2.047496006773933
ENSG00000203778	4.8673614604110626e-05	7.893143118022952
ENSG00000144061	6.181628080161722e-05	6.981895123176211
ENSG00000168918	6.409090239287042e-05	9.18090123000269
ENSG00000102001	7.004109638689596e-05	7.549725096843391
ENSG00000211896	0.00011645020096245615	9.35229766131031
ENSG00000257698	0.000126141786328421	8.371231384489908
ENSG00000185621	0.00014750062852172748	8.853660218489551
ENSG00000257742	0.0001705741377032497	8.957728610911506
ENSG00000108176	0.0001720450916106299	8.604918420242853
ENSG00000143515	0.0001720450916106299	9.346190791081302
ENSG00000244479	0.0001722562054871284	8.06236541216291
ENSG00000144554	0.00018492914628571286	9.123634397935016
ENSG00000186976	0.00022326531892227482	6.920810121118501
ENSG00000121210	0.0002515586312578504	8.595481817881696
