# Supplementary material for: Machine learning predicts treatment sensitivity in multiple myeloma based on molecular and clinical information coupled with drug response
Source: PLoS One. 2021 Jul 28;16(7):e0254596. doi: 10.1371/journal.pone.0254596 (PMC8318243; doi:10.1371/journal.pone.0254596)
Supplement: S2 File — (ZIP) [file pone.0254596.s005.zip › Supplementary Material 2/gene_001_010.csv]

gene	pvalue	entropy
ENSG00000102001	4.4495214049905195e-05	7.5031569356826155
ENSG00000243156	5.6861243055650066e-05	9.060846935724944
ENSG00000112561	7.796150443324231e-05	9.078200504394445
ENSG00000165698	0.00011083657743115794	7.5240634987548765
ENSG00000257698	0.00014889688182848155	8.372120625858333
ENSG00000203778	0.00033479637744766947	7.874875380431671
ENSG00000144061	0.0003651311091832463	6.954937044152383
ENSG00000204086	0.0003686570336346259	4.309319935977719
ENSG00000153956	0.0004724112380047223	5.437473228595173
