# Supplementary material for: Machine learning predicts treatment sensitivity in multiple myeloma based on molecular and clinical information coupled with drug response
Source: PLoS One. 2021 Jul 28;16(7):e0254596. doi: 10.1371/journal.pone.0254596 (PMC8318243; doi:10.1371/journal.pone.0254596)
Supplement: S2 File — (ZIP) [file pone.0254596.s005.zip › Supplementary Material 2/clinical_006_010.csv]

clinical_marker	pvalue	entropy
first_line_transplant	1.6458991920305707e-05	0.9988526096097124
beta_2_microglobulin	0.0004593286042490287	7.748859113242224
hemoglobin	0.0025539883684047317	6.590835203948708
ldh	0.00877773059951308	7.576993645560069
age	0.01210524097191089	5.38347629961889
bun	0.01297371986585373	5.19558722785795
percent_aneuploid	0.017648014301990488	5.459604499443909
creatinine	0.044302690448100326	7.319608989494447
