# Supplementary material for: Machine learning predicts treatment sensitivity in multiple myeloma based on molecular and clinical information coupled with drug response
Source: PLoS One. 2021 Jul 28;16(7):e0254596. doi: 10.1371/journal.pone.0254596 (PMC8318243; doi:10.1371/journal.pone.0254596)
Supplement: S2 File — (ZIP) [file pone.0254596.s005.zip › Supplementary Material 2/gene_000_010.csv]

gene	pvalue	entropy
ENSG00000257698	2.4697718973435178e-05	8.384036538674957
ENSG00000163001	2.7026712301679644e-05	8.842918268899691
ENSG00000165698	4.742629092107195e-05	7.542220891688925
ENSG00000203778	4.812395449361761e-05	7.933363812649136
ENSG00000102001	0.00011190409839759087	7.547462978461088
ENSG00000272922	0.00015616745293513514	2.0928199304062574
ENSG00000144061	0.0001866153261213689	6.980318241879284
ENSG00000155755	0.00020525623684962015	8.581547207237273
ENSG00000174628	0.0002949770886242118	7.0174756604511135
ENSG00000123810	0.00031106463262899395	8.281655225926306
ENSG00000112561	0.0003367546645075953	9.091236474594716
ENSG00000095587	0.0003503372918438203	7.900858168869035
ENSG00000231533	0.0003549783898976048	4.450737885070401
ENSG00000243156	0.00041538333390783293	9.068154117135016
ENSG00000134900	0.00047298028889196625	9.238808797415698
ENSG00000204086	0.0004980567074006297	4.309411973745121
