# Supplementary material for: Machine learning predicts treatment sensitivity in multiple myeloma based on molecular and clinical information coupled with drug response
Source: PLoS One. 2021 Jul 28;16(7):e0254596. doi: 10.1371/journal.pone.0254596 (PMC8318243; doi:10.1371/journal.pone.0254596)
Supplement: S2 File — (ZIP) [file pone.0254596.s005.zip › Supplementary Material 2/clinical_005_010.csv]

clinical_marker	pvalue	entropy
first_line_transplant	0.00010858954537357958	0.9977997337532383
beta_2_microglobulin	0.0002649902212726782	7.733059865965808
ldh	0.0005918491112174617	7.554319763728399
hemoglobin	0.001774231843010996	6.564936191318597
bun	0.0351669018678374	5.208779280850336
creatinine	0.041051231374894415	7.336499369586273
wbc_x10_10_9_l	0.04111678984981517	6.7653758595677695
