# Supplementary material for: Machine learning predicts treatment sensitivity in multiple myeloma based on molecular and clinical information coupled with drug response
Source: PLoS One. 2021 Jul 28;16(7):e0254596. doi: 10.1371/journal.pone.0254596 (PMC8318243; doi:10.1371/journal.pone.0254596)
Supplement: S2 File — (ZIP) [file pone.0254596.s005.zip › Supplementary Material 2/gene_003_010.csv]

gene	pvalue	entropy
ENSG00000153956	5.670332118302592e-05	5.410370814985479
ENSG00000144554	0.00011396878044599894	9.101566004053021
ENSG00000132965	0.0002959578361682023	8.717356707312657
ENSG00000137628	0.0003403290219633548	8.148347342857553
ENSG00000243156	0.0004089725043847814	9.037551172553886
ENSG00000107249	0.00046194166034021724	8.49277043265548
ENSG00000248790	0.0005292961401389774	2.0782212742245343
ENSG00000257698	0.0005342659960271432	8.33869007272354
