# Supplementary material for: Machine learning predicts treatment sensitivity in multiple myeloma based on molecular and clinical information coupled with drug response
Source: PLoS One. 2021 Jul 28;16(7):e0254596. doi: 10.1371/journal.pone.0254596 (PMC8318243; doi:10.1371/journal.pone.0254596)
Supplement: S2 File — (ZIP) [file pone.0254596.s005.zip › Supplementary Material 2/gene_006_010.csv]

gene	pvalue	entropy
ENSG00000182511	0.00011137798301678092	8.215478021938353
ENSG00000211896	0.00012137561082768487	9.345660669568502
ENSG00000165698	0.0002066937356147848	7.573029963070908
ENSG00000231066	0.0002975056082038937	3.242379245910284
ENSG00000189167	0.00034100387766201114	5.090564172318744
ENSG00000231533	0.0003576384245502882	4.37467767136101
ENSG00000163001	0.00039509093792741034	8.830841637421123
ENSG00000204086	0.0004093395324605857	4.353888621802916
ENSG00000150907	0.0005055113941674212	9.155070696399036
ENSG00000120685	0.0005114328999544367	9.221803480148004
ENSG00000144554	0.0005114328999544367	9.133598303761001
ENSG00000153956	0.0005150170210112408	5.476305258280948
ENSG00000257698	0.0005234719496990779	8.343525088530411
