# Supplementary material for: Machine learning predicts treatment sensitivity in multiple myeloma based on molecular and clinical information coupled with drug response
Source: PLoS One. 2021 Jul 28;16(7):e0254596. doi: 10.1371/journal.pone.0254596 (PMC8318243; doi:10.1371/journal.pone.0254596)
Supplement: S2 File — (ZIP) [file pone.0254596.s005.zip › Supplementary Material 2/clinical_003_010.csv]

clinical_marker	pvalue	entropy
first_line_transplant	6.031999839166358e-05	0.9994467538999738
beta_2_microglobulin	0.0006079050258499695	7.79321542247554
hemoglobin	0.006296795069707045	6.6075695701277795
bun	0.01952060096799672	5.1947453932331005
percent_aneuploid	0.027879380122731254	5.554352638843056
ldh	0.02811489621591757	7.578809597995812
creatinine	0.03628248173590501	7.298522369831945
