# Supplementary material for: Machine learning predicts treatment sensitivity in multiple myeloma based on molecular and clinical information coupled with drug response
Source: PLoS One. 2021 Jul 28;16(7):e0254596. doi: 10.1371/journal.pone.0254596 (PMC8318243; doi:10.1371/journal.pone.0254596)
Supplement: S2 File — (ZIP) [file pone.0254596.s005.zip › Supplementary Material 2/gene_005_010.csv]

gene	pvalue	entropy
ENSG00000257698	9.53027801449733e-06	8.348502254938136
ENSG00000165698	2.191538914318006e-05	7.513226590629528
ENSG00000272922	4.7040074997459676e-05	2.050078949987418
ENSG00000102001	6.841484133713269e-05	7.530242301036545
ENSG00000144061	8.304428471578167e-05	6.960178019410597
