# Supplementary material for: Machine learning predicts treatment sensitivity in multiple myeloma based on molecular and clinical information coupled with drug response
Source: PLoS One. 2021 Jul 28;16(7):e0254596. doi: 10.1371/journal.pone.0254596 (PMC8318243; doi:10.1371/journal.pone.0254596)
Supplement: S2 File — (ZIP) [file pone.0254596.s005.zip › Supplementary Material 2/clinical_008_010.csv]

clinical_marker	pvalue	entropy
first_line_transplant	1.4070818064349993e-05	0.9981569756776892
beta_2_microglobulin	0.0002109218696762621	7.805785534372926
hemoglobin	0.0023088591586612212	6.546137885254515
percent_aneuploid	0.013779928035521633	5.597377904473143
bun	0.01504685404009685	5.216131509240675
age	0.015236137265500403	5.365704984150547
ldh	0.027337383519106438	7.558386418712255
