# Supplementary material for: Machine learning predicts treatment sensitivity in multiple myeloma based on molecular and clinical information coupled with drug response
Source: PLoS One. 2021 Jul 28;16(7):e0254596. doi: 10.1371/journal.pone.0254596 (PMC8318243; doi:10.1371/journal.pone.0254596)
Supplement: S2 File — (ZIP) [file pone.0254596.s005.zip › Supplementary Material 2/gene_009_010.csv]

gene	pvalue	entropy
ENSG00000163001	7.828726193805319e-05	8.855716190082859
ENSG00000153956	8.060115125990584e-05	5.424208145027601
ENSG00000203778	0.00010443158582520717	7.917589312558541
ENSG00000170961	0.00011916455427868436	2.7200386153640284
ENSG00000189167	0.00014752323952462842	5.104198867499981
ENSG00000132965	0.00016151173606372387	8.776002162170865
ENSG00000204086	0.00017229273954861928	4.350941415283539
ENSG00000144554	0.00018531892845129267	9.136617538922946
ENSG00000165698	0.00019101696162275827	7.546699721619543
ENSG00000168918	0.000228293053769549	9.20044732615699
ENSG00000144061	0.00023607782035405252	7.007724989479823
ENSG00000182511	0.0002509056764158126	8.199082572771436
ENSG00000257698	0.0003305504870196904	8.380909062764776
ENSG00000167074	0.0003525554400168272	8.927958753233755
ENSG00000102001	0.00036343160095702004	7.541824444858998
ENSG00000272922	0.0004371307458116733	2.0786582447037194
ENSG00000112561	0.0005140379440899538	9.103525688602556
ENSG00000250479	0.0005574141966369769	9.182955266879897
ENSG00000090097	0.0005663632163896596	8.964644111117368
ENSG00000181381	0.0005787241973820462	8.572785724449474
ENSG00000102032	0.0006194418039416101	8.403862311957157
ENSG00000231533	0.0006407941661780152	4.398237160345074
ENSG00000143515	0.0006855858295180877	9.352825232701807
