# Supplementary material for: Machine learning predicts treatment sensitivity in multiple myeloma based on molecular and clinical information coupled with drug response
Source: PLoS One. 2021 Jul 28;16(7):e0254596. doi: 10.1371/journal.pone.0254596 (PMC8318243; doi:10.1371/journal.pone.0254596)
Supplement: S2 File — (ZIP) [file pone.0254596.s005.zip › Supplementary Material 2/gene_002_010.csv]

gene	pvalue	entropy
ENSG00000102032	4.402047867878131e-05	8.366420790189284
ENSG00000189167	8.043984256229803e-05	5.096520310239275
ENSG00000144554	0.0001085848644456801	9.127235130182743
ENSG00000204086	0.00011907155495293048	4.367996635594006
ENSG00000257698	0.00015659985120828227	8.358882594765356
ENSG00000158555	0.00017142526394130325	8.724730086326542
ENSG00000153956	0.00024031181135020268	5.4906011873298475
ENSG00000272922	0.0002677071980474032	2.066914644542092
ENSG00000163001	0.00039804127637147304	8.825347925024131
ENSG00000211896	0.00042554757443601115	9.339850002884623
ENSG00000165698	0.0004337291104165289	7.536072005955675
ENSG00000144061	0.00043787515190408225	6.9401654796941905
ENSG00000215102	0.00043787515190408225	2.4647977259058598
ENSG00000243156	0.00046795828316122524	9.076124921110576
ENSG00000102001	0.0005544800915921907	7.5290198387494325
ENSG00000170961	0.0006145257774381237	2.728806705059919
ENSG00000235505	0.0006319308497010294	8.591218670757003
ENSG00000130592	0.0006497974917474555	9.293553706588325
ENSG00000127824	0.0007062810849108989	9.250343830045116
ENSG00000186416	0.0007128334845757633	8.921897707303176
ENSG00000066185	0.0007533594493829695	6.788027296818437
ENSG00000100336	0.000774422291015851	5.4849158313294994
ENSG00000168918	0.000781564908257409	9.195544794544611
