# Supplementary material for: Machine learning predicts treatment sensitivity in multiple myeloma based on molecular and clinical information coupled with drug response
Source: PLoS One. 2021 Jul 28;16(7):e0254596. doi: 10.1371/journal.pone.0254596 (PMC8318243; doi:10.1371/journal.pone.0254596)
Supplement: S2 File — (ZIP) [file pone.0254596.s005.zip › Supplementary Material 2/gene_004_010.csv]

gene	pvalue	entropy
ENSG00000163001	1.2243276559485109e-05	8.81550322547124
ENSG00000174628	1.3489908805604637e-05	7.031514139080696
ENSG00000144061	3.3164312621369434e-05	6.979062205426583
ENSG00000257698	6.374574302124679e-05	8.375587078145895
ENSG00000235082	7.168408781413057e-05	4.141250508227831
ENSG00000102001	9.330021960904638e-05	7.561880243057919
ENSG00000203778	0.0001252245492132444	7.892239967762577
ENSG00000264016	0.0001541019678424301	4.313968557794822
ENSG00000272922	0.00020603375595998122	2.069934830100381
ENSG00000248790	0.00021064897457273338	2.1166936273601014
ENSG00000165698	0.00022180078676162197	7.537487916941931
ENSG00000186976	0.00026154506193593394	6.901422838895157
ENSG00000211896	0.00028540203000431726	9.34344153654505
ENSG00000246090	0.0003779045090045928	8.28459137550118
ENSG00000163521	0.0003944259139303209	8.200636142086616
ENSG00000231533	0.00040581540145984553	4.4643911258343065
ENSG00000204086	0.0004310538011526611	4.345914275979129
ENSG00000230799	0.0004450059933982117	3.814919094709504
ENSG00000156535	0.0005494482687065611	7.136218681073106
ENSG00000272009	0.0005932093189798003	7.39103759453904
ENSG00000066185	0.0005973457479408854	6.823286619486059
ENSG00000123810	0.000631425014221919	8.285244668019464
ENSG00000185621	0.0006650230991244032	8.850650052692801
ENSG00000101222	0.0007682315822886246	4.724785560775688
ENSG00000173818	0.0007735021843055038	8.598485468926455
ENSG00000105792	0.0008196891736607888	7.200054788686426
ENSG00000172955	0.0008480508317147835	6.245014881073516
ENSG00000132965	0.0008713984618291995	8.768800263883055
ENSG00000231066	0.0009044843297674898	3.2890109723503183
ENSG00000107249	0.0009387419866900949	8.496046337544723
ENSG00000231084	0.0009482933358635134	7.127423796845755
ENSG00000184154	0.000994079402933885	8.489338796249816
