# Supplementary material for: Machine learning predicts treatment sensitivity in multiple myeloma based on molecular and clinical information coupled with drug response
Source: PLoS One. 2021 Jul 28;16(7):e0254596. doi: 10.1371/journal.pone.0254596 (PMC8318243; doi:10.1371/journal.pone.0254596)
Supplement: S3 File — (ZIP) [file pone.0254596.s006.zip]

Archive with 2 entries (2 files):
- Supplementary Material 3/node.csv
- Supplementary Material 3/edges.csv
