# Supplementary material for: Machine learning predicts treatment sensitivity in multiple myeloma based on molecular and clinical information coupled with drug response
Source: PLoS One. 2021 Jul 28;16(7):e0254596. doi: 10.1371/journal.pone.0254596 (PMC8318243; doi:10.1371/journal.pone.0254596)
Supplement: S3 File — (ZIP) [file pone.0254596.s006.zip › Supplementary Material 3/node.csv]

node	weight	entropy_mean	pvalue_mean	type
AC097103.1	4	2.0974574507923176	0.9933869250070967	Gene
ADH6	2	6.245014881073517	0.9837675270054045	Gene
AL391840.1	8	4.422010960652698	0.9919817965099256	Gene
ALOX5AP	6	8.754053044455526	0.9919184272124939	Gene
AP002026.1	2	8.28459137550118	0.9932273264561235	Gene
B9D2	4	8.283449946972885	0.9913492289098141	Gene
CACNA1F	16	7.533289366341494	0.997399754683003	Gene
CACNA2D1	12	5.448262692857629	0.9943117275885102	Gene
CD109	4	7.130152938325837	0.99298664510935	Gene
CFAP36	12	8.834134231784404	0.9977384554139365	Gene
CFAP69	2	7.200054788686426	0.9843381910398141	Gene
CTC-297N7.9	2	4.313968557794822	0.9977304503851826	Gene
DDX60	2	8.148347342857553	0.9939833816553308	Gene
EFCAB6	4	6.911116480006829	0.9959537040060834	Gene
ENDOV	2	8.598485468926455	0.9852675180076713	Gene
FAM229B	12	7.896787631606664	0.9977809884718085	Gene
FANCD2	10	9.124530274970946	0.9963874772121304	Gene
GIHCG	20	8.359559600748772	0.9957137211836014	Gene
GLB1L	2	8.200636142086617	0.9928948997844853	Gene
GLIS3	4	8.494408385100101	0.9867395753383112	Gene
IGHG1	8	9.34531246757712	0.9960585611421774	Gene
IQCK	4	7.024494899765904	0.9977278038566124	Gene
LMLN	4	8.852155135591175	0.9926567490069812	Gene
LRTOMT	2	8.489338796249816	0.9808292906924103	Gene
MICAL3	10	9.061562717227314	0.9949389441984986	Gene
NPHP1	16	6.967924348146459	0.9965700651445651	Gene
NPM1P9	4	3.2656951091303013	0.9887385302902313	Gene
RP1-313I6.12	2	7.39103759453904	0.9888951851104256	Gene
RP11-329B9.5	14	2.0656718835417984	0.9972625920980883	Gene
RPA4	16	4.345269748912906	0.9955762950315808	Gene
RPL22P24	2	7.127423796845754	0.9817505507155156	Gene
RPS2P16	2	3.8149190947095035	0.9918771795879102	Gene
SPACA9	16	7.5362098293121935	0.997626160732753	Gene
SPEF1	2	4.724785560775688	0.9853735676259622	Gene
SUMO1P3	2	4.141250508227831	0.9993887779707878	Gene
ZMYND12	4	6.805656958152248	0.9872423827497949	Gene
age	6	5.383683110350529	0.7112966315709343	Clinical
beta_2	10	7.772196886931138	0.9879611564607411	Clinical
bun	10	5.212972362774324	0.6488123404260122	Clinical
creatinine	3	7.318210242970888	0.18501704105490224	Clinical
transplant	10	0.9988153261589222	1.0	Clinical
hemoglobin	10	6.586419619684965	0.8338689106574912	Clinical
ldh	10	7.564888847220374	0.7810078380330392	Clinical
aneuploid	6	5.523996583289293	0.4367186280727562	Clinical
ATP8B2	4	9.349508011891555	0.9922029487925392	Gene
CHCHD10	2	9.182955266879896	0.9896154176472348	Gene
DDX60L	2	8.572785724449474	0.9891866397889268	Gene
FES	6	8.193014405664558	0.9959919328355188	Gene
FOXO1	2	9.155070696399036	0.990659752311945	Gene
HAS2	6	2.718812980103358	0.9916866004497688	Gene
INPP5	8	9.194048657561666	0.9946580337943511	Gene
PCBP4	2	8.964644111117368	0.9894353547007613	Gene
PROSER1	2	9.221803480148004	0.9905406058792589	Gene
RENBP	4	8.385141551073222	0.9941563793429683	Gene
TEF	2	8.927958753233757	0.9937373742801805	Gene
TFEB	10	9.08848731274712	0.9967024777115614	Gene
TLL2	4	7.893937710007098	0.9915215472892919	Gene
TMEM237	2	8.581547207237271	0.9967011769388507	Gene
TPP2	2	9.238808797415697	0.9913143096634565	Gene
ZAR1L	8	5.095534603165373	0.9973528962037177	Gene
AP000442.1	2	6.569639244171999	0.993332479581147	Gene
DIAPH2	2	8.607203959619543	0.9939139159258856	Gene
FCGR1A	2	4.927173342776152	0.9895252178409469	Gene
MMP2	2	4.4498472885733085	0.9890184311066661	Gene
SIVA1	2	9.232241210636284	0.987791700213362	Gene
SUSD6	2	9.20848964095125	0.9906689189749627	Gene
TMEM9B	2	9.169424135584746	0.9885187178468561	Gene
APOL4	2	5.4849158313294994	0.985249004569338	Gene
CASP17P	2	8.591218670757003	0.9881160704021873	Gene
GDPD5	2	8.724730086326543	0.9973818888863367	Gene
LSP1	2	9.293553706588325	0.9877565762565292	Gene
NKRF	2	8.921897707303176	0.9864882310169125	Gene
TERF1P4	2	2.46479772590586	0.9920206590265251	Gene
TUBA4A	2	9.250343830045118	0.9866200716455774	Gene
DNAJC12	2	8.604918420242852	0.9973694173531935	Gene
KIAA0922	2	8.595481817881696	0.9957695279095337	Gene
OR2A1-AS1	2	8.062365412162912	0.9973651695374892	Gene
RP11-350F4.2	2	8.957728610911506	0.9973990143707451	Gene
lgg	1	8.846127064913835	0.20117598048103513	Clinical
peripherical_blood	1	2.872469810073766	0.0	Clinical
wbc_x10_10_9_l	1	6.7653758595677695	0.17352148903012654	Clinical
