# Supplementary material for: Machine learning predicts treatment sensitivity in multiple myeloma based on molecular and clinical information coupled with drug response
Source: PLoS One. 2021 Jul 28;16(7):e0254596. doi: 10.1371/journal.pone.0254596 (PMC8318243; doi:10.1371/journal.pone.0254596)
Supplement: S3 File — (ZIP) [file pone.0254596.s006.zip › Supplementary Material 3/edges.csv]

n1	n2	weight
AC097103.1	ADH6	1
AC097103.1	AL391840.1	1
AC097103.1	ALOX5AP	2
AC097103.1	AP002026.1	1
AC097103.1	B9D2	1
AC097103.1	CACNA1F	1
AC097103.1	CACNA2D1	1
AC097103.1	CD109	1
AC097103.1	CFAP36	1
AC097103.1	CFAP69	1
AC097103.1	CTC-297N7.9	1
AC097103.1	DDX60	1
AC097103.1	EFCAB6	1
AC097103.1	ENDOV	1
AC097103.1	FAM229B	1
AC097103.1	FANCD2	1
AC097103.1	GIHCG	2
AC097103.1	GLB1L	1
AC097103.1	GLIS3	2
AC097103.1	IGHG1	1
AC097103.1	IQCK	1
AC097103.1	LMLN	1
AC097103.1	LRTOMT	1
AC097103.1	MICAL3	1
AC097103.1	NPHP1	1
AC097103.1	NPM1P9	1
AC097103.1	RP1-313I6.12	1
AC097103.1	RP11-329B9.5	1
AC097103.1	RPA4	1
AC097103.1	RPL22P24	1
AC097103.1	RPS2P16	1
AC097103.1	SPACA9	1
AC097103.1	SPEF1	1
AC097103.1	SUMO1P3	1
AC097103.1	ZMYND12	1
AC097103.1	age	1
AC097103.1	beta_2	2
AC097103.1	bun	2
AC097103.1	creatinine	1
AC097103.1	transplant	2
AC097103.1	hemoglobin	2
AC097103.1	ldh	2
AC097103.1	aneuploid	2
ADH6	AL391840.1	1
ADH6	ALOX5AP	1
ADH6	AP002026.1	1
ADH6	B9D2	1
ADH6	CACNA1F	1
ADH6	CD109	1
ADH6	CFAP36	1
ADH6	CFAP69	1
ADH6	CTC-297N7.9	1
ADH6	EFCAB6	1
ADH6	ENDOV	1
ADH6	FAM229B	1
ADH6	GIHCG	1
ADH6	GLB1L	1
ADH6	GLIS3	1
ADH6	IGHG1	1
ADH6	IQCK	1
ADH6	LMLN	1
ADH6	LRTOMT	1
ADH6	NPHP1	1
ADH6	NPM1P9	1
ADH6	RP1-313I6.12	1
ADH6	RP11-329B9.5	1
ADH6	RPA4	1
ADH6	RPL22P24	1
ADH6	RPS2P16	1
ADH6	SPACA9	1
ADH6	SPEF1	1
ADH6	SUMO1P3	1
ADH6	ZMYND12	1
ADH6	age	1
ADH6	beta_2	1
ADH6	bun	1
ADH6	transplant	1
ADH6	hemoglobin	1
ADH6	ldh	1
ADH6	aneuploid	1
AL391840.1	ALOX5AP	2
AL391840.1	AP002026.1	1
AL391840.1	ATP8B2	1
AL391840.1	B9D2	2
AL391840.1	CACNA1F	3
AL391840.1	CACNA2D1	2
AL391840.1	CD109	1
AL391840.1	CFAP36	4
AL391840.1	CFAP69	1
AL391840.1	CHCHD10	1
AL391840.1	CTC-297N7.9	1
AL391840.1	DDX60L	1
AL391840.1	EFCAB6	1
AL391840.1	ENDOV	1
AL391840.1	FAM229B	3
AL391840.1	FANCD2	2
AL391840.1	FES	2
AL391840.1	FOXO1	1
AL391840.1	GIHCG	4
AL391840.1	GLB1L	1
AL391840.1	GLIS3	1
AL391840.1	HAS2	1
AL391840.1	IGHG1	2
AL391840.1	INPP5	1
AL391840.1	IQCK	2
AL391840.1	LMLN	1
AL391840.1	LRTOMT	1
AL391840.1	MICAL3	1
AL391840.1	NPHP1	3
AL391840.1	NPM1P9	2
AL391840.1	PCBP4	1
AL391840.1	PROSER1	1
AL391840.1	RENBP	1
AL391840.1	RP1-313I6.12	1
AL391840.1	RP11-329B9.5	3
AL391840.1	RPA4	4
AL391840.1	RPL22P24	1
AL391840.1	RPS2P16	1
AL391840.1	SPACA9	4
AL391840.1	SPEF1	1
AL391840.1	SUMO1P3	1
AL391840.1	TEF	1
AL391840.1	TFEB	2
AL391840.1	TLL2	1
AL391840.1	TMEM237	1
AL391840.1	TPP2	1
AL391840.1	ZAR1L	2
AL391840.1	ZMYND12	1
AL391840.1	age	4
AL391840.1	beta_2	4
AL391840.1	bun	4
AL391840.1	creatinine	1
AL391840.1	transplant	4
AL391840.1	hemoglobin	4
AL391840.1	ldh	4
AL391840.1	aneuploid	3
ALOX5AP	AP002026.1	1
ALOX5AP	ATP8B2	1
ALOX5AP	B9D2	1
ALOX5AP	CACNA1F	2
ALOX5AP	CACNA2D1	2
ALOX5AP	CD109	1
ALOX5AP	CFAP36	2
ALOX5AP	CFAP69	1
ALOX5AP	CHCHD10	1
ALOX5AP	CTC-297N7.9	1
ALOX5AP	DDX60	1
ALOX5AP	DDX60L	1
ALOX5AP	EFCAB6	1
ALOX5AP	ENDOV	1
ALOX5AP	FAM229B	2
ALOX5AP	FANCD2	2
ALOX5AP	FES	1
ALOX5AP	GIHCG	3
ALOX5AP	GLB1L	1
ALOX5AP	GLIS3	2
ALOX5AP	HAS2	1
ALOX5AP	IGHG1	1
ALOX5AP	INPP5	1
ALOX5AP	IQCK	1
ALOX5AP	LMLN	1
ALOX5AP	LRTOMT	1
ALOX5AP	MICAL3	1
ALOX5AP	NPHP1	2
ALOX5AP	NPM1P9	1
ALOX5AP	PCBP4	1
ALOX5AP	RENBP	1
ALOX5AP	RP1-313I6.12	1
ALOX5AP	RP11-329B9.5	2
ALOX5AP	RPA4	2
ALOX5AP	RPL22P24	1
ALOX5AP	RPS2P16	1
ALOX5AP	SPACA9	2
ALOX5AP	SPEF1	1
ALOX5AP	SUMO1P3	1
ALOX5AP	TEF	1
ALOX5AP	TFEB	1
ALOX5AP	ZAR1L	1
ALOX5AP	ZMYND12	1
ALOX5AP	age	2
ALOX5AP	beta_2	3
ALOX5AP	bun	3
ALOX5AP	creatinine	1
ALOX5AP	transplant	3
ALOX5AP	hemoglobin	3
ALOX5AP	ldh	3
ALOX5AP	aneuploid	3
AP002026.1	B9D2	1
AP002026.1	CACNA1F	1
AP002026.1	CD109	1
AP002026.1	CFAP36	1
AP002026.1	CFAP69	1
AP002026.1	CTC-297N7.9	1
AP002026.1	EFCAB6	1
AP002026.1	ENDOV	1
AP002026.1	FAM229B	1
AP002026.1	GIHCG	1
AP002026.1	GLB1L	1
AP002026.1	GLIS3	1
AP002026.1	IGHG1	1
AP002026.1	IQCK	1
AP002026.1	LMLN	1
AP002026.1	LRTOMT	1
AP002026.1	NPHP1	1
AP002026.1	NPM1P9	1
AP002026.1	RP1-313I6.12	1
AP002026.1	RP11-329B9.5	1
AP002026.1	RPA4	1
AP002026.1	RPL22P24	1
AP002026.1	RPS2P16	1
AP002026.1	SPACA9	1
AP002026.1	SPEF1	1
AP002026.1	SUMO1P3	1
AP002026.1	ZMYND12	1
AP002026.1	age	1
AP002026.1	beta_2	1
AP002026.1	bun	1
AP002026.1	transplant	1
AP002026.1	hemoglobin	1
AP002026.1	ldh	1
AP002026.1	aneuploid	1
B9D2	CACNA1F	2
B9D2	CD109	1
B9D2	CFAP36	2
B9D2	CFAP69	1
B9D2	CTC-297N7.9	1
B9D2	EFCAB6	1
B9D2	ENDOV	1
B9D2	FAM229B	2
B9D2	GIHCG	2
B9D2	GLB1L	1
B9D2	GLIS3	1
B9D2	IGHG1	1
B9D2	IQCK	2
B9D2	LMLN	1
B9D2	LRTOMT	1
B9D2	MICAL3	1
B9D2	NPHP1	2
B9D2	NPM1P9	1
B9D2	RP1-313I6.12	1
B9D2	RP11-329B9.5	2
B9D2	RPA4	2
B9D2	RPL22P24	1
B9D2	RPS2P16	1
B9D2	SPACA9	2
B9D2	SPEF1	1
B9D2	SUMO1P3	1
B9D2	TFEB	1
B9D2	TLL2	1
B9D2	TMEM237	1
B9D2	TPP2	1
B9D2	ZMYND12	1
B9D2	age	2
B9D2	beta_2	2
B9D2	bun	2
B9D2	transplant	2
B9D2	hemoglobin	2
B9D2	ldh	2
B9D2	aneuploid	1
CACNA1F	AP000442.1	1
CACNA1F	APOL4	1
CACNA1F	ATP8B2	2
CACNA1F	CACNA2D1	4
CACNA1F	CASP17P	1
CACNA1F	CD109	2
CACNA1F	CFAP36	5
CACNA1F	CFAP69	1
CACNA1F	CHCHD10	1
CACNA1F	CTC-297N7.9	1
CACNA1F	DDX60L	1
CACNA1F	DIAPH2	1
CACNA1F	DNAJC12	1
CACNA1F	EFCAB6	2
CACNA1F	ENDOV	1
CACNA1F	FAM229B	6
CACNA1F	FANCD2	3
CACNA1F	FCGR1A	1
CACNA1F	FES	2
CACNA1F	GDPD5	1
CACNA1F	GIHCG	8
CACNA1F	GLB1L	1
CACNA1F	GLIS3	1
CACNA1F	HAS2	3
CACNA1F	IGHG1	3
CACNA1F	INPP5	4
CACNA1F	IQCK	2
CACNA1F	KIAA0922	1
CACNA1F	LMLN	2
CACNA1F	LRTOMT	1
CACNA1F	LSP1	1
CACNA1F	MICAL3	4
CACNA1F	MMP2	1
CACNA1F	NKRF	1
CACNA1F	NPHP1	8
CACNA1F	NPM1P9	1
CACNA1F	OR2A1-AS1	1
CACNA1F	PCBP4	1
CACNA1F	RENBP	2
CACNA1F	RP1-313I6.12	1
CACNA1F	RP11-329B9.5	7
CACNA1F	RP11-350F4.2	1
CACNA1F	RPA4	7
CACNA1F	RPL22P24	1
CACNA1F	RPS2P16	1
CACNA1F	SIVA1	1
CACNA1F	SPACA9	7
CACNA1F	SPEF1	1
CACNA1F	SUMO1P3	1
CACNA1F	SUSD6	1
CACNA1F	TEF	1
CACNA1F	TERF1P4	1
CACNA1F	TFEB	5
CACNA1F	TLL2	2
CACNA1F	TMEM237	1
CACNA1F	TMEM9B	1
CACNA1F	TPP2	1
CACNA1F	TUBA4A	1
CACNA1F	ZAR1L	3
CACNA1F	ZMYND12	2
CACNA1F	age	5
CACNA1F	beta_2	8
CACNA1F	bun	8
CACNA1F	creatinine	1
CACNA1F	transplant	8
CACNA1F	hemoglobin	8
CACNA1F	ldh	8
CACNA1F	lgg	1
CACNA1F	aneuploid	4
CACNA1F	peripherical_blood	1
CACNA1F	wbc_x10_10_9_l	1
CACNA2D1	AP000442.1	1
CACNA2D1	APOL4	1
CACNA2D1	ATP8B2	1
CACNA2D1	CASP17P	1
CACNA2D1	CD109	1
CACNA2D1	CFAP36	3
CACNA2D1	CHCHD10	1
CACNA2D1	DDX60	1
CACNA2D1	DDX60L	1
CACNA2D1	DIAPH2	1
CACNA2D1	FAM229B	3
CACNA2D1	FANCD2	4
CACNA2D1	FCGR1A	1
CACNA2D1	FES	3
CACNA2D1	FOXO1	1
CACNA2D1	GDPD5	1
CACNA2D1	GIHCG	6
CACNA2D1	GLIS3	1
CACNA2D1	HAS2	3
CACNA2D1	IGHG1	2
CACNA2D1	INPP5	3
CACNA2D1	LSP1	1
CACNA2D1	MICAL3	4
CACNA2D1	MMP2	1
CACNA2D1	NKRF	1
CACNA2D1	NPHP1	4
CACNA2D1	NPM1P9	1
CACNA2D1	PCBP4	1
CACNA2D1	PROSER1	1
CACNA2D1	RENBP	2
CACNA2D1	RP11-329B9.5	3
CACNA2D1	RPA4	5
CACNA2D1	SIVA1	1
CACNA2D1	SPACA9	5
CACNA2D1	SUSD6	1
CACNA2D1	TEF	1
CACNA2D1	TERF1P4	1
CACNA2D1	TFEB	3
CACNA2D1	TLL2	1
CACNA2D1	TMEM9B	1
CACNA2D1	TUBA4A	1
CACNA2D1	ZAR1L	4
CACNA2D1	ZMYND12	1
CACNA2D1	age	4
CACNA2D1	beta_2	6
CACNA2D1	bun	6
CACNA2D1	creatinine	2
CACNA2D1	transplant	6
CACNA2D1	hemoglobin	6
CACNA2D1	ldh	6
CACNA2D1	aneuploid	4
CD109	AP000442.1	1
CD109	CFAP36	1
CD109	CFAP69	1
CD109	CTC-297N7.9	1
CD109	DIAPH2	1
CD109	EFCAB6	1
CD109	ENDOV	1
CD109	FAM229B	2
CD109	FCGR1A	1
CD109	FES	1
CD109	GIHCG	2
CD109	GLB1L	1
CD109	GLIS3	1
CD109	HAS2	1
CD109	IGHG1	1
CD109	INPP5	1
CD109	IQCK	1
CD109	LMLN	1
CD109	LRTOMT	1
CD109	MICAL3	1
CD109	MMP2	1
CD109	NPHP1	2
CD109	NPM1P9	1
CD109	RP1-313I6.12	1
CD109	RP11-329B9.5	2
CD109	RPA4	2
CD109	RPL22P24	1
CD109	RPS2P16	1
CD109	SIVA1	1
CD109	SPACA9	2
CD109	SPEF1	1
CD109	SUMO1P3	1
CD109	SUSD6	1
CD109	TFEB	1
CD109	TLL2	1
CD109	TMEM9B	1
CD109	ZAR1L	1
CD109	ZMYND12	1
CD109	age	2
CD109	beta_2	2
CD109	bun	2
CD109	transplant	2
CD109	hemoglobin	2
CD109	ldh	2
CD109	aneuploid	2
CFAP36	APOL4	1
CFAP36	ATP8B2	2
CFAP36	CASP17P	1
CFAP36	CFAP69	1
CFAP36	CHCHD10	1
CFAP36	CTC-297N7.9	1
CFAP36	DDX60L	1
CFAP36	DNAJC12	1
CFAP36	EFCAB6	2
CFAP36	ENDOV	1
CFAP36	FAM229B	4
CFAP36	FANCD2	4
CFAP36	FES	2
CFAP36	FOXO1	1
CFAP36	GDPD5	1
CFAP36	GIHCG	6
CFAP36	GLB1L	1
CFAP36	GLIS3	1
CFAP36	HAS2	2
CFAP36	IGHG1	4
CFAP36	INPP5	3
CFAP36	IQCK	2
CFAP36	KIAA0922	1
CFAP36	LMLN	2
CFAP36	LRTOMT	1
CFAP36	LSP1	1
CFAP36	MICAL3	2
CFAP36	NKRF	1
CFAP36	NPHP1	5
CFAP36	NPM1P9	2
CFAP36	OR2A1-AS1	1
CFAP36	PCBP4	1
CFAP36	PROSER1	1
CFAP36	RENBP	2
CFAP36	RP1-313I6.12	1
CFAP36	RP11-329B9.5	5
CFAP36	RP11-350F4.2	1
CFAP36	RPA4	6
CFAP36	RPL22P24	1
CFAP36	RPS2P16	1
CFAP36	SPACA9	5
CFAP36	SPEF1	1
CFAP36	SUMO1P3	1
CFAP36	TEF	1
CFAP36	TERF1P4	1
CFAP36	TFEB	3
CFAP36	TLL2	1
CFAP36	TMEM237	1
CFAP36	TPP2	1
CFAP36	TUBA4A	1
CFAP36	ZAR1L	3
CFAP36	ZMYND12	2
CFAP36	age	4
CFAP36	beta_2	6
CFAP36	bun	6
CFAP36	creatinine	1
CFAP36	transplant	6
CFAP36	hemoglobin	6
CFAP36	ldh	6
CFAP36	lgg	1
CFAP36	aneuploid	4
CFAP36	peripherical_blood	1
CFAP69	CTC-297N7.9	1
CFAP69	EFCAB6	1
CFAP69	ENDOV	1
CFAP69	FAM229B	1
CFAP69	GIHCG	1
CFAP69	GLB1L	1
CFAP69	GLIS3	1
CFAP69	IGHG1	1
CFAP69	IQCK	1
CFAP69	LMLN	1
CFAP69	LRTOMT	1
CFAP69	NPHP1	1
CFAP69	NPM1P9	1
CFAP69	RP1-313I6.12	1
CFAP69	RP11-329B9.5	1
CFAP69	RPA4	1
CFAP69	RPL22P24	1
CFAP69	RPS2P16	1
CFAP69	SPACA9	1
CFAP69	SPEF1	1
CFAP69	SUMO1P3	1
CFAP69	ZMYND12	1
CFAP69	age	1
CFAP69	beta_2	1
CFAP69	bun	1
CFAP69	transplant	1
CFAP69	hemoglobin	1
CFAP69	ldh	1
CFAP69	aneuploid	1
CTC-297N7.9	EFCAB6	1
CTC-297N7.9	ENDOV	1
CTC-297N7.9	FAM229B	1
CTC-297N7.9	GIHCG	1
CTC-297N7.9	GLB1L	1
CTC-297N7.9	GLIS3	1
CTC-297N7.9	IGHG1	1
CTC-297N7.9	IQCK	1
CTC-297N7.9	LMLN	1
CTC-297N7.9	LRTOMT	1
CTC-297N7.9	NPHP1	1
CTC-297N7.9	NPM1P9	1
CTC-297N7.9	RP1-313I6.12	1
CTC-297N7.9	RP11-329B9.5	1
CTC-297N7.9	RPA4	1
CTC-297N7.9	RPL22P24	1
CTC-297N7.9	RPS2P16	1
CTC-297N7.9	SPACA9	1
CTC-297N7.9	SPEF1	1
CTC-297N7.9	SUMO1P3	1
CTC-297N7.9	ZMYND12	1
CTC-297N7.9	age	1
CTC-297N7.9	beta_2	1
CTC-297N7.9	bun	1
CTC-297N7.9	transplant	1
CTC-297N7.9	hemoglobin	1
CTC-297N7.9	ldh	1
CTC-297N7.9	aneuploid	1
DDX60	FANCD2	1
DDX60	GIHCG	1
DDX60	GLIS3	1
DDX60	MICAL3	1
DDX60	beta_2	1
DDX60	bun	1
DDX60	creatinine	1
DDX60	transplant	1
DDX60	hemoglobin	1
DDX60	ldh	1
DDX60	aneuploid	1
EFCAB6	ATP8B2	1
EFCAB6	DNAJC12	1
EFCAB6	ENDOV	1
EFCAB6	FAM229B	2
EFCAB6	FANCD2	1
EFCAB6	GIHCG	2
EFCAB6	GLB1L	1
EFCAB6	GLIS3	1
EFCAB6	IGHG1	2
EFCAB6	INPP5	1
EFCAB6	IQCK	1
EFCAB6	KIAA0922	1
EFCAB6	LMLN	2
EFCAB6	LRTOMT	1
EFCAB6	NPHP1	2
EFCAB6	NPM1P9	1
EFCAB6	OR2A1-AS1	1
EFCAB6	RP1-313I6.12	1
EFCAB6	RP11-329B9.5	2
EFCAB6	RP11-350F4.2	1
EFCAB6	RPA4	2
EFCAB6	RPL22P24	1
EFCAB6	RPS2P16	1
EFCAB6	SPACA9	1
EFCAB6	SPEF1	1
EFCAB6	SUMO1P3	1
EFCAB6	TFEB	1
EFCAB6	ZMYND12	1
EFCAB6	age	1
EFCAB6	beta_2	2
EFCAB6	bun	2
EFCAB6	transplant	2
EFCAB6	hemoglobin	2
EFCAB6	ldh	2
EFCAB6	lgg	1
EFCAB6	aneuploid	2
EFCAB6	peripherical_blood	1
ENDOV	FAM229B	1
ENDOV	GIHCG	1
ENDOV	GLB1L	1
ENDOV	GLIS3	1
ENDOV	IGHG1	1
ENDOV	IQCK	1
ENDOV	LMLN	1
ENDOV	LRTOMT	1
ENDOV	NPHP1	1
ENDOV	NPM1P9	1
ENDOV	RP1-313I6.12	1
ENDOV	RP11-329B9.5	1
ENDOV	RPA4	1
ENDOV	RPL22P24	1
ENDOV	RPS2P16	1
ENDOV	SPACA9	1
ENDOV	SPEF1	1
ENDOV	SUMO1P3	1
ENDOV	ZMYND12	1
ENDOV	age	1
ENDOV	beta_2	1
ENDOV	bun	1
ENDOV	transplant	1
ENDOV	hemoglobin	1
ENDOV	ldh	1
ENDOV	aneuploid	1
FAM229B	AP000442.1	1
FAM229B	ATP8B2	2
FAM229B	CHCHD10	1
FAM229B	DDX60L	1
FAM229B	DIAPH2	1
FAM229B	DNAJC12	1
FAM229B	FANCD2	2
FAM229B	FCGR1A	1
FAM229B	FES	2
FAM229B	GIHCG	6
FAM229B	GLB1L	1
FAM229B	GLIS3	1
FAM229B	HAS2	2
FAM229B	IGHG1	2
FAM229B	INPP5	3
FAM229B	IQCK	2
FAM229B	KIAA0922	1
FAM229B	LMLN	2
FAM229B	LRTOMT	1
FAM229B	MICAL3	3
FAM229B	MMP2	1
FAM229B	NPHP1	6
FAM229B	NPM1P9	1
FAM229B	OR2A1-AS1	1
FAM229B	PCBP4	1
FAM229B	RENBP	1
FAM229B	RP1-313I6.12	1
FAM229B	RP11-329B9.5	5
FAM229B	RP11-350F4.2	1
FAM229B	RPA4	6
FAM229B	RPL22P24	1
FAM229B	RPS2P16	1
FAM229B	SIVA1	1
FAM229B	SPACA9	5
FAM229B	SPEF1	1
FAM229B	SUMO1P3	1
FAM229B	SUSD6	1
FAM229B	TEF	1
FAM229B	TFEB	5
FAM229B	TLL2	2
FAM229B	TMEM237	1
FAM229B	TMEM9B	1
FAM229B	TPP2	1
FAM229B	ZAR1L	2
FAM229B	ZMYND12	1
FAM229B	age	5
FAM229B	beta_2	6
FAM229B	bun	6
FAM229B	transplant	6
FAM229B	hemoglobin	6
FAM229B	ldh	6
FAM229B	lgg	1
FAM229B	aneuploid	4
FAM229B	peripherical_blood	1
FANCD2	APOL4	1
FANCD2	ATP8B2	2
FANCD2	CASP17P	1
FANCD2	CHCHD10	1
FANCD2	DDX60L	1
FANCD2	DNAJC12	1
FANCD2	FES	2
FANCD2	FOXO1	1
FANCD2	GDPD5	1
FANCD2	GIHCG	5
FANCD2	GLIS3	1
FANCD2	HAS2	2
FANCD2	IGHG1	3
FANCD2	INPP5	3
FANCD2	KIAA0922	1
FANCD2	LMLN	1
FANCD2	LSP1	1
FANCD2	MICAL3	2
FANCD2	NKRF	1
FANCD2	NPHP1	3
FANCD2	NPM1P9	1
FANCD2	OR2A1-AS1	1
FANCD2	PCBP4	1
FANCD2	PROSER1	1
FANCD2	RENBP	2
FANCD2	RP11-329B9.5	3
FANCD2	RP11-350F4.2	1
FANCD2	RPA4	4
FANCD2	SPACA9	3
FANCD2	TEF	1
FANCD2	TERF1P4	1
FANCD2	TFEB	2
FANCD2	TUBA4A	1
FANCD2	ZAR1L	3
FANCD2	ZMYND12	1
FANCD2	age	2
FANCD2	beta_2	5
FANCD2	bun	5
FANCD2	creatinine	2
FANCD2	transplant	5
FANCD2	hemoglobin	5
FANCD2	ldh	5
FANCD2	lgg	1
FANCD2	aneuploid	4
FANCD2	peripherical_blood	1
GIHCG	AP000442.1	1
GIHCG	APOL4	1
GIHCG	ATP8B2	2
GIHCG	CASP17P	1
GIHCG	CHCHD10	1
GIHCG	DDX60L	1
GIHCG	DIAPH2	1
GIHCG	DNAJC12	1
GIHCG	FCGR1A	1
GIHCG	FES	3
GIHCG	FOXO1	1
GIHCG	GDPD5	1
GIHCG	GLB1L	1
GIHCG	GLIS3	2
GIHCG	HAS2	3
GIHCG	IGHG1	4
GIHCG	INPP5	4
GIHCG	IQCK	2
GIHCG	KIAA0922	1
GIHCG	LMLN	2
GIHCG	LRTOMT	1
GIHCG	LSP1	1
GIHCG	MICAL3	5
GIHCG	MMP2	1
GIHCG	NKRF	1
GIHCG	NPHP1	8
GIHCG	NPM1P9	2
GIHCG	OR2A1-AS1	1
GIHCG	PCBP4	1
GIHCG	PROSER1	1
GIHCG	RENBP	2
GIHCG	RP1-313I6.12	1
GIHCG	RP11-329B9.5	7
GIHCG	RP11-350F4.2	1
GIHCG	RPA4	8
GIHCG	RPL22P24	1
GIHCG	RPS2P16	1
GIHCG	SIVA1	1
GIHCG	SPACA9	8
GIHCG	SPEF1	1
GIHCG	SUMO1P3	1
GIHCG	SUSD6	1
GIHCG	TEF	1
GIHCG	TERF1P4	1
GIHCG	TFEB	5
GIHCG	TLL2	2
GIHCG	TMEM237	1
GIHCG	TMEM9B	1
GIHCG	TPP2	1
GIHCG	TUBA4A	1
GIHCG	ZAR1L	4
GIHCG	ZMYND12	2
GIHCG	age	6
GIHCG	beta_2	10
GIHCG	bun	10
GIHCG	creatinine	3
GIHCG	transplant	10
GIHCG	hemoglobin	10
GIHCG	ldh	10
GIHCG	lgg	1
GIHCG	aneuploid	6
GIHCG	peripherical_blood	1
GIHCG	wbc_x10_10_9_l	1
GLB1L	GLIS3	1
GLB1L	IGHG1	1
GLB1L	IQCK	1
GLB1L	LMLN	1
GLB1L	LRTOMT	1
GLB1L	NPHP1	1
GLB1L	NPM1P9	1
GLB1L	RP1-313I6.12	1
GLB1L	RP11-329B9.5	1
GLB1L	RPA4	1
GLB1L	RPL22P24	1
GLB1L	RPS2P16	1
GLB1L	SPACA9	1
GLB1L	SPEF1	1
GLB1L	SUMO1P3	1
GLB1L	ZMYND12	1
GLB1L	age	1
GLB1L	beta_2	1
GLB1L	bun	1
GLB1L	transplant	1
GLB1L	hemoglobin	1
GLB1L	ldh	1
GLB1L	aneuploid	1
GLIS3	IGHG1	1
GLIS3	IQCK	1
GLIS3	LMLN	1
GLIS3	LRTOMT	1
GLIS3	MICAL3	1
GLIS3	NPHP1	1
GLIS3	NPM1P9	1
GLIS3	RP1-313I6.12	1
GLIS3	RP11-329B9.5	1
GLIS3	RPA4	1
GLIS3	RPL22P24	1
GLIS3	RPS2P16	1
GLIS3	SPACA9	1
GLIS3	SPEF1	1
GLIS3	SUMO1P3	1
GLIS3	ZMYND12	1
GLIS3	age	1
GLIS3	beta_2	2
GLIS3	bun	2
GLIS3	creatinine	1
GLIS3	transplant	2
GLIS3	hemoglobin	2
GLIS3	ldh	2
GLIS3	aneuploid	2
IGHG1	APOL4	1
IGHG1	ATP8B2	1
IGHG1	CASP17P	1
IGHG1	DNAJC12	1
IGHG1	FES	1
IGHG1	FOXO1	1
IGHG1	GDPD5	1
IGHG1	HAS2	1
IGHG1	INPP5	2
IGHG1	IQCK	1
IGHG1	KIAA0922	1
IGHG1	LMLN	2
IGHG1	LRTOMT	1
IGHG1	LSP1	1
IGHG1	MICAL3	1
IGHG1	NKRF	1
IGHG1	NPHP1	3
IGHG1	NPM1P9	2
IGHG1	OR2A1-AS1	1
IGHG1	PROSER1	1
IGHG1	RENBP	1
IGHG1	RP1-313I6.12	1
IGHG1	RP11-329B9.5	3
IGHG1	RP11-350F4.2	1
IGHG1	RPA4	4
IGHG1	RPL22P24	1
IGHG1	RPS2P16	1
IGHG1	SPACA9	3
IGHG1	SPEF1	1
IGHG1	SUMO1P3	1
IGHG1	TERF1P4	1
IGHG1	TFEB	1
IGHG1	TUBA4A	1
IGHG1	ZAR1L	2
IGHG1	ZMYND12	2
IGHG1	age	2
IGHG1	beta_2	4
IGHG1	bun	4
IGHG1	creatinine	1
IGHG1	transplant	4
IGHG1	hemoglobin	4
IGHG1	ldh	4
IGHG1	lgg	1
IGHG1	aneuploid	3
IGHG1	peripherical_blood	1
IQCK	LMLN	1
IQCK	LRTOMT	1
IQCK	MICAL3	1
IQCK	NPHP1	2
IQCK	NPM1P9	1
IQCK	RP1-313I6.12	1
IQCK	RP11-329B9.5	2
IQCK	RPA4	2
IQCK	RPL22P24	1
IQCK	RPS2P16	1
IQCK	SPACA9	2
IQCK	SPEF1	1
IQCK	SUMO1P3	1
IQCK	TFEB	1
IQCK	TLL2	1
IQCK	TMEM237	1
IQCK	TPP2	1
IQCK	ZMYND12	1
IQCK	age	2
IQCK	beta_2	2
IQCK	bun	2
IQCK	transplant	2
IQCK	hemoglobin	2
IQCK	ldh	2
IQCK	aneuploid	1
LMLN	ATP8B2	1
LMLN	DNAJC12	1
LMLN	INPP5	1
LMLN	KIAA0922	1
LMLN	LRTOMT	1
LMLN	NPHP1	2
LMLN	NPM1P9	1
LMLN	OR2A1-AS1	1
LMLN	RP1-313I6.12	1
LMLN	RP11-329B9.5	2
LMLN	RP11-350F4.2	1
LMLN	RPA4	2
LMLN	RPL22P24	1
LMLN	RPS2P16	1
LMLN	SPACA9	1
LMLN	SPEF1	1
LMLN	SUMO1P3	1
LMLN	TFEB	1
LMLN	ZMYND12	1
LMLN	age	1
LMLN	beta_2	2
LMLN	bun	2
LMLN	transplant	2
LMLN	hemoglobin	2
LMLN	ldh	2
LMLN	lgg	1
LMLN	aneuploid	2
LMLN	peripherical_blood	1
LRTOMT	NPHP1	1
LRTOMT	NPM1P9	1
LRTOMT	RP1-313I6.12	1
LRTOMT	RP11-329B9.5	1
LRTOMT	RPA4	1
LRTOMT	RPL22P24	1
LRTOMT	RPS2P16	1
LRTOMT	SPACA9	1
LRTOMT	SPEF1	1
LRTOMT	SUMO1P3	1
LRTOMT	ZMYND12	1
LRTOMT	age	1
LRTOMT	beta_2	1
LRTOMT	bun	1
LRTOMT	transplant	1
LRTOMT	hemoglobin	1
LRTOMT	ldh	1
LRTOMT	aneuploid	1
MICAL3	AP000442.1	1
MICAL3	APOL4	1
MICAL3	CASP17P	1
MICAL3	DIAPH2	1
MICAL3	FCGR1A	1
MICAL3	FES	1
MICAL3	GDPD5	1
MICAL3	HAS2	2
MICAL3	INPP5	2
MICAL3	LSP1	1
MICAL3	MMP2	1
MICAL3	NKRF	1
MICAL3	NPHP1	4
MICAL3	RENBP	1
MICAL3	RP11-329B9.5	3
MICAL3	RPA4	4
MICAL3	SIVA1	1
MICAL3	SPACA9	4
MICAL3	SUSD6	1
MICAL3	TERF1P4	1
MICAL3	TFEB	3
MICAL3	TLL2	2
MICAL3	TMEM237	1
MICAL3	TMEM9B	1
MICAL3	TPP2	1
MICAL3	TUBA4A	1
MICAL3	ZAR1L	2
MICAL3	ZMYND12	1
MICAL3	age	3
MICAL3	beta_2	5
MICAL3	bun	5
MICAL3	creatinine	1
MICAL3	transplant	5
MICAL3	hemoglobin	5
MICAL3	ldh	5
MICAL3	aneuploid	2
NPHP1	AP000442.1	1
NPHP1	APOL4	1
NPHP1	ATP8B2	2
NPHP1	CASP17P	1
NPHP1	CHCHD10	1
NPHP1	DDX60L	1
NPHP1	DIAPH2	1
NPHP1	DNAJC12	1
NPHP1	FCGR1A	1
NPHP1	FES	2
NPHP1	GDPD5	1
NPHP1	HAS2	3
NPHP1	INPP5	4
NPHP1	KIAA0922	1
NPHP1	LSP1	1
NPHP1	MMP2	1
NPHP1	NKRF	1
NPHP1	NPM1P9	1
NPHP1	OR2A1-AS1	1
NPHP1	PCBP4	1
NPHP1	RENBP	2
NPHP1	RP1-313I6.12	1
NPHP1	RP11-329B9.5	7
NPHP1	RP11-350F4.2	1
NPHP1	RPA4	7
NPHP1	RPL22P24	1
NPHP1	RPS2P16	1
NPHP1	SIVA1	1
NPHP1	SPACA9	7
NPHP1	SPEF1	1
NPHP1	SUMO1P3	1
NPHP1	SUSD6	1
NPHP1	TEF	1
NPHP1	TERF1P4	1
NPHP1	TFEB	5
NPHP1	TLL2	2
NPHP1	TMEM237	1
NPHP1	TMEM9B	1
NPHP1	TPP2	1
NPHP1	TUBA4A	1
NPHP1	ZAR1L	3
NPHP1	ZMYND12	2
NPHP1	age	5
NPHP1	beta_2	8
NPHP1	bun	8
NPHP1	creatinine	1
NPHP1	transplant	8
NPHP1	hemoglobin	8
NPHP1	ldh	8
NPHP1	lgg	1
NPHP1	aneuploid	4
NPHP1	peripherical_blood	1
NPHP1	wbc_x10_10_9_l	1
NPM1P9	FES	1
NPM1P9	FOXO1	1
NPM1P9	PROSER1	1
NPM1P9	RP1-313I6.12	1
NPM1P9	RP11-329B9.5	1
NPM1P9	RPA4	2
NPM1P9	RPL22P24	1
NPM1P9	RPS2P16	1
NPM1P9	SPACA9	2
NPM1P9	SPEF1	1
NPM1P9	SUMO1P3	1
NPM1P9	ZAR1L	1
NPM1P9	ZMYND12	1
NPM1P9	age	2
NPM1P9	beta_2	2
NPM1P9	bun	2
NPM1P9	creatinine	1
NPM1P9	transplant	2
NPM1P9	hemoglobin	2
NPM1P9	ldh	2
NPM1P9	aneuploid	2
RP1-313I6.12	RP11-329B9.5	1
RP1-313I6.12	RPA4	1
RP1-313I6.12	RPL22P24	1
RP1-313I6.12	RPS2P16	1
RP1-313I6.12	SPACA9	1
RP1-313I6.12	SPEF1	1
RP1-313I6.12	SUMO1P3	1
RP1-313I6.12	ZMYND12	1
RP1-313I6.12	age	1
RP1-313I6.12	beta_2	1
RP1-313I6.12	bun	1
RP1-313I6.12	transplant	1
RP1-313I6.12	hemoglobin	1
RP1-313I6.12	ldh	1
RP1-313I6.12	aneuploid	1
RP11-329B9.5	AP000442.1	1
RP11-329B9.5	APOL4	1
RP11-329B9.5	ATP8B2	2
RP11-329B9.5	CASP17P	1
RP11-329B9.5	CHCHD10	1
RP11-329B9.5	DDX60L	1
RP11-329B9.5	DIAPH2	1
RP11-329B9.5	DNAJC12	1
RP11-329B9.5	FCGR1A	1
RP11-329B9.5	FES	2
RP11-329B9.5	GDPD5	1
RP11-329B9.5	HAS2	3
RP11-329B9.5	INPP5	4
RP11-329B9.5	KIAA0922	1
RP11-329B9.5	LSP1	1
RP11-329B9.5	MMP2	1
RP11-329B9.5	NKRF	1
RP11-329B9.5	OR2A1-AS1	1
RP11-329B9.5	PCBP4	1
RP11-329B9.5	RENBP	2
RP11-329B9.5	RP11-350F4.2	1
RP11-329B9.5	RPA4	6
RP11-329B9.5	RPL22P24	1
RP11-329B9.5	RPS2P16	1
RP11-329B9.5	SIVA1	1
RP11-329B9.5	SPACA9	6
RP11-329B9.5	SPEF1	1
RP11-329B9.5	SUMO1P3	1
RP11-329B9.5	SUSD6	1
RP11-329B9.5	TEF	1
RP11-329B9.5	TERF1P4	1
RP11-329B9.5	TFEB	4
RP11-329B9.5	TLL2	2
RP11-329B9.5	TMEM237	1
RP11-329B9.5	TMEM9B	1
RP11-329B9.5	TPP2	1
RP11-329B9.5	TUBA4A	1
RP11-329B9.5	ZAR1L	3
RP11-329B9.5	ZMYND12	2
RP11-329B9.5	age	4
RP11-329B9.5	beta_2	7
RP11-329B9.5	bun	7
RP11-329B9.5	creatinine	1
RP11-329B9.5	transplant	7
RP11-329B9.5	hemoglobin	7
RP11-329B9.5	ldh	7
RP11-329B9.5	lgg	1
RP11-329B9.5	aneuploid	4
RP11-329B9.5	peripherical_blood	1
RP11-329B9.5	wbc_x10_10_9_l	1
RPA4	AP000442.1	1
RPA4	APOL4	1
RPA4	ATP8B2	2
RPA4	CASP17P	1
RPA4	CHCHD10	1
RPA4	DDX60L	1
RPA4	DIAPH2	1
RPA4	DNAJC12	1
RPA4	FCGR1A	1
RPA4	FES	3
RPA4	FOXO1	1
RPA4	GDPD5	1
RPA4	HAS2	3
RPA4	INPP5	4
RPA4	KIAA0922	1
RPA4	LSP1	1
RPA4	MMP2	1
RPA4	NKRF	1
RPA4	OR2A1-AS1	1
RPA4	PCBP4	1
RPA4	PROSER1	1
RPA4	RENBP	2
RPA4	RP11-350F4.2	1
RPA4	RPL22P24	1
RPA4	RPS2P16	1
RPA4	SIVA1	1
RPA4	SPACA9	7
RPA4	SPEF1	1
RPA4	SUMO1P3	1
RPA4	SUSD6	1
RPA4	TEF	1
RPA4	TERF1P4	1
RPA4	TFEB	5
RPA4	TLL2	2
RPA4	TMEM237	1
RPA4	TMEM9B	1
RPA4	TPP2	1
RPA4	TUBA4A	1
RPA4	ZAR1L	4
RPA4	ZMYND12	2
RPA4	age	6
RPA4	beta_2	8
RPA4	bun	8
RPA4	creatinine	1
RPA4	transplant	8
RPA4	hemoglobin	8
RPA4	ldh	8
RPA4	lgg	1
RPA4	aneuploid	5
RPA4	peripherical_blood	1
RPL22P24	RPS2P16	1
RPL22P24	SPACA9	1
RPL22P24	SPEF1	1
RPL22P24	SUMO1P3	1
RPL22P24	ZMYND12	1
RPL22P24	age	1
RPL22P24	beta_2	1
RPL22P24	bun	1
RPL22P24	transplant	1
RPL22P24	hemoglobin	1
RPL22P24	ldh	1
RPL22P24	aneuploid	1
RPS2P16	SPACA9	1
RPS2P16	SPEF1	1
RPS2P16	SUMO1P3	1
RPS2P16	ZMYND12	1
RPS2P16	age	1
RPS2P16	beta_2	1
RPS2P16	bun	1
RPS2P16	transplant	1
RPS2P16	hemoglobin	1
RPS2P16	ldh	1
RPS2P16	aneuploid	1
SPACA9	AP000442.1	1
SPACA9	APOL4	1
SPACA9	ATP8B2	1
SPACA9	CASP17P	1
SPACA9	CHCHD10	1
SPACA9	DDX60L	1
SPACA9	DIAPH2	1
SPACA9	FCGR1A	1
SPACA9	FES	3
SPACA9	FOXO1	1
SPACA9	GDPD5	1
SPACA9	HAS2	3
SPACA9	INPP5	3
SPACA9	LSP1	1
SPACA9	MMP2	1
SPACA9	NKRF	1
SPACA9	PCBP4	1
SPACA9	PROSER1	1
SPACA9	RENBP	2
SPACA9	SIVA1	1
SPACA9	SPEF1	1
SPACA9	SUMO1P3	1
SPACA9	SUSD6	1
SPACA9	TEF	1
SPACA9	TERF1P4	1
SPACA9	TFEB	4
SPACA9	TLL2	2
SPACA9	TMEM237	1
SPACA9	TMEM9B	1
SPACA9	TPP2	1
SPACA9	TUBA4A	1
SPACA9	ZAR1L	4
SPACA9	ZMYND12	2
SPACA9	age	6
SPACA9	beta_2	8
SPACA9	bun	8
SPACA9	creatinine	2
SPACA9	transplant	8
SPACA9	hemoglobin	8
SPACA9	ldh	8
SPACA9	aneuploid	4
SPACA9	wbc_x10_10_9_l	1
SPEF1	SUMO1P3	1
SPEF1	ZMYND12	1
SPEF1	age	1
SPEF1	beta_2	1
SPEF1	bun	1
SPEF1	transplant	1
SPEF1	hemoglobin	1
SPEF1	ldh	1
SPEF1	aneuploid	1
SUMO1P3	ZMYND12	1
SUMO1P3	age	1
SUMO1P3	beta_2	1
SUMO1P3	bun	1
SUMO1P3	transplant	1
SUMO1P3	hemoglobin	1
SUMO1P3	ldh	1
SUMO1P3	aneuploid	1
ZMYND12	APOL4	1
ZMYND12	CASP17P	1
ZMYND12	GDPD5	1
ZMYND12	HAS2	1
ZMYND12	INPP5	1
ZMYND12	LSP1	1
ZMYND12	NKRF	1
ZMYND12	RENBP	1
ZMYND12	TERF1P4	1
ZMYND12	TUBA4A	1
ZMYND12	ZAR1L	1
ZMYND12	age	1
ZMYND12	beta_2	2
ZMYND12	bun	2
ZMYND12	transplant	2
ZMYND12	hemoglobin	2
ZMYND12	ldh	2
ZMYND12	aneuploid	1
age	AP000442.1	1
age	ATP8B2	1
age	CHCHD10	1
age	DDX60L	1
age	DIAPH2	1
age	FCGR1A	1
age	FES	3
age	FOXO1	1
age	HAS2	2
age	INPP5	2
age	MMP2	1
age	PCBP4	1
age	PROSER1	1
age	RENBP	1
age	SIVA1	1
age	SUSD6	1
age	TEF	1
age	TFEB	4
age	TLL2	2
age	TMEM237	1
age	TMEM9B	1
age	TPP2	1
age	ZAR1L	3
age	beta_2	6
age	bun	6
age	creatinine	1
age	transplant	6
age	hemoglobin	6
age	ldh	6
age	aneuploid	4
beta_2	AP000442.1	1
beta_2	APOL4	1
beta_2	ATP8B2	2
beta_2	CASP17P	1
beta_2	CHCHD10	1
beta_2	DDX60L	1
beta_2	DIAPH2	1
beta_2	DNAJC12	1
beta_2	FCGR1A	1
beta_2	FES	3
beta_2	FOXO1	1
beta_2	GDPD5	1
beta_2	HAS2	3
beta_2	INPP5	4
beta_2	KIAA0922	1
beta_2	LSP1	1
beta_2	MMP2	1
beta_2	NKRF	1
beta_2	OR2A1-AS1	1
beta_2	PCBP4	1
beta_2	PROSER1	1
beta_2	RENBP	2
beta_2	RP11-350F4.2	1
beta_2	SIVA1	1
beta_2	SUSD6	1
beta_2	TEF	1
beta_2	TERF1P4	1
beta_2	TFEB	5
beta_2	TLL2	2
beta_2	TMEM237	1
beta_2	TMEM9B	1
beta_2	TPP2	1
beta_2	TUBA4A	1
beta_2	ZAR1L	4
beta_2	bun	10
beta_2	creatinine	3
beta_2	transplant	10
beta_2	hemoglobin	10
beta_2	ldh	10
beta_2	lgg	1
beta_2	aneuploid	6
beta_2	peripherical_blood	1
beta_2	wbc_x10_10_9_l	1
bun	AP000442.1	1
bun	APOL4	1
bun	ATP8B2	2
bun	CASP17P	1
bun	CHCHD10	1
bun	DDX60L	1
bun	DIAPH2	1
bun	DNAJC12	1
bun	FCGR1A	1
bun	FES	3
bun	FOXO1	1
bun	GDPD5	1
bun	HAS2	3
bun	INPP5	4
bun	KIAA0922	1
bun	LSP1	1
bun	MMP2	1
bun	NKRF	1
bun	OR2A1-AS1	1
bun	PCBP4	1
bun	PROSER1	1
bun	RENBP	2
bun	RP11-350F4.2	1
bun	SIVA1	1
bun	SUSD6	1
bun	TEF	1
bun	TERF1P4	1
bun	TFEB	5
bun	TLL2	2
bun	TMEM237	1
bun	TMEM9B	1
bun	TPP2	1
bun	TUBA4A	1
bun	ZAR1L	4
bun	creatinine	3
bun	transplant	10
bun	hemoglobin	10
bun	ldh	10
bun	lgg	1
bun	aneuploid	6
bun	peripherical_blood	1
bun	wbc_x10_10_9_l	1
creatinine	FES	1
creatinine	FOXO1	1
creatinine	PROSER1	1
creatinine	ZAR1L	1
creatinine	transplant	3
creatinine	hemoglobin	3
creatinine	ldh	3
creatinine	aneuploid	2
creatinine	wbc_x10_10_9_l	1
transplant	AP000442.1	1
transplant	APOL4	1
transplant	ATP8B2	2
transplant	CASP17P	1
transplant	CHCHD10	1
transplant	DDX60L	1
transplant	DIAPH2	1
transplant	DNAJC12	1
transplant	FCGR1A	1
transplant	FES	3
transplant	FOXO1	1
transplant	GDPD5	1
transplant	HAS2	3
transplant	INPP5	4
transplant	KIAA0922	1
transplant	LSP1	1
transplant	MMP2	1
transplant	NKRF	1
transplant	OR2A1-AS1	1
transplant	PCBP4	1
transplant	PROSER1	1
transplant	RENBP	2
transplant	RP11-350F4.2	1
transplant	SIVA1	1
transplant	SUSD6	1
transplant	TEF	1
transplant	TERF1P4	1
transplant	TFEB	5
transplant	TLL2	2
transplant	TMEM237	1
transplant	TMEM9B	1
transplant	TPP2	1
transplant	TUBA4A	1
transplant	ZAR1L	4
transplant	hemoglobin	10
transplant	ldh	10
transplant	lgg	1
transplant	aneuploid	6
transplant	peripherical_blood	1
transplant	wbc_x10_10_9_l	1
hemoglobin	AP000442.1	1
hemoglobin	APOL4	1
hemoglobin	ATP8B2	2
hemoglobin	CASP17P	1
hemoglobin	CHCHD10	1
hemoglobin	DDX60L	1
hemoglobin	DIAPH2	1
hemoglobin	DNAJC12	1
hemoglobin	FCGR1A	1
hemoglobin	FES	3
hemoglobin	FOXO1	1
hemoglobin	GDPD5	1
hemoglobin	HAS2	3
hemoglobin	INPP5	4
hemoglobin	KIAA0922	1
hemoglobin	LSP1	1
hemoglobin	MMP2	1
hemoglobin	NKRF	1
hemoglobin	OR2A1-AS1	1
hemoglobin	PCBP4	1
hemoglobin	PROSER1	1
hemoglobin	RENBP	2
hemoglobin	RP11-350F4.2	1
hemoglobin	SIVA1	1
hemoglobin	SUSD6	1
hemoglobin	TEF	1
hemoglobin	TERF1P4	1
hemoglobin	TFEB	5
hemoglobin	TLL2	2
hemoglobin	TMEM237	1
hemoglobin	TMEM9B	1
hemoglobin	TPP2	1
hemoglobin	TUBA4A	1
hemoglobin	ZAR1L	4
hemoglobin	ldh	10
hemoglobin	lgg	1
hemoglobin	aneuploid	6
hemoglobin	peripherical_blood	1
hemoglobin	wbc_x10_10_9_l	1
ldh	AP000442.1	1
ldh	APOL4	1
ldh	ATP8B2	2
ldh	CASP17P	1
ldh	CHCHD10	1
ldh	DDX60L	1
ldh	DIAPH2	1
ldh	DNAJC12	1
ldh	FCGR1A	1
ldh	FES	3
ldh	FOXO1	1
ldh	GDPD5	1
ldh	HAS2	3
ldh	INPP5	4
ldh	KIAA0922	1
ldh	LSP1	1
ldh	MMP2	1
ldh	NKRF	1
ldh	OR2A1-AS1	1
ldh	PCBP4	1
ldh	PROSER1	1
ldh	RENBP	2
ldh	RP11-350F4.2	1
ldh	SIVA1	1
ldh	SUSD6	1
ldh	TEF	1
ldh	TERF1P4	1
ldh	TFEB	5
ldh	TLL2	2
ldh	TMEM237	1
ldh	TMEM9B	1
ldh	TPP2	1
ldh	TUBA4A	1
ldh	ZAR1L	4
ldh	lgg	1
ldh	aneuploid	6
ldh	peripherical_blood	1
ldh	wbc_x10_10_9_l	1
aneuploid	AP000442.1	1
aneuploid	ATP8B2	2
aneuploid	CHCHD10	1
aneuploid	DDX60L	1
aneuploid	DIAPH2	1
aneuploid	DNAJC12	1
aneuploid	FCGR1A	1
aneuploid	FES	3
aneuploid	FOXO1	1
aneuploid	HAS2	2
aneuploid	INPP5	3
aneuploid	KIAA0922	1
aneuploid	MMP2	1
aneuploid	OR2A1-AS1	1
aneuploid	PCBP4	1
aneuploid	PROSER1	1
aneuploid	RENBP	1
aneuploid	RP11-350F4.2	1
aneuploid	SIVA1	1
aneuploid	SUSD6	1
aneuploid	TEF	1
aneuploid	TFEB	3
aneuploid	TLL2	1
aneuploid	TMEM9B	1
aneuploid	ZAR1L	3
aneuploid	lgg	1
aneuploid	peripherical_blood	1
ATP8B2	CHCHD10	1
ATP8B2	DDX60L	1
ATP8B2	DNAJC12	1
ATP8B2	FES	1
ATP8B2	HAS2	1
ATP8B2	INPP5	2
ATP8B2	KIAA0922	1
ATP8B2	OR2A1-AS1	1
ATP8B2	PCBP4	1
ATP8B2	RENBP	1
ATP8B2	RP11-350F4.2	1
ATP8B2	TEF	1
ATP8B2	TFEB	2
ATP8B2	ZAR1L	1
ATP8B2	lgg	1
ATP8B2	peripherical_blood	1
CHCHD10	DDX60L	1
CHCHD10	FES	1
CHCHD10	HAS2	1
CHCHD10	INPP5	1
CHCHD10	PCBP4	1
CHCHD10	RENBP	1
CHCHD10	TEF	1
CHCHD10	TFEB	1
CHCHD10	ZAR1L	1
DDX60L	FES	1
DDX60L	HAS2	1
DDX60L	INPP5	1
DDX60L	PCBP4	1
DDX60L	RENBP	1
DDX60L	TEF	1
DDX60L	TFEB	1
DDX60L	ZAR1L	1
FES	AP000442.1	1
FES	DIAPH2	1
FES	FCGR1A	1
FES	FOXO1	1
FES	HAS2	2
FES	INPP5	2
FES	MMP2	1
FES	PCBP4	1
FES	PROSER1	1
FES	RENBP	1
FES	SIVA1	1
FES	SUSD6	1
FES	TEF	1
FES	TFEB	2
FES	TLL2	1
FES	TMEM9B	1
FES	ZAR1L	3
FOXO1	PROSER1	1
FOXO1	ZAR1L	1
HAS2	AP000442.1	1
HAS2	APOL4	1
HAS2	CASP17P	1
HAS2	DIAPH2	1
HAS2	FCGR1A	1
HAS2	GDPD5	1
HAS2	INPP5	3
HAS2	LSP1	1
HAS2	MMP2	1
HAS2	NKRF	1
HAS2	PCBP4	1
HAS2	RENBP	2
HAS2	SIVA1	1
HAS2	SUSD6	1
HAS2	TEF	1
HAS2	TERF1P4	1
HAS2	TFEB	2
HAS2	TLL2	1
HAS2	TMEM9B	1
HAS2	TUBA4A	1
HAS2	ZAR1L	3
INPP5	AP000442.1	1
INPP5	APOL4	1
INPP5	CASP17P	1
INPP5	DIAPH2	1
INPP5	DNAJC12	1
INPP5	FCGR1A	1
INPP5	GDPD5	1
INPP5	KIAA0922	1
INPP5	LSP1	1
INPP5	MMP2	1
INPP5	NKRF	1
INPP5	OR2A1-AS1	1
INPP5	PCBP4	1
INPP5	RENBP	2
INPP5	RP11-350F4.2	1
INPP5	SIVA1	1
INPP5	SUSD6	1
INPP5	TEF	1
INPP5	TERF1P4	1
INPP5	TFEB	3
INPP5	TLL2	1
INPP5	TMEM9B	1
INPP5	TUBA4A	1
INPP5	ZAR1L	3
INPP5	lgg	1
INPP5	peripherical_blood	1
PCBP4	RENBP	1
PCBP4	TEF	1
PCBP4	TFEB	1
PCBP4	ZAR1L	1
PROSER1	ZAR1L	1
RENBP	APOL4	1
RENBP	CASP17P	1
RENBP	GDPD5	1
RENBP	LSP1	1
RENBP	NKRF	1
RENBP	TEF	1
RENBP	TERF1P4	1
RENBP	TFEB	1
RENBP	TUBA4A	1
RENBP	ZAR1L	2
TEF	TFEB	1
TEF	ZAR1L	1
TFEB	AP000442.1	1
TFEB	DIAPH2	1
TFEB	DNAJC12	1
TFEB	FCGR1A	1
TFEB	KIAA0922	1
TFEB	MMP2	1
TFEB	OR2A1-AS1	1
TFEB	RP11-350F4.2	1
TFEB	SIVA1	1
TFEB	SUSD6	1
TFEB	TLL2	2
TFEB	TMEM237	1
TFEB	TMEM9B	1
TFEB	TPP2	1
TFEB	ZAR1L	2
TFEB	lgg	1
TFEB	peripherical_blood	1
TLL2	AP000442.1	1
TLL2	DIAPH2	1
TLL2	FCGR1A	1
TLL2	MMP2	1
TLL2	SIVA1	1
TLL2	SUSD6	1
TLL2	TMEM237	1
TLL2	TMEM9B	1
TLL2	TPP2	1
TLL2	ZAR1L	1
TMEM237	TPP2	1
ZAR1L	AP000442.1	1
ZAR1L	APOL4	1
ZAR1L	CASP17P	1
ZAR1L	DIAPH2	1
ZAR1L	FCGR1A	1
ZAR1L	GDPD5	1
ZAR1L	LSP1	1
ZAR1L	MMP2	1
ZAR1L	NKRF	1
ZAR1L	SIVA1	1
ZAR1L	SUSD6	1
ZAR1L	TERF1P4	1
ZAR1L	TMEM9B	1
ZAR1L	TUBA4A	1
AP000442.1	DIAPH2	1
AP000442.1	FCGR1A	1
AP000442.1	MMP2	1
AP000442.1	SIVA1	1
AP000442.1	SUSD6	1
AP000442.1	TMEM9B	1
DIAPH2	FCGR1A	1
DIAPH2	MMP2	1
DIAPH2	SIVA1	1
DIAPH2	SUSD6	1
DIAPH2	TMEM9B	1
FCGR1A	MMP2	1
FCGR1A	SIVA1	1
FCGR1A	SUSD6	1
FCGR1A	TMEM9B	1
MMP2	SIVA1	1
MMP2	SUSD6	1
MMP2	TMEM9B	1
SIVA1	SUSD6	1
SIVA1	TMEM9B	1
SUSD6	TMEM9B	1
APOL4	CASP17P	1
APOL4	GDPD5	1
APOL4	LSP1	1
APOL4	NKRF	1
APOL4	TERF1P4	1
APOL4	TUBA4A	1
CASP17P	GDPD5	1
CASP17P	LSP1	1
CASP17P	NKRF	1
CASP17P	TERF1P4	1
CASP17P	TUBA4A	1
GDPD5	LSP1	1
GDPD5	NKRF	1
GDPD5	TERF1P4	1
GDPD5	TUBA4A	1
LSP1	NKRF	1
LSP1	TERF1P4	1
LSP1	TUBA4A	1
NKRF	TERF1P4	1
NKRF	TUBA4A	1
TERF1P4	TUBA4A	1
DNAJC12	KIAA0922	1
DNAJC12	OR2A1-AS1	1
DNAJC12	RP11-350F4.2	1
DNAJC12	lgg	1
DNAJC12	peripherical_blood	1
KIAA0922	OR2A1-AS1	1
KIAA0922	RP11-350F4.2	1
KIAA0922	lgg	1
KIAA0922	peripherical_blood	1
OR2A1-AS1	RP11-350F4.2	1
OR2A1-AS1	lgg	1
OR2A1-AS1	peripherical_blood	1
RP11-350F4.2	lgg	1
RP11-350F4.2	peripherical_blood	1
lgg	peripherical_blood	1
