# Supplementary material for: Machine learning predicts treatment sensitivity in multiple myeloma based on molecular and clinical information coupled with drug response
Source: PLoS One. 2021 Jul 28;16(7):e0254596. doi: 10.1371/journal.pone.0254596 (PMC8318243; doi:10.1371/journal.pone.0254596)
Supplement: S4 File — (ZIP) [file pone.0254596.s007.zip]

Archive with 1 entries (1 files):
- Supplementary Material 4/simulation.csv
