# Supplementary material for: Machine learning predicts treatment sensitivity in multiple myeloma based on molecular and clinical information coupled with drug response
Source: PLoS One. 2021 Jul 28;16(7):e0254596. doi: 10.1371/journal.pone.0254596 (PMC8318243; doi:10.1371/journal.pone.0254596)
Supplement: S4 File — (ZIP) [file pone.0254596.s007.zip › Supplementary Material 4/simulation.csv]

actual_treatment	bor-cyc-dex	bor-dex	bor-len-dex	len-dex	simulated_treatment
Bor-Len-Dex	0.05878889131049984	0.05878889131049984	0.06798915811402442	0.05878889131049984	Bor-Len-Dex
Bor-Len-Dex	0.3835360692660439	0.3835360692660439	0.3835360692660439	0.3835360692660439	Bor-Len-Dex
Bor-Len-Dex	0.2995795773087877	0.2995795773087877	0.2995795773087877	0.2995795773087877	Bor-Len-Dex
Bor-Cyc-Dex	0.07120491629330673	0.07120491629330673	0.08040518309683131	0.07120491629330673	Bor-Len-Dex
Bor-Len-Dex	0.4717399135146021	0.4717399135146021	0.4717399135146021	0.4717399135146021	Bor-Len-Dex
Bor-Cyc-Dex	0.3025565110010145	0.3025565110010145	0.31454492921008964	0.3025565110010145	Bor-Len-Dex
Bor-Dex	0.9084728851508207	0.9084728851508207	0.9084728851508207	0.9084728851508207	Bor-Dex
Len-Dex	0.07120491629330673	0.07120491629330673	0.08040518309683131	0.07120491629330673	Bor-Len-Dex
Bor-Len-Dex	0.12335197626500827	0.12335197626500827	0.12335197626500827	0.12335197626500827	Bor-Len-Dex
Bor-Len-Dex	0.239658937531302	0.239658937531302	0.239658937531302	0.239658937531302	Bor-Len-Dex
Bor-Len-Dex	0.2995795773087877	0.2995795773087877	0.2995795773087877	0.2995795773087877	Bor-Len-Dex
Bor-Len-Dex	0.9084728851508207	0.9084728851508207	0.9084728851508207	0.9084728851508207	Bor-Len-Dex
Bor-Len-Dex	0.9084728851508207	0.9084728851508207	0.9084728851508207	0.9084728851508207	Bor-Len-Dex
Bor-Len-Dex	0.9084728851508207	0.9084728851508207	0.9084728851508207	0.9084728851508207	Bor-Len-Dex
Bor-Dex	0.4406076716123241	0.4406076716123241	0.4538890147618287	0.4406076716123241	Bor-Len-Dex
Bor-Len-Dex	0.3835360692660439	0.3835360692660439	0.3835360692660439	0.3835360692660439	Bor-Len-Dex
Bor-Cyc-Dex	0.40832902394735143	0.40832902394735143	0.40832902394735143	0.40832902394735143	Bor-Cyc-Dex
Bor-Len-Dex	0.18927962719282818	0.18927962719282818	0.19992738146480063	0.18927962719282818	Bor-Len-Dex
Bor-Dex	0.1150764208701676	0.1150764208701676	0.1150764208701676	0.1150764208701676	Bor-Dex
Len-Dex	0.10560954983518926	0.10560954983518926	0.10560954983518926	0.10560954983518926	Len-Dex
Bor-Cyc-Dex	0.3025565110010145	0.3025565110010145	0.31454492921008964	0.3025565110010145	Bor-Len-Dex
Bor-Cyc-Dex	0.45634152600213	0.45634152600213	0.45634152600213	0.45634152600213	Bor-Cyc-Dex
Bor-Len-Dex	0.9084728851508207	0.9084728851508207	0.9084728851508207	0.9084728851508207	Bor-Len-Dex
Bor-Cyc-Dex	0.18927962719282818	0.18927962719282818	0.19992738146480063	0.18927962719282818	Bor-Len-Dex
Bor-Cyc-Dex	0.36203450008605476	0.36203450008605476	0.36203450008605476	0.36203450008605476	Bor-Cyc-Dex
Bor-Dex	0.08803029231904713	0.08803029231904713	0.08803029231904713	0.08803029231904713	Bor-Dex
Bor-Cyc-Dex	0.8190482256142527	0.8190482256142527	0.8190482256142527	0.8190482256142527	Bor-Cyc-Dex
Bor-Cyc-Dex	0.3125022856689233	0.3125022856689233	0.3125022856689233	0.3125022856689233	Bor-Cyc-Dex
Bor-Len-Dex	0.4717399135146021	0.4717399135146021	0.4717399135146021	0.4717399135146021	Bor-Len-Dex
Bor-Len-Dex	0.3025565110010145	0.3025565110010145	0.31454492921008964	0.3025565110010145	Bor-Len-Dex
Bor-Cyc-Dex	0.8309124284142939	0.8309124284142939	0.8309124284142939	0.8309124284142939	Bor-Cyc-Dex
Bor-Cyc-Dex	0.961758341097652	0.961758341097652	0.961758341097652	0.961758341097652	Bor-Cyc-Dex
Bor-Len-Dex	0.961758341097652	0.961758341097652	0.961758341097652	0.961758341097652	Bor-Len-Dex
Bor-Len-Dex	0.3025565110010145	0.3025565110010145	0.31454492921008964	0.3025565110010145	Bor-Len-Dex
Bor-Dex	0.2509792455861916	0.2509792455861916	0.2629676637952667	0.2509792455861916	Bor-Len-Dex
Bor-Len-Dex	0.44316680068347575	0.44316680068347575	0.44316680068347575	0.44316680068347575	Bor-Len-Dex
Bor-Len-Dex	0.05878889131049984	0.05878889131049984	0.06798915811402442	0.05878889131049984	Bor-Len-Dex
Bor-Dex	0.08803029231904713	0.08803029231904713	0.08803029231904713	0.08803029231904713	Bor-Dex
Len-Dex	0.12335197626500827	0.12335197626500827	0.12335197626500827	0.12335197626500827	Len-Dex
Bor-Len-Dex	0.06568092442457814	0.06568092442457814	0.06568092442457814	0.06568092442457814	Bor-Len-Dex
Len-Dex	0.2995795773087877	0.2995795773087877	0.2995795773087877	0.2995795773087877	Len-Dex
Bor-Cyc-Dex	0.8429139352811649	0.8429139352811649	0.8429139352811649	0.8429139352811649	Bor-Cyc-Dex
Len-Dex	0.239658937531302	0.239658937531302	0.239658937531302	0.239658937531302	Len-Dex
Bor-Cyc-Dex	0.06568092442457814	0.06568092442457814	0.06568092442457814	0.06568092442457814	Bor-Cyc-Dex
Bor-Cyc-Dex	0.7634979327794449	0.7634979327794449	0.7634979327794449	0.7634979327794449	Bor-Cyc-Dex
Bor-Len-Dex	0.42899159080073107	0.42899159080073107	0.42899159080073107	0.42899159080073107	Bor-Len-Dex
Bor-Len-Dex	0.3835360692660439	0.3835360692660439	0.3835360692660439	0.3835360692660439	Bor-Len-Dex
Bor-Len-Dex	0.31161837519895547	0.31161837519895547	0.31161837519895547	0.31161837519895547	Bor-Len-Dex
Bor-Len-Dex	0.45634152600213	0.45634152600213	0.45634152600213	0.45634152600213	Bor-Len-Dex
Bor-Cyc-Dex	0.3025565110010145	0.3025565110010145	0.31454492921008964	0.3025565110010145	Bor-Len-Dex
Bor-Len-Dex	0.45634152600213	0.45634152600213	0.45634152600213	0.45634152600213	Bor-Len-Dex
Len-Dex	0.09173681251228272	0.09173681251228272	0.09173681251228272	0.09173681251228272	Len-Dex
Bor-Cyc-Dex	0.5613312293415437	0.5613312293415437	0.5613312293415437	0.5613312293415437	Bor-Cyc-Dex
Bor-Dex	0.0	0.0	0.0	0.0	Bor-Dex
Bor-Len-Dex	0.03941287417241838	0.03941287417241838	0.03941287417241838	0.03941287417241838	Bor-Len-Dex
Bor-Len-Dex	0.6956460327629087	0.6956460327629087	0.6956460327629087	0.6956460327629087	Bor-Len-Dex
Bor-Cyc-Dex	0.44648471219638436	0.44648471219638436	0.44648471219638436	0.44648471219638436	Bor-Cyc-Dex
Bor-Cyc-Dex	0.2549188824963328	0.2549188824963328	0.2549188824963328	0.2549188824963328	Bor-Cyc-Dex
Len-Dex	0.12529063687259823	0.12529063687259823	0.12529063687259823	0.12529063687259823	Len-Dex
Bor-Cyc-Dex	0.14326833913858386	0.14326833913858386	0.14326833913858386	0.14326833913858386	Bor-Cyc-Dex
Bor-Len-Dex	0.398466837750067	0.398466837750067	0.398466837750067	0.398466837750067	Bor-Len-Dex
Bor-Cyc-Dex	0.1223490237097276	0.1223490237097276	0.1223490237097276	0.1223490237097276	Bor-Cyc-Dex
Bor-Len-Dex	0.5318341950085471	0.5318341950085471	0.5318341950085471	0.5318341950085471	Bor-Len-Dex
Bor-Len-Dex	0.30870912468208744	0.30870912468208744	0.30870912468208744	0.30870912468208744	Bor-Len-Dex
Len-Dex	0.5955245862709658	0.5955245862709658	0.5955245862709658	0.5955245862709658	Len-Dex
Len-Dex	0.02851825189276506	0.02851825189276506	0.02851825189276506	0.02851825189276506	Len-Dex
Bor-Len-Dex	0.07978708578262095	0.07978708578262095	0.07978708578262095	0.07978708578262095	Bor-Len-Dex
Bor-Len-Dex	0.2091578373852161	0.2091578373852161	0.2091578373852161	0.2091578373852161	Bor-Len-Dex
Bor-Cyc-Dex	0.07941345746951924	0.07941345746951924	0.07941345746951924	0.07941345746951924	Bor-Cyc-Dex
Bor-Len-Dex	0.640596366837144	0.640596366837144	0.640596366837144	0.640596366837144	Bor-Len-Dex
Bor-Len-Dex	0.8492039707278636	0.8492039707278636	0.8492039707278636	0.8492039707278636	Bor-Len-Dex
Len-Dex	0.060284208860208625	0.060284208860208625	0.060284208860208625	0.060284208860208625	Len-Dex
Bor-Dex	0.13691037806146647	0.13691037806146647	0.13691037806146647	0.13691037806146647	Bor-Dex
Bor-Len-Dex	0.053558349064774746	0.053558349064774746	0.053558349064774746	0.053558349064774746	Bor-Len-Dex
Bor-Cyc-Dex	0.4425044569083554	0.4425044569083554	0.4425044569083554	0.4425044569083554	Bor-Cyc-Dex
Bor-Dex	0.42468204050451125	0.42468204050451125	0.42468204050451125	0.42468204050451125	Bor-Dex
Bor-Cyc-Dex	0.3076914151880099	0.3076914151880099	0.3076914151880099	0.3076914151880099	Bor-Cyc-Dex
Bor-Len-Dex	0.3302506645054975	0.3302506645054975	0.3302506645054975	0.3302506645054975	Bor-Len-Dex
Bor-Dex	0.04000058329710086	0.04000058329710086	0.04000058329710086	0.04000058329710086	Bor-Dex
Bor-Len-Dex	0.20221588128856607	0.20221588128856607	0.20221588128856607	0.20221588128856607	Bor-Len-Dex
Bor-Len-Dex	0.2936097012421976	0.2936097012421976	0.2936097012421976	0.2936097012421976	Bor-Len-Dex
Bor-Cyc-Dex	0.2530924165314657	0.2530924165314657	0.2530924165314657	0.2530924165314657	Bor-Cyc-Dex
Bor-Len-Dex	0.11111217618551021	0.11111217618551021	0.11111217618551021	0.11111217618551021	Bor-Len-Dex
Len-Dex	0.0807178371525331	0.0807178371525331	0.0807178371525331	0.0807178371525331	Len-Dex
Bor-Len-Dex	0.24230850047385388	0.24230850047385388	0.24230850047385388	0.24230850047385388	Bor-Len-Dex
Bor-Len-Dex	0.1223490237097276	0.1223490237097276	0.1223490237097276	0.1223490237097276	Bor-Len-Dex
Bor-Len-Dex	0.2341439992892047	0.2341439992892047	0.2341439992892047	0.2341439992892047	Bor-Len-Dex
Bor-Len-Dex	0.10728273556300177	0.10728273556300177	0.10728273556300177	0.10728273556300177	Bor-Len-Dex
Bor-Cyc-Dex	0.10728273556300177	0.10728273556300177	0.10728273556300177	0.10728273556300177	Bor-Cyc-Dex
Bor-Len-Dex	0.03941287417241838	0.03941287417241838	0.03941287417241838	0.03941287417241838	Bor-Len-Dex
Bor-Dex	0.11029597870243756	0.11029597870243756	0.11029597870243756	0.11029597870243756	Bor-Dex
Bor-Dex	0.14326833913858386	0.14326833913858386	0.14326833913858386	0.14326833913858386	Bor-Dex
Bor-Len-Dex	0.514616078383229	0.514616078383229	0.514616078383229	0.514616078383229	Bor-Len-Dex
Bor-Cyc-Dex	0.4678062245025704	0.4678062245025704	0.4678062245025704	0.4678062245025704	Bor-Cyc-Dex
Bor-Cyc-Dex	0.44648471219638436	0.44648471219638436	0.44648471219638436	0.44648471219638436	Bor-Cyc-Dex
Bor-Len-Dex	0.514616078383229	0.514616078383229	0.514616078383229	0.514616078383229	Bor-Len-Dex
Bor-Dex	0.22815427344708597	0.22815427344708597	0.22815427344708597	0.22815427344708597	Bor-Dex
Bor-Len-Dex	0.01751463581001397	0.01751463581001397	0.01751463581001397	0.01751463581001397	Bor-Len-Dex
Bor-Cyc-Dex	0.3032651600677992	0.3032651600677992	0.3032651600677992	0.3032651600677992	Bor-Cyc-Dex
Bor-Cyc-Dex	0.12408715009879055	0.12408715009879055	0.12408715009879055	0.12408715009879055	Bor-Cyc-Dex
Bor-Cyc-Dex	0.04000058329710086	0.04000058329710086	0.04000058329710086	0.04000058329710086	Bor-Cyc-Dex
Bor-Len-Dex	0.48054347281558224	0.48054347281558224	0.48054347281558224	0.48054347281558224	Bor-Len-Dex
Bor-Len-Dex	0.2372841283240119	0.2372841283240119	0.2372841283240119	0.2372841283240119	Bor-Len-Dex
Bor-Len-Dex	0.12779119104160555	0.12779119104160555	0.12779119104160555	0.12779119104160555	Bor-Len-Dex
Len-Dex	0.03442301041341142	0.03442301041341142	0.03442301041341142	0.03442301041341142	Len-Dex
Len-Dex	0.2569850522788574	0.2569850522788574	0.2569850522788574	0.2569850522788574	Len-Dex
Bor-Dex	0.656408547341994	0.656408547341994	0.656408547341994	0.656408547341994	Bor-Dex
Bor-Dex	0.0661912160657586	0.0661912160657586	0.0661912160657586	0.0661912160657586	Bor-Dex
Bor-Len-Dex	0.5646927013936506	0.5646927013936506	0.5646927013936506	0.5646927013936506	Bor-Len-Dex
Bor-Len-Dex	0.13970502615393188	0.13970502615393188	0.13970502615393188	0.13970502615393188	Bor-Len-Dex
Bor-Len-Dex	0.28330463805663086	0.28330463805663086	0.28330463805663086	0.28330463805663086	Bor-Len-Dex
Len-Dex	0.5402711472329439	0.5402711472329439	0.5402711472329439	0.5402711472329439	Len-Dex
Bor-Len-Dex	0.08347569177704861	0.08347569177704861	0.08347569177704861	0.08347569177704861	Bor-Len-Dex
Bor-Len-Dex	0.4057910921118662	0.4057910921118662	0.4057910921118662	0.4057910921118662	Bor-Len-Dex
Bor-Cyc-Dex	0.16049201465135343	0.16049201465135343	0.16049201465135343	0.16049201465135343	Bor-Cyc-Dex
Bor-Len-Dex	0.7159039845613719	0.7159039845613719	0.7159039845613719	0.7159039845613719	Bor-Len-Dex
Bor-Len-Dex	0.135141201868798	0.135141201868798	0.135141201868798	0.135141201868798	Bor-Len-Dex
Bor-Dex	0.23900266212950427	0.23900266212950427	0.23900266212950427	0.23900266212950427	Bor-Dex
Bor-Len-Dex	0.0223587446347705	0.0223587446347705	0.0223587446347705	0.0223587446347705	Bor-Len-Dex
Bor-Len-Dex	0.9184089577872179	0.9184089577872179	0.9184089577872179	0.9184089577872179	Bor-Len-Dex
Bor-Len-Dex	0.7869151161732946	0.7869151161732946	0.7869151161732946	0.7869151161732946	Bor-Len-Dex
Bor-Cyc-Dex	0.0642254502490837	0.0642254502490837	0.0642254502490837	0.0642254502490837	Bor-Cyc-Dex
Bor-Len-Dex	0.19094211793016436	0.19094211793016436	0.19094211793016436	0.19094211793016436	Bor-Len-Dex
Bor-Cyc-Dex	0.14392951997731768	0.14392951997731768	0.14392951997731768	0.14392951997731768	Bor-Cyc-Dex
Bor-Len-Dex	0.18260893583070534	0.18260893583070534	0.18260893583070534	0.18260893583070534	Bor-Len-Dex
Bor-Cyc-Dex	0.1096020026445675	0.1096020026445675	0.1096020026445675	0.1096020026445675	Bor-Cyc-Dex
Bor-Cyc-Dex	0.14067926075840184	0.14067926075840184	0.14067926075840184	0.14067926075840184	Bor-Cyc-Dex
Bor-Len-Dex	0.2716425501517486	0.2716425501517486	0.2716425501517486	0.2716425501517486	Bor-Len-Dex
Bor-Cyc-Dex	0.0832737424479031	0.0832737424479031	0.0832737424479031	0.0832737424479031	Bor-Cyc-Dex
Bor-Len-Dex	0.014838773758235184	0.014838773758235184	0.014838773758235184	0.014838773758235184	Bor-Len-Dex
Bor-Len-Dex	0.14315249275525407	0.14315249275525407	0.14315249275525407	0.14315249275525407	Bor-Len-Dex
Bor-Cyc-Dex	0.09732325021779877	0.09732325021779877	0.09732325021779877	0.09732325021779877	Bor-Cyc-Dex
Bor-Cyc-Dex	0.28164309009942373	0.28164309009942373	0.28164309009942373	0.28164309009942373	Bor-Cyc-Dex
Bor-Cyc-Dex	0.18199702758436823	0.18199702758436823	0.18199702758436823	0.18199702758436823	Bor-Cyc-Dex
Bor-Cyc-Dex	0.4480829116087195	0.4480829116087195	0.4480829116087195	0.4480829116087195	Bor-Cyc-Dex
Len-Dex	0.08503661585144874	0.08503661585144874	0.08503661585144874	0.08503661585144874	Len-Dex
Bor-Len-Dex	0.5651436782639988	0.5651436782639988	0.5651436782639988	0.5651436782639988	Bor-Len-Dex
Bor-Cyc-Dex	0.5744225524089379	0.5744225524089379	0.5744225524089379	0.5744225524089379	Bor-Cyc-Dex
Bor-Dex	0.1338817243950895	0.1338817243950895	0.1338817243950895	0.1338817243950895	Bor-Dex
Bor-Dex	0.5471159615880892	0.5471159615880892	0.5471159615880892	0.5471159615880892	Bor-Dex
Bor-Len-Dex	0.307590280661	0.307590280661	0.307590280661	0.307590280661	Bor-Len-Dex
Bor-Cyc-Dex	0.20539182545770548	0.20539182545770548	0.20539182545770548	0.20539182545770548	Bor-Cyc-Dex
Bor-Dex	0.10539749012692035	0.10539749012692035	0.10539749012692035	0.10539749012692035	Bor-Dex
Bor-Len-Dex	0.9246048137881914	0.9246048137881914	0.9246048137881914	0.9246048137881914	Bor-Len-Dex
Bor-Cyc-Dex	0.1786068698380451	0.1786068698380451	0.1786068698380451	0.1786068698380451	Bor-Cyc-Dex
Len-Dex	0.3293354255087438	0.3293354255087438	0.3293354255087438	0.3293354255087438	Len-Dex
Bor-Len-Dex	0.31423947484795084	0.31423947484795084	0.31423947484795084	0.31423947484795084	Bor-Len-Dex
Bor-Len-Dex	0.3238805580870976	0.3238805580870976	0.3238805580870976	0.3238805580870976	Bor-Len-Dex
Bor-Cyc-Dex	0.37820768279266764	0.37820768279266764	0.37820768279266764	0.37820768279266764	Bor-Cyc-Dex
Bor-Cyc-Dex	0.31476941697727784	0.31476941697727784	0.31476941697727784	0.31476941697727784	Bor-Cyc-Dex
Bor-Dex	0.24032994966330676	0.24032994966330676	0.24032994966330676	0.24032994966330676	Bor-Dex
Len-Dex	0.18839313883538222	0.18839313883538222	0.18839313883538222	0.18839313883538222	Len-Dex
Bor-Len-Dex	0.8620259344563869	0.8620259344563869	0.8620259344563869	0.8620259344563869	Bor-Len-Dex
Bor-Len-Dex	0.7523660315539527	0.7523660315539527	0.7523660315539527	0.7523660315539527	Bor-Len-Dex
Bor-Len-Dex	0.26151465235944177	0.26151465235944177	0.26151465235944177	0.26151465235944177	Bor-Len-Dex
Bor-Len-Dex	0.6153940203651769	0.6153940203651769	0.6253816253963072	0.6153940203651769	Bor-Len-Dex
Len-Dex	0.38988938089679454	0.38988938089679454	0.4015909734824142	0.38988938089679454	Bor-Len-Dex
Bor-Dex	0.3718067881471821	0.3718067881471821	0.38318452221339955	0.3718067881471821	Bor-Len-Dex
Bor-Cyc-Dex	0.6784831469437161	0.6784831469437161	0.6784831469437161	0.6784831469437161	Bor-Cyc-Dex
Bor-Len-Dex	0.5666647838429897	0.5666647838429897	0.584629934212283	0.5666647838429897	Bor-Len-Dex
Bor-Cyc-Dex	0.22370364809914958	0.22370364809914958	0.22370364809914958	0.22370364809914958	Bor-Cyc-Dex
Bor-Cyc-Dex	0.37473993179016984	0.37473993179016984	0.38253579237276725	0.37473993179016984	Bor-Len-Dex
Bor-Cyc-Dex	0.5926858487560527	0.5926858487560527	0.6164748691775238	0.5926858487560527	Bor-Len-Dex
Bor-Len-Dex	0.2425558522373593	0.2425558522373593	0.24993870073887134	0.2425558522373593	Bor-Len-Dex
Len-Dex	0.21892811130530088	0.21892811130530088	0.21892811130530088	0.21892811130530088	Len-Dex
Bor-Dex	0.2124556218688525	0.2124556218688525	0.22875435329190386	0.2124556218688525	Bor-Len-Dex
Bor-Len-Dex	0.5708507592487991	0.5708507592487991	0.5708507592487991	0.5708507592487991	Bor-Len-Dex
Bor-Len-Dex	0.3717167817021349	0.3717167817021349	0.3785155764837603	0.3717167817021349	Bor-Len-Dex
Bor-Len-Dex	0.2620117088432678	0.2620117088432678	0.26998231798446887	0.2620117088432678	Bor-Len-Dex
Len-Dex	0.17720322519110385	0.17720322519110385	0.17720322519110385	0.17720322519110385	Len-Dex
Bor-Len-Dex	0.27219484166279767	0.27219484166279767	0.27219484166279767	0.27219484166279767	Bor-Len-Dex
Bor-Dex	0.04821353864046233	0.04821353864046233	0.04821353864046233	0.04821353864046233	Bor-Dex
Bor-Len-Dex	0.27732638507252255	0.27732638507252255	0.29667556537528983	0.27732638507252255	Bor-Len-Dex
Bor-Len-Dex	0.35800265758716665	0.35800265758716665	0.36341613272116186	0.35800265758716665	Bor-Len-Dex
Bor-Len-Dex	0.2802707256562155	0.2802707256562155	0.2905255567237648	0.2802707256562155	Bor-Len-Dex
Bor-Cyc-Dex	0.7375716554899426	0.7375716554899426	0.7600623280269788	0.7375716554899426	Bor-Len-Dex
Bor-Len-Dex	0.7090102317801965	0.7090102317801965	0.7240843537176648	0.7090102317801965	Bor-Len-Dex
Bor-Cyc-Dex	0.04653044619801752	0.04653044619801752	0.04653044619801752	0.04653044619801752	Bor-Cyc-Dex
Bor-Cyc-Dex	0.18969085443577624	0.18969085443577624	0.19651375732377863	0.18969085443577624	Bor-Len-Dex
Bor-Cyc-Dex	0.34144870576500036	0.34144870576500036	0.34144870576500036	0.34144870576500036	Bor-Cyc-Dex
Bor-Len-Dex	0.5407071356864341	0.5407071356864341	0.5560072478860354	0.5407071356864341	Bor-Len-Dex
Bor-Len-Dex	0.3924603141445793	0.3924603141445793	0.4000658258744656	0.3924603141445793	Bor-Len-Dex
Bor-Len-Dex	0.6748901308011384	0.6748901308011384	0.6968625927829196	0.6748901308011384	Bor-Len-Dex
Bor-Len-Dex	0.5189561491077527	0.5189561491077527	0.5253352489645001	0.5189561491077527	Bor-Len-Dex
Bor-Len-Dex	0.47136214702654083	0.47136214702654083	0.4771765672657718	0.47136214702654083	Bor-Len-Dex
Bor-Len-Dex	0.30211172801949626	0.30211172801949626	0.31323193119724385	0.30211172801949626	Bor-Len-Dex
Bor-Cyc-Dex	0.10608278471291938	0.10608278471291938	0.1126509536396459	0.10608278471291938	Bor-Len-Dex
Bor-Cyc-Dex	0.5742764207926426	0.5742764207926426	0.5969532026603502	0.5742764207926426	Bor-Len-Dex
Bor-Cyc-Dex	0.5818839224601867	0.5818839224601867	0.6044285404865161	0.5818839224601867	Bor-Len-Dex
Bor-Cyc-Dex	0.21525948391138183	0.21525948391138183	0.22458147017848895	0.21525948391138183	Bor-Len-Dex
Bor-Len-Dex	0.4286934339562268	0.4286934339562268	0.4364771690824987	0.4286934339562268	Bor-Len-Dex
Bor-Cyc-Dex	0.2869059007540978	0.2869059007540978	0.2987412526387829	0.2869059007540978	Bor-Len-Dex
Bor-Dex	0.16618619055677716	0.16618619055677716	0.16618619055677716	0.16618619055677716	Bor-Dex
Bor-Len-Dex	0.08147317864717275	0.08147317864717275	0.08147317864717275	0.08147317864717275	Bor-Len-Dex
Bor-Cyc-Dex	0.4292992243422729	0.4292992243422729	0.43631596302553816	0.4292992243422729	Bor-Len-Dex
Bor-Dex	0.3875946489569735	0.3875946489569735	0.3875946489569735	0.3875946489569735	Bor-Dex
Bor-Len-Dex	0.1489844595238121	0.1489844595238121	0.15633467153204192	0.1489844595238121	Bor-Len-Dex
Bor-Len-Dex	0.5955069690414296	0.5955069690414296	0.6103084079288404	0.5955069690414296	Bor-Len-Dex
Bor-Len-Dex	0.3858353667718941	0.3858353667718941	0.3922959940230942	0.3858353667718941	Bor-Len-Dex
Bor-Len-Dex	0.636133842200416	0.636133842200416	0.6555741546434539	0.636133842200416	Bor-Len-Dex
Bor-Cyc-Dex	0.7491186157641888	0.7491186157641888	0.7574420001649989	0.7491186157641888	Bor-Len-Dex
Bor-Dex	0.24307239969580385	0.24307239969580385	0.2522825034334026	0.24307239969580385	Bor-Len-Dex
Bor-Dex	0.10810664899288996	0.10810664899288996	0.10810664899288996	0.10810664899288996	Bor-Dex
Len-Dex	0.187587618704372	0.187587618704372	0.187587618704372	0.187587618704372	Len-Dex
Bor-Len-Dex	0.6995858997671772	0.6995858997671772	0.713912303562123	0.6995858997671772	Bor-Len-Dex
Len-Dex	0.5841447740783522	0.5841447740783522	0.5918053890675664	0.5841447740783522	Bor-Len-Dex
Len-Dex	0.11271256044164286	0.11271256044164286	0.11271256044164286	0.11271256044164286	Len-Dex
Bor-Len-Dex	0.37881745581999354	0.37881745581999354	0.4039371152530415	0.37881745581999354	Bor-Len-Dex
Bor-Dex	0.047038558974550004	0.047038558974550004	0.047038558974550004	0.047038558974550004	Bor-Dex
Bor-Len-Dex	0.12482920431265403	0.12482920431265403	0.12482920431265403	0.12482920431265403	Bor-Len-Dex
Bor-Len-Dex	0.48855770858185216	0.48855770858185216	0.49224319190455185	0.48855770858185216	Bor-Len-Dex
Bor-Len-Dex	0.5428147698525234	0.5428147698525234	0.5428147698525234	0.5428147698525234	Bor-Len-Dex
Bor-Len-Dex	0.32704092244534844	0.32704092244534844	0.34678045510573724	0.32704092244534844	Bor-Len-Dex
Bor-Len-Dex	0.43502224363849756	0.43502224363849756	0.43502224363849756	0.43502224363849756	Bor-Len-Dex
Bor-Cyc-Dex	0.4727042554209824	0.4727042554209824	0.5121316298262543	0.4727042554209824	Bor-Len-Dex
Bor-Len-Dex	0.13114735127697708	0.13114735127697708	0.13926879570003428	0.13114735127697708	Bor-Len-Dex
Bor-Dex	0.1908216397821398	0.1908216397821398	0.20055320057016526	0.1908216397821398	Bor-Len-Dex
Bor-Len-Dex	0.2104063840958034	0.2104063840958034	0.2272508774854112	0.2104063840958034	Bor-Len-Dex
Bor-Cyc-Dex	0.27701994226719784	0.27701994226719784	0.2939815443609893	0.27701994226719784	Bor-Len-Dex
Bor-Cyc-Dex	0.4450105481583046	0.4450105481583046	0.4579064581908576	0.4450105481583046	Bor-Len-Dex
Bor-Len-Dex	0.48445174442988587	0.48445174442988587	0.48445174442988587	0.48445174442988587	Bor-Len-Dex
Bor-Len-Dex	0.3694689022054858	0.3694689022054858	0.3835978204518647	0.3694689022054858	Bor-Len-Dex
Bor-Len-Dex	0.7578982436345602	0.7578982436345602	0.761858264318391	0.7578982436345602	Bor-Len-Dex
Bor-Len-Dex	0.037013606204710704	0.037013606204710704	0.043984769510878347	0.037013606204710704	Bor-Len-Dex
Bor-Cyc-Dex	0.23682057105470591	0.23682057105470591	0.23682057105470591	0.23682057105470591	Bor-Cyc-Dex
Bor-Dex	0.16866367758428413	0.16866367758428413	0.18870599691318127	0.16866367758428413	Bor-Len-Dex
Bor-Len-Dex	0.2208332655165991	0.2208332655165991	0.2208332655165991	0.2208332655165991	Bor-Len-Dex
Bor-Len-Dex	0.40142885724341787	0.40142885724341787	0.4307472806423862	0.40142885724341787	Bor-Len-Dex
Bor-Cyc-Dex	0.590258334462226	0.590258334462226	0.5945180632039787	0.590258334462226	Bor-Len-Dex
Bor-Cyc-Dex	0.06282917155876692	0.06282917155876692	0.07146602795212423	0.06282917155876692	Bor-Len-Dex
Bor-Len-Dex	0.574074560851631	0.574074560851631	0.5945627570319187	0.574074560851631	Bor-Len-Dex
Len-Dex	0.6281020854103051	0.6281020854103051	0.6547820991051112	0.6281020854103051	Bor-Len-Dex
Bor-Cyc-Dex	0.20605527509360178	0.20605527509360178	0.20605527509360178	0.20605527509360178	Bor-Cyc-Dex
Bor-Cyc-Dex	0.5509448802260322	0.5509448802260322	0.5714441042809909	0.5509448802260322	Bor-Len-Dex
Bor-Cyc-Dex	0.26216926487010495	0.26216926487010495	0.2738900121764188	0.26216926487010495	Bor-Len-Dex
Bor-Dex	0.7751505658495482	0.7751505658495482	0.7751505658495482	0.7751505658495482	Bor-Dex
Bor-Cyc-Dex	0.38475721202116936	0.38475721202116936	0.40646918894887474	0.38475721202116936	Bor-Len-Dex
Len-Dex	0.06302058755848337	0.06302058755848337	0.0721378966900287	0.06302058755848337	Bor-Len-Dex
Bor-Dex	0.4919358890579792	0.4919358890579792	0.5177323881150836	0.4919358890579792	Bor-Len-Dex
Bor-Len-Dex	0.25045689304783386	0.25045689304783386	0.25045689304783386	0.25045689304783386	Bor-Len-Dex
Len-Dex	0.12288787476759012	0.12288787476759012	0.12288787476759012	0.12288787476759012	Len-Dex
Bor-Cyc-Dex	0.3489370336892886	0.3489370336892886	0.3759002923686538	0.3489370336892886	Bor-Len-Dex
Bor-Cyc-Dex	0.38091872053548226	0.38091872053548226	0.38091872053548226	0.38091872053548226	Bor-Cyc-Dex
Bor-Cyc-Dex	0.3226668869739639	0.3226668869739639	0.3226668869739639	0.3226668869739639	Bor-Cyc-Dex
Bor-Len-Dex	0.5331058114388312	0.5331058114388312	0.5584881935875007	0.5331058114388312	Bor-Len-Dex
Bor-Dex	0.20915459961154625	0.20915459961154625	0.21228601753772006	0.20915459961154625	Bor-Len-Dex
Bor-Dex	0.3531196065380388	0.3531196065380388	0.3531196065380388	0.3531196065380388	Bor-Dex
Bor-Len-Dex	0.48912815190576014	0.48912815190576014	0.4935320923979937	0.48912815190576014	Bor-Len-Dex
Bor-Len-Dex	0.15047200100164618	0.15047200100164618	0.17317926008966292	0.15047200100164618	Bor-Len-Dex
Len-Dex	0.2863804719762104	0.2863804719762104	0.2896254561647182	0.2863804719762104	Bor-Len-Dex
Bor-Len-Dex	0.30264889505584386	0.30264889505584386	0.3191449249887064	0.30264889505584386	Bor-Len-Dex
Bor-Len-Dex	0.08892226546828301	0.08892226546828301	0.10685724828606391	0.08892226546828301	Bor-Len-Dex
Bor-Len-Dex	0.5780201653194931	0.5780201653194931	0.5824293988947057	0.5780201653194931	Bor-Len-Dex
Bor-Len-Dex	0.3848039987202864	0.3848039987202864	0.39962581278534265	0.3848039987202864	Bor-Len-Dex
Bor-Len-Dex	0.45500716545128345	0.45500716545128345	0.45500716545128345	0.45500716545128345	Bor-Len-Dex
Bor-Cyc-Dex	0.16906542230983834	0.16906542230983834	0.16906542230983834	0.16906542230983834	Bor-Cyc-Dex
Bor-Len-Dex	0.935789219179207	0.935789219179207	1.0	0.935789219179207	Bor-Len-Dex
Bor-Len-Dex	0.935789219179207	0.935789219179207	1.0	0.935789219179207	Bor-Len-Dex
Bor-Dex	0.935789219179207	0.935789219179207	1.0	0.935789219179207	Bor-Len-Dex
Bor-Len-Dex	0.935789219179207	0.935789219179207	1.0	0.935789219179207	Bor-Len-Dex
Bor-Cyc-Dex	0.3382948443111233	0.3382948443111233	0.38927376831472954	0.3382948443111233	Bor-Len-Dex
Bor-Cyc-Dex	0.2398673685870684	0.2398673685870684	0.28800075663927877	0.2398673685870684	Bor-Len-Dex
Bor-Len-Dex	0.3382948443111233	0.3382948443111233	0.38927376831472954	0.3382948443111233	Bor-Len-Dex
Bor-Dex	0.09432384008555339	0.09432384008555339	0.09432384008555339	0.09432384008555339	Bor-Dex
Len-Dex	0.3382948443111233	0.3382948443111233	0.38927376831472954	0.3382948443111233	Bor-Len-Dex
Len-Dex	0.3382948443111233	0.3382948443111233	0.38927376831472954	0.3382948443111233	Bor-Len-Dex
Bor-Len-Dex	0.3382948443111233	0.3382948443111233	0.38927376831472954	0.3382948443111233	Bor-Len-Dex
Bor-Len-Dex	0.935789219179207	0.935789219179207	1.0	0.935789219179207	Bor-Len-Dex
Bor-Cyc-Dex	0.2398673685870684	0.2398673685870684	0.28800075663927877	0.2398673685870684	Bor-Len-Dex
Bor-Len-Dex	0.2782330086828067	0.2782330086828067	0.2782330086828067	0.2782330086828067	Bor-Len-Dex
Bor-Cyc-Dex	0.34304265328120936	0.34304265328120936	0.34304265328120936	0.34304265328120936	Bor-Cyc-Dex
Bor-Len-Dex	0.34304265328120936	0.34304265328120936	0.34304265328120936	0.34304265328120936	Bor-Len-Dex
Bor-Dex	0.09432384008555339	0.09432384008555339	0.09432384008555339	0.09432384008555339	Bor-Dex
Bor-Dex	0.00823697204586838	0.00823697204586838	0.00823697204586838	0.00823697204586838	Bor-Dex
Len-Dex	0.34304265328120936	0.34304265328120936	0.34304265328120936	0.34304265328120936	Len-Dex
Bor-Dex	0.09432384008555339	0.09432384008555339	0.09432384008555339	0.09432384008555339	Bor-Dex
Bor-Cyc-Dex	0.09432384008555339	0.09432384008555339	0.09432384008555339	0.09432384008555339	Bor-Cyc-Dex
Bor-Len-Dex	0.34304265328120936	0.34304265328120936	0.34304265328120936	0.34304265328120936	Bor-Len-Dex
Bor-Len-Dex	0.34304265328120936	0.34304265328120936	0.34304265328120936	0.34304265328120936	Bor-Len-Dex
Bor-Len-Dex	0.34304265328120936	0.34304265328120936	0.34304265328120936	0.34304265328120936	Bor-Len-Dex
Bor-Len-Dex	0.34304265328120936	0.34304265328120936	0.34304265328120936	0.34304265328120936	Bor-Len-Dex
Bor-Cyc-Dex	0.3382948443111233	0.3382948443111233	0.38927376831472954	0.3382948443111233	Bor-Len-Dex
Bor-Len-Dex	0.34304265328120936	0.34304265328120936	0.34304265328120936	0.34304265328120936	Bor-Len-Dex
Bor-Len-Dex	0.935789219179207	0.935789219179207	1.0	0.935789219179207	Bor-Len-Dex
Bor-Len-Dex	0.34304265328120936	0.34304265328120936	0.34304265328120936	0.34304265328120936	Bor-Len-Dex
Bor-Cyc-Dex	0.07088977208455209	0.07088977208455209	0.07088977208455209	0.07088977208455209	Bor-Cyc-Dex
Bor-Len-Dex	0.00823697204586838	0.00823697204586838	0.00823697204586838	0.00823697204586838	Bor-Len-Dex
Bor-Dex	0.34304265328120936	0.34304265328120936	0.34304265328120936	0.34304265328120936	Bor-Dex
Bor-Len-Dex	0.09432384008555339	0.09432384008555339	0.09432384008555339	0.09432384008555339	Bor-Len-Dex
Bor-Cyc-Dex	0.09432384008555339	0.09432384008555339	0.09432384008555339	0.09432384008555339	Bor-Cyc-Dex
Bor-Cyc-Dex	0.2398673685870684	0.2398673685870684	0.28800075663927877	0.2398673685870684	Bor-Len-Dex
Bor-Len-Dex	0.09432384008555339	0.09432384008555339	0.09432384008555339	0.09432384008555339	Bor-Len-Dex
Bor-Dex	0.00823697204586838	0.00823697204586838	0.00823697204586838	0.00823697204586838	Bor-Dex
Bor-Cyc-Dex	0.3382948443111233	0.3382948443111233	0.38927376831472954	0.3382948443111233	Bor-Len-Dex
Bor-Cyc-Dex	0.935789219179207	0.935789219179207	1.0	0.935789219179207	Bor-Len-Dex
Bor-Len-Dex	0.3382948443111233	0.3382948443111233	0.38927376831472954	0.3382948443111233	Bor-Len-Dex
Bor-Len-Dex	0.935789219179207	0.935789219179207	1.0	0.935789219179207	Bor-Len-Dex
Bor-Len-Dex	0.34304265328120936	0.34304265328120936	0.34304265328120936	0.34304265328120936	Bor-Len-Dex
Len-Dex	0.09432384008555339	0.09432384008555339	0.09432384008555339	0.09432384008555339	Len-Dex
Bor-Len-Dex	0.34304265328120936	0.34304265328120936	0.34304265328120936	0.34304265328120936	Bor-Len-Dex
Len-Dex	0.2398673685870684	0.2398673685870684	0.28800075663927877	0.2398673685870684	Bor-Len-Dex
Bor-Cyc-Dex	0.07088977208455209	0.07088977208455209	0.07088977208455209	0.07088977208455209	Bor-Cyc-Dex
Bor-Cyc-Dex	0.935789219179207	0.935789219179207	1.0	0.935789219179207	Bor-Len-Dex
Bor-Cyc-Dex	0.09432384008555339	0.09432384008555339	0.09432384008555339	0.09432384008555339	Bor-Cyc-Dex
Bor-Len-Dex	0.3382948443111233	0.3382948443111233	0.38927376831472954	0.3382948443111233	Bor-Len-Dex
Bor-Len-Dex	0.3120193314204856	0.3120193314204856	0.3380189514857636	0.3120193314204856	Bor-Len-Dex
Bor-Len-Dex	0.49040682564291366	0.49040682564291366	0.5182980766393822	0.49040682564291366	Bor-Len-Dex
Bor-Len-Dex	0.31460302131762735	0.31460302131762735	0.340122988059578	0.31460302131762735	Bor-Len-Dex
Bor-Len-Dex	0.2685210671143163	0.2685210671143163	0.28800743617138685	0.2685210671143163	Bor-Len-Dex
Len-Dex	0.10738275708153633	0.10738275708153633	0.12250003607716516	0.10738275708153633	Bor-Len-Dex
Len-Dex	0.7126064686351503	0.7126064686351503	0.7126064686351503	0.7126064686351503	Len-Dex
Bor-Len-Dex	0.5070352003139359	0.5070352003139359	0.5192311984275609	0.5070352003139359	Bor-Len-Dex
Bor-Dex	0.5949011725752579	0.5949011725752579	0.5949011725752579	0.5949011725752579	Bor-Dex
Bor-Cyc-Dex	0.31019659571889324	0.31019659571889324	0.3241130142234316	0.31019659571889324	Bor-Len-Dex
Bor-Cyc-Dex	0.10701102170803085	0.10701102170803085	0.11254017110295918	0.10701102170803085	Bor-Len-Dex
Bor-Len-Dex	0.5828177352887202	0.5828177352887202	0.5828177352887202	0.5828177352887202	Bor-Len-Dex
Bor-Len-Dex	0.24642046328427505	0.24642046328427505	0.2607882948437525	0.24642046328427505	Bor-Len-Dex
Bor-Dex	0.42471738217744864	0.42471738217744864	0.45283187468235325	0.42471738217744864	Bor-Len-Dex
Bor-Cyc-Dex	0.5457436521335949	0.5457436521335949	0.5738982864822341	0.5457436521335949	Bor-Len-Dex
Bor-Len-Dex	0.4062195267794295	0.4062195267794295	0.4062195267794295	0.4062195267794295	Bor-Len-Dex
Bor-Len-Dex	0.3358363349527304	0.3358363349527304	0.3358363349527304	0.3358363349527304	Bor-Len-Dex
Bor-Len-Dex	0.2807652957434578	0.2807652957434578	0.2807652957434578	0.2807652957434578	Bor-Len-Dex
Bor-Cyc-Dex	0.636197958841679	0.636197958841679	0.636197958841679	0.636197958841679	Bor-Cyc-Dex
Bor-Len-Dex	0.1580725389183826	0.1580725389183826	0.17320636019094773	0.1580725389183826	Bor-Len-Dex
Bor-Dex	0.2817221723443512	0.2817221723443512	0.29981530325941946	0.2817221723443512	Bor-Len-Dex
Bor-Cyc-Dex	0.21187486382123577	0.21187486382123577	0.22407024078573576	0.21187486382123577	Bor-Len-Dex
Bor-Len-Dex	0.47572466400651997	0.47572466400651997	0.47572466400651997	0.47572466400651997	Bor-Len-Dex
Len-Dex	0.30532873891965734	0.30532873891965734	0.3257829614275839	0.30532873891965734	Bor-Len-Dex
Bor-Cyc-Dex	0.345090328417111	0.345090328417111	0.36683603433758966	0.345090328417111	Bor-Len-Dex
Bor-Cyc-Dex	0.4398455324398977	0.4398455324398977	0.46459136231978243	0.4398455324398977	Bor-Len-Dex
Bor-Dex	0.2753287333321781	0.2753287333321781	0.2933067672536746	0.2753287333321781	Bor-Len-Dex
Bor-Len-Dex	0.1787322270481748	0.1787322270481748	0.1843208245160108	0.1787322270481748	Bor-Len-Dex
Bor-Len-Dex	0.12094399452668718	0.12094399452668718	0.126601515899283	0.12094399452668718	Bor-Len-Dex
Bor-Cyc-Dex	0.33083234070064166	0.33083234070064166	0.35364332008215366	0.33083234070064166	Bor-Len-Dex
Bor-Len-Dex	0.19910792185169782	0.19910792185169782	0.2054898548653501	0.19910792185169782	Bor-Len-Dex
Len-Dex	0.5197674757199624	0.5197674757199624	0.5197674757199624	0.5197674757199624	Len-Dex
Bor-Cyc-Dex	0.3973192146758075	0.3973192146758075	0.42424776584977136	0.3973192146758075	Bor-Len-Dex
Bor-Len-Dex	0.44454282794935934	0.44454282794935934	0.47345758837194235	0.44454282794935934	Bor-Len-Dex
Bor-Cyc-Dex	0.19752623784945608	0.19752623784945608	0.21044117333024712	0.19752623784945608	Bor-Len-Dex
Bor-Len-Dex	0.4637390573198827	0.4637390573198827	0.4637390573198827	0.4637390573198827	Bor-Len-Dex
Bor-Len-Dex	0.1932759299249959	0.1932759299249959	0.2015705089189098	0.1932759299249959	Bor-Len-Dex
Bor-Dex	0.5486002816567251	0.5486002816567251	0.5486002816567251	0.5486002816567251	Bor-Dex
Bor-Len-Dex	0.4428170491224816	0.4428170491224816	0.4647498041865541	0.4428170491224816	Bor-Len-Dex
Bor-Len-Dex	0.2940909550497906	0.2940909550497906	0.2940909550497906	0.2940909550497906	Bor-Len-Dex
Bor-Len-Dex	0.6332915328956101	0.6332915328956101	0.6621871488351629	0.6332915328956101	Bor-Len-Dex
Bor-Dex	0.3388522951066788	0.3388522951066788	0.3388522951066788	0.3388522951066788	Bor-Dex
Len-Dex	0.330641669945991	0.330641669945991	0.330641669945991	0.330641669945991	Len-Dex
Bor-Len-Dex	0.6585608538613482	0.6585608538613482	0.6585608538613482	0.6585608538613482	Bor-Len-Dex
Bor-Cyc-Dex	0.5927504012064895	0.5927504012064895	0.5927504012064895	0.5927504012064895	Bor-Cyc-Dex
Bor-Cyc-Dex	0.166528925562423	0.166528925562423	0.1723707063458987	0.166528925562423	Bor-Len-Dex
Bor-Len-Dex	0.06896489106991606	0.06896489106991606	0.08125739740897038	0.06896489106991606	Bor-Len-Dex
Bor-Cyc-Dex	0.4877019614671582	0.4877019614671582	0.5114011209624618	0.4877019614671582	Bor-Len-Dex
Bor-Cyc-Dex	0.3955744843149092	0.3955744843149092	0.4163749718477083	0.3955744843149092	Bor-Len-Dex
Bor-Dex	0.5153990963435403	0.5153990963435403	0.5153990963435403	0.5153990963435403	Bor-Dex
Len-Dex	0.25096078396248606	0.25096078396248606	0.25096078396248606	0.25096078396248606	Len-Dex
Bor-Len-Dex	0.3823687928053661	0.3823687928053661	0.3823687928053661	0.3823687928053661	Bor-Len-Dex
Len-Dex	0.046006782736588404	0.046006782736588404	0.046006782736588404	0.046006782736588404	Len-Dex
Bor-Cyc-Dex	0.2878940583161265	0.2878940583161265	0.2878940583161265	0.2878940583161265	Bor-Cyc-Dex
Bor-Len-Dex	0.3386548871184476	0.3386548871184476	0.3386548871184476	0.3386548871184476	Bor-Len-Dex
Bor-Len-Dex	0.3316330077352018	0.3316330077352018	0.3316330077352018	0.3316330077352018	Bor-Len-Dex
Bor-Len-Dex	0.22330232436301514	0.22330232436301514	0.22330232436301514	0.22330232436301514	Bor-Len-Dex
Bor-Dex	0.3362979415029892	0.3362979415029892	0.3362979415029892	0.3362979415029892	Bor-Dex
Bor-Len-Dex	0.38497025822339676	0.38497025822339676	0.38497025822339676	0.38497025822339676	Bor-Len-Dex
Bor-Len-Dex	0.9176562955625386	0.9176562955625386	0.9176562955625386	0.9176562955625386	Bor-Len-Dex
Bor-Cyc-Dex	0.32171696831052293	0.32171696831052293	0.32171696831052293	0.32171696831052293	Bor-Cyc-Dex
Bor-Cyc-Dex	0.9001317369026927	0.9001317369026927	0.9001317369026927	0.9001317369026927	Bor-Cyc-Dex
Bor-Len-Dex	0.23484745734866952	0.23484745734866952	0.23484745734866952	0.23484745734866952	Bor-Len-Dex
Bor-Len-Dex	0.9599733336966031	0.9599733336966031	0.9599733336966031	0.9599733336966031	Bor-Len-Dex
Bor-Cyc-Dex	0.22330232436301514	0.22330232436301514	0.22330232436301514	0.22330232436301514	Bor-Cyc-Dex
Bor-Len-Dex	0.3464900681986742	0.3464900681986742	0.3464900681986742	0.3464900681986742	Bor-Len-Dex
Bor-Cyc-Dex	0.860200494226602	0.860200494226602	0.860200494226602	0.860200494226602	Bor-Cyc-Dex
Bor-Cyc-Dex	0.3298871277518233	0.3298871277518233	0.3298871277518233	0.3298871277518233	Bor-Cyc-Dex
Bor-Len-Dex	0.8375023947932823	0.8375023947932823	0.8375023947932823	0.8375023947932823	Bor-Len-Dex
Bor-Len-Dex	0.3386548871184476	0.3386548871184476	0.3386548871184476	0.3386548871184476	Bor-Len-Dex
Bor-Len-Dex	0.34418674540694855	0.34418674540694855	0.34418674540694855	0.34418674540694855	Bor-Len-Dex
Bor-Len-Dex	0.04055844172848457	0.04055844172848457	0.04055844172848457	0.04055844172848457	Bor-Len-Dex
Bor-Cyc-Dex	0.38497025822339676	0.38497025822339676	0.38497025822339676	0.38497025822339676	Bor-Cyc-Dex
Bor-Cyc-Dex	0.08134470812060407	0.08134470812060407	0.08134470812060407	0.08134470812060407	Bor-Cyc-Dex
Bor-Cyc-Dex	0.34091094282696366	0.34091094282696366	0.34091094282696366	0.34091094282696366	Bor-Cyc-Dex
Bor-Len-Dex	0.3013407961790129	0.3013407961790129	0.3013407961790129	0.3013407961790129	Bor-Len-Dex
Bor-Len-Dex	0.9275796615380862	0.9275796615380862	0.9275796615380862	0.9275796615380862	Bor-Len-Dex
Bor-Cyc-Dex	0.26335197250356507	0.26335197250356507	0.26335197250356507	0.26335197250356507	Bor-Cyc-Dex
Bor-Dex	0.033313824112622896	0.033313824112622896	0.033313824112622896	0.033313824112622896	Bor-Dex
Bor-Dex	0.041548273148900125	0.041548273148900125	0.041548273148900125	0.041548273148900125	Bor-Dex
Bor-Cyc-Dex	0.20005249632084535	0.20005249632084535	0.20005249632084535	0.20005249632084535	Bor-Cyc-Dex
Bor-Len-Dex	0.9001317369026927	0.9001317369026927	0.9001317369026927	0.9001317369026927	Bor-Len-Dex
Bor-Cyc-Dex	0.9001317369026927	0.9001317369026927	0.9001317369026927	0.9001317369026927	Bor-Cyc-Dex
Bor-Cyc-Dex	0.002047083548775234	0.002047083548775234	0.002047083548775234	0.002047083548775234	Bor-Cyc-Dex
Bor-Cyc-Dex	0.041548273148900125	0.041548273148900125	0.041548273148900125	0.041548273148900125	Bor-Cyc-Dex
Bor-Len-Dex	0.0012922445498574975	0.0012922445498574975	0.0012922445498574975	0.0012922445498574975	Bor-Len-Dex
Bor-Len-Dex	0.2739684706930853	0.2739684706930853	0.2739684706930853	0.2739684706930853	Bor-Len-Dex
Bor-Dex	0.9176562955625386	0.9176562955625386	0.9176562955625386	0.9176562955625386	Bor-Dex
Len-Dex	0.0885078048542365	0.0885078048542365	0.0885078048542365	0.0885078048542365	Len-Dex
Bor-Len-Dex	0.3386548871184476	0.3386548871184476	0.3386548871184476	0.3386548871184476	Bor-Len-Dex
Bor-Dex	0.16617553817082556	0.16617553817082556	0.16617553817082556	0.16617553817082556	Bor-Dex
Bor-Len-Dex	0.8473938544683378	0.8473938544683378	0.8473938544683378	0.8473938544683378	Bor-Len-Dex
Bor-Len-Dex	0.8375023947932823	0.8375023947932823	0.8375023947932823	0.8375023947932823	Bor-Len-Dex
Len-Dex	0.043253408085777593	0.043253408085777593	0.043253408085777593	0.043253408085777593	Len-Dex
Bor-Len-Dex	0.3464900681986742	0.3464900681986742	0.3464900681986742	0.3464900681986742	Bor-Len-Dex
Bor-Len-Dex	0.07607447801801383	0.07607447801801383	0.07607447801801383	0.07607447801801383	Bor-Len-Dex
Bor-Cyc-Dex	0.24660990022957274	0.24660990022957274	0.24660990022957274	0.24660990022957274	Bor-Cyc-Dex
Bor-Len-Dex	0.28037074473965223	0.28037074473965223	0.28037074473965223	0.28037074473965223	Bor-Len-Dex
Bor-Cyc-Dex	0.706354518606827	0.706354518606827	0.706354518606827	0.706354518606827	Bor-Cyc-Dex
Bor-Cyc-Dex	0.7800662817454832	0.7800662817454832	0.7800662817454832	0.7800662817454832	Bor-Cyc-Dex
Bor-Len-Dex	0.1555016585539169	0.1555016585539169	0.1555016585539169	0.1555016585539169	Bor-Len-Dex
Bor-Len-Dex	0.8995652439092887	0.8995652439092887	0.8995652439092887	0.8995652439092887	Bor-Len-Dex
Bor-Cyc-Dex	0.34344479825059393	0.34344479825059393	0.34344479825059393	0.34344479825059393	Bor-Cyc-Dex
Bor-Len-Dex	0.3266319982343265	0.3266319982343265	0.3266319982343265	0.3266319982343265	Bor-Len-Dex
Bor-Len-Dex	0.091294740414325	0.091294740414325	0.091294740414325	0.091294740414325	Bor-Len-Dex
Bor-Len-Dex	0.3265924575628783	0.3265924575628783	0.3265924575628783	0.3265924575628783	Bor-Len-Dex
Bor-Len-Dex	0.21394546573435239	0.21394546573435239	0.21394546573435239	0.21394546573435239	Bor-Len-Dex
Bor-Len-Dex	0.456159316269568	0.456159316269568	0.456159316269568	0.456159316269568	Bor-Len-Dex
Bor-Len-Dex	0.6872264008106278	0.6872264008106278	0.6872264008106278	0.6872264008106278	Bor-Len-Dex
Bor-Cyc-Dex	0.5656863567680638	0.5656863567680638	0.5656863567680638	0.5656863567680638	Bor-Cyc-Dex
Bor-Dex	0.37122740236581303	0.37122740236581303	0.37122740236581303	0.37122740236581303	Bor-Dex
Bor-Cyc-Dex	0.22901720877662168	0.22901720877662168	0.22901720877662168	0.22901720877662168	Bor-Cyc-Dex
Bor-Cyc-Dex	0.34819444954331374	0.34819444954331374	0.34819444954331374	0.34819444954331374	Bor-Cyc-Dex
Bor-Cyc-Dex	0.3659587798068558	0.3659587798068558	0.3659587798068558	0.3659587798068558	Bor-Cyc-Dex
Bor-Len-Dex	0.44282160446564794	0.44282160446564794	0.44282160446564794	0.44282160446564794	Bor-Len-Dex
Bor-Dex	0.2427185201192583	0.2427185201192583	0.2427185201192583	0.2427185201192583	Bor-Dex
Bor-Len-Dex	0.4274346207004456	0.4274346207004456	0.4274346207004456	0.4274346207004456	Bor-Len-Dex
Bor-Len-Dex	0.6255301469163305	0.6255301469163305	0.6255301469163305	0.6255301469163305	Bor-Len-Dex
Bor-Len-Dex	0.15566228140718072	0.15566228140718072	0.15566228140718072	0.15566228140718072	Bor-Len-Dex
Bor-Cyc-Dex	0.9412764286284837	0.9412764286284837	0.9412764286284837	0.9412764286284837	Bor-Cyc-Dex
Bor-Len-Dex	0.7978063966179151	0.7978063966179151	0.7978063966179151	0.7978063966179151	Bor-Len-Dex
Bor-Cyc-Dex	0.22918350775641913	0.22918350775641913	0.22918350775641913	0.22918350775641913	Bor-Cyc-Dex
Bor-Cyc-Dex	0.28774468365900513	0.28774468365900513	0.28774468365900513	0.28774468365900513	Bor-Cyc-Dex
Bor-Dex	0.1140298842194813	0.1140298842194813	0.1140298842194813	0.1140298842194813	Bor-Dex
Bor-Len-Dex	0.03581419429743898	0.03581419429743898	0.03581419429743898	0.03581419429743898	Bor-Len-Dex
Len-Dex	0.13818201451967166	0.13818201451967166	0.13818201451967166	0.13818201451967166	Len-Dex
Len-Dex	0.3757217894294527	0.3757217894294527	0.3757217894294527	0.3757217894294527	Len-Dex
Bor-Dex	0.4752507622549517	0.4752507622549517	0.4752507622549517	0.4752507622549517	Bor-Dex
Bor-Cyc-Dex	0.05874065911867362	0.05874065911867362	0.05874065911867362	0.05874065911867362	Bor-Cyc-Dex
Len-Dex	0.10440665428044205	0.10440665428044205	0.10440665428044205	0.10440665428044205	Len-Dex
Bor-Cyc-Dex	0.9231623007653104	0.9231623007653104	0.9231623007653104	0.9231623007653104	Bor-Cyc-Dex
Len-Dex	0.17975511626141946	0.17975511626141946	0.17975511626141946	0.17975511626141946	Len-Dex
Bor-Len-Dex	0.6627710529850056	0.6627710529850056	0.6627710529850056	0.6627710529850056	Bor-Len-Dex
Bor-Len-Dex	0.1678331326592235	0.1678331326592235	0.1678331326592235	0.1678331326592235	Bor-Len-Dex
Bor-Cyc-Dex	0.08320197646371515	0.08320197646371515	0.08320197646371515	0.08320197646371515	Bor-Cyc-Dex
Bor-Len-Dex	0.8828320282911428	0.8828320282911428	0.8828320282911428	0.8828320282911428	Bor-Len-Dex
Bor-Len-Dex	0.09137139813331928	0.09137139813331928	0.09137139813331928	0.09137139813331928	Bor-Len-Dex
Bor-Dex	0.17237387544861973	0.17237387544861973	0.17237387544861973	0.17237387544861973	Bor-Dex
Bor-Dex	0.22113684297386052	0.22113684297386052	0.22113684297386052	0.22113684297386052	Bor-Dex
Bor-Len-Dex	0.8886916757116778	0.8886916757116778	0.8886916757116778	0.8886916757116778	Bor-Len-Dex
Bor-Len-Dex	0.24090142039338971	0.24090142039338971	0.24090142039338971	0.24090142039338971	Bor-Len-Dex
Len-Dex	0.14350156642111989	0.14350156642111989	0.14350156642111989	0.14350156642111989	Len-Dex
Bor-Len-Dex	0.6645962441308746	0.6645962441308746	0.6645962441308746	0.6645962441308746	Bor-Len-Dex
Bor-Len-Dex	0.46053377263368084	0.46053377263368084	0.46053377263368084	0.46053377263368084	Bor-Len-Dex
Bor-Len-Dex	0.9090764189725485	0.9090764189725485	0.9178679868740524	0.9090764189725485	Bor-Len-Dex
Bor-Len-Dex	0.5190695410314089	0.5190695410314089	0.52613202940082	0.5190695410314089	Bor-Len-Dex
Len-Dex	0.1590808678293387	0.1590808678293387	0.1590808678293387	0.1590808678293387	Len-Dex
Bor-Len-Dex	0.7802931739733862	0.7802931739733862	0.7881193752582113	0.7802931739733862	Bor-Len-Dex
Bor-Dex	0.14858834580153266	0.14858834580153266	0.14858834580153266	0.14858834580153266	Bor-Dex
Bor-Len-Dex	0.15872539167135766	0.15872539167135766	0.16278744668443365	0.15872539167135766	Bor-Len-Dex
Bor-Len-Dex	0.6620527014151102	0.6620527014151102	0.6697559760294155	0.6620527014151102	Bor-Len-Dex
Bor-Len-Dex	0.16993906253097465	0.16993906253097465	0.16993906253097465	0.16993906253097465	Bor-Len-Dex
Len-Dex	0.9759666737605172	0.9759666737605172	0.9847532686263593	0.9759666737605172	Bor-Len-Dex
Bor-Cyc-Dex	0.5617121052545074	0.5617121052545074	0.5693473769991171	0.5617121052545074	Bor-Len-Dex
Bor-Cyc-Dex	0.6917314776858133	0.6917314776858133	0.6999240995761191	0.6917314776858133	Bor-Len-Dex
Bor-Len-Dex	0.16804292066114979	0.16804292066114979	0.17220073072947847	0.16804292066114979	Bor-Len-Dex
Bor-Cyc-Dex	0.16763711208055634	0.16763711208055634	0.16763711208055634	0.16763711208055634	Bor-Cyc-Dex
Bor-Dex	0.32045905264377134	0.32045905264377134	0.32045905264377134	0.32045905264377134	Bor-Dex
Bor-Len-Dex	0.47357283748093987	0.47357283748093987	0.48115600988775054	0.47357283748093987	Bor-Len-Dex
Bor-Len-Dex	0.3276267850846286	0.3276267850846286	0.3276267850846286	0.3276267850846286	Bor-Len-Dex
Len-Dex	0.1475602710715361	0.1475602710715361	0.1529798823291856	0.1475602710715361	Bor-Len-Dex
Bor-Dex	0.39962106660118457	0.39962106660118457	0.4038683670165637	0.39962106660118457	Bor-Len-Dex
Bor-Cyc-Dex	0.66211543515054	0.66211543515054	0.6698599518834224	0.66211543515054	Bor-Len-Dex
Bor-Len-Dex	0.6846865085661417	0.6846865085661417	0.6927838250273489	0.6846865085661417	Bor-Len-Dex
Bor-Cyc-Dex	0.31171629645610793	0.31171629645610793	0.31611751047415376	0.31171629645610793	Bor-Len-Dex
Bor-Cyc-Dex	0.26108547202884513	0.26108547202884513	0.2662373363403808	0.26108547202884513	Bor-Len-Dex
Bor-Len-Dex	0.30909007025200624	0.30909007025200624	0.30909007025200624	0.30909007025200624	Bor-Len-Dex
Bor-Cyc-Dex	0.17078650366558745	0.17078650366558745	0.17528329150763974	0.17078650366558745	Bor-Len-Dex
Bor-Len-Dex	0.5021026755433305	0.5021026755433305	0.5096799001691837	0.5021026755433305	Bor-Len-Dex
Bor-Len-Dex	0.33607954965365483	0.33607954965365483	0.33607954965365483	0.33607954965365483	Bor-Len-Dex
Bor-Cyc-Dex	0.6419699978272136	0.6419699978272136	0.6495820160443903	0.6419699978272136	Bor-Len-Dex
Bor-Len-Dex	0.5742044658996487	0.5742044658996487	0.581591270860731	0.5742044658996487	Bor-Len-Dex
Bor-Cyc-Dex	0.48991455785446775	0.48991455785446775	0.49634727491902986	0.48991455785446775	Bor-Len-Dex
Bor-Len-Dex	0.5369469240477608	0.5369469240477608	0.5441852497003817	0.5369469240477608	Bor-Len-Dex
Bor-Len-Dex	0.17580614923327065	0.17580614923327065	0.17580614923327065	0.17580614923327065	Bor-Len-Dex
Bor-Len-Dex	0.16993906253097465	0.16993906253097465	0.16993906253097465	0.16993906253097465	Bor-Len-Dex
Bor-Dex	0.007528134733918192	0.007528134733918192	0.007528134733918192	0.007528134733918192	Bor-Dex
Bor-Len-Dex	0.6970104037685282	0.6970104037685282	0.7052698326179936	0.6970104037685282	Bor-Len-Dex
Bor-Cyc-Dex	0.6595383593114942	0.6595383593114942	0.6671969960972325	0.6595383593114942	Bor-Len-Dex
Bor-Len-Dex	0.018239527378861083	0.018239527378861083	0.021230822515376734	0.018239527378861083	Bor-Len-Dex
Bor-Dex	0.10006130605948714	0.10006130605948714	0.10006130605948714	0.10006130605948714	Bor-Dex
Bor-Cyc-Dex	0.3535664965807414	0.3535664965807414	0.3594881614892145	0.3535664965807414	Bor-Len-Dex
Len-Dex	0.2191066932676432	0.2191066932676432	0.22402961924183484	0.2191066932676432	Bor-Len-Dex
Bor-Len-Dex	0.5483929915845024	0.5483929915845024	0.5546595925526719	0.5483929915845024	Bor-Len-Dex
Bor-Len-Dex	0.10006130605948714	0.10006130605948714	0.10006130605948714	0.10006130605948714	Bor-Len-Dex
Bor-Len-Dex	0.8957382299858607	0.8957382299858607	0.9045320015366421	0.8957382299858607	Bor-Len-Dex
Bor-Cyc-Dex	0.6419699978272136	0.6419699978272136	0.6495820160443903	0.6419699978272136	Bor-Len-Dex
Bor-Len-Dex	0.7855254783165847	0.7855254783165847	0.7934363133619179	0.7855254783165847	Bor-Len-Dex
